# Supplementary material for: Quantifying the spatial pattern of dialect words spreading from a central population
Source: J R Soc Interface. 2020 Jul 8;17(168):20200335. doi: 10.1098/rsif.2020.0335 (PMC7423420; doi:10.1098/rsif.2020.0335)
Supplement: figure 1d(2).nb [file rsif20200335supp3.nb]

(* Content-type: application/vnd.wolfram.mathematica *)

(*** Wolfram Notebook File ***)
(* http://www.wolfram.com/nb *)

(* CreatedBy='Mathematica 11.3' *)

(*CacheID: 234*)
(* Internal cache information:
NotebookFileLineBreakTest
NotebookFileLineBreakTest
NotebookDataPosition[       158,          7]
NotebookDataLength[    358911,       5681]
NotebookOptionsPosition[    356062,       5622]
NotebookOutlinePosition[    356419,       5638]
CellTagsIndexPosition[    356376,       5635]
WindowFrame->Normal*)

(* Beginning of Notebook Content *)
Notebook[{

Cell[CellGroupData[{
Cell[BoxData[
 RowBox[{"n", "=", "9"}]], "Input",
 CellLabel->"In[1]:=",ExpressionUUID->"ab0d3982-72c1-42b3-8eb1-2182bb87f8d1"],

Cell[BoxData["9"], "Output",
 CellChangeTimes->{3.7446789477591057`*^9, 3.744680079169492*^9, 
  3.7536936336404343`*^9, 3.7536954608741665`*^9, 3.75481503271109*^9},
 CellLabel->"Out[1]=",ExpressionUUID->"0bf46090-711d-42d4-a90c-2a221f77322c"]
}, Open  ]],

Cell[CellGroupData[{

Cell[BoxData[
 RowBox[{"a", "=", "0.1"}]], "Input",
 CellChangeTimes->{{3.744680083435646*^9, 3.744680084670151*^9}},
 CellLabel->"In[2]:=",ExpressionUUID->"6ae784b3-8245-4491-9888-7538dd3f4db1"],

Cell[BoxData["0.1`"], "Output",
 CellChangeTimes->{3.7446789618598776`*^9, 3.744680085435809*^9, 
  3.7536936352181883`*^9, 3.753695461858309*^9, 3.7548150333203216`*^9},
 CellLabel->"Out[2]=",ExpressionUUID->"eb2705e7-2e93-4fad-bfe7-fb87a9930847"]
}, Open  ]],

Cell[BoxData[
 RowBox[{
  RowBox[{"trans", "[", 
   RowBox[{"i_", ",", "j_"}], "]"}], ":=", 
  RowBox[{"If", "[", 
   RowBox[{
    RowBox[{"i", "\[Equal]", "j"}], ",", 
    RowBox[{"If", "[", 
     RowBox[{
      RowBox[{"i", "\[Equal]", "n"}], ",", 
      RowBox[{"1", "-", "a"}], ",", 
      RowBox[{"1", "-", 
       RowBox[{"2", "*", "a"}]}]}], "]"}], ",", 
    RowBox[{"If", "[", 
     RowBox[{
      RowBox[{
       RowBox[{"Abs", "[", 
        RowBox[{"i", "-", "j"}], "]"}], "==", "1"}], ",", "a", ",", "0"}], 
     "]"}]}], "]"}]}]], "Input",
 CellChangeTimes->{{3.7446801790853653`*^9, 3.7446801928386545`*^9}, {
   3.744680281283396*^9, 3.7446803018361063`*^9}, 3.753695464904497*^9},
 CellLabel->"In[3]:=",ExpressionUUID->"4e09ef69-1f13-4352-b068-37792698467f"],

Cell[CellGroupData[{

Cell[BoxData[
 RowBox[{"A", "=", 
  RowBox[{"Array", "[", 
   RowBox[{"trans", ",", 
    RowBox[{"{", 
     RowBox[{"n", ",", "n"}], "}"}]}], "]"}]}]], "Input",
 CellChangeTimes->{{3.744680183679611*^9, 3.7446801995737033`*^9}},
 CellLabel->"In[4]:=",ExpressionUUID->"051c123b-14c0-44f6-9f4c-e45715636c36"],

Cell[BoxData[
 RowBox[{"{", 
  RowBox[{
   RowBox[{"{", 
    RowBox[{
    "0.8`", ",", "0.1`", ",", "0", ",", "0", ",", "0", ",", "0", ",", "0", 
     ",", "0", ",", "0"}], "}"}], ",", 
   RowBox[{"{", 
    RowBox[{
    "0.1`", ",", "0.8`", ",", "0.1`", ",", "0", ",", "0", ",", "0", ",", "0", 
     ",", "0", ",", "0"}], "}"}], ",", 
   RowBox[{"{", 
    RowBox[{
    "0", ",", "0.1`", ",", "0.8`", ",", "0.1`", ",", "0", ",", "0", ",", "0", 
     ",", "0", ",", "0"}], "}"}], ",", 
   RowBox[{"{", 
    RowBox[{
    "0", ",", "0", ",", "0.1`", ",", "0.8`", ",", "0.1`", ",", "0", ",", "0", 
     ",", "0", ",", "0"}], "}"}], ",", 
   RowBox[{"{", 
    RowBox[{
    "0", ",", "0", ",", "0", ",", "0.1`", ",", "0.8`", ",", "0.1`", ",", "0", 
     ",", "0", ",", "0"}], "}"}], ",", 
   RowBox[{"{", 
    RowBox[{
    "0", ",", "0", ",", "0", ",", "0", ",", "0.1`", ",", "0.8`", ",", "0.1`", 
     ",", "0", ",", "0"}], "}"}], ",", 
   RowBox[{"{", 
    RowBox[{
    "0", ",", "0", ",", "0", ",", "0", ",", "0", ",", "0.1`", ",", "0.8`", 
     ",", "0.1`", ",", "0"}], "}"}], ",", 
   RowBox[{"{", 
    RowBox[{
    "0", ",", "0", ",", "0", ",", "0", ",", "0", ",", "0", ",", "0.1`", ",", 
     "0.8`", ",", "0.1`"}], "}"}], ",", 
   RowBox[{"{", 
    RowBox[{
    "0", ",", "0", ",", "0", ",", "0", ",", "0", ",", "0", ",", "0", ",", 
     "0.1`", ",", "0.9`"}], "}"}]}], "}"}]], "Output",
 CellChangeTimes->{
  3.7446789907610807`*^9, {3.744680090484885*^9, 3.7446801069182177`*^9}, {
   3.744680184992173*^9, 3.7446802007300987`*^9}, {3.7446802846552024`*^9, 
   3.744680305271801*^9}, 3.753693637295882*^9, 3.753695467825645*^9, 
   3.754815035694762*^9},
 CellLabel->"Out[4]=",ExpressionUUID->"35f8c671-3cd0-4bc8-9dd0-3ed02c14aaae"]
}, Open  ]],

Cell[CellGroupData[{

Cell[BoxData[
 RowBox[{"MatrixForm", "[", "A", "]"}]], "Input",
 CellLabel->"In[5]:=",ExpressionUUID->"6b420605-755e-47d0-8f82-792183c34318"],

Cell[BoxData[
 TagBox[
  RowBox[{"(", "\[NoBreak]", GridBox[{
     {"0.8`", "0.1`", "0", "0", "0", "0", "0", "0", "0"},
     {"0.1`", "0.8`", "0.1`", "0", "0", "0", "0", "0", "0"},
     {"0", "0.1`", "0.8`", "0.1`", "0", "0", "0", "0", "0"},
     {"0", "0", "0.1`", "0.8`", "0.1`", "0", "0", "0", "0"},
     {"0", "0", "0", "0.1`", "0.8`", "0.1`", "0", "0", "0"},
     {"0", "0", "0", "0", "0.1`", "0.8`", "0.1`", "0", "0"},
     {"0", "0", "0", "0", "0", "0.1`", "0.8`", "0.1`", "0"},
     {"0", "0", "0", "0", "0", "0", "0.1`", "0.8`", "0.1`"},
     {"0", "0", "0", "0", "0", "0", "0", "0.1`", "0.9`"}
    },
    GridBoxAlignment->{
     "Columns" -> {{Center}}, "ColumnsIndexed" -> {}, "Rows" -> {{Baseline}}, 
      "RowsIndexed" -> {}},
    GridBoxSpacings->{"Columns" -> {
        Offset[0.27999999999999997`], {
         Offset[0.7]}, 
        Offset[0.27999999999999997`]}, "ColumnsIndexed" -> {}, "Rows" -> {
        Offset[0.2], {
         Offset[0.4]}, 
        Offset[0.2]}, "RowsIndexed" -> {}}], "\[NoBreak]", ")"}],
  Function[BoxForm`e$, 
   MatrixForm[BoxForm`e$]]]], "Output",
 CellChangeTimes->{3.7446790020904083`*^9, 3.744680119955223*^9, 
  3.744680314241503*^9, 3.75369363867053*^9, 3.753695469090971*^9, 
  3.754815036803876*^9},
 CellLabel->
  "Out[5]//MatrixForm=",ExpressionUUID->"8eb3d2fd-62c4-42aa-84a9-\
4aff54bfa664"]
}, Open  ]],

Cell[CellGroupData[{

Cell[BoxData[
 RowBox[{"En", "=", 
  RowBox[{"IdentityMatrix", "[", "n", "]"}]}]], "Input",
 CellLabel->"In[6]:=",ExpressionUUID->"abd10442-b833-45ff-845e-cddbbf646dee"],

Cell[BoxData[
 RowBox[{"{", 
  RowBox[{
   RowBox[{"{", 
    RowBox[{
    "1", ",", "0", ",", "0", ",", "0", ",", "0", ",", "0", ",", "0", ",", "0",
      ",", "0"}], "}"}], ",", 
   RowBox[{"{", 
    RowBox[{
    "0", ",", "1", ",", "0", ",", "0", ",", "0", ",", "0", ",", "0", ",", "0",
      ",", "0"}], "}"}], ",", 
   RowBox[{"{", 
    RowBox[{
    "0", ",", "0", ",", "1", ",", "0", ",", "0", ",", "0", ",", "0", ",", "0",
      ",", "0"}], "}"}], ",", 
   RowBox[{"{", 
    RowBox[{
    "0", ",", "0", ",", "0", ",", "1", ",", "0", ",", "0", ",", "0", ",", "0",
      ",", "0"}], "}"}], ",", 
   RowBox[{"{", 
    RowBox[{
    "0", ",", "0", ",", "0", ",", "0", ",", "1", ",", "0", ",", "0", ",", "0",
      ",", "0"}], "}"}], ",", 
   RowBox[{"{", 
    RowBox[{
    "0", ",", "0", ",", "0", ",", "0", ",", "0", ",", "1", ",", "0", ",", "0",
      ",", "0"}], "}"}], ",", 
   RowBox[{"{", 
    RowBox[{
    "0", ",", "0", ",", "0", ",", "0", ",", "0", ",", "0", ",", "1", ",", "0",
      ",", "0"}], "}"}], ",", 
   RowBox[{"{", 
    RowBox[{
    "0", ",", "0", ",", "0", ",", "0", ",", "0", ",", "0", ",", "0", ",", "1",
      ",", "0"}], "}"}], ",", 
   RowBox[{"{", 
    RowBox[{
    "0", ",", "0", ",", "0", ",", "0", ",", "0", ",", "0", ",", "0", ",", "0",
      ",", "1"}], "}"}]}], "}"}]], "Output",
 CellChangeTimes->{3.744679020154823*^9, 3.744680324601977*^9, 
  3.7536936403888655`*^9, 3.7536954813849297`*^9, 3.754815037678673*^9},
 CellLabel->"Out[6]=",ExpressionUUID->"3d4e87a0-d5a5-452c-9a05-7c7b8f838f79"]
}, Open  ]],

Cell[CellGroupData[{

Cell[BoxData[
 RowBox[{"u", "=", 
  RowBox[{"Table", "[", 
   RowBox[{"1", ",", 
    RowBox[{"{", 
     RowBox[{"i", ",", "n"}], "}"}]}], "]"}]}]], "Input",
 CellLabel->"In[7]:=",ExpressionUUID->"bf0c0f69-ea1c-4d14-926d-6ee9e1cfb0f2"],

Cell[BoxData[
 RowBox[{"{", 
  RowBox[{
  "1", ",", "1", ",", "1", ",", "1", ",", "1", ",", "1", ",", "1", ",", "1", 
   ",", "1"}], "}"}]], "Output",
 CellChangeTimes->{3.753693702285781*^9, 3.7536954832126646`*^9, 
  3.754815038479372*^9},
 CellLabel->"Out[7]=",ExpressionUUID->"4171a44f-8909-4d6a-b20f-932e6b23ba12"]
}, Open  ]],

Cell[CellGroupData[{

Cell[BoxData[
 RowBox[{"vec", "=", 
  RowBox[{
   RowBox[{"(", 
    RowBox[{"En", "-", "A"}], ")"}], ".", "u"}]}]], "Input",
 CellLabel->"In[8]:=",ExpressionUUID->"9377134c-eba4-46d3-a863-cce6cbad847f"],

Cell[BoxData[
 RowBox[{"{", 
  RowBox[{"0.09999999999999995`", ",", 
   RowBox[{"-", "5.551115123125783`*^-17"}], ",", 
   RowBox[{"-", "5.551115123125783`*^-17"}], ",", 
   RowBox[{"-", "5.551115123125783`*^-17"}], ",", 
   RowBox[{"-", "5.551115123125783`*^-17"}], ",", 
   RowBox[{"-", "5.551115123125783`*^-17"}], ",", 
   RowBox[{"-", "5.551115123125783`*^-17"}], ",", 
   RowBox[{"-", "5.551115123125783`*^-17"}], ",", 
   RowBox[{"-", "2.7755575615628914`*^-17"}]}], "}"}]], "Output",
 CellChangeTimes->{3.753693712580247*^9, 3.7536954843373814`*^9, 
  3.754815039279232*^9},
 CellLabel->"Out[8]=",ExpressionUUID->"31c04088-930e-4a5b-b67a-843c25fce8e7"]
}, Open  ]],

Cell[BoxData[
 RowBox[{
  RowBox[{"f", "[", "j_", "]"}], ":=", 
  RowBox[{
   RowBox[{"MatrixPower", "[", 
    RowBox[{"A", ",", 
     RowBox[{"j", "-", "1"}]}], "]"}], ".", "vec"}]}]], "Input",
 CellLabel->"In[9]:=",ExpressionUUID->"7919f928-74b6-468c-ac8d-feab4fb7ff4c"],

Cell[CellGroupData[{

Cell[BoxData[
 RowBox[{"rmax", "=", "1000"}]], "Input",
 CellLabel->"In[10]:=",ExpressionUUID->"fbf6b96b-79c2-40c4-a580-b6f33e17e7b0"],

Cell[BoxData["1000"], "Output",
 CellChangeTimes->{3.7536937469626894`*^9, 3.7536954904609346`*^9, 
  3.7548150409467206`*^9},
 CellLabel->"Out[10]=",ExpressionUUID->"8df5f82a-5a33-4e03-9b3e-700389f5f6d3"]
}, Open  ]],

Cell[CellGroupData[{

Cell[BoxData[
 RowBox[{"Mf", "=", 
  RowBox[{"Array", "[", 
   RowBox[{"f", ",", "rmax"}], "]"}]}]], "Input",
 CellLabel->"In[11]:=",ExpressionUUID->"ea469cb8-b94f-4ffa-992c-c157c6bd251a"],

Cell[BoxData[
 InterpretationBox[
  TagBox[
   FrameBox[GridBox[{
      {
       ItemBox[
        TagBox[
         RowBox[{"{", 
          RowBox[{
           RowBox[{"{", 
            RowBox[{"0.09999999999999995`", ",", 
             RowBox[{"-", "5.551115123125783`*^-17"}], ",", 
             RowBox[{"-", "5.551115123125783`*^-17"}], ",", 
             RowBox[{"-", "5.551115123125783`*^-17"}], ",", 
             RowBox[{"-", "5.551115123125783`*^-17"}], ",", 
             RowBox[{"-", "5.551115123125783`*^-17"}], ",", 
             RowBox[{"-", "5.551115123125783`*^-17"}], ",", 
             RowBox[{"-", "5.551115123125783`*^-17"}], ",", 
             RowBox[{"-", "2.7755575615628914`*^-17"}]}], "}"}], ",", 
           TemplateBox[{"998"},
            "OutputSizeLimit`Skeleton"], ",", 
           RowBox[{"{", 
            RowBox[{
            "0.000037244572251177106`", ",", "0.00007347320963427419`", ",", 
             TemplateBox[{"5"},
              "OutputSizeLimit`Skeleton"], ",", "0.00021935652947187764`", 
             ",", "0.00022550779418858133`"}], "}"}]}], "}"}],
         Short[#, 5]& ],
        BaseStyle->{Deployed -> False},
        StripOnInput->False]},
      {GridBox[{
         {
          TagBox[
           TooltipBox[
            StyleBox[
             StyleBox[
              DynamicBox[ToBoxes[
                FEPrivate`FrontEndResource[
                "FEStrings", "sizeBriefExplanation"], StandardForm],
               ImageSizeCache->{55., {1., 10.}}],
              StripOnInput->False,
              DynamicUpdating->True], "OSLText",
             StripOnInput->False],
            StyleBox[
             DynamicBox[
              ToBoxes[
               FEPrivate`FrontEndResource["FEStrings", "sizeExplanation"], 
               StandardForm]], DynamicUpdating -> True, StripOnInput -> 
             False]],
           Annotation[#, 
            Style[
             Dynamic[
              FEPrivate`FrontEndResource["FEStrings", "sizeExplanation"]], 
             DynamicUpdating -> True], "Tooltip"]& ], 
          ButtonBox[
           PaneSelectorBox[{False->
            StyleBox[
             StyleBox[
              DynamicBox[ToBoxes[
                FEPrivate`FrontEndResource["FEStrings", "sizeShowLess"], 
                StandardForm],
               ImageSizeCache->{63., {1., 10.}}],
              StripOnInput->False,
              DynamicUpdating->True], "OSLControl",
             StripOnInput->False], True->
            StyleBox[
             StyleBox[
              DynamicBox[ToBoxes[
                FEPrivate`FrontEndResource["FEStrings", "sizeShowLess"], 
                StandardForm]],
              StripOnInput->False,
              DynamicUpdating->True], "OSLControlActive",
             StripOnInput->False]}, Dynamic[
             CurrentValue["MouseOver"]],
            Alignment->Center,
            FrameMargins->0,
            ImageSize->{Automatic, 25}],
           Appearance->None,
           BaselinePosition->Baseline,
           
           ButtonFunction:>OutputSizeLimit`ButtonFunction[
            OutputSizeLimit`Defer, 11, 25592021542062391322, 5/2],
           Enabled->True,
           Evaluator->Automatic,
           Method->"Queued"], 
          ButtonBox[
           PaneSelectorBox[{False->
            StyleBox[
             StyleBox[
              DynamicBox[ToBoxes[
                FEPrivate`FrontEndResource["FEStrings", "sizeShowMore"], 
                StandardForm],
               ImageSizeCache->{50., {1., 10.}}],
              StripOnInput->False,
              DynamicUpdating->True], "OSLControl",
             StripOnInput->False], True->
            StyleBox[
             StyleBox[
              DynamicBox[ToBoxes[
                FEPrivate`FrontEndResource["FEStrings", "sizeShowMore"], 
                StandardForm]],
              StripOnInput->False,
              DynamicUpdating->True], "OSLControlActive",
             StripOnInput->False]}, Dynamic[
             CurrentValue["MouseOver"]],
            Alignment->Center,
            FrameMargins->0,
            ImageSize->{Automatic, 25}],
           Appearance->None,
           BaselinePosition->Baseline,
           
           ButtonFunction:>OutputSizeLimit`ButtonFunction[
            OutputSizeLimit`Defer, 11, 25592021542062391322, 5 2],
           Enabled->True,
           Evaluator->Automatic,
           Method->"Queued"], 
          ButtonBox[
           PaneSelectorBox[{False->
            StyleBox[
             StyleBox[
              DynamicBox[ToBoxes[
                FEPrivate`FrontEndResource["FEStrings", "sizeShowAll"], 
                StandardForm],
               ImageSizeCache->{53., {1., 10.}}],
              StripOnInput->False,
              DynamicUpdating->True], "OSLControl",
             StripOnInput->False], True->
            StyleBox[
             StyleBox[
              DynamicBox[ToBoxes[
                FEPrivate`FrontEndResource["FEStrings", "sizeShowAll"], 
                StandardForm]],
              StripOnInput->False,
              DynamicUpdating->True], "OSLControlActive",
             StripOnInput->False]}, Dynamic[
             CurrentValue["MouseOver"]],
            Alignment->Center,
            FrameMargins->0,
            ImageSize->{Automatic, 25}],
           Appearance->None,
           BaselinePosition->Baseline,
           
           ButtonFunction:>OutputSizeLimit`ButtonFunction[
            OutputSizeLimit`Defer, 11, 25592021542062391322, Infinity],
           Enabled->True,
           Evaluator->Automatic,
           Method->"Queued"], 
          ButtonBox[
           PaneSelectorBox[{False->
            StyleBox[
             StyleBox[
              DynamicBox[ToBoxes[
                FEPrivate`FrontEndResource["FEStrings", "sizeChangeLimit"], 
                StandardForm],
               ImageSizeCache->{97., {1., 10.}}],
              StripOnInput->False,
              DynamicUpdating->True], "OSLControl",
             StripOnInput->False], True->
            StyleBox[
             StyleBox[
              DynamicBox[ToBoxes[
                FEPrivate`FrontEndResource["FEStrings", "sizeChangeLimit"], 
                StandardForm]],
              StripOnInput->False,
              DynamicUpdating->True], "OSLControlActive",
             StripOnInput->False]}, Dynamic[
             CurrentValue["MouseOver"]],
            Alignment->Center,
            FrameMargins->0,
            ImageSize->{Automatic, 25}],
           Appearance->None,
           BaselinePosition->Baseline,
           ButtonFunction:>FrontEndExecute[{
              FrontEnd`SetOptions[
              FrontEnd`$FrontEnd, 
               FrontEnd`PreferencesSettings -> {"Page" -> "Advanced"}], 
              FrontEnd`FrontEndToken["PreferencesDialog"]}],
           Evaluator->None,
           Method->"Preemptive"]}
        },
        AutoDelete->False,
        FrameStyle->GrayLevel[0.85],
        GridBoxDividers->{"Columns" -> {False, {True}}},
        GridBoxItemSize->{"Columns" -> {{Automatic}}, "Rows" -> {{Automatic}}},
        GridBoxSpacings->{"Columns" -> {{2}}}]}
     },
     DefaultBaseStyle->"Column",
     GridBoxAlignment->{
      "Columns" -> {{Left}}, "ColumnsIndexed" -> {}, "Rows" -> {{Baseline}}, 
       "RowsIndexed" -> {}},
     GridBoxDividers->{
      "Columns" -> {{False}}, "ColumnsIndexed" -> {}, "Rows" -> {{False}}, 
       "RowsIndexed" -> {}},
     GridBoxItemSize->{
      "Columns" -> {{Automatic}}, "ColumnsIndexed" -> {}, "Rows" -> {{1.}}, 
       "RowsIndexed" -> {}},
     GridBoxSpacings->{"Columns" -> {
         Offset[0.27999999999999997`], {
          Offset[0.5599999999999999]}, 
         Offset[0.27999999999999997`]}, "ColumnsIndexed" -> {}, "Rows" -> {
         Offset[0.2], 
         Offset[1.2], {
          Offset[0.4]}, 
         Offset[0.2]}, "RowsIndexed" -> {}}],
    BaseStyle->"OutputSizeLimit",
    FrameMargins->{{12, 12}, {0, 15}},
    FrameStyle->GrayLevel[0.85],
    RoundingRadius->5,
    StripOnInput->False],
   Deploy,
   DefaultBaseStyle->"Deploy"],
  If[25592021542062391322 === $SessionID, 
   Out[11], Message[
     MessageName[Syntax, "noinfoker"]]; Missing["NotAvailable"]; 
   Null]]], "Output",
 CellChangeTimes->{3.7536937563042603`*^9, 3.7536954919761705`*^9, 
  3.7548150420870757`*^9},
 CellLabel->"Out[11]=",ExpressionUUID->"fdb5aec9-da8f-4be4-ab8a-daa15413a451"]
}, Open  ]],

Cell[CellGroupData[{

Cell[BoxData[
 RowBox[{"Mft", "=", 
  RowBox[{"Transpose", "[", "Mf", "]"}]}]], "Input",
 CellLabel->"In[12]:=",ExpressionUUID->"690fc364-235f-4748-9c9f-228fa2fb5b50"],

Cell[BoxData[
 RowBox[{"{", 
  RowBox[{
   RowBox[{"{", 
    RowBox[{
    "0.09999999999999995`", ",", "0.07999999999999996`", ",", 
     "0.06499999999999996`", ",", "0.053599999999999974`", ",", 
     "0.04481999999999998`", ",", "0.03796799999999999`", ",", 
     "0.03255089999999998`", ",", "0.028213999999999982`", ",", 
     "0.024699661999999987`", ",", "0.021818878399999988`", ",", 
     "0.019431581859999998`", ",", "0.01743291044799999`", ",", 
     "0.015743554905999987`", ",", "0.014302922049599992`", ",", 
     "0.013064253955244992`", ",", "0.01199111487490799`", ",", 
     "0.01105484150557589`", ",", "0.010232676808263593`", ",", 
     "0.009506392508386427`", ",", "0.008861263653924359`", ",", 
     "0.008285298784232877`", ",", "0.007768657144806809`", ",", 
     "0.00730320385549331`", ",", "0.006882167626219154`", ",", 
     "0.006499875297807372`", ",", "0.006151544382793742`", ",", 
     "0.005833119727458774`", ",", "0.005541143987869054`", ",", 
     "0.005272654209503867`", ",", "0.005025098701169438`", ",", 
     "0.0047962697953563395`", ",", "0.0045842491274000335`", ",", 
     "0.0043873628431260955`", ",", "0.004204144729430625`", ",", 
     "0.004033305705059407`", ",", "0.0038737084463320967`", ",", 
     "0.0037243461813883548`", ",", "0.003584324886262655`", ",", 
     "0.003452848271141123`", ",", "0.0033292050662129167`", ",", 
     "0.0032127582115831993`", ",", "0.0031029356307576473`", ",", 
     "0.002999222326765101`", ",", "0.002901153587491824`", ",", 
     "0.002808309124882516`", ",", "0.0027203080033341466`", ",", 
     "0.0026368042374243306`", ",", "0.002557482959282638`", ",", 
     "0.0024820570723716635`", ",", "0.002410264321931913`", ",", 
     "0.002341864723440661`", ",", "0.0022766382995987613`", ",", 
     "0.0022143830839552346`", ",", "0.002154913355598016`", ",", 
     "0.002098058074613309`", ",", "0.002043659492432876`", ",", 
     "0.0019915719148992416`", ",", "0.0019416605990060292`", ",", 
     "0.0018938007669137545`", ",", "0.0018478767230820214`", ",", 
     "0.001803781062263614`", ",", "0.0017614139577292428`", ",", 
     "0.001720682520478896`", ",", "0.0016815002213840752`", ",", 
     "0.001643786369225742`", ",", "0.001607465638471202`", ",", 
     "0.001572467641391118`", ",", "0.001538726539773016`", ",", 
     "0.0015061806920555704`", ",", "0.0014747723322009172`", ",", 
     "0.001444447277051198`", ",", "0.001415154659289461`", ",", 
     "0.0013868466834516197`", ",", "0.0013594784027219052`", ",", 
     "0.0013330075144947283`", ",", "0.0013073941729057842`", ",", 
     "0.0012826008167286826`", ",", "0.0012585920112038052`", ",", 
     "0.0012353343025164926`", ",", "0.001212796083774574`", ",", 
     "0.0011909474714529302`", ",", "0.001169760191377076`", ",", 
     "0.0011492074734103998`", ",", "0.0011292639540920106`", ",", 
     "0.0011099055865455023`", ",", "0.0010911095570443293`", ",", 
     "0.001072854207677863`", ",", "0.0010551189646144166`", ",", 
     "0.0010378842715042674`", ",", "0.0010211315276076151`", ",", 
     "0.0010048430302700196`", ",", "0.0009890019214017064`", ",", 
     "0.0009735921376475391`", ",", "0.0009585983639618825`", ",", 
     "0.0009440059903273474`", ",", "0.0009298010713787308`", ",", 
     "0.0009159702887136961`", ",", "0.0009025009156900455`", ",", 
     "0.0008893807845260256`", ",", "0.0008765982555351559`", ",", 
     "0.000864142188340777`", ",", "0.0008520019149279378`", ",", 
     "0.0008401672144015881`", ",", "0.0008286282893303668`", ",", 
     "0.0008173757435646997`", ",", "0.0008064005614265393`", ",", 
     "0.0007956940881759373`", ",", "0.0007852480116668562`", ",", 
     "0.0007750543451112216`", ",", "0.0007651054108762625`", ",", 
     "0.0007553938252457487`", ",", "0.0007459124840808283`", ",", 
     "0.0007366545493208582`", ",", "0.000727613436268943`", ",", 
     "0.000718782801610849`", ",", "0.0007101565321196513`", ",", 
     "0.0007017287340018188`", ",", "0.0006934937228435748`", ",", 
     "0.0006854460141192437`", ",", "0.0006775803142259495`", ",", 
     "0.0006698915120114978`", ",", "0.000662374670764542`", ",", 
     "0.000655025020638245`", ",", "0.0006478379514805973`", ",", 
     "0.0006408090060463633`", ",", "0.0006339338735673064`", ",", 
     "0.0006272083836588948`", ",", "0.0006206285005431467`", ",", 
     "0.0006141903175686074`", ",", "0.0006078900520096902`", ",", 
     "0.0006017240401288158`", ",", "0.0005956887324857942`", ",", 
     "0.0005897806894799614`", ",", "0.0005839965771114872`", ",", 
     "0.0005783331629491444`", ",", "0.000572787312292646`", ",", 
     "0.0005673559845184068`", ",", "0.0005620362295982972`", ",", 
     "0.0005568251847816102`", ",", "0.0005517200714310733`", ",", 
     "0.0005467181920043171`", ",", "0.0005418169271727357`", ",", 
     "0.0005370137330701833`", ",", "0.0005323061386644083`", ",", 
     "0.000527691743244569`", ",", "0.0005231682140185718`", ",", 
     "0.0005187332838143654`", ",", "0.0005143847488796682`", ",", 
     "0.0005101204667749448`", ",", "0.0005059383543547584`", ",", 
     "0.0005018363858329113`", ",", "0.0004978125909270658`", ",", 
     "0.0004938650530787876`", ",", "0.00048999190774519`", ",", 
     "0.00048619134075858836`", ",", "0.00048246158675077807`", ",", 
     "0.00047880092763874233`", ",", "0.0004752076911687901`", ",", 
     "0.0004716802495162875`", ",", "0.0004682170179383089`", ",", 
     "0.00046481645347669104`", ",", "0.0004614770537091062`", ",", 
     "0.0004581973555459172`", ",", "0.00045497593407068396`", ",", 
     "0.00045181140142232647`", ",", "0.000448702405717048`", ",", 
     "0.00044564763000822953`", ",", "0.00044264579128260414`", ",", 
     "0.00043969563949111006`", ",", "0.000436795956612908`", ",", 
     "0.00043394555575112663`", ",", "0.0004311432802589799`", ",", 
     "0.0004283880028949684`", ",", "0.00042567862500594335`", ",", 
     "0.0004230140757368776`", ",", "0.0004203933112662451`", ",", 
     "0.0004178153140659676`", ",", "0.00041527909218493954`", ",", 
     "0.00041278367855518953`", ",", "0.0004103281303197887`", ",", 
     "0.0004079115281816555`", ",", "0.00040553297577244836`", ",", 
     "0.00040319159904078037`", ",", "0.00040088654565902256`", ",", 
     "0.0003986169844480006`", ",", "0.00039638210481892055`", ",", 
     "0.00039418111623189126`", ",", "0.0003920132476704402`", ",", 
     "0.00038987774713144656`", ",", "0.00038777388112994353`", ",", 
     "0.0003857009342182629`", ",", "0.0003836582085190229`", ",", 
     "0.0003816450232714787`", ",", "0.0003796607143907767`", ",", 
     "0.00037770463403967805`", ",", "0.00037577615021232617`", ",", 
     "0.00037387464632966135`", ",", "0.0003719995208460942`", ",", 
     "0.0003701501868670716`", ",", "0.0003683260717771802`", ",", 
     "0.00036652661687844816`", ",", "0.00036475127703851915`", ",", 
     "0.00036299952034838854`", ",", "0.00036127082778939705`", ",", 
     "0.0003595646929091983`", ",", "0.0003578806215064198`", ",", 
     "0.0003562181313237509`", ",", "0.0003545767517492026`", ",", 
     "0.0003529560235252914`", ",", "0.0003513554984659097`", ",", 
     "0.00034977473918065203`", ",", "0.0003482133188063802`", ",", 
     "0.00034667082074581114`", ",", "0.0003451468384129236`", ",", 
     "0.00034364097498498655`", ",", "0.00034215284316101694`", ",", 
     "0.0003406820649264843`", ",", "0.0003392282713240824`", ",", 
     "0.0003377911022303971`", ",", "0.00033637020613830386`", ",", 
     "0.0003349652399449356`", ",", "0.00033357586874506364`", ",", 
     "0.00033220176562974267`", ",", "0.00033084261149007556`", ",", 
     "0.0003294980948259541`", ",", "0.0003281679115596459`", ",", 
     "0.00032685176485408585`", ",", "0.00032554936493575594`", ",", 
     "0.00032426042892202056`", ",", "0.00032298468065280366`", ",", 
     "0.0003217218505264869`", ",", "0.0003204716753399198`", ",", 
     "0.00031923389813243185`", ",", "0.0003180082680337389`", ",", 
     "0.00031679454011564374`", ",", "0.00031559247524742915`", ",", 
     "0.0003144018399548479`", ",", "0.00031322240628261534`", ",", 
     "0.00031205395166031356`", ",", "0.00031089625877161786`", ",", 
     "0.00030974911542676104`", ",", "0.0003086123144381504`", ",", 
     "0.0003074856534990571`", ",", "0.00030636893506529923`", ",", 
     "0.00030526196623984045`", ",", "0.0003041645586602323`", ",", 
     "0.0003030765283888244`", ",", "0.00030199769580567553`", ",", 
     "0.00030092788550409387`", ",", "0.0002998669261887422`", ",", 
     "0.0002988146505762421`", ",", "0.0002977708952982138`", ",", 
     "0.0002967355008066915`", ",", "0.00029570831128185267`", ",", 
     "0.00029468917454200525`", ",", "0.00029367794195577494`", ",", 
     "0.0002926744683564392`", ",", "0.00029167861195834285`", ",", 
     "0.00029069023427537424`", ",", "0.00028970920004140903`", ",", 
     "0.00028873537713270325`", ",", "0.0002877686364921754`", ",", 
     "0.00028680885205553273`", ",", "0.0002858559006791954`", ",", 
     "0.0002849096620699749`", ",", "0.0002839700187164621`", ",", 
     "0.0002830368558220843`", ",", "0.0002821100612397887`", ",", 
     "0.0002811895254083123`", ",", "0.0002802751412900001`", ",", 
     "0.0002793668043101328`", ",", "0.0002784644122977262`", ",", 
     "0.00027756786542776823`", ",", "0.0002766770661648558`", ",", 
     "0.0002757919192081983`", ",", "0.000274912331437955`", ",", 
     "0.0002740382118628723`", ",", "0.00027316947156918976`", ",", 
     "0.00027230602367078326`", ",", "0.0002714477832605159`", ",", 
     "0.0002705946673627668`", ",", "0.0002697465948871082`", ",", 
     "0.0002689034865831041`", ",", "0.00026806526499620223`", ",", 
     "0.0002672318544246933`", ",", "0.00026640318087771023`", ",", 
     "0.0002655791720342442`", ",", "0.0002647597572031506`", ",", 
     "0.0002639448672841217`", ",", "0.000263134434729603`", ",", 
     "0.00026232839350762957`", ",", "0.00026152667906555985`", ",", 
     "0.00026072922829468596`", ",", "0.00025993597949569867`", ",", 
     "0.0002591468723449861`", ",", "0.00025836184786174644`", ",", 
     "0.000257580848375894`", ",", "0.0002568038174967413`", ",", 
     "0.00025603070008243536`", ",", "0.00025526144221013283`", ",", 
     "0.0002544959911468943`", ",", "0.00025373429532128086`", ",", 
     "0.00025297630429563597`", ",", "0.0002522219687390358`", ",", 
     "0.0002514712404008924`", ",", "0.0002507240720851929`", ",", 
     "0.00024998041762536015`", ",", "0.00024924023185972`", ",", 
     "0.0002485034706075588`", ",", "0.0002477700906457599`", ",", 
     "0.0002470400496860016`", ",", "0.00024631330635250566`", ",", 
     "0.00024558982016032214`", ",", "0.00024486955149413675`", ",", 
     "0.00024415246158758985`", ",", "0.0002434385125030932`", ",", 
     "0.00024272766711213299`", ",", "0.00024201988907604749`", ",", 
     "0.0002413151428272677`", ",", "0.00024061339355101045`", ",", 
     "0.0002399146071674108`", ",", "0.0002392187503140869`", ",", 
     "0.00023852579032912288`", ",", "0.00023783569523446244`", ",", 
     "0.00023714843371970234`", ",", "0.0002364639751262757`", ",", 
     "0.00023578228943201598`", ",", "0.00023510334723609306`", ",", 
     "0.00023442711974431147`", ",", "0.00023375357875476274`", ",", 
     "0.00023308269664382267`", ",", "0.0002324144463524863`", ",", 
     "0.00023174880137303094`", ",", "0.00023108573573600027`", ",", 
     "0.00023042522399750208`", ",", "0.0002297672412268114`", ",", 
     "0.00022911176299427133`", ",", "0.0002284587653594853`", ",", 
     "0.00022780822485979395`", ",", "0.00022716011849902785`", ",", 
     "0.00022651442373653184`", ",", "0.00022587111847645274`", ",", 
     "0.0002252301810572848`", ",", "0.00022459159024166645`", ",", 
     "0.0002239553252064225`", ",", "0.00022332136553284546`", ",", 
     "0.0002226896911972108`", ",", "0.00022206028256152002`", ",", 
     "0.00022143312036446605`", ",", "0.00022080818571261604`", ",", 
     "0.0002201854600718059`", ",", "0.00021956492525874156`", ",", 
     "0.00021894656343280215`", ",", "0.00021833035708804013`", ",", 
     "0.00021771628904537302`", ",", "0.00021710434244496385`", ",", 
     "0.00021649450073878327`", ",", "0.00021588674768335133`", ",", 
     "0.00021528106733265285`", ",", "0.00021467744403122344`", ",", 
     "0.0002140758624074011`", ",", "0.00021347630736674`", ",", 
     "0.00021287876408558235`", ",", "0.00021228321800478454`", ",", 
     "0.0002116896548235937`", ",", "0.00021109806049367152`", ",", 
     "0.00021050842121326106`", ",", "0.00020992072342149404`", ",", 
     "0.0002093349537928339`", ",", "0.00020875109923165278`", ",", 
     "0.0002081691468669385`", ",", "0.0002075890840471284`", ",", 
     "0.0002070108983350666`", ",", "0.0002064345775030829`", ",", 
     "0.00020586010952818897`", ",", "0.00020528748258739028`", ",", 
     "0.00020471668505310983`", ",", "0.00020414770548872214`", ",", 
     "0.00020358053264419345`", ",", "0.00020301515545182691`", ",", 
     "0.00020245156302210973`", ",", "0.00020188974463965947`", ",", 
     "0.00020132968975926743`", ",", "0.00020077138800203714`", ",", 
     "0.00020021482915161522`", ",", "0.00019966000315051047`", ",", 
     "0.00019910690009650555`", ",", "0.00019855551023914992`", ",", 
     "0.00019800582397633916`", ",", "0.00019745783185097501`", ",", 
     "0.00019691152454770627`", ",", "0.00019636689288974677`", ",", 
     "0.00019582392783576972`", ",", "0.00019528262047687644`", ",", 
     "0.0001947429620336373`", ",", "0.00019420494385320326`", ",", 
     "0.00019366855740648686`", ",", "0.00019313379428541005`", ",", 
     "0.00019260064620021806`", ",", "0.00019206910497685702`", ",", 
     "0.00019153916255441474`", ",", "0.00019101081098262188`", ",", 
     "0.0001904840424194133`", ",", "0.00018995884912854737`", ",", 
     "0.00018943522347728196`", ",", "0.00018891315793410568`", ",", 
     "0.00018839264506652372`", ",", "0.00018787367753889616`", ",", 
     "0.00018735624811032754`", ",", "0.00018684034963260693`", ",", 
     "0.00018632597504819726`", ",", "0.00018581311738827185`", ",", 
     "0.00018530176977079864`", ",", "0.00018479192539866892`", ",", 
     "0.00018428357755787136`", ",", "0.0001837767196157092`", ",", 
     "0.00018327134501905943`", ",", "0.00018276744729267455`", ",", 
     "0.00018226502003752275`", ",", "0.0001817640569291692`", ",", 
     "0.0001812645517161951`", ",", "0.0001807664982186541`", ",", 
     "0.00018026989032656556`", ",", "0.00017977472199844378`", ",", 
     "0.00017928098725986146`", ",", "0.00017878868020204758`", ",", 
     "0.0001782977949805188`", ",", "0.0001778083258137427`", ",", 
     "0.00017732026698183284`", ",", "0.000176833612825275`", ",", 
     "0.00017634835774368315`", ",", "0.0001758644961945849`", ",", 
     "0.00017538202269223592`", ",", "0.0001749009318064623`", ",", 
     "0.0001744212181615297`", ",", "0.00017394287643504008`", ",", 
     "0.0001734659013568536`", ",", "0.00017299028770803674`", ",", 
     "0.00017251603031983434`", ",", "0.00017204312407266683`", ",", 
     "0.0001715715638951501`", ",", "0.00017110134476313934`", ",", 
     "0.0001706324616987944`", ",", "0.0001701649097696681`", ",", 
     "0.00016969868408781537`", ",", "0.00016923377980892335`", ",", 
     "0.00016877019213146205`", ",", "0.000168307916295855`", ",", 
     "0.0001678469475836686`", ",", "0.000167387281316823`", ",", 
     "0.00016692891285681677`", ",", "0.0001664718376039744`", ",", 
     "0.00016601605099670887`", ",", "0.00016556154851080218`", ",", 
     "0.00016510832565870255`", ",", "0.00016465637798883801`", ",", 
     "0.00016420570108494593`", ",", "0.0001637562905654186`", ",", 
     "0.00016330814208266324`", ",", "0.00016286125132247768`", ",", 
     "0.00016241561400344033`", ",", "0.00016197122587631392`", ",", 
     "0.00016152808272346377`", ",", "0.00016108618035828891`", ",", 
     "0.000160645514624667`", ",", "0.00016020608139641132`", ",", 
     "0.0001597678765767412`", ",", "0.00015933089609776414`", ",", 
     "0.00015889513591996993`", ",", "0.0001584605920317367`", ",", 
     "0.00015802726044884807`", ",", "0.00015759513721402157`", ",", 
     "0.000157164218396448`", ",", "0.00015673450009134123`", ",", 
     "0.00015630597841949825`", ",", "0.00015587864952686974`", ",", 
     "0.00015545250958413987`", ",", "0.00015502755478631622`", ",", 
     "0.00015460378135232888`", ",", "0.0001541811855246387`", ",", 
     "0.0001537597635688545`", ",", "0.00015333951177335913`", ",", 
     "0.0001529204264489436`", ",", "0.00015250250392845024`", ",", 
     "0.00015208574056642328`", ",", "0.00015167013273876794`", ",", 
     "0.00015125567684241668`", ",", "0.00015084236929500329`", ",", 
     "0.00015043020653454457`", ",", "0.00015001918501912864`", ",", 
     "0.0001496093012266107`", ",", "0.00014920055165431565`", ",", 
     "0.0001487929328187471`", ",", "0.00014838644125530297`", ",", 
     "0.00014798107351799764`", ",", "0.00014757682617919056`", ",", 
     "0.00014717369582931995`", ",", "0.0001467716790766434`", ",", 
     "0.000146370772546984`", ",", "0.00014597097288348196`", ",", 
     "0.00014557227674635162`", ",", "0.00014517468081264425`", ",", 
     "0.0001447781817760158`", ",", "0.00014438277634649967`", ",", 
     "0.00014398846125028501`", ",", "0.00014359523322949916`", ",", 
     "0.00014320308904199552`", ",", "0.0001428120254611456`", ",", 
     "0.00014242203927563598`", ",", "0.0001420331272892693`", ",", 
     "0.0001416452863207701`", ",", "0.0001412585132035942`", ",", 
     "0.00014087280478574507`", ",", "0.00014048815792958307`", ",", 
     "0.00014010456951166003`", ",", "0.00013972203642253654`", ",", 
     "0.00013934055556661333`", ",", "0.00013896012386196456`", ",", 
     "0.0001385807382401743`", ",", "0.00013820239564617663`", ",", 
     "0.00013782509303809942`", ",", "0.00013744882738711092`", ",", 
     "0.0001370735956772701`", ",", "0.00013669939490537953`", ",", 
     "0.00013632622208084217`", ",", "0.00013595407422552048`", ",", 
     "0.00013558294837359879`", ",", "0.00013521284157144855`", ",", 
     "0.00013484375087749624`", ",", "0.0001344756733620941`", ",", 
     "0.0001341086061073936`", ",", "0.00013374254620722147`", ",", 
     "0.00013337749076695814`", ",", "0.00013301343690341917`", ",", 
     "0.0001326503817447382`", ",", "0.00013228832243025328`", ",", 
     "0.00013192725611039488`", ",", "0.0001315671799465763`", ",", 
     "0.0001312080911110864`", ",", "0.00013084998678698448`", ",", 
     "0.00013049286416799702`", ",", "0.0001301367204584169`", ",", 
     "0.00012978155287300422`", ",", "0.00012942735863688947`", ",", 
     "0.00012907413498547792`", ",", "0.00012872187916435703`", ",", 
     "0.0001283705884292046`", ",", "0.00012802026004569907`", ",", 
     "0.00012767089128943188`", ",", "0.00012732247944582115`", ",", 
     "0.00012697502181002716`", ",", "0.00012662851568686923`", ",", 
     "0.0001262829583907447`", ",", "0.00012593834724554902`", ",", 
     "0.0001255946795845974`", ",", "0.00012525195275054808`", ",", 
     "0.0001249101640953269`", ",", "0.00012456931098005352`", ",", 
     "0.00012422939077496876`", ",", "0.0001238904008593631`", ",", 
     "0.0001235523386215072`", ",", "0.00012321520145858292`", ",", 
     "0.00012287898677661624`", ",", "0.00012254369199041077`", ",", 
     "0.00012220931452348294`", ",", "0.00012187585180799826`", ",", 
     "0.00012154330128470848`", ",", "0.00012121166040289019`", ",", 
     "0.00012088092662028425`", ",", "0.00012055109740303646`", ",", 
     "0.00012022217022563907`", ",", "0.00011989414257087363`", ",", 
     "0.00011956701192975441`", ",", "0.0001192407758014732`", ",", 
     "0.00011891543169334463`", ",", "0.00011859097712075288`", ",", 
     "0.0001182674096070988`", ",", "0.00011794472668374862`", ",", 
     "0.00011762292588998243`", ",", "0.00011730200477294461`", ",", 
     "0.00011698196088759438`", ",", "0.00011666279179665758`", ",", 
     "0.00011634449507057883`", ",", "0.00011602706828747488`", ",", 
     "0.00011571050903308828`", ",", "0.00011539481490074215`", ",", 
     "0.00011507998349129548`", ",", "0.0001147660124130991`", ",", 
     "0.00011445289928195254`", ",", "0.00011414064172106126`", ",", 
     "0.00011382923736099483`", ",", "0.00011351868383964545`", ",", 
     "0.00011320897880218747`", ",", "0.00011290011990103714`", ",", 
     "0.00011259210479581322`", ",", "0.00011228493115329794`", ",", 
     "0.00011197859664739881`", ",", "0.00011167309895911087`", ",", 
     "0.00011136843577647921`", ",", "0.00011106460479456261`", ",", 
     "0.00011076160371539706`", ",", "0.00011045943024796041`", ",", 
     "0.00011015808210813684`", ",", "0.00010985755701868251`", ",", 
     "0.0001095578527091911`", ",", "0.00010925896691606022`", ",", 
     "0.00010896089738245814`", ",", "0.00010866364185829077`", ",", 
     "0.00010836719810016953`", ",", "0.00010807156387137914`", ",", 
     "0.00010777673694184624`", ",", "0.00010748271508810798`", ",", 
     "0.00010718949609328161`", ",", "0.00010689707774703395`", ",", 
     "0.00010660545784555135`", ",", "0.00010631463419151016`", ",", 
     "0.00010602460459404753`", ",", "0.0001057353668687324`", ",", 
     "0.00010544691883753719`", ",", "0.00010515925832880926`", ",", 
     "0.00010487238317724342`", ",", "0.00010458629122385425`", ",", 
     "0.00010430098031594886`", ",", "0.00010401644830710008`", ",", 
     "0.00010373269305711987`", ",", "0.00010344971243203282`", ",", 
     "0.00010316750430405056`", ",", "0.0001028860665515458`", ",", 
     "0.00010260539705902693`", ",", "0.00010232549371711302`", ",", 
     "0.00010204635442250876`", ",", "0.00010176797707798002`", ",", 
     "0.00010149035959232951`", ",", "0.00010121349988037251`", ",", 
     "0.00010093739586291321`", ",", "0.00010066204546672108`", ",", 
     "0.00010038744662450753`", ",", "0.00010011359727490271`", ",", 
     "0.0000998404953624327`", ",", "0.00009956813883749686`", ",", 
     "0.00009929652565634513`", ",", "0.00009902565378105656`", ",", 
     "0.00009875552117951625`", ",", "0.00009848612582539418`", ",", 
     "0.00009821746569812347`", ",", "0.00009794953878287906`", ",", 
     "0.0000976823430705564`", ",", "0.00009741587655775034`", ",", 
     "0.00009715013724673453`", ",", "0.0000968851231454406`", ",", 
     "0.00009662083226743774`", ",", "0.00009635726263191246`", ",", 
     "0.00009609441226364841`", ",", "0.00009583227919300644`", ",", 
     "0.00009557086145590487`", ",", "0.00009531015709379984`", ",", 
     "0.00009505016415366587`", ",", "0.00009479088068797657`", ",", 
     "0.00009453230475468542`", ",", "0.00009427443441720699`", ",", 
     "0.00009401726774439781`", ",", "0.00009376080281053796`", ",", 
     "0.00009350503769531235`", ",", "0.00009324997048379233`", ",", 
     "0.0000929955992664175`", ",", "0.00009274192213897743`", ",", 
     "0.00009248893720259385`", ",", "0.00009223664256370266`", ",", 
     "0.00009198503633403621`", ",", "0.00009173411663060571`", ",", 
     "0.0000914838815756837`", ",", "0.00009123432929678675`", ",", 
     "0.00009098545792665814`", ",", "0.00009073726560325084`", ",", 
     "0.00009048975046971035`", ",", "0.00009024291067435787`", ",", 
     "0.00008999674437067356`", ",", "0.00008975124971727984`", ",", 
     "0.00008950642487792473`", ",", "0.00008926226802146555`", ",", 
     "0.00008901877732185244`", ",", "0.00008877595095811214`", ",", 
     "0.00008853378711433188`", ",", "0.00008829228397964324`", ",", 
     "0.00008805143974820625`", ",", "0.00008781125261919355`", ",", 
     "0.00008757172079677465`", ",", "0.00008733284249010009`", ",", 
     "0.0000870946159132861`", ",", "0.00008685703928539891`", ",", 
     "0.00008662011083043948`", ",", "0.00008638382877732817`", ",", 
     "0.00008614819135988942`", ",", "0.00008591319681683677`", ",", 
     "0.00008567884339175767`", ",", "0.00008544512933309856`", ",", 
     "0.00008521205289414994`", ",", "0.00008497961233303165`", ",", 
     "0.000084747805912678`", ",", "0.00008451663190082334`", ",", 
     "0.00008428608856998713`", ",", "0.00008405617419745976`", ",", 
     "0.00008382688706528798`", ",", "0.00008359822546026062`", ",", 
     "0.0000833701876738941`", ",", "0.00008314277200241861`", ",", 
     "0.00008291597674676355`", ",", "0.00008268980021254368`", ",", 
     "0.00008246424071004513`", ",", "0.00008223929655421135`", ",", 
     "0.00008201496606462933`", ",", "0.00008179124756551578`", ",", 
     "0.00008156813938570341`", ",", "0.00008134563985862718`", ",", 
     "0.00008112374732231082`", ",", "0.00008090246011935312`", ",", 
     "0.00008068177659691462`", ",", "0.00008046169510670401`", ",", 
     "0.00008024221400496494`", ",", "0.00008002333165246255`", ",", 
     "0.00007980504641447036`", ",", "0.00007958735666075701`", ",", 
     "0.00007937026076557315`", ",", "0.0000791537571076384`", ",", 
     "0.00007893784407012818`", ",", "0.000078722520040661`", ",", 
     "0.00007850778341128535`", ",", "0.0000782936325784669`", ",", 
     "0.00007808006594307573`", ",", "0.00007786708191037364`", ",", 
     "0.0000776546788900013`", ",", "0.0000774428552959657`", ",", 
     "0.00007723160954662759`", ",", "0.00007702094006468887`", ",", 
     "0.00007681084527718019`", ",", "0.0000766013236154484`", ",", 
     "0.00007639237351514427`", ",", "0.00007618399341620989`", ",", 
     "0.00007597618176286685`", ",", "0.00007576893700360357`", ",", 
     "0.00007556225759116328`", ",", "0.0000753561419825319`", ",", 
     "0.0000751505886389258`", ",", "0.0000749455960257798`", ",", 
     "0.00007474116261273526`", ",", "0.0000745372868736279`", ",", 
     "0.00007433396728647609`", ",", "0.00007413120233346883`", ",", 
     "0.00007392899050095396`", ",", "0.00007372733027942641`", ",", 
     "0.00007352622016351631`", ",", "0.00007332565865197745`", ",", 
     "0.00007312564424767546`", ",", "0.00007292617545757642`", ",", 
     "0.00007272725079273495`", ",", "0.00007252886876828293`", ",", 
     "0.00007233102790341792`", ",", "0.00007213372672139162`", ",", 
     "0.00007193696374949858`", ",", "0.00007174073751906477`", ",", 
     "0.00007154504656543615`", ",", "0.00007134988942796757`", ",", 
     "0.00007115526465001129`", ",", "0.0000709611707789059`", ",", 
     "0.00007076760636596508`", ",", "0.00007057456996646649`", ",", 
     "0.00007038206013964059`", ",", "0.00007019007544865961`", ",", 
     "0.00006999861446062698`", ",", "0.00006980767574656454`", ",", 
     "0.00006961725788140423`", ",", "0.00006942735944397542`", ",", 
     "0.0000692379790169944`", ",", "0.00006904911518705359`", ",", 
     "0.00006886076654461073`", ",", "0.00006867293168397805`", ",", 
     "0.00006848560920331151`", ",", "0.00006829879770460019`", ",", 
     "0.00006811249579365547`", ",", "0.00006792670208010054`", ",", 
     "0.00006774141517735966`", ",", "0.00006755663370264765`", ",", 
     "0.00006737235627695941`", ",", "0.00006718858152505921`", ",", 
     "0.00006700530807547046`", ",", "0.00006682253456046514`", ",", 
     "0.00006664025961605337`", ",", "0.00006645848188197312`", ",", 
     "0.0000662772000016798`", ",", "0.00006609641262233597`", ",", 
     "0.00006591611839480111`", ",", "0.00006573631597362127`", ",", 
     "0.000065557004017019`", ",", "0.00006537818118688301`", ",", 
     "0.00006519984614875814`", ",", "0.0000650219975718352`", ",", 
     "0.00006484463412894084`", ",", "0.00006466775449652759`", ",", 
     "0.00006449135735466371`", ",", "0.00006431544138702334`", ",", 
     "0.00006414000528087641`", ",", "0.0000639650477270787`", ",", 
     "0.00006379056742006209`", ",", "0.00006361656305782451`", ",", 
     "0.00006344303334192022`", ",", "0.00006326997697744987`", ",", 
     "0.00006309739267305085`", ",", "0.00006292527914088743`", ",", 
     "0.00006275363509664114`", ",", "0.00006258245925950088`", ",", 
     "0.00006241175035215347`", ",", "0.00006224150710077392`", ",", 
     "0.00006207172823501577`", ",", "0.00006190241248800156`", ",", 
     "0.0000617335585963133`", ",", "0.00006156516529998286`", ",", 
     "0.00006139723134248253`", ",", "0.00006122975547071561`", ",", 
     "0.00006106273643500684`", ",", "0.00006089617298909304`", ",", 
     "0.000060730063890113756`", ",", "0.000060564407898601836`", ",", 
     "0.00006039920377847418`", ",", "0.00006023445029702237`", ",", 
     "0.0000600701462249034`", ",", "0.000059906290336130475`", ",", 
     "0.00005974288140806375`", ",", "0.00005957991822140107`", ",", 
     "0.00005941739956016894`", ",", "0.00005925532421171328`", ",", 
     "0.000059093690966690336`", ",", "0.000058932498619057594`", ",", 
     "0.0000587717459660646`", ",", "0.00005861143180824432`", ",", 
     "0.00005845155494940357`", ",", "0.00005829211419661439`", ",", 
     "0.00005813310836020499`", ",", "0.000057974536253750814`", ",", 
     "0.00005781639669406565`", ",", "0.00005765868850119274`", ",", 
     "0.00005750141049839589`", ",", "0.00005734456151215069`", ",", 
     "0.000057188140372135657`", ",", "0.00005703214591122348`", ",", 
     "0.00005687657696547228`", ",", "0.00005672143237411683`", ",", 
     "0.00005656671097955989`", ",", "0.000056412411627363496`", ",", 
     "0.00005625853316624037`", ",", "0.0000561050744480451`", ",", 
     "0.00005595203432776579`", ",", "0.00005579941166351531`", ",", 
     "0.00005564720531652275`", ",", "0.000055495414151124944`", ",", 
     "0.00005534403703475789`", ",", "0.00005519307283794831`", ",", 
     "0.000055042520434305195`", ",", "0.000054892378700511314`", ",", 
     "0.000054742646516314814`", ",", "0.00005459332276452087`", ",", 
     "0.000054444406330983274`", ",", "0.0000542958961045961`", ",", 
     "0.00005414779097728535`", ",", "0.000054000089844000774`", ",", 
     "0.00005385279160270738`", ",", "0.00005370589515437751`", ",", 
     "0.000053559399402982225`", ",", "0.00005341330325548337`", ",", 
     "0.00005326760562182533`", ",", "0.0000531223054149268`", ",", 
     "0.00005297740155067271`", ",", "0.00005283289294790614`", ",", 
     "0.00005268877852842014`", ",", "0.00005254505721694975`", ",", 
     "0.0000524017279411639`", ",", "0.000052258789631657383`", ",", 
     "0.000052116241221942886`", ",", "0.000051974081648443005`", ",", 
     "0.00005183230985048227`", ",", "0.0000516909247702792`", ",", 
     "0.00005154992535293848`", ",", "0.00005140931054644289`", ",", 
     "0.00005126907930164564`", ",", "0.000051129230572262405`", ",", 
     "0.000050989763314863515`", ",", "0.000050850676488866155`", ",", 
     "0.00005071196905652663`", ",", "0.00005057363998293252`", ",", 
     "0.000050435688235995`", ",", "0.00005029811278644116`", ",", 
     "0.0000501609126078062`", ",", "0.000050024086676425844`", ",", 
     "0.00004988763397142865`", ",", "0.000049751553474728395`", ",", 
     "0.000049615844171016474`", ",", "0.000049480505047754276`", ",", 
     "0.00004934553509516543`", ",", "0.0000492109333062291`", ",", 
     "0.000049076698676671174`", ",", "0.00004894283020495763`", ",", 
     "0.00004880932689228682`", ",", "0.000048676187742582026`", ",", 
     "0.000048543411762483986`", ",", "0.00004841099796134348`", ",", 
     "0.000048278945351213964`", ",", "0.00004814725294684414`", ",", 
     "0.000048015919765670616`", ",", "0.000047884944827810564`", ",", 
     "0.000047754327156054394`", ",", "0.000047624065775858464`", ",", 
     "0.000047494159715337774`", ",", "0.000047364608005258745`", ",", 
     "0.00004723540967903193`", ",", "0.00004710656377270485`", ",", 
     "0.000046978069324954716`", ",", "0.00004684992537708135`", ",", 
     "0.00004672213097299993`", ",", "0.00004659468515923389`", ",", 
     "0.000046467586984907804`", ",", "0.00004634083550174026`", ",", 
     "0.000046214429764036805`", ",", "0.000046088368828682856`", ",", 
     "0.00004596265175513668`", ",", "0.000045837277605422355`", ",", 
     "0.000045712245444122755`", ",", "0.00004558755433837259`", ",", 
     "0.00004546320335785142`", ",", "0.000045339191574776714`", ",", 
     "0.000045215518063896917`", ",", "0.000045092181902484545`", ",", 
     "0.00004496918217032931`", ",", "0.0000448465179497312`", ",", 
     "0.000044724188325493676`", ",", "0.00004460219238491684`", ",", 
     "0.00004448052921779056`", ",", "0.00004435919791638776`", ",", 
     "0.000044238197575457574`", ",", "0.00004411752729221859`", ",", 
     "0.000043997186166352136`", ",", "0.000043877173299995583`", ",", 
     "0.0000437574877977356`", ",", "0.000043638128766601444`", ",", 
     "0.00004351909531605837`", ",", "0.00004340038655800091`", ",", 
     "0.00004328200160674629`", ",", "0.00004316393957902778`", ",", 
     "0.00004304619959398814`", ",", "0.00004292878077317303`", ",", 
     "0.00004281168224052441`", ",", "0.00004269490312237408`", ",", 
     "0.000042578442547437076`", ",", "0.00004246229964680525`", ",", 
     "0.00004234647355394067`", ",", "0.000042230963404669294`", ",", 
     "0.00004211576833717437`", ",", "0.00004200088749199013`", ",", 
     "0.00004188632001199535`", ",", "0.0000417720650424068`", ",", 
     "0.00004165812173077311`", ",", "0.000041544489226968236`", ",", 
     "0.00004143116668318516`", ",", "0.000041318153253929566`", ",", 
     "0.000041205448096013524`", ",", "0.00004109305036854921`", ",", 
     "0.00004098095923294262`", ",", "0.0000408691738528873`", ",", 
     "0.000040757693394358095`", ",", "0.000040646517025604984`", ",", 
     "0.000040535643917146794`", ",", "0.00004042507324176506`", ",", 
     "0.00004031480417449787`", ",", "0.000040204835892633604`", ",", 
     "0.0000400951675757049`", ",", "0.000039985798405482506`", ",", 
     "0.000039876727565969144`", ",", "0.000039767954243393444`", ",", 
     "0.00003965947762620387`", ",", "0.000039551296905062644`", ",", 
     "0.00003944341127283969`", ",", "0.00003933581992460671`", ",", 
     "0.00003922852205763107`", ",", "0.000039121516871369815`", ",", 
     "0.000039014803567463766`", ",", "0.000038908381349731504`", ",", 
     "0.000038802249424163444`", ",", "0.000038696406998915917`", ",", 
     "0.00003859085328430524`", ",", "0.00003848558749280185`", ",", 
     "0.00003838060883902442`", ",", "0.00003827591653973395`", ",", 
     "0.000038171509813827985`", ",", "0.00003806738788233478`", ",", 
     "0.00003796354996840749`", ",", "0.000037859995297318254`", ",", 
     "0.000037756723096452624`", ",", "0.00003765373259530363`", ",", 
     "0.000037551023025466116`", ",", "0.000037448593620630934`", ",", 
     "0.000037346443616579314`", ",", "0.000037244572251177106`"}], "}"}], 
   ",", 
   RowBox[{"{", 
    RowBox[{
     RowBox[{"-", "5.551115123125783`*^-17"}], ",", "0.009999999999999945`", 
     ",", "0.015999999999999945`", ",", "0.019399999999999955`", ",", 
     "0.021119999999999955`", ",", "0.021764999999999958`", ",", 
     "0.021732799999999965`", ",", "0.021284619999999962`", ",", 
     "0.02059148799999997`", ",", "0.019764791399999974`", ",", 
     "0.018876449599999973`", ",", "0.017972265475999973`", ",", 
     "0.01708078124799997`", ",", "0.016219163155649974`", ",", 
     "0.015397117107119976`", ",", "0.014619496056494973`", ",", 
     "0.01388803603802879`", ",", "0.013202510617755505`", ",", 
     "0.012561496472152179`", ",", "0.011962878610933845`", ",", 
     "0.011404181174205084`", ",", "0.010882781396478662`", ",", 
     "0.010396045418245055`", ",", "0.009941411968320482`", ",", 
     "0.009516441445478445`", ",", "0.009118842212237806`", ",", 
     "0.008746482059020344`", ",", "0.008397390192086242`", ",", 
     "0.008069753335663442`", ",", "0.007761908344207883`", ",", 
     "0.007472332911149627`", ",", "0.007199635412060648`", ",", 
     "0.006942544549297481`", ",", "0.006699899215149071`", ",", 
     "0.0064706388228457186`", ",", "0.006253794243226765`", ",", 
     "0.006048479411519706`", ",", "0.0058538836213100015`", ",", 
     "0.005669264493000192`", ",", "0.005493941586128636`", ",", 
     "0.0053272906149108784`", ",", "0.005168738221589822`", ",", 
     "0.0050177572607974326`", ",", "0.004873862548890575`", ",", 
     "0.004736607034281339`", ",", "0.004605578347570132`", ",", 
     "0.004480395693431728`", ",", "0.004360707049455533`", ",", 
     "0.004246186640345824`", ",", "0.004136532658951301`", ",", 
     "0.0040314652084623235`", ",", "0.003930724442762265`", ",", 
     "0.0038340688843382714`", ",", "0.003741273901348964`", ",", 
     "0.00365213032742228`", ",", "0.0035664432095294154`", ",", 
     "0.003484030670866368`", ",", "0.0034047228770893063`", ",", 
     "0.0033283610955101763`", ",", "0.0032547968379799653`", ",", 
     "0.003183891079183516`", ",", "0.003115513542955013`", ",", 
     "0.0030495420500095847`", ",", "0.002985861921184788`", ",", 
     "0.002924365430906087`", ",", "0.002864951306141569`", ",", 
     "0.0028075242666012155`", ",", "0.0027519946023715743`", ",", 
     "0.002698277785564608`", ",", "0.0026462941129046414`", ",", 
     "0.0025959683764850273`", ",", "0.0025472295602005073`", ",", 
     "0.0025000105596060945`", ",", "0.0024542479231720415`", ",", 
     "0.002409881613100016`", ",", "0.0023668547840405498`", ",", 
     "0.0023251135782085897`", ",", "0.0022846069355344817`", ",", 
     "0.0022452864176137994`", ",", "0.002207106044332699`", ",", 
     "0.0021700221421473162`", ",", "0.0021339932030873918`", ",", 
     "0.0020989797536369054`", ",", "0.0020649442327189383`", ",", 
     "0.0020318508780792755`", ",", "0.0019996656204239933`", ",", 
     "0.0019683559847212596`", ",", "0.0019378909981273501`", ",", 
     "0.0019082411040420133`", ",", "0.0018793780818392727`", ",", 
     "0.001851274971856908`", ",", "0.0018239060052617335`", ",", 
     "0.0017972465384385114`", ",", "0.0017712729915784194`", ",", 
     "0.001745962791168529`", ",", "0.001721294316107109`", ",", 
     "0.0016972468471908874`", ",", "0.0016738005197398903`", ",", 
     "0.0016509362791433534`", ",", "0.0016286358391265207`", ",", 
     "0.0016068816425531605`", ",", "0.0015856568245923796`", ",", 
     "0.0015649451780909629`", ",", "0.001544731121004066`", ",", 
     "0.0015249996657477967`", ",", "0.0015057363903470563`", ",", 
     "0.001486927411261063`", ",", "0.0014685593577773654`", ",", 
     "0.0014506193478728527`", ",", "0.0014330949654473885`", ",", 
     "0.0014159742388422925`", ",", "0.0013992456205619615`", ",", 
     "0.001382897968122563`", ",", "0.001366920525956945`", ",", 
     "0.0013513029083097204`", ",", "0.0013360350830609762`", ",", 
     "0.0013211073564211979`", ",", "0.0013065103584438374`", ",", 
     "0.0012922350293055442`", ",", "0.0012782726063073813`", ",", 
     "0.0012646146115534375`", ",", "0.001251252840266114`", ",", 
     "0.0012381793497000125`", ",", "0.0012253864486188562`", ",", 
     "0.0012128666873021559`", ",", "0.0012006128480504955`", ",", 
     "0.0011886179361603087`", ",", "0.00117687517134088`", ",", 
     "0.0011653779795480414`", ",", "0.0011541199852106378`", ",", 
     "0.001143095003827414`", ",", "0.0011322970349132585`", ",", 
     "0.0011217202552751796`", ",", "0.001111359012599548`", ",", 
     "0.0011012078193333053`", ",", "0.0010912613468428989`", ",", 
     "0.0010815144198357174`", ",", "0.001071962011029723`", ",", 
     "0.0010625992360578523`", ",", "0.001053421348594584`", ",", 
     "0.0010444237356928192`", ",", "0.0010356019133199452`", ",", 
     "0.0010269515220826175`", ",", "0.0010184683231304224`", ",", 
     "0.0010101481942291657`", ",", "0.0010019871259950802`", ",", 
     "0.0009939812182817587`", ",", "0.0009861266767121043`", ",", 
     "0.0009784198093480247`", ",", "0.0009708570234910436`", ",", 
     "0.0009634348226073681`", ",", "0.000956149803371349`", ",", 
     "0.0009489986528215984`", ",", "0.0009419781456243661`", ",", 
     "0.0009350851414390733`", ",", "0.000928316582381197`", ",", 
     "0.0009216694905779625`", ",", "0.0009151409658125537`", ",", 
     "0.0009087281832527891`", ",", "0.0009024283912604348`", ",", 
     "0.0008962389092775338`", ",", "0.0008901571257863219`", ",", 
     "0.0008841804963395022`", ",", "0.0008783065416577936`", ",", 
     "0.000872532845791868`", ",", "0.0008668570543459103`", ",", 
     "0.0008612768727602045`", ",", "0.0008557900646502685`", ",", 
     "0.0008503944502001995`", ",", "0.0008450879046080011`", ",", 
     "0.0008398683565807856`", ",", "0.0008347337868778443`", ",", 
     "0.0008296822268996859`", ",", "0.0008247117573212287`", ",", 
     "0.0008198205067674306`", ",", "0.0008150066505297178`", ",", 
     "0.0008102684093216551`", ",", "0.0008056040480723785`", ",", 
     "0.000801011874756371`", ",", "0.0007964902392582449`", ",", 
     "0.0007920375322712394`", ",", "0.0007876521842282164`", ",", 
     "0.0007833326642639823`", ",", "0.0007790774792078253`", ",", 
     "0.0007748851726052006`", ",", "0.0007707543237675482`", ",", 
     "0.0007666835468492713`", ",", "0.0007626714899509444`", ",", 
     "0.0007587168342478627`", ",", "0.0007548182931430811`", ",", 
     "0.0007509746114441259`", ",", "0.0007471845645626007`", ",", 
     "0.0007434469577359375`", ",", "0.0007397606252705668`", ",", 
     "0.0007361244298058376`", ",", "0.000732537261598003`", ",", 
     "0.0007289980378236497`", ",", "0.000725505701901962`", ",", 
     "0.0007220592228352295`", ",", "0.0007186575945670391`", ",", 
     "0.000715299835357607`", ",", "0.0007119849871757312`", ",", 
     "0.0007087121151068616`", ",", "0.0007054803067768072`", ",", 
     "0.0007022886717906112`", ",", "0.0006991363411861498`", ",", 
     "0.000696022466902019`", ",", "0.0006929462212592951`", ",", 
     "0.0006899067964567653`", ",", "0.0006869034040792428`", ",", 
     "0.0006839352746185863`", ",", "0.0006810016570070696`", ",", 
     "0.0006781018181627465`", ",", "0.0006752350425464758`", ",", 
     "0.0006724006317302774`", ",", "0.0006695979039767084`", ",", 
     "0.0006668261938289501`", ",", "0.0006640848517113106`", ",", 
     "0.0006613732435398616`", ",", "0.0006586907503429252`", ",", 
     "0.0006560367678911509`", ",", "0.0006534107063369182`", ",", 
     "0.0006508119898628136`", ",", "0.0006482400563389408`", ",", 
     "0.0006456943569888257`", ",", "0.0006431743560636916`", ",", 
     "0.000640679530524872`", ",", "0.0006382093697341593`", ",", 
     "0.0006357633751518718`", ",", "0.0006333410600424384`", ",", 
     "0.0006309419491873027`", ",", "0.0006285655786049597`", ",", 
     "0.0006262114952779343`", ",", "0.0006238792568865261`", ",", 
     "0.0006215684315491412`", ",", "0.0006192785975690459`", ",", 
     "0.0006170093431873707`", ",", "0.0006147602663422126`", ",", 
     "0.0006125309744336702`", ",", "0.0006103210840946677`", ",", 
     "0.0006081302209674153`", ",", "0.0006059580194853683`", ",", 
     "0.0006038041226605348`", ",", "0.0006016681818760109`", ",", 
     "0.0005995498566835986`", ",", "0.0005974488146063858`", ",", 
     "0.0005953647309461595`", ",", "0.0005932972885955339`", ",", 
     "0.0005912461778546711`", ",", "0.0005892110962524832`", ",", 
     "0.0005871917483722015`", ",", "0.0005851878456812036`", ",", 
     "0.000583199106364994`", ",", "0.0005812252551652316`", ",", 
     "0.0005792660232217074`", ",", "0.0005773211479181705`", ",", 
     "0.0005753903727319143`", ",", "0.0005734734470869997`", ",", 
     "0.0005715701262110965`", ",", "0.0005696801709957603`", ",", 
     "0.0005678033478601284`", ",", "0.000565939428617924`", ",", 
     "0.0005640881903476921`", ",", "0.0005622494152661847`", ",", 
     "0.0005604228906048212`", ",", "0.0005586084084891465`", ",", 
     "0.0005568057658212123`", ",", "0.0005550147641648132`", ",", 
     "0.0005532352096335027`", ",", "0.0005514669127813263`", ",", 
     "0.0005497096884961999`", ",", "0.0005479633558958734`", ",", 
     "0.0005462277382264112`", ",", "0.000544502662763136`", ",", 
     "0.0005427879607139637`", ",", "0.0005410834671250836`", ",", 
     "0.0005393890207889191`", ",", "0.0005377044641543141`", ",", 
     "0.0005360296432388933`", ",", "0.0005343644075435408`", ",", 
     "0.0005327086099689473`", ",", "0.000531062106734175`", ",", 
     "0.0005294247572971898`", ",", "0.0005277964242773145`", ",", 
     "0.000526176973379556`", ",", "0.0005245662733207604`", ",", 
     "0.0005229641957575519`", ",", "0.0005213706152160118`", ",", 
     "0.0005197854090230566`", ",", "0.0005182084572394714`", ",", 
     "0.0005166396425945616`", ",", "0.0005150788504223808`", ",", 
     "0.0005135259685994991`", ",", "0.0005119808874842718`", ",", 
     "0.0005104434998575749`", ",", "0.0005089137008649692`", ",", 
     "0.0005073913879602611`", ",", "0.0005058764608504234`", ",", 
     "0.0005043688214418457`", ",", "0.0005028683737878804`", ",", 
     "0.0005013750240376538`", ",", "0.0004998886803861121`", ",", 
     "0.0004984092530252702`", ",", "0.0004969366540966375`", ",", 
     "0.0004954707976447894`", ",", "0.0004940115995720587`", ",", 
     "0.0004925589775943178`", ",", "0.0004911128511978284`", ",", 
     "0.0004896731415971286`", ",", "0.0004882397716939366`", ",", 
     "0.00048681266603704413`", ",", "0.0004853917507831756`", ",", 
     "0.0004839769536587903`", ",", "0.0004825682039228046`", ",", 
     "0.00048116543233021295`", ",", "0.0004797685710965837`", ",", 
     "0.00047837755386341053`", ",", "0.0004769923156642982`", ",", 
     "0.0004756127928919626`", ",", "0.0004742389232660252`", ",", 
     "0.00047287064580158253`", ",", "0.00047150790077853306`", ",", 
     "0.0004701506297116415`", ",", "0.0004687987753213242`", ",", 
     "0.00046745228150513803`", ",", "0.000466111093309954`", ",", 
     "0.0004647751569048025`", ",", "0.00046344441955437006`", ",", 
     "0.00046211882959313515`", ",", "0.00046079833640012515`", ",", 
     "0.00045948289037428156`", ",", "0.000458172442910418`", ",", 
     "0.00045686694637575483`", ",", "0.0004555663540870193`", ",", 
     "0.00045427062028809736`", ",", "0.00045297970012822146`", ",", 
     "0.0004516935496406827`", ",", "0.0004504121257220568`", ",", 
     "0.00044913538611192697`", ",", "0.0004478632893730956`", ",", 
     "0.00044659579487227265`", ",", "0.00044533286276122585`", ",", 
     "0.00044407445395838583`", ",", "0.00044282053013089287`", ",", 
     "0.00044157105367707443`", ",", "0.00044032598770934447`", ",", 
     "0.00043908529603751365`", ",", "0.00043784894315250023`", ",", 
     "0.000436616894210432`", ",", "0.00043538911501713064`", ",", 
     "0.0004341655720129686`", ",", "0.0004329462322580896`", ",", 
     "0.0004317310634179837`", ",", "0.00043052003374940956`", ",", 
     "0.0004293131120866541`", ",", "0.0004281102678281218`", ",", 
     "0.00042691147092324667`", ",", "0.00042571669185971777`", ",", 
     "0.0004245259016510115`", ",", "0.00042333907182422344`", ",", 
     "0.0004221561744081913`", ",", "0.0004209771819219036`", ",", 
     "0.00041980206736318636`", ",", "0.0004186308041976606`", ",", 
     "0.00041746336634796544`", ",", "0.00041629972818323877`", ",", 
     "0.00041513986450885125`", ",", "0.0004139837505563856`", ",", 
     "0.0004128313619738565`", ",", "0.00041168267481616336`", ",", 
     "0.00041053766553577595`", ",", "0.00040939631097363873`", ",", 
     "0.0004082585883502957`", ",", "0.00040712447525722634`", ",", 
     "0.0004059939496483909`", ",", "0.00040486698983197684`", ",", 
     "0.00040374357446234306`", ",", "0.00040262368253215727`", ",", 
     "0.00040150729336472146`", ",", "0.0004003943866064818`", ",", 
     "0.0003992849422197164`", ",", "0.0003981789404753986`", ",", 
     "0.0003970763619462317`", ",", "0.00039597718749985006`", ",", 
     "0.00039488139829218274`", ",", "0.0003937889757609716`", ",", 
     "0.000392699901619455`", ",", "0.0003916141578501915`", ",", 
     "0.0003905317266990368`", ",", "0.0003894525906692625`", ",", 
     "0.0003883767325158174`", ",", "0.00038730413523972316`", ",", 
     "0.00038623478208260663`", ",", "0.00038516865652136095`", ",", 
     "0.00038410574226293404`", ",", "0.00038304602323924246`", ",", 
     "0.0003819894836022057`", ",", "0.00038093610771889984`", ",", 
     "0.00037988588016682565`", ",", "0.00037883878572929076`", ",", 
     "0.0003777948093909007`", ",", "0.0003767539363331582`", ",", 
     "0.0003757161519301675`", ",", "0.00037468144174444`", ",", 
     "0.0003736497915228008`", ",", "0.00037262118719239213`", ",", 
     "0.00037159561485677184`", ",", "0.00037057306079210596`", ",", 
     "0.0003695535114434491`", ",", "0.00036853695342111667`", ",", 
     "0.0003675233734971407`", ",", "0.00036651275860181135`", ",", 
     "0.00036550509582029985`", ",", "0.00036450037238936226`", ",", 
     "0.00036349857569412087`", ",", "0.00036249969326492226`", ",", 
     "0.00036150371277426994`", ",", "0.00036051062203383105`", ",", 
     "0.00035952040899151026`", ",", "0.0003585330617285973`", ",", 
     "0.0003575485684569799`", ",", "0.00035656691751642324`", ",", 
     "0.00035558809737191316`", ",", "0.0003546120966110637`", ",", 
     "0.0003536389039415841`", ",", "0.00035266850818880743`", ",", 
     "0.0003517008982932763`", ",", "0.00035073606330838684`", ",", 
     "0.0003497739923980871`", ",", "0.0003488146748346309`", ",", 
     "0.0003478580999963836`", ",", "0.0003469042573656806`", ",", 
     "0.0003459531365267356`", ",", "0.00034500472716359897`", ",", 
     "0.0003440590190581631`", ",", "0.00034311600208821564`", ",", 
     "0.00034217566622553823`", ",", "0.00034123800153404974`", ",", 
     "0.0003403029981679935`", ",", "0.00033937064637016667`", ",", 
     "0.00033844093647019216`", ",", "0.0003375138588828292`", ",", 
     "0.00033658940410632586`", ",", "0.0003356675627208088`", ",", 
     "0.00033474832538671025`", ",", "0.0003338316828432337`", ",", 
     "0.0003329176259068534`", ",", "0.00033200614546985034`", ",", 
     "0.00033109723249888097`", ",", "0.0003301908780335837`", ",", 
     "0.00032928707318520957`", ",", "0.0003283858091352933`", ",", 
     "0.00032748707713435083`", ",", "0.00032659086850060816`", ",", 
     "0.00032569717461875957`", ",", "0.00032480598693875577`", ",", 
     "0.00032391729697461835`", ",", "0.0003230310963032835`", ",", 
     "0.0003221473765634711`", ",", "0.00032126612945458156`", ",", 
     "0.00032038734673561667`", ",", "0.0003195110202241262`", ",", 
     "0.0003186371417951792`", ",", "0.00031776570338035815`", ",", 
     "0.0003168966969667771`", ",", "0.0003160301145961217`", ",", 
     "0.0003151659483637118`", ",", "0.00031430419041758627`", ",", 
     "0.00031344483295760736`", ",", "0.0003125878682345867`", ",", 
     "0.00031173328854943095`", ",", "0.00031088108625230743`", ",", 
     "0.00031003125374182806`", ",", "0.00030918378346425293`", ",", 
     "0.00030833866791271126`", ",", "0.00030749589962644064`", ",", 
     "0.0003066554711900432`", ",", "0.00030581737523275904`", ",", 
     "0.000304981604427756`", ",", "0.0003041481514914356`", ",", 
     "0.0003033170091827547`", ",", "0.0003024881703025627`", ",", 
     "0.0003016616276929533`", ",", "0.00030083737423663125`", ",", 
     "0.0003000154028562932`", ",", "0.000299195706514023`", ",", 
     "0.0002983782782106995`", ",", "0.0002975631109854191`", ",", 
     "0.0002967501979149295`", ",", "0.000295939532113078`", ",", 
     "0.0002951311067302709`", ",", "0.0002943249149529453`", ",", 
     "0.0002935209500030525`", ",", "0.0002927192051375533`", ",", 
     "0.00029191967364792414`", ",", "0.0002911223488596744`", ",", 
     "0.0002903272241318743`", ",", "0.0002895342928566931`", ",", 
     "0.00028874354845894747`", ",", "0.00028795498439566057`", ",", 
     "0.00028716859415562956`", ",", "0.00028638437125900367`", ",", 
     "0.00028560230925687047`", ",", "0.00028482240173085253`", ",", 
     "0.00028404464229271143`", ",", "0.0002832690245839617`", ",", 
     "0.00028249554227549183`", ",", "0.00028172418906719475`", ",", 
     "0.00028095495868760525`", ",", "0.0002801878448935462`", ",", 
     "0.0002794228414697811`", ",", "0.00027865994222867584`", ",", 
     "0.0002778991410098701`", ",", "0.0002771404316799359`", ",", 
     "0.0002763838081320851`", ",", "0.00027562926428584115`", ",", 
     "0.0002748767940867389`", ",", "0.0002741263915060263`", ",", 
     "0.00027337805054037214`", ",", "0.0002726317652115813`", ",", 
     "0.0002718875295663142`", ",", "0.0002711453376758132`", ",", 
     "0.0002704051836356344`", ",", "0.00026966706156538524`", ",", 
     "0.0002689309656084672`", ",", "0.00026819688993182404`", ",", 
     "0.00026746482872569503`", ",", "0.00026673477620337363`", ",", 
     "0.0002660067266009708`", ",", "0.000265280674177183`", ",", 
     "0.0002645566132130656`", ",", "0.0002638345380118102`", ",", 
     "0.0002631144428985264`", ",", "0.0002623963222200288`", ",", 
     "0.0002616801703446273`", ",", "0.0002609659816619224`", ",", 
     "0.0002602537505826038`", ",", "0.00025954347153825353`", ",", 
     "0.0002588351389811533`", ",", "0.00025812874738409444`", ",", 
     "0.00025742429124019295`", ",", "0.0002567217650627074`", ",", 
     "0.0002560211633848605`", ",", "0.0002553224807596639`", ",", 
     "0.0002546257117597471`", ",", "0.0002539308509771894`", ",", 
     "0.00025323789302335385`", ",", "0.0002525468325287264`", ",", 
     "0.00025185766414275655`", ",", "0.0002511703825337018`", ",", 
     "0.00025048498238847486`", ",", "0.00024980145841249326`", ",", 
     "0.0002491198053295325`", ",", "0.0002484400178815818`", ",", 
     "0.00024776209082870144`", ",", "0.0002470860189488847`", ",", 
     "0.0002464117970379203`", ",", "0.00024573941990925887`", ",", 
     "0.0002450688823938807`", ",", "0.0002444001793401668`", ",", 
     "0.00024373330561377188`", ",", "0.00024306825609749896`", ",", 
     "0.00024240502569117765`", ",", "0.00024174360931154338`", ",", 
     "0.00024108400189211897`", ",", "0.00024042619838309873`", ",", 
     "0.00023977019375123399`", ",", "0.00023911598297972087`", ",", 
     "0.0002384635610680903`", ",", "0.00023781292303209903`", ",", 
     "0.00023716406390362363`", ",", "0.00023651697873055513`", ",", 
     "0.00023587166257669646`", ",", "0.0002352281105216607`", ",", 
     "0.0002345863176607718`", ",", "0.00023394627910496593`", ",", 
     "0.00023330798998069565`", ",", "0.00023267144542983518`", ",", 
     "0.00023203664060958635`", ",", "0.0002314035706923869`", ",", 
     "0.00023077223086582057`", ",", "0.00023014261633252784`", ",", 
     "0.00022951472231011807`", ",", "0.0002288885440310838`", ",", 
     "0.00022826407674271529`", ",", "0.00022764131570701752`", ",", 
     "0.00022702025620062726`", ",", "0.00022640089351473247`", ",", 
     "0.0002257832229549922`", ",", "0.0002251672398414579`", ",", 
     "0.0002245529395084959`", ",", "0.00022394031730471113`", ",", 
     "0.00022332936859287178`", ",", "0.0002227200887498349`", ",", 
     "0.0002221124731664736`", ",", "0.00022150651724760472`", ",", 
     "0.0002209022164119178`", ",", "0.0002202995660919051`", ",", 
     "0.0002196985617337922`", ",", "0.00021909919879747005`", ",", 
     "0.0002185014727564275`", ",", "0.0002179053790976853`", ",", 
     "0.0002173109133217303`", ",", "0.0002167180709424509`", ",", 
     "0.0002161268474870735`", ",", "0.00021553723849609938`", ",", 
     "0.0002149492395232427`", ",", "0.00021436284613536905`", ",", 
     "0.0002137780539124351`", ",", "0.00021319485844742867`", ",", 
     "0.0002126132553463098`", ",", "0.00021203324022795237`", ",", 
     "0.00021145480872408658`", ",", "0.00021087795647924189`", ",", 
     "0.00021030267915069095`", ",", "0.000209728972408394`", ",", 
     "0.0002091568319349439`", ",", "0.00020858625342551218`", ",", 
     "0.00020801723258779498`", ",", "0.00020744976514196025`", ",", 
     "0.00020688384682059516`", ",", "0.00020631947336865474`", ",", 
     "0.00020575664054340998`", ",", "0.00020519534411439738`", ",", 
     "0.00020463557986336918`", ",", "0.000204077343584243`", ",", 
     "0.00020352063108305336`", ",", "0.00020296543817790302`", ",", 
     "0.00020241176069891464`", ",", "0.00020185959448818351`", ",", 
     "0.0002013089353997304`", ",", "0.00020075977929945473`", ",", 
     "0.00020021212206508884`", ",", "0.00019966595958615196`", ",", 
     "0.00019912128776390512`", ",", "0.0001985781025113065`", ",", 
     "0.00019803639975296683`", ",", "0.00019749617542510545`", ",", 
     "0.00019695742547550703`", ",", "0.00019642014586347822`", ",", 
     "0.0001958843325598046`", ",", "0.00019534998154670987`", ",", 
     "0.0001948170888178117`", ",", "0.0001942856503780815`", ",", 
     "0.00019375566224380305`", ",", "0.0001932271204425313`", ",", 
     "0.00019270002101305224`", ",", "0.0001921743600053425`", ",", 
     "0.00019165013348052963`", ",", "0.00019112733751085263`", ",", 
     "0.00019060596817962262`", ",", "0.00019008602158118425`", ",", 
     "0.0001895674938208771`", ",", "0.00018905038101499716`", ",", 
     "0.00018853467929075943`", ",", "0.0001880203847862599`", ",", 
     "0.0001875074936504385`", ",", "0.0001869960020430418`", ",", 
     "0.00018648590613458635`", ",", "0.00018597720210632233`", ",", 
     "0.0001854698861501972`", ",", "0.00018496395446881972`", ",", 
     "0.0001844594032754244`", ",", "0.00018395622879383594`", ",", 
     "0.0001834544272584342`", ",", "0.00018295399491411897`", ",", 
     "0.00018245492801627567`", ",", "0.00018195722283074076`", ",", 
     "0.0001814608756337673`", ",", "0.00018096588271199142`", ",", 
     "0.00018047224036239802`", ",", "0.00017997994489228776`", ",", 
     "0.00017948899261924328`", ",", "0.00017899937987109665`", ",", 
     "0.00017851110298589587`", ",", "0.00017802415831187266`", ",", 
     "0.0001775385422074097`", ",", "0.00017705425104100862`", ",", 
     "0.0001765712811912577`", ",", "0.00017608962904680002`", ",", 
     "0.0001756092910063019`", ",", "0.00017513026347842155`", ",", 
     "0.0001746525428817772`", ",", "0.00017417612564491657`", ",", 
     "0.0001737010082062856`", ",", "0.00017322718701419783`", ",", 
     "0.00017275465852680362`", ",", "0.00017228341921206`", ",", 
     "0.00017181346554770018`", ",", "0.00017134479402120347`", ",", 
     "0.0001708774011297657`", ",", "0.00017041128338026896`", ",", 
     "0.00016994643728925236`", ",", "0.00016948285938288247`", ",", 
     "0.00016902054619692412`", ",", "0.00016855949427671096`", ",", 
     "0.0001680997001771169`", ",", "0.00016764116046252706`", ",", 
     "0.00016718387170680898`", ",", "0.0001667278304932844`", ",", 
     "0.0001662730334147005`", ",", "0.00016581947707320185`", ",", 
     "0.0001653671580803022`", ",", "0.00016491607305685655`", ",", 
     "0.0001644662186330333`", ",", "0.0001640175914482866`", ",", 
     "0.00016357018815132848`", ",", "0.00016312400540010173`", ",", 
     "0.00016267903986175232`", ",", "0.00016223528821260243`", ",", 
     "0.00016179274713812316`", ",", "0.00016135141333290778`", ",", 
     "0.0001609112835006446`", ",", "0.00016047235435409063`", ",", 
     "0.0001600346226150447`", ",", "0.00015959808501432105`", ",", 
     "0.0001591627382917231`", ",", "0.00015872857919601706`", ",", 
     "0.00015829560448490593`", ",", "0.00015786381092500318`", ",", 
     "0.0001574331952918073`", ",", "0.00015700375436967552`", ",", 
     "0.00015657548495179852`", ",", "0.00015614838384017465`", ",", 
     "0.0001557224478455845`", ",", "0.00015529767378756533`", ",", 
     "0.00015487405849438617`", ",", "0.00015445159880302236`", ",", 
     "0.00015403029155913053`", ",", "0.0001536101336170238`", ",", 
     "0.00015319112183964667`", ",", "0.00015277325309855032`", ",", 
     "0.0001523565242738681`", ",", "0.00015194093225429078`", ",", 
     "0.00015152647393704212`", ",", "0.00015111314622785448`", ",", 
     "0.00015070094604094472`", ",", "0.00015028987029898922`", ",", 
     "0.00014987991593310088`", ",", "0.00014947107988280445`", ",", 
     "0.00014906335909601275`", ",", "0.0001486567505290027`", ",", 
     "0.0001482512511463917`", ",", "0.00014784685792111399`", ",", 
     "0.00014744356783439697`", ",", "0.00014704137787573766`", ",", 
     "0.00014664028504287956`", ",", "0.00014624028634178905`", ",", 
     "0.0001458413787866322`", ",", "0.00014544355939975174`", ",", 
     "0.0001450468252116439`", ",", "0.00014465117326093536`", ",", 
     "0.00014425660059436043`", ",", "0.0001438631042667382`", ",", 
     "0.00014347068134094979`", ",", "0.0001430793288879156`", ",", 
     "0.00014268904398657278`", ",", "0.00014229982372385277`", ",", 
     "0.00014191166519465879`", ",", "0.0001415245655018434`", ",", 
     "0.00014113852175618637`", ",", "0.0001407535310763723`", ",", 
     "0.00014036959058896873`", ",", "0.00013998669742840372`", ",", 
     "0.00013960484873694416`", ",", "0.0001392240416646738`", ",", 
     "0.00013884427336947135`", ",", "0.0001384655410169885`", ",", 
     "0.0001380878417806296`", ",", "0.00013771117284152605`", ",", 
     "0.00013733553138852028`", ",", "0.00013696091461814063`", ",", 
     "0.0001365873197345808`", ",", "0.0001362147439496786`", ",", 
     "0.0001358431844828945`", ",", "0.00013547263856129068`", ",", 
     "0.0001351031034195096`", ",", "0.00013473457629975316`", ",", 
     "0.00013436705445176147`", ",", "0.0001340005351327922`", ",", 
     "0.00013363501560759928`", ",", "0.0001332704931484126`", ",", 
     "0.00013290696503491685`", ",", "0.00013254442855423096`", ",", 
     "0.00013218288100088764`", ",", "0.00013182231967681258`", ",", 
     "0.00013146274189130414`", ",", "0.00013110414496101292`", ",", 
     "0.00013074652620992134`", ",", "0.00013038988296932324`", ",", 
     "0.00013003421257780395`", ",", "0.00012967951238121979`", ",", 
     "0.00012932577973267815`", ",", "0.00012897301199251733`", ",", 
     "0.00012862120652828678`", ",", "0.00012827036071472685`", ",", 
     "0.0001279204719337491`", ",", "0.00012757153757441645`", ",", 
     "0.00012722355503292363`", ",", "0.00012687652171257708`", ",", 
     "0.00012653043502377576`", ",", "0.00012618529238399122`", ",", 
     "0.00012584109121774838`", ",", "0.00012549782895660594`", ",", 
     "0.00012515550303913696`", ",", "0.00012481411091090953`", ",", 
     "0.00012447365002446757`", ",", "0.00012413411783931166`", ",", 
     "0.00012379551182187964`", ",", "0.00012345782944552772`", ",", 
     "0.00012312106819051136`", ",", "0.00012278522554396627`", ",", 
     "0.00012245029899988943`", ",", "0.0001221162860591204`", ",", 
     "0.00012178318422932218`", ",", "0.00012145099102496269`", ",", 
     "0.00012111970396729592`", ",", "0.0001207893205843435`", ",", 
     "0.00012045983841087564`", ",", "0.00012013125498839309`", ",", 
     "0.00011980356786510832`", ",", "0.00011947677459592708`", ",", 
     "0.0001191508727424302`", ",", "0.00011882585987285512`", ",", 
     "0.00011850173356207759`", ",", "0.00011817849139159352`", ",", 
     "0.00011785613094950076`", ",", "0.00011753464983048089`", ",", 
     "0.00011721404563578132`", ",", "0.00011689431597319712`", ",", 
     "0.00011657545845705318`", ",", "0.00011625747070818611`", ",", 
     "0.00011594035035392638`", ",", "0.00011562409502808108`", ",", 
     "0.00011530870237091528`", ",", "0.00011499417002913471`", ",", 
     "0.0001146804956558682`", ",", "0.00011436767691065002`", ",", 
     "0.00011405571145940214`", ",", "0.00011374459697441702`", ",", 
     "0.00011343433113433971`", ",", "0.00011312491162415101`", ",", 
     "0.00011281633613514958`", ",", "0.00011250860236493495`", ",", 
     "0.00011220170801739007`", ",", "0.00011189565080266427`", ",", 
     "0.0001115904284371559`", ",", "0.00011128603864349536`", ",", 
     "0.00011098247915052803`", ",", "0.00011067974769329706`", ",", 
     "0.00011037784201302666`", ",", "0.00011007675985710498`", ",", 
     "0.00010977649897906733`", ",", "0.00010947705713857933`", ",", 
     "0.00010917843210142005`", ",", "0.00010888062163946546`", ",", 
     "0.00010858362353067149`", ",", "0.00010828743555905763`", ",", 
     "0.0001079920555146902`", ",", "0.00010769748119366575`", ",", 
     "0.00010740371039809468`", ",", "0.00010711074093608483`", ",", 
     "0.00010681857062172485`", ",", "0.00010652719727506806`", ",", 
     "0.00010623661872211597`", ",", "0.00010594683279480219`", ",", 
     "0.00010565783733097598`", ",", "0.00010536963017438624`", ",", 
     "0.00010508220917466528`", ",", "0.00010479557218731275`", ",", 
     "0.00010450971707367969`", ",", "0.00010422464170095235`", ",", 
     "0.00010394034394213635`", ",", "0.00010365682167604089`", ",", 
     "0.00010337407278726259`", ",", "0.00010309209516616983`", ",", 
     "0.00010281088670888695`", ",", "0.00010253044531727861`", ",", 
     "0.00010225076889893395`", ",", "0.00010197185536715099`", ",", 
     "0.0001016937026409211`", ",", "0.00010141630864491333`", ",", 
     "0.0001011396713094589`", ",", "0.00010086378857053586`", ",", 
     "0.0001005886583697535`", ",", "0.00010031427865433699`", ",", 
     "0.00010004064737711213`", ",", "0.00009976776249648999`", ",", 
     "0.00009949562197645155`", ",", "0.00009922422378653266`", ",", 
     "0.00009895356590180876`", ",", "0.00009868364630287972`", ",", 
     "0.00009841446297585481`", ",", "0.0000981460139123376`", ",", 
     "0.000097878297109411`", ",", "0.00009761131056962222`", ",", 
     "0.00009734505230096752`", ",", "0.00009707952031687895`", ",", 
     "0.00009681471263620691`", ",", "0.00009655062728320718`", ",", 
     "0.00009628726228752564`", ",", "0.00009602461568418354`", ",", 
     "0.00009576268551356292`", ",", "0.00009550146982139177`", ",", 
     "0.00009524096665872968`", ",", "0.00009498117408195304`", ",", 
     "0.0000947220901527407`", ",", "0.00009446371293805944`", ",", 
     "0.00009420604051014947`", ",", "0.00009394907094651006`", ",", 
     "0.00009369280232988523`", ",", "0.00009343723274824938`", ",", 
     "0.000093182360294793`", ",", "0.00009292818306790845`", ",", 
     "0.00009267469917117578`", ",", "0.00009242190671334847`", ",", 
     "0.00009216980380833945`", ",", "0.00009191838857520685`", ",", 
     "0.00009166765913814013`", ",", "0.00009141761362644593`", ",", 
     "0.00009116825017453412`", ",", "0.00009091956692190395`", ",", 
     "0.0000906715620131301`", ",", "0.00009042423359784872`", ",", 
     "0.00009017757983074386`", ",", "0.0000899315988715335`", ",", 
     "0.00008968628888495579`", ",", "0.00008944164804075547`", ",", 
     "0.00008919767451367013`", ",", "0.00008895436648341667`", ",", 
     "0.0000887117221346775`", ",", "0.00008846973965708722`", ",", 
     "0.00008822841724521896`", ",", "0.00008798775309857095`", ",", 
     "0.00008774774542155307`", ",", "0.00008750839242347348`", ",", 
     "0.00008726969231852517`", ",", "0.00008703164332577266`", ",", 
     "0.00008679424366913876`", ",", "0.00008655749157739125`", ",", 
     "0.00008632138528412962`", ",", "0.00008608592302777207`", ",", 
     "0.0000858511030515421`", ",", "0.00008561692360345552`", ",", 
     "0.00008538338293630749`", ",", "0.00008515047930765919`", ",", 
     "0.00008491821097982512`", ",", "0.00008468657621985992`", ",", 
     "0.00008445557329954551`", ",", "0.0000842252004953782`", ",", 
     "0.0000839954560885558`", ",", "0.00008376633836496476`", ",", 
     "0.00008353784561516747`", ",", "0.00008330997613438941`", ",", 
     "0.00008308272822250643`", ",", "0.00008285610018403215`", ",", 
     "0.00008263009032810524`", ",", "0.0000824046969684767`", ",", 
     "0.00008217991842349742`", ",", "0.00008195575301610563`", ",", 
     "0.00008173219907381433`", ",", "0.00008150925492869871`", ",", 
     "0.00008128691891738391`", ",", "0.00008106518938103247`", ",", 
     "0.00008084406466533193`", ",", "0.00008062354312048258`", ",", 
     "0.00008040362310118507`", ",", "0.00008018430296662812`", ",", 
     "0.00007996558108047636`", ",", "0.00007974745581085809`", ",", 
     "0.000079529925530353`", ",", "0.00007931298861598018`", ",", 
     "0.00007909664344918585`", ",", "0.00007888088841583138`", ",", 
     "0.00007866572190618127`", ",", "0.00007845114231489104`", ",", 
     "0.0000782371480409953`", ",", "0.00007802373748789582`", ",", 
     "0.00007781090906334957`", ",", "0.00007759866117945689`", ",", 
     "0.00007738699225264957`", ",", "0.00007717590070367913`", ",", 
     "0.00007696538495760489`", ",", "0.00007675544344378242`", ",", 
     "0.00007654607459585163`", ",", "0.0000763372768517251`", ",", 
     "0.00007612904865357657`", ",", "0.00007592138844782923`", ",", 
     "0.00007571429468514402`", ",", "0.00007550776582040824`", ",", 
     "0.00007530180031272392`", ",", "0.00007509639662539635`", ",", 
     "0.00007489155322592266`", ",", "0.00007468726858598016`", ",", 
     "0.00007448354118141529`", ",", "0.00007428036949223199`", ",", 
     "0.00007407775200258045`", ",", "0.00007387568720074574`", ",", 
     "0.00007367417357913662`", ",", "0.00007347320963427419`"}], "}"}], ",", 
   RowBox[{"{", 
    RowBox[{
     RowBox[{"-", "5.551115123125783`*^-17"}], ",", 
     RowBox[{"-", "5.551115123125783`*^-17"}], ",", "0.0009999999999999445`", 
     ",", "0.002399999999999945`", ",", "0.0038699999999999477`", ",", 
     "0.005239999999999949`", ",", "0.006432899999999949`", ",", 
     "0.00742391999999995`", ",", "0.008216347999999951`", ",", 
     "0.008827286399999955`", ",", "0.009279476099999958`", ",", 
     "0.009596778223999958`", ",", "0.009801826666499962`", ",", 
     "0.009914943776399962`", ",", "0.009953769752744963`", ",", 
     "0.009933277053420063`", ",", "0.009865976367748846`", ",", 
     "0.009762202971214126`", ",", "0.009630421823734586`", ",", 
     "0.00947751920065568`", ",", "0.009309065786913056`", ",", 
     "0.009129545865814432`", ",", "0.00894255248175104`", ",", 
     "0.008750951082001468`", ",", "0.008557015260743104`", ",", 
     "0.008362538509507272`", ",", "0.008168925721240899`", ",", 
     "0.007977267832075426`", ",", "0.007788402547267441`", ",", 
     "0.0076029636566637415`", ",", "0.007421421036053122`", ",", 
     "0.007244113069089549`", ",", "0.007071272913984781`", ",", 
     "0.006903049777833984`", ",", "0.006739526144442484`", ",", 
     "0.006580731723050821`", ",", "0.006426654739554008`", ",", 
     "0.006277251073259265`", ",", "0.006132451646143697`", ",", 
     "0.005992168393866738`", ",", "0.005856299085027989`", ",", 
     "0.00572473120449811`", ",", "0.0055973450757611795`", ",", 
     "0.005474016364196973`", ",", "0.005354618076568088`", ",", 
     "0.005239022150422076`", ",", "0.005127100709677181`", ",", 
     "0.005018727048531324`", ",", "0.004913776394374745`", ",", 
     "0.004812126491080894`", ",", "0.004713658036483396`", ",", 
     "0.004618255001685852`", ",", "0.004525804854828236`", ",", 
     "0.004436198707833058`", ",", "0.004349331401302611`", ",", 
     "0.004265101539995492`", ",", "0.00418341148906288`", ",", 
     "0.0041041673393812685`", ",", "0.0040272788488044855`", ",", 
     "0.003952659364913419`", ",", "0.0038802257338183886`", ",", 
     "0.003809898198726498`", ",", "0.0037416002912923105`", ",", 
     "0.0036752587181984406`", ",", "0.0036108032449412527`", ",", 
     "0.0035481665784084025`", ",", "0.003487284249514902`", ",", 
     "0.003428094496900467`", ",", "0.0033705381524739733`", ",", 
     "0.0033145585294122246`", ",", "0.003260101313073655`", ",", 
     "0.0032071144551674103`", ",", "0.003155548071420039`", ",", 
     "0.00310535434290193`", ",", "0.0030564874211106417`", ",", 
     "0.0030089033368557085`", ",", "0.0029625599129474113`", ",", 
     "0.002917416680658338`", ",", "0.0028734347999000995`", ",", 
     "0.0028305769830369782`", ",", "0.002788807422242456`", ",", 
     "0.0027480917202928417`", ",", "0.002708396824683738`", ",", 
     "0.0026696909649492383`", ",", "0.002631943593060231`", ",", 
     "0.00259512532677632`", ",", "0.0025592078958255535`", ",", 
     "0.002524164090786925`", ",", "0.002489967714552355`", ",", 
     "0.002456593536247287`", ",", "0.0024240172474920465`", ",", 
     "0.002392215420889537`", ",", "0.002361165470628562`", ",", 
     "0.0023308456150960494`", ",", "0.0023012348413955137`", ",", 
     "0.0022723128716732673`", ",", "0.002244060131158108`", ",", 
     "0.002216457717824367`", ",", "0.0021894873735923523`", ",", 
     "0.0021631314569842755`", ",", "0.0021373729171577337`", ",", 
     "0.0021121952692426532`", ",", "0.0020875825709113656`", ",", 
     "0.002063519400115078`", ",", "0.002039990833923491`", ",", 
     "0.0020169824284076376`", ",", "0.0019944801995092124`", ",", 
     "0.0019724706048427436`", ",", "0.0019509405263798405`", ",", 
     "0.0019298772539675538`", ",", "0.0019092684696355269`", ",", 
     "0.0018891022326491186`", ",", "0.0018693669652680915`", ",", 
     "0.0018500514391726972`", ",", "0.0018311447625211485`", ",", 
     "0.001812636367604516`", ",", "0.001794515999066971`", ",", 
     "0.0017767737026611657`", ",", "0.0017593998145102123`", ",", 
     "0.001742384950849379`", ",", "0.001725719998222141`", ",", 
     "0.001709396104106671`", ",", "0.0016934046679502176`", ",", 
     "0.001677737332590111`", ",", "0.0016623859760413434`", ",", 
     "0.0016473427036318182`", ",", "0.0016325998404674337`", ",", 
     "0.001618149924210186`", ",", "0.001603985698153438`", ",", 
     "0.0015901001045793514`", ",", "0.0015764862783844563`", ",", 
     "0.0015631375409599284`", ",", "0.0015500473943140807`", ",", 
     "0.00153720951542518`", ",", "0.001524617750813403`", ",", 
     "0.0015122661113213403`", ",", "0.0015001487670930809`", ",", 
     "0.001488260042742439`", ",", "0.0014765944127014107`", ",", 
     "0.001465146496740448`", ",", "0.0014539110556525813`", ",", 
     "0.0014428829870938758`", ",", "0.0014320573215730987`", ",", 
     "0.001421429218583866`", ",", "0.001410993962872902`", ",", 
     "0.001400746960838374`", ",", "0.0013906837370526053`", ",", 
     "0.001380799930903748`", ",", "0.0013710912933512938`", ",", 
     "0.001361553683790573`", ",", "0.0013521830670216327`", ",", 
     "0.001342975510318128`", ",", "0.0013339271805920866`", ",", 
     "0.001325034341650613`", ",", "0.0013162933515407946`", ",", 
     "0.0013077006599792715`", ",", "0.0012992528058630944`", ",", 
     "0.0012909464148586705`", ",", "0.0012827781970657483`", ",", 
     "0.0012747449447535447`", ",", "0.0012668435301662585`", ",", 
     "0.0012590709033953361`", ",", "0.0012514240903160007`", ",", 
     "0.0012439001905856458`", ",", "0.001236496375701832`", ",", 
     "0.001229209887117712`", ",", "0.0012220380344128191`", ",", 
     "0.001214978193517243`", ",", "0.0012080278049873057`", ",", 
     "0.0012011843723309379`", ",", "0.001194445460381032`", ",", 
     "0.0011878086937151242`", ",", "0.0011812717551198315`", ",", 
     "0.0011748323840985331`", ",", "0.0011684883754208544`", ",", 
     "0.0011622375777125653`", ",", "0.0011560778920845745`", ",", 
     "0.0011500072707997424`", ",", "0.0011440237159762907`", ",", 
     "0.0011381252783266465`", ",", "0.0011323100559305923`", ",", 
     "0.0011265761930416432`", ",", "0.0011209218789256137`", ",", 
     "0.0011153453467303797`", ",", "0.0011098448723858758`", ",", 
     "0.001104418773533406`", ",", "0.001099065408483383`", ",", 
     "0.0010937831752006338`", ",", "0.001088570510316463`", ",", 
     "0.0010834258881666661`", ",", "0.0010783478198547374`", ",", 
     "0.0010733348523395347`", ",", "0.001068385567546689`", ",", 
     "0.001063498581503068`", ",", "0.0010586725434936508`", ",", 
     "0.0010539061352401455`", ",", "0.001049198070100758`", ",", 
     "0.001044547092290503`", ",", "0.0010399519761214824`", ",", 
     "0.0010354115252625765`", ",", "0.0010309245720180066`", ",", 
     "0.0010264899766242478`", ",", "0.0010221066265647906`", ",", 
     "0.0010177734359022585`", ",", "0.0010134893446274108`", ",", 
     "0.001009253318024572`", ",", "0.0010050643460530484`", ",", 
     "0.0010009214427440939`", ",", "0.0009968236456130146`", ",", 
     "0.0009927700150860112`", ",", "0.0009887596339413544`", ",", 
     "0.00098479160676453`", ",", "0.0009808650594169733`", ",", 
     "0.000976979138518043`", ",", "0.0009731330109398783`", ",", 
     "0.000969325863314815`", ",", "0.0009655569015550215`", ",", 
     "0.0009618253503840462`", ",", "0.0009581304528799604`", ",", 
     "0.0009544714700298041`", ",", "0.0009508476802950387`", ",", 
     "0.0009472583791877255`", ",", "0.0009437028788571557`", ",", 
     "0.0009401805076866621`", ",", "0.0009366906099003564`", ",", 
     "0.00093323254517954`", ",", "0.0009298056882885313`", ",", 
     "0.0009264094287096899`", ",", "0.0009230431702873885`", ",", 
     "0.0009197063308807165`", ",", "0.0009163983420246878`", ",", 
     "0.000913118648599746`", ",", "0.000909866708509354`", ",", 
     "0.0009066419923654655`", ",", "0.0009034439831816836`", ",", 
     "0.000900272176073912`", ",", "0.0008971260779683119`", ",", 
     "0.0008940052073163845`", ",", "0.0008909090938169994`", ",", 
     "0.0008878372781451969`", ",", "0.0008847893116875973`", ",", 
     "0.0008817647562842513`", ",", "0.000878763183976773`", ",", 
     "0.0008757841767625995`", ",", "0.0008728273263552275`", ",", 
     "0.0008698922339502769`", ",", "0.0008669785099972379`", ",", 
     "0.0008640857739767637`", ",", "0.0008612136541833696`", ",", 
     "0.0008583617875134072`", ",", "0.000855529819258183`", ",", 
     "0.0008527174029020967`", ",", "0.0008499241999256725`", ",", 
     "0.0008471498796133685`", ",", "0.0008443941188660414`", ",", 
     "0.000841656602017958`", ",", "0.0008389370206582442`", ",", 
     "0.0008362350734566263`", ",", "0.0008335504659934569`", ",", 
     "0.000830882910593791`", ",", "0.0008282321261655094`", ",", 
     "0.0008255978380413524`", ",", "0.0008229797778247765`", ",", 
     "0.0008203776832395389`", ",", "0.0008177912979829192`", ",", 
     "0.0008152203715824888`", ",", "0.0008126646592563473`", ",", 
     "0.0008101239217767324`", ",", "0.0008075979253369286`", ",", 
     "0.0008050864414213892`", ",", "0.0008025892466790001`", ",", 
     "0.0008001061227994022`", ",", "0.0007976368563923008`", ",", 
     "0.000795181238869692`", ",", "0.0007927390663309288`", ",", 
     "0.0007903101394505674`", ",", "0.0007878942633689164`", ",", 
     "0.0007854912475852298`", ",", "0.0007831009058534773`", ",", 
     "0.0007807230560806313`", ",", "0.0007783575202274056`", ",", 
     "0.0007760041242113896`", ",", "0.0007736626978125222`", ",", 
     "0.0007713330745808415`", ",", "0.0007690150917464623`", ",", 
     "0.0007667085901317246`", ",", "0.0007644134140654589`", ",", 
     "0.0007621294112993201`", ",", "0.0007598564329261388`", ",", 
     "0.0007575943333002406`", ",", "0.0007553429699596861`", ",", 
     "0.0007531022035503848`", ",", "0.0007508718977520402`", ",", 
     "0.0007486519192058756`", ",", "0.000746442137444107`", ",", 
     "0.0007442424248211104`", ",", "0.0007420526564462508`", ",", 
     "0.0007398727101183279`", ",", "0.0007377024662616028`", ",", 
     "0.0007355418078633635`", ",", "0.0007333906204129961`", ",", 
     "0.0007312487918425243`", ",", "0.0007291162124685769`", ",", 
     "0.0007269927749357583`", ",", "0.0007248783741613785`", ",", 
     "0.0007227729072815164`", ",", "0.0007206762735983805`", ",", 
     "0.0007185883745289377`", ",", "0.0007165091135547784`", ",", 
     "0.0007144383961731888`", ",", "0.0007123761298494008`", ",", 
     "0.0007103222239699909`", ",", "0.0007082765897974015`", ",", 
     "0.0007062391404255562`", ",", "0.0007042097907365434`", ",", 
     "0.0007021884573583422`", ",", "0.0007001750586235649`", ",", 
     "0.0006981695145291935`", ",", "0.0006961717466972833`", ",", 
     "0.0006941816783366135`", ",", "0.0006921992342052588`", ",", 
     "0.0006902243405740626`", ",", "0.0006882569251909873`", ",", 
     "0.0006862969172463231`", ",", "0.0006843442473387337`", ",", 
     "0.0006823988474421171`", ",", "0.0006804606508732646`", ",", 
     "0.0006785295922602968`", ",", "0.0006766056075118581`", ",", 
     "0.0006746886337870533`", ",", "0.0006727786094661048`", ",", 
     "0.0006708754741217158`", ",", "0.0006689791684911231`", ",", 
     "0.0006670896344488194`", ",", "0.0006652068149799328`", ",", 
     "0.0006633306541542454`", ",", "0.000661461097100835`", ",", 
     "0.0006595980899833283`", ",", "0.0006577415799757468`", ",", 
     "0.0006558915152389334`", ",", "0.0006540478448975453`", ",", 
     "0.0006522105190175993`", ",", "0.0006503794885845567`", ",", 
     "0.000648554705481934`", ",", "0.0006467361224704266`", ",", 
     "0.0006449236931675358`", ",", "0.0006431173720276822`", ",", 
     "0.0006413171143227978`", ",", "0.0006395228761233844`", ",", 
     "0.000637734614280025`", ",", "0.0006359522864053408`", ",", 
     "0.0006341758508563791`", ",", "0.0006324052667174245`", ",", 
     "0.0006306404937832243`", ",", "0.0006288814925426121`", ",", 
     "0.0006271282241625282`", ",", "0.0006253806504724208`", ",", 
     "0.000623638733949022`", ",", "0.0006219024377014891`", ",", 
     "0.0006201717254569013`", ",", "0.0006184465615461042`", ",", 
     "0.0006167269108898941`", ",", "0.0006150127389855326`", ",", 
     "0.0006133040118935842`", ",", "0.0006116006962250706`", ",", 
     "0.0006099027591289313`", ",", "0.0006082101682797845`", ",", 
     "0.0006065228918659815`", ",", "0.0006048408985779478`", ",", 
     "0.0006031641575968002`", ",", "0.0006014926385832419`", ",", 
     "0.0005998263116667174`", ",", "0.0005981651474348308`", ",", 
     "0.0005965091169230157`", ",", "0.0005948581916044521`", ",", 
     "0.0005932123433802247`", ",", "0.0005915715445697172`", ",", 
     "0.0005899357679012352`", ",", "0.0005883049865028531`", ",", 
     "0.0005866791738934812`", ",", "0.0005850583039741444`", ",", 
     "0.00058344235101947`", ",", "0.0005818312896693796`", ",", 
     "0.000580225094920978`", ",", "0.0005786237421206383`", ",", 
     "0.0005770272069562668`", ",", "0.0005754354654497702`", ",", 
     "0.0005738484939496853`", ",", "0.0005722662691239918`", ",", 
     "0.000570688767953097`", ",", "0.0005691159677229859`", ",", 
     "0.0005675478460185351`", ",", "0.0005659843807169866`", ",", 
     "0.0005644255499815764`", ",", "0.0005628713322553145`", ",", 
     "0.0005613217062549143`", ",", "0.0005597766509648656`", ",", 
     "0.000558236145631648`", ",", "0.0005567001697580836`", ",", 
     "0.0005551687030978228`", ",", "0.0005536417256499618`", ",", 
     "0.000552119217653787`", ",", "0.0005506011595836462`", ",", 
     "0.00054908753214394`", ",", "0.0005475783162642322`", ",", 
     "0.0005460734930944771`", ",", "0.00054457304400036`", ",", 
     "0.0005430769505587475`", ",", "0.0005415851945532463`", ",", 
     "0.0005400977579698669`", ",", "0.0005386146229927906`", ",", 
     "0.0005371357720002363`", ",", "0.0005356611875604252`", ",", 
     "0.0005341908524276412`", ",", "0.0005327247495383844`", ",", 
     "0.0005312628620076161`", ",", "0.0005298051731250909`", ",", 
     "0.000528351666351779`", ",", "0.0005269023253163679`", ",", 
     "0.0005254571338118516`", ",", "0.0005240160757921975`", ",", 
     "0.0005225791353690921`", ",", "0.0005211462968087653`", ",", 
     "0.0005197175445288869`", ",", "0.000518292863095539`", ",", 
     "0.000516872237220256`", ",", "0.000515455651757139`", ",", 
     "0.0005140430917000343`", ",", "0.0005126345421797791`", ",", 
     "0.0005112299884615136`", ",", "0.0005098294159420534`", ",", 
     "0.0005084328101473269`", ",", "0.0005070401567298688`", ",", 
     "0.000505651441466377`", ",", "0.0005042666502553223`", ",", 
     "0.0005028857691146173`", ",", "0.000501508784179338`", ",", 
     "0.0005001356816994998`", ",", "0.0004987664480378849`", ",", 
     "0.0004974010696679196`", ",", "0.0004960395331716043`", ",", 
     "0.0004946818252374862`", ",", "0.0004933279326586857`", ",", 
     "0.0004919778423309647`", ",", "0.0004906315412508396`", ",", 
     "0.000489289016513741`", ",", "0.00048795025531221393`", ",", 
     "0.00048661524493416`", ",", "0.00048528397276112044`", ",", 
     "0.0004839564262666036`", ",", "0.0004826325930144402`", ",", 
     "0.0004813124606571874`", ",", "0.00047999601693456514`", ",", 
     "0.00047868324967192906`", ",", "0.00047737414677877834`", ",", 
     "0.00047606869624729946`", ",", "0.00047476688615094136`", ",", 
     "0.00047346870464302465`", ",", "0.00047217413995538296`", ",", 
     "0.0004708831803970354`", ",", "0.00046959581435288846`", ",", 
     "0.0004683120302824686`", ",", "0.0004670318167186845`", ",", 
     "0.000465755162266616`", ",", "0.0004644820556023317`", ",", 
     "0.0004632124854717334`", ",", "0.00046194644068942714`", ",", 
     "0.0004606839101376191`", ",", "0.00045942488276503777`", ",", 
     "0.0004581693475858792`", ",", "0.00045691729367877806`", ",", 
     "0.0004556687101857997`", ",", "0.00045442358631145693`", ",", 
     "0.00045318191132174825`", ",", "0.00045194367454321795`", ",", 
     "0.00045070886536203693`", ",", "0.0004494774732231045`", ",", 
     "0.000448249487629171`", ",", "0.0004470248981399788`", ",", 
     "0.0004458036943714239`", ",", "0.00044458586599473496`", ",", 
     "0.0004433714027356721`", ",", "0.00044216029437374216`", ",", 
     "0.0004409525307414325`", ",", "0.00043974810172346093`", ",", 
     "0.0004385469972560436`", ",", "0.0004373492073261769`", ",", 
     "0.00043615472197093834`", ",", "0.0004349635312767996`", ",", 
     "0.0004337756253789567`", ",", "0.00043259099446067473`", ",", 
     "0.00043140962875264674`", ",", "0.0004302315185323657`", ",", 
     "0.0004290566541235121`", ",", "0.0004278850258953532`", ",", 
     "0.00042671662426215645`", ",", "0.00042555143968261516`", ",", 
     "0.0004243894626592863`", ",", "0.00042323068373804163`", ",", 
     "0.0004220750935075294`", ",", "0.0004209226825986478`", ",", 
     "0.0004197734416840314`", ",", "0.0004186273614775457`", ",", 
     "0.0004174844327337952`", ",", "0.00041634464624764055`", ",", 
     "0.00041520799285372595`", ",", "0.0004140744634260173`", ",", 
     "0.0004129440488773494`", ",", "0.0004118167401589833`", ",", 
     "0.0004106925282601727`", ",", "0.0004095714042077394`", ",", 
     "0.00040845335906565744`", ",", "0.00040733838393465304`", ",", 
     "0.000406226469951781`", ",", "0.00040511760829007145`", ",", 
     "0.0004040117901581235`", ",", "0.0004029090067997371`", ",", 
     "0.00040180924949354636`", ",", "0.0004007125095526609`", ",", 
     "0.00039961877832431393`", ",", "0.0003985280471895178`", ",", 
     "0.000397440307562727`", ",", "0.000396355550891507`", ",", 
     "0.0003952737686562106`", ",", "0.0003941949523696603`", ",", 
     "0.00039311909357683746`", ",", "0.0003920461838545771`", ",", 
     "0.00039097621481126954`", ",", "0.0003899091780865674`", ",", 
     "0.0003888450653510981`", ",", "0.00038778386830618303`", ",", 
     "0.0003867255786835611`", ",", "0.00038567018824511867`", ",", 
     "0.00038461768878262406`", ",", "0.00038356807211746726`", ",", 
     "0.000382521330100405`", ",", "0.0003814774546113105`", ",", 
     "0.00038043643755892773`", ",", "0.00037939827088063143`", ",", 
     "0.0003783629465421897`", ",", "0.00037733045653753347`", ",", 
     "0.0003763007928885282`", ",", "0.000375273947644751`", ",", 
     "0.0003742499128832721`", ",", "0.0003732286807084389`", ",", 
     "0.0003722102432516663`", ",", "0.0003711945926712282`", ",", 
     "0.00037018172115205504`", ",", "0.0003691716209055338`", ",", 
     "0.00036816428416931225`", ",", "0.00036715970320710614`", ",", 
     "0.0003661578703085102`", ",", "0.0003651587777888124`", ",", 
     "0.0003641624179888116`", ",", "0.0003631687832746381`", ",", 
     "0.0003621778660375779`", ",", "0.0003611896586938991`", ",", 
     "0.0003602041536846825`", ",", "0.00035922134347565385`", ",", 
     "0.00035824122055701983`", ",", "0.000357263777443307`", ",", 
     "0.00035628900667320195`", ",", "0.0003553169008093961`", ",", 
     "0.00035434745243843223`", ",", "0.00035338065417055256`", ",", 
     "0.00035241649863955156`", ",", "0.0003514549785026286`", ",", 
     "0.0003504960864402454`", ",", "0.0003495398151559839`", ",", 
     "0.0003485861573764074`", ",", "0.0003476351058509235`", ",", 
     "0.00034668665335164993`", ",", "0.00034574079267328105`", ",", 
     "0.00034479751663295813`", ",", "0.00034385681807014024`", ",", 
     "0.0003429186898464778`", ",", "0.00034198312484568795`", ",", 
     "0.00034105011597343254`", ",", "0.0003401196561571958`", ",", 
     "0.00033919173834616624`", ",", "0.0003382663555111192`", ",", 
     "0.0003373435006443006`", ",", "0.0003364231667593141`", ",", 
     "0.00033550534689100794`", ",", "0.0003345900340953642`", ",", 
     "0.0003336772214493904`", ",", "0.00033276690205101127`", ",", 
     "0.00033185906901896307`", ",", "0.0003309537154926887`", ",", 
     "0.00033005083463223455`", ",", "0.0003291504196181493`", ",", 
     "0.0003282524636513826`", ",", "0.000327356959953187`", ",", 
     "0.00032646390176501935`", ",", "0.00032557328234844514`", ",", 
     "0.00032468509498504274`", ",", "0.00032379933297630977`", ",", 
     "0.00032291598964357033`", ",", "0.0003220350583278833`", ",", 
     "0.0003211565323899524`", ",", "0.00032028040521003603`", ",", 
     "0.00031940667018786`", ",", "0.0003185353207425299`", ",", 
     "0.00031766635031244526`", ",", "0.0003167997523552147`", ",", 
     "0.00031593552034757144`", ",", "0.0003150736477852906`", ",", 
     "0.0003142141281831076`", ",", "0.00031335695507463644`", ",", 
     "0.00031250212201228963`", ",", "0.0003116496225671993`", ",", 
     "0.0003107994503291386`", ",", "0.0003099515989064442`", ",", 
     "0.00030910606192593987`", ",", "0.0003082628330328606`", ",", 
     "0.00030742190589077726`", ",", "0.00030658327418152316`", ",", 
     "0.0003057469316051199`", ",", "0.0003049128718797052`", ",", 
     "0.0003040810887414611`", ",", "0.00030325157594454253`", ",", 
     "0.0003024243272610071`", ",", "0.0003015993364807454`", ",", 
     "0.0003007765974114118`", ",", "0.0002999561038783563`", ",", 
     "0.00029913784972455693`", ",", "0.00029832182881055246`", ",", 
     "0.00029750803501437653`", ",", "0.0002966964622314911`", ",", 
     "0.00029588710437472235`", ",", "0.00029507995537419524`", ",", 
     "0.00029427500917727015`", ",", "0.0002934722597484791`", ",", 
     "0.0002926717010694633`", ",", "0.00029187332713891096`", ",", 
     "0.0002910771319724948`", ",", "0.00029028310960281235`", ",", 
     "0.0002894912540793239`", ",", "0.00028870155946829297`", ",", 
     "0.00028791401985272695`", ",", "0.0002871286293323168`", ",", 
     "0.0002863453820233814`", ",", "0.0002855642720588054`", ",", 
     "0.00028478529358798397`", ",", "0.0002840084407767651`", ",", 
     "0.0002832337078073928`", ",", "0.0002824610888784507`", ",", 
     "0.00028169057820480605`", ",", "0.0002809221700175544`", ",", 
     "0.00028015585856396464`", ",", "0.0002793916381074238`", ",", 
     "0.00027862950292738373`", ",", "0.00027786944731930636`", ",", 
     "0.00027711146559461036`", ",", "0.00027635555208061884`", ",", 
     "0.00027560170112050556`", ",", "0.0002748499070732436`", ",", 
     "0.0002741001643135525`", ",", "0.00027335246723184705`", ",", 
     "0.0002726068102341862`", ",", "0.0002718631877422218`", ",", 
     "0.00027112159419314817`", ",", "0.0002703820240396517`", ",", 
     "0.0002696444717498614`", ",", "0.0002689089318072985`", ",", 
     "0.00026817539871082775`", ",", "0.00026744386697460823`", ",", 
     "0.0002667143311280447`", ",", "0.00026598678571573934`", ",", 
     "0.00026526122529744344`", ",", "0.0002645376444480096`", ",", 
     "0.0002638160377573447`", ",", "0.00026309639983036195`", ",", 
     "0.0002623787252869347`", ",", "0.000261663008761849`", ",", 
     "0.0002609492449047578`", ",", "0.0002602374283801346`", ",", 
     "0.00025952755386722754`", ",", "0.0002588196160600137`", ",", 
     "0.00025811360966715387`", ",", "0.00025740952941194744`", ",", 
     "0.0002567073700322876`", ",", "0.0002560071262806163`", ",", 
     "0.0002553087929238804`", ",", "0.00025461236474348713`", ",", 
     "0.00025391783653526016`", ",", "0.0002532252031093962`", ",", 
     "0.0002525344592904213`", ",", "0.0002518455999171474`", ",", 
     "0.0002511586198426301`", ",", "0.0002504735139341244`", ",", 
     "0.00024979027707304377`", ",", "0.0002491089041549165`", ",", 
     "0.000248429390089344`", ",", "0.00024775172979995874`", ",", 
     "0.00024707591822438257`", ",", "0.0002464019503141851`", ",", 
     "0.00024572982103484187`", ",", "0.000245059525365694`", ",", 
     "0.0002443910582999063`", ",", "0.00024372441484442724`", ",", 
     "0.0002430595900199475`", ",", "0.00024239657886086032`", ",", 
     "0.00024173537641522072`", ",", "0.0002410759777447054`", ",", 
     "0.00024041837792457342`", ",", "0.00023976257204362568`", ",", 
     "0.00023910855520416577`", ",", "0.0002384563225219606`", ",", 
     "0.00023780586912620092`", ",", "0.00023715719015946274`", ",", 
     "0.0002365102807776679`", ",", "0.00023586513615004578`", ",", 
     "0.00023522175145909434`", ",", "0.00023458012190054212`", ",", 
     "0.0002339402426833095`", ",", "0.00023330210902947136`", ",", 
     "0.00023266571617421825`", ",", "0.00023203105936581936`", ",", 
     "0.0002313981338655844`", ",", "0.00023076693494782636`", ",", 
     "0.00023013745789982415`", ",", "0.00022950969802178526`", ",", 
     "0.000228883650626809`", ",", "0.00022825931104084924`", ",", 
     "0.00022763667460267814`", ",", "0.0002270157366638488`", ",", 
     "0.0002263964925886597`", ",", "0.00022577893775411773`", ",", 
     "0.00022516306754990207`", ",", "0.00022454887737832847`", ",", 
     "0.00022393636265431269`", ",", "0.00022332551880533536`", ",", 
     "0.00022271634127140602`", ",", "0.0002221088255050275`", ",", 
     "0.0002215029669711608`", ",", "0.00022089876114718987`", ",", 
     "0.00022029620352288513`", ",", "0.00021969528960037076`", ",", 
     "0.0002190960148940881`", ",", "0.00021849837493076145`", ",", 
     "0.00021790236524936346`", ",", "0.0002173079814010803`", ",", 
     "0.00021671521894927752`", ",", "0.00021612407346946572`", ",", 
     "0.0002155345405492664`", ",", "0.00021494661578837774`", ",", 
     "0.00021436029479854078`", ",", "0.00021377557320350588`", ",", 
     "0.00021319244663899848`", ",", "0.00021261091075268598`", ",", 
     "0.000212030961204144`", ",", "0.00021145259366482302`", ",", 
     "0.0002108758038180156`", ",", "0.00021030058735882257`", ",", 
     "0.00020972693999412025`", ",", "0.00020915485744252776`", ",", 
     "0.000208584335434374`", ",", "0.00020801536971166507`", ",", 
     "0.00020744795602805157`", ",", "0.00020688209014879612`", ",", 
     "0.00020631776785074108`", ",", "0.0002057549849222761`", ",", 
     "0.0002051937371633063`", ",", "0.0002046340203852198`", ",", 
     "0.00020407583041085606`", ",", "0.00020351916307447386`", ",", 
     "0.0002029640142217196`", ",", "0.0002024103797095968`", ",", 
     "0.0002018582554064298`", ",", "0.00020130763719183956`", ",", 
     "0.00020075852095670723`", ",", "0.0002002109026031446`", ",", 
     "0.00019966477804446239`", ",", "0.0001991201432051396`", ",", 
     "0.0001985769940207923`", ",", "0.00019803532643814293`", ",", 
     "0.00019749513641498936`", ",", "0.00019695641992017437`", ",", 
     "0.00019641917293355504`", ",", "0.00019588339144597207`", ",", 
     "0.0001953490714592198`", ",", "0.00019481620898601545`", ",", 
     "0.00019428480004996923`", ",", "0.00019375484068555413`", ",", 
     "0.00019322632693807582`", ",", "0.0001926992548636428`", ",", 
     "0.00019217362052913666`", ",", "0.00019164942001218216`", ",", 
     "0.00019112664940111753`", ",", "0.00019060530479496514`", ",", 
     "0.00019008538230340182`", ",", "0.00018956687804672952`", ",", 
     "0.00018904978815584603`", ",", "0.0001885341087722159`", ",", 
     "0.00018801983604784078`", ",", "0.00018750696614523114`", ",", 
     "0.0001869954952373768`", ",", "0.00018648541950771807`", ",", 
     "0.00018597673515011726`", ",", "0.00018546943836882982`", ",", 
     "0.00018496352537847546`", ",", "0.0001844589924040101`", ",", 
     "0.00018395583568069716`", ",", "0.00018345405145407922`", ",", 
     "0.0001829536359799498`", ",", "0.00018245458552432496`", ",", 
     "0.00018195689636341558`", ",", "0.0001814605647835989`", ",", 
     "0.0001809655870813909`", ",", "0.0001804719595634182`", ",", 
     "0.0001799796785463905`", ",", "0.00017948874035707258`", ",", 
     "0.00017899914133225693`", ",", "0.00017851087781873605`", ",", 
     "0.00017802394617327525`", ",", "0.0001775383427625848`", ",", 
     "0.00017705406396329305`", ",", "0.000176571106161919`", ",", 
     "0.00017608946575484516`", ",", "0.00017560913914829057`", ",", 
     "0.00017513012275828364`", ",", "0.00017465241301063542`", ",", 
     "0.0001741760063409127`", ",", "0.00017370089919441112`", ",", 
     "0.00017322708802612868`", ",", "0.000172754569300739`", ",", 
     "0.00017228333949256486`", ",", "0.0001718133950855517`", ",", 
     "0.0001713447325732412`", ",", "0.00017087734845874517`", ",", 
     "0.00017041123925471896`", ",", "0.0001699464014833354`", ",", 
     "0.00016948283167625953`", ",", "0.00016902052637462128`", ",", 
     "0.00016855948212899014`", ",", "0.0001680996954993495`", ",", 
     "0.00016764116305507062`", ",", "0.00016718388137488695`", ",", 
     "0.00016672784704686855`", ",", "0.00016627305666839644`", ",", 
     "0.0001658195068461371`", ",", "0.00016536719419601705`", ",", 
     "0.00016491611534319767`", ",", "0.00016446626692204964`", ",", 
     "0.00016401764557612795`", ",", "0.00016357024795814656`", ",", 
     "0.00016312407072995358`", ",", "0.000162679110562506`", ",", 
     "0.00016223536413584495`", ",", "0.00016179282813907073`", ",", 
     "0.00016135149927031824`", ",", "0.00016091137423673182`", ",", 
     "0.00016047244975444117`", ",", "0.00016003472254853625`", ",", 
     "0.00015959818935304306`", ",", "0.0001591628469108992`", ",", 
     "0.00015872869197392926`", ",", "0.0001582957213028209`", ",", 
     "0.0001578639316671001`", ",", "0.0001574333198451075`", ",", 
     "0.00015700388262397392`", ",", "0.00015657561679959658`", ",", 
     "0.00015614851917661492`", ",", "0.00015572258656838678`", ",", 
     "0.0001552978157969648`", ",", "0.00015487420369307214`", ",", 
     "0.00015445174709607923`", ",", "0.00015403044285397987`", ",", 
     "0.00015361028782336783`", ",", "0.0001531912788694133`", ",", 
     "0.00015277341286583913`", ",", "0.00015235668669489794`", ",", 
     "0.00015194109724734877`", ",", "0.0001515266414224334`", ",", 
     "0.00015111331612785358`", ",", "0.00015070111827974762`", ",", 
     "0.00015029004480266762`", ",", "0.0001498800926295562`", ",", 
     "0.0001494712587017238`", ",", "0.00014906353996882582`", ",", 
     "0.00014865693338883952`", ",", "0.00014825143592804162`", ",", 
     "0.0001478470445609854`", ",", "0.00014744375627047835`", ",", 
     "0.00014704156804755926`", ",", "0.00014664047689147603`", ",", 
     "0.00014624047980966317`", ",", "0.0001458415738177193`", ",", 
     "0.00014544375593938513`", ",", "0.00014504702320652092`", ",", 
     "0.00014465137265908443`", ",", "0.00014425680134510884`", ",", 
     "0.00014386330632068064`", ",", "0.00014347088464991778`", ",", 
     "0.0001430795334049474`", ",", "0.0001426892496658837`", ",", 
     "0.00014230003052080842`", ",", "0.00014191187306574542`", ",", 
     "0.00014152477440464135`", ",", "0.0001411387316493436`", ",", 
     "0.00014075374191957864`", ",", "0.00014036980234293035`", ",", 
     "0.00013998691005481884`", ",", "0.00013960506219847893`", ",", 
     "0.0001392242559249386`", ",", "0.00013884448839299808`", ",", 
     "0.0001384657567692084`", ",", "0.0001380880582278504`", ",", 
     "0.00013771138995091333`", ",", "0.0001373357491280741`", ",", 
     "0.00013696113295667616`", ",", "0.00013658753864170857`", ",", 
     "0.00013621496339578517`", ",", "0.0001358434044391238`", ",", 
     "0.0001354728589995253`", ",", "0.00013510332431235317`", ",", 
     "0.0001347347976205127`", ",", "0.00013436727617443048`", ",", 
     "0.00013400075723203367`", ",", "0.00013363523805872982`", ",", 
     "0.0001332707159273863`", ",", "0.00013290718811830986`", ",", 
     "0.0001325446519192265`", ",", "0.0001321831046252611`", ",", 
     "0.0001318225435389172`", ",", "0.00013146296597005695`", ",", 
     "0.00013110436923588102`", ",", "0.00013074675066090854`", ",", 
     "0.00013039010757695706`", ",", "0.00013003443732312277`", ",", 
     "0.0001296797372457605`", ",", "0.00012932600469846409`", ",", 
     "0.00012897323704204634`", ",", "0.00012862143164451957`", ",", 
     "0.00012827058588107593`", ",", "0.00012792069713406763`", ",", 
     "0.00012757176279298767`", ",", "0.0001272237802544502`", ",", 
     "0.00012687674692217095`", ",", "0.0001265306602069481`", ",", 
     "0.00012618551752664286`", ",", "0.00012584131630616018`", ",", 
     "0.00012549805397742955`", ",", "0.00012515572797938576`", ",", 
     "0.00012481433575794982`", ",", "0.00012447387476601003`", ",", 
     "0.00012413434246340274`", ",", "0.00012379573631689342`", ",", 
     "0.00012345805380015813`", ",", "0.00012312129239376414`", ",", 
     "0.00012278544958515135`", ",", "0.00012245052286861364`", ",", 
     "0.00012211650974527997`", ",", "0.00012178340772309587`", ",", 
     "0.00012145121431680478`", ",", "0.00012111992704792957`", ",", 
     "0.00012078954344475392`", ",", "0.00012046006104230394`", ",", 
     "0.0001201314773823298`", ",", "0.00011980379001328738`", ",", 
     "0.00011947699649031989`", ",", "0.00011915109437523973`", ",", 
     "0.00011882608123651024`", ",", "0.00011850195464922756`", ",", 
     "0.00011817871219510247`", ",", "0.00011785635146244251`", ",", 
     "0.00011753487004613382`", ",", "0.0001172142655476232`", ",", 
     "0.0001168945355749003`", ",", "0.00011657567774247979`", ",", 
     "0.00011625768967138337`", ",", "0.00011594056898912217`", ",", 
     "0.00011562431332967909`", ",", "0.00011530892033349099`", ",", 
     "0.00011499438764743117`", ",", "0.00011468071292479185`", ",", 
     "0.0001143678938252665`", ",", "0.00011405592801493255`", ",", 
     "0.00011374481316623391`", ",", "0.00011343454695796355`", ",", 
     "0.00011312512707524624`", ",", "0.00011281655120952124`", ",", 
     "0.00011250881705852514`", ",", "0.00011220192232627454`", ",", 
     "0.00011189586472304912`", ",", "0.00011159064196537433`", ",", 
     "0.00011128625177600447`", ",", "0.0001109826918839058`", ",", 
     "0.0001106799600242393`", ",", "0.00011037805393834411`", ",", 
     "0.0001100769713737204`", ",", "0.00010977671008401282`", ",", 
     "0.00010947726782899331`", ",", "0.00010917864237454492`", ",", 
     "0.00010888083149264483`", ",", "0.0001085838329613477`", ",", 
     "0.00010828764456476924`", ",", "0.00010799226409306962`", ",", 
     "0.00010769768934243686`"}], "}"}], ",", 
   RowBox[{"{", 
    RowBox[{
     RowBox[{"-", "5.551115123125783`*^-17"}], ",", 
     RowBox[{"-", "5.551115123125783`*^-17"}], ",", 
     RowBox[{"-", "5.551115123125784`*^-17"}], ",", "0.00009999999999994452`",
      ",", "0.00031999999999994457`", ",", "0.0006439999999999449`", ",", 
     "0.0010431999999999451`", ",", "0.0014874999999999461`", ",", 
     "0.0019505919999999463`", ",", "0.002411678399999947`", ",", 
     "0.002855523839999947`", ",", "0.0032717753969999487`", ",", 
     "0.00365404318399995`", ",", "0.0039989841605999514`", ",", 
     "0.004305495405120952`", ",", "0.004574051193632953`", ",", 
     "0.004806182732121705`", ",", "0.005004083849877355`", ",", 
     "0.005170320944527937`", ",", "0.005307625652951221`", ",", 
     "0.005418751188634773`", ",", "0.005506376494516291`", ",", 
     "0.0055730455477613055`", ",", "0.005621131983098808`", ",", 
     "0.005652821563649436`", ",", "0.005670106924112996`", ",", 
     "0.005674790491806736`", ",", "0.005668492623984767`", ",", 
     "0.005652662852834448`", ",", "0.005628592763013368`", ",", 
     "0.005597429491320887`", ",", "0.00556018917507072`", ",", 
     "0.005517769917164103`", ",", "0.005470964006603904`", ",", 
     "0.005420469252122618`", ",", "0.005366899367906741`", ",", 
     "0.005310793404640881`", ",", "0.005252624254052838`", ",", 
     "0.00519280627651761`", ",", "0.005131702113217314`", ",", 
     "0.005069628749846307`", ",", "0.005006862900037086`", ",", 
     "0.0049436457750828625`", ",", "0.004880187303214537`", ",", 
     "0.0048166698573947255`", ",", "0.004753251545825052`", ",", 
     "0.0046900691144640605`", ",", "0.004627240506041322`", ",", 
     "0.004564867115465158`", ",", "0.004503035777235504`", ",", 
     "0.00444182051652903`", ",", "0.004381284092033296`", ",", 
     "0.004321479355366422`", ",", "0.004262450449012667`", ",", 
     "0.004204233862111761`", ",", "0.004146859361135445`", ",", 
     "0.004090350810443282`", ",", "0.0040347268959053904`", ",", 
     "0.0039800017631881224`", ",", "0.003926185580896586`", ",", 
     "0.003873285037534346`", ",", "0.0038213037801561028`", ",", 
     "0.0037702428016363376`", ",", "0.0037201007826401593`", ",", 
     "0.0036708743936479126`", ",", "0.0036225585617402334`", ",", 
     "0.0035751467062842364`", ",", "0.0035286309471644147`", ",", 
     "0.003483002288765855`", ",", "0.003438250782534114`", ",", 
     "0.0033943656705998295`", ",", "0.0033513355126605863`", ",", 
     "0.003309148298052895`", ",", "0.0032677915447189214`", ",", 
     "0.003227252386571933`", ",", "0.0031875176505879077`", ",", 
     "0.0031485739247954967`", ",", "0.003110407618199812`", ",", 
     "0.0030730050135551828`", ",", "0.003036352313796014`", ",", 
     "0.0030004356828414527`", ",", "0.002965241281407249`", ",", 
     "0.0029307552983855725`", ",", "0.0028969639782894614`", ",", 
     "0.0028638536452020775`", ",", "0.0028314107236209808`", ",", 
     "0.0027996217565435656`", ",", "0.002768473421100805`", ",", 
     "0.002737952542012019`", ",", "0.002708046103102906`", ",", 
     "0.002678741257102088`", ",", "0.0026500253339075863`", ",", 
     "0.0026218858474934895`", ",", "0.002594310501608319`", ",", 
     "0.002567287194400031`", ",", "0.0025408040220878296`", ",", 
     "0.0025148492817879176`", ",", "0.0024894114735886904`", ",", 
     "0.0024644793019605845`", ",", "0.002440041676576614`", ",", 
     "0.0024160877126115023`", ",", "0.0023926067305800416`", ",", 
     "0.002369588255768888`", ",", "0.002347022017310229`", ",", 
     "0.0023248979469406524`", ",", "0.002303206177483968`", ",", 
     "0.002281937041092673`", ",", "0.0022610810672790875`", ",", 
     "0.0022406289807639624`", ",", "0.0022205716991674437`", ",", 
     "0.0022009003305646776`", ",", "0.0021816061709260103`", ",", 
     "0.0021626807014596744`", ",", "0.002144115585872967`", ",", 
     "0.0021259026675662478`", ",", "0.0021080339667726078`", ",", 
     "0.002090501677654693`", ",", "0.0020732981653689576`", ",", 
     "0.002056415963106544`", ",", "0.0020398477691189964`", ",", 
     "0.0020235864437361437`", ",", "0.0020076250063826937`", ",", 
     "0.0019919566325993566`", ",", "0.0019765746510736915`", ",", 
     "0.0019614725406852805`", ",", "0.0019466439275692936`", ",", 
     "0.0019320825822020811`", ",", "0.0019177824165119528`", ",", 
     "0.0019037374810179648`", ",", "0.0018899419619991186`", ",", 
     "0.001876390178696221`", ",", "0.001863076580548113`", ",", 
     "0.0018499957444639758`", ",", "0.00183714237213304`", ",", 
     "0.001824511287372872`", ",", "0.001812097433517189`", ",", 
     "0.0017998958708440246`", ",", "0.001787901774044875`", ",", 
     "0.0017761104297353398`", ",", "0.0017645172340076426`", ",", 
     "0.0017531176900252876`", ",", "0.0017419074056600346`", ",", 
     "0.0017308820911712544`", ",", "0.0017200375569276628`", ",", 
     "0.001709369711171356`", ",", "0.0016988745578239849`", ",", 
     "0.0016885481943348794`", ",", "0.0016783868095708494`", ",", 
     "0.0016683866817473534`", ",", "0.0016585441764006951`", ",", 
     "0.0016488557444008477`", ",", "0.001639317920004497`", ",", 
     "0.0016299273189478397`", ",", "0.001620680636578675`", ",", 
     "0.0016115746460272824`", ",", "0.001602606196415574`", ",", 
     "0.0015937722111039867`", ",", "0.0015850696859755632`", ",", 
     "0.0015764956877566715`", ",", "0.0015680473523737863`", ",", 
     "0.00155972188334576`", ",", "0.001551516550210996`", ",", 
     "0.0015434286869889513`", ",", "0.0015354556906753596`", ",", 
     "0.0015275950197705954`", ",", "0.0015198441928405855`", ",", 
     "0.001512200787109673`", ",", "0.0015046624370848446`", ",", 
     "0.001497226833210734`", ",", "0.0014898917205548143`", ",", 
     "0.0014826548975221997`", ",", "0.0014755142145994762`", ",", 
     "0.0014684675731269933`", ",", "0.0014615129240990465`", ",", 
     "0.0014546482669913873`", ",", "0.0014478716486155117`", ",", 
     "0.001441181161999174`", ",", "0.001434574945292587`", ",", 
     "0.0014280511806997666`", ",", "0.0014216080934345073`", ",", 
     "0.001415243950700455`", ",", "0.0014089570606947756`", ",", 
     "0.0014027457716349041`", ",", "0.0013966084708078935`", ",", 
     "0.0013905435836418548`", ",", "0.0013845495727990284`", ",", 
     "0.0013786249372900025`", ",", "0.001372768211608616`", ",", 
     "0.001366977964887093`", ",", "0.0013612528000709636`", ",", 
     "0.0013555913531133207`", ",", "0.0013499922921879977`", ",", 
     "0.0013444543169212322`", ",", "0.0013389761576413951`", ",", 
     "0.0013335565746464097`", ",", "0.0013281943574884143`", ",", 
     "0.001322888324275317`", ",", "0.0013176373209888386`", ",", 
     "0.001312440220818675`", ",", "0.0013072959235124095`", ",", 
     "0.0013022033547408153`", ",", "0.0012971614654781925`", ",", 
     "0.0012921692313973986`", ",", "0.0012872256522792301`", ",", 
     "0.0012823297514358237`", ",", "0.001277480575147758`", ",", 
     "0.0012726771921145303`", ",", "0.0012679186929181055`", ",", 
     "0.0012632041894992292`", ",", "0.0012585328146462104`", ",", 
     "0.0012539037214958763`", ",", "0.0012493160830464253`", ",", 
     "0.0012447690916818936`", ",", "0.0012402619587079625`", ",", 
     "0.0012357939138988453`", ",", "0.001231364205054989`", ",", 
     "0.00122697209757134`", ",", "0.001222616874015924`", ",", 
     "0.0012182978337184965`", ",", "0.001214014292369029`", ",", 
     "0.001209765581625795`", ",", "0.0012055510487328327`", ",", 
     "0.0012013700561465622`", ",", "0.001197221981171337`", ",", 
     "0.0011931062156037228`", ",", "0.0011890221653853015`", ",", 
     "0.0011849692502637753`", ",", "0.0011809469034622076`", ",", 
     "0.0011769545713561829`", ",", "0.0011729917131587057`", ",", 
     "0.0011690578006126543`", ",", "0.001165152317690611`", ",", 
     "0.0011612747603018882`", ",", "0.001157424636006586`", ",", 
     "0.0011536014637365086`", ",", "0.001149804773522776`", ",", 
     "0.0011460341062299781`", ",", "0.001142289013296704`", ",", 
     "0.0011385690564823042`", ",", "0.001134873807619732`", ",", 
     "0.00113120284837432`", ",", "0.0011275557700083495`", ",", 
     "0.0011239321731512752`", ",", "0.0011203316675754684`", ",", 
     "0.0011167538719773498`", ",", "0.0011131984137637782`", ",", 
     "0.0011096649288435741`", ",", "0.0011061530614240524`", ",", 
     "0.0011026624638124439`", ",", "0.0010991927962220908`", ",", 
     "0.001095743726583301`", ",", "0.0010923149303587486`", ",", 
     "0.0010889060903633099`", ",", "0.0010855168965882341`", ",", 
     "0.0010821470460295405`", ",", "0.0010787962425205398`", ",", 
     "0.0010754641965683932`", ",", "0.0010721506251945591`", ",", 
     "0.001068855251779159`", ",", "0.0010655778059090043`", ",", 
     "0.0010623180232293198`", ",", "0.0010590756452990226`", ",", 
     "0.0010558504194494846`", ",", "0.0010526420986466905`", ",", 
     "0.0010494504413567128`", ",", "0.001046275211414417`", ",", 
     "0.0010431161778953347`", ",", "0.0010399731149906102`", ",", 
     "0.0010368458018849593`", ",", "0.0010337340226375617`", ",", 
     "0.0010306375660658212`", ",", "0.0010275562256319194`", ",", 
     "0.0010244897993320998`", ",", "0.0010214380895886169`", ",", 
     "0.0010184009031442805`", ",", "0.0010153780509595408`", ",", 
     "0.0010123693481120467`", ",", "0.0010093746136986227`", ",", 
     "0.001006393670739602`", ",", "0.001003426346085462`", ",", 
     "0.001000472470325704`", ",", "0.000997531877699929`", ",", 
     "0.0009946044060110467`", ",", "0.0009916898965405777`", ",", 
     "0.0009887881939659913`", ",", "0.00098589914628003`", ",", 
     "0.0009830226047119765`", ",", "0.000980158423650815`", ",", 
     "0.0009773064605702391`", ",", "0.0009744665759554634`", ",", 
     "0.0009716386332317986`", ",", "0.00096882249869494`", ",", 
     "0.0009660180414429363`", ",", "0.000963225133309793`", ",", 
     "0.0009604436488006725`", ",", "0.0009576734650286536`", ",", 
     "0.0009549144616530115`", ",", "0.0009521665208189799`", ",", 
     "0.0009494295270989659`", ",", "0.0009467033674351756`", ",", 
     "0.0009439879310836189`", ",", "0.0009412831095594631`", ",", 
     "0.0009385887965836969`", ",", "0.0009359048880310808`", ",", 
     "0.0009332312818793459`", ",", "0.0009305678781596149`", ",", 
     "0.0009279145789080148`", ",", "0.000925271288118454`", ",", 
     "0.000922637911696532`", ",", "0.0009200143574145591`", ",", 
     "0.0009174005348676566`", ",", "0.0009147963554309108`", ",", 
     "0.0009122017322175597`", ",", "0.0009096165800381804`", ",", 
     "0.0009070408153608612`", ",", "0.0009044743562723277`", ",", 
     "0.0009019171224400041`", ",", "0.0008993690350749871`", ",", 
     "0.0008968300168959066`", ",", "0.0008942999920936568`", ",", 
     "0.0008917788862969733`", ",", "0.000889266626538839`", ",", 
     "0.0008867631412236924`", ",", "0.000884268360095428`", ",", 
     "0.0008817822142061629`", ",", "0.0008793046358857541`", ",", 
     "0.0008768355587120469`", ",", "0.0008743749174818371`", ",", 
     "0.0008719226481825332`", ",", "0.0008694786879644948`", ",", 
     "0.0008670429751140373`", ",", "0.0008646154490270853`", ",", 
     "0.0008621960501834546`", ",", "0.0008597847201217547`", ",", 
     "0.0008573814014148931`", ",", "0.0008549860376461654`", ",", 
     "0.0008525985733859208`", ",", "0.0008502189541687849`", ",", 
     "0.0008478471264714327`", ",", "0.0008454830376908899`", ",", 
     "0.0008431266361233584`", ",", "0.0008407778709435471`", ",", 
     "0.0008384366921844991`", ",", "0.000836103050717902`", ",", 
     "0.0008337768982348708`", ",", "0.0008314581872271898`", ",", 
     "0.0008291468709690061`", ",", "0.0008268429034989603`", ",", 
     "0.0008245462396027434`", ",", "0.0008222568347960769`", ",", 
     "0.0008199746453080945`", ",", "0.0008176996280651252`", ",", 
     "0.0008154317406748627`", ",", "0.0008131709414109169`", ",", 
     "0.0008109171891977304`", ",", "0.0008086704435958597`", ",", 
     "0.0008064306647876079`", ",", "0.0008041978135629985`", ",", 
     "0.0008019718513060894`", ",", "0.0007997527399816088`", ",", 
     "0.0007975404421219155`", ",", "0.0007953349208142667`", ",", 
     "0.0007931361396883938`", ",", "0.0007909440629043724`", ",", 
     "0.000788758655140783`", ",", "0.0007865798815831555`", ",", 
     "0.000784407707912688`", ",", "0.0007822421002952356`", ",", 
     "0.0007800830253705635`", ",", "0.000777930450241853`", ",", 
     "0.000775784342465463`", ",", "0.0007736446700409306`", ",", 
     "0.0007715114014012145`", ",", "0.0007693845054031676`", ",", 
     "0.0007672639513182393`", ",", "0.0007651497088233982`", ",", 
     "0.0007630417479922709`", ",", "0.0007609400392864932`", ",", 
     "0.0007588445535472658`", ",", "0.0007567552619871111`", ",", 
     "0.0007546721361818281`", ",", "0.0007525951480626371`", ",", 
     "0.0007505242699085114`", ",", "0.0007484594743386911`", ",", 
     "0.0007464007343053791`", ",", "0.0007443480230865971`", ",", 
     "0.0007423013142792355`", ",", "0.0007402605817922441`", ",", 
     "0.0007382257998399987`", ",", "0.0007361969429358196`", ",", 
     "0.0007341739858856467`", ",", "0.0007321569037818628`", ",", 
     "0.0007301456719972639`", ",", "0.0007281402661791733`", ",", 
     "0.0007261406622436939`", ",", "0.0007241468363700981`", ",", 
     "0.000722158764995349`", ",", "0.0007201764248087522`", ",", 
     "0.0007181997927467339`", ",", "0.0007162288459877437`", ",", 
     "0.0007142635619472755`", ",", "0.0007123039182730087`", ",", 
     "0.0007103498928400619`", ",", "0.0007084014637463601`", ",", 
     "0.0007064586093081116`", ",", "0.0007045213080553901`", ",", 
     "0.0007025895387278222`", ",", "0.000700663280270376`", ",", 
     "0.0006987425118292494`", ",", "0.0006968272127478545`", ",", 
     "0.0006949173625628976`", ",", "0.00069301294100055`", ",", 
     "0.0006911139279727099`", ",", "0.0006892203035733524`", ",", 
     "0.0006873320480749638`", ",", "0.0006854491419250612`", ",", 
     "0.000683571565742792`", ",", "0.0006816993003156165`", ",", 
     "0.0006798323265960631`", ",", "0.0006779706256985637`", ",", 
     "0.0006761141788963618`", ",", "0.0006742629676184927`", ",", 
     "0.0006724169734468346`", ",", "0.0006705761781132284`", ",", 
     "0.0006687405634966644`", ",", "0.0006669101116205355`", ",", 
     "0.0006650848046499541`", ",", "0.0006632646248891309`", ",", 
     "0.0006614495547788153`", ",", "0.0006596395768937956`", ",", 
     "0.0006578346739404563`", ",", "0.0006560348287543931`", ",", 
     "0.0006542400242980829`", ",", "0.0006524502436586075`", ",", 
     "0.0006506654700454306`", ",", "0.0006488856867882261`", ",", 
     "0.0006471108773347562`", ",", "0.0006453410252487995`", ",", 
     "0.0006435761142081249`", ",", "0.0006418161280025158`", ",", 
     "0.0006400610505318353`", ",", "0.0006383108658041399`", ",", 
     "0.0006365655579338344`", ",", "0.0006348251111398701`", ",", 
     "0.0006330895097439838`", ",", "0.0006313587381689766`", ",", 
     "0.0006296327809370349`", ",", "0.0006279116226680858`", ",", 
     "0.0006261952480781917`", ",", "0.0006244836419779884`", ",", 
     "0.0006227767892711418`", ",", "0.000621074674952858`", ",", 
     "0.0006193772841084175`", ",", "0.0006176846019117443`", ",", 
     "0.0006159966136240086`", ",", "0.0006143133045922613`", ",", 
     "0.0006126346602480971`", ",", "0.0006109606661063501`", ",", 
     "0.0006092913077638187`", ",", "0.0006076265708980184`", ",", 
     "0.000605966441265962`", ",", "0.00060431090470297`", ",", 
     "0.0006026599471215041`", ",", "0.0006010135545100303`", ",", 
     "0.0005993717129319036`", ",", "0.0005977344085242824`", ",", 
     "0.0005961016274970625`", ",", "0.000594473356131838`", ",", 
     "0.0005928495807808832`", ",", "0.0005912302878661592`", ",", 
     "0.0005896154638783404`", ",", "0.0005880050953758638`", ",", 
     "0.0005863991689839996`", ",", "0.0005847976713939405`", ",", 
     "0.0005832005893619133`", ",", "0.0005816079097083087`", ",", 
     "0.00058001961931683`", ",", "0.000578435705133661`", ",", 
     "0.0005768561541666518`", ",", "0.0005752809534845233`", ",", 
     "0.0005737100902160867`", ",", "0.0005721435515494824`", ",", 
     "0.0005705813247314341`", ",", "0.0005690233970665191`", ",", 
     "0.0005674697559164543`", ",", "0.0005659203886993985`", ",", 
     "0.0005643752828892684`", ",", "0.0005628344260150688`", ",", 
     "0.0005612978056602403`", ",", "0.0005597654094620164`", ",", 
     "0.0005582372251107975`", ",", "0.0005567132403495375`", ",", 
     "0.000555193442973142`", ",", "0.0005536778208278815`", ",", 
     "0.0005521663618108145`", ",", "0.0005506590538692243`", ",", 
     "0.0005491558850000675`", ",", "0.0005476568432494325`", ",", 
     "0.0005461619167120119`", ",", "0.000544671093530583`", ",", 
     "0.0005431843618955012`", ",", "0.0005417017100442025`", ",", 
     "0.0005402231262607169`", ",", "0.0005387485988751917`", ",", 
     "0.0005372781162634239`", ",", "0.0005358116668464032`", ",", 
     "0.0005343492390898634`", ",", "0.000532890821503843`", ",", 
     "0.0005314364026422551`", ",", "0.0005299859711024652`", ",", 
     "0.0005285395155248783`", ",", "0.0005270970245925333`", ",", 
     "0.0005256584870307146`", ",", "0.00052422389160653`", ",", 
     "0.000522793227128578`", ",", "0.0005213664824465413`", ",", 
     "0.0005199436464508277`", ",", "0.0005185247080722111`", ",", 
     "0.0005171096562814791`", ",", "0.0005156984800890858`", ",", 
     "0.0005142911685448136`", ",", "0.0005128877107374412`", ",", 
     "0.0005114880957944154`", ",", "0.0005100923128815327`", ",", 
     "0.0005087003512026242`", ",", "0.0005073121999992471`", ",", 
     "0.0005059278485503837`", ",", "0.000504547286172143`", ",", 
     "0.0005031705022174706`", ",", "0.0005017974860758618`", ",", 
     "0.0005004282271730812`", ",", "0.000499062714970888`", ",", 
     "0.0004977009389667647`", ",", "0.0004963428886936512`", ",", 
     "0.0004949885537196844`", ",", "0.0004936379236479418`", ",", 
     "0.0004922909881161903`", ",", "0.000490947736796638`", ",", 
     "0.0004896081593956926`", ",", "0.0004882722456537223`", ",", 
     "0.0004869399853448208`", ",", "0.0004856113682765779`", ",", 
     "0.00048428638428985244`", ",", "0.0004829650232585501`", ",", 
     "0.0004816472750894042`", ",", "0.00048033312972176165`", ",", 
     "0.0004790225771273701`", ",", "0.0004777156073101711`", ",", 
     "0.0004764122103060953`", ",", "0.0004751123761828612`", ",", 
     "0.0004738160950397777`", ",", "0.00047252335700754915`", ",", 
     "0.00047123415224808405`", ",", "0.00046994847095430695`", ",", 
     "0.0004686663033499725`", ",", "0.0004673876396894836`", ",", 
     "0.0004661124702577115`", ",", "0.0004648407853698193`", ",", 
     "0.0004635725753710875`", ",", "0.00046230783063674316`", ",", 
     "0.000461046541571791`", ",", "0.00045978869861084683`", ",", 
     "0.0004585342922179746`", ",", "0.00045728331288652464`", ",", 
     "0.000456035751138975`", ",", "0.0004547915975267751`", ",", 
     "0.00045355084263019104`", ",", "0.00045231347705815446`", ",", 
     "0.0004510794914481119`", ",", "0.00044984887646587756`", ",", 
     "0.0004486216228054874`", ",", "0.0004473977211890567`", ",", 
     "0.0004461771623666365`", ",", "0.0004449599371160761`", ",", 
     "0.0004437460362428842`", ",", "0.00044253545058009334`", ",", 
     "0.0004413281709881257`", ",", "0.00044012418835466196`", ",", 
     "0.0004389234935945093`", ",", "0.00043772607764947365`", ",", 
     "0.0004365319314882322`", ",", "0.0004353410461062083`", ",", 
     "0.0004341534125254474`", ",", "0.00043296902179449477`", ",", 
     "0.000431787864988275`", ",", "0.00043060993320797225`", ",", 
     "0.00042943521758091307`", ",", "0.0004282637092604495`", ",", 
     "0.0004270953994258444`", ",", "0.0004259302792821583`", ",", 
     "0.0004247683400601362`", ",", "0.00042360957301609744`", ",", 
     "0.0004224539694318258`", ",", "0.00042130152061446106`", ",", 
     "0.00042015221789639214`", ",", "0.0004190060526351507`", ",", 
     "0.000417863016213307`", ",", "0.00041672310003836597`", ",", 
     "0.0004155862955426645`", ",", "0.00041445259418327094`", ",", 
     "0.00041332198744188387`", ",", "0.00041219446682473355`", ",", 
     "0.00041107002386248337`", ",", "0.0004099486501101329`", ",", 
     "0.00040883033714692214`", ",", "0.00040771507657623543`", ",", 
     "0.0004066028600255084`", ",", "0.0004054936791461338`", ",", 
     "0.00040438752561336943`", ",", "0.0004032843911262471`", ",", 
     "0.00040218426740748167`", ",", "0.0004010871462033814`", ",", 
     "0.0003999930192837592`", ",", "0.0003989018784418447`", ",", 
     "0.00039781371549419716`", ",", "0.0003967285222806187`", ",", 
     "0.000395646290664069`", ",", "0.0003945670125305806`", ",", 
     "0.0003934906797891743`", ",", "0.0003924172843717764`", ",", 
     "0.00039134681823313564`", ",", "0.0003902792733507419`", ",", 
     "0.00038921464172474423`", ",", "0.0003881529153778708`", ",", 
     "0.0003870940863553492`", ",", "0.00038603814672482636`", ",", 
     "0.0003849850885762913`", ",", "0.0003839349040219963`", ",", 
     "0.00038288758519637985`", ",", "0.00038184312425599025`", ",", 
     "0.0003808015133794087`", ",", "0.0003797627447671751`", ",", 
     "0.00037872681064171187`", ",", "0.0003776937032472501`", ",", 
     "0.0003766634148497562`", ",", "0.0003756359377368581`", ",", 
     "0.00037461126421777234`", ",", "0.00037358938662323274`", ",", 
     "0.00037257029730541793`", ",", "0.00037155398863788027`", ",", 
     "0.00037054045301547505`", ",", "0.00036952968285429265`", ",", 
     "0.0003685216705915848`", ",", "0.00036751640868569805`", ",", 
     "0.0003665138896160044`", ",", "0.00036551410588283315`", ",", 
     "0.00036451705000740264`", ",", "0.0003635227145317536`", ",", 
     "0.00036253109201868117`", ",", "0.00036154217505166936`", ",", 
     "0.00036055595623482416`", ",", "0.0003595724281928086`", ",", 
     "0.0003585915835707763`", ",", "0.0003576134150343081`", ",", 
     "0.00035663791526934624`", ",", "0.00035566507698213114`", ",", 
     "0.00035469489289913686`", ",", "0.0003537273557670085`", ",", 
     "0.0003527624583524988`", ",", "0.0003518001934424056`", ",", 
     "0.00035084055384350957`", ",", "0.0003498835323825125`", ",", 
     "0.0003489291219059752`", ",", "0.00034797731528025716`", ",", 
     "0.0003470281053914547`", ",", "0.00034608148514534093`", ",", 
     "0.0003451374474673055`", ",", "0.0003441959853022947`", ",", 
     "0.0003432570916147517`", ",", "0.0003423207593885576`", ",", 
     "0.0003413869816269721`", ",", "0.0003404557513525749`", ",", 
     "0.00033952706160720784`", ",", "0.000338600905451916`", ",", 
     "0.0003376772759668905`", ",", "0.0003367561662514111`", ",", 
     "0.0003358375694237885`", ",", "0.0003349214786213077`", ",", 
     "0.0003340078870001716`", ",", "0.0003330967877354441`", ",", 
     "0.0003321881740209944`", ",", "0.0003312820390694411`", ",", 
     "0.0003303783761120964`", ",", "0.000329477178398911`", ",", 
     "0.0003285784391984188`", ",", "0.0003276821517976826`", ",", 
     "0.00032678830950223894`", ",", "0.00032589690563604413`", ",", 
     "0.0003250079335414201`", ",", "0.0003241213865790002`", ",", 
     "0.0003232372581276765`", ",", "0.00032235554158454536`", ",", 
     "0.00032147623036485524`", ",", "0.00032059931790195316`", ",", 
     "0.00031972479764723203`", ",", "0.0003188526630700787`", ",", 
     "0.0003179829076578214`", ",", "0.0003171155249156776`", ",", 
     "0.0003162505083667024`", ",", "0.00031538785155173693`", ",", 
     "0.0003145275480293568`", ",", "0.00031366959137582134`", ",", 
     "0.0003128139751850222`", ",", "0.0003119606930684328`", ",", 
     "0.00031110973865505775`", ",", "0.00031026110559138263`", ",", 
     "0.00030941478754132365`", ",", "0.0003085707781861776`", ",", 
     "0.00030772907122457243`", ",", "0.0003068896603724175`", ",", 
     "0.00030605253936285426`", ",", "0.00030521770194620644`", ",", 
     "0.0003043851418899324`", ",", "0.000303554852978575`", ",", 
     "0.00030272682901371376`", ",", "0.00030190106381391594`", ",", 
     "0.0003010775512146886`", ",", "0.0003002562850684303`", ",", 
     "0.0002994372592443832`", ",", "0.00029862046762858525`", ",", 
     "0.00029780590412382306`", ",", "0.00029699356264958405`", ",", 
     "0.00029618343714200905`", ",", "0.00029537552155384586`", ",", 
     "0.000294569809854402`", ",", "0.00029376629602949794`", ",", 
     "0.00029296497408142066`", ",", "0.0002921658380288772`", ",", 
     "0.00029136888190694864`", ",", "0.0002905740997670434`", ",", 
     "0.00028978148567685233`", ",", "0.00028899103372030183`", ",", 
     "0.00028820273799750907`", ",", "0.0002874165926247364`", ",", 
     "0.00028663259173434587`", ",", "0.00028585072947475397`", ",", 
     "0.00028507100001038765`", ",", "0.0002842933975216371`", ",", 
     "0.00028351791620481406`", ",", "0.0002827445502721057`", ",", 
     "0.0002819732939515301`", ",", "0.00028120414148689253`", ",", 
     "0.0002804370871377411`", ",", "0.0002796721251793231`", ",", 
     "0.0002789092499025407`", ",", "0.0002781484556139079`", ",", 
     "0.0002773897366355065`", ",", "0.000276633087304943`", ",", 
     "0.0002758785019753053`", ",", "0.0002751259750151197`", ",", 
     "0.00027437550080830784`", ",", "0.00027362707375414377`", ",", 
     "0.0002728806882672114`", ",", "0.00027213633877736215`", ",", 
     "0.0002713940197296721`", ",", "0.00027065372558440017`", ",", 
     "0.00026991545081694564`", ",", "0.0002691791899178061`", ",", 
     "0.00026844493739253616`", ",", "0.000267712687761705`", ",", 
     "0.000266982435560855`", ",", "0.00026625417534046025`", ",", 
     "0.00026552790166588534`", ",", "0.00026480360911734405`", ",", 
     "0.00026408129228985806`", ",", "0.0002633609457932162`", ",", 
     "0.0002626425642519334`", ",", "0.0002619261423052102`", ",", 
     "0.00026121167460689375`", ",", "0.00026049915582543033`", ",", 
     "0.0002597885806438356`", ",", "0.0002590799437596471`", ",", 
     "0.0002583732398848863`", ",", "0.00025766846374601816`", ",", 
     "0.00025696561008391183`", ",", "0.00025626467365380003`", ",", 
     "0.00025556564922524054`", ",", "0.0002548685315820756`", ",", 
     "0.00025417331552239354`", ",", "0.0002534799958584884`", ",", 
     "0.00025278856741682196`", ",", "0.0002520990250379835`", ",", 
     "0.00025141136357665196`", ",", "0.00025072557790155634`", ",", 
     "0.00025004166289543744`", ",", "0.0002493596134550092`", ",", 
     "0.0002486794244909202`", ",", "0.0002480010909277151`", ",", 
     "0.0002473246077037967`", ",", "0.00024664996977138775`", ",", 
     "0.0002459771720964929`", ",", "0.00024530620965886084`", ",", 
     "0.0002446370774519463`", ",", "0.0002439697704828726`", ",", 
     "0.00024330428377239405`", ",", "0.0002426406123548583`", ",", 
     "0.00024197875127816943`", ",", "0.00024131869560374992`", ",", 
     "0.00024066044040650439`", ",", "0.00024000398077478205`", ",", 
     "0.00023934931181034`", ",", "0.000238696428628306`", ",", 
     "0.00023804532635714234`", ",", "0.00023739600013860892`", ",", 
     "0.00023674844512772692`", ",", "0.000236102656492742`", ",", 
     "0.00023545862941508843`", ",", "0.000234816359089353`", ",", 
     "0.0002341758407232382`", ",", "0.00023353706953752734`", ",", 
     "0.0002329000407660477`", ",", "0.00023226474965563532`", ",", 
     "0.000231631191466099`", ",", "0.00023099936147018504`", ",", 
     "0.00023036925495354164`", ",", "0.00022974086721468334`", ",", 
     "0.00022911419356495604`", ",", "0.00022848922932850195`", ",", 
     "0.00022786596984222387`", ",", "0.0002272444104557509`", ",", 
     "0.00022662454653140347`", ",", "0.00022600637344415806`", ",", 
     "0.0002253898865816131`", ",", "0.00022477508134395441`", ",", 
     "0.00022416195314392017`", ",", "0.00022355049740676715`", ",", 
     "0.00022294070957023596`", ",", "0.00022233258508451724`", ",", 
     "0.0002217261194122174`", ",", "0.0002211213080283246`", ",", 
     "0.00022051814642017495`", ",", "0.00021991663008741864`", ",", 
     "0.00021931675454198594`", ",", "0.00021871851530805484`", ",", 
     "0.00021812190792201567`", ",", "0.00021752692793243898`", ",", 
     "0.00021693357090004186`", ",", "0.00021634183239765457`", ",", 
     "0.00021575170801018762`", ",", "0.00021516319333459864`", ",", 
     "0.0002145762839798594`", ",", "0.00021399097556692287`", ",", 
     "0.00021340726372869067`", ",", "0.00021282514410998028`", ",", 
     "0.0002122446123674922`", ",", "0.00021166566416977786`", ",", 
     "0.00021108829519720713`", ",", "0.0002105125011419357`", ",", 
     "0.00020993827770787328`", ",", "0.00020936562061065083`", ",", 
     "0.00020879452557758947`", ",", "0.0002082249883476676`", ",", 
     "0.00020765700467148952`", ",", "0.00020709057031125365`", ",", 
     "0.00020652568104072058`", ",", "0.0002059623326451818`", ",", 
     "0.00020540052092142772`", ",", "0.0002048402416777167`", ",", 
     "0.00020428149073374352`", ",", "0.00020372426392060812`", ",", 
     "0.00020316855708078446`", ",", "0.00020261436606808944`", ",", 
     "0.00020206168674765174`", ",", "0.0002015105149958812`", ",", 
     "0.0002009608467004377`", ",", "0.000200412677760201`", ",", 
     "0.0001998660040852392`", ",", "0.00019932082159677877`", ",", 
     "0.00019877712622717403`", ",", "0.00019823491391987653`", ",", 
     "0.00019769418062940498`", ",", "0.00019715492232131473`", ",", 
     "0.00019661713497216783`", ",", "0.00019608081456950308`", ",", 
     "0.0001955459571118057`", ",", "0.0001950125586084777`", ",", 
     "0.00019448061507980794`", ",", "0.00019395012255694248`", ",", 
     "0.0001934210770818548`", ",", "0.00019289347470731648`", ",", 
     "0.00019236731149686737`", ",", "0.00019184258352478642`", ",", 
     "0.00019131928687606223`", ",", "0.00019079741764636404`", ",", 
     "0.0001902769719420122`", ",", "0.0001897579458799493`", ",", 
     "0.00018924033558771118`", ",", "0.00018872413720339798`", ",", 
     "0.00018820934687564523`", ",", "0.00018769596076359513`", ",", 
     "0.0001871839750368679`", ",", "0.00018667338587553307`", ",", 
     "0.0001861641894700811`", ",", "0.00018565638202139471`", ",", 
     "0.0001851499597407208`", ",", "0.00018464491884964183`", ",", 
     "0.00018414125558004711`", ",", "0.00018363896617410764`", ",", 
     "0.00018313804688424335`", ",", "0.00018263849397309823`", ",", 
     "0.0001821403037135118`", ",", "0.00018164347238849106`", ",", 
     "0.00018114799629118287`", ",", "0.00018065387172484624`", ",", 
     "0.0001801610950028248`", ",", "0.00017966966244851898`", ",", 
     "0.000179179570395359`", ",", "0.0001786908151867771`", ",", 
     "0.00017820339317618057`", ",", "0.0001777173007269242`", ",", 
     "0.00017723253421228342`", ",", "0.00017674909001542694`", ",", 
     "0.00017626696452939004`", ",", "0.00017578615415704752`", ",", 
     "0.00017530665531108666`", ",", "0.0001748284644139808`", ",", 
     "0.0001743515778979622`", ",", "0.0001738759922049959`", ",", 
     "0.00017340170378675276`", ",", "0.00017292870910458306`", ",", 
     "0.0001724570046294902`", ",", "0.00017198658684210432`", ",", 
     "0.000171517452232656`", ",", "0.00017104959730095001`", ",", 
     "0.00017058301855633917`", ",", "0.00017011771251769847`", ",", 
     "0.00016965367571339891`", ",", "0.0001691909046812817`", ",", 
     "0.0001687293959686323`", ",", "0.0001682691461321547`", ",", 
     "0.00016781015173794573`", ",", "0.00016735240936146948`", ",", 
     "0.00016689591558753167`", ",", "0.00016644066701025412`", ",", 
     "0.00016598666023304938`", ",", "0.00016553389186859554`", ",", 
     "0.00016508235853881058`", ",", "0.00016463205687482742`", ",", 
     "0.0001641829835169688`", ",", "0.000163735135114722`", ",", 
     "0.00016328850832671412`", ",", "0.00016284309982068682`", ",", 
     "0.00016239890627347162`", ",", "0.00016195592437096522`", ",", 
     "0.0001615141508081046`", ",", "0.0001610735822888421`", ",", 
     "0.00016063421552612155`", ",", "0.00016019604724185296`", ",", 
     "0.00015975907416688852`", ",", "0.00015932329304099805`", ",", 
     "0.0001588887006128447`", ",", "0.00015845529363996065`", ",", 
     "0.00015802306888872302`", ",", "0.00015759202313432946`", ",", 
     "0.0001571621531607744`", ",", "0.00015673345576082504`", ",", 
     "0.00015630592773599708`", ",", "0.00015587956589653115`", ",", 
     "0.000155454367061369`", ",", "0.00015503032805812958`", ",", 
     "0.00015460744572308558`", ",", "0.00015418571690113954`", ",", 
     "0.00015376513844580066`", ",", "0.00015334570721916115`", ",", 
     "0.00015292742009187258`", ",", "0.00015251027394312284`", ",", 
     "0.00015209426566061292`", ",", "0.00015167939214053334`", ",", 
     "0.00015126565028754116`", ",", "0.00015085303701473714`", ",", 
     "0.00015044154924364218`", ",", "0.00015003118390417473`", ",", 
     "0.0001496219379346277`", ",", "0.00014921380828164583`", ",", 
     "0.00014880679190020258`", ",", "0.00014840088575357785`", ",", 
     "0.00014799608681333488`", ",", "0.0001475923920592977`", ",", 
     "0.000147189798479529`", ",", "0.0001467883030703072`", ",", 
     "0.00014638790283610432`", ",", "0.00014598859478956339`", ",", 
     "0.00014559037595147638`", ",", "0.0001451932433507619`", ",", 
     "0.00014479719402444303`", ",", "0.00014440222501762507`", ",", 
     "0.00014400833338347365`", ",", "0.00014361551618319277`", ",", 
     "0.0001432237704860028`", ",", "0.00014283309336911843`", ",", 
     "0.0001424434819177273`", ",", "0.00014205493322496784`", ",", 
     "0.0001416674443919079`", ",", "0.0001412810125275226`", ",", 
     "0.00014089563474867345`", ",", "0.0001405113081800864`", ",", 
     "0.0001401280299543304`", ",", "0.0001397457972117962`", ",", 
     "0.00013936460710067488`", ",", "0.00013898445677693654`"}], "}"}], ",", 
   RowBox[{"{", 
    RowBox[{
     RowBox[{"-", "5.551115123125783`*^-17"}], ",", 
     RowBox[{"-", "5.551115123125783`*^-17"}], ",", 
     RowBox[{"-", "5.551115123125784`*^-17"}], ",", 
     RowBox[{"-", "5.551115123125784`*^-17"}], ",", "9.999999999944498`*^-6", 
     ",", "0.00003999999999994451`", ",", "0.0000964999999999446`", ",", 
     "0.0001819999999999446`", ",", "0.0002956999999999449`", ",", 
     "0.00043452479999994513`", ",", "0.0005940871499999452`", ",", 
     "0.0007694504399999457`", ",", "0.000955669467499946`", ",", 
     "0.0011481369900099468`", ",", "0.001342778942616947`", ",", 
     "0.0015361407187333474`", ",", "0.0017254002740510685`", ",", 
     "0.0019083356750464048`", ",", "0.0020832671495541444`", ",", 
     "0.0022489874620822323`", ",", "0.0024046896491716698`", ",", 
     "0.0025498976556682955`", ",", "0.00268440296714661`", ",", 
     "0.002808208689702409`", ",", "0.00292148147119136`", ",", 
     "0.0030245110156561198`", ",", "0.0031176765841529064`", ",", 
     "0.003201419704390927`", ",", "0.0032762222601906365`", ",", 
     "0.0033425891524381645`", ",", "0.0034010347840869805`", ",", 
     "0.003452072701985688`", ",", "0.003496207814741439`", ",", 
     "0.003533930690560955`", ",", "0.0035657135176439957`", ",", 
     "0.003592007380104035`", ",", "0.0036132405638473154`", ",", 
     "0.0036298176594941433`", ",", "0.0036421192738885708`", ",", 
     "0.003650502198857773`", ",", "0.0036552999165724107`", ",", 
     "0.0036568233460338283`", ",", "0.0036553617557213017`", ",", 
     "0.0036511837840339898`", ",", "0.0036445385225246244`", ",", 
     "0.0036356566276181113`", ",", "0.003624751435023552`", ",", 
     "0.003612020057789658`", ",", "0.0035976444542590398`", ",", 
     "0.0035817924563253537`", ",", "0.00356461875161734`", ",", 
     "0.003546265815711995`", ",", "0.00352686479236706`", ",", 
     "0.0035065363211832096`", ",", "0.003485391313157754`", ",", 
     "0.0034635316753537588`", ",", "0.00344105098644477`", ",", 
     "0.003418035125256829`", ",", "0.0033945628546563924`", ",", 
     "0.0033707063632573532`", ",", "0.003346531767467868`", ",", 
     "0.003322099576388066`", ",", "0.003297465122018575`", ",", 
     "0.0032726789571593455`", ",", "0.0032477872232777824`", ",", 
     "0.0032228319905120736`", ",", "0.0031978515718553563`", ",", 
     "0.0031728808134427714`", ",", "0.0031479513627403273`", ",", 
     "0.0031230919163131574`", ",", "0.003098328448733564`", ",", 
     "0.003073684424076835`", ",", "0.003049180991346015`", ",", 
     "0.003024837165066025`", ",", "0.0030006699921929733`", ",", 
     "0.002976694706395998`", ",", "0.002952924870686731`", ",", 
     "0.002929372509294997`", ",", "0.0029060482296185733`", ",", 
     "0.0028829613350094233`", ",", "0.0028601199290984114`", ",", 
     "0.0028375310123048858`", ",", "0.0028152005711262924`", ",", 
     "0.002793133660755839`", ",", "0.0027713344815329575`", ",", 
     "0.002749806449691487`", ",", "0.0027285522628339655`", ",", 
     "0.0027075739605268343`", ",", "0.0026868729803805574`", ",", 
     "0.002666450209950337`", ",", "0.0026463060347671117`", ",", 
     "0.002626440382784665`", ",", "0.002606852765506713`", ",", 
     "0.0025875423160377064`", ",", "0.002568507824282532`", ",", 
     "0.002549747769503267`", ",", "0.002531260350425454`", ",", 
     "0.002513043513071949`", ",", "0.0024950949764891124`", ",", 
     "0.002477412256517832`", ",", "0.0024599926877506627`", ",", 
     "0.002442833443805894`", ",", "0.002425931556039823`", ",", 
     "0.002409283930809611`", ",", "0.002392887365390973`", ",", 
     "0.0023767385626473495`", ",", "0.0023608341445402747`", ",", 
     "0.0023451706645641794`", ",", "0.0023297446191829036`", ",", 
     "0.0023145524583396684`", ",", "0.00229959059510715`", ",", 
     "0.0022848554145395504`", ",", "0.0022703432817841864`", ",", 
     "0.0022560505495060443`", ",", "0.0022419735646749465`", ",", 
     "0.0022281086747615495`", ",", "0.0022144522333850617`", ",", 
     "0.002201000605452614`", ",", "0.0021877501718274004`", ",", 
     "0.002174697333560092`", ",", "0.002161838515715642`", ",", 
     "0.002149170170825335`", ",", "0.0021366887819918474`", ",", 
     "0.0021243908656731585`", ",", "0.002112272974169353`", ",", 
     "0.0021003316978346464`", ",", "0.0020885636670354433`", ",", 
     "0.002076965553873762`", ",", "0.002065534073694028`", ",", 
     "0.002054265986389913`", ",", "0.0020431580975269043`", ",", 
     "0.0020322072592949166`", ",", "0.002021410371304515`", ",", 
     "0.0020107643812392172`", ",", "0.0020002662853755124`", ",", 
     "0.001989913128981394`", ",", "0.0019797020066034676`", ",", 
     "0.0019696300622519597`", ",", "0.001959694489492293`", ",", 
     "0.001949892531451287`", ",", "0.0019402214807454634`", ",", 
     "0.0019306786793383875`", ",", "0.0019212615183334964`", ",", 
     "0.001911967437708385`", ",", "0.001902793925996096`", ",", 
     "0.0018937385199185438`", ",", "0.0018847988039768508`", ",", 
     "0.0018759724100029893`", ",", "0.0018672570166768268`", ",", 
     "0.0018586503490123473`", ",", "0.0018501501778165567`", ",", 
     "0.001841754319124294`", ",", "0.0018334606336119434`", ",", 
     "0.0018252670259928084`", ",", "0.0018171714443966861`", ",", 
     "0.001809171879735999`", ",", "0.0018012663650606427`", ",", 
     "0.0017934529749035406`", ",", "0.001785729824618745`", ",", 
     "0.001778095069713756`", ",", "0.0017705469051776215`", ",", 
     "0.0017630835648062104`", ",", "0.0017557033205259835`", ",", 
     "0.0017484044817174308`", ",", "0.00174118539453926`", ",", 
     "0.001734044441254333`", ",", "0.0017269800395582422`", ",", 
     "0.001719990641911339`", ",", "0.0017130747348749651`", ",", 
     "0.0017062308384525418`", ",", "0.0016994575054361315`", ",", 
     "0.0016927533207590014`", ",", "0.0016861169008546848`", ",", 
     "0.0016795468930229647`", ",", "0.0016730419748031639`", ",", 
     "0.0016666008533550868`", ",", "0.0016602222648479006`", ",", 
     "0.0016539049738572254`", ",", "0.0016476477727706466`", ",", 
     "0.0016414494812018476`", ",", "0.0016353089454135218`", ",", 
     "0.0016292250377491987`", ",", "0.0016231966560740858`", ",", 
     "0.0016172227232250165`", ",", "0.0016113021864695696`", ",", 
     "0.0016054340169743904`", ",", "0.001599617209282755`", ",", 
     "0.0015938507808013732`", ",", "0.0015881337712964278`", ",", 
     "0.0015824652423988338`", ",", "0.0015768442771186748`", ",", 
     "0.0015712699793687846`", ",", "0.0015657414734974056`", ",", 
     "0.001560257903829866`", ",", "0.0015548184342192152`", ",", 
     "0.00154942224760571`", ",", "0.0015440685455850901`", ",", 
     "0.0015387565479855355`", ",", "0.0015334854924532106`", ",", 
     "0.001528254634046296`", ",", "0.0015230632448373943`", ",", 
     "0.001517910613524199`", ",", "0.0015127960450483204`", ",", 
     "0.0015077188602221395`", ",", "0.0015026783953635786`", ",", 
     "0.001497674001938665`", ",", "0.0014927050462117647`", ",", 
     "0.0014877709089033614`", ",", "0.001482870984855256`", ",", 
     "0.0014780046827030666`", ",", "0.001473171424555888`", ",", 
     "0.0014683706456830022`", ",", "0.001463601794207503`", ",", 
     "0.0014588643308067095`", ",", "0.0014541577284192487`", ",", 
     "0.0014494814719586732`", ",", "0.0014448350580334973`", ",", 
     "0.0014402179946735273`", ",", "0.0014356298010623559`", ",", 
     "0.0014310700072759103`", ",", "0.001426538154026927`", ",", 
     "0.0014220337924152316`", ",", "0.0014175564836837154`", ",", 
     "0.0014131057989798875`", ",", "0.0014086813191228763`", ",", 
     "0.0014042826343758001`", ",", "0.0013999093442233423`", ",", 
     "0.0013955610571544778`", ",", "0.001391237390450204`", ",", 
     "0.0013869379699761833`", ",", "0.0013826624299801877`", ",", 
     "0.0013784104128942488`", ",", "0.0013741815691414013`", ",", 
     "0.001369975556946929`", ",", "0.0013657920421540092`", ",", 
     "0.0013616306980436608`", ",", "0.001357491205158903`", ",", 
     "0.001353373251133026`", ",", "0.0013492765305218885`", ",", 
     "0.0013452007446401483`", ",", "0.001341145601401338`", ",", 
     "0.0013371108151617028`", ",", "0.001333096106567709`", ",", 
     "0.0013291012024071497`", ",", "0.0013251258354637554`", ",", 
     "0.0013211697443752386`", ",", "0.0013172326734946904`", ",", 
     "0.001313314372755252`", ",", "0.0013094145975379864`", ",", 
     "0.0013055331085428787`", ",", "0.0013016696716628934`", ",", 
     "0.0012978240578610113`", ",", "0.001293996043050189`", ",", 
     "0.0012901854079761614`", ",", "0.0012863919381030312`", ",", 
     "0.0012826154235015719`", ",", "0.0012788556587402008`", ",", 
     "0.0012751124427784909`", ",", "0.001271385578863316`", ",", 
     "0.0012676748744273715`", ",", "0.001263980140990158`", ",", 
     "0.0012603011940613138`", ",", "0.0012566378530462542`", ",", 
     "0.001252989941154057`", ",", "0.001249357285307547`", ",", 
     "0.0012457397160555213`", ",", "0.0012421370674870773`", ",", 
     "0.001238549177147977`", ",", "0.0012349758859590148`", ",", 
     "0.0012314170381363288`", ",", "0.0012278724811136232`", ",", 
     "0.0012243420654662442`", ",", "0.0012208256448370698`", ",", 
     "0.0012173230758641771`", ",", "0.0012138342181102317`", ",", 
     "0.0012103589339935716`", ",", "0.001206897088720937`", ",", 
     "0.0012034485502218101`", ",", "0.0012000131890843252`", ",", 
     "0.0011965908784927145`", ",", "0.0011931814941662491`", ",", 
     "0.0011897849142996427`", ",", "0.0011864010195048816`", ",", 
     "0.0011830296927544492`", ",", "0.0011796708193259058`", ",", 
     "0.0011763242867478016`", ",", "0.00117298998474688`", ",", 
     "0.0011696678051965484`", ",", "0.0011663576420665833`", ",", 
     "0.0011630593913740368`", ",", "0.0011597729511353245`", ",", 
     "0.0011564982213194584`", ",", "0.0011532351038023995`", ",", 
     "0.0011499835023225068`", ",", "0.0011467433224370512`", ",", 
     "0.0011435144714797725`", ",", "0.001140296858519455`", ",", 
     "0.0011370903943194927`", ",", "0.0011338949912984258`", ",", 
     "0.001130710563491422`", ",", "0.0011275370265126804`", ",", 
     "0.0011243742975187384`", ",", "0.0011212222951726546`", ",", 
     "0.0011180809396090525`", ",", "0.0011149501524000014`", ",", 
     "0.0011118298565217135`", ",", "0.0011087199763220406`", ",", 
     "0.0011056204374887497`", ",", "0.0011025311670185562`", ",", 
     "0.001099452093186902`", ",", "0.0010963831455184552`", ",", 
     "0.001093324254758318`", ",", "0.0010902753528439252`", ",", 
     "0.0010872363728776117`", ",", "0.001084207249099842`", ",", 
     "0.001081187916863078`", ",", "0.0010781783126062728`", ",", 
     "0.0010751783738299756`", ",", "0.0010721880390720325`", ",", 
     "0.0010692072478838703`", ",", "0.001066235940807345`", ",", 
     "0.001063274059352149`", ",", "0.0010603215459737533`", ",", 
     "0.0010573783440518832`", ",", "0.0010544443978695044`", ",", 
     "0.0010515196525923164`", ",", "0.0010486040542487317`", ",", 
     "0.0010456975497103375`", ",", "0.0010428000866728228`", ",", 
     "0.0010399116136373628`", ",", "0.0010370320798924473`", ",", 
     "0.0010341614354961444`", ",", "0.0010312996312587868`", ",", 
     "0.0010284466187260746`", ",", "0.0010256023501625778`", ",", 
     "0.0010227667785356377`", ",", "0.0010199398574996486`", ",", 
     "0.0010171215413807178`", ",", "0.0010143117851616897`", ",", 
     "0.0010115105444675307`", ",", "0.001008717775551058`", ",", 
     "0.0010059334352790139`", ",", "0.0010031574811184703`", ",", 
     "0.001000389871123556`", ",", "0.0009976305639225053`", ",", 
     "0.0009948795187050077`", ",", "0.0009921366952098684`", ",", 
     "0.0009894020537129554`", ",", "0.0009866755550154381`", ",", 
     "0.000983957160432305`", ",", "0.0009812468317811536`", ",", 
     "0.000978544531371249`", ",", "0.0009758502219928418`", ",", 
     "0.0009731638669067431`", ",", "0.000970485429834142`", ",", 
     "0.0009678148749466705`", ",", "0.000965152166856702`", ",", 
     "0.0009624972706078825`", ",", "0.0009598501516658845`", ",", 
     "0.0009572107759093819`", ",", "0.0009545791096212394`", ",", 
     "0.0009519551194799103`", ",", "0.0009493387725510402`", ",", 
     "0.0009467300362792671`", ",", "0.0009441288784802201`", ",", 
     "0.0009415352673327029`", ",", "0.0009389491713710673`", ",", 
     "0.0009363705594777644`", ",", "0.0009337994008760743`", ",", 
     "0.0009312356651230041`", ",", "0.0009286793221023606`", ",", 
     "0.0009261303420179815`", ",", "0.0009235886953871287`", ",", 
     "0.0009210543530340365`", ",", "0.0009185272860836152`", ",", 
     "0.0009160074659553003`", ",", "0.0009134948643570481`", ",", 
     "0.0009109894532794751`", ",", "0.000908491204990131`", ",", 
     "0.0009060000920279119`", ",", "0.0009035160871976019`", ",", 
     "0.0009010391635645448`", ",", "0.0008985692944494397`", ",", 
     "0.000896106453423261`", ",", "0.0008936506143023`", ",", 
     "0.0008912017511433088`", ",", "0.0008887598382387865`", ",", 
     "0.0008863248501123475`", ",", "0.0008838967615142151`", ",", 
     "0.0008814755474168132`", ",", "0.0008790611830104672`", ",", 
     "0.000876653643699201`", ",", "0.0008742529050966345`", ",", 
     "0.0008718589430219774`", ",", "0.0008694717334961155`", ",", 
     "0.0008670912527377893`", ",", "0.000864717477159862`", ",", 
     "0.0008623503833656734`", ",", "0.0008599899481454813`", ",", 
     "0.0008576361484729827`", ",", "0.0008552889615019195`", ",", 
     "0.0008529483645627596`", ",", "0.0008506143351594588`", ",", 
     "0.0008482868509662942`", ",", "0.0008459658898247754`", ",", 
     "0.0008436514297406238`", ",", "0.0008413434488808229`", ",", 
     "0.0008390419255707389`", ",", "0.0008367468382913049`", ",", 
     "0.0008344581656762732`", ",", "0.0008321758865095282`", ",", 
     "0.0008298999797224636`", ",", "0.0008276304243914196`", ",", 
     "0.0008253671997351781`", ",", "0.0008231102851125165`", ",", 
     "0.0008208596600198188`", ",", "0.0008186153040887383`", ",", 
     "0.0008163771970839192`", ",", "0.0008141453189007637`", ",", 
     "0.0008119196495632566`", ",", "0.0008097001692218353`", ",", 
     "0.0008074868581513121`", ",", "0.00080527969674884`", ",", 
     "0.0008030786655319279`", ",", "0.0008008837451365003`", ",", 
     "0.0007986949163150002`", ",", "0.0007965121599345365`", ",", 
     "0.0007943354569750723`", ",", "0.0007921647885276548`", ",", 
     "0.0007900001357926852`", ",", "0.0007878414800782277`", ",", 
     "0.0007856888027983571`", ",", "0.0007835420854715422`", ",", 
     "0.0007814013097190689`", ",", "0.0007792664572634938`", ",", 
     "0.0007771375099271367`", ",", "0.0007750144496306057`", ",", 
     "0.0007728972583913542`", ",", "0.0007707859183222718`", ",", 
     "0.0007686804116303054`", ",", "0.0007665807206151116`", ",", 
     "0.0007644868276677391`", ",", "0.00076239871526934`", ",", 
     "0.00076031636598991`", ",", "0.0007582397624870566`", ",", 
     "0.0007561688875047938`", ",", "0.0007541037238723644`", ",", 
     "0.0007520442545030872`", ",", "0.0007499904623932286`", ",", 
     "0.0007479423306209075`", ",", "0.0007458998423450061`", ",", 
     "0.0007438629808041222`", ",", "0.0007418317293155372`", ",", 
     "0.0007398060712742047`", ",", "0.0007377859901517651`", ",", 
     "0.0007357714694955791`", ",", "0.0007337624929277827`", ",", 
     "0.0007317590441443622`", ",", "0.0007297611069142497`", ",", 
     "0.0007277686650784386`", ",", "0.0007257817025491152`", ",", 
     "0.0007238002033088134`", ",", "0.000721824151409583`", ",", 
     "0.0007198535309721785`", ",", "0.0007178883261852632`", ",", 
     "0.0007159285213046326`", ",", "0.0007139741006524517`", ",", 
     "0.0007120250486165092`", ",", "0.000710081349649488`", ",", 
     "0.0007081429882682502`", ",", "0.0007062099490531373`", ",", 
     "0.0007042822166472848`", ",", "0.0007023597757559515`", ",", 
     "0.0007004426111458619`", ",", "0.0006985307076445627`", ",", 
     "0.0006966240501397925`", ",", "0.000694722623578864`", ",", 
     "0.0006928264129680597`", ",", "0.0006909354033720386`", ",", 
     "0.0006890495799132563`", ",", "0.0006871689277713952`", ",", 
     "0.0006852934321828093`", ",", "0.0006834230784399753`", ",", 
     "0.0006815578518909591`", ",", "0.0006796977379388907`", ",", 
     "0.0006778427220414507`", ",", "0.0006759927897103657`", ",", 
     "0.0006741479265109136`", ",", "0.0006723081180614411`", ",", 
     "0.0006704733500328876`", ",", "0.0006686436081483197`", ",", 
     "0.0006668188781824748`", ",", "0.0006649991459613136`", ",", 
     "0.0006631843973615805`", ",", "0.0006613746183103737`", ",", 
     "0.0006595697947847215`", ",", "0.0006577699128111691`", ",", 
     "0.0006559749584653707`", ",", "0.0006541849178716919`", ",", 
     "0.0006523997772028173`", ",", "0.0006506195226793664`", ",", 
     "0.0006488441405695173`", ",", "0.0006470736171886349`", ",", 
     "0.0006453079388989101`", ",", "0.0006435470921090003`", ",", 
     "0.0006417910632736823`", ",", "0.0006400398388935058`", ",", 
     "0.000638293405514457`", ",", "0.0006365517497276276`", ",", 
     "0.0006348148581688878`", ",", "0.0006330827175185678`", ",", 
     "0.0006313553145011417`", ",", "0.0006296326358849306`", ",", 
     "0.0006279146684817595`", ",", "0.0006262013991467168`", ",", 
     "0.0006244928147778234`", ",", "0.000622788902315754`", ",", 
     "0.0006210896487435544`", ",", "0.0006193950410863631`", ",", 
     "0.0006177050664111372`", ",", "0.0006160197118263844`", ",", 
     "0.000614338964481898`", ",", "0.0006126628115684966`", ",", 
     "0.0006109912403177677`", ",", "0.0006093242380018174`", ",", 
     "0.0006076617919330218`", ",", "0.0006060038894637829`", ",", 
     "0.0006043505179862901`", ",", "0.0006027016649322831`", ",", 
     "0.00060105731777282`", ",", "0.0005994174640180486`", ",", 
     "0.0005977820912169816`", ",", "0.000596151186957275`", ",", 
     "0.0005945247388650092`", ",", "0.0005929027346044751`", ",", 
     "0.0005912851618779612`", ",", "0.0005896720084255468`", ",", 
     "0.0005880632620248945`", ",", "0.0005864589104910495`", ",", 
     "0.0005848589416762396`", ",", "0.0005832633434696789`", ",", 
     "0.000581672103797373`", ",", "0.0005800852106219302`", ",", 
     "0.0005785026519423709`", ",", "0.0005769244157939435`", ",", 
     "0.0005753504902479416`", ",", "0.0005737808634115225`", ",", 
     "0.0005722155234275291`", ",", "0.0005706544584743163`", ",", 
     "0.0005690976567655749`", ",", "0.0005675451065501635`", ",", 
     "0.0005659967961119373`", ",", "0.0005644527137695836`", ",", 
     "0.0005629128478764572`", ",", "0.0005613771868204173`", ",", 
     "0.0005598457190236681`", ",", "0.0005583184329426009`", ",", 
     "0.0005567953170676379`", ",", "0.0005552763599230777`", ",", 
     "0.0005537615500669437`", ",", "0.0005522508760908331`", ",", 
     "0.0005507443266197689`", ",", "0.0005492418903120529`", ",", 
     "0.0005477435558591205`", ",", "0.0005462493119853976`", ",", 
     "0.0005447591474481588`", ",", "0.0005432730510373876`", ",", 
     "0.0005417910115756375`", ",", "0.0005403130179178958`", ",", 
     "0.0005388390589514476`", ",", "0.0005373691235957426`", ",", 
     "0.000535903200802262`", ",", "0.0005344412795543883`", ",", 
     "0.0005329833488672752`", ",", "0.0005315293977877197`", ",", 
     "0.0005300794153940354`", ",", "0.0005286333907959264`", ",", 
     "0.0005271913131343648`", ",", "0.0005257531715814657`", ",", 
     "0.0005243189553403662`", ",", "0.0005228886536451061`", ",", 
     "0.0005214622557605067`", ",", "0.0005200397509820546`", ",", 
     "0.0005186211286357832`", ",", "0.0005172063780781583`", ",", 
     "0.0005157954886959615`", ",", "0.0005143884499061788`", ",", 
     "0.0005129852511558861`", ",", "0.0005115858819221388`", ",", 
     "0.0005101903317118608`", ",", "0.0005087985900617352`", ",", 
     "0.000507410646538095`", ",", "0.0005060264907368167`", ",", 
     "0.0005046461122832121`", ",", "0.0005032695008319244`", ",", 
     "0.0005018966460668215`", ",", "0.0005005275377008934`", ",", 
     "0.0004991621654761481`", ",", "0.0004978005191635102`", ",", 
     "0.000496442588562719`", ",", "0.000495088363502228`", ",", 
     "0.0004937378338391047`", ",", "0.0004923909894589325`", ",", 
     "0.0004910478202757118`", ",", "0.0004897083162317628`", ",", 
     "0.0004883724672976285`", ",", "0.0004870402634719791`", ",", 
     "0.0004857116947815161`", ",", "0.00048438675128087893`", ",", 
     "0.0004830654230525496`", ",", "0.0004817477002067607`", ",", 
     "0.00048043357288140215`", ",", "0.0004791230312419297`", ",", 
     "0.000477816065481274`", ",", "0.0004765126658197492`", ",", 
     "0.0004752128225049635`", ",", "0.0004739165258117301`", ",", 
     "0.00047262376604197793`", ",", "0.00047133453352466386`", ",", 
     "0.00047004881861568477`", ",", "0.00046876661169779096`", ",", 
     "0.0004674879031804996`", ",", "0.00046621268350000857`", ",", 
     "0.0004649409431191117`", ",", "0.00046367267252711363`", ",", 
     "0.00046240786223974506`", ",", "0.0004611465027990802`", ",", 
     "0.0004598885847734523`", ",", "0.0004586340987573718`", ",", 
     "0.0004573830353714437`", ",", "0.00045613538526228554`", ",", 
     "0.0004548911391024469`", ",", "0.00045365028759032763`", ",", 
     "0.0004524128214500983`", ",", "0.0004511787314316199`", ",", 
     "0.0004499480083103644`", ",", "0.00044872064288733587`", ",", 
     "0.0004474966259889922`", ",", "0.0004462759484671663`", ",", 
     "0.00044505860119898867`", ",", "0.00044384457508680943`", ",", 
     "0.00044263386105812514`", ",", "0.00044142645006549656`", ",", 
     "0.00044022233308647576`", ",", "0.0004390215011235308`", ",", 
     "0.0004378239452039691`", ",", "0.00043662965637986345`", ",", 
     "0.00043543862572797715`", ",", "0.0004342508443496893`", ",", 
     "0.0004330663033709223`", ",", "0.00043188499394206727`", ",", 
     "0.00043070690723791104`", ",", "0.00042953203445756397`", ",", 
     "0.00042836036682438746`", ",", "0.00042719189558592145`", ",", 
     "0.0004260266120138132`", ",", "0.0004248645074037458`", ",", 
     "0.0004237055730753668`", ",", "0.00042254980037221814`", ",", 
     "0.000421397180661665`", ",", "0.00042024770533482636`", ",", 
     "0.00041910136580650494`", ",", "0.000417958153515118`", ",", 
     "0.00041681805992262774`", ",", "0.000415681076514473`", ",", 
     "0.00041454719479949985`", ",", "0.0004134164063098947`", ",", 
     "0.0004122887026011153`", ",", "0.00041116407525182305`", ",", 
     "0.00041004251586381656`", ",", "0.0004089240160619634`", ",", 
     "0.000407808567494134`", ",", "0.00040669616183113477`", ",", 
     "0.0004055867907666426`", ",", "0.0004044804460171374`", ",", 
     "0.00040337711932183774`", ",", "0.00040227680244263455`", ",", 
     "0.00040117948716402656`", ",", "0.0004000851652930547`", ",", 
     "0.0003989938286592378`", ",", "0.0003979054691145081`", ",", 
     "0.0003968200785331472`", ",", "0.00039573764881172175`", ",", 
     "0.00039465817186902014`", ",", "0.0003935816396459886`", ",", 
     "0.00039250804410566857`", ",", "0.0003914373772331333`", ",", 
     "0.0003903696310354253`", ",", "0.0003893047975414939`", ",", 
     "0.0003882428688021326`", ",", "0.0003871838368899175`", ",", 
     "0.0003861276938991454`", ",", "0.00038507443194577207`", ",", 
     "0.00038402404316735105`", ",", "0.0003829765197229723`", ",", 
     "0.00038193185379320157`", ",", "0.00038089003758001933`", ",", 
     "0.0003798510633067608`", ",", "0.0003788149232180554`", ",", 
     "0.0003777816095797663`", ",", "0.0003767511146789317`", ",", 
     "0.00037572343082370365`", ",", "0.00037469855034329017`", ",", 
     "0.00037367646558789515`", ",", "0.0003726571689286592`", ",", 
     "0.00037164065275760173`", ",", "0.00037062690948756137`", ",", 
     "0.00036961593155213806`", ",", "0.00036860771140563483`", ",", 
     "0.00036760224152299976`", ",", "0.0003665995143997679`", ",", 
     "0.0003655995225520041`", ",", "0.00036460225851624525`", ",", 
     "0.0003636077148494432`", ",", "0.00036261588412890745`", ",", 
     "0.0003616267589522488`", ",", "0.00036064033193732226`", ",", 
     "0.00035965659572217057`", ",", "0.0003586755429649679`", ",", 
     "0.0003576971663439641`", ",", "0.0003567214585574284`", ",", 
     "0.00035574841232359364`", ",", "0.000354778020380601`", ",", 
     "0.0003538102754864441`", ",", "0.0003528451704189143`", ",", 
     "0.0003518826979755454`", ",", "0.0003509228509735587`", ",", 
     "0.0003499656222498086`", ",", "0.0003490110046607278`", ",", 
     "0.000348058991082273`", ",", "0.0003471095744098708`", ",", 
     "0.0003461627475583637`", ",", "0.00034521850346195604`", ",", 
     "0.0003442768350741607`", ",", "0.0003433377353677453`", ",", 
     "0.000342401197334679`", ",", "0.0003414672139860798`", ",", 
     "0.0003405357783521594`", ",", "0.00033960688348217354`", ",", 
     "0.0003386805224443673`", ",", "0.000337756688325923`", ",", 
     "0.00033683537423290775`", ",", "0.00033591657329022157`", ",", 
     "0.00033500027864154496`", ",", "0.00033408648344928737`", ",", 
     "0.00033317518089453514`", ",", "0.0003322663641770003`", ",", 
     "0.00033136002651496855`", ",", "0.0003304561611452489`", ",", 
     "0.00032955476132312176`", ",", "0.0003286558203222883`", ",", 
     "0.0003277593314348197`", ",", "0.0003268652879711065`", ",", 
     "0.00032597368325980785`", ",", "0.00032508451064780167`", ",", 
     "0.0003241977635001339`", ",", "0.0003233134351999687`", ",", 
     "0.00032243151914853875`", ",", "0.000321552008765095`", ",", 
     "0.0003206748974868577`", ",", "0.00031980017876896634`", ",", 
     "0.00031892784608443064`", ",", "0.0003180578929240816`", ",", 
     "0.0003171903127965218`", ",", "0.00031632509922807737`", ",", 
     "0.00031546224576274845`", ",", "0.00031460174596216126`", ",", 
     "0.0003137435934055192`", ",", "0.00031288778168955675`", ",", 
     "0.0003120343044284832`", ",", "0.0003111831552539469`", ",", 
     "0.00031033432781497867`", ",", "0.00030948781577794693`", ",", 
     "0.0003086436128265096`", ",", "0.00030780171266156644`", ",", 
     "0.00030696210900121233`", ",", "0.0003061247955806896`", ",", 
     "0.0003052897661523406`", ",", "0.0003044570144855618`", ",", 
     "0.0003036265343667563`", ",", "0.00030279831959928715`", ",", 
     "0.00030197236400343104`", ",", "0.0003011486614163319`", ",", 
     "0.00030032720569195454`", ",", "0.0002995079907010384`", ",", 
     "0.0002986910103310518`", ",", "0.00029787625848614593`", ",", 
     "0.0002970637290871094`", ",", "0.00029625341607132194`", ",", 
     "0.0002954453133927098`", ",", "0.0002946394150216999`", ",", 
     "0.00029383571494517435`", ",", "0.000293034207166426`", ",", 
     "0.0002922348857051133`", ",", "0.000291437744597215`", ",", 
     "0.00029064277789498603`", ",", "0.0002898499796669127`", ",", 
     "0.00028905934399766796`", ",", "0.0002882708649880674`", ",", 
     "0.0002874845367550253`", ",", "0.0002867003534315101`", ",", 
     "0.00028591830916650015`", ",", "0.0002851383981249408`", ",", 
     "0.00028436061448770003`", ",", "0.00028358495245152507`", ",", 
     "0.0002828114062289988`", ",", "0.00028203997004849665`", ",", 
     "0.00028127063815414305`", ",", "0.0002805034048057686`", ",", 
     "0.00027973826427886715`", ",", "0.00027897521086455275`", ",", 
     "0.0002782142388695169`", ",", "0.0002774553426159859`", ",", 
     "0.00027669851644167873`", ",", "0.0002759437546997643`", ",", 
     "0.0002751910517588192`", ",", "0.00027444040200278586`", ",", 
     "0.00027369179983093006`", ",", "0.00027294523965779954`", ",", 
     "0.0002722007159131816`", ",", "0.0002714582230420622`", ",", 
     "0.00027071775550458366`", ",", "0.00026997930777600363`", ",", 
     "0.0002692428743466539`", ",", "0.0002685084497218986`", ",", 
     "0.00026777602842209373`", ",", "0.0002670456049825459`", ",", 
     "0.00026631717395347133`", ",", "0.0002655907298999552`", ",", 
     "0.0002648662674019114`", ",", "0.0002641437810540415`", ",", 
     "0.0002634232654657942`", ",", "0.0002627047152613253`", ",", 
     "0.0002619881250794585`", ",", "0.0002612734895736432`", ",", 
     "0.00026056080341191616`", ",", "0.00025985006127686114`", ",", 
     "0.00025914125786556896`", ",", "0.0002584343878895983`", ",", 
     "0.000257729446074936`", ",", "0.0002570264271619572`", ",", 
     "0.00025632532590538683`", ",", "0.00025562613707425983`", ",", 
     "0.00025492885545188204`", ",", "0.0002542334758357917`", ",", 
     "0.00025353999303772014`", ",", "0.00025284840188355314`", ",", 
     "0.00025215869721329214`", ",", "0.0002514708738810161`", ",", 
     "0.0002507849267548425`", ",", "0.00025010085071688914`", ",", 
     "0.00024941864066323644`", ",", "0.00024873829150388855`", ",", 
     "0.0002480597981627358`", ",", "0.0002473831555775166`", ",", 
     "0.0002467083586997796`", ",", "0.0002460354024948462`", ",", 
     "0.0002453642819417725`", ",", "0.0002446949920333123`", ",", 
     "0.00024402752777587955`", ",", "0.00024336188418951063`", ",", 
     "0.00024269805630782766`", ",", "0.0002420360391780014`", ",", 
     "0.0002413758278607138`", ",", "0.00024071741743012139`", ",", 
     "0.000240060802973819`", ",", "0.0002394059795928021`", ",", 
     "0.0002387529424014308`", ",", "0.00023810168652739326`", ",", 
     "0.00023745220711166926`", ",", "0.00023680449930849396`", ",", 
     "0.00023615855828532177`", ",", "0.00023551437922279006`", ",", 
     "0.00023487195731468352`", ",", "0.0002342312877678979`", ",", 
     "0.00023359236580240426`", ",", "0.00023295518665121358`", ",", 
     "0.00023231974556034096`", ",", "0.00023168603778877004`", ",", 
     "0.0002310540586084178`", ",", "0.0002304238033040992`", ",", 
     "0.00022979526717349175`", ",", "0.00022916844552710067`", ",", 
     "0.00022854333368822394`", ",", "0.00022791992699291698`", ",", 
     "0.00022729822078995822`", ",", "0.00022667821044081434`", ",", 
     "0.00022605989131960525`", ",", "0.00022544325881307018`", ",", 
     "0.00022482830832053268`", ",", "0.00022421503525386658`", ",", 
     "0.00022360343503746168`", ",", "0.0002229935031081895`", ",", 
     "0.0002223852349153693`", ",", "0.0002217786259207341`", ",", 
     "0.0002211736715983969`", ",", "0.00022057036743481566`", ",", 
     "0.00021996870892876364`", ",", "0.00021936869159129015`", ",", 
     "0.00021877031094569069`", ",", "0.00021817356252747252`", ",", 
     "0.00021757844188432168`", ",", "0.0002169849445760692`", ",", 
     "0.0002163930661746586`", ",", "0.00021580280226411242`", ",", 
     "0.00021521414844049918`", ",", "0.0002146271003119009`", ",", 
     "0.00021404165349838`", ",", "0.00021345780363194678`", ",", 
     "0.0002128755463565267`", ",", "0.00021229487732792794`", ",", 
     "0.00021171579221380895`", ",", "0.0002111382866936461`", ",", 
     "0.00021056235645870147`", ",", "0.00020998799721199068`", ",", 
     "0.00020941520466825079`", ",", "0.0002088439745539083`", ",", 
     "0.00020827430260704743`", ",", "0.00020770618457737806`", ",", 
     "0.00020713961622620413`", ",", "0.00020657459332639198`", ",", 
     "0.00020601111166233905`", ",", "0.00020544916702994182`", ",", 
     "0.00020488875523656507`", ",", "0.00020432987210101022`", ",", 
     "0.00020377251345348428`", ",", "0.00020321667513556853`", ",", 
     "0.00020266235300018802`", ",", "0.00020210954291157975`", ",", 
     "0.00020155824074526266`", ",", "0.00020100844238800616`", ",", 
     "0.00020046014373780013`", ",", "0.00019991334070382368`", ",", 
     "0.00019936802920641493`", ",", "0.00019882420517704062`", ",", 
     "0.0001982818645582654`", ",", "0.00019774100330372202`", ",", 
     "0.00019720161737808085`", ",", "0.00019666370275701973`", ",", 
     "0.00019612725542719409`", ",", "0.00019559227138620693`", ",", 
     "0.00019505874664257905`", ",", "0.00019452667721571906`", ",", 
     "0.00019399605913589382`", ",", "0.0001934668884441988`", ",", 
     "0.0001929391611925285`", ",", "0.000192412873443547`", ",", 
     "0.00019188802127065874`", ",", "0.0001913646007579789`", ",", 
     "0.0001908426080003045`", ",", "0.00019032203910308493`", ",", 
     "0.0001898028901823932`", ",", "0.00018928515736489675`", ",", 
     "0.00018876883678782872`", ",", "0.00018825392459895902`", ",", 
     "0.00018774041695656543`", ",", "0.00018722831002940534`", ",", 
     "0.00018671759999668667`", ",", "0.00018620828304803986`", ",", 
     "0.0001857003553834889`", ",", "0.00018519381321342358`", ",", 
     "0.00018468865275857055`", ",", "0.0001841848702499657`", ",", 
     "0.00018368246192892578`", ",", "0.00018318142404702038`", ",", 
     "0.00018268175286604375`", ",", "0.00018218344465798737`", ",", 
     "0.00018168649570501176`", ",", "0.00018119090229941877`", ",", 
     "0.00018069666074362414`", ",", "0.0001802037673501297`", ",", 
     "0.00017971221844149593`", ",", "0.0001792220103503144`", ",", 
     "0.0001787331394191807`", ",", "0.00017824560200066682`", ",", 
     "0.00017775939445729413`", ",", "0.0001772745131615062`", ",", 
     "0.00017679095449564167`", ",", "0.0001763087148519074`", ",", 
     "0.0001758277906323513`", ",", "0.00017534817824883572`", ",", 
     "0.00017486987412301068`", ",", "0.00017439287468628696`", ",", 
     "0.00017391717637980968`", ",", "0.00017344277565443166`", ",", 
     "0.00017296966897068685`", ",", "0.00017249785279876406`", ",", 
     "0.0001720273236184807`", ",", "0.0001715580779192562`", ",", 
     "0.00017109011220008615`", ",", "0.00017062342296951592`", ",", 
     "0.0001701580067456148`", ",", "0.00016969386005595`", ",", 
     "0.00016923097943756044`", ",", "0.00016876936143693134`", ",", 
     "0.00016830900260996824`", ",", "0.0001678498995219714`", ",", 
     "0.00016739204874760994`", ",", "0.00016693544687089662`", ",", 
     "0.00016648009048516208`"}], "}"}], ",", 
   RowBox[{"{", 
    RowBox[{
     RowBox[{"-", "5.551115123125783`*^-17"}], ",", 
     RowBox[{"-", "5.551115123125783`*^-17"}], ",", 
     RowBox[{"-", "5.551115123125784`*^-17"}], ",", 
     RowBox[{"-", "5.5483395655642213`*^-17"}], ",", 
     RowBox[{"-", "5.541955783172628`*^-17"}], ",", "9.999999999446798`*^-7", 
     ",", "4.79999999994481`*^-6", ",", "0.000013499999999944964`", ",", 
     "0.000029055999999945147`", ",", "0.00005299469999994536`", ",", 
     "0.00008628335999994554`", ",", "0.00012931575799994576`", ",", 
     "0.00018197097609994606`", ",", "0.00024370934548994635`", ",", 
     "0.00031368024127694666`", ",", "0.00039082579701094696`", ",", 
     "0.00047397182593378746`", ",", "0.0005619022452928559`", ",", 
     "0.0006534164798612303`", ",", "0.0007473711421076104`", ",", 
     "0.0008427081746748176`", ",", "0.0009384719316034528`", ",", 
     "0.001033817612089897`", ",", "0.001128013211195524`", ",", 
     "0.0012204368233808794`", ",", "0.001310570792167103`", ",", 
     "0.0013979938788792857`", ",", "0.0014823723427941663`", ",", 
     "0.001563450590022103`", ",", "0.0016410418583511141`", ",", 
     "0.0017150192558401487`", ",", "0.0017853073564581489`", ",", 
     "0.0018518744705139306`", ",", "0.0019147256453484124`", ",", 
     "0.001973896407765765`", ",", "0.002029447229734129`", ",", 
     "0.002081458679522036`", ",", "0.002130027208879709`", ",", 
     "0.0021752615209515457`", ",", "0.002217279461644598`", ",", 
     "0.0022562053779126936`", ",", "0.002292167888905309`", ",", 
     "0.002325298019486618`", ",", "0.0023557276497597882`", ",", 
     "0.0023835882385893946`", ",", "0.0024090097834655886`", ",", 
     "0.0024321199832441037`", ",", "0.0024530435742318025`", ",", 
     "0.0024719018137160575`", ",", "0.0024888120883350567`", ",", 
     "0.002503887627652202`", ",", "0.002517237305941353`", ",", 
     "0.0025289655175291885`", ",", "0.002539172113099202`", ",", 
     "0.002547952386163797`", ",", "0.002555397100482184`", ",", 
     "0.0025615925505668435`", ",", "0.002566620648603891`", ",", 
     "0.0025705590321342653`", ",", "0.0025734811877232734`", ",", 
     "0.002575456586603364`", ",", "0.002576550828925119`", ",", 
     "0.002576825793808512`", ",", "0.002576339792862846`", ",", 
     "0.0025751477252505713`", ",", "0.0025733012327167214`", ",", 
     "0.0025708488533006304`", ",", "0.0025678361726967007`", ",", 
     "0.0025643059724431`", ",", "0.0025602983742962645`", ",", 
     "0.002555850980300011`", ",", "0.0025509990081848642`", ",", 
     "0.0025457754218392334`", ",", "0.002540211056682612`", ",", 
     "0.0025343347398442606`", ",", "0.002528173405111421`", ",", 
     "0.0025217522026606213`", ",", "0.002515094603625945`", ",", 
     "0.0025082224995904593`", ",", "0.002501156297112702`", ",", 
     "0.0024939150074201172`", ",", "0.0024865163314165893`", ",", 
     "0.002478976740162478`", ",", "0.0024713115509934`", ",", 
     "0.002463534999449137`", ",", "0.002455660307186777`", ",", 
     "0.0024476997460530516`", ",", "0.002439664698490101`", ",", 
     "0.002431565714446894`", ",", "0.0024234125649655186`", ",", 
     "0.002415214292607663`", ",", "0.002406979258882216`", ",", 
     "0.0023987151888298698`", ",", "0.0023904292129153576`", ",", 
     "0.002382127906372381`", ",", "0.002373817326140558`", ",", 
     "0.0023655030455279427`", ",", "0.002357190186726834`", ",", 
     "0.0023488834513048368`", ",", "0.002340587148787352`", ",", 
     "0.002332305223442136`", ",", "0.0023240412793710287`", ",", 
     "0.002315798604008643`", ",", "0.0023075801901226165`", ",", 
     "0.002299388756405057`", ",", "0.00229122676673998`", ",", 
     "0.0022830964482269244`", ",", "0.002274999808036515`", ",", 
     "0.0022669386491694947`", ",", "0.002258914585186701`", ",", 
     "0.0022509290539736207`", ",", "0.0022429833305994675`", ",", 
     "0.002235078539327276`", ",", "0.0022272156648281477`", ",", 
     "0.002219395562649676`", ",", "0.0022116189689856073`", ",", 
     "0.0022038865097909546`", ",", "0.002196198709284131`", ",", 
     "0.00218855599787517`", ",", "0.002180958719556695`", ",", 
     "0.0021734071387920734`", ",", "0.00216590144693309`", ",", 
     "0.0021584417681974493`", ",", "0.0021510281652345714`", ",", 
     "0.0021436606443063595`", ",", "0.0021363391601079643`", ",", 
     "0.0021290636202519935`", ",", "0.0021218338894381534`", ",", 
     "0.0021146497933289404`", ",", "0.0021075111221506206`", ",", 
     "0.002100417634037706`", ",", "0.002093369058137699`", ",", 
     "0.0020863650974920814`", ",", "0.0020794054317083443`", ",", 
     "0.0020724897194369647`", ",", "0.0020656176006663375`", ",", 
     "0.0020587886988478322`", ",", "0.0020520026228623735`", ",", 
     "0.0020452589688391863`", ",", "0.0020385573218366943`", ",", 
     "0.002031897257394878`", ",", "0.002025278342967826`", ",", 
     "0.0020187001392446237`", ",", "0.0020121622013662068`", ",", 
     "0.002005664080045312`", ",", "0.0019992053225961733`", ",", 
     "0.0019927854738802098`", ",", "0.0019864040771735`", ",", 
     "0.001980060674961505`", ",", "0.001973754809666094`", ",", 
     "0.0019674860243096364`", ",", "0.0019612538631205876`", ",", 
     "0.001955057872084699`", ",", "0.00194889759944572`", ",", 
     "0.0019427725961592198`", ",", "0.001936682416302856`", ",", 
     "0.0019306266174462748`", ",", "0.0019246047609835538`", ",", 
     "0.0019186164124309314`", ",", "0.0019126611416923748`", ",", 
     "0.001906738523295371`", ",", "0.0019008481365991605`", ",", 
     "0.0018949895659774872`", ",", "0.0018891624009777916`", ",", 
     "0.0018833662364586563`", ",", "0.00187760067270717`", ",", 
     "0.001871865315537781`", ",", "0.0018661597763740933`", ",", 
     "0.0018604836723149652`", ",", "0.0018548366261861636`", ",", 
     "0.0018492182665787607`", ",", "0.001843628227875361`", ",", 
     "0.0018380661502651714`", ",", "0.001832531679748873`", ",", 
     "0.0018270244681341662`", ",", "0.001821544173022802`", ",", 
     "0.0018160904577898761`", ",", "0.0018106629915560744`", ",", 
     "0.0018052614491535352`", ",", "0.0017998855110859346`", ",", 
     "0.0017945348634833592`", ",", "0.0017892091980524888`", ",", 
     "0.001783908212022575`", ",", "0.0017786316080876654`", ",", 
     "0.0017733790943454924`", ",", "0.0017681503842333997`", ",", 
     "0.0017629451964616882`", ",", "0.0017577632549446787`", ",", 
     "0.001752604288729821`", ",", "0.0017474680319251173`", ",", 
     "0.001742354223625123`", ",", "0.0017372626078357612`", ",", 
     "0.001732192933398179`", ",", "0.0017271449539118231`", ",", 
     "0.0017221184276569675`", ",", "0.001717113117516807`", ",", 
     "0.0017121287908993142`", ",", "0.001707165219658983`", ",", 
     "0.0017022221800186007`", ",", "0.0016972994524911595`", ",", 
     "0.0016923968218020195`", ",", "0.0016875140768114194`", ",", 
     "0.001682651010437433`", ",", "0.0016778074195794408`", ",", 
     "0.0016729831050421992`", ",", "0.0016681778714605698`", ",", 
     "0.0016633915272249648`", ",", "0.0016586238844075718`", ",", 
     "0.0016538747586893898`", ",", "0.0016491439692881353`", ",", 
     "0.0016444313388870404`", ",", "0.001639736693564583`", ",", 
     "0.001635059862725178`", ",", "0.001630400679030847`", ",", 
     "0.0016257589783338945`", ",", "0.0016211345996106018`", ",", 
     "0.001616527384895954`", ",", "0.001611937179219417`", ",", 
     "0.0016073638305417618`", ",", "0.0016028071896929531`", ",", 
     "0.0015982671103111`", ",", "0.001593743448782473`", ",", 
     "0.001589236064182587`", ",", "0.0015847448182183495`", ",", 
     "0.0015802695751712665`", ",", "0.001575810201841718`", ",", 
     "0.0015713665674942634`", ",", "0.0015669385438040104`", ",", 
     "0.001562526004804015`", ",", "0.0015581288268337059`", ",", 
     "0.0015537468884883312`", ",", "0.001549380070569411`", ",", 
     "0.0015450282560361896`", ",", "0.0015406913299580707`", ",", 
     "0.001536369179468026`", ",", "0.0015320616937169662`", ",", 
     "0.001527768763829057`", ",", "0.001523490282857973`", ",", 
     "0.0015192261457440698`", ",", "0.0015149762492724633`", ",", 
     "0.0015107404920320026`", ",", "0.0015065187743751203`", ",", 
     "0.0015023109983785495`", ",", "0.001498117067804887`", ",", 
     "0.0014939368880649937`", ",", "0.0014897703661812178`", ",", 
     "0.00148561741075142`", ",", "0.0014814779319137917`", ",", 
     "0.001477351841312454`", ",", "0.0014732390520638126`", ",", 
     "0.0014691394787236668`", ",", "0.0014650530372550513`", ",", 
     "0.0014609796449967934`", ",", "0.001456919220632783`", ",", 
     "0.001452871684161928`", ",", "0.0014488369568687923`", ",", 
     "0.0014448149612949063`", ",", "0.0014408056212106741`", ",", 
     "0.0014368088615880285`", ",", "0.0014328246085736007`", ",", 
     "0.0014288527894625543`", ",", "0.00142489333267301`", ",", 
     "0.0014209461677210536`", ",", "0.0014170112251963175`", ",", 
     "0.0014130884367381255`", ",", "0.0014091777350121852`", ",", 
     "0.0014052790536878178`", ",", "0.0014013923274157154`", ",", 
     "0.0013975174918062089`", ",", "0.0013936544834080408`", ",", 
     "0.001389803239687633`", ",", "0.001385963699008829`", ",", 
     "0.001382135800613112`", ",", "0.0013783194846002827`", ",", 
     "0.0013745146919095816`", ",", "0.0013707213643012564`", ",", 
     "0.001366939444338556`", ",", "0.0013631688753701476`", ",", 
     "0.00135940960151294`", ",", "0.001355661567635312`", ",", 
     "0.0013519247193407291`", ",", "0.0013481990029517474`", ",", 
     "0.0013444843654943897`", ",", "0.0013407807546828862`", ",", 
     "0.0013370881189047775`", ",", "0.0013334064072063575`", ",", 
     "0.0013297355692784697`", ",", "0.0013260755554426267`", ",", 
     "0.0013224263166374593`", ",", "0.0013187878044054867`", ",", 
     "0.001315159970880188`", ",", "0.0013115427687733884`", ",", 
     "0.0013079361513629348`", ",", "0.001304340072480662`", ",", 
     "0.0013007544865006433`", ",", "0.001297179348327716`", ",", 
     "0.0012936146133862756`", ",", "0.0012900602376093365`", ",", 
     "0.0012865161774278466`", ",", "0.0012829823897602549`", ",", 
     "0.001279458832002322`", ",", "0.0012759454620171757`", ",", 
     "0.0012724422381255919`", ",", "0.0012689491190965116`", ",", 
     "0.001265466064137778`", ",", "0.0012619930328870868`", ",", 
     "0.0012585299854031588`", ",", "0.0012550768821571112`", ",", 
     "0.0012516336840240362`", ",", "0.0012482003522747732`", ",", 
     "0.0012447768485678813`", ",", "0.0012413631349417924`", ",", 
     "0.001237959173807153`", ",", "0.0012345649279393452`", ",", 
     "0.0012311803604711819`", ",", "0.001227805434885775`", ",", 
     "0.0012244401150095679`", ",", "0.0012210843650055341`", ",", 
     "0.0012177381493665362`", ",", "0.0012144014329088352`", ",", 
     "0.0012110741807657558`", ",", "0.0012077563583815028`", ",", 
     "0.0012044479315051115`", ",", "0.0012011488661845529`", ",", 
     "0.0011978591287609658`", ",", "0.0011945786858630315`", ",", 
     "0.0011913075044014739`", ",", "0.0011880455515636914`", ",", 
     "0.0011847927948085131`", ",", "0.0011815492018610765`", ",", 
     "0.0011783147407078269`", ",", "0.0011750893795916281`", ",", 
     "0.0011718730870069948`", ",", "0.0011686658316954275`", ",", 
     "0.0011654675826408614`", ",", "0.0011622783090652195`", ",", 
     "0.0011590979804240674`", ",", "0.001155926566402372`", ",", 
     "0.001152764036910355`", ",", "0.0011496103620794432`", ",", 
     "0.001146465512258317`", ",", "0.0011433294580090428`", ",", 
     "0.0011402021701033013`", ",", "0.0011370836195186982`", ",", 
     "0.0011339737774351635`", ",", "0.0011308726152314305`", ",", 
     "0.0011277801044816`", ",", "0.0011246962169517796`", ",", 
     "0.0011216209245968015`", ",", "0.0011185541995570175`", ",", 
     "0.001115496014155165`", ",", "0.0011124463408933051`", ",", 
     "0.0011094051524498333`", ",", "0.0011063724216765565`", ",", 
     "0.0011033481215958355`", ",", "0.0011003322253977962`", ",", 
     "0.0010973247064376016`", ",", "0.0010943255382327864`", ",", 
     "0.001091334694460654`", ",", "0.0010883521489557294`", ",", 
     "0.0010853778757072736`", ",", "0.0010824118488568521`", ",", 
     "0.0010794540426959582`", ",", "0.0010765044316636912`", ",", 
     "0.0010735629903444856`", ",", "0.0010706296934658939`", ",", 
     "0.0010677045158964172`", ",", "0.001064787432643384`", ",", 
     "0.0010618784188508805`", ",", "0.0010589774497977201`", ",", 
     "0.0010560845008954682`", ",", "0.0010531995476865028`", ",", 
     "0.001050322565842122`", ",", "0.0010474535311606923`", ",", 
     "0.0010445924195658402`", ",", "0.0010417392071046818`", ",", 
     "0.001038893869946092`", ",", "0.001036056384379015`", ",", 
     "0.0010332267268108055`", ",", "0.0010304048737656139`", ",", 
     "0.0010275908018828033`", ",", "0.0010247844879153994`", ",", 
     "0.0010219859087285804`", ",", "0.0010191950412981928`", ",", 
     "0.0010164118627093094`", ",", "0.001013636350154796`", ",", 
     "0.0010108684809339494`", ",", "0.0010081082324511243`", ",", 
     "0.001005355582214413`", ",", "0.0010026105078343468`", ",", 
     "0.000999872987022625`", ",", "0.0009971429975908753`", ",", 
     "0.000994420517449435`", ",", "0.000991705524606163`", ",", 
     "0.0009889979971652752`", ",", "0.0009862979133262054`", ",", 
     "0.0009836052513824884`", ",", "0.0009809199897206715`", ",", 
     "0.0009782421068192432`", ",", "0.0009755715812475883`", ",", 
     "0.0009729083916649648`", ",", "0.0009702525168195`", ",", 
     "0.0009676039355472105`", ",", "0.0009649626267710406`", ",", 
     "0.000962328569499921`", ",", "0.0009597017428278486`", ",", 
     "0.0009570821259329831`", ",", "0.0009544696980767634`", ",", 
     "0.0009518644386030428`", ",", "0.0009492663269372412`", ",", 
     "0.000946675342585513`", ",", "0.0009440914651339359`", ",", 
     "0.0009415146742477124`", ",", "0.0009389449496703894`", ",", 
     "0.0009363822712230924`", ",", "0.0009338266188037774`", ",", 
     "0.0009312779723864935`", ",", "0.0009287363120206673`", ",", 
     "0.000926201617830392`", ",", "0.000923673870013738`", ",", 
     "0.0009211530488420754`", ",", "0.0009186391346594084`", ",", 
     "0.0009161321078817233`", ",", "0.0009136319489963502`", ",", 
     "0.000911138638561336`", ",", "0.0009086521572048287`", ",", 
     "0.0009061724856244772`", ",", "0.0009036996045868383`", ",", 
     "0.0009012334949267974`", ",", "0.0008987741375469997`", ",", 
     "0.0008963215134172919`", ",", "0.0008938756035741756`", ",", 
     "0.000891436389120268`", ",", "0.0008890038512237783`", ",", 
     "0.0008865779711179862`", ",", "0.0008841587301007366`", ",", 
     "0.00088174610953394`", ",", "0.0008793400908430846`", ",", 
     "0.0008769406555167544`", ",", "0.0008745477851061569`", ",", 
     "0.0008721614612246625`", ",", "0.0008697816655473469`", ",", 
     "0.0008674083798105456`", ",", "0.0008650415858114151`", ",", 
     "0.0008626812654075013`", ",", "0.0008603274005163162`", ",", 
     "0.000857979973114922`", ",", "0.0008556389652395212`", ",", 
     "0.0008533043589850541`", ",", "0.0008509761365048109`", ",", 
     "0.0008486542800100319`", ",", "0.0008463387717695331`", ",", 
     "0.0008440295941093307`", ",", "0.0008417267294122693`", ",", 
     "0.0008394301601176621`", ",", "0.0008371398687209324`", ",", 
     "0.0008348558377732629`", ",", "0.0008325780498812508`", ",", 
     "0.0008303064877065679`", ",", "0.0008280411339656266`", ",", 
     "0.0008257819714292508`", ",", "0.000823528982922353`", ",", 
     "0.0008212821513236149`", ",", "0.0008190414595651743`", ",", 
     "0.0008168068906323174`", ",", "0.0008145784275631728`", ",", 
     "0.0008123560534484149`", ",", "0.0008101397514309673`", ",", 
     "0.0008079295047057137`", ",", "0.0008057252965192112`", ",", 
     "0.0008035271101694091`", ",", "0.0008013349290053724`", ",", 
     "0.0007991487364270072`", ",", "0.0007969685158847913`", ",", 
     "0.0007947942508795095`", ",", "0.0007926259249619918`", ",", 
     "0.0007904635217328545`", ",", "0.0007883070248422473`", ",", 
     "0.0007861564179896013`", ",", "0.0007840116849233814`", ",", 
     "0.0007818728094408442`", ",", "0.0007797397753877955`", ",", 
     "0.0007776125666583543`", ",", "0.0007754911671947168`", ",", 
     "0.0007733755609869275`", ",", "0.0007712657320726499`", ",", 
     "0.0007691616645369419`", ",", "0.0007670633425120331`", ",", 
     "0.0007649707501771056`", ",", "0.0007628838717580785`", ",", 
     "0.0007608026915273924`", ",", "0.0007587271938037998`", ",", 
     "0.0007566573629521551`", ",", "0.0007545931833832104`", ",", 
     "0.0007525346395534106`", ",", "0.0007504817159646923`", ",", 
     "0.0007484343971642869`", ",", "0.0007463926677445209`", ",", 
     "0.0007443565123426257`", ",", "0.0007423259156405437`", ",", 
     "0.0007403008623647391`", ",", "0.0007382813372860097`", ",", 
     "0.0007362673252193033`", ",", "0.0007342588110235327`", ",", 
     "0.0007322557796013957`", ",", "0.0007302582158991951`", ",", 
     "0.0007282661049066609`", ",", "0.0007262794316567762`", ",", 
     "0.0007242981812256023`", ",", "0.0007223223387321074`", ",", 
     "0.0007203518893379966`", ",", "0.0007183868182475437`", ",", 
     "0.000716427110707435`", ",", "0.0007144727520065616`", ",", 
     "0.0007125237274759209`", ",", "0.0007105800224884115`", ",", 
     "0.0007086416224586843`", ",", "0.0007067085128429828`", ",", 
     "0.0007047806791389882`", ",", "0.0007028581068856613`", ",", 
     "0.0007009407816630906`", ",", "0.0006990286890923381`", ",", 
     "0.0006971218148352886`", ",", "0.0006952201445944997`", ",", 
     "0.0006933236641130534`", ",", "0.0006914323591744082`", ",", 
     "0.0006895462156022538`", ",", "0.0006876652192603658`", ",", 
     "0.0006857893560524631`", ",", "0.0006839186119220641`", ",", 
     "0.0006820529728523466`", ",", "0.0006801924248660085`", ",", 
     "0.0006783369540251276`", ",", "0.0006764865464310252`", ",", 
     "0.000674641188224128`", ",", "0.0006728008655838346`", ",", 
     "0.0006709655647283799`", ",", "0.0006691352719147014`", ",", 
     "0.0006673099734383082`", ",", "0.0006654896556331484`", ",", 
     "0.0006636743048714795`", ",", "0.0006618639075637385`", ",", 
     "0.0006600584501584145`", ",", "0.0006582579191419196`", ",", 
     "0.0006564623010384636`", ",", "0.0006546715824099285`", ",", 
     "0.0006528857498557427`", ",", "0.0006511047900127573`", ",", 
     "0.0006493286895551244`", ",", "0.0006475574351941723`", ",", 
     "0.0006457910136782872`", ",", "0.0006440294117927903`", ",", 
     "0.0006422726163598189`", ",", "0.000640520614238208`", ",", 
     "0.0006387733923233705`", ",", "0.0006370309375471814`", ",", 
     "0.00063529323687786`", ",", "0.0006335602773198549`", ",", 
     "0.0006318320459137274`", ",", "0.0006301085297360383`", ",", 
     "0.0006283897158992336`", ",", "0.0006266755915515306`", ",", 
     "0.0006249661438768062`", ",", "0.000623261360094486`", ",", 
     "0.000621561227459431`", ",", "0.0006198657332618286`", ",", 
     "0.0006181748648270822`", ",", "0.0006164886095157023`", ",", 
     "0.0006148069547231976`", ",", "0.0006131298878799669`", ",", 
     "0.0006114573964511919`", ",", "0.00060978946793673`", ",", 
     "0.0006081260898710086`", ",", "0.0006064672498229193`", ",", 
     "0.0006048129353957119`", ",", "0.0006031631342268913`", ",", 
     "0.0006015178339881116`", ",", "0.0005998770223850757`", ",", 
     "0.0005982406871574285`", ",", "0.0005966088160786567`", ",", 
     "0.0005949813969559869`", ",", "0.0005933584176302838`", ",", 
     "0.0005917398659759486`", ",", "0.0005901257299008202`", ",", 
     "0.0005885159973460739`", ",", "0.0005869106562861225`", ",", 
     "0.0005853096947285176`", ",", "0.0005837131007138503`", ",", 
     "0.0005821208623156539`", ",", "0.000580532967640306`", ",", 
     "0.0005789494048269321`", ",", "0.0005773701620473074`", ",", 
     "0.0005757952275057622`", ",", "0.0005742245894390848`", ",", 
     "0.0005726582361164276`", ",", "0.0005710961558392102`", ",", 
     "0.0005695383369410271`", ",", "0.0005679847677875517`", ",", 
     "0.0005664354367764435`", ",", "0.0005648903323372551`", ",", 
     "0.0005633494429313388`", ",", "0.0005618127570517537`", ",", 
     "0.0005602802632231748`", ",", "0.0005587519500018001`", ",", 
     "0.0005572278059752598`", ",", "0.0005557078197625259`", ",", 
     "0.0005541919800138203`", ",", "0.0005526802754105254`", ",", 
     "0.0005511726946650948`", ",", "0.0005496692265209621`", ",", 
     "0.000548169859752454`", ",", "0.0005466745831646995`", ",", 
     "0.0005451833855935429`", ",", "0.0005436962559054549`", ",", 
     "0.000542213182997445`", ",", "0.0005407341557969749`", ",", 
     "0.0005392591632618701`", ",", "0.0005377881943802343`", ",", 
     "0.0005363212381703625`", ",", "0.0005348582836806552`", ",", 
     "0.000533399319989532`", ",", "0.0005319443362053472`", ",", 
     "0.000530493321466304`", ",", "0.00052904626494037`", ",", 
     "0.0005276031558251925`", ",", "0.0005261639833480141`", ",", 
     "0.0005247287367655901`", ",", "0.0005232974053641032`", ",", 
     "0.0005218699784590818`", ",", "0.0005204464453953158`", ",", 
     "0.000519026795546775`", ",", "0.0005176110183165258`", ",", 
     "0.0005161991031366498`", ",", "0.0005147910394681617`", ",", 
     "0.0005133868168009283`", ",", "0.000511986424653586`", ",", 
     "0.0005105898525734621`", ",", "0.0005091970901364914`", ",", 
     "0.0005078081269471385`", ",", "0.0005064229526383152`", ",", 
     "0.0005050415568713018`", ",", "0.0005036639293356708`", ",", 
     "0.0005022900597492012`", ",", "0.0005009199378578035`", ",", 
     "0.0004995535534354406`", ",", "0.0004981908962840491`", ",", 
     "0.0004968319562334603`", ",", "0.0004954767231413237`", ",", 
     "0.000494125186893028`", ",", "0.0004927773374016239`", ",", 
     "0.0004914331646077476`", ",", "0.0004900926584795433`", ",", 
     "0.0004887558090125862`", ",", "0.00048742260622980686`", ",", 
     "0.0004860930401814144`", ",", "0.00048476710094482074`", ",", 
     "0.00048344477862456475`", ",", "0.00048212606335223756`", ",", 
     "0.0004808109452864057`", ",", "0.00047949941461253797`", ",", 
     "0.0004781914615429295`", ",", "0.00047688707631662766`", ",", 
     "0.00047558624919935767`", ",", "0.0004742889704834486`", ",", 
     "0.00047299523048776`", ",", "0.00047170501955760705`", ",", 
     "0.0004704183280646888`", ",", "0.00046913514640701414`", ",", 
     "0.0004678554650088289`", ",", "0.0004665792743205436`", ",", 
     "0.0004653065648186608`", ",", "0.0004640373270057028`", ",", 
     "0.00046277155141013934`", ",", "0.0004615092285863173`", ",", 
     "0.00046025034911438724`", ",", "0.00045899490360023284`", ",", 
     "0.00045774288267540013`", ",", "0.0004564942769970262`", ",", 
     "0.00045524907724776886`", ",", "0.0004540072741357353`", ",", 
     "0.0004527688583944131`", ",", "0.0004515338207825992`", ",", 
     "0.0004503021520843305`", ",", "0.0004490738431088142`", ",", 
     "0.00044784888469035796`", ",", "0.0004466272676883017`", ",", 
     "0.0004454089829869474`", ",", "0.000444194021495491`", ",", 
     "0.00044298237414795385`", ",", "0.00044177403190311375`", ",", 
     "0.0004405689857444375`", ",", "0.00043936722668001246`", ",", 
     "0.0004381687457424786`", ",", "0.0004369735339889615`", ",", 
     "0.0004357815825010048`", ",", "0.0004345928823845024`", ",", 
     "0.00043340742476963225`", ",", "0.000432225200810789`", ",", 
     "0.0004310462016865181`", ",", "0.00042987041859944835`", ",", 
     "0.00042869784277622654`", ",", "0.00042752846546745136`", ",", 
     "0.0004263622779476072`", ",", "0.00042519927151499887`", ",", 
     "0.0004240394374916855`", ",", "0.00042288276722341666`", ",", 
     "0.00042172925207956596`", ",", "0.00042057888345306625`", ",", 
     "0.0004194316527603459`", ",", "0.00041828755144126346`", ",", 
     "0.0004171465709590437`", ",", "0.0004160087028002133`", ",", 
     "0.0004148739384745373`", ",", "0.00041374226951495455`", ",", 
     "0.0004126136874775149`", ",", "0.0004114881839413157`", ",", 
     "0.00041036575050843805`", ",", "0.0004092463788038842`", ",", 
     "0.00040813006047551466`", ",", "0.0004070167871939855`", ",", 
     "0.0004059065506526858`", ",", "0.00040479934256767557`", ",", 
     "0.0004036951546776232`", ",", "0.0004025939787437437`", ",", 
     "0.0004014958065497369`", ",", "0.000400400629901726`", ",", 
     "0.00039930844062819584`", ",", "0.00039821923057993194`", ",", 
     "0.00039713299162995905`", ",", "0.00039604971567348064`", ",", 
     "0.00039496939462781795`", ",", "0.00039389202043234924`", ",", 
     "0.00039281758504844985`", ",", "0.0003917460804594312`", ",", 
     "0.00039067749867048183`", ",", "0.0003896118317086065`", ",", 
     "0.00038854907162256755`", ",", "0.00038748921048282293`", ",", 
     "0.00038643224038147013`", ",", "0.0003853781534321851`", ",", 
     "0.0003843269417701632`", ",", "0.00038327859755206076`", ",", 
     "0.00038223311295593594`", ",", "0.00038119048018119065`", ",", 
     "0.00038015069144851183`", ",", "0.0003791137389998132`", ",", 
     "0.0003780796150981772`", ",", "0.0003770483120277976`", ",", 
     "0.0003760198220939207`", ",", "0.000374994137622789`", ",", 
     "0.0003739712509615829`", ",", "0.00037295115447836353`", ",", 
     "0.0003719338405620157`", ",", "0.0003709193016221918`", ",", 
     "0.0003699075300892533`", ",", "0.0003688985184142159`", ",", 
     "0.0003678922590686919`", ",", "0.0003668887445448341`", ",", 
     "0.0003658879673552803`", ",", "0.0003648899200330964`", ",", 
     "0.000363894595131721`", ",", "0.0003629019852249098`", ",", 
     "0.0003619120829066798`", ",", "0.0003609248807912543`", ",", 
     "0.0003599403715130072`", ",", "0.0003589585477264083`", ",", 
     "0.00035797940210596807`", ",", "0.0003570029273461833`", ",", 
     "0.00035602911616148446`", ",", "0.00035505796128617196`", ",", 
     "0.00035408945547437613`", ",", "0.0003531235914999931`", ",", 
     "0.0003521603621566339`", ",", "0.00035119976025757`", ",", 
     "0.0003502417786356799`", ",", "0.00034928641014339546`", ",", 
     "0.00034833364765264857`", ",", "0.0003473834840548176`", ",", 
     "0.00034643591226067474`", ",", "0.0003454909252003326`", ",", 
     "0.0003445485158231916`", ",", "0.00034360867709788717`", ",", 
     "0.0003426714020122375`", ",", "0.0003417366835731907`", ",", 
     "0.00034080451480677295`", ",", "0.00033987488875803596`", ",", 
     "0.00033894779849100566`", ",", "0.0003380232370886298`", ",", 
     "0.0003371011976527262`", ",", "0.00033618167330393194`", ",", 
     "0.00033526465718165143`", ",", "0.00033435014244400513`", ",", 
     "0.0003334381222677784`", ",", "0.00033252858984837117`", ",", 
     "0.0003316215383997464`", ",", "0.0003307169611543794`", ",", 
     "0.0003298148513632079`", ",", "0.00032891520229558105`", ",", 
     "0.00032801800723920947`", ",", "0.000327123259500115`", ",", 
     "0.0003262309524025807`", ",", "0.00032534107928910077`", ",", 
     "0.0003244536335203316`", ",", "0.0003235686084750412`", ",", 
     "0.0003226859975500605`", ",", "0.00032180579416023344`", ",", 
     "0.0003209279917383686`", ",", "0.00032005258373518923`", ",", 
     "0.0003191795636192849`", ",", "0.0003183089248770628`", ",", 
     "0.0003174406610126988`", ",", "0.0003165747655480891`", ",", 
     "0.0003157112320228016`", ",", "0.0003148500539940283`", ",", 
     "0.0003139912250365365`", ",", "0.0003131347387426214`", ",", 
     "0.00031228058872205744`", ",", "0.00031142876860205173`", ",", 
     "0.00031057927202719554`", ",", "0.00030973209265941726`", ",", 
     "0.00030888722417793483`", ",", "0.00030804466027920907`", ",", 
     "0.0003072043946768959`", ",", "0.00030636642110180043`", ",", 
     "0.0003055307333018283`", ",", "0.0003046973250419415`", ",", 
     "0.00030386619010410967`", ",", "0.00030303732228726505`", ",", 
     "0.0003022107154072555`", ",", "0.00030138636329679846`", ",", 
     "0.00030056425980543527`", ",", "0.00029974439879948455`", ",", 
     "0.0002989267741619967`", ",", "0.00029811137979270964`", ",", 
     "0.0002972982096080006`", ",", "0.00029648725754084267`", ",", 
     "0.00029567851754075896`", ",", "0.00029487198357377716`", ",", 
     "0.00029406764962238514`", ",", "0.00029326550968548557`", ",", 
     "0.00029246555777835107`", ",", "0.00029166778793258`", ",", 
     "0.0002908721941960513`", ",", "0.0002900787706328806`", ",", 
     "0.00028928751132337567`", ",", "0.000288498410363992`", ",", 
     "0.00028771146186728943`", ",", "0.0002869266599618874`", ",", 
     "0.00028614399879242197`", ",", "0.0002853634725195009`", ",", 
     "0.0002845850753196616`", ",", "0.0002838088013853264`", ",", 
     "0.0002830346449247599`", ",", "0.0002822626001620256`", ",", 
     "0.0002814926613369426`", ",", "0.00028072482270504275`", ",", 
     "0.0002799590785375278`", ",", "0.0002791954231212267`", ",", 
     "0.0002784338507585527`", ",", "0.00027767435576746133`", ",", 
     "0.00027691693248140724`", ",", "0.0002761615752493026`", ",", 
     "0.0002754082784354748`", ",", "0.0002746570364196241`", ",", 
     "0.00027390784359678156`", ",", "0.0002731606943772682`", ",", 
     "0.0002724155831866521`", ",", "0.00027167250446570736`", ",", 
     "0.0002709314526703725`", ",", "0.00027019242227170924`", ",", 
     "0.0002694554077558612`", ",", "0.00026872040362401243`", ",", 
     "0.0002679874043923468`", ",", "0.000267256404592007`", ",", 
     "0.0002665273987690535`", ",", "0.000265800381484424`", ",", 
     "0.00026507534731389285`", ",", "0.0002643522908480304`", ",", 
     "0.00026363120669216307`", ",", "0.0002629120894663326`", ",", 
     "0.0002621949338052562`", ",", "0.0002614797343582864`", ",", 
     "0.00026076648578937114`", ",", "0.00026005518277701393`", ",", 
     "0.00025934582001423416`", ",", "0.0002586383922085277`", ",", 
     "0.0002579328940818268`", ",", "0.0002572293203704616`", ",", 
     "0.0002565276658251201`", ",", "0.00025582792521080925`", ",", 
     "0.00025513009330681595`", ",", "0.00025443416490666823`", ",", 
     "0.0002537401348180958`", ",", "0.0002530479978629921`", ",", 
     "0.000252357748877375`", ",", "0.00025166938271134877`", ",", 
     "0.0002509828942290643`", ",", "0.00025029827830868494`", ",", 
     "0.00024961552984234216`", ",", "0.0002489346437361018`", ",", 
     "0.0002482556149099244`", ",", "0.0002475784382976279`", ",", 
     "0.0002469031088468496`", ",", "0.0002462296215190084`", ",", 
     "0.0002455579712892676`", ",", "0.00024488815314649637`", ",", 
     "0.00024422016209323387`", ",", "0.00024355399314565066`", ",", 
     "0.00024288964133351221`", ",", "0.00024222710170014155`", ",", 
     "0.00024156636930238254`", ",", "0.00024090743921056248`", ",", 
     "0.0002402503065084557`", ",", "0.0002395949662932473`", ",", 
     "0.0002389414136754955`", ",", "0.0002382896437790961`", ",", 
     "0.00023763965174124557`", ",", "0.00023699143271240506`", ",", 
     "0.00023634498185626403`", ",", "0.0002357002943497043`", ",", 
     "0.000235057365382764`", ",", "0.0002344161901586015`", ",", 
     "0.00023377676389346`", ",", "0.00023313908181663159`", ",", 
     "0.00023250313917042159`", ",", "0.0002318689312101133`", ",", 
     "0.00023123645320393237`", ",", "0.00023060570043301155`", ",", 
     "0.00022997666819135563`", ",", "0.00022934935178580608`", ",", 
     "0.0002287237465360063`", ",", "0.00022809984777436633`", ",", 
     "0.00022747765084602848`", ",", "0.00022685715110883222`", ",", 
     "0.00022623834393327978`", ",", "0.00022562122470250152`", ",", 
     "0.00022500578881222148`", ",", "0.00022439203167072284`", ",", 
     "0.00022377994869881424`", ",", "0.00022316953532979482`", ",", 
     "0.00022256078700942072`", ",", "0.00022195369919587104`", ",", 
     "0.00022134826735971364`", ",", "0.00022074448698387164`", ",", 
     "0.00022014235356358978`", ",", "0.00021954186260640023`", ",", 
     "0.00021894300963208987`", ",", "0.0002183457901726664`", ",", 
     "0.000217750199772325`", ",", "0.00021715623398741525`", ",", 
     "0.0002165638883864078`", ",", "0.00021597315854986158`", ",", 
     "0.0002153840400703905`", ",", "0.00021479652855263073`", ",", 
     "0.000214210619613208`", ",", "0.00021362630888070453`", ",", 
     "0.00021304359199562692`", ",", "0.00021246246461037333`", ",", 
     "0.00021188292238920103`", ",", "0.00021130496100819405`", ",", 
     "0.00021072857615523122`", ",", "0.0002101537635299533`", ",", 
     "0.0002095805188437316`", ",", "0.0002090088378196359`", ",", 
     "0.00020843871619240223`", ",", "0.00020787014970840098`", ",", 
     "0.00020730313412560558`", ",", "0.00020673766521356064`", ",", 
     "0.00020617373875335027`", ",", "0.0002056113505375668`", ",", 
     "0.00020505049637027924`", ",", "0.00020449117206700206`", ",", 
     "0.00020393337345466392`", ",", "0.00020337709637157663`", ",", 
     "0.00020282233666740404`", ",", "0.00020226909020313084`", ",", 
     "0.00020171735285103216`", ",", "0.00020116712049464235`", ",", 
     "0.00020061838902872455`", ",", "0.00020007115435923976`", ",", 
     "0.0001995254124033167`", ",", "0.00019898115908922092`", ",", 
     "0.00019843839035632477`", ",", "0.00019789710215507692`", ",", 
     "0.00019735729044697214`", ",", "0.00019681895120452118`", ",", 
     "0.00019628208041122077`", ",", "0.00019574667406152375`", ",", 
     "0.00019521272816080897`", ",", "0.00019468023872535153`", ",", 
     "0.0001941492017822932`", ",", "0.0001936196133696126`", ",", 
     "0.00019309146953609604`", ",", "0.00019256476634130706`", ",", 
     "0.00019203949985555828`", ",", "0.00019151566615988142`", ",", 
     "0.000190993261345998`", ",", "0.00019047228151629033`", ",", 
     "0.00018995272278377254`", ",", "0.00018943458127206134`"}], "}"}], ",", 
   RowBox[{"{", 
    RowBox[{
     RowBox[{"-", "5.551115123125783`*^-17"}], ",", 
     RowBox[{"-", "5.551115123125783`*^-17"}], ",", 
     RowBox[{"-", "5.523359547510155`*^-17"}], ",", 
     RowBox[{"-", "5.481726184086712`*^-17"}], ",", 
     RowBox[{"-", "5.4345417055401436`*^-17"}], ",", 
     RowBox[{"-", "5.386663337603184`*^-17"}], ",", "9.999999994659207`*^-8", 
     ",", "5.599999999470172`*^-7", ",", "1.798999999947403`*^-6", ",", 
     "4.351199999947749`*^-6", ",", "8.80354999994806`*^-6", ",", 
     "0.000015733256999948334`", ",", "0.000025656178599948585`", ",", 
     "0.0000389906588399488`", ",", "0.00005603709727694898`", ",", 
     "0.0000769711645169492`", ",", "0.00010184757140718939`", ",", 
     "0.00013061116122305356`", ",", "0.00016311243263211734`", ",", 
     "0.0001991251478050584`", ",", "0.00023836426946431577`", ",", 
     "0.00028050301240305805`", ",", "0.0003251882480894489`", ",", 
     "0.0003720538545421901`", ",", "0.00042073186343263494`", ",", 
     "0.0004708614357999093`", ",", "0.0005220958127544722`", ",", 
     "0.0005741074534767742`", ",", "0.0006265916031436745`", ",", 
     "0.0006792685391544122`", ",", "0.000731884733773318`", ",", 
     "0.0007842131514884142`", ",", "0.0008360528746312362`", ",", 
     "0.0008872282243094`", ",", "0.000937587517571178`", ",", 
     "0.0009870015772432785`", ",", "0.0010353620887734937`", ",", 
     "0.0010825798789836402`", ",", "0.0011285831749450442`", ",", 
     "0.001173315887112363`", ",", "0.0012167359491791281`", ",", 
     "0.001258813737589879`", ",", "0.0012995305859836441`", ",", 
     "0.0013388774037816531`", ",", "0.0013768534034160989`", ",", 
     "0.0014134649370982236`", ",", "0.001448724441341647`", ",", 
     "0.0014826494855164829`", ",", "0.0015152619193630611`", ",", 
     "0.0015465871135162093`", ",", "0.0015766532865785655`", ",", 
     "0.0016054909120490743`", ",", "0.0016331321983914502`", ",", 
     "0.0016596106356611476`", ",", "0.0016849606023537078`", ",", 
     "0.0017092170264572143`", ",", "0.0017324150950593941`", ",", 
     "0.0017545900072546907`", ",", "0.001775776765502218`", ",", 
     "0.0017960100009900937`", ",", "0.0018153238289564167`", ",", 
     "0.0018337517302961005`", ",", "0.0018513264561417888`", ",", 
     "0.0018680799524435608`", ",", "0.0018840433018848617`", ",", 
     "0.0018992466807604515`", ",", "0.0019137193287066035`", ",", 
     "0.0019274895294146266`", ",", "0.0019405846006775062`", ",", 
     "0.0019530308923168416`", ",", "0.0019648537907149834`", ",", 
     "0.0019760777288365863`", ",", "0.0019867262007662334`", ",", 
     "0.001996821779915689`", ",", "0.00200638614016715`", ",", 
     "0.002015440079318849`", ",", "0.002024003544287746`", ",", 
     "0.002032095657602036`", ",", "0.002039734744784769`", ",", 
     "0.0020469383622901192`", ",", "0.0020537233257065463`", ",", 
     "0.002060105737987179`", ",", "0.0020661010175078813`", ",", 
     "0.002071723925788329`", ",", "0.0020769885947417165`", ",", 
     "0.0020819085533448113`", ",", "0.002086496753642624`", ",", 
     "0.00209076559602131`", ",", "0.0020947269536994717`", ",", 
     "0.002098392196402146`", ",", "0.0021017722131937426`", ",", 
     "0.0021048774344562984`", ",", "0.0021077178530079068`", ",", 
     "0.0021103030443632483`", ",", "0.0021126421861439983`", ",", 
     "0.0021147440766516737`", ",", "0.0021166171526193454`", ",", 
     "0.002118269506161747`", ",", "0.002119708900945715`", ",", 
     "0.0021209427876047087`", ",", "0.0021219783184225345`", ",", 
     "0.0021228223613122973`", ",", "0.002123481513117196`", ",", 
     "0.0021239621122600355`", ",", "0.002124270250768374`", ",", 
     "0.0021244117857020504`", ",", "0.0021243923500094786`", ",", 
     "0.002124217362838649`", ",", "0.002123892039328155`", ",", 
     "0.002123421399902923`", ",", "0.002122810279098562`", ",", 
     "0.0021220633339374792`", ",", "0.0021211850518790794`", ",", 
     "0.0021201797583655355`", ",", "0.0021190516239837243`", ",", 
     "0.002117804671263133`", ",", "0.002116442781128609`", ",", 
     "0.0021149696990260393`", ",", "0.0021133890407381835`", ",", 
     "0.0021117042979070843`", ",", "0.0021099188432786714`", ",", 
     "0.0021080359356844356`", ",", "0.0021060587247742684`", ",", 
     "0.002103990255513868`", ",", "0.0021018334724594166`", ",", 
     "0.0020995912238215664`", ",", "0.0020972662653301406`", ",", 
     "0.002094861263910335`", ",", "0.002092378801180654`", ",", 
     "0.00208982137678218`", ",", "0.002087191411548436`", ",", 
     "0.0020844912505243052`", ",", "0.002081723165842277`", ",", 
     "0.002078889359463676`", ",", "0.002075991965792143`", ",", 
     "0.0020730330541662337`", ",", "0.002070014631237607`", ",", 
     "0.002066938643240914`", ",", "0.0020638069781611554`", ",", 
     "0.0020606214678039383`", ",", "0.002057383889773774`", ",", 
     "0.00205409596936524`", ",", "0.0020507593813715846`", ",", 
     "0.0020473757518150756`", ",", "0.0020439466596031443`", ",", 
     "0.0020404736381141654`", ",", "0.0020369581767164776`", ",", 
     "0.00203340172222406`", ",", "0.0020298056802920674`", ",", 
     "0.002026171416755266`", ",", "0.002022500258912228`", ",", 
     "0.0020187934967579825`", ",", "0.0020150523841676727`", ",", 
     "0.002011278140033628`", ",", "0.0020074719493581115`", ",", 
     "0.002003634964303898`", ",", "0.0019997683052046956`", ",", 
     "0.001995873061537342`", ",", "0.0019919502928575513`", ",", 
     "0.0019880010297009536`", ",", "0.0019840262744510143`", ",", 
     "0.0019800270021753715`", ",", "0.001976004161432034`", ",", 
     "0.0019719586750467995`", ",", "0.0019678914408631887`", ",", 
     "0.0019638033324661137`", ",", "0.0019596951998804455`", ",", 
     "0.0019555678702455653`", ",", "0.0019514221484669483`", ",", 
     "0.0019472588178457595`", ",", "0.001943078640687389`", ",", 
     "0.001938882358889822`", ",", "0.001934670694512679`", ",", 
     "0.0019304443503277114`", ",", "0.001926204010351529`", ",", 
     "0.0019219503403612604`", ",", "0.0019176839883938328`", ",", 
     "0.001913405585229529`", ",", "0.001909115744860418`", ",", 
     "0.0019048150649442698`", ",", "0.0019005041272444944`", ",", 
     "0.0018961834980566416`", ",", "0.0018918537286219713`", ",", 
     "0.0018875153555285723`", ",", "0.0018831689011004884`", ",", 
     "0.001878814873775292`", ",", "0.001874453768470527`", ",", 
     "0.0018700860669394095`", ",", "0.0018657122381161777`", ",", 
     "0.0018613327384514535`", ",", "0.0018569480122379509`", ",", 
     "0.0018525584919268868`", ",", "0.0018481645984353915`", ",", 
     "0.0018437667414452242`", ",", "0.0018393653196931172`", ",", 
     "0.0018349607212529713`", ",", "0.0018305533238102236`", ",", 
     "0.0018261434949286095`", ",", "0.001821731592309582`", ",", 
     "0.001817317964044619`", ",", "0.001812902948860643`", ",", 
     "0.0018084868763587737`", ",", "0.0018040700672466233`", ",", 
     "0.0017996528335643286`", ",", "0.0017952354789045233`", ",", 
     "0.0017908182986264265`", ",", "0.0017864015800642316`", ",", 
     "0.001781985602729965`", ",", "0.00177757063851098`", ",", 
     "0.0017731569518622539`", ",", "0.0017687447999936194`", ",", 
     "0.001764334433052112`", ",", "0.0017599260942995434`", ",", 
     "0.0017555200202854586`", ",", "0.0017511164410156078`", ",", 
     "0.0017467155801160529`", ",", "0.0017423176549930396`", ",", 
     "0.0017379228769887542`", ",", "0.0017335314515330802`", ",", 
     "0.0017291435782914638`", ",", "0.0017247594513090025`", ",", 
     "0.0017203792591508557`", ",", "0.001716003185039082`", ",", 
     "0.0017116314069860012`", ",", "0.0017072640979241718`", ",", 
     "0.0017029014258330873`", ",", "0.0016985435538626568`", ",", 
     "0.001694190640453589`", ",", "0.001689842839454733`", ",", 
     "0.001685500300237477`", ",", "0.0016811631678072725`", ",", 
     "0.001676831582912361`", ",", "0.0016725056821497895`", ",", 
     "0.0016681855980687657`", ",", "0.0016638714592714411`", ",", 
     "0.0016595633905111774`", ",", "0.0016552615127883707`", ",", 
     "0.0016509659434438871`", ",", "0.0016466767962501855`", ",", 
     "0.0016423941815001694`", ",", "0.001638118206093846`", ",", 
     "0.001633848973622829`", ",", "0.001629586584452761`", ",", 
     "0.001625331135803692`", ",", "0.001621082721828472`", ",", 
     "0.001616841433689214`", ",", "0.001612607359631866`", ",", 
     "0.0016083805850589498`", ",", "0.0016041611926005054`", ",", 
     "0.0015999492621832914`", ",", "0.0015957448710982832`", ",", 
     "0.0015915480940665138`", ",", "0.001587359003303293`", ",", 
     "0.0015831776685808552`", ",", "0.0015790041572894687`", ",", 
     "0.001574838534497042`", ",", "0.0015706808630072879`", ",", 
     "0.0015665312034164013`", ",", "0.0015623896141684613`", ",", 
     "0.0015582561516093668`", ",", "0.0015541308700395082`", ",", 
     "0.0015500138217651388`", ",", "0.001545905057148488`", ",", 
     "0.001541804624656654`", ",", "0.0015377125709092987`", ",", 
     "0.0015336289407251776`", ",", "0.0015295537771675344`", ",", 
     "0.0015254871215883855`", ",", "0.0015214290136717243`", ",", 
     "0.001517379491475673`", ",", "0.0015133385914736022`", ",", 
     "0.00150930634859425`", ",", "0.0015052827962608616`", ",", 
     "0.001501267966429376`", ",", "0.001497261889625676`", ",", 
     "0.0014932645949819387`", ",", "0.0014892761102720915`", ",", 
     "0.0014852964619464107`", ",", "0.0014813256751652717`", ",", 
     "0.001477363773832078`", ",", "0.0014734107806253917`", ",", 
     "0.0014694667170302733`", ",", "0.0014655316033688659`", ",", 
     "0.0014616054588302294`", ",", "0.0014576883014994497`", ",", 
     "0.0014537801483860357`", ",", "0.0014498810154516294`", ",", 
     "0.0014459909176370385`", ",", "0.001442109868888607`", ",", 
     "0.0014382378821839509`", ",", "0.0014343749695570577`", ",", 
     "0.0014305211421227824`", ",", "0.001426676410100742`", ",", 
     "0.0014228407828386297`", ",", "0.001419014268834959`", ",", 
     "0.001415196875761255`", ",", "0.0014113886104837052`", ",", 
     "0.0014075894790842815`", ",", "0.001403799486881347`", ",", 
     "0.0014000186384497616`", ",", "0.0013962469376404977`", ",", 
     "0.001392484387599774`", ",", "0.001388730990787727`", ",", 
     "0.001384986748996626`", ",", "0.0013812516633686408`", ",", 
     "0.0013775257344131795`", ",", "0.0013738089620238016`", ",", 
     "0.0013701013454947178`", ",", "0.001366402883536888`", ",", 
     "0.0013627135742937252`", ",", "0.0013590334153564167`", ",", 
     "0.0013553624037788722`", ",", "0.0013517005360923029`", ",", 
     "0.0013480478083194472`", ",", "0.001344404215988449`", ",", 
     "0.0013407697541463967`", ",", "0.0013371444173725271`", ",", 
     "0.001333528199791113`", ",", "0.001329921095084029`", ",", 
     "0.001326323096503015`", ",", "0.001322734196881634`", ",", 
     "0.0013191543886469453`", ",", "0.0013155836638308813`", ",", 
     "0.0013120220140813536`", ",", "0.001308469430673084`", ",", 
     "0.00130492590451817`", ",", "0.0013013914261763905`", ",", 
     "0.0012978659858652608`", ",", "0.0012943495734698382`", ",", 
     "0.0012908421785522894`", ",", "0.0012873437903612197`", ",", 
     "0.0012838543978407769`", ",", "0.0012803739896395283`", ",", 
     "0.0012769025541191203`", ",", "0.0012734400793627256`", ",", 
     "0.0012699865531832833`", ",", "0.001266541963131532`", ",", 
     "0.0012631062965038516`", ",", "0.0012596795403499038`", ",", 
     "0.001256261681480093`", ",", "0.0012528527064728356`", ",", 
     "0.001249452601681656`", ",", "0.001246061353242101`", ",", 
     "0.0012426789470784897`", ",", "0.0012393053689104929`", ",", 
     "0.0012359406042595496`", ",", "0.0012325846384551272`", ",", 
     "0.0012292374566408248`", ",", "0.001225899043780326`", ",", 
     "0.0012225693846632034`", ",", "0.001219248463910579`", ",", 
     "0.0012159362659806478`", ",", "0.0012126327751740575`", ",", 
     "0.0012093379756391617`", ",", "0.0012060518513771368`", ",", 
     "0.0012027743862469738`", ",", "0.0011995055639703472`", ",", 
     "0.0011962453681363604`", ",", "0.0011929937822061744`", ",", 
     "0.0011897507895175191`", ",", "0.0011865163732890929`", ",", 
     "0.001183290516624855`", ",", "0.001180073202518204`", ",", 
     "0.0011768644138560598`", ",", "0.0011736641334228353`", ",", 
     "0.0011704723439043155`", ",", "0.0011672890278914343`", ",", 
     "0.001164114167883959`", ",", "0.001160947746294082`", ",", 
     "0.0011577897454499186`", ",", "0.0011546401475989233`", ",", 
     "0.0011514989349112148`", ",", "0.0011483660894828186`", ",", 
     "0.0011452415933388268`", ",", "0.0011421254284364802`", ",", 
     "0.0011390175766681696`", ",", "0.0011359180198643633`", ",", 
     "0.0011328267397964597`", ",", "0.0011297437181795656`", ",", 
     "0.001126668936675207`", ",", "0.0011236023768939674`", ",", 
     "0.0011205440203980628`", ",", "0.0011174938487038468`", ",", 
     "0.0011144518432842543`", ",", "0.001111417985571186`", ",", 
     "0.0011083922569578135`", ",", "0.0011053746388008598`", ",", 
     "0.0011023651124227867`", ",", "0.0010993636591139452`", ",", 
     "0.001096370260134664`", ",", "0.0010933848967172842`", ",", 
     "0.0010904075500681454`", ",", "0.0010874382013695153`", ",", 
     "0.001084476831781471`", ",", "0.001081523422443734`", ",", 
     "0.0010785779544774535`", ",", "0.0010756404089869455`", ",", 
     "0.001072710767061385`", ",", "0.0010697890097764564`", ",", 
     "0.001066875118195957`", ",", "0.0010639690733733618`", ",", 
     "0.001061070856353345`", ",", "0.0010581804481732617`", ",", 
     "0.0010552978298645915`", ",", "0.0010524229824543422`", ",", 
     "0.0010495558869664174`", ",", "0.0010466965244229477`", ",", 
     "0.0010438448758455848`", ",", "0.001041000922256763`", ",", 
     "0.0010381646446809278`", ",", "0.0010353360241457266`", ",", 
     "0.0010325150416831718`", ",", "0.0010297016783307716`", ",", 
     "0.0010268959151326306`", ",", "0.0010240977331405167`", ",", 
     "0.0010213071134149046`", ",", "0.0010185240370259867`", ",", 
     "0.0010157484850546604`", ",", "0.0010129804385934805`", ",", 
     "0.0010102198787475937`", ",", "0.0010074667866356445`", ",", 
     "0.0010047211433906538`", ",", "0.001001982930160875`", ",", 
     "0.0009992521281106262`", ",", "0.0009965287184210986`", ",", 
     "0.0009938126822911424`", ",", "0.0009911040009380288`", ",", 
     "0.0009884026555981949`", ",", "0.0009857086275279622`", ",", 
     "0.0009830218980042369`", ",", "0.000980342448325191`", ",", 
     "0.0009776702598109225`", ",", "0.0009750053138040957`", ",", 
     "0.0009723475916705658`", ",", "0.0009696970747999814`", ",", 
     "0.0009670537446063732`", ",", "0.0009644175825287214`", ",", 
     "0.0009617885700315103`", ",", "0.0009591666886052635`", ",", 
     "0.0009565519197670632`", ",", "0.0009539442450610564`", ",", 
     "0.0009513436460589418`", ",", "0.000948750104360446`", ",", 
     "0.0009461636015937818`", ",", "0.000943584119416095`", ",", 
     "0.0009410116395138944`", ",", "0.0009384461436034715`", ",", 
     "0.000935887613431304`", ",", "0.0009333360307744479`", ",", 
     "0.0009307913774409233`", ",", "0.0009282536352700712`", ",", 
     "0.0009257227861329164`", ",", "0.00092319881193251`", ",", 
     "0.0009206816946042617`", ",", "0.0009181714161162617`", ",", 
     "0.000915667958469591`", ",", "0.0009131713036986222`", ",", 
     "0.0009106814338713107`", ",", "0.0009081983310894727`", ",", 
     "0.0009057219774890572`", ",", "0.000903252355240407`", ",", 
     "0.0009007894465485098`", ",", "0.0008983332336532413`", ",", 
     "0.0008958836988295986`", ",", "0.0008934408243879265`", ",", 
     "0.0008910045926741338`", ",", "0.0008885749860699022`", ",", 
     "0.0008861519869928875`", ",", "0.0008837355778969124`", ",", 
     "0.0008813257412721524`", ",", "0.0008789224596453141`", ",", 
     "0.0008765257155798062`", ",", "0.0008741354916759033`", ",", 
     "0.0008717517705709031`", ",", "0.0008693745349392785`", ",", 
     "0.0008670037674928194`", ",", "0.0008646394509807722`", ",", 
     "0.0008622815681899719`", ",", "0.0008599301019449658`", ",", 
     "0.0008575850351081343`", ",", "0.0008552463505798064`", ",", 
     "0.0008529140312983663`", ",", "0.000850588060240358`", ",", 
     "0.0008482684204205821`", ",", "0.0008459550948921892`", ",", 
     "0.0008436480667467687`", ",", "0.0008413473191144292`", ",", 
     "0.0008390528351638789`", ",", "0.0008367645981024981`", ",", 
     "0.0008344825911764084`", ",", "0.0008322067976705376`", ",", 
     "0.0008299372009086794`", ",", "0.00082767378425355`", ",", 
     "0.0008254165311068408`", ",", "0.0008231654249092653`", ",", 
     "0.0008209204491406036`", ",", "0.000818681587319744`", ",", 
     "0.0008164488230047188`", ",", "0.0008142221397927386`", ",", 
     "0.0008120015213202208`", ",", "0.0008097869512628175`", ",", 
     "0.0008075784133354377`", ",", "0.0008053758912922672`", ",", 
     "0.0008031793689267868`", ",", "0.0008009888300717844`", ",", 
     "0.0007988042585993674`", ",", "0.0007966256384209692`", ",", 
     "0.0007944529534873559`", ",", "0.0007922861877886276`", ",", 
     "0.0007901253253542189`", ",", "0.0007879703502528956`", ",", 
     "0.0007858212465927505`", ",", "0.0007836779985212055`", ",", 
     "0.0007815405902249567`", ",", "0.0007794090059300309`", ",", 
     "0.0007772832299017252`", ",", "0.0007751632464446004`", ",", 
     "0.0007730490399024632`", ",", "0.0007709405946583446`", ",", 
     "0.0007688378951344775`", ",", "0.0007667409257922707`", ",", 
     "0.0007646496711322825`", ",", "0.0007625641156941918`", ",", 
     "0.0007604842440567678`", ",", "0.0007584100408378374`", ",", 
     "0.0007563414906942504`", ",", "0.0007542785783218459`", ",", 
     "0.0007522212884554125`", ",", "0.0007501696058686514`", ",", 
     "0.0007481235153741347`", ",", "0.0007460830018232637`", ",", 
     "0.0007440480501062269`", ",", "0.0007420186451519537`", ",", 
     "0.0007399947719280694`", ",", "0.0007379764154408467`", ",", 
     "0.0007359635607351588`", ",", "0.000733956192894428`", ",", 
     "0.0007319542970405753`", ",", "0.0007299578583339683`", ",", 
     "0.0007279668619733673`", ",", "0.0007259812931958713`", ",", 
     "0.0007240011372768628`", ",", "0.0007220263795299501`", ",", 
     "0.000720057005306911`", ",", "0.0007180929999976333`", ",", 
     "0.0007161343490300566`", ",", "0.00071418103787011`", ",", 
     "0.0007122330520216531`", ",", "0.0007102903770264123`", ",", 
     "0.0007083529984639179`", ",", "0.0007064209019514415`", ",", 
     "0.0007044940731439308`", ",", "0.0007025724977339435`", ",", 
     "0.0007006561614515836`", ",", "0.0006987450500644322`", ",", 
     "0.0006968391493774814`", ",", "0.0006949384452330665`", ",", 
     "0.0006930429235107966`", ",", "0.0006911525701274857`", ",", 
     "0.0006892673710370829`", ",", "0.0006873873122306023`", ",", 
     "0.0006855123797360504`", ",", "0.000683642559618357`", ",", 
     "0.0006817778379793011`", ",", "0.0006799182009574399`", ",", 
     "0.0006780636347280349`", ",", "0.0006762141255029783`", ",", 
     "0.0006743696595307197`", ",", "0.0006725302230961918`", ",", 
     "0.0006706958025207348`", ",", "0.000668866384162022`", ",", 
     "0.0006670419544139845`", ",", "0.0006652224997067348`", ",", 
     "0.0006634080065064905`", ",", "0.0006615984613154982`", ",", 
     "0.0006597938506719564`", ",", "0.0006579941611499376`", ",", 
     "0.0006561993793593136`", ",", "0.0006544094919456734`", ",", 
     "0.0006526244855902489`", ",", "0.0006508443470098343`", ",", 
     "0.000649069062956709`", ",", "0.0006472986202185581`", ",", 
     "0.0006455330056183939`", ",", "0.0006437722060144761`", ",", 
     "0.0006420162083002334`", ",", "0.0006402649994041828`", ",", 
     "0.0006385185662898502`", ",", "0.0006367768959556916`", ",", 
     "0.000635039975435011`", ",", "0.0006333077917958823`", ",", 
     "0.0006315803321410668`", ",", "0.0006298575836079347`", ",", 
     "0.0006281395333683839`", ",", "0.0006264261686287579`", ",", 
     "0.000624717476629767`", ",", "0.0006230134446464062`", ",", 
     "0.0006213140599878746`", ",", "0.0006196193099974938`", ",", 
     "0.0006179291820526274`", ",", "0.0006162436635645994`", ",", 
     "0.0006145627419786132`", ",", "0.0006128864047736702`", ",", 
     "0.0006112146394624872`", ",", "0.0006095474335914172`", ",", 
     "0.0006078847747403664`", ",", "0.0006062266505227131`", ",", 
     "0.0006045730485852262`", ",", "0.0006029239566079841`", ",", 
     "0.000601279362304292`", ",", "0.0005996392534206015`", ",", 
     "0.000598003617736429`", ",", "0.0005963724430642739`", ",", 
     "0.0005947457172495367`", ",", "0.0005931234281704381`", ",", 
     "0.0005915055637379376`", ",", "0.0005898921118956516`", ",", 
     "0.0005882830606197725`", ",", "0.0005866783979189865`", ",", 
     "0.0005850781118343936`", ",", "0.0005834821904394252`", ",", 
     "0.0005818906218397629`", ",", "0.0005803033941732584`", ",", 
     "0.0005787204956098512`", ",", "0.0005771419143514883`", ",", 
     "0.0005755676386320424`", ",", "0.000573997656717232`", ",", 
     "0.0005724319569045397`", ",", "0.0005708705275231324`", ",", 
     "0.0005693133569337791`", ",", "0.000567760433528772`", ",", 
     "0.0005662117457318444`", ",", "0.0005646672819980915`", ",", 
     "0.0005631270308138895`", ",", "0.0005615909806968155`", ",", 
     "0.0005600591201955667`", ",", "0.0005585314378898815`", ",", 
     "0.0005570079223904586`", ",", "0.0005554885623388779`", ",", 
     "0.0005539733464075195`", ",", "0.0005524622632994843`", ",", 
     "0.000550955301748519`", ",", "0.0005494524505189283`", ",", 
     "0.0005479536984055023`", ",", "0.000546459034233434`", ",", 
     "0.0005449684468582421`", ",", "0.0005434819251656911`", ",", 
     "0.0005419994580717123`", ",", "0.0005405210345223262`", ",", 
     "0.0005390466434935629`", ",", "0.0005375762739913842`", ",", 
     "0.0005361099150516048`", ",", "0.0005346475557398147`", ",", 
     "0.0005331891851513011`", ",", "0.0005317347924109702`", ",", 
     "0.0005302843666732694`", ",", "0.0005288378971221102`", ",", 
     "0.0005273953729707903`", ",", "0.0005259567834619161`", ",", 
     "0.0005245221178673264`", ",", "0.0005230913654880143`", ",", 
     "0.0005216645156540506`", ",", "0.0005202415577245074`", ",", 
     "0.0005188224810873815`", ",", "0.0005174072751595176`", ",", 
     "0.0005159959293865315`", ",", "0.0005145884332427353`", ",", 
     "0.0005131847762310602`", ",", "0.0005117849478829814`", ",", 
     "0.0005103889377584418`", ",", "0.0005089967354457774`", ",", 
     "0.0005076083305616399`", ",", "0.0005062237127509238`", ",", 
     "0.0005048428716866907`", ",", "0.0005034657970700931`", ",", 
     "0.0005020924786303012`", ",", "0.000500722906124427`", ",", 
     "0.0004993570693374512`", ",", "0.0004979949580821478`", ",", 
     "0.0004966365621990107`", ",", "0.000495281871556179`", ",", 
     "0.000493930876049364`", ",", "0.0004925835656017752`", ",", 
     "0.0004912399301640467`", ",", "0.0004898999597141641`", ",", 
     "0.0004885636442573913`", ",", "0.0004872309738261973`", ",", 
     "0.0004859019384801839`", ",", "0.0004845765283060128`", ",", 
     "0.0004832547334173321`", ",", "0.00048193654395470596`", ",", 
     "0.0004806219500855411`", ",", "0.000479310942004015`", ",", 
     "0.00047800350993100433`", ",", "0.0004766996441140131`", ",", 
     "0.0004753993348271011`", ",", "0.000474102572370813`", ",", 
     "0.00047280934707210666`", ",", "0.00047151964928428253`", ",", 
     "0.0004702334693869126`", ",", "0.0004689507977857699`", ",", 
     "0.0004676716249127579`", ",", "0.00046639594122584047`", ",", 
     "0.00046512373720897124`", ",", "0.00046385500337202396`", ",", 
     "0.0004625897302507231`", ",", "0.00046132790840657325`", ",", 
     "0.0004600695284267903`", ",", "0.00045881458092423226`", ",", 
     "0.00045756305653732953`", ",", "0.00045631494593001626`", ",", 
     "0.0004550702397916619`", ",", "0.000453828928837002`", ",", 
     "0.0004525910038060702`", ",", "0.00045135645546412966`", ",", 
     "0.00045012527460160497`", ",", "0.00044889745203401446`", ",", 
     "0.00044767297860190197`", ",", "0.0004464518451707698`", ",", 
     "0.0004452340426310107`", ",", "0.000444019561897841`", ",", 
     "0.00044280839391123343`", ",", "0.00044160052963584993`", ",", 
     "0.0004403959600609753`", ",", "0.00043919467620045035`", ",", 
     "0.0004379966690926052`", ",", "0.00043680192980019377`", ",", 
     "0.0004356104494103269`", ",", "0.0004344222190344066`", ",", 
     "0.0004332372298080612`", ",", "0.000432055472891078`", ",", 
     "0.00043087693946733966`", ",", "0.00042970162074475757`", ",", 
     "0.0004285295079552074`", ",", "0.00042736059235446436`", ",", 
     "0.00042619486522213793`", ",", "0.0004250323178616081`", ",", 
     "0.00042387294159995864`", ",", "0.00042271672778791626`", ",", 
     "0.00042156366779978413`", ",", "0.00042041375303337883`", ",", 
     "0.0004192669749099661`", ",", "0.0004181233248741977`", ",", 
     "0.0004169827943940477`", ",", "0.00041584537496074927`", ",", 
     "0.00041471105808873164`", ",", "0.0004135798353155572`", ",", 
     "0.00041245169820185846`", ",", "0.00041132663833127575`", ",", 
     "0.0004102046473103943`", ",", "0.0004090857167686826`", ",", 
     "0.00040796983835843004`", ",", "0.00040685700375468444`", ",", 
     "0.00040574720465519126`", ",", "0.0004046404327803307`", ",", 
     "0.00040353667987305734`", ",", "0.000402435937698838`", ",", 
     "0.0004013381980455913`", ",", "0.0004002434527236262`", ",", 
     "0.0003991516935655811`", ",", "0.0003980629124263636`", ",", 
     "0.0003969771011830896`", ",", "0.0003958942517350229`", ",", 
     "0.0003948143560035157`", ",", "0.00039373740593194763`", ",", 
     "0.0003926633934856661`", ",", "0.000391592310651927`", ",", 
     "0.0003905241494398352`", ",", "0.000389458901880287`", ",", 
     "0.000388396560025901`", ",", "0.00038733711595097465`", ",", 
     "0.0003862805617514148`", ",", "0.00038522688954468153`", ",", 
     "0.00038417609146972927`", ",", "0.00038312815968694893`", ",", 
     "0.00038208308637810917`", ",", "0.00038104086374629814`", ",", 
     "0.00038000148401586584`", ",", "0.000378964939432366`", ",", 
     "0.00037793122226249863`", ",", "0.0003769003247940522`", ",", 
     "0.0003758722393358464`", ",", "0.000374846958217675`", ",", 
     "0.00037382447379024866`", ",", "0.00037280477842513795`", ",", 
     "0.0003717878645147167`", ",", "0.0003707737244721053`", ",", 
     "0.0003697623507311143`", ",", "0.00036875373574618797`", ",", 
     "0.00036774787199234836`", ",", "0.00036674475196513904`", ",", 
     "0.0003657443681805693`", ",", "0.00036474671317505844`", ",", 
     "0.0003637517795053804`", ",", "0.0003627595597486079`", ",", 
     "0.0003617700465020576`", ",", "0.00036078323238323493`", ",", 
     "0.00035979911002977875`", ",", "0.00035881767209940656`", ",", 
     "0.0003578389112698607`", ",", "0.0003568628202388527`", ",", 
     "0.0003558893917240092`", ",", "0.0003549186184628183`", ",", 
     "0.0003539504932125745`", ",", "0.0003529850087503258`", ",", 
     "0.0003520221578728189`", ",", "0.0003510619333964463`", ",", 
     "0.0003501043281571923`", ",", "0.00034914933501058014`", ",", 
     "0.00034819694683161804`", ",", "0.0003472471565147469`", ",", 
     "0.0003462999569737867`", ",", "0.00034535534114188426`", ",", 
     "0.0003444133019714602`", ",", "0.0003434738324341566`", ",", 
     "0.00034253692552078447`", ",", "0.00034160257424127176`", ",", 
     "0.00034067077162461116`", ",", "0.0003397415107188082`", ",", 
     "0.0003388147845908292`", ",", "0.00033789058632655006`", ",", 
     "0.00033696890903070394`", ",", "0.000336049745826831`", ",", 
     "0.00033513308985722636`", ",", "0.00033421893428288896`", ",", 
     "0.0003333072722834711`", ",", "0.0003323980970572272`", ",", 
     "0.0003314914018209631`", ",", "0.0003305871798099858`", ",", 
     "0.0003296854242780529`", ",", "0.0003287861284973219`", ",", 
     "0.00032788928575830096`", ",", "0.0003269948893697974`", ",", 
     "0.0003261029326588706`", ",", "0.0003252134089707785`", ",", 
     "0.000324326311668931`", ",", "0.00032344163413483876`", ",", 
     "0.0003225593697680651`", ",", "0.00032167951198617574`", ",", 
     "0.0003208020542246905`", ",", "0.00031992698993703377`", ",", 
     "0.00031905431259448614`", ",", "0.0003181840156861356`", ",", 
     "0.0003173160927188289`", ",", "0.00031645053721712324`", ",", 
     "0.00031558734272323774`", ",", "0.0003147265027970058`", ",", 
     "0.0003138680110158266`", ",", "0.0003130118609746174`", ",", 
     "0.00031215804628576584`", ",", "0.0003113065605790822`", ",", 
     "0.00031045739750175193`", ",", "0.0003096105507182883`", ",", 
     "0.0003087660139104852`", ",", "0.00030792378077737015`", ",", 
     "0.00030708384503515674`", ",", "0.0003062462004171985`", ",", 
     "0.0003054108406739416`", ",", "0.0003045777595728788`", ",", 
     "0.0003037469508985024`", ",", "0.0003029184084522583`", ",", 
     "0.0003020921260524996`", ",", "0.0003012680975344406`", ",", 
     "0.00030044631675011057`", ",", "0.00029962677756830797`", ",", 
     "0.0002988094738745557`", ",", "0.00029799439957105375`", ",", 
     "0.0002971815485766349`", ",", "0.000296370914826719`", ",", 
     "0.000295562492273268`", ",", "0.0002947562748847406`", ",", 
     "0.0002939522566460473`", ",", "0.0002931504315585055`", ",", 
     "0.00029235079363979524`", ",", "0.0002915533369239138`", ",", 
     "0.00029075805546113163`", ",", "0.00028996494331794804`", ",", 
     "0.0002891739945770467`", ",", "0.0002883852033372517`", ",", 
     "0.0002875985637134836`", ",", "0.00028681406983671533`", ",", 
     "0.00028603171585392834`", ",", "0.00028525149592806943`", ",", 
     "0.0002844734042380066`", ",", "0.0002836974349784861`", ",", 
     "0.0002829235823600888`", ",", "0.0002821518406091872`", ",", 
     "0.00028138220396790257`", ",", "0.00028061466669406144`", ",", 
     "0.0002798492230611532`", ",", "0.0002790858673582872`", ",", 
     "0.0002783245938901504`", ",", "0.00027756539697696456`", ",", 
     "0.0002768082709544439`", ",", "0.00027605321017375335`", ",", 
     "0.0002753002090014657`", ",", "0.00027454926181951904`", ",", 
     "0.00027380036302517886`", ",", "0.00027305350703098994`", ",", 
     "0.00027230868826473874`", ",", "0.00027156590116941137`", ",", 
     "0.00027082514020315126`", ",", "0.00027008639983921865`", ",", 
     "0.0002693496745659488`", ",", "0.00026861495888671116`", ",", 
     "0.0002678822473198682`", ",", "0.0002671515343987347`", ",", 
     "0.0002664228146715367`", ",", "0.00026569608270137125`", ",", 
     "0.0002649713330661654`", ",", "0.000264248560358636`", ",", 
     "0.0002635277591862493`", ",", "0.0002628089241711809`", ",", 
     "0.00026209204995027526`", ",", "0.0002613771311750061`", ",", 
     "0.00026066416251143624`", ",", "0.00025995313864017773`", ",", 
     "0.00025924405425635256`", ",", "0.00025853690406955275`", ",", 
     "0.0002578316828038009`", ",", "0.0002571283851975108`", ",", 
     "0.0002564270060034488`", ",", "0.0002557275399886936`", ",", 
     "0.000255029981934598`", ",", "0.00025433432663674987`", ",", 
     "0.00025364056890493284`", ",", "0.0002529487035630881`", ",", 
     "0.00025225872544927584`", ",", "0.0002515706294156361`", ",", 
     "0.00025088441032835126`", ",", "0.00025020006306760676`", ",", 
     "0.00024951758252755385`", ",", "0.0002488369636162707`", ",", 
     "0.0002481582012557253`", ",", "0.0002474812903817363`", ",", 
     "0.0002468062259439366`", ",", "0.0002461330029057349`", ",", 
     "0.0002454616162442781`", ",", "0.00024479206095041423`", ",", 
     "0.00024412433202865473`", ",", "0.00024345842449713736`", ",", 
     "0.00024279433338758892`", ",", "0.00024213205374528846`", ",", 
     "0.00024147158062902987`", ",", "0.0002408129091110854`", ",", 
     "0.00024015603427716853`", ",", "0.00023950095122639788`", ",", 
     "0.00023884765507126003`", ",", "0.00023819614093757336`", ",", 
     "0.00023754640396445186`", ",", "0.00023689843930426845`", ",", 
     "0.00023625224212261907`", ",", "0.00023560780759828643`", ",", 
     "0.0002349651309232046`", ",", "0.00023432420730242235`", ",", 
     "0.00023368503195406772`", ",", "0.00023304760010931256`", ",", 
     "0.00023241190701233662`", ",", "0.00023177794792029243`", ",", 
     "0.00023114571810326935`", ",", "0.00023051521284425916`", ",", 
     "0.00022988642743911958`", ",", "0.0002292593571965406`", ",", 
     "0.00022863399743800852`", ",", "0.00022801034349777147`", ",", 
     "0.0002273883907228044`", ",", "0.00022676813447277425`", ",", 
     "0.00022614957012000587`", ",", "0.00022553269304944687`", ",", 
     "0.00022491749865863371`", ",", "0.00022430398235765697`", ",", 
     "0.0002236921395691272`", ",", "0.0002230819657281408`", ",", 
     "0.0002224734562822461`", ",", "0.0002218666066914093`", ",", 
     "0.00022126141242798043`", ",", "0.00022065786897665991`", ",", 
     "0.00022005597183446444`", ",", "0.00021945571651069395`", ",", 
     "0.00021885709852689742`", ",", "0.00021826011341684012`", ",", 
     "0.00021766475672646988`", ",", "0.00021707102401388398`", ",", 
     "0.00021647891084929598`", ",", "0.00021588841281500287`", ",", 
     "0.00021529952550535176`", ",", "0.00021471224452670725`", ",", 
     "0.0002141265654974186`", ",", "0.0002135424840477871`", ",", 
     "0.0002129599958200332`", ",", "0.00021237909646826454`", ",", 
     "0.0002117997816584428`", ",", "0.00021122204706835226`", ",", 
     "0.0002106458883875663`", ",", "0.00021007130131741662`", ",", 
     "0.0002094982815709603`", ",", "0.00020892682487294817`", ",", 
     "0.00020835692695979268`", ",", "0.0002077885835795362`", ",", 
     "0.00020722179049181936`"}], "}"}], ",", 
   RowBox[{"{", 
    RowBox[{
     RowBox[{"-", "5.551115123125783`*^-17"}], ",", 
     RowBox[{"-", "5.273559366969494`*^-17"}], ",", 
     RowBox[{"-", "5.0792703376600926`*^-17"}], ",", 
     RowBox[{"-", "4.943268017143511`*^-17"}], ",", 
     RowBox[{"-", "4.848343948538061`*^-17"}], ",", 
     RowBox[{"-", "4.782563234329021`*^-17"}], ",", 
     RowBox[{"-", "4.7375908751590173`*^-17"}], ",", "9.99999995292436`*^-9", 
     ",", "6.399999995311673`*^-8", ",", "2.3119999995323098`*^-7", ",", 
     "6.208099999532884`*^-7", ",", "1.3799719999533048`*^-6", ",", 
     "2.6861834999532917`*^-6", ",", "4.736356559953259`*^-6", ",", 
     "7.734625676953206`*^-6", ",", "0.000011880600925353147`", ",", 
     "0.000017359215039233098`", ",", "0.000024332791243889026`", ",", 
     "0.00003293553713241417`", ",", "0.0000432703700950798`", ",", 
     "0.000055407793641236856`", ",", "0.00006938645006657232`", ",", 
     "0.00008521494861641218`", ",", "0.00010287458679330402`", ",", 
     "0.00012232262715713283`", ",", "0.0001434958489783463`", ",", 
     "0.00016631415385267822`", ",", "0.00019068406082838247`", ",", 
     "0.00021650197637262364`", ",", "0.00024365716614676636`", ",", 
     "0.00027203438885745046`", ",", "0.00030151617794689647`", ",", 
     "0.0003319847755301771`", ",", "0.0003633237358881708`", ",", 
     "0.00039541922409759355`", ",", "0.0004281610400545795`", ",", 
     "0.0004614434001264153`", ",", "0.000495165508701609`", ",", 
     "0.0005292319506117301`", ",", "0.0005635529332477754`", ",", 
     "0.0005980444045530726`", ",", "0.0006326280702121026`", ",", 
     "0.0006672313304607595`", ",", "0.0007017871541479734`", ",", 
     "0.0007362339050640531`", ",", "0.00077051513316509`", ",", 
     "0.0008045793411875487`", ",", "0.0008383797352669438`", ",", 
     "0.0008718739665415455`", ",", "0.0009050238693209193`", ",", 
     "0.000937795200210011`", ",", "0.0009701573815805635`", ",", 
     "0.0010020832519506868`", ",", "0.0010335488251486957`", ",", 
     "0.0010645330595786795`", ",", "0.0010950176384540492`", ",", 
     "0.0011249867615049083`", ",", "0.0011544269483807592`", ",", 
     "0.0011833268537489294`", ",", "0.0012116770939201405`", ",", 
     "0.0012394700847063094`", ",", "0.001266699890123959`", ",", 
     "0.001293362081492784`", ",", "0.0013194536064372508`", ",", 
     "0.001344972667275047`", ",", "0.001369918608265696`", ",", 
     "0.0013942918111928073`", ",", "0.001418093598761348`", ",", 
     "0.001441326145305267`", ",", "0.0014639923943188312`", ",", 
     "0.001486095982345982`", ",", "0.0015076411687847814`", ",", 
     "0.0015286327711877916`", ",", "0.0015490761056633816`", ",", 
     "0.0015689769320070242`", ",", "0.0015883414032152436`", ",", 
     "0.0016071760190577685`", ",", "0.0016254875834054612`", ",", 
     "0.0016432831650325754`", ",", "0.0016605700616317946`", ",", 
     "0.0016773557667993043`", ",", "0.001693647939764787`", ",", 
     "0.0017094543776577616`", ",", "0.0017247829901171372`", ",", 
     "0.0017396417760652456`", ",", "0.0017540388024809726`", ",", 
     "0.0017679821850190563`", ",", "0.0017814800703341341`", ",", 
     "0.0017945406199787923`", ",", "0.0018071719957547412`", ",", 
     "0.00181938234640538`", ",", "0.0018311797955464608`", ",", 
     "0.001842572430739357`", ",", "0.001853568293618643`", ",", 
     "0.0018641753709923632`", ",", "0.0018744015868394884`", ",", 
     "0.0018842547951347611`", ",", "0.0018937427734363396`", ",", 
     "0.001902873217176531`", ",", "0.0019116537346003158`", ",", 
     "0.0019200918423005566`", ",", "0.0019281949613025513`", ",", 
     "0.0019359704136541439`", ",", "0.001943425419480846`", ",", 
     "0.0019505670944684513`", ",", "0.001957402447738401`", ",", 
     "0.0019639383800837337`", ",", "0.001970181682535845`", ",", 
     "0.001976139035234498`", ",", "0.0019818170065755334`", ",", 
     "0.001987222052612672`", ",", "0.0019923605166915063`", ",", 
     "0.0019972386292954397`", ",", "0.0020018625080848143`", ",", 
     "0.0020062381581118583`", ",", "0.0020103714721954147`", ",", 
     "0.0020142682314405647`", ",", "0.0020179341058893935`", ",", 
     "0.002021374655290198`", ",", "0.0020245953299733417`", ",", 
     "0.0020276014718229123`", ",", "0.002030398315334108`", ",", 
     "0.0020329909887470787`", ",", "0.0020353845152486453`", ",", 
     "0.0020375838142339736`", ",", "0.0020395937026209104`", ",", 
     "0.002041418896210235`", ",", "0.0020430640110856266`", ",", 
     "0.002044533565047627`", ",", "0.0020458319790763006`", ",", 
     "0.0020469635788178545`", ",", "0.0020479325960906266`", ",", 
     "0.0020487431704064606`", ",", "0.002049399350503678`", ",", 
     "0.0020499050958882278`", ",", "0.00205026427837986`", ",", 
     "0.00205048068366045`", ",", "0.0020505580128218643`", ",", 
     "0.0020504998839109565`", ",", "0.0020503098334695353`", ",", 
     "0.0020499913180673213`", ",", "0.0020495477158260994`", ",", 
     "0.002048982327933455`", ",", "0.00204829838014463`", ",", 
     "0.002047499024271182`", ",", "0.0020465873396552803`", ",", 
     "0.002045566334628571`", ",", "0.0020444389479546943`", ",", 
     "0.0020432080502546185`", ",", "0.0020418764454140596`", ",", 
     "0.002040446871972363`", ",", "0.002038922004492283`", ",", 
     "0.0020373044549102017`", ",", "0.0020355967738663705`", ",", 
     "0.002033801452014859`", ",", "0.0020319209213129218`", ",", 
     "0.002029957556289577`", ",", "0.002027913675293225`", ",", 
     "0.0020257915417181945`", ",", "0.002023593365210135`", ",", 
     "0.0020213213028502275`", ",", "0.0020189774603182067`", ",", 
     "0.0020165638930342354`", ",", "0.0020140826072796935`", ",", 
     "0.0020115355612969695`", ",", "0.0020089246663683715`", ",", 
     "0.0020062517878743085`", ",", "0.002003518746330874`", ",", 
     "0.0020007273184070437`", ",", "0.001997879237921648`", ",", 
     "0.0019949761968203502`", ",", "0.001992019846132847`", ",", 
     "0.0019890117969105082`", ",", "0.0019859536211447263`", ",", 
     "0.0019828468526662036`", ",", "0.0019796929880254496`", ",", 
     "0.0019764934873547483`", ",", "0.0019732497752118724`", ",", 
     "0.00196996324140582`", ",", "0.0019666352418048487`", ",", 
     "0.0019632670991271`", ",", "0.0019598601037140923`", ",", 
     "0.0019564155142873757`", ",", "0.0019529345586886326`", ",", 
     "0.0019494184346035197`", ",", "0.0019458683102695307`", ",", 
     "0.0019422853251681884`", ",", "0.0019386705907018297`", ",", 
     "0.0019350251908552907`", ",", "0.0019313501828427657`", ",", 
     "0.001927646597740135`", ",", "0.0019239154411030298`", ",", 
     "0.0019201576935709307`", ",", "0.0019163743114575485`", ",", 
     "0.0019125662273278092`", ",", "0.0019087343505616574`", ",", 
     "0.0019048795679049897`", ",", "0.0019010027440079607`", ",", 
     "0.0018971047219509315`", ",", "0.0018931863237583145`", ",", 
     "0.0018892483509005732`", ",", "0.0018852915847846197`", ",", 
     "0.0018813167872328662`", ",", "0.001877324700951165`", ",", 
     "0.0018733160499858818`", ",", "0.0018692915401703348`", ",", 
     "0.0018652518595608293`", ",", "0.0018611976788625163`", ",", 
     "0.0018571296518453038`", ",", "0.0018530484157500318`", ",", 
     "0.001848954591685125`", ",", "0.0018448487850139495`", ",", 
     "0.0018407315857330618`", ",", "0.0018366035688415644`", ",", 
     "0.0018324652947017725`", ",", "0.001828317309391372`", ",", 
     "0.0018241601450472746`", ",", "0.001819994320201352`", ",", 
     "0.0018158203401082349`", ",", "0.0018116386970653603`", ",", 
     "0.0018074498707254347`", ",", "0.0018032543284015015`", ",", 
     "0.0017990525253647695`", ",", "0.001794844905135373`", ",", 
     "0.0017906318997662287`", ",", "0.0017864139301201525`", ",", 
     "0.0017821914061403707`", ",", "0.0017779647271146091`", ",", 
     "0.0017737342819328927`", ",", "0.001769500449339195`", ",", 
     "0.0017652635981770992`", ",", "0.0017610240876295943`", ",", 
     "0.0017567822674531524`", ",", "0.0017525384782062132`", ",", 
     "0.0017482930514722197`", ",", "0.001744046310077317`", ",", 
     "0.0017397985683028517`", ",", "0.001735550132092783`", ",", 
     "0.0017313012992561424`", ",", "0.0017270523596646349`", ",", 
     "0.0017228035954455186`", ",", "0.0017185552811698598`", ",", 
     "0.0017143076840362807`", ",", "0.001710061064050298`", ",", 
     "0.001705815674199368`", ",", "0.0017015717606237292`", ",", 
     "0.0016973295627831471`", ",", "0.0016930893136196596`", ",", 
     "0.0016888512397164146`", ",", "0.001684615561452691`", ",", 
     "0.0016803824931552042`", ",", "0.0016761522432457686`", ",", 
     "0.0016719250143854174`", ",", "0.001667701003615057`", ",", 
     "0.0016634804024927398`", ",", "0.0016592633972276373`", ",", 
     "0.0016550501688108016`", ",", "0.001650840893142726`", ",", 
     "0.0016466357411579493`", ",", "0.0016424348789465483`", ",", 
     "0.001638238467872763`", ",", "0.001634046664690756`", ",", 
     "0.0016298596216575817`", ",", "0.0016256774866434385`", ",", 
     "0.001621500403239264`", ",", "0.0016173285108617382`", ",", 
     "0.0016131619448557586`", ",", "0.0016090008365944432`", ",", 
     "0.0016048453135767255`", ",", "0.0016006954995225957`", ",", 
     "0.0015965515144660501`", ",", "0.0015924134748457916`", ",", 
     "0.001588281493593751`", ",", "0.0015841556802214686`", ",", 
     "0.0015800361409043931`", ",", "0.0015759229785641494`", ",", 
     "0.0015718162929488177`", ",", "0.0015677161807112789`", ",", 
     "0.0015636227354856667`", ",", "0.0015595360479619751`", ",", 
     "0.0015554562059588682`", ",", "0.0015513832944947254`", ",", 
     "0.0015473173958569792`", ",", "0.0015432585896697714`", ",", 
     "0.0015392069529599813`", ",", "0.0015351625602216547`", ",", 
     "0.0015311254834788795`", ",", "0.00152709579234714`", ",", 
     "0.0015230735540931897`", ",", "0.001519058833693481`", ",", 
     "0.001515051693891174`", ",", "0.0015110521952517743`", ",", 
     "0.0015070603962174256`", ",", "0.0015030763531598877`", ",", 
     "0.0014991001204322332`", ",", "0.001495131750419295`", ",", 
     "0.0014911712935868956`", ",", "0.0014872187985298805`", ",", 
     "0.001483274312018996`", ",", "0.0014793378790466272`", ",", 
     "0.0014754095428714338`", ",", "0.0014714893450619034`", ",", 
     "0.0014675773255388507`", ",", "0.0014636735226168877`", ",", 
     "0.0014597779730448925`", ",", "0.0014558907120454942`", ",", 
     "0.001452011773353607`", ",", "0.0014481411892540248`", ",", 
     "0.001444278990618111`", ",", "0.0014404252069395954`", ",", 
     "0.0014365798663695058`", ",", "0.0014327429957502538`", ",", 
     "0.0014289146206488922`", ",", "0.0014250947653895681`", ",", 
     "0.0014212834530851898`", ",", "0.0014174807056683244`", ",", 
     "0.0014136865439213456`", ",", "0.0014099009875058544`", ",", 
     "0.0014061240549913807`", ",", "0.0014023557638833935`", ",", 
     "0.0013985961306506266`", ",", "0.0013948451707517487`", ",", 
     "0.0013911028986613749`", ",", "0.0013873693278954589`", ",", 
     "0.0013836444710360603`", ",", "0.001379928339755513`", ",", 
     "0.0013762209448400088`", ",", "0.0013725222962126043`", ",", 
     "0.0013688324029556722`", ",", "0.001365151273332804`", ",", 
     "0.001361478914810183`", ",", "0.0013578153340774361`", ",", 
     "0.00135416053706798`", ",", "0.0013505145289788693`", ",", 
     "0.0013468773142901662`", ",", "0.001343248896783837`", ",", 
     "0.0013396292795621878`", ",", "0.0013360184650658528`", ",", 
     "0.0013324164550913436`", ",", "0.0013288232508081727`", ",", 
     "0.0013252388527755568`", ",", "0.0013216632609587197`", ",", 
     "0.0013180964747447881`", ",", "0.0013145384929583103`", ",", 
     "0.0013109893138763878`", ",", "0.0013074489352434442`", ",", 
     "0.0013039173542856305`", ",", "0.0013003945677248793`", ",", 
     "0.0012968805717926187`", ",", "0.0012933753622431457`", ",", 
     "0.0012898789343666795`", ",", "0.0012863912830020912`", ",", 
     "0.0012829124025493255`", ",", "0.0012794422869815156`", ",", 
     "0.0012759809298568067`", ",", "0.0012725283243298843`", ",", 
     "0.0012690844631632256`", ",", "0.0012656493387380734`", ",", 
     "0.0012622229430651391`", ",", "0.0012588052677950492`", ",", 
     "0.001255396304228531`", ",", "0.0012519960433263503`", ",", 
     "0.001248604475719006`", ",", "0.0012452215917161846`", ",", 
     "0.001241847381315987`", ",", "0.001238481834213925`", ",", 
     "0.0012351249398116985`", ",", "0.0012317766872257557`", ",", 
     "0.0012284370652956463`", ",", "0.0012251060625921638`", ",", 
     "0.0012217836674252938`", ",", "0.0012184698678519626`", ",", 
     "0.0012151646516835965`", ",", "0.0012118680064934929`", ",", 
     "0.0012085799196240136`", ",", "0.0012053003781935967`", ",", 
     "0.0012020293691035985`", ",", "0.0011987668790449648`", ",", 
     "0.0011955128945047386`", ",", "0.0011922674017724056`", ",", 
     "0.0011890303869460854`", ",", "0.001185801835938565`", ",", 
     "0.0011825817344831892`", ",", "0.0011793700681395993`", ",", 
     "0.0011761668222993378`", ",", "0.0011729719821912915`", ",", 
     "0.0011697855328870403`", ",", "0.001166607459306034`", ",", 
     "0.0011634377462206606`", ",", "0.0011602763782611826`", ",", 
     "0.0011571233399205532`", ",", "0.001153978615559109`", ",", 
     "0.0011508421894091518`", ",", "0.001147714045579409`", ",", 
     "0.001144594168059388`", ",", "0.0011414825407236205`", ",", 
     "0.0011383791473357986`", ",", "0.0011352839715528106`", ",", 
     "0.0011321969969286748`", ",", "0.0011291182069183723`", ",", 
     "0.0011260475848815883`", ",", "0.001122985114086356`", ",", 
     "0.0011199307777126097`", ",", "0.0011168845588556487`", ",", 
     "0.0011138464405295156`", ",", "0.001110816405670287`", ",", 
     "0.0011077944371392825`", ",", "0.0011047805177261938`", ",", 
     "0.0011017746301521315`", ",", "0.0010987767570726002`", ",", 
     "0.0010957868810803914`", ",", "0.0010928049847084083`", ",", 
     "0.001089831050432418`", ",", "0.001086865060673733`", ",", 
     "0.0010839069978018224`", ",", "0.0010809568441368625`", ",", 
     "0.0010780145819522153`", ",", "0.0010750801934768515`", ",", 
     "0.0010721536608977024`", ",", "0.0010692349663619575`", ",", 
     "0.0010663240919793057`", ",", "0.0010634210198241108`", ",", 
     "0.0010605257319375385`", ",", "0.0010576382103296253`", ",", 
     "0.0010547584369812952`", ",", "0.0010518863938463211`", ",", 
     "0.0010490220628532414`", ",", "0.0010461654259072224`", ",", 
     "0.0010433164648918736`", ",", "0.001040475161671016`", ",", 
     "0.0010376414980904042`", ",", "0.0010348154559794035`", ",", 
     "0.0010319970171526237`", ",", "0.0010291861634115105`", ",", 
     "0.0010263828765458933`", ",", "0.0010235871383354933`", ",", 
     "0.0010207989305513927`", ",", "0.0010180182349574666`", ",", 
     "0.0010152450333117706`", ",", "0.001012479307367899`", ",", 
     "0.0010097210388763038`", ",", "0.0010069702095855779`", ",", 
     "0.0010042268012437064`", ",", "0.00100149079559928`", ",", 
     "0.0009987621744026824`", ",", "0.0009960409194072406`", ",", 
     "0.0009933270123703456`", ",", "0.0009906204350545432`", ",", 
     "0.0009879211692285941`", ",", "0.000985229196668513`", ",", 
     "0.0009825444991585625`", ",", "0.000979867058492236`", ",", 
     "0.0009771968564732073`", ",", "0.0009745338749162534`", ",", 
     "0.0009718780956481538`", ",", "0.0009692295005085642`", ",", 
     "0.0009665880713508654`", ",", "0.0009639537900429898`", ",", 
     "0.0009613266384682231`", ",", "0.0009587065985259858`", ",", 
     "0.0009560936521325905`", ",", "0.0009534877812219796`", ",", 
     "0.0009508889677464406`", ",", "0.0009482971936773015`", ",", 
     "0.000945712441005608`", ",", "0.0009431346917427785`", ",", 
     "0.0009405639279212415`", ",", "0.0009380001315950561`", ",", 
     "0.0009354432848405116`", ",", "0.0009328933697567112`", ",", 
     "0.0009303503684661388`", ",", "0.0009278142631152091`", ",", 
     "0.0009252850358747992`", ",", "0.0009227626689407676`", ",", 
     "0.0009202471445344567`", ",", "0.000917738444903178`", ",", 
     "0.000915236552320685`", ",", "0.0009127414490876316`", ",", 
     "0.0009102531175320157`", ",", "0.0009077715400096069`", ",", 
     "0.0009052966989043676`", ",", "0.0009028285766288521`", ",", 
     "0.0009003671556246019`", ",", "0.000897912418362521`", ",", 
     "0.0008954643473432439`", ",", "0.0008930229250974917`", ",", 
     "0.0008905881341864124`", ",", "0.0008881599572019156`", ",", 
     "0.0008857383767669933`", ",", "0.0008833233755360291`", ",", 
     "0.0008809149361951003`", ",", "0.0008785130414622667`", ",", 
     "0.000876117674087852`", ",", "0.0008737288168547128`", ",", 
     "0.0008713464525785013`", ",", "0.000868970564107917`", ",", 
     "0.00086660113432495`", ",", "0.0008642381461451136`", ",", 
     "0.0008618815825176737`", ",", "0.0008595314264258638`", ",", 
     "0.0008571876608870956`", ",", "0.0008548502689531612`", ",", 
     "0.0008525192337104263`", ",", "0.0008501945382800175`", ",", 
     "0.0008478761658180017`", ",", "0.0008455640995155583`", ",", 
     "0.000843258322599144`", ",", "0.0008409588183306523`", ",", 
     "0.0008386655700075652`", ",", "0.0008363785609630983`", ",", 
     "0.000834097774566341`", ",", "0.00083182319422239`", ",", 
     "0.0008295548033724875`", ",", "0.0008272925854940951`", ",", 
     "0.0008250365241010828`", ",", "0.0008227866027437901`", ",", 
     "0.0008205428050091443`", ",", "0.0008183051145207589`", ",", 
     "0.00081607351493903`", ",", "0.000813847989961225`", ",", 
     "0.0008116285233215682`", ",", "0.0008094150987913201`", ",", 
     "0.0008072077001788549`", ",", "0.0008050063113297296`", ",", 
     "0.0008028109161267528`", ",", "0.0008006214984900464`", ",", 
     "0.0007984380423771042`", ",", "0.000796260531782846`", ",", 
     "0.0007940889507396698`", ",", "0.0007919232833174957`", ",", 
     "0.0007897635136238122`", ",", "0.0007876096258037128`", ",", 
     "0.0007854616040399344`", ",", "0.000783319432552887`", ",", 
     "0.0007811830956006855`", ",", "0.0007790525774791742`", ",", 
     "0.0007769278625219493`", ",", "0.0007748089351003786`", ",", 
     "0.0007726957796236185`", ",", "0.0007705883805386276`", ",", 
     "0.0007684867223301774`", ",", "0.0007663907895208601`", ",", 
     "0.0007643005666710943`", ",", "0.0007622160383791267`", ",", 
     "0.0007601371892810339`", ",", "0.0007580640040507193`", ",", 
     "0.0007559964673999074`", ",", "0.0007539345640781378`", ",", 
     "0.0007518782788727554`", ",", "0.0007498275966088987`", ",", 
     "0.0007477825021494863`", ",", "0.0007457429803952001`", ",", 
     "0.0007437090162844682`", ",", "0.0007416805947934446`", ",", 
     "0.0007396577009359867`", ",", "0.0007376403197636325`", ",", 
     "0.0007356284363655738`", ",", "0.0007336220358686298`", ",", 
     "0.0007316211034372169`", ",", "0.0007296256242733185`", ",", 
     "0.0007276355836164522`", ",", "0.0007256509667436352`", ",", 
     "0.0007236717589693496`", ",", "0.0007216979456455045`", ",", 
     "0.0007197295121613976`", ",", "0.0007177664439436745`", ",", 
     "0.0007158087264562881`", ",", "0.0007138563452004557`", ",", 
     "0.0007119092857146143`", ",", "0.0007099675335743749`", ",", 
     "0.0007080310743924777`", ",", "0.0007060998938187419`", ",", 
     "0.0007041739775400184`", ",", "0.0007022533112801394`", ",", 
     "0.0007003378807998668`", ",", "0.0006984276718968402`", ",", 
     "0.0006965226704055232`", ",", "0.000694622862197151`", ",", 
     "0.0006927282331796722`", ",", "0.0006908387692976948`", ",", 
     "0.000688954456532428`", ",", "0.0006870752809016255`", ",", 
     "0.0006852012284595251`", ",", "0.0006833322852967907`", ",", 
     "0.0006814684375404503`", ",", "0.0006796096713538366`", ",", 
     "0.000677755972936523`", ",", "0.0006759073285242624`", ",", 
     "0.0006740637243889231`", ",", "0.0006722251468384257`", ",", 
     "0.0006703915822166773`", ",", "0.0006685630169035063`", ",", 
     "0.0006667394373145973`", ",", "0.000664920829901423`", ",", 
     "0.0006631071811511796`", ",", "0.0006612984775867161`", ",", 
     "0.0006594947057664683`", ",", "0.0006576958522843894`", ",", 
     "0.0006559019037698803`", ",", "0.0006541128468877207`", ",", 
     "0.0006523286683379985`", ",", "0.0006505493548560392`", ",", 
     "0.0006487748932123352`", ",", "0.0006470052702124737`", ",", 
     "0.0006452404726970659`", ",", "0.0006434804875416735`", ",", 
     "0.0006417253016567373`", ",", "0.0006399749019875036`", ",", 
     "0.0006382292755139512`", ",", "0.0006364884092507173`", ",", 
     "0.0006347522902470247`", ",", "0.0006330209055866069`", ",", 
     "0.0006312942423876328`", ",", "0.0006295722878026336`", ",", 
     "0.0006278550290184266`", ",", "0.0006261424532560413`", ",", 
     "0.0006244345477706413`", ",", "0.0006227312998514519`", ",", 
     "0.0006210326968216813`", ",", "0.0006193387260384466`", ",", 
     "0.0006176493748926959`", ",", "0.0006159646308091332`", ",", 
     "0.0006142844812461404`", ",", "0.0006126089136957015`", ",", 
     "0.0006109379156833248`", ",", "0.000609271474767966`", ",", 
     "0.0006076095785419519`", ",", "0.0006059522146309019`", ",", 
     "0.0006042993706936503`", ",", "0.0006026510344221699`", ",", 
     "0.0006010071935414932`", ",", "0.0005993678358096349`", ",", 
     "0.0005977329490175141`", ",", "0.0005961025209888763`", ",", 
     "0.0005944765395802155`", ",", "0.0005928549926806955`", ",", 
     "0.0005912378682120728`", ",", "0.0005896251541286172`", ",", 
     "0.000588016838417034`", ",", "0.000586412909096386`", ",", 
     "0.0005848133542180136`", ",", "0.0005832181618654619`", ",", 
     "0.0005816273201543938`", ",", "0.0005800408172325178`", ",", 
     "0.0005784586412795073`", ",", "0.0005768807805069229`", ",", 
     "0.0005753072231581338`", ",", "0.0005737379575082397`", ",", 
     "0.0005721729718639914`", ",", "0.0005706122545637137`", ",", 
     "0.0005690557939772264`", ",", "0.0005675035785057659`", ",", 
     "0.0005659555965819071`", ",", "0.0005644118366694853`", ",", 
     "0.0005628722872635178`", ",", "0.0005613369368901257`", ",", 
     "0.0005598057741064555`", ",", "0.000558278787500602`", ",", 
     "0.0005567559656915292`", ",", "0.0005552372973289926`", ",", 
     "0.0005537227710934617`", ",", "0.0005522123756960424`", ",", 
     "0.000550706099878398`", ",", "0.0005492039324126727`", ",", 
     "0.0005477058621014139`", ",", "0.0005462118777774933`", ",", 
     "0.0005447219683040312`", ",", "0.0005432361225743185`", ",", 
     "0.0005417543295117393`", ",", "0.0005402765780696933`", ",", 
     "0.0005388028572315196`", ",", "0.0005373331560104189`", ",", 
     "0.000535867463449377`", ",", "0.0005344057686210884`", ",", 
     "0.0005329480606278787`", ",", "0.0005314943286016281`", ",", 
     "0.0005300445617036957`", ",", "0.0005285987491248422`", ",", 
     "0.0005271568800851546`", ",", "0.0005257189438339689`", ",", 
     "0.0005242849296497952`", ",", "0.0005228548268402407`", ",", 
     "0.000521428624741935`", ",", "0.0005200063127204534`", ",", 
     "0.0005185878801702416`", ",", "0.0005171733165145413`", ",", 
     "0.0005157626112053129`", ",", "0.0005143557537231622`", ",", 
     "0.0005129527335772645`", ",", "0.0005115535403052889`", ",", 
     "0.0005101581634733254`", ",", "0.0005087665926758089`", ",", 
     "0.0005073788175354446`", ",", "0.0005059948277031344`", ",", 
     "0.0005046146128579017`", ",", "0.0005032381627068184`", ",", 
     "0.0005018654669849304`", ",", "0.0005004965154551826`", ",", 
     "0.0004991312979083472`", ",", "0.0004977698041629493`", ",", 
     "0.0004964120240651933`", ",", "0.0004950579474888892`", ",", 
     "0.0004937075643353811`", ",", "0.0004923608645334723`", ",", 
     "0.0004910178380393537`", ",", "0.0004896784748365311`", ",", 
     "0.0004883427649357517`", ",", "0.00048701069837493326`", ",", 
     "0.0004856822652190903`", ",", "0.00048435745556026295`", ",", 
     "0.00048303625951744497`", ",", "0.0004817186672365118`", ",", 
     "0.00048040466889014865`", ",", "0.00047909425467778006`", ",", 
     "0.00047778741482549744`", ",", "0.0004764841395859883`", ",", 
     "0.00047518441923846585`", ",", "0.0004738882440885972`", ",", 
     "0.00047259560446843356`", ",", "0.00047130649073633867`", ",", 
     "0.00047002089327691986`", ",", "0.00046873880250095643`", ",", 
     "0.00046746020884533046`", ",", "0.00046618510277295674`", ",", 
     "0.00046491347477271286`", ",", "0.0004636453153593698`", ",", 
     "0.0004623806150735225`", ",", "0.0004611193644815206`", ",", 
     "0.0004598615541753993`", ",", "0.0004586071747728103`", ",", 
     "0.0004573562169169537`", ",", "0.0004561086712765083`", ",", 
     "0.00045486452854556395`", ",", "0.0004536237794435529`", ",", 
     "0.0004523864147151821`", ",", "0.0004511524251303649`", ",", 
     "0.00044992180148415367`", ",", "0.00044869453459667`", ",", 
     "0.000447470615313041`", ",", "0.00044625003450332937`", ",", 
     "0.00044503278306246686`", ",", "0.000443818851910187`", ",", 
     "0.000442608231990959`", ",", "0.00044140091427392035`", ",", 
     "0.00044019688975281067`", ",", "0.00043899614944590534`", ",", 
     "0.0004377986843959492`", ",", "0.00043660448567009073`", ",", 
     "0.00043541354435981607`", ",", "0.00043422585158088317`", ",", 
     "0.00043304139847325656`", ",", "0.00043186017620104193`", ",", 
     "0.0004306821759524206`", ",", "0.0004295073889395851`", ",", 
     "0.00042833580639867354`", ",", "0.0004271674195897054`", ",", 
     "0.00042600221979651707`", ",", "0.00042484019832669676`", ",", 
     "0.00042368134651152105`", ",", "0.00042252565570589056`", ",", 
     "0.0004213731172882657`", ",", "0.0004202237226606035`", ",", 
     "0.0004190774632482936`", ",", "0.0004179343305000948`", ",", 
     "0.0004167943158880722`", ",", "0.00041565741090753374`", ",", 
     "0.00041452360707696756`", ",", "0.0004133928959379786`", ",", 
     "0.0004122652690552295`", ",", "0.00041114071801636663`", ",", 
     "0.0004100192344319747`", ",", "0.000408900809935503`", ",", 
     "0.0004077854361832068`", ",", "0.00040667310485408524`", ",", 
     "0.0004055638076498198`", ",", "0.0004044575362947123`", ",", 
     "0.00040335428253562454`", ",", "0.00040225403814191584`", ",", 
     "0.00040115679490538333`", ",", "0.0004000625446402001`", ",", 
     "0.0003989712791828548`", ",", "0.0003978829903920915`", ",", 
     "0.0003967976701488486`", ",", "0.0003957153103561989`", ",", 
     "0.0003946359029392899`", ",", "0.00039355943984528295`", ",", 
     "0.0003924859130432945`", ",", "0.0003914153145243357`", ",", 
     "0.0003903476363012536`", ",", "0.0003892828704086713`", ",", 
     "0.0003882210089029291`", ",", "0.0003871620438620253`", ",", 
     "0.0003861059673855578`", ",", "0.00038505277159466494`", ",", 
     "0.00038400244863196707`", ",", "0.0003829549906615085`", ",", 
     "0.000381910389868699`", ",", "0.0003808686384602555`", ",", 
     "0.0003798297286641447`", ",", "0.00037879365272952526`", ",", 
     "0.00037776040292668967`", ",", "0.00037672997154700736`", ",", 
     "0.000375702350902867`", ",", "0.0003746775333276196`", ",", 
     "0.00037365551117552164`", ",", "0.00037263627682167775`", ",", 
     "0.00037161982266198433`", ",", "0.0003706061411130732`", ",", 
     "0.00036959522461225465`", ",", "0.0003685870656174615`", ",", 
     "0.00036758165660719344`", ",", "0.0003665789900804602`", ",", 
     "0.00036557905855672646`", ",", "0.0003645818545758559`", ",", 
     "0.0003635873706980556`", ",", "0.0003625955995038211`", ",", 
     "0.0003616065335938806`", ",", "0.00036062016558914073`", ",", 
     "0.0003596364881306308`", ",", "0.0003586554938794481`", ",", 
     "0.0003576771755167042`", ",", "0.00035670152574346933`", ",", 
     "0.00035572853728071876`", ",", "0.00035475820286927844`", ",", 
     "0.0003537905152697709`", ",", "0.0003528254672625614`", ",", 
     "0.00035186305164770413`", ",", "0.00035090326124488874`", ",", 
     "0.00034994608889338675`", ",", "0.00034899152745199836`", ",", 
     "0.0003480395697989992`", ",", "0.0003470902088320872`", ",", 
     "0.0003461434374683294`", ",", "0.0003451992486441112`", ",", 
     "0.0003442576353150804`", ",", "0.0003433185904560973`", ",", 
     "0.00034238210706118133`", ",", "0.0003414481781434593`", ",", 
     "0.00034051679673511307`", ",", "0.0003395879558873278`", ",", 
     "0.0003386616486702403`", ",", "0.00033773786817288705`", ",", 
     "0.00033681660750315275`", ",", "0.00033589785978771985`", ",", 
     "0.000334981618172016`", ",", "0.00033406787582016375`", ",", 
     "0.00033315662591492973`", ",", "0.0003322478616576734`", ",", 
     "0.0003313415762682969`", ",", "0.00033043776298519395`", ",", 
     "0.00032953641506519994`", ",", "0.00032863752578354144`", ",", 
     "0.0003277410884337862`", ",", "0.00032684709632779346`", ",", 
     "0.0003259555427956632`", ",", "0.0003250664211856874`", ",", 
     "0.00032417972486430005`", ",", "0.0003232954472160278`", ",", 
     "0.00032241358164344057`", ",", "0.0003215341215671024`", ",", 
     "0.00032065706042552246`", ",", "0.00031978239167510604`", ",", 
     "0.00031891010879010593`", ",", "0.00031804020526257393`", ",", 
     "0.0003171726746023117`", ",", "0.00031630751033682347`", ",", 
     "0.00031544470601126644`", ",", "0.0003145842551884036`", ",", 
     "0.0003137261514485556`", ",", "0.00031287038838955276`", ",", 
     "0.0003120169596266873`", ",", "0.00031116585879266585`", ",", 
     "0.0003103170795375619`", ",", "0.0003094706155287689`", ",", 
     "0.00030862646045095216`", ",", "0.0003077846080060026`", ",", 
     "0.00030694505191298946`", ",", "0.0003061077859081132`", ",", 
     "0.00030527280374465914`", ",", "0.0003044400991929511`", ",", 
     "0.00030360966604030465`", ",", "0.0003027814980909806`", ",", 
     "0.0003019555891661392`", ",", "0.0003011319331037938`", ",", 
     "0.00030031052375876507`", ",", "0.00029949135500263496`", ",", 
     "0.0002986744207237014`", ",", "0.0002978597148269323`", ",", 
     "0.00029704723123392035`", ",", "0.0002962369638828376`", ",", 
     "0.0002954289067283902`", ",", "0.00029462305374177366`", ",", 
     "0.00029381939891062736`", ",", "0.0002930179362389901`", ",", 
     "0.0002922186597472553`", ",", "0.0002914215634721265`", ",", 
     "0.00029062664146657137`", ",", "0.00028983388779978245`", ",", 
     "0.00028904329655712565`", ",", "0.00028825486184010096`", ",", 
     "0.0002874685777662972`", ",", "0.0002866844384693482`", ",", 
     "0.000285902438098889`", ",", "0.00028512257082051234`", ",", 
     "0.0002843448308157251`", ",", "0.00028356921228190447`", ",", 
     "0.0002827957094322557`", ",", "0.00028202431649576777`", ",", 
     "0.00028125502771717133`", ",", "0.00028048783735689487`", ",", 
     "0.0002797227396910228`", ",", "0.0002789597290112521`", ",", 
     "0.00027819879962485007`", ",", "0.0002774399458546118`", ",", 
     "0.0002766831620388177`", ",", "0.0002759284425311916`", ",", 
     "0.0002751757817008582`", ",", "0.00027442517393230147`", ",", 
     "0.0002736766136253224`", ",", "0.0002729300951949977`", ",", 
     "0.0002721856130716375`", ",", "0.0002714431617007444`", ",", 
     "0.0002707027355429717`", ",", "0.0002699643290740823`", ",", 
     "0.0002692279367849075`", ",", "0.0002684935531813054`", ",", 
     "0.0002677611727841207`", ",", "0.0002670307901291432`", ",", 
     "0.0002663023997670674`", ",", "0.0002655759962634516`", ",", 
     "0.00026485157419867784`", ",", "0.0002641291281679107`", ",", 
     "0.00026340865278105775`", ",", "0.00026269014266272874`", ",", 
     "0.00026197359245219606`", ",", "0.0002612589968033542`", ",", 
     "0.0002605463503846803`", ",", "0.0002598356478791943`", ",", 
     "0.000259126883984419`", ",", "0.0002584200534123407`", ",", 
     "0.0002577151508893699`", ",", "0.0002570121711563017`", ",", 
     "0.00025631110896827695`", ",", "0.00025561195909474236`", ",", 
     "0.00025491471631941244`", ",", "0.00025421937544022993`", ",", 
     "0.0002535259312693272`", ",", "0.00025283437863298766`", ",", 
     "0.00025214471237160684`", ",", "0.00025145692733965434`", ",", 
     "0.0002507710184056351`", ",", "0.0002500869804520512`", ",", 
     "0.00024940480837536393`", ",", "0.0002487244970859552`", ",", 
     "0.00024804604150809024`", ",", "0.00024736943657987896`", ",", 
     "0.000246694677253239`", ",", "0.00024602175849385737`", ",", 
     "0.00024535067528115334`", ",", "0.0002446814226082409`", ",", 
     "0.0002440139954818916`", ",", "0.00024334838892249607`", ",", 
     "0.00024268459796402894`", ",", "0.00024202261765401032`", ",", 
     "0.0002413624430534692`", ",", "0.00024070406923690669`", ",", 
     "0.00024004749129225922`", ",", "0.00023939270432086197`", ",", 
     "0.00023873970343741207`", ",", "0.00023808848376993277`", ",", 
     "0.00023743904045973635`", ",", "0.00023679136866138815`", ",", 
     "0.00023614546354267066`", ",", "0.00023550132028454717`", ",", 
     "0.00023485893408112596`", ",", "0.00023421830013962443`", ",", 
     "0.00023357941368033332`", ",", "0.00023294226993658102`", ",", 
     "0.0002323068641546982`", ",", "0.00023167319159398195`", ",", 
     "0.00023104124752666095`", ",", "0.00023041102723785962`", ",", 
     "0.00022978252602556343`", ",", "0.00022915573920058362`", ",", 
     "0.0002285306620865222`", ",", "0.00022790729001973702`", ",", 
     "0.00022728561834930706`", ",", "0.0002266656424369978`", ",", 
     "0.0002260473576572265`", ",", "0.00022543075939702762`", ",", 
     "0.00022481584305601864`", ",", "0.00022420260404636556`", ",", 
     "0.00022359103779274886`", ",", "0.0002229811397323287`", ",", 
     "0.00022237290531471206`", ",", "0.00022176633000191783`", ",", 
     "0.00022116140926834322`", ",", "0.00022055813860073027`", ",", 
     "0.00021995651349813165`", ",", "0.00021935652947187764`"}], "}"}], ",", 
   RowBox[{"{", 
    RowBox[{
     RowBox[{"-", "2.7755575615628914`*^-17"}], ",", 
     RowBox[{"-", "3.053113317719181`*^-17"}], ",", 
     RowBox[{"-", "3.275157922644212`*^-17"}], ",", 
     RowBox[{"-", "3.4555691641458006`*^-17"}], ",", 
     RowBox[{"-", "3.604339049445572`*^-17"}], ",", 
     RowBox[{"-", "3.728739539354821`*^-17"}], ",", 
     RowBox[{"-", "3.8341219088522414`*^-17"}], ",", 
     RowBox[{"-", "3.924468805482919`*^-17"}], ",", "9.999999599722172`*^-10",
      ",", "7.299999959286671`*^-9", ",", "2.9689999958681104`*^-8", ",", 
     "8.880199995814183`*^-8", ",", "2.1791899995765813`*^-7", ",", 
     "4.6474544995722144`*^-7", ",", "8.919065609568252`*^-7", ",", 
     "1.5761784725564633`*^-6", ",", "2.6066207178361336`*^-6", ",", 
     "4.08188014997583`*^-6", ",", "6.106971259367149`*^-6", ",", 
     "8.789827846671854`*^-6", ",", "0.000012237882071512648`", ",", 
     "0.00001655487322848506`", ",", "0.00002183803091229379`", ",", 
     "0.000028175722682705637`", ",", "0.000035645609093765484`", ",", 
     "0.00004431331090010221`", ",", "0.000054231564707926616`", ",", 
     "0.00006543982362240177`", ",", "0.00007796424734299984`", ",", 
     "0.00009181802024596221`", ",", "0.00010700193483604264`", ",", 
     "0.00012350518023818342`", ",", "0.00014130628000905487`", ",", 
     "0.00016037412956116707`", ",", "0.0001806690901938675`", ",", 
     "0.00020214410358424006`", ",", "0.00022474579723127402`", ",", 
     "0.00024841555752078804`", ",", "0.00027309055263887024`", ",", 
     "0.0002987046924361561`", ",", "0.00032518951651731826`", ",", 
     "0.0003524750053208936`", ",", "0.0003804903118100145`", ",", 
     "0.0004091644136750889`", ",", "0.0004384266877223774`", ",", 
     "0.00046820740945654506`", ",", "0.0004984381818273996`", ",", 
     "0.0005290522977634146`", ",", "0.0005599850415137676`", ",", 
     "0.0005911739340165453`", ",", "0.000622558927546983`", ",", 
     "0.0006540825548132856`", ",", "0.0006856900374900133`", ",", 
     "0.0007173293589360809`", ",", "0.0007489513055573424`", ",", 
     "0.0007805094809594763`", ",", "0.0008119602967089331`", ",", 
     "0.0008432629431885306`", ",", "0.0008743793437077534`", ",", 
     "0.0009052740947118713`", ",", "0.0009359143946326984`", ",", 
     "0.0009662699636400595`", ",", "0.0009963129562884493`", ",", 
     "0.0010260178688088833`", ",", "0.0010553614425717211`", ",", 
     "0.0010843225650420541`", ",", "0.0011128821693644185`", ",", 
     "0.0011410231335472576`", ",", "0.001168730180068666`", ",", 
     "0.0011959897765923264`", ",", "0.0012227900383649769`", ",", 
     "0.001249120632763077`", ",", "0.0012749726863652475`", ",", 
     "0.0013003386948475025`", ",", "0.0013252124359290898`", ",", 
     "0.0013495888855368828`", ",", "0.0013734641373047195`", ",", 
     "0.0013968353254800244`", ",", "0.0014197005512725678`", ",", 
     "0.0014420588126485686`", ",", "0.0014639099375468917`", ",", 
     "0.001485254520472133`", ",", "0.0015060938624013981`", ",", 
     "0.0015264299139270347`", ",", "0.0015462652215460448`", ",", 
     "0.0015656028769979653`", ",", "0.0015844464695462656`", ",", 
     "0.0016028000410935447`", ",", "0.0016206680440176038`", ",", 
     "0.0016380553016137227`", ",", "0.0016549669710278245`", ",", 
     "0.0016714085085655797`", ",", "0.001687385637263668`", ",", 
     "0.0017029043166112369`", ",", "0.0017179707143119777`", ",", 
     "0.001732591179980016`", ",", "0.0017467722206659648`", ",", 
     "0.0017605204781128447`", ",", "0.0017738427076451943`", ",", 
     "0.0017867457585983282`", ",", "0.0017992365561985272`", ",", 
     "0.0018113220848087305`", ",", "0.0018230093724581127`", ",", 
     "0.0018343054765777164`", ",", "0.0018452174708680285`", ",", 
     "0.0018557524332280706`", ",", "0.0018659174346791038`", ",", 
     "0.001875719529219567`", ",", "0.0018851657445511944`", ",", 
     "0.001894263073619525`", ",", "0.0019030184669151257`", ",", 
     "0.0019114388254848804`", ",", "0.0019195309946055416`", ",", 
     "0.0019273017580745315`", ",", "0.0019347578330755598`", ",", 
     "0.0019419058655791898`", ",", "0.0019487524262408128`", ",", 
     "0.0019553040067607887`", ",", "0.0019615670166736486`", ",", 
     "0.0019675477805353035`", ",", "0.001973252535479108`", ",", 
     "0.0019786874291134885`", ",", "0.00198385851773555`", ",", 
     "0.001988771764836703`", ",", "0.001993433039877898`", ",", 
     "0.0019978481173135052`", ",", "0.002002022675844246`", ",", 
     "0.002005962297880845`", ",", "0.0020096724692013294`", ",", 
     "0.002013158578785959`", ",", "0.002016425918814993`", ",", 
     "0.0020194796848152794`", ",", "0.0020223249759428147`", ",", 
     "0.0020249667953891794`", ",", "0.0020274100509006295`", ",", 
     "0.0020296595553993893`", ",", "0.0020317200276974354`", ",", 
     "0.0020335960932937377`", ",", "0.00203529228524655`", ",", 
     "0.0020368130451129908`", ",", "0.0020381627239486454`", ",", 
     "0.0020393455833605132`", ",", "0.002040365796607072`", ",", 
     "0.002041227449739711`", ",", "0.0020419345427802023`", ",", 
     "0.0020424909909293005`", ",", "0.002042900625801898`", ",", 
     "0.0020431671966845656`", ",", "0.002043294371811578`", ",", 
     "0.002043285739655882`", ",", "0.0020431448102316997`", ",", 
     "0.002042875016405766`", ",", "0.002042479715214418`", ",", 
     "0.002041962189183996`", ",", "0.002041325647652234`", ",", 
     "0.002040573228088497`", ",", "0.002039707997410939`", ",", 
     "0.002038732953298803`", ",", "0.002037651025498245`", ",", 
     "0.0020364650771202406`", ",", "0.0020351779059292296`", ",", 
     "0.0020337922456213297`", ",", "0.0020323107670910173`", ",", 
     "0.002030736079685339`", ",", "0.002029070732444774`", ",", 
     "0.0020273172153299937`", ",", "0.002025477960433832`", ",", 
     "0.0020235553431778796`", ",", "0.002021551683493178`", ",", 
     "0.0020194692469845646`", ",", "0.0020173102460782724`", ",", 
     "0.00201507684115248`", ",", "0.002012771141650517`", ",", 
     "0.0020103952071765163`", ",", "0.0020079510485733376`", ",", 
     "0.0020054406289826245`", ",", "0.002002865864886907`", ",", 
     "0.002000228627133691`", ",", "0.001997530741941509`", ",", 
     "0.0019947739918879403`", ",", "0.001991960116879631`", ",", 
     "0.001989090815104378`", ",", "0.0019861677439653494`", ",", 
     "0.0019831925209975523`", ",", "0.0019801667247666605`", ",", 
     "0.001977091895750346`", ",", "0.0019739695372022656`", ",", 
     "0.001970801115998858`", ",", "0.0019675880634691546`", ",", 
     "0.0019643317762077683`", ",", "0.001961033616871268`", ",", 
     "0.0019576949149581547`", ",", "0.001954316967572645`", ",", 
     "0.0019509010401724742`", ",", "0.001947448367300982`", ",", 
     "0.0019439601533036645`", ",", "0.001940437573029464`", ",", 
     "0.0019368817725170168`", ",", "0.0019332938696661113`", ",", 
     "0.0019296749548945932`", ",", "0.0019260260917809658`", ",", 
     "0.0019223483176929266`", ",", "0.001918642644402096`", ",", 
     "0.001914910058685173`", ",", "0.001911151522911772`", ",", 
     "0.0019073679756191834`", ",", "0.0019035603320742987`", ",", 
     "0.001899729484822952`", ",", "0.0018958763042269075`", ",", 
     "0.001892001638988747`", ",", "0.0018881063166648754`", ",", 
     "0.0018841911441669005`", ",", "0.001880256908251606`", ",", 
     "0.0018763043759997516`", ",", "0.001872334295283933`", ",", 
     "0.0018683473952257172`", ",", "0.0018643443866422822`", ",", 
     "0.0018603259624827815`", ",", "0.0018562927982546384`", ",", 
     "0.0018522455524399982`", ",", "0.0018481848669025345`", ",", 
     "0.0018441113672848246`", ",", "0.0018400256633964924`", ",", 
     "0.0018359283495933201`", ",", "0.0018318200051475233`", ",", 
     "0.0018277011946093939`", ",", "0.0018235724681604701`", ",", 
     "0.0018194343619584601`", ",", "0.0018152873984740748`", ",", 
     "0.0018111320868199568`", ",", "0.0018069689230718806`", ",", 
     "0.0018027983905824026`", ",", "0.0017986209602871219`", ",", 
     "0.001794437091003725`", ",", "0.0017902472297239736`", ",", 
     "0.0017860518118987983`", ",", "0.0017818512617166504`", ",", 
     "0.0017776459923752705`", ",", "0.001773436406347022`", ",", 
     "0.0017692228956379342`", ",", "0.0017650058420406048`", ",", 
     "0.001760785617381096`", ",", "0.0017565625837599724`", ",", 
     "0.001752337093787603`", ",", "0.001748109490813873`", ",", 
     "0.0017438801091524225`", ",", "0.0017396492742995534`", ",", 
     "0.0017354173031479125`", ",", "0.0017311845041950874`", ",", 
     "0.0017269511777472202`", ",", "0.0017227176161177674`", ",", 
     "0.001718484103821511`", ",", "0.0017142509177639365`", ",", 
     "0.0017100183274260847`", ",", "0.0017057865950449824`", ",", 
     "0.001701555975789758`", ",", "0.0016973267179335577`", ",", 
     "0.001693099063021282`", ",", "0.0016888732460334267`", ",", 
     "0.0016846494955458787`", ",", "0.0016804280338859462`", ",", 
     "0.001676209077284628`", ",", "0.0016719928360252408`", ",", 
     "0.001667779514588475`", ",", "0.0016635693117939719`", ",", 
     "0.0016593624209385012`", ",", "0.0016551590299308245`", ",", 
     "0.0016509593214233179`", ",", "0.0016467634729404306`", ",", 
     "0.00164257165700406`", ",", "0.0016383840412559137`", ",", 
     "0.0016342007885769276`", ",", "0.0016300220572038136`", ",", 
     "0.0016258480008428072`", ",", "0.0016216787687806731`", ",", 
     "0.0016175145059930452`", ",", "0.0016133553532501558`", ",", 
     "0.0016092014472200219`", ",", "0.0016050529205691479`", ",", 
     "0.0016009099020607997`", ",", "0.0015967725166509178`", ",", 
     "0.0015926408855817128`", ",", "0.001588515126473014`", ",", 
     "0.0015843953534114103`", ",", "0.0015802816770372466`", ",", 
     "0.0015761742046295202`", ",", "0.0015720730401887334`", ",", 
     "0.0015679782845177482`", ",", "0.0015638900353006871`", ",", 
     "0.0015598083871799374`", ",", "0.0015557334318312915`", ",", 
     "0.00155166525803728`", ",", "0.0015476039517587294`", ",", 
     "0.0015435495962045989`", ",", "0.001539502271900128`", ",", 
     "0.0015354620567533384`", ",", "0.001531429026119934`", ",", 
     "0.00152740325286663`", ",", "0.0015233848074329554`", ",", 
     "0.0015193737578915593`", ",", "0.001515370170007066`", ",", 
     "0.0015113741072935029`", ",", "0.001507385631070343`", ",", 
     "0.0015034048005171936`", ",", "0.0014994316727271633`", ",", 
     "0.0014954663027589362`", ",", "0.0014915087436875923`", ",", 
     "0.0014875590466541938`", ",", "0.0014836172609141772`", ",", 
     "0.0014796834338845705`", ",", "0.0014757576111900732`", ",", 
     "0.0014718398367080164`", ",", "0.0014679301526122404`", ",", 
     "0.0014640285994159056`", ",", "0.0014601352160132717`", ",", 
     "0.0014562500397204633`", ",", "0.0014523731063152494`", ",", 
     "0.001448504450075859`", ",", "0.0014446441038188584`", ",", 
     "0.0014407920989361106`", ",", "0.0014369484654308375`", ",", 
     "0.0014331132319528165`", ",", "0.0014292864258327095`", ",", 
     "0.001425468073115576`", ",", "0.001421658198593564`", ",", 
     "0.001417856825837814`", ",", "0.001414063977229584`", ",", 
     "0.001410279673990627`", ",", "0.0014065039362128246`", ",", 
     "0.0014027367828871097`", ",", "0.0013989782319316787`", ",", 
     "0.001395228300219529`", ",", "0.0013914870036053203`", ",", 
     "0.0013877543569515863`", ",", "0.0013840303741543144`", ",", 
     "0.0013803150681678995`", ",", "0.0013766084510294927`", ",", 
     "0.001372910533882762`", ",", "0.001369221327001071`", ",", 
     "0.0013655408398100984`", ",", "0.0013618690809099054`", ",", 
     "0.0013582060580964706`", ",", "0.0013545517783826954`", ",", 
     "0.0013509062480189051`", ",", "0.0013472694725128458`", ",", 
     "0.0013436414566492`", ",", "0.0013400222045086248`", ",", 
     "0.0013364117194863254`", ",", "0.001332810004310181`", ",", 
     "0.0013292170610584245`", ",", "0.0013256328911768966`", ",", 
     "0.001322057495495875`", ",", "0.0013184908742464962`", ",", 
     "0.001314933027076779`", ",", "0.0013113839530672529`", ",", 
     "0.0013078436507462082`", ",", "0.0013043121181045758`", ",", 
     "0.0013007893526104407`", ",", "0.001297275351223204`", ",", 
     "0.0012937701104073977`", ",", "0.001290273626146163`", ",", 
     "0.0012867858939543998`", ",", "0.0012833069088915947`", ",", 
     "0.001279836665574336`", ",", "0.0012763751581885208`", ",", 
     "0.0012729223805012675`", ",", "0.001269478325872533`", ",", 
     "0.0012660429872664498`", ",", "0.0012626163572623816`", ",", 
     "0.001259198428065708`", ",", "0.0012557891915183535`", ",", 
     "0.0012523886391090477`", ",", "0.0012489967619833395`", ",", 
     "0.0012456135509533652`", ",", "0.0012422389965073778`", ",", 
     "0.0012388730888190412`", ",", "0.0012355158177564966`", ",", 
     "0.0012321671728912067`", ",", "0.0012288271435065825`", ",", 
     "0.0012254957186063984`", ",", "0.0012221728869229996`", ",", 
     "0.001218858636925308`", ",", "0.0012155529568266335`", ",", 
     "0.001212255834592289`", ",", "0.0012089672579470242`", ",", 
     "0.0012056872143822556`", ",", "0.0012024156911631593`", ",", 
     "0.0011991526753355475`", ",", "0.0011958981537325962`", ",", 
     "0.0011926521129814027`", ",", "0.001189414539509381`", ",", 
     "0.0011861854195504983`", ",", "0.0011829647391513594`", ",", 
     "0.0011797524841771388`", ",", "0.0011765486403173659`", ",", 
     "0.001173353193091568`", ",", "0.0011701661278547733`", ",", 
     "0.0011669874298028758`", ",", "0.0011638170839778693`", ",", 
     "0.0011606550752729498`", ",", "0.0011575013884374925`", ",", 
     "0.0011543560080819022`", ",", "0.0011512189186823477`", ",", 
     "0.001148090104585374`", ",", "0.0011449695500124015`", ",", 
     "0.0011418572390641132`", ",", "0.0011387531557247304`", ",", 
     "0.0011356572838661853`", ",", "0.0011325696072521864`", ",", 
     "0.0011294901095421808`", ",", "0.001126418774295223`", ",", 
     "0.0011233555849737397`", ",", "0.0011203005249472064`", ",", 
     "0.0011172535774957276`", ",", "0.0011142147258135279`", ",", 
     "0.0011111839530123574`", ",", "0.0011081612421248068`", ",", 
     "0.0011051465761075477`", ",", "0.0011021399378444779`", ",", 
     "0.0010991413101498003`", ",", "0.0010961506757710163`", ",", 
     "0.0010931680173918454`", ",", "0.001090193317635072`", ",", 
     "0.0010872265590653192`", ",", "0.0010842677241917503`", ",", 
     "0.001081316795470705`", ",", "0.0010783737553082665`", ",", 
     "0.001075438586062764`", ",", "0.0010725112700472098`", ",", 
     "0.0010695917895316763`", ",", "0.0010666801267456105`", ",", 
     "0.0010637762638800899`", ",", "0.0010608801830900205`", ",", 
     "0.0010579918664962809`", ",", "0.001055111296187804`", ",", 
     "0.0010522384542236128`", ",", "0.0010493733226348005`", ",", 
     "0.0010465158834264598`", ",", "0.0010436661185795606`", ",", 
     "0.0010408240100527814`", ",", "0.0010379895397842934`", ",", 
     "0.0010351626896934947`", ",", "0.001032343441682703`", ",", 
     "0.0010295317776388032`", ",", "0.001026727679434851`", ",", 
     "0.001023931128931634`", ",", "0.0010211421079791947`", ",", 
     "0.0010183605984183098`", ",", "0.0010155865820819312`", ",", 
     "0.0010128200407965977`", ",", "0.0010100609563837891`", ",", 
     "0.0010073093106612665`", ",", "0.0010045650854443636`", ",", 
     "0.001001828262547248`", ",", "0.0009990988237841487`", ",", 
     "0.0009963767509705494`", ",", "0.0009936620259243507`", ",", 
     "0.0009909546304670022`", ",", "0.000988254546424601`", ",", 
     "0.000985561755628963`", ",", "0.0009828762399186652`", ",", 
     "0.0009801979811400578`", ",", "0.0009775269611482498`", ",", 
     "0.000974863161808069`", ",", "0.0009722065649949924`", ",", 
     "0.0009695571525960539`", ",", "0.0009669149065107264`", ",", 
     "0.0009642798086517781`", ",", "0.0009616518409461058`", ",", 
     "0.0009590309853355465`", ",", "0.0009564172237776629`", ",", 
     "0.0009538105382465107`", ",", "0.0009512109107333805`", ",", 
     "0.0009486183232475224`", ",", "0.0009460327578168466`", ",", 
     "0.0009434541964886076`", ",", "0.0009408826213300649`", ",", 
     "0.0009383180144291271`", ",", "0.0009357603578949775`", ",", 
     "0.0009332096338586815`", ",", "0.0009306658244737744`", ",", 
     "0.0009281289119168337`", ",", "0.0009255988783880356`", ",", 
     "0.0009230757061116922`", ",", "0.000920559377336775`", ",", 
     "0.0009180498743374219`", ",", "0.0009155471794134289`", ",", 
     "0.0009130512748907273`", ",", "0.0009105621431218464`", ",", 
     "0.000908079766486361`", ",", "0.0009056041273913278`", ",", 
     "0.000903135208271705`", ",", "0.0009006729915907615`", ",", 
     "0.0008982174598404705`", ",", "0.0008957685955418947`", ",", 
     "0.0008933263812455556`", ",", "0.0008908907995317921`", ",", 
     "0.0008884618330111078`", ",", "0.0008860394643245085`", ",", 
     "0.000883623676143825`", ",", "0.0008812144511720288`", ",", 
     "0.0008788117721435354`", ",", "0.0008764156218244981`", ",", 
     "0.000874025983013091`", ",", "0.0008716428385397835`", ",", 
     "0.0008692661712676055`", ",", "0.0008668959640924005`", ",", 
     "0.0008645321999430748`", ",", "0.000862174861781833`", ",", 
     "0.0008598239326044063`", ",", "0.0008574793954402755`", ",", 
     "0.0008551412333528821`", ",", "0.0008528094294398451`", ",", 
     "0.0008504839668331093`", ",", "0.0008481648286992079`", ",", 
     "0.0008458519982393953`", ",", "0.0008435454586898349`", ",", 
     "0.000841245193321766`", ",", "0.0008389511854416652`", ",", 
     "0.0008366634183914017`", ",", "0.0008343818755483842`", ",", 
     "0.0008321065403257026`", ",", "0.0008298373961722642`", ",", 
     "0.0008275744265729231`", ",", "0.0008253176150486041`", ",", 
     "0.000823066945156419`", ",", "0.0008208224004897814`", ",", 
     "0.0008185839646785138`", ",", "0.0008163516213889474`", ",", 
     "0.0008141253543240197`", ",", "0.0008119051472233674`", ",", 
     "0.0008096909838634118`", ",", "0.000807482848057442`", ",", 
     "0.0008052807236556913`", ",", "0.0008030845945454109`", ",", 
     "0.0008008944446509383`", ",", "0.000798710257933762`", ",", 
     "0.0007965320183925807`", ",", "0.0007943597100633603`", ",", 
     "0.0007921933170193861`", ",", "0.0007900328233713103`", ",", 
     "0.0007878782132671972`", ",", "0.0007857294708925634`", ",", 
     "0.0007835865804704165`", ",", "0.0007814495262612873`", ",", 
     "0.000779318292563262`", ",", "0.0007771928637120078`", ",", 
     "0.0007750732240807979`", ",", "0.0007729593580805318`", ",", 
     "0.0007708512501597542`", ",", "0.0007687488848046686`", ",", 
     "0.0007666522465391504`", ",", "0.0007645613199247554`", ",", 
     "0.0007624760895607267`", ",", "0.0007603965400839983`", ",", 
     "0.0007583226561691973`", ",", "0.0007562544225286408`", ",", 
     "0.0007541918239123341`", ",", "0.0007521348451079634`", ",", 
     "0.0007500834709408887`", ",", "0.0007480376862741321`", ",", 
     "0.0007459974760083642`", ",", "0.0007439628250818912`", ",", 
     "0.0007419337184706371`", ",", "0.000739910141188124`", ",", 
     "0.0007378920782854513`", ",", "0.0007358795148512735`", ",", 
     "0.0007338724360117751`", ",", "0.0007318708269306431`", ",", 
     "0.0007298746728090403`", ",", "0.0007278839588855737`", ",", 
     "0.0007258986704362641`", ",", "0.0007239187927745118`", ",", 
     "0.0007219443112510623`", ",", "0.0007199752112539702`", ",", 
     "0.0007180114782085599`", ",", "0.0007160530975773872`", ",", 
     "0.0007141000548602008`", ",", "0.000712152335593896`", ",", 
     "0.0007102099253524736`", ",", "0.0007082728097469958`", ",", 
     "0.0007063409744255392`", ",", "0.0007044144050731477`", ",", 
     "0.0007024930874117854`", ",", "0.000700577007200286`", ",", 
     "0.0006986661502343025`", ",", "0.0006967605023462558`", ",", 
     "0.0006948600494052824`", ",", "0.0006929647773171806`", ",", 
     "0.0006910746720243549`", ",", "0.0006891897195057619`", ",", 
     "0.0006873099057768535`", ",", "0.0006854352168895187`", ",", 
     "0.0006835656389320267`", ",", "0.0006817011580289662`", ",", 
     "0.0006798417603411875`", ",", "0.0006779874320657405`", ",", 
     "0.0006761381594358135`", ",", "0.000674293928720671`", ",", 
     "0.000672454726225592`", ",", "0.000670620538291805`", ",", 
     "0.0006687913512964243`", ",", "0.0006669671516523858`", ",", 
     "0.0006651479258083807`", ",", "0.0006633336602487901`", ",", 
     "0.0006615243414936177`", ",", "0.0006597199560984232`", ",", 
     "0.0006579204906542546`", ",", "0.0006561259317875796`", ",", 
     "0.0006543362661602167`", ",", "0.0006525514804692668`", ",", 
     "0.0006507715614470426`", ",", "0.0006489964958609991`", ",", 
     "0.0006472262705136623`", ",", "0.0006454608722425595`", ",", 
     "0.0006437002879201461`", ",", "0.0006419445044537358`", ",", 
     "0.0006401935087854265`", ",", "0.000638447287892029`", ",", 
     "0.0006367058287849943`", ",", "0.0006349691185103393`", ",", 
     "0.0006332371441485753`", ",", "0.0006315098928146311`", ",", 
     "0.000629787351657782`", ",", "0.0006280695078615742`", ",", 
     "0.0006263563486437492`", ",", "0.0006246478612561709`", ",", 
     "0.0006229440329847489`", ",", "0.0006212448511493642`", ",", 
     "0.0006195503031037928`", ",", "0.0006178603762356305`", ",", 
     "0.0006161750579662167`", ",", "0.0006144943357505586`", ",", 
     "0.0006128181970772544`", ",", "0.0006111466294684166`", ",", 
     "0.0006094796204795965`", ",", "0.0006078171576997063`", ",", 
     "0.0006061592287509431`", ",", "0.0006045058212887105`", ",", 
     "0.0006028569230015428`", ",", "0.0006012125216110255`", ",", 
     "0.0005995726048717243`", ",", "0.000597937160571098`", ",", 
     "0.0005963061765294276`", ",", "0.0005946796405997365`", ",", 
     "0.0005930575406677135`", ",", "0.0005914398646516344`", ",", 
     "0.0005898266005022844`", ",", "0.0005882177362028799`", ",", 
     "0.0005866132597689911`", ",", "0.0005850131592484634`", ",", 
     "0.0005834174227213396`", ",", "0.0005818260382997822`", ",", 
     "0.0005802389941279947`", ",", "0.0005786562783821439`", ",", 
     "0.0005770778792702813`", ",", "0.0005755037850322658`", ",", 
     "0.0005739339839396849`", ",", "0.0005723684642957766`", ",", 
     "0.0005708072144353519`", ",", "0.0005692502227247159`", ",", 
     "0.0005676974775615906`", ",", "0.0005661489673750356`", ",", 
     "0.0005646046806253718`", ",", "0.0005630646058041021`", ",", 
     "0.0005615287314338333`", ",", "0.0005599970460681992`", ",", 
     "0.0005584695382917823`", ",", "0.0005569461967200359`", ",", 
     "0.0005554270099992062`", ",", "0.000553911966806255`", ",", 
     "0.0005524010558487813`", ",", "0.0005508942658649447`", ",", 
     "0.000549391585623388`", ",", "0.0005478930039231581`", ",", 
     "0.0005463985095936301`", ",", "0.0005449080914944301`", ",", 
     "0.0005434217385153568`", ",", "0.0005419394395763054`", ",", 
     "0.0005404611836271904`", ",", "0.000538986959647868`", ",", 
     "0.0005375167566480608`", ",", "0.0005360505636672787`", ",", 
     "0.0005345883697747444`", ",", "0.0005331301640693152`", ",", 
     "0.000531675935679408`", ",", "0.0005302256737629212`", ",", 
     "0.0005287793675071604`", ",", "0.0005273370061287608`", ",", 
     "0.0005258985788736112`", ",", "0.0005244640750167788`", ",", 
     "0.0005230334838624334`", ",", "0.000521606794743771`", ",", 
     "0.0005201839970229384`", ",", "0.000518765080090958`", ",", 
     "0.0005173500333676524`", ",", "0.000515938846301569`", ",", 
     "0.000514531508369905`", ",", "0.0005131280090784328`", ",", 
     "0.0005117283379614243`", ",", "0.0005103324845815767`", ",", 
     "0.0005089404385299384`", ",", "0.0005075521894258336`", ",", 
     "0.0005061677269167884`", ",", "0.0005047870406784566`", ",", 
     "0.0005034101204145463`", ",", "0.0005020369558567449`", ",", 
     "0.0005006675367646455`", ",", "0.0004993018529256744`", ",", 
     "0.000497939894155016`", ",", "0.0004965816502955409`", ",", 
     "0.0004952271112177313`", ",", "0.0004938762668196092`", ",", 
     "0.0004925291070266632`", ",", "0.0004911856217917747`", ",", 
     "0.0004898458010951471`", ",", "0.0004885096349442312`", ",", 
     "0.00048717711337365485`", ",", "0.0004858482264451491`", ",", 
     "0.0004845229642474775`", ",", "0.00048320131689636364`", ",", 
     "0.0004818832745344193`", ",", "0.00048056882733107307`", ",", 
     "0.00047925796548249877`", ",", "0.0004779506792115445`", ",", 
     "0.0004766469587676613`", ",", "0.0004753467944268322`", ",", 
     "0.0004740501764915012`", ",", "0.000472757095290503`", ",", 
     "0.00047146754117899267`", ",", "0.00047018150453837453`", ",", 
     "0.00046889897577623253`", ",", "0.0004676199453262601`", ",", 
     "0.0004663444036481905`", ",", "0.00046507234122772687`", ",", 
     "0.0004638037485764724`", ",", "0.00046253861623186233`", ",", 
     "0.0004612769347570915`", ",", "0.00046001869474104933`", ",", 
     "0.00045876388679824844`", ",", "0.00045751250156875656`", ",", 
     "0.00045626452971812755`", ",", "0.0004550199619373336`", ",", 
     "0.00045377878894269617`", ",", "0.00045254100147581864`", ",", 
     "0.0004513065903035178`", ",", "0.0004500755462177566`", ",", 
     "0.00044884786003557584`", ",", "0.0004476235225990275`", ",", 
     "0.00044640252477510644`", ",", "0.0004451848574556841`", ",", 
     "0.0004439705115574414`", ",", "0.00044275947802180116`", ",", 
     "0.0004415517478148631`", ",", "0.0004403473119273353`", ",", 
     "0.0004391461613744692`", ",", "0.0004379482871959928`", ",", 
     "0.0004367536804560452`", ",", "0.00043556233224311037`", ",", 
     "0.0004343742336699515`", ",", "0.0004331893758735454`", ",", 
     "0.0004320077500150174`", ",", "0.00043082934727957606`", ",", 
     "0.0004296541588764478`", ",", "0.00042848217603881254`", ",", 
     "0.0004273133900237385`", ",", "0.000426147792112118`", ",", 
     "0.000424985373608603`", ",", "0.0004238261258415435`", ",", 
     "0.00042267004016291216`", ",", "0.00042151710794825764`", ",", 
     "0.00042036732059662937`", ",", "0.0004192206695305168`", ",", 
     "0.00041807714619578577`", ",", "0.00041693674206161574`", ",", 
     "0.0004157994486204361`", ",", "0.0004146652573878639`", ",", 
     "0.0004135341599026399`", ",", "0.00041240614772656756`", ",", 
     "0.0004112812124444492`", ",", "0.0004101593456640242`", ",", 
     "0.00040904053901590716`", ",", "0.0004079247841535257`", ",", 
     "0.0004068120727530579`", ",", "0.0004057023965133722`", ",", 
     "0.000404595747155964`", ",", "0.0004034921164248959`", ",", 
     "0.0004023914960867358`", ",", "0.0004012938779304959`", ",", 
     "0.00040019925376757163`", ",", "0.0003991076154316816`", ",", 
     "0.0003980189547788063`", ",", "0.0003969332636871282`", ",", 
     "0.0003958505340569711`", ",", "0.0003947707578107406`", ",", 
     "0.00039369392689286327`", ",", "0.0003926200332697279`", ",", 
     "0.000391549068929625`", ",", "0.000390481025882688`", ",", 
     "0.00038941589616083374`", ",", "0.0003883536718177029`", ",", 
     "0.00038729434492860157`", ",", "0.00038623790759044214`", ",", 
     "0.0003851843519216846`", ",", "0.00038413367006227817`", ",", 
     "0.0003830858541736025`", ",", "0.0003820408964384101`", ",", 
     "0.0003809987890607675`", ",", "0.00037995952426599804`", ",", 
     "0.00037892309430062376`", ",", "0.00037788949143230757`", ",", 
     "0.00037685870794979616`", ",", "0.0003758307361628625`", ",", 
     "0.00037480556840224885`", ",", "0.0003737831970196096`", ",", 
     "0.00037276361438745424`", ",", "0.00037174681289909087`", ",", 
     "0.00037073278496856994`", ",", "0.00036972152303062705`", ",", 
     "0.0003687130195406274`", ",", "0.00036770726697450955`", ",", 
     "0.000366704257828729`", ",", "0.000365703984620203`", ",", 
     "0.00036470643988625455`", ",", "0.00036371161618455695`", ",", 
     "0.00036271950609307837`", ",", "0.0003617301022100266`", ",", 
     "0.00036074339715379435`", ",", "0.00035975938356290385`", ",", 
     "0.00035877805409595214`", ",", "0.0003577994014315568`", ",", 
     "0.000356823418268301`", ",", "0.0003558500973246791`", ",", 
     "0.0003548794313390442`", ",", "0.00035391141306955094`", ",", 
     "0.00035294603529410393`", ",", "0.00035198329081030335`", ",", 
     "0.00035102317243539116`", ",", "0.00035006567300619785`", ",", 
     "0.0003491107853790894`", ",", "0.00034815850242991326`", ",", 
     "0.000347208817053946`", ",", "0.00034626172216584004`", ",", 
     "0.00034531721069957133`", ",", "0.00034437527560838617`", ",", 
     "0.00034343590986474914`", ",", "0.0003424991064602906`", ",", 
     "0.00034156485840575456`", ",", "0.00034063315873094653`", ",", 
     "0.00033970400048468166`", ",", "0.00033877737673473294`", ",", 
     "0.0003378532805677798`", ",", "0.0003369317050893559`", ",", 
     "0.0003360126434237989`", ",", "0.00033509608871419843`", ",", 
     "0.0003341820341223449`", ",", "0.00033327047282867914`", ",", 
     "0.00033236139803224127`", ",", "0.0003314548029506199`", ",", 
     "0.00033055068081990196`", ",", "0.00032964902489462206`", ",", 
     "0.0003287498284477121`", ",", "0.0003278530847704514`", ",", 
     "0.0003269587871724169`", ",", "0.00032606692898143227`", ",", 
     "0.0003251775035435202`", ",", "0.00032429050422285057`", ",", 
     "0.00032340592440169215`", ",", "0.0003225237574803633`", ",", 
     "0.00032164399687718256`", ",", "0.00032076663602841965`", ",", 
     "0.00031989166838824643`", ",", "0.00031901908742868823`", ",", 
     "0.0003181488866395756`", ",", "0.0003172810595284949`", ",", 
     "0.00031641559962074077`", ",", "0.000315552500459267`", ",", 
     "0.0003146917556046392`", ",", "0.00031383335863498663`", ",", 
     "0.00031297730314595385`", ",", "0.00031212358275065365`", ",", 
     "0.00031127219107961873`", ",", "0.0003104231217807549`", ",", 
     "0.0003095763685192933`", ",", "0.0003087319249777433`", ",", 
     "0.00030788978485584545`", ",", "0.00030704994187052444`", ",", 
     "0.0003062123897558422`", ",", "0.00030537712226295124`", ",", 
     "0.00030454413316004816`", ",", "0.00030371341623232714`", ",", 
     "0.00030288496528193344`", ",", "0.0003020587741279175`", ",", 
     "0.0003012348366061884`", ",", "0.00030041314656946866`", ",", 
     "0.0002995936978872473`", ",", "0.000298776484445734`", ",", 
     "0.00029796150014781776`", ",", "0.0002971487389130143`", ",", 
     "0.0002963381946774254`", ",", "0.0002955298613936929`", ",", 
     "0.0002947237330309534`", ",", "0.0002939198035747929`", ",", 
     "0.00029311806702720245`", ",", "0.00029231851740653354`", ",", 
     "0.00029152114874745266`", ",", "0.0002907259551008978`", ",", 
     "0.00028993293053403363`", ",", "0.0002891420691302072`", ",", 
     "0.0002883533649889036`", ",", "0.0002875668122257027`", ",", 
     "0.00028678240497223475`", ",", "0.0002860001373761364`", ",", 
     "0.0002852200036010078`", ",", "0.00028444199782636816`", ",", 
     "0.0002836661142476131`", ",", "0.000282892347075971`", ",", 
     "0.0002821206905384597`", ",", "0.00028135113887784385`", ",", 
     "0.0002805836863525917`", ",", "0.00027981832723683223`", ",", 
     "0.00027905505582031273`", ",", "0.0002782938664083559`", ",", 
     "0.0002775347533218175`", ",", "0.00027677771089704395`", ",", 
     "0.0002760227334858303`", ",", "0.0002752698154553778`", ",", 
     "0.00027451895118825215`", ",", "0.0002737701350823412`", ",", 
     "0.00027302336155081387`", ",", "0.0002722786250220777`", ",", 
     "0.00027153591993973777`", ",", "0.0002707952407625551`", ",", 
     "0.0002700565819644054`", ",", "0.0002693199380342377`", ",", 
     "0.0002685853034760336`", ",", "0.00026785267280876563`", ",", 
     "0.0002671220405663571`", ",", "0.00026639340129764076`", ",", 
     "0.0002656667495663186`", ",", "0.00026494207995092083`", ",", 
     "0.0002642193870447657`", ",", "0.0002634986654559194`", ",", 
     "0.00026277990980715516`", ",", "0.0002620631147359139`", ",", 
     "0.0002613482748942637`", ",", "0.0002606353849488604`", ",", 
     "0.0002599244395809071`", ",", "0.0002592154334861151`", ",", 
     "0.00025850836137466425`", ",", "0.0002578032179711633`", ",", 
     "0.00025709999801461046`", ",", "0.0002563986962583545`", ",", 
     "0.0002556993074700554`", ",", "0.0002550018264316454`", ",", 
     "0.0002543062479392899`", ",", "0.00025361256680334884`", ",", 
     "0.0002529207778483379`", ",", "0.00025223087591288984`", ",", 
     "0.00025154285584971624`", ",", "0.0002508567125255689`", ",", 
     "0.0002501724408212012`", ",", "0.0002494900356313307`", ",", 
     "0.0002488094918646005`", ",", "0.00024813080444354156`", ",", 
     "0.00024745396830453434`", ",", "0.0002467789783977715`", ",", 
     "0.0002461058296872203`", ",", "0.0002454345171505844`", ",", 
     "0.0002447650357792671`", ",", "0.00024409738057833374`", ",", 
     "0.000243431546566474`", ",", "0.00024276752877596544`", ",", 
     "0.000242105322252636`", ",", "0.00024144492205582712`", ",", 
     "0.00024078632325835703`", ",", "0.0002401295209464838`", ",", 
     "0.00023947451021986873`", ",", "0.00023882128619153996`", ",", 
     "0.0002381698439878558`", ",", "0.00023752017874846844`", ",", 
     "0.00023687228562628768`", ",", "0.00023622615978744488`", ",", 
     "0.00023558179641125672`", ",", "0.00023493919069018945`", ",", 
     "0.00023429833782982276`", ",", "0.00023365923304881424`", ",", 
     "0.00023302187157886353`", ",", "0.00023238624866467696`", ",", 
     "0.00023175235956393193`", ",", "0.00023112019954724152`", ",", 
     "0.0002304897638981192`", ",", "0.00022986104791294403`", ",", 
     "0.00022923404690092445`", ",", "0.00022860875618406495`", ",", 
     "0.00022798517109712965`", ",", "0.0002273632869876085`", ",", 
     "0.00022674309921568198`", ",", "0.00022612460315418683`", ",", 
     "0.00022550779418858133`"}], "}"}]}], "}"}]], "Output",
 CellChangeTimes->{3.7536937738469687`*^9, 3.7536954937257557`*^9, 
  3.7548150433524036`*^9},
 CellLabel->"Out[12]=",ExpressionUUID->"21ff9073-fd05-4be2-b029-305ac13fb23d"]
}, Open  ]],

Cell[CellGroupData[{

Cell[BoxData[
 RowBox[{"ListPlot", "[", 
  RowBox[{
   RowBox[{"{", 
    RowBox[{
     RowBox[{
      RowBox[{"Mft", "[", 
       RowBox[{"[", "1", "]"}], "]"}], "[", 
      RowBox[{"[", 
       RowBox[{"1", ";;", "300"}], "]"}], "]"}], ",", 
     RowBox[{
      RowBox[{"Mft", "[", 
       RowBox[{"[", "5", "]"}], "]"}], "[", 
      RowBox[{"[", 
       RowBox[{"1", ";;", "300"}], "]"}], "]"}], ",", 
     RowBox[{
      RowBox[{"Mft", "[", 
       RowBox[{"[", "9", "]"}], "]"}], "[", 
      RowBox[{"[", 
       RowBox[{"1", ";;", "300"}], "]"}], "]"}]}], "}"}], ",", 
   RowBox[{"PlotRange", "\[Rule]", 
    RowBox[{"{", 
     RowBox[{"0", ",", "0.03"}], "}"}]}], ",", 
   RowBox[{"Joined", "\[Rule]", "True"}], ",", 
   RowBox[{"PlotLegends", "\[Rule]", 
    RowBox[{"{", 
     RowBox[{
     "\"\<distance 1\>\"", ",", "\"\<distance 5\>\"", ",", 
      "\"\<distance 9\>\""}], "}"}]}]}], "]"}]], "Input",
 CellChangeTimes->{{3.7536937955656705`*^9, 3.753693824185267*^9}, {
  3.7536944076652784`*^9, 3.7536944139955287`*^9}, {3.7536955188770084`*^9, 
  3.753695564616254*^9}, {3.7548150484455953`*^9, 3.754815070633299*^9}},
 CellLabel->"In[13]:=",ExpressionUUID->"c2dccc30-2d27-4c1f-ac6e-be5d202c0d39"],

Cell[BoxData[
 TemplateBox[{GraphicsBox[{{}, {{{}, {}, {
        Hue[0.67, 0.6, 0.6], 
        Directive[
         PointSize[0.0055000000000000005`], 
         RGBColor[0.368417, 0.506779, 0.709798], 
         AbsoluteThickness[1.6]], 
        LineBox[CompressedData["
1:eJw11ntczPn+B/CvsMXGaanOWslQ61p0Q2XVS21R0v1+namme9PMJE5LDCmX
3TpsLmXbjOO2WLQcm0SNWxFLR7WOop1WWNotihXLdvx++5r5Zx7Px2tej9fn
/d9Mis8KlOoJgjBliCD837f66Bq7pZHmOG1e0B1wusJV+P+PCPVe0/ImdZXT
k+H1haFbh3cZbYkNgQctK8N20FNwa1di/E8PSuhpGJz7Z1PPna30DEw8VW9i
PHELbYX7RwpO3vEuomdBbqJdKTu/mbaB47e3ba8Xb6RtcfZmy6nuvYW0HQKO
9u7peL6etoc0ITXZ9B/5tANqnC982/bxOnoOHB4Wvu58qaLnwrS6Z7j+rTX0
PCgmK9t/f5xHO+KnpSY3cm1W0U54tcH/bfnuz2hnvNzx0e5ou1x6PppvpEz9
R9cK+hOE5sXk+51YTi/Ahyu8QhtKc2gX7C/0PmS3fRntCuuJuzuwP5sG/K3c
h/TWK/+yCvjvnpbalQMK5guRdO23tTGOtGohbqdsXehcIGfuhoik7vjzNVnM
3XBgx6ZJBetkzN2xrdDj8k/RmczdYWj28/WPvTKYf4rub2yj73ikM/8Udtei
ZPsC0ph7oMjjSmdQeipzD0wfccupeWsKc0/kT/9tYNqlZOaeEAVPWZk9hBYW
YfGmcQseLk5ivgiBfQ9XN5RJmS9GjKtyjqw/kflifDNylQtCaMELPV6DP1TW
JjD3wjOXi4aus2nBGxcvBXcuOxDP3BsHPtx/74EFLSzB3aI0n1kHJcyXIMBq
XGTfbFrwwfk9XSH3zomZ+2Dzyjr9Pf60sBRmvtm2T27GMV+K12mvTa31acEX
juk9BcWescx98dmz1zO+Koph7oestN9bH7VHM/fDmeLaq0a2tOCPx26SCdVf
RP1l+EOv4V9Wm3si+Xt/THo529Q+lNb44+a/Bc+UixHsByDxSPnI+3NoBCC1
1MxBcjSc/QDkPuuq2Ted1rzLnzosyz4cxn4gimLranfMphGILmWZV/vpUPYD
IbfT/sfIk9YEwjy+sHvE7RD2g5BYcv2Hr9JpBKFY0WdRMZRWBeFi9tnOJxXB
7AdhzNHs8bELaCEYnjdGd7Z2BLEfjCGn5pvZ5dOqYPzT2UARPIPWBONebq9I
1BLIfgjuFJs+zVXRCMF7f2w0XDybVoXgyTKvlwptAPsh+HKoUZa2hBZCMfH5
1ug8Lxqh8Fhrr7EfQqtCcfzl8D29Z/zZD8Wuhpdvvl5OC2E4HWJ+xsqBRhjS
9PTtTB75sR+G8oLLfr6ptCYMRqM3ZD7o8WU/HAW9daVnV9AIx7YjW+dVDaVV
4bhYJn9R/eVS9sMx/vio7w5b0kIERh7LSJdX+7AfAZsXRo79/rQqAovuW80y
617CfgTs485Htm6ghUhM3lB+csRUGpHwuzf1/f1XvNmPRNyal8O2ZdCaSCw3
GvX+pTG0EIW5ehfcLWq82I8Cfly6US2lVVG4f+1e1MwxtCYKt+Y43D+pWcx+
NKLS6+/OUNCIxvZn/mVrLWhVNHYbtz0/dHsR+9HYUDXef0cRLcRg8YGlm508
aMTg77O8/yj805P9GDTZ6MuU1bQmBpb+seOf5tBCLP5pNXH/c3sasTAflfxB
Tr8H+7G4vMOpPunftCYWQwtDC+qW00IcOvYuTslxphGHz+SH764e/JT9OIxy
/lp96zKticP14qy65CJaEEOwlhfPCaVFYogvPTlkL6IhxjYDn76Ibve/LBZj
hCZtk7qKVonxVUX/zcH1tFqMKT+/iJcH0Rox8huKx3VPprViWIw+oZfa78Z9
CY7cG5Vw/xItksBylcHJoJ00JOiM/rH8ZBotluDc1IOv37jQKgkUsl9aphvT
agny28rFDk8Wcl+CRd/VvzU9T2slqPm6a871UlqIxzLNmjO+CloUjxaTxoQy
bxrxeC/AZ/ZBS1ocj6Twf7lkD4L78Qgs9/hxoI1Wx2NfUWK0fRWticfC9fVh
5ttobTyU8hrZKQUtJOB6jWnScz9alIC1DQ6i27NoJCB29cjyiNG0OAGufat+
6b3ryv0EmC/fcTa6glYn4MbU4KA+Ma1JwPc5hqsPWdLaBNjn9rqsfOzC/UTc
r/q8QXycFiXilrFkRdByGom47bG2zceFFieiZeaCbzz1aVUiUpd1nHf+zwLu
J8LnRYatRTmtScQxxzXTXifT2kRUVZsMVjvQghQeYSq7GD1aJEXhpqWJHU2f
cF8Kv9/cIhzVtFiKU+diB6RyWiXFjLZOr/iFtFqKkDeS5dPG0hop1JfvXz75
YD73pXAOeFMxeJoWkhD7x6sC/SJalIT2McZmDRIaSVBb7zF3nkeLk5BwNygp
ehStSkJQXt7D6V3O3E/Cxqeh31bU0Jok9Pf7dnxfQmuTsLU3pkaWQQvJMHsb
u+uCBy1KhtGrzMfHJtJIhnWmt7XNayfuJ+OXKXWCeyutSsYi39HGXZW0Ohkn
myVWRkW0Jhl2o2BxKZXWJsMiZtjDN560kIKc2qicKktalIL6sZe7nurRSMGS
D00iD3Q6cj8Fbs1vDVs1tCoFzlllnp+paXUKdocPiEtUtCYFWzecqJ8gobUp
KG9b2WfqRgupuJBSI1tlQYtSEXPi49Ylw2mkIqks4sa6R/O4n4rakaoPJjbS
qlR84daTYH6UVqdiwc7G0tVbaE0qnn1/csuCZbQ2FR9/muYUEU4LabCrW1V0
8xNalIbGwy9KKibRSENI2/viS+/p9tNQdKfFyPXXudxPQ3XMqybDW7Q6DX2V
6T/OPE1r0nDRQBS/q4LWpuFxdX1daAEtpCNh/kaPuAxalI6vuy8EnQiikY4f
NjcG+86nxemYGXvorK2Fbj8dI57+bBD1vm4/HUskjpor/XO4n44eyJS5d2lt
Ojo7xp5Ov0wLGWj4m49dxTFalAGvsJ2b/1ZKIwO7snYra9fS4gwIlsP2HUqn
VRl4njNdezOEVmcgfKj+09nQ7WegcP/A3iszdPvvjC3NpSa6/UxsP5MSs1vQ
7WdimPHrKe3dDtzPxNmdMrMlt2lxJiZPyLXpuUCrMjEm2Cr64jFanYnhxs0V
V3fRmkyoD159O1hIazPf/f8JXy/NpgUZWmcWub+Ko0UytHR9FHjGR7cvQ/k4
++sHnXT7MhiskzZrpuj2Zdgbt7p4mLFuXwZTvaTpyiG6fRk2fTik1aDXnvsy
ZDd+0NBwlxayMLxknPOxRlqUhdFt8zNrTtPIQqXHpH09B2hxFiw17VMWbadV
WRhhfW3hpXxanYWmq+s8pEpak4WXDscLp0t0+1l49Pe3MUb+un05pFnCtHGu
tJEcx2VmHu6zdO+RY/tA+rjiCbSNHCZHDxu+MtS9T45T680357+x+8v+ckQO
rBWsf6XFcsz/rqfzeTstl+P7c1f2tl2jVe+86HDtvRp6ixx5V/2OvT1Cq+VQ
n1v/zKmcrpTDu8Fo5Jdf0Jp37/Xbv2p4Ht0kR+P2a00lmbRWjmrr5i2fxNJP
5bjxq8Zr0JcWFKh1dfm83ZU2UiD0l42PmmxokQLjRQn9HZNoGwXiJgzzHD6W
hgLLBgxy3Yfp7ldgc490WtkLW96vwKvBsL7hj2i5Aiceha7Y9F9apcCpVP1I
i0Z6iwJJv1u7NtfQagUOqPf8UHqUrlSgKtH1WPZuWqPAk3P3Pk/YSjcpMGcT
xqbk01oFauxG9aty6KcKlFrVtR9NpgUl/vy2fE1PBG2khN6JI1+6+dAiJSRe
BxsPudA2Smz/6EWHhS0NJbbZfrWx0oL2V6LKYO46P1Pd/UrMa+rZIIzQ3a9E
7TNF2MU/bHi/EuobD47v7KG3KLGgqjMgr5NWKxH4kXQwu4WuVKL8yY2VKxto
jRLnnVo/Lzlj4/o/HgA4Mw==
         "]]}, {
        Hue[0.9060679774997897, 0.6, 0.6], 
        Directive[
         PointSize[0.0055000000000000005`], 
         RGBColor[0.880722, 0.611041, 0.142051], 
         AbsoluteThickness[1.6]], 
        LineBox[CompressedData["
1:eJxV2HtUzHkfB/BRWQm5llZhVtatJLppSe9EIaULTRdpZmpqLl1mJpQsZpUK
USgk7BhF1rqHUjTu5RJLLhEmRMIuSiTl8Zz9fJ9znv6o8zrv8+7dTL/5zq9+
Esb7i/Q4HM7oLhzOf79Kzb5/4vQB5/8+BqC18WnG8c/Pp/xrM7TMePbdBq7/
2gJO8Od3mf0jmYuqwpVmjQ9GkofBP2BeTVeBHXk4dONGVQ9Onkwegdtj9suz
E93Jo5C1/NnknY4zyWPw7uardeW+c8jW8HtztFhzw59sg7Qxk1915QSSbZEn
X73ayCqYPB78i5/jH0ybT54AJAyqsZwWTrbD0pC7GW/7CMj2eG0wujkxRkh2
gGJn9ZtvRyPIjvBY4la/6lkk2QkLE1SP8zpE5Ik4maPIcukSTXZG/A8dsit/
M/+C0h1nvz68JCZPgmpJx2OXNRLyZJjeuDr4kbOU7ILmqZVx5XeZp2B+8ren
TQIZ2RUKvrLw1zpmwDEsSbbKM+Zfq4DSM2M9BxSQOW5ouavdYtvMcjfUt055
fM8hlvKpcJCM8/waQ1ZNxeJH5WdT8ljuDp6bNNWznOXueBcV09D/LsunwfTE
Q0XRS5ZPQ83HUXYl71k+HfPbj5s0tbB8OjS506Jq/5d7IHi04wLTVyz3gGZz
TMmIhyz3BCfIZFZaJcs9sVR0O3/vEZbPQNrWfaqWzSyfAdO2s0XVSSyfCY2/
1iabx/KZSCqrGJJpx/JZWNOkaDXuxfJZqCn4cUj4c/b8eUGd4hVyupQ9f15A
wCpH0TqWz8aEQZfF68JZPhumJ2U2YluWe+N+2VqNJYfl3kgZ5WLcVM1+fz4I
Mepm93Q7WeWD3Yfqs8ZJWT4HLVXmuz44snwOhvZcaj5Tn+W+GPf19TCfG3S9
wBcfR/VdNiifrPLF5U8dFReiyFpf6PRFywQT2PXlh9JDy6T6nXQ9wg8b7HSp
ZVVklR+Wjdtkn5dL1vrh0t7fZH8I2PXrj0dhmefax7K+P345IcrZ+oWud5U/
1t+IMF17maz1h4OFIr4uh70eArDsCK7nCMkIwB/5jYlltqwfgD01XZ4HfqPX
kzYAVzuk52Oq2etrLtoOVQ7Q20nGXPQzqRtvHkdWzUXX1Zfqyqaw/lyMspsz
+2Vv1p+HticuTur6KOrPw/5HdY8bj5FV82DpdNTsfBpZOw/vw1fwbEPInEDI
HHKPjbdh/UAkWq7+cFmP9QOxezJvffM9Oi+0gXg95mtZ8QF2fvBwsNsGRY9U
MnjIivgg+xRCVvGwvW+7XdIE1uehmybEcp0R6wdh3hNjiQM7nxCEjf3Te8nL
yaogBAUntk7aTNYG4dQFQdMWOTvPgrHz7INNK71YPxi91etSv4xg/WDcauw6
sVOP9YORecbNNPMJOx9DcNm172JNORkhOJ7j8bvrNrIqBMLep64JksjaECDt
Z5tuPNYPRdPd2ldjHVk/FKYz/YbUmLB+KDp5u559+kjnszYUqb9Uz95yl53X
85HF05McPknGfJz5c/80tzyyaj5qDX9r8lzK+vMxrlYeeS6M9cNgNWZp+UGw
fhgWhiV1GA1n/TBM7bhud6cb64fBpb1fXI837P1jAQ5tKDi9/yYZC+DTaO1U
fJysWoD01RbNw/LJ2gUQawYat6pYPxz3P/L2WUWzfjjKQw1en/Vm/XBY5C7v
PGHP+uE4Z1s0oLsF6/Ox2GZo5Al9MpePNr2E0adf8+n78dG50X+veQ2Zz0fo
0WMjbpaTVXyIi1pa7xeS1Xyctvsca59F1vKxfdnkRl0SWcdHrehtZZ2QzBEg
PePDkhHeZK7g+3ndJit3YvsC+Py+1HTHMLYvgH7ZuU+XerF9AYZoboxWfKD3
Z7UAXTZrmnVVZK0AZppQ5YNdZJ0AhpwH90OS2fu5EF25MdHhAWSuEMpJpbIG
azKEmLx6L5p+IPOF0JO6+sjqF9C+EGMfru0eVU5WC1GdnNRybwtZK4Qd/8CO
MwlknRBiQ4l6oC+ZE4HD2UEFOmsyNwLPFsaFDTQiIwKL9UvWlr4Mo/3vefH4
9gsXyaoIvMjeluJUQFZHYEmlh2HvFLI2AuFF7xNnCsm6CCi7Zl177kbmREIL
ix5PfiJzI3Hom9zdUY+MSNgc6Z3d+JTuh/iRqP300aTlPFkVCXPjWANeIVkd
iftOD3J6p5O1kdgUkGVkISHrImGZn3802YvdX4mwWbP92WgbMleEvzRZHSP7
kiHCH+a7JQktobQvws77htuM7pNVImgEld3flJHVIhjUb5hsqiZrRehcteFM
eipZJ8IrqftwVwmZEwXPrjOMJvmQuVG4PdzZJNmOjCgo0la8/2LG9qNQ2zkq
oLwzhPajsAYVH8ufk9VReOk6dHv7FbI2Cg1Ofn0Sj5B1URjpJ7C02UrmRGPY
24kHhq4gc6ORvDkpc1YUGd/zLf57DniT+dHotI964enA9qPRkpM/xWww249G
+DTO3sFd2X408sQFg3lv6f5WF40Hm5L2nL/D7nfFuDXF2kt4hswV40pDT/MJ
e8kQw7myYcyEbDJfjDMzdTmCJWSVGOkfIpMqhGS1GH2MO9pmzSZrxfB4Ye+u
78j2xQjLW77y5VC2L0FGhsnr1u5sX4J1YU+LbVuCaF8Cp8Jwi5zHZL4ExV+X
C7lVZJUEm2+sv1ZzjKyWIK6AW3B4J1krQfXHfxyPrSbrJEjIrbr7cCGZI0X4
loTa0XwyV4r8c7lbt3uxfSlSV2kUdk5sXwojmfbi22FsX4o24+K2K8ZsX4rr
668suvKFR/tS3Fp4ofD1C7JOihjzs5/H3iZzZOifNqY+u4LMlaH5wK6a/n+S
IcMb19deJ7aS+TL8XlV3LnEVWSVDRsCsEp6SrJbhoajlwLxwti9D66LFoxSz
2b4MylMOh/Y5s/0YaCJ8r3WOYPsxmOq4rqd8ANuPQW2a17evXdh+DOo3JjgW
/kN/P6licMox2kP8iKyOwfmODxenXyVrY/B2jauPSylZF4M7vPPJPnvZ31+x
2FZp/yopl8yNxZKNvzqXp5ARi5UJRb3MlGR+LNY4P+6eyWf7sdhtOqdm4By2
Hwulm5VJmQvbj8XGJ7mLF1mz/VhkTMwr8DBn+3FYO87c28aI7cchV+/WUOu2
ebQfh4neztWujWR+HDZ5p/eQ3COr4tBPqsnce4msjkNQq6lh+3GyNg6dDr0c
IwrJujiU5LvefJJD5sQj2f39BnkqmRsPtz3PnUwWsv14OKX5q65HsP14/N23
fkxeANuPh7tL/udEd7Yfj1c+jfsldmw/Hla7UgzjLNl+PJ7lLLyd2p/ty+F/
/IfbB/TJfeTo3/NcdWPzXPp55LisichyeE62lcPR/u7jTTVkyGFvaJWhf5Hs
K8ff7Rt5qcfJfDlWFPMGme4hy+Uwaa/ZWbKZrJIj201ZLEsnZ8tR7rPdalwS
WS2HWd+KO3oS8mE50re4rnoRTNbKUWSzuNeDWeSbckzXFE19NImsk+P6LoMv
/1iT38lh57mte78hZI4C9hWBM9x7k/so4NXv27oUDnv8ChT1sjp2630APX4F
bL2wwfYZGYrv9yuxejtqyL4KbP1cUD/wEpmvgOGaPKNdJ8lyBSJXlARP3EdW
KdDw5ec/H20jZyvw6beSJ9mZZLUCmqstt/yWkw8rUFjUXcSVk7UKHDS4tuir
gHxTgY5vRxsaAsg6BYx/qsmtm05+p8CyHU+idU5kjhIXSi2mvB9N7qOEjWtU
u7EFmavEkm4jU5yN2eNX4sSOwFI5hz1+Jf5qXrSy+AP9f8VXCVfrzPMGDWS+
EvJES6HgHlmuRLyBx7QrVWSVEl4GS31dy8nZStRVnI/VHiSrlQip2JrivYt8
WIkE/ZdLXmwia5UQz+nlvDbN3/U/rtlcCw==
         "]]}, {
        Hue[0.1421359549995791, 0.6, 0.6], 
        Directive[
         PointSize[0.0055000000000000005`], 
         RGBColor[0.560181, 0.691569, 0.194885], 
         AbsoluteThickness[1.6]], 
        LineBox[CompressedData["
1:eJxVl3lYzXkbxs8kS5RlMGjCiZQ1pUkaqbudSvue6tRpX07nZBAlp+wiS6PQ
i5NCUbTL0swha0MkssUklezbWEYZr/ea5/nj7Z/6XPe5f59z1en7PF/t0AT3
cBWBQDDhO4Hgf9+7f3T79pMQgv/7Ggcdl90tA/SHmP/LOtDVyHBL8Lcg1oXR
ZkEv4cNg4onY0PxsfnzzEuLJGH9F/ke+xSbiqYj5eFXTxmAvsT4+hry1iX1R
QmyAlX/czdwnO0FsiDG+z9uL758jnoGmXLXitjGNxEYIMcQyl913iH+C3u1N
tYKENmJj9B8fWjnp0BPimcj9dN70acAbYhPkaB0cqNn5gXgWcCLo2YKML8Sm
aFCLu2JbqmLxL/+MWMXls3mz+xLPxpQpT4KbJerEZlhv9Sk3R28I8Ry8Xq+6
bYR0GLE5pkbuzLoyZCSxBVY/nG5+QV2LGJgrWhM7wUD4L8uBFWYdFQtXj6Pc
Eray1LnWvSdQboke545DFkf0KLeCus5pxY3UyZRbwbS7vNxk0TTKrZF8old5
jb0B5dbQfDHon/IOQ8ptUHRjV5sky4hyG3RbFXifdzGm3BayS3f2bBxlQrkt
CvxHJG59NYtyOwT1ST+ff+1nyu2wrGfovF9PmlFuD8X6rnSTo+aU26P5ovtt
Iy9QPhebmjMm9vK2pHwu9htZ16T6WVE+D+kK8wBhsDXl8zBBt2t0ZIQN5Q4w
X2Sbc0tiS7kDUnbv0+lZYke5I3KNNg4JT7On3BGbtm88UrhhLuVO6Dj9zlec
NY9yJ3QNqltkkutA+XwcW3ow5EqeI+Xz8avx7z5NB5wod4ao/YTrl6L5lDuj
30/Ke6qHnSl3QUSH49vCIhfKXTD7r+Htze6ulLsi77m1k+QqMVxxzimyJs3B
jV7vCuuV2ss/1xErXbHokVj77Gx36rtBP/S41eUyYrgh+2PJUhVdD+q7YYVw
lbnvDmKlGxZViBqU/Typ746gtxpDDJcQwx0BvtIVex8Ry92xs/+Z/qrOXtR3
R8+7AlXfamKBB4YGjuiXreVNfQ+MMvR4dFxOLPfAuL6705VtxEoPOIl7txy0
8qG+J05Fa7VIFMTwRI4o22N4D7HcE9uu3+/I9fKlvieq/8z81KuEWOCFR9bN
+S4qftT3Qmd9SX6aF7HcC3fnvpq3+wCx0gtzKmfKDrwnFnjDpChDmmflT31v
NIjrB2VtIpZ7w2Xs2RR5M7HSG5m1Ay0TRgdQ3wfz9ibPCg8lhg9eHp62Lmo/
sdwHjw/aZa/oJFb6IGy8jkrZhAXU98W+5Tq7e4mJ4YvUsufi1D3Ecl9saNFL
mnibWOmLoRXHNdUGB1LfD92egQf07IjhBwuzQxsylhHL/TDDaqm9WQmx0g+j
v+RHWT7gvj8se0am79MIor4/tA9bTI2cTSz3h/vjA4KcSGKlP8qz/s423UYs
CIBJxU/p3ie5H4B1jZrO79u4HwCvE60po9WCqf8trxm0unkasWABmi7vvKrn
RowF2JCqVT1yIbF8Ae786JJWmsX9BXgftzPyQzn3AzFM/VrGm2vcD0Rn7dCe
whfcD8Tdg1G3t6qKqB+IiKZXtpVDiAVBeNjVMsViDDGCMGNt9CPjycTyIITG
pR3PNeZ+EExyV75cCO4HY9gFjerTDtwPhp1Z48x1ntwPRuda6Yb6QO4Ho0U/
vDYjgvsitDY8b2iQEAtFqBz0pTR7MT9PBI8bc+Z2LicWidCkqxanXMXPF+GM
SNqpl0GsEMFEy+6XsVvZJ0KxfOq5omziVhE2rjmYfCmX/SFwbZoxLU3B/hCU
NvuHNhWwPwQbb93OPlPI/hA0FpSZuhWzPwSLC7xL0o6yPwRaXy/ae5ezPwS6
xb+5N1ayPwSzdS8NeF/N/lCE/Lq8oK6G/aE4YbLHyuIE+0OR/cZGEHOS/aGo
qxn43PYU+0Ox+La92k1mRSiqbo50HVXL/lAE3KsoGcbcGor2zHTVS/x6gRgq
Rp5TZzELxej8J+OtmH0QQ5TlounM70ckRmtS1YJP/H7lYmhnvYsKO8Z+MTSW
bmrPqmK/GA8V6bHrKtgvRi/3lC3WZewPw3KX7pbzR9gfhhHTVzcO5d8vwrDQ
vbFjShH7w+Cc9H7d4APsD4Pk/lbtun3sD4NnR4+G7V72h+GxtaQgh//erWF4
ljfJ6FQO+8PxrrpQUJnF/nDo3TjrKN/M/nAcv/en4zj+fInCsT1P3TB3DfvD
sbB8ps7zNPaHozp1nv0P/HlVhkP/sXeVZhL7wzFpcm3650T2R2DXdKfa6nj2
R2C1UUycaxT7I6DfYLL1Yij7I3DRr0JXyP9P8gicq7qn7evD/gj8E3ldJnNj
fwSctb58jXNkfwQcV+qWOtqyPxKDt+4RDbRgfySmjfZ/WjWL/ZH4u32ItvUM
9kfi8BtRU/UU9kciT9xWP2QC+yNRUOB82ZPPE2UkilR25MhHsD8Szyr7dG0f
zP4ouM/3/GW7Gvuj8N2O8y9XqLA/Cn/ezOpf/IHOM1EUXl0dXmfQxedbFB6H
j3XffIdYEYVGs7zPF+v5vIxCcJ7i44OTxK1RuHshIuV6MZ+f0WjtfbSyYDex
MBqy/jfOemfyeRqNwpE9l56ksj8aZfNs7gYlsD8ac+4+VT0WzP5oaKxLcn/n
wv5oPOr15OwwsD8a9inXfbQM2B+DLbYbBQOE7I9BTL7nkYeD2B+DgJpFDnlf
aZ6IYoC90TUOr3i+xCCo4svNBw+IFTF41X9RclADz6sYLJx4KLm+lrg1Bm2d
0wvGl/D8ikVVgaw25j/EwljcLLu+QZHB8ywWi1Sv1J9bxv5YyGcNMrkXzf5Y
1N7fueqhL/tjMW1ki/iOPftjsTb7qrxuJvtjEdw2dKViAvvjoNBQGygbxv44
NCmfKI17sT8OXSXtM1+9oXktikNAjHHfPa083+NQX2l2zuoqsSIOVybuEDyo
5Xkfh/gwU1tpMXFrHPz3pfz4eRfP/3joXTbvl7KeWBiP0L7vNn5YwvtEPMqU
x/RiItgfjysmsR63PNkfD5fNv681t2Z/PHqLnU0VhuyPR/njw3d6xrI/Hg+z
l97yHMh+CSKjk/YU9tB+I5TAJn9XzqenvA9J4GU0fJLtHWKRBElF0urMC7wf
SSA+t1Nxs4pYIcFvije2mgW8L0lwZHGgSuA24lYJHAZ4T98j5/0rAYKqD+Mf
SNifAIf+6sajA9mfgCPG46oCHNmfAJu32/7aacr+BFTPyLK8rcf+BFz8BV0/
/MD+BHjXlczwVmX/t+dFvY7Kfsv7oxT6HlMbb7USD5Zitr7iqOZVYqEUL6aX
2QXXEhtIsUXxoXn/Yd43pbAcZbv35U5iVylOph5vMV1HLJJCVFNXv3YxsVSK
gxMM82+H8X4qxcymmXumehBvkcJJlvx2pSWxQoq/1LVvPphOXCpF6qaGpXPG
8D4rRe7Hmu8V6sTXpEhaUnytTzfty61SOBoNfyR7Qvxail2P+yY9vEUskGG5
s8Mpr/PEg2UY7xFwr6GSWCjDy++TvzrlExt8y0vK3a5t5X1dhl1t9/72lRO7
yiBeUzjmsYRYJMNuZVHHskBiqQxbdHwWDnPi/V6G3rnDn1X8TLxFhhHjzBP8
JhErZLAT62j3HklcKoO69mjtY334PiBDWcqqzAS+T1yTYcnws2v124lbZej+
zm/yX9eJX8twsuDONuVpvn8komBBd0tWKfHgRMR/v2O8ZC+xMBF1+RVyl0xi
g0Q8mZqmMWs533cScdowqk0vjtg1EW0H1EaMDSAWJWL/PZszox2IpYn4w9bs
83hTvh8lInm6/w3DicRbEiGe6xVuP4JYkYhMTePTYX2ISxNxUuzdvf4938cS
8btHgu6xdl+L/wJOXUPd
         "]]}}}, {}, {}, {}, {}}, {
    DisplayFunction -> Identity, PlotRangePadding -> {{
        Scaled[0.02], 
        Scaled[0.02]}, {0, 0}}, AxesOrigin -> {0., 0}, 
     PlotRange -> {{0., 300.}, {0, 0.03}}, PlotRangeClipping -> True, 
     ImagePadding -> All, DisplayFunction -> Identity, AspectRatio -> 
     NCache[GoldenRatio^(-1), 0.6180339887498948], Axes -> {True, True}, 
     AxesLabel -> {None, None}, AxesOrigin -> {0., 0}, DisplayFunction :> 
     Identity, Frame -> {{False, False}, {False, False}}, 
     FrameLabel -> {{None, None}, {None, None}}, 
     FrameTicks -> {{Automatic, Automatic}, {Automatic, Automatic}}, 
     GridLines -> {None, None}, GridLinesStyle -> Directive[
       GrayLevel[0.5, 0.4]], 
     Method -> {"CoordinatesToolOptions" -> {"DisplayFunction" -> ({
           (Identity[#]& )[
            Part[#, 1]], 
           (Identity[#]& )[
            Part[#, 2]]}& ), "CopiedValueFunction" -> ({
           (Identity[#]& )[
            Part[#, 1]], 
           (Identity[#]& )[
            Part[#, 2]]}& )}}, PlotRange -> {{0., 300.}, {0, 0.03}}, 
     PlotRangeClipping -> True, PlotRangePadding -> {{
        Scaled[0.02], 
        Scaled[0.02]}, {0, 0}}, Ticks -> {Automatic, Automatic}}],FormBox[
    FormBox[
     TemplateBox[{"\"distance 1\"", "\"distance 5\"", "\"distance 9\""}, 
      "PointLegend", DisplayFunction -> (FormBox[
        StyleBox[
         StyleBox[
          PaneBox[
           TagBox[
            GridBox[{{
               TagBox[
                GridBox[{{
                   GraphicsBox[{{
                    Directive[
                    EdgeForm[
                    Directive[
                    Opacity[0.3], 
                    GrayLevel[0]]], 
                    PointSize[0.099], 
                    RGBColor[0.368417, 0.506779, 0.709798], 
                    AbsoluteThickness[1.6]], {
                    LineBox[{{0, 10}, {20, 10}}]}}, {
                    Directive[
                    EdgeForm[
                    Directive[
                    Opacity[0.3], 
                    GrayLevel[0]]], 
                    PointSize[0.099], 
                    RGBColor[0.368417, 0.506779, 0.709798], 
                    AbsoluteThickness[1.6]], {}}}, AspectRatio -> Full, 
                    ImageSize -> {20, 10}, PlotRangePadding -> None, 
                    ImagePadding -> Automatic, 
                    BaselinePosition -> (Scaled[0.1] -> Baseline)], #}, {
                   GraphicsBox[{{
                    Directive[
                    EdgeForm[
                    Directive[
                    Opacity[0.3], 
                    GrayLevel[0]]], 
                    PointSize[0.099], 
                    RGBColor[0.880722, 0.611041, 0.142051], 
                    AbsoluteThickness[1.6]], {
                    LineBox[{{0, 10}, {20, 10}}]}}, {
                    Directive[
                    EdgeForm[
                    Directive[
                    Opacity[0.3], 
                    GrayLevel[0]]], 
                    PointSize[0.099], 
                    RGBColor[0.880722, 0.611041, 0.142051], 
                    AbsoluteThickness[1.6]], {}}}, AspectRatio -> Full, 
                    ImageSize -> {20, 10}, PlotRangePadding -> None, 
                    ImagePadding -> Automatic, 
                    BaselinePosition -> (Scaled[0.1] -> Baseline)], #2}, {
                   GraphicsBox[{{
                    Directive[
                    EdgeForm[
                    Directive[
                    Opacity[0.3], 
                    GrayLevel[0]]], 
                    PointSize[0.099], 
                    RGBColor[0.560181, 0.691569, 0.194885], 
                    AbsoluteThickness[1.6]], {
                    LineBox[{{0, 10}, {20, 10}}]}}, {
                    Directive[
                    EdgeForm[
                    Directive[
                    Opacity[0.3], 
                    GrayLevel[0]]], 
                    PointSize[0.099], 
                    RGBColor[0.560181, 0.691569, 0.194885], 
                    AbsoluteThickness[1.6]], {}}}, AspectRatio -> Full, 
                    ImageSize -> {20, 10}, PlotRangePadding -> None, 
                    ImagePadding -> Automatic, 
                    BaselinePosition -> (Scaled[0.1] -> Baseline)], #3}}, 
                 GridBoxAlignment -> {
                  "Columns" -> {Center, Left}, "Rows" -> {{Baseline}}}, 
                 AutoDelete -> False, 
                 GridBoxDividers -> {
                  "Columns" -> {{False}}, "Rows" -> {{False}}}, 
                 GridBoxItemSize -> {"Columns" -> {{All}}, "Rows" -> {{All}}},
                  GridBoxSpacings -> {
                  "Columns" -> {{0.5}}, "Rows" -> {{0.8}}}], "Grid"]}}, 
             GridBoxAlignment -> {"Columns" -> {{Left}}, "Rows" -> {{Top}}}, 
             AutoDelete -> False, 
             GridBoxItemSize -> {
              "Columns" -> {{Automatic}}, "Rows" -> {{Automatic}}}, 
             GridBoxSpacings -> {"Columns" -> {{1}}, "Rows" -> {{0}}}], 
            "Grid"], Alignment -> Left, AppearanceElements -> None, 
           ImageMargins -> {{5, 5}, {5, 5}}, ImageSizeAction -> 
           "ResizeToFit"], LineIndent -> 0, StripOnInput -> False], {
         FontFamily -> "Arial"}, Background -> Automatic, StripOnInput -> 
         False], TraditionalForm]& ), 
      InterpretationFunction :> (RowBox[{"PointLegend", "[", 
         RowBox[{
           RowBox[{"{", 
             RowBox[{
               RowBox[{"Directive", "[", 
                 RowBox[{
                   RowBox[{"PointSize", "[", "0.0055000000000000005`", "]"}], 
                   ",", 
                   InterpretationBox[
                    ButtonBox[
                    TooltipBox[
                    GraphicsBox[{{
                    GrayLevel[0], 
                    RectangleBox[{0, 0}]}, {
                    GrayLevel[0], 
                    RectangleBox[{1, -1}]}, {
                    RGBColor[0.368417, 0.506779, 0.709798], 
                    RectangleBox[{0, -1}, {2, 1}]}}, DefaultBaseStyle -> 
                    "ColorSwatchGraphics", AspectRatio -> 1, Frame -> True, 
                    FrameStyle -> 
                    RGBColor[
                    0.24561133333333335`, 0.3378526666666667, 
                    0.4731986666666667], FrameTicks -> None, PlotRangePadding -> 
                    None, ImageSize -> 
                    Dynamic[{
                    Automatic, 1.35 CurrentValue["FontCapHeight"]/
                    AbsoluteCurrentValue[Magnification]}]], 
                    StyleBox[
                    RowBox[{"RGBColor", "[", 
                    RowBox[{"0.368417`", ",", "0.506779`", ",", "0.709798`"}],
                     "]"}], NumberMarks -> False]], Appearance -> None, 
                    BaseStyle -> {}, BaselinePosition -> Baseline, 
                    DefaultBaseStyle -> {}, ButtonFunction :> 
                    With[{Typeset`box$ = EvaluationBox[]}, 
                    If[
                    Not[
                    AbsoluteCurrentValue["Deployed"]], 
                    SelectionMove[Typeset`box$, All, Expression]; 
                    FrontEnd`Private`$ColorSelectorInitialAlpha = 1; 
                    FrontEnd`Private`$ColorSelectorInitialColor = 
                    RGBColor[0.368417, 0.506779, 0.709798]; 
                    FrontEnd`Private`$ColorSelectorUseMakeBoxes = True; 
                    MathLink`CallFrontEnd[
                    FrontEnd`AttachCell[Typeset`box$, 
                    FrontEndResource["RGBColorValueSelector"], {
                    0, {Left, Bottom}}, {Left, Top}, 
                    "ClosingActions" -> {
                    "SelectionDeparture", "ParentChanged", 
                    "EvaluatorQuit"}]]]], BaseStyle -> Inherited, Evaluator -> 
                    Automatic, Method -> "Preemptive"], 
                    RGBColor[0.368417, 0.506779, 0.709798], Editable -> False,
                     Selectable -> False], ",", 
                   RowBox[{"AbsoluteThickness", "[", "1.6`", "]"}]}], "]"}], 
               ",", 
               RowBox[{"Directive", "[", 
                 RowBox[{
                   RowBox[{"PointSize", "[", "0.0055000000000000005`", "]"}], 
                   ",", 
                   InterpretationBox[
                    ButtonBox[
                    TooltipBox[
                    GraphicsBox[{{
                    GrayLevel[0], 
                    RectangleBox[{0, 0}]}, {
                    GrayLevel[0], 
                    RectangleBox[{1, -1}]}, {
                    RGBColor[0.880722, 0.611041, 0.142051], 
                    RectangleBox[{0, -1}, {2, 1}]}}, DefaultBaseStyle -> 
                    "ColorSwatchGraphics", AspectRatio -> 1, Frame -> True, 
                    FrameStyle -> 
                    RGBColor[
                    0.587148, 0.40736066666666665`, 0.09470066666666668], 
                    FrameTicks -> None, PlotRangePadding -> None, ImageSize -> 
                    Dynamic[{
                    Automatic, 1.35 CurrentValue["FontCapHeight"]/
                    AbsoluteCurrentValue[Magnification]}]], 
                    StyleBox[
                    RowBox[{"RGBColor", "[", 
                    RowBox[{"0.880722`", ",", "0.611041`", ",", "0.142051`"}],
                     "]"}], NumberMarks -> False]], Appearance -> None, 
                    BaseStyle -> {}, BaselinePosition -> Baseline, 
                    DefaultBaseStyle -> {}, ButtonFunction :> 
                    With[{Typeset`box$ = EvaluationBox[]}, 
                    If[
                    Not[
                    AbsoluteCurrentValue["Deployed"]], 
                    SelectionMove[Typeset`box$, All, Expression]; 
                    FrontEnd`Private`$ColorSelectorInitialAlpha = 1; 
                    FrontEnd`Private`$ColorSelectorInitialColor = 
                    RGBColor[0.880722, 0.611041, 0.142051]; 
                    FrontEnd`Private`$ColorSelectorUseMakeBoxes = True; 
                    MathLink`CallFrontEnd[
                    FrontEnd`AttachCell[Typeset`box$, 
                    FrontEndResource["RGBColorValueSelector"], {
                    0, {Left, Bottom}}, {Left, Top}, 
                    "ClosingActions" -> {
                    "SelectionDeparture", "ParentChanged", 
                    "EvaluatorQuit"}]]]], BaseStyle -> Inherited, Evaluator -> 
                    Automatic, Method -> "Preemptive"], 
                    RGBColor[0.880722, 0.611041, 0.142051], Editable -> False,
                     Selectable -> False], ",", 
                   RowBox[{"AbsoluteThickness", "[", "1.6`", "]"}]}], "]"}], 
               ",", 
               RowBox[{"Directive", "[", 
                 RowBox[{
                   RowBox[{"PointSize", "[", "0.0055000000000000005`", "]"}], 
                   ",", 
                   InterpretationBox[
                    ButtonBox[
                    TooltipBox[
                    GraphicsBox[{{
                    GrayLevel[0], 
                    RectangleBox[{0, 0}]}, {
                    GrayLevel[0], 
                    RectangleBox[{1, -1}]}, {
                    RGBColor[0.560181, 0.691569, 0.194885], 
                    RectangleBox[{0, -1}, {2, 1}]}}, DefaultBaseStyle -> 
                    "ColorSwatchGraphics", AspectRatio -> 1, Frame -> True, 
                    FrameStyle -> 
                    RGBColor[
                    0.37345400000000006`, 0.461046, 0.12992333333333334`], 
                    FrameTicks -> None, PlotRangePadding -> None, ImageSize -> 
                    Dynamic[{
                    Automatic, 1.35 CurrentValue["FontCapHeight"]/
                    AbsoluteCurrentValue[Magnification]}]], 
                    StyleBox[
                    RowBox[{"RGBColor", "[", 
                    RowBox[{"0.560181`", ",", "0.691569`", ",", "0.194885`"}],
                     "]"}], NumberMarks -> False]], Appearance -> None, 
                    BaseStyle -> {}, BaselinePosition -> Baseline, 
                    DefaultBaseStyle -> {}, ButtonFunction :> 
                    With[{Typeset`box$ = EvaluationBox[]}, 
                    If[
                    Not[
                    AbsoluteCurrentValue["Deployed"]], 
                    SelectionMove[Typeset`box$, All, Expression]; 
                    FrontEnd`Private`$ColorSelectorInitialAlpha = 1; 
                    FrontEnd`Private`$ColorSelectorInitialColor = 
                    RGBColor[0.560181, 0.691569, 0.194885]; 
                    FrontEnd`Private`$ColorSelectorUseMakeBoxes = True; 
                    MathLink`CallFrontEnd[
                    FrontEnd`AttachCell[Typeset`box$, 
                    FrontEndResource["RGBColorValueSelector"], {
                    0, {Left, Bottom}}, {Left, Top}, 
                    "ClosingActions" -> {
                    "SelectionDeparture", "ParentChanged", 
                    "EvaluatorQuit"}]]]], BaseStyle -> Inherited, Evaluator -> 
                    Automatic, Method -> "Preemptive"], 
                    RGBColor[0.560181, 0.691569, 0.194885], Editable -> False,
                     Selectable -> False], ",", 
                   RowBox[{"AbsoluteThickness", "[", "1.6`", "]"}]}], "]"}]}],
              "}"}], ",", 
           RowBox[{"{", 
             RowBox[{#, ",", #2, ",", #3}], "}"}], ",", 
           RowBox[{"LegendMarkers", "\[Rule]", 
             RowBox[{"{", 
               RowBox[{
                 RowBox[{"{", 
                   RowBox[{"False", ",", "Automatic"}], "}"}], ",", 
                 RowBox[{"{", 
                   RowBox[{"False", ",", "Automatic"}], "}"}], ",", 
                 RowBox[{"{", 
                   RowBox[{"False", ",", "Automatic"}], "}"}]}], "}"}]}], ",", 
           RowBox[{"Joined", "\[Rule]", 
             RowBox[{"{", 
               RowBox[{"True", ",", "True", ",", "True"}], "}"}]}], ",", 
           RowBox[{"LabelStyle", "\[Rule]", 
             RowBox[{"{", "}"}]}], ",", 
           RowBox[{"LegendLayout", "\[Rule]", "\"Column\""}]}], "]"}]& ), 
      Editable -> True], TraditionalForm], TraditionalForm]},
  "Legended",
  DisplayFunction->(GridBox[{{
      TagBox[
       ItemBox[
        PaneBox[
         TagBox[#, "SkipImageSizeLevel"], Alignment -> {Center, Baseline}, 
         BaselinePosition -> Baseline], DefaultBaseStyle -> "Labeled"], 
       "SkipImageSizeLevel"], 
      ItemBox[#2, DefaultBaseStyle -> "LabeledLabel"]}}, 
    GridBoxAlignment -> {"Columns" -> {{Center}}, "Rows" -> {{Center}}}, 
    AutoDelete -> False, GridBoxItemSize -> Automatic, 
    BaselinePosition -> {1, 1}]& ),
  Editable->True,
  InterpretationFunction->(RowBox[{"Legended", "[", 
     RowBox[{#, ",", 
       RowBox[{"Placed", "[", 
         RowBox[{#2, ",", "After"}], "]"}]}], "]"}]& )]], "Output",
 CellChangeTimes->{
  3.753693825528656*^9, 3.7536944148546257`*^9, {3.753695505343665*^9, 
   3.753695533139268*^9}, 3.7536955656784296`*^9, 3.754815072898394*^9},
 CellLabel->"Out[13]=",ExpressionUUID->"ba4cd0e3-7c4f-4d8d-8d04-264f100a5c58"]
}, Open  ]]
},
WindowSize->{775, 561},
WindowMargins->{{287, Automatic}, {Automatic, 54}},
FrontEndVersion->"11.3 for Microsoft Windows (64-bit) (2018\:5e743\:670812\
\:65e5)",
StyleDefinitions->"Default.nb"
]
(* End of Notebook Content *)

(* Internal cache information *)
(*CellTagsOutline
CellTagsIndex->{}
*)
(*CellTagsIndex
CellTagsIndex->{}
*)
(*NotebookFileOutline
Notebook[{
Cell[CellGroupData[{
Cell[580, 22, 127, 2, 28, "Input",ExpressionUUID->"ab0d3982-72c1-42b3-8eb1-2182bb87f8d1"],
Cell[710, 26, 244, 3, 32, "Output",ExpressionUUID->"0bf46090-711d-42d4-a90c-2a221f77322c"]
}, Open  ]],
Cell[CellGroupData[{
Cell[991, 34, 195, 3, 28, "Input",ExpressionUUID->"6ae784b3-8245-4491-9888-7538dd3f4db1"],
Cell[1189, 39, 248, 3, 32, "Output",ExpressionUUID->"eb2705e7-2e93-4fad-bfe7-fb87a9930847"]
}, Open  ]],
Cell[1452, 45, 773, 21, 45, "Input",ExpressionUUID->"4e09ef69-1f13-4352-b068-37792698467f"],
Cell[CellGroupData[{
Cell[2250, 70, 306, 7, 45, "Input",ExpressionUUID->"051c123b-14c0-44f6-9f4c-e45715636c36"],
Cell[2559, 79, 1735, 44, 90, "Output",ExpressionUUID->"35f8c671-3cd0-4bc8-9dd0-3ed02c14aaae"]
}, Open  ]],
Cell[CellGroupData[{
Cell[4331, 128, 141, 2, 45, "Input",ExpressionUUID->"6b420605-755e-47d0-8f82-792183c34318"],
Cell[4475, 132, 1348, 30, 181, "Output",ExpressionUUID->"8eb3d2fd-62c4-42aa-84a9-4aff54bfa664"]
}, Open  ]],
Cell[CellGroupData[{
Cell[5860, 167, 169, 3, 45, "Input",ExpressionUUID->"abd10442-b833-45ff-845e-cddbbf646dee"],
Cell[6032, 172, 1528, 41, 71, "Output",ExpressionUUID->"3d4e87a0-d5a5-452c-9a05-7c7b8f838f79"]
}, Open  ]],
Cell[CellGroupData[{
Cell[7597, 218, 234, 6, 45, "Input",ExpressionUUID->"bf0c0f69-ea1c-4d14-926d-6ee9e1cfb0f2"],
Cell[7834, 226, 319, 7, 32, "Output",ExpressionUUID->"4171a44f-8909-4d6a-b20f-932e6b23ba12"]
}, Open  ]],
Cell[CellGroupData[{
Cell[8190, 238, 202, 5, 28, "Input",ExpressionUUID->"9377134c-eba4-46d3-a863-cce6cbad847f"],
Cell[8395, 245, 660, 13, 59, "Output",ExpressionUUID->"31c04088-930e-4a5b-b67a-843c25fce8e7"]
}, Open  ]],
Cell[9070, 261, 272, 7, 45, "Input",ExpressionUUID->"7919f928-74b6-468c-ac8d-feab4fb7ff4c"],
Cell[CellGroupData[{
Cell[9367, 272, 134, 2, 28, "Input",ExpressionUUID->"fbf6b96b-79c2-40c4-a580-b6f33e17e7b0"],
Cell[9504, 276, 205, 3, 32, "Output",ExpressionUUID->"8df5f82a-5a33-4e03-9b3e-700389f5f6d3"]
}, Open  ]],
Cell[CellGroupData[{
Cell[9746, 284, 188, 4, 45, "Input",ExpressionUUID->"ea469cb8-b94f-4ffa-992c-c157c6bd251a"],
Cell[9937, 290, 8404, 217, 142, "Output",ExpressionUUID->"fdb5aec9-da8f-4be4-ab8a-daa15413a451"]
}, Open  ]],
Cell[CellGroupData[{
Cell[18378, 512, 167, 3, 45, "Input",ExpressionUUID->"690fc364-235f-4748-9c9f-228fa2fb5b50"],
Cell[18548, 517, 308559, 4540, 26500, "Output",ExpressionUUID->"21ff9073-fd05-4be2-b029-305ac13fb23d"]
}, Open  ]],
Cell[CellGroupData[{
Cell[327144, 5062, 1210, 32, 82, "Input",ExpressionUUID->"c2dccc30-2d27-4c1f-ac6e-be5d202c0d39"],
Cell[328357, 5096, 27689, 523, 249, "Output",ExpressionUUID->"ba4cd0e3-7c4f-4d8d-8d04-264f100a5c58"]
}, Open  ]]
}
]
*)

(* End of internal cache information *)
