# Supplementary material for: Quantifying the spatial pattern of dialect words spreading from a central population
Source: J R Soc Interface. 2020 Jul 8;17(168):20200335. doi: 10.1098/rsif.2020.0335 (PMC7423420; doi:10.1098/rsif.2020.0335)
Supplement: figure 1e(1).nb [file rsif20200335supp4.nb]

(* Content-type: application/vnd.wolfram.mathematica *)

(*** Wolfram Notebook File ***)
(* http://www.wolfram.com/nb *)

(* CreatedBy='Mathematica 11.3' *)

(*CacheID: 234*)
(* Internal cache information:
NotebookFileLineBreakTest
NotebookFileLineBreakTest
NotebookDataPosition[       158,          7]
NotebookDataLength[    343334,       5263]
NotebookOptionsPosition[    339841,       5194]
NotebookOutlinePosition[    340198,       5210]
CellTagsIndexPosition[    340155,       5207]
WindowFrame->Normal*)

(* Beginning of Notebook Content *)
Notebook[{

Cell[CellGroupData[{
Cell[BoxData[
 RowBox[{"n", "=", "9"}]], "Input",
 CellLabel->"In[1]:=",ExpressionUUID->"ab0d3982-72c1-42b3-8eb1-2182bb87f8d1"],

Cell[BoxData["9"], "Output",
 CellChangeTimes->{3.7446789477591057`*^9, 3.744680079169492*^9, 
  3.7536936336404343`*^9, 3.7674900191537185`*^9},
 CellLabel->"Out[1]=",ExpressionUUID->"7b8abf19-7965-42d1-ac3f-98fdccce8cfc"]
}, Open  ]],

Cell[CellGroupData[{

Cell[BoxData[
 RowBox[{"a", "=", "0.1"}]], "Input",
 CellChangeTimes->{{3.744680083435646*^9, 3.744680084670151*^9}},
 CellLabel->"In[2]:=",ExpressionUUID->"6ae784b3-8245-4491-9888-7538dd3f4db1"],

Cell[BoxData["0.1`"], "Output",
 CellChangeTimes->{3.7446789618598776`*^9, 3.744680085435809*^9, 
  3.7536936352181883`*^9, 3.767490022887226*^9},
 CellLabel->"Out[2]=",ExpressionUUID->"7356a32d-2048-48cc-b5d3-0d38f4c3fa53"]
}, Open  ]],

Cell[BoxData[
 RowBox[{
  RowBox[{"trans", "[", 
   RowBox[{"i_", ",", "j_"}], "]"}], ":=", 
  RowBox[{"If", "[", 
   RowBox[{
    RowBox[{"i", "\[Equal]", "j"}], ",", 
    RowBox[{"1", "-", "a"}], ",", 
    RowBox[{"If", "[", 
     RowBox[{
      RowBox[{"i", "\[Equal]", 
       RowBox[{"j", "+", "1"}]}], ",", "a", ",", "0"}], "]"}]}], 
   "]"}]}]], "Input",
 CellChangeTimes->{{3.7446801790853653`*^9, 3.7446801928386545`*^9}, {
  3.744680281283396*^9, 3.7446803018361063`*^9}},
 CellLabel->"In[3]:=",ExpressionUUID->"4e09ef69-1f13-4352-b068-37792698467f"],

Cell[CellGroupData[{

Cell[BoxData[
 RowBox[{"A", "=", 
  RowBox[{"Array", "[", 
   RowBox[{"trans", ",", 
    RowBox[{"{", 
     RowBox[{"n", ",", "n"}], "}"}]}], "]"}]}]], "Input",
 CellChangeTimes->{{3.744680183679611*^9, 3.7446801995737033`*^9}},
 CellLabel->"In[4]:=",ExpressionUUID->"051c123b-14c0-44f6-9f4c-e45715636c36"],

Cell[BoxData[
 RowBox[{"{", 
  RowBox[{
   RowBox[{"{", 
    RowBox[{
    "0.9`", ",", "0", ",", "0", ",", "0", ",", "0", ",", "0", ",", "0", ",", 
     "0", ",", "0"}], "}"}], ",", 
   RowBox[{"{", 
    RowBox[{
    "0.1`", ",", "0.9`", ",", "0", ",", "0", ",", "0", ",", "0", ",", "0", 
     ",", "0", ",", "0"}], "}"}], ",", 
   RowBox[{"{", 
    RowBox[{
    "0", ",", "0.1`", ",", "0.9`", ",", "0", ",", "0", ",", "0", ",", "0", 
     ",", "0", ",", "0"}], "}"}], ",", 
   RowBox[{"{", 
    RowBox[{
    "0", ",", "0", ",", "0.1`", ",", "0.9`", ",", "0", ",", "0", ",", "0", 
     ",", "0", ",", "0"}], "}"}], ",", 
   RowBox[{"{", 
    RowBox[{
    "0", ",", "0", ",", "0", ",", "0.1`", ",", "0.9`", ",", "0", ",", "0", 
     ",", "0", ",", "0"}], "}"}], ",", 
   RowBox[{"{", 
    RowBox[{
    "0", ",", "0", ",", "0", ",", "0", ",", "0.1`", ",", "0.9`", ",", "0", 
     ",", "0", ",", "0"}], "}"}], ",", 
   RowBox[{"{", 
    RowBox[{
    "0", ",", "0", ",", "0", ",", "0", ",", "0", ",", "0.1`", ",", "0.9`", 
     ",", "0", ",", "0"}], "}"}], ",", 
   RowBox[{"{", 
    RowBox[{
    "0", ",", "0", ",", "0", ",", "0", ",", "0", ",", "0", ",", "0.1`", ",", 
     "0.9`", ",", "0"}], "}"}], ",", 
   RowBox[{"{", 
    RowBox[{
    "0", ",", "0", ",", "0", ",", "0", ",", "0", ",", "0", ",", "0", ",", 
     "0.1`", ",", "0.9`"}], "}"}]}], "}"}]], "Output",
 CellChangeTimes->{
  3.7446789907610807`*^9, {3.744680090484885*^9, 3.7446801069182177`*^9}, {
   3.744680184992173*^9, 3.7446802007300987`*^9}, {3.7446802846552024`*^9, 
   3.744680305271801*^9}, 3.753693637295882*^9, 3.76749002537101*^9},
 CellLabel->"Out[4]=",ExpressionUUID->"5f23ba1c-483a-457e-9826-a68dc34c05ff"]
}, Open  ]],

Cell[CellGroupData[{

Cell[BoxData[
 RowBox[{"MatrixForm", "[", "A", "]"}]], "Input",
 CellLabel->"In[5]:=",ExpressionUUID->"6b420605-755e-47d0-8f82-792183c34318"],

Cell[BoxData[
 TagBox[
  RowBox[{"(", "\[NoBreak]", GridBox[{
     {"0.9`", "0", "0", "0", "0", "0", "0", "0", "0"},
     {"0.1`", "0.9`", "0", "0", "0", "0", "0", "0", "0"},
     {"0", "0.1`", "0.9`", "0", "0", "0", "0", "0", "0"},
     {"0", "0", "0.1`", "0.9`", "0", "0", "0", "0", "0"},
     {"0", "0", "0", "0.1`", "0.9`", "0", "0", "0", "0"},
     {"0", "0", "0", "0", "0.1`", "0.9`", "0", "0", "0"},
     {"0", "0", "0", "0", "0", "0.1`", "0.9`", "0", "0"},
     {"0", "0", "0", "0", "0", "0", "0.1`", "0.9`", "0"},
     {"0", "0", "0", "0", "0", "0", "0", "0.1`", "0.9`"}
    },
    GridBoxAlignment->{
     "Columns" -> {{Center}}, "ColumnsIndexed" -> {}, "Rows" -> {{Baseline}}, 
      "RowsIndexed" -> {}},
    GridBoxSpacings->{"Columns" -> {
        Offset[0.27999999999999997`], {
         Offset[0.7]}, 
        Offset[0.27999999999999997`]}, "ColumnsIndexed" -> {}, "Rows" -> {
        Offset[0.2], {
         Offset[0.4]}, 
        Offset[0.2]}, "RowsIndexed" -> {}}], "\[NoBreak]", ")"}],
  Function[BoxForm`e$, 
   MatrixForm[BoxForm`e$]]]], "Output",
 CellChangeTimes->{3.7446790020904083`*^9, 3.744680119955223*^9, 
  3.744680314241503*^9, 3.75369363867053*^9, 3.7674900272924366`*^9},
 CellLabel->
  "Out[5]//MatrixForm=",ExpressionUUID->"515fa728-02cd-4e14-95a4-\
2cf3f8b7b1d8"]
}, Open  ]],

Cell[CellGroupData[{

Cell[BoxData[
 RowBox[{"En", "=", 
  RowBox[{"IdentityMatrix", "[", "n", "]"}]}]], "Input",
 CellLabel->"In[6]:=",ExpressionUUID->"abd10442-b833-45ff-845e-cddbbf646dee"],

Cell[BoxData[
 RowBox[{"{", 
  RowBox[{
   RowBox[{"{", 
    RowBox[{
    "1", ",", "0", ",", "0", ",", "0", ",", "0", ",", "0", ",", "0", ",", "0",
      ",", "0"}], "}"}], ",", 
   RowBox[{"{", 
    RowBox[{
    "0", ",", "1", ",", "0", ",", "0", ",", "0", ",", "0", ",", "0", ",", "0",
      ",", "0"}], "}"}], ",", 
   RowBox[{"{", 
    RowBox[{
    "0", ",", "0", ",", "1", ",", "0", ",", "0", ",", "0", ",", "0", ",", "0",
      ",", "0"}], "}"}], ",", 
   RowBox[{"{", 
    RowBox[{
    "0", ",", "0", ",", "0", ",", "1", ",", "0", ",", "0", ",", "0", ",", "0",
      ",", "0"}], "}"}], ",", 
   RowBox[{"{", 
    RowBox[{
    "0", ",", "0", ",", "0", ",", "0", ",", "1", ",", "0", ",", "0", ",", "0",
      ",", "0"}], "}"}], ",", 
   RowBox[{"{", 
    RowBox[{
    "0", ",", "0", ",", "0", ",", "0", ",", "0", ",", "1", ",", "0", ",", "0",
      ",", "0"}], "}"}], ",", 
   RowBox[{"{", 
    RowBox[{
    "0", ",", "0", ",", "0", ",", "0", ",", "0", ",", "0", ",", "1", ",", "0",
      ",", "0"}], "}"}], ",", 
   RowBox[{"{", 
    RowBox[{
    "0", ",", "0", ",", "0", ",", "0", ",", "0", ",", "0", ",", "0", ",", "1",
      ",", "0"}], "}"}], ",", 
   RowBox[{"{", 
    RowBox[{
    "0", ",", "0", ",", "0", ",", "0", ",", "0", ",", "0", ",", "0", ",", "0",
      ",", "1"}], "}"}]}], "}"}]], "Output",
 CellChangeTimes->{3.744679020154823*^9, 3.744680324601977*^9, 
  3.7536936403888655`*^9, 3.7674900307291293`*^9},
 CellLabel->"Out[6]=",ExpressionUUID->"253d6cbe-23c3-494f-b4a9-dbc0f75d80fa"]
}, Open  ]],

Cell[CellGroupData[{

Cell[BoxData[
 RowBox[{"u", "=", 
  RowBox[{"Table", "[", 
   RowBox[{"1", ",", 
    RowBox[{"{", 
     RowBox[{"i", ",", "n"}], "}"}]}], "]"}]}]], "Input",
 CellLabel->"In[7]:=",ExpressionUUID->"bf0c0f69-ea1c-4d14-926d-6ee9e1cfb0f2"],

Cell[BoxData[
 RowBox[{"{", 
  RowBox[{
  "1", ",", "1", ",", "1", ",", "1", ",", "1", ",", "1", ",", "1", ",", "1", 
   ",", "1"}], "}"}]], "Output",
 CellChangeTimes->{3.753693702285781*^9, 3.7674900348375406`*^9},
 CellLabel->"Out[7]=",ExpressionUUID->"6bb6ee2d-c3c8-432c-9e2e-64aef03dcc7b"]
}, Open  ]],

Cell[CellGroupData[{

Cell[BoxData[
 RowBox[{"vec", "=", 
  RowBox[{
   RowBox[{"(", 
    RowBox[{"En", "-", "A"}], ")"}], ".", "u"}]}]], "Input",
 CellLabel->"In[8]:=",ExpressionUUID->"9377134c-eba4-46d3-a863-cce6cbad847f"],

Cell[BoxData[
 RowBox[{"{", 
  RowBox[{"0.09999999999999998`", ",", 
   RowBox[{"-", "2.7755575615628914`*^-17"}], ",", 
   RowBox[{"-", "2.7755575615628914`*^-17"}], ",", 
   RowBox[{"-", "2.7755575615628914`*^-17"}], ",", 
   RowBox[{"-", "2.7755575615628914`*^-17"}], ",", 
   RowBox[{"-", "2.7755575615628914`*^-17"}], ",", 
   RowBox[{"-", "2.7755575615628914`*^-17"}], ",", 
   RowBox[{"-", "2.7755575615628914`*^-17"}], ",", 
   RowBox[{"-", "2.7755575615628914`*^-17"}]}], "}"}]], "Output",
 CellChangeTimes->{3.753693712580247*^9, 3.767490040820509*^9},
 CellLabel->"Out[8]=",ExpressionUUID->"af19b654-b4b4-4b63-9c12-7b64ff73a4fa"]
}, Open  ]],

Cell[BoxData[
 RowBox[{
  RowBox[{"f", "[", "j_", "]"}], ":=", 
  RowBox[{
   RowBox[{"MatrixPower", "[", 
    RowBox[{"A", ",", 
     RowBox[{"j", "-", "1"}]}], "]"}], ".", "vec"}]}]], "Input",
 CellLabel->"In[9]:=",ExpressionUUID->"7919f928-74b6-468c-ac8d-feab4fb7ff4c"],

Cell[CellGroupData[{

Cell[BoxData[
 RowBox[{"rmax", "=", "1000"}]], "Input",
 CellLabel->"In[10]:=",ExpressionUUID->"fbf6b96b-79c2-40c4-a580-b6f33e17e7b0"],

Cell[BoxData["1000"], "Output",
 CellChangeTimes->{3.7536937469626894`*^9, 3.7674900775462904`*^9},
 CellLabel->"Out[10]=",ExpressionUUID->"22ac1a30-52a9-4fec-9555-a499a95d9e7a"]
}, Open  ]],

Cell[CellGroupData[{

Cell[BoxData[
 RowBox[{"Mf", "=", 
  RowBox[{"Array", "[", 
   RowBox[{"f", ",", "rmax"}], "]"}]}]], "Input",
 CellLabel->"In[12]:=",ExpressionUUID->"ea469cb8-b94f-4ffa-992c-c157c6bd251a"],

Cell[BoxData[
 InterpretationBox[
  TagBox[
   FrameBox[GridBox[{
      {
       ItemBox[
        TagBox[
         RowBox[{"{", 
          RowBox[{
           RowBox[{"{", 
            RowBox[{"0.09999999999999998`", ",", 
             RowBox[{"-", "2.7755575615628914`*^-17"}], ",", 
             RowBox[{"-", "2.7755575615628914`*^-17"}], ",", 
             RowBox[{"-", "2.7755575615628914`*^-17"}], ",", 
             RowBox[{"-", "2.7755575615628914`*^-17"}], ",", 
             RowBox[{"-", "2.7755575615628914`*^-17"}], ",", 
             RowBox[{"-", "2.7755575615628914`*^-17"}], ",", 
             RowBox[{"-", "2.7755575615628914`*^-17"}], ",", 
             RowBox[{"-", "2.7755575615628914`*^-17"}]}], "}"}], ",", 
           TemplateBox[{"998"},
            "OutputSizeLimit`Skeleton"], ",", 
           RowBox[{"{", 
            RowBox[{
            "1.942079168580785`*^-47", ",", "2.1557078771246722`*^-45", ",", 
             "1.1952202563169018`*^-43", ",", "4.413461464992411`*^-42", ",", 
             "1.2210576719812338`*^-40", ",", "2.6998941858251723`*^-39", ",",
              "4.969805223537447`*^-38", ",", "7.833359661861406`*^-37", ",", 
             "1.0792628867453493`*^-35"}], "}"}]}], "}"}],
         Short[#, 5]& ],
        BaseStyle->{Deployed -> False},
        StripOnInput->False]},
      {GridBox[{
         {
          TagBox[
           TooltipBox[
            StyleBox[
             StyleBox[
              DynamicBox[ToBoxes[
                FEPrivate`FrontEndResource[
                "FEStrings", "sizeBriefExplanation"], StandardForm],
               ImageSizeCache->{55., {1., 10.}}],
              StripOnInput->False,
              DynamicUpdating->True], "OSLText",
             StripOnInput->False],
            StyleBox[
             DynamicBox[
              ToBoxes[
               FEPrivate`FrontEndResource["FEStrings", "sizeExplanation"], 
               StandardForm]], DynamicUpdating -> True, StripOnInput -> 
             False]],
           Annotation[#, 
            Style[
             Dynamic[
              FEPrivate`FrontEndResource["FEStrings", "sizeExplanation"]], 
             DynamicUpdating -> True], "Tooltip"]& ], 
          ButtonBox[
           PaneSelectorBox[{False->
            StyleBox[
             StyleBox[
              DynamicBox[ToBoxes[
                FEPrivate`FrontEndResource["FEStrings", "sizeShowLess"], 
                StandardForm],
               ImageSizeCache->{63., {1., 10.}}],
              StripOnInput->False,
              DynamicUpdating->True], "OSLControl",
             StripOnInput->False], True->
            StyleBox[
             StyleBox[
              DynamicBox[ToBoxes[
                FEPrivate`FrontEndResource["FEStrings", "sizeShowLess"], 
                StandardForm]],
              StripOnInput->False,
              DynamicUpdating->True], "OSLControlActive",
             StripOnInput->False]}, Dynamic[
             CurrentValue["MouseOver"]],
            Alignment->Center,
            FrameMargins->0,
            ImageSize->{Automatic, 25}],
           Appearance->None,
           BaselinePosition->Baseline,
           
           ButtonFunction:>OutputSizeLimit`ButtonFunction[
            OutputSizeLimit`Defer, 12, 25675088258657215557, 5/2],
           Enabled->True,
           Evaluator->Automatic,
           Method->"Queued"], 
          ButtonBox[
           PaneSelectorBox[{False->
            StyleBox[
             StyleBox[
              DynamicBox[ToBoxes[
                FEPrivate`FrontEndResource["FEStrings", "sizeShowMore"], 
                StandardForm],
               ImageSizeCache->{50., {1., 10.}}],
              StripOnInput->False,
              DynamicUpdating->True], "OSLControl",
             StripOnInput->False], True->
            StyleBox[
             StyleBox[
              DynamicBox[ToBoxes[
                FEPrivate`FrontEndResource["FEStrings", "sizeShowMore"], 
                StandardForm],
               ImageSizeCache->{50., {1., 10.}}],
              StripOnInput->False,
              DynamicUpdating->True], "OSLControlActive",
             StripOnInput->False]}, Dynamic[
             CurrentValue["MouseOver"]],
            Alignment->Center,
            FrameMargins->0,
            ImageSize->{Automatic, 25}],
           Appearance->None,
           BaselinePosition->Baseline,
           
           ButtonFunction:>OutputSizeLimit`ButtonFunction[
            OutputSizeLimit`Defer, 12, 25675088258657215557, 5 2],
           Enabled->True,
           Evaluator->Automatic,
           Method->"Queued"], 
          ButtonBox[
           PaneSelectorBox[{False->
            StyleBox[
             StyleBox[
              DynamicBox[ToBoxes[
                FEPrivate`FrontEndResource["FEStrings", "sizeShowAll"], 
                StandardForm],
               ImageSizeCache->{53., {1., 10.}}],
              StripOnInput->False,
              DynamicUpdating->True], "OSLControl",
             StripOnInput->False], True->
            StyleBox[
             StyleBox[
              DynamicBox[ToBoxes[
                FEPrivate`FrontEndResource["FEStrings", "sizeShowAll"], 
                StandardForm],
               ImageSizeCache->{53., {1., 10.}}],
              StripOnInput->False,
              DynamicUpdating->True], "OSLControlActive",
             StripOnInput->False]}, Dynamic[
             CurrentValue["MouseOver"]],
            Alignment->Center,
            FrameMargins->0,
            ImageSize->{Automatic, 25}],
           Appearance->None,
           BaselinePosition->Baseline,
           
           ButtonFunction:>OutputSizeLimit`ButtonFunction[
            OutputSizeLimit`Defer, 12, 25675088258657215557, Infinity],
           Enabled->True,
           Evaluator->Automatic,
           Method->"Queued"], 
          ButtonBox[
           PaneSelectorBox[{False->
            StyleBox[
             StyleBox[
              DynamicBox[ToBoxes[
                FEPrivate`FrontEndResource["FEStrings", "sizeChangeLimit"], 
                StandardForm],
               ImageSizeCache->{97., {1., 10.}}],
              StripOnInput->False,
              DynamicUpdating->True], "OSLControl",
             StripOnInput->False], True->
            StyleBox[
             StyleBox[
              DynamicBox[ToBoxes[
                FEPrivate`FrontEndResource["FEStrings", "sizeChangeLimit"], 
                StandardForm]],
              StripOnInput->False,
              DynamicUpdating->True], "OSLControlActive",
             StripOnInput->False]}, Dynamic[
             CurrentValue["MouseOver"]],
            Alignment->Center,
            FrameMargins->0,
            ImageSize->{Automatic, 25}],
           Appearance->None,
           BaselinePosition->Baseline,
           ButtonFunction:>FrontEndExecute[{
              FrontEnd`SetOptions[
              FrontEnd`$FrontEnd, 
               FrontEnd`PreferencesSettings -> {"Page" -> "Advanced"}], 
              FrontEnd`FrontEndToken["PreferencesDialog"]}],
           Evaluator->None,
           Method->"Preemptive"]}
        },
        AutoDelete->False,
        FrameStyle->GrayLevel[0.85],
        GridBoxDividers->{"Columns" -> {False, {True}}},
        GridBoxItemSize->{"Columns" -> {{Automatic}}, "Rows" -> {{Automatic}}},
        GridBoxSpacings->{"Columns" -> {{2}}}]}
     },
     DefaultBaseStyle->"Column",
     GridBoxAlignment->{
      "Columns" -> {{Left}}, "ColumnsIndexed" -> {}, "Rows" -> {{Baseline}}, 
       "RowsIndexed" -> {}},
     GridBoxDividers->{
      "Columns" -> {{False}}, "ColumnsIndexed" -> {}, "Rows" -> {{False}}, 
       "RowsIndexed" -> {}},
     GridBoxItemSize->{
      "Columns" -> {{Automatic}}, "ColumnsIndexed" -> {}, "Rows" -> {{1.}}, 
       "RowsIndexed" -> {}},
     GridBoxSpacings->{"Columns" -> {
         Offset[0.27999999999999997`], {
          Offset[0.5599999999999999]}, 
         Offset[0.27999999999999997`]}, "ColumnsIndexed" -> {}, "Rows" -> {
         Offset[0.2], 
         Offset[1.2], {
          Offset[0.4]}, 
         Offset[0.2]}, "RowsIndexed" -> {}}],
    BaseStyle->"OutputSizeLimit",
    FrameMargins->{{12, 12}, {0, 15}},
    FrameStyle->GrayLevel[0.85],
    RoundingRadius->5,
    StripOnInput->False],
   Deploy,
   DefaultBaseStyle->"Deploy"],
  If[25675088258657215557 === $SessionID, 
   Out[12], Message[
     MessageName[Syntax, "noinfoker"]]; Missing["NotAvailable"]; 
   Null]]], "Output",
 CellChangeTimes->{
  3.7536937563042603`*^9, {3.7674900837948227`*^9, 3.7674900929801645`*^9}},
 CellLabel->"Out[12]=",ExpressionUUID->"efde9f54-f1ff-489e-8852-62898358d020"]
}, Open  ]],

Cell[CellGroupData[{

Cell[BoxData[
 RowBox[{"Mft", "=", 
  RowBox[{"Transpose", "[", "Mf", "]"}]}]], "Input",
 CellLabel->"In[14]:=",ExpressionUUID->"690fc364-235f-4748-9c9f-228fa2fb5b50"],

Cell[BoxData[
 RowBox[{"{", 
  RowBox[{
   RowBox[{"{", 
    RowBox[{
    "0.09999999999999998`", ",", "0.08999999999999998`", ",", 
     "0.08099999999999999`", ",", "0.07289999999999999`", ",", "0.06561`", 
     ",", "0.059049000000000004`", ",", "0.05314410000000001`", ",", 
     "0.04782969`", ",", "0.043046721`", ",", "0.038742048900000006`", ",", 
     "0.03486784401000001`", ",", "0.03138105960900001`", ",", 
     "0.02824295364810001`", ",", "0.025418658283290006`", ",", 
     "0.022876792454961006`", ",", "0.020589113209464906`", ",", 
     "0.01853020188851842`", ",", "0.016677181699666577`", ",", 
     "0.01500946352969992`", ",", "0.013508517176729929`", ",", 
     "0.01215766545905694`", ",", "0.010941898913151246`", ",", 
     "0.009847709021836121`", ",", "0.00886293811965251`", ",", 
     "0.007976644307687257`", ",", "0.007178979876918533`", ",", 
     "0.006461081889226679`", ",", "0.005814973700304011`", ",", 
     "0.00523347633027361`", ",", "0.004710128697246249`", ",", 
     "0.004239115827521623`", ",", "0.003815204244769461`", ",", 
     "0.003433683820292517`", ",", "0.0030903154382632653`", ",", 
     "0.002781283894436939`", ",", "0.002503155504993245`", ",", 
     "0.0022528399544939205`", ",", "0.0020275559590445286`", ",", 
     "0.0018248003631400756`", ",", "0.0016423203268260682`", ",", 
     "0.0014780882941434624`", ",", "0.0013302794647291163`", ",", 
     "0.0011972515182562045`", ",", "0.001077526366430584`", ",", 
     "0.0009697737297875257`", ",", "0.0008727963568087731`", ",", 
     "0.0007855167211278958`", ",", "0.0007069650490151061`", ",", 
     "0.0006362685441135955`", ",", "0.0005726416897022359`", ",", 
     "0.0005153775207320124`", ",", "0.00046383976865881126`", ",", 
     "0.00041745579179293`", ",", "0.000375710212613637`", ",", 
     "0.00033813919135227327`", ",", "0.000304325272217046`", ",", 
     "0.0002738927449953413`", ",", "0.0002465034704958072`", ",", 
     "0.00022185312344622649`", ",", "0.00019966781110160385`", ",", 
     "0.00017970102999144343`", ",", "0.0001617309269922991`", ",", 
     "0.0001455578342930692`", ",", "0.00013100205086376228`", ",", 
     "0.00011790184577738618`", ",", "0.00010611166119964755`", ",", 
     "0.00009550049507968279`", ",", "0.00008595044557171452`", ",", 
     "0.00007735540101454307`", ",", "0.00006961986091308877`", ",", 
     "0.00006265787482177988`", ",", "0.0000563920873396019`", ",", 
     "0.0000507528786056417`", ",", "0.00004567759074507754`", ",", 
     "0.00004110983167056978`", ",", "0.000036998848503512806`", ",", 
     "0.000033298963653161525`", ",", "0.000029969067287845377`", ",", 
     "0.00002697216055906084`", ",", "0.00002427494450315476`", ",", 
     "0.000021847450052839308`", ",", "0.00001966270504755538`", ",", 
     "0.000017696434542799843`", ",", "0.00001592679108851986`", ",", 
     "0.000014334111979667874`", ",", "0.000012900700781701086`", ",", 
     "0.000011610630703530976`", ",", "0.000010449567633177879`", ",", 
     "9.404610869860091`*^-6", ",", "8.464149782874082`*^-6", ",", 
     "7.617734804586674`*^-6", ",", "6.855961324128007`*^-6", ",", 
     "6.170365191715205`*^-6", ",", "5.553328672543685`*^-6", ",", 
     "4.997995805289315`*^-6", ",", "4.498196224760384`*^-6", ",", 
     "4.048376602284345`*^-6", ",", "3.643538942055911`*^-6", ",", 
     "3.2791850478503194`*^-6", ",", "2.951266543065287`*^-6", ",", 
     "2.65613988875876`*^-6", ",", "2.390525899882884`*^-6", ",", 
     "2.1514733098945957`*^-6", ",", "1.936325978905136`*^-6", ",", 
     "1.7426933810146216`*^-6", ",", "1.5684240429131594`*^-6", ",", 
     "1.4115816386218436`*^-6", ",", "1.2704234747596591`*^-6", ",", 
     "1.1433811272836931`*^-6", ",", "1.0290430145553239`*^-6", ",", 
     "9.261387130997914`*^-7", ",", "8.335248417898123`*^-7", ",", 
     "7.501723576108308`*^-7", ",", "6.751551218497478`*^-7", ",", 
     "6.07639609664773`*^-7", ",", "5.468756486982956`*^-7", ",", 
     "4.921880838284662`*^-7", ",", "4.4296927544561955`*^-7", ",", 
     "3.9867234790105766`*^-7", ",", "3.5880511311095187`*^-7", ",", 
     "3.2292460179985654`*^-7", ",", "2.906321416198709`*^-7", ",", 
     "2.6156892745788383`*^-7", ",", "2.3541203471209547`*^-7", ",", 
     "2.1187083124088593`*^-7", ",", "1.9068374811679732`*^-7", ",", 
     "1.716153733051176`*^-7", ",", "1.5445383597460585`*^-7", ",", 
     "1.3900845237714557`*^-7", ",", "1.25107607139431`*^-7", ",", 
     "1.1259684642548793`*^-7", ",", "1.0133716178293913`*^-7", ",", 
     "9.12034456046452`*^-8", ",", "8.208310104418067`*^-8", ",", 
     "7.387479093976263`*^-8", ",", "6.648731184578637`*^-8", ",", 
     "5.983858066120773`*^-8", ",", "5.3854722595086966`*^-8", ",", 
     "4.846925033557826`*^-8", ",", "4.362232530202044`*^-8", ",", 
     "3.926009277181838`*^-8", ",", "3.533408349463654`*^-8", ",", 
     "3.18006751451729`*^-8", ",", "2.8620607630655607`*^-8", ",", 
     "2.575854686759004`*^-8", ",", "2.3182692180831037`*^-8", ",", 
     "2.0864422962747934`*^-8", ",", "1.8777980666473142`*^-8", ",", 
     "1.6900182599825823`*^-8", ",", "1.521016433984324`*^-8", ",", 
     "1.368914790585892`*^-8", ",", "1.2320233115273028`*^-8", ",", 
     "1.1088209803745727`*^-8", ",", "9.979388823371155`*^-9", ",", 
     "8.98144994103404`*^-9", ",", "8.083304946930636`*^-9", ",", 
     "7.274974452237575`*^-9", ",", "6.547477007013817`*^-9", ",", 
     "5.892729306312435`*^-9", ",", "5.303456375681192`*^-9", ",", 
     "4.773110738113084`*^-9", ",", "4.295799664301776`*^-9", ",", 
     "3.866219697871598`*^-9", ",", "3.4795977280844386`*^-9", ",", 
     "3.131637955275995`*^-9", ",", "2.8184741597483957`*^-9", ",", 
     "2.536626743773556`*^-9", ",", "2.2829640693962002`*^-9", ",", 
     "2.0546676624565806`*^-9", ",", "1.8492008962109229`*^-9", ",", 
     "1.6642808065898307`*^-9", ",", "1.4978527259308476`*^-9", ",", 
     "1.3480674533377626`*^-9", ",", "1.2132607080039864`*^-9", ",", 
     "1.0919346372035877`*^-9", ",", "9.82741173483229`*^-10", ",", 
     "8.844670561349059`*^-10", ",", "7.960203505214153`*^-10", ",", 
     "7.164183154692739`*^-10", ",", "6.447764839223465`*^-10", ",", 
     "5.802988355301119`*^-10", ",", "5.222689519771007`*^-10", ",", 
     "4.700420567793906`*^-10", ",", "4.230378511014516`*^-10", ",", 
     "3.807340659913062`*^-10", ",", "3.426606593921756`*^-10", ",", 
     "3.0839459345295807`*^-10", ",", "2.775551341076623`*^-10", ",", 
     "2.49799620696896`*^-10", ",", "2.248196586272064`*^-10", ",", 
     "2.0233769276448578`*^-10", ",", "1.821039234880372`*^-10", ",", 
     "1.6389353113923344`*^-10", ",", "1.475041780253101`*^-10", ",", 
     "1.327537602227791`*^-10", ",", "1.194783842005012`*^-10", ",", 
     "1.0753054578045103`*^-10", ",", "9.677749120240593`*^-11", ",", 
     "8.709974208216533`*^-11", ",", "7.83897678739488`*^-11", ",", 
     "7.055079108655398`*^-11", ",", "6.34957119778986`*^-11", ",", 
     "5.7146140780108736`*^-11", ",", "5.143152670209787`*^-11", ",", 
     "4.628837403188809`*^-11", ",", "4.165953662869928`*^-11", ",", 
     "3.749358296582935`*^-11", ",", "3.374422466924641`*^-11", ",", 
     "3.036980220232174`*^-11", ",", "2.733282198208956`*^-11", ",", 
     "2.459953978388061`*^-11", ",", "2.213958580549255`*^-11", ",", 
     "1.992562722494329`*^-11", ",", "1.7933064502448963`*^-11", ",", 
     "1.6139758052204064`*^-11", ",", "1.4525782246983659`*^-11", ",", 
     "1.3073204022285294`*^-11", ",", "1.1765883620056765`*^-11", ",", 
     "1.0589295258051087`*^-11", ",", "9.53036573224598`*^-12", ",", 
     "8.57732915902138`*^-12", ",", "7.719596243119242`*^-12", ",", 
     "6.947636618807318`*^-12", ",", "6.252872956926586`*^-12", ",", 
     "5.627585661233924`*^-12", ",", "5.0648270951105325`*^-12", ",", 
     "4.558344385599479`*^-12", ",", "4.1025099470395315`*^-12", ",", 
     "3.692258952335578`*^-12", ",", "3.32303305710202`*^-12", ",", 
     "2.9907297513918178`*^-12", ",", "2.691656776252636`*^-12", ",", 
     "2.422491098627373`*^-12", ",", "2.1802419887646355`*^-12", ",", 
     "1.9622177898881722`*^-12", ",", "1.7659960108993549`*^-12", ",", 
     "1.5893964098094198`*^-12", ",", "1.4304567688284779`*^-12", ",", 
     "1.28741109194563`*^-12", ",", "1.158669982751067`*^-12", ",", 
     "1.0428029844759594`*^-12", ",", "9.385226860283636`*^-13", ",", 
     "8.446704174255271`*^-13", ",", "7.602033756829744`*^-13", ",", 
     "6.841830381146771`*^-13", ",", "6.157647343032095`*^-13", ",", 
     "5.541882608728886`*^-13", ",", "4.987694347855997`*^-13", ",", 
     "4.4889249130703974`*^-13", ",", "4.0400324217633574`*^-13", ",", 
     "3.6360291795870214`*^-13", ",", "3.2724262616283194`*^-13", ",", 
     "2.9451836354654877`*^-13", ",", "2.6506652719189394`*^-13", ",", 
     "2.385598744727046`*^-13", ",", "2.147038870254341`*^-13", ",", 
     "1.9323349832289149`*^-13", ",", "1.7391014849060233`*^-13", ",", 
     "1.5651913364154213`*^-13", ",", "1.4086722027738794`*^-13", ",", 
     "1.2678049824964915`*^-13", ",", "1.1410244842468424`*^-13", ",", 
     "1.0269220358221582`*^-13", ",", "9.242298322399424`*^-14", ",", 
     "8.318068490159478`*^-14", ",", "7.48626164114353`*^-14", ",", 
     "6.737635477029176`*^-14", ",", "6.063871929326259`*^-14", ",", 
     "5.457484736393636`*^-14", ",", "4.9117362627542723`*^-14", ",", 
     "4.4205626364788455`*^-14", ",", "3.9785063728309614`*^-14", ",", 
     "3.5806557355478655`*^-14", ",", "3.222590161993079`*^-14", ",", 
     "2.900331145793771`*^-14", ",", "2.6102980312143943`*^-14", ",", 
     "2.3492682280929543`*^-14", ",", "2.114341405283659`*^-14", ",", 
     "1.902907264755293`*^-14", ",", "1.712616538279764`*^-14", ",", 
     "1.541354884451786`*^-14", ",", "1.3872193960066075`*^-14", ",", 
     "1.2484974564059467`*^-14", ",", "1.123647710765352`*^-14", ",", 
     "1.0112829396888173`*^-14", ",", "9.101546457199357`*^-15", ",", 
     "8.191391811479421`*^-15", ",", "7.372252630331479`*^-15", ",", 
     "6.635027367298328`*^-15", ",", "5.971524630568496`*^-15", ",", 
     "5.374372167511646`*^-15", ",", "4.836934950760481`*^-15", ",", 
     "4.353241455684434`*^-15", ",", "3.917917310115991`*^-15", ",", 
     "3.5261255791043916`*^-15", ",", "3.173513021193953`*^-15", ",", 
     "2.8561617190745564`*^-15", ",", "2.5705455471671006`*^-15", ",", 
     "2.3134909924503908`*^-15", ",", "2.0821418932053517`*^-15", ",", 
     "1.8739277038848174`*^-15", ",", "1.6865349334963356`*^-15", ",", 
     "1.517881440146702`*^-15", ",", "1.3660932961320318`*^-15", ",", 
     "1.2294839665188289`*^-15", ",", "1.106535569866946`*^-15", ",", 
     "9.958820128802514`*^-16", ",", "8.962938115922263`*^-16", ",", 
     "8.066644304330038`*^-16", ",", "7.259979873897036`*^-16", ",", 
     "6.533981886507333`*^-16", ",", "5.880583697856599`*^-16", ",", 
     "5.292525328070941`*^-16", ",", "4.763272795263847`*^-16", ",", 
     "4.2869455157374624`*^-16", ",", "3.8582509641637165`*^-16", ",", 
     "3.472425867747344`*^-16", ",", "3.1251832809726104`*^-16", ",", 
     "2.8126649528753494`*^-16", ",", "2.531398457587815`*^-16", ",", 
     "2.278258611829044`*^-16", ",", "2.0504327506461397`*^-16", ",", 
     "1.8453894755815254`*^-16", ",", "1.6608505280233728`*^-16", ",", 
     "1.4947654752210358`*^-16", ",", "1.3452889276989322`*^-16", ",", 
     "1.2107600349290389`*^-16", ",", "1.0896840314361351`*^-16", ",", 
     "9.807156282925216`*^-17", ",", "8.826440654632696`*^-17", ",", 
     "7.943796589169427`*^-17", ",", "7.149416930252484`*^-17", ",", 
     "6.434475237227235`*^-17", ",", "5.791027713504511`*^-17", ",", 
     "5.2119249421540596`*^-17", ",", "4.690732447938654`*^-17", ",", 
     "4.2216592031447914`*^-17", ",", "3.799493282830312`*^-17", ",", 
     "3.419543954547281`*^-17", ",", "3.0775895590925527`*^-17", ",", 
     "2.7698306031832978`*^-17", ",", "2.4928475428649682`*^-17", ",", 
     "2.2435627885784715`*^-17", ",", "2.0192065097206244`*^-17", ",", 
     "1.817285858748561`*^-17", ",", "1.635557272873705`*^-17", ",", 
     "1.4720015455863346`*^-17", ",", "1.3248013910277011`*^-17", ",", 
     "1.1923212519249308`*^-17", ",", "1.0730891267324378`*^-17", ",", 
     "9.657802140591939`*^-18", ",", "8.692021926532746`*^-18", ",", 
     "7.822819733879469`*^-18", ",", "7.040537760491523`*^-18", ",", 
     "6.33648398444237`*^-18", ",", "5.702835585998133`*^-18", ",", 
     "5.132552027398321`*^-18", ",", "4.619296824658489`*^-18", ",", 
     "4.157367142192641`*^-18", ",", "3.741630427973377`*^-18", ",", 
     "3.3674673851760383`*^-18", ",", "3.0307206466584347`*^-18", ",", 
     "2.7276485819925915`*^-18", ",", "2.4548837237933325`*^-18", ",", 
     "2.2093953514139993`*^-18", ",", "1.9884558162725994`*^-18", ",", 
     "1.7896102346453395`*^-18", ",", "1.6106492111808058`*^-18", ",", 
     "1.4495842900627236`*^-18", ",", "1.3046258610564512`*^-18", ",", 
     "1.1741632749508062`*^-18", ",", "1.0567469474557255`*^-18", ",", 
     "9.51072252710153`*^-19", ",", "8.559650274391378`*^-19", ",", 
     "7.70368524695224`*^-19", ",", "6.933316722257017`*^-19", ",", 
     "6.239985050031313`*^-19", ",", "5.615986545028181`*^-19", ",", 
     "5.054387890525364`*^-19", ",", "4.548949101472827`*^-19", ",", 
     "4.094054191325545`*^-19", ",", "3.6846487721929906`*^-19", ",", 
     "3.3161838949736916`*^-19", ",", "2.9845655054763227`*^-19", ",", 
     "2.686108954928689`*^-19", ",", "2.41749805943582`*^-19", ",", 
     "2.175748253492238`*^-19", ",", "1.9581734281430144`*^-19", ",", 
     "1.762356085328713`*^-19", ",", "1.586120476795842`*^-19", ",", 
     "1.4275084291162576`*^-19", ",", "1.284757586204632`*^-19", ",", 
     "1.1562818275841678`*^-19", ",", "1.0406536448257511`*^-19", ",", 
     "9.365882803431759`*^-20", ",", "8.429294523088584`*^-20", ",", 
     "7.586365070779723`*^-20", ",", "6.827728563701751`*^-20", ",", 
     "6.144955707331576`*^-20", ",", "5.530460136598419`*^-20", ",", 
     "4.977414122938587`*^-20", ",", "4.4796727106447283`*^-20", ",", 
     "4.0317054395802556`*^-20", ",", "3.62853489562223`*^-20", ",", 
     "3.2656814060600074`*^-20", ",", "2.939113265454007`*^-20", ",", 
     "2.6452019389086064`*^-20", ",", "2.3806817450177455`*^-20", ",", 
     "2.142613570515972`*^-20", ",", "1.9283522134643748`*^-20", ",", 
     "1.7355169921179377`*^-20", ",", "1.561965292906144`*^-20", ",", 
     "1.4057687636155287`*^-20", ",", "1.2651918872539759`*^-20", ",", 
     "1.1386726985285784`*^-20", ",", "1.0248054286757206`*^-20", ",", 
     "9.223248858081462`*^-21", ",", "8.300923972273317`*^-21", ",", 
     "7.470831575045984`*^-21", ",", "6.723748417541386`*^-21", ",", 
     "6.05137357578725`*^-21", ",", "5.4462362182085254`*^-21", ",", 
     "4.901612596387673`*^-21", ",", "4.411451336748905`*^-21", ",", 
     "3.970306203074014`*^-21", ",", "3.573275582766613`*^-21", ",", 
     "3.215948024489952`*^-21", ",", "2.8943532220409567`*^-21", ",", 
     "2.6049178998368603`*^-21", ",", "2.344426109853174`*^-21", ",", 
     "2.1099834988678567`*^-21", ",", "1.898985148981071`*^-21", ",", 
     "1.7090866340829643`*^-21", ",", "1.5381779706746676`*^-21", ",", 
     "1.3843601736072014`*^-21", ",", "1.2459241562464813`*^-21", ",", 
     "1.1213317406218327`*^-21", ",", "1.0091985665596496`*^-21", ",", 
     "9.082787099036846`*^-22", ",", "8.174508389133162`*^-22", ",", 
     "7.357057550219842`*^-22", ",", "6.621351795197858`*^-22", ",", 
     "5.959216615678073`*^-22", ",", "5.363294954110266`*^-22", ",", 
     "4.82696545869924`*^-22", ",", "4.344268912829315`*^-22", ",", 
     "3.909842021546384`*^-22", ",", "3.518857819391746`*^-22", ",", 
     "3.1669720374525673`*^-22", ",", "2.8502748337073103`*^-22", ",", 
     "2.5652473503365795`*^-22", ",", "2.3087226153029216`*^-22", ",", 
     "2.07785035377263`*^-22", ",", "1.870065318395367`*^-22", ",", 
     "1.6830587865558305`*^-22", ",", "1.5147529079002474`*^-22", ",", 
     "1.3632776171102222`*^-22", ",", "1.2269498553992`*^-22", ",", 
     "1.10425486985928`*^-22", ",", "9.93829382873352`*^-23", ",", 
     "8.944464445860166`*^-23", ",", "8.05001800127415`*^-23", ",", 
     "7.245016201146733`*^-23", ",", "6.520514581032061`*^-23", ",", 
     "5.868463122928858`*^-23", ",", "5.2816168106359726`*^-23", ",", 
     "4.7534551295723744`*^-23", ",", "4.2781096166151375`*^-23", ",", 
     "3.8502986549536236`*^-23", ",", "3.4652687894582615`*^-23", ",", 
     "3.1187419105124355`*^-23", ",", "2.806867719461192`*^-23", ",", 
     "2.5261809475150737`*^-23", ",", "2.2735628527635664`*^-23", ",", 
     "2.0462065674872096`*^-23", ",", "1.841585910738489`*^-23", ",", 
     "1.6574273196646394`*^-23", ",", "1.4916845876981756`*^-23", ",", 
     "1.342516128928358`*^-23", ",", "1.208264516035522`*^-23", ",", 
     "1.0874380644319681`*^-23", ",", "9.786942579887713`*^-24", ",", 
     "8.808248321898944`*^-24", ",", "7.92742348970905`*^-24", ",", 
     "7.134681140738143`*^-24", ",", "6.421213026664329`*^-24", ",", 
     "5.7790917239978956`*^-24", ",", "5.201182551598106`*^-24", ",", 
     "4.681064296438299`*^-24", ",", "4.21295786679447`*^-24", ",", 
     "3.791662080115023`*^-24", ",", "3.412495872103521`*^-24", ",", 
     "3.0712462848931688`*^-24", ",", "2.764121656403852`*^-24", ",", 
     "2.487709490763467`*^-24", ",", "2.23893854168712`*^-24", ",", 
     "2.0150446875184078`*^-24", ",", "1.813540218766567`*^-24", ",", 
     "1.6321861968899103`*^-24", ",", "1.4689675772009192`*^-24", ",", 
     "1.3220708194808272`*^-24", ",", "1.1898637375327446`*^-24", ",", 
     "1.0708773637794703`*^-24", ",", "9.637896274015232`*^-25", ",", 
     "8.67410664661371`*^-25", ",", "7.806695981952339`*^-25", ",", 
     "7.026026383757106`*^-25", ",", "6.323423745381395`*^-25", ",", 
     "5.6910813708432575`*^-25", ",", "5.121973233758932`*^-25", ",", 
     "4.609775910383038`*^-25", ",", "4.148798319344735`*^-25", ",", 
     "3.733918487410291`*^-25", ",", "3.3605266386692617`*^-25", ",", 
     "3.0244739748023364`*^-25", ",", "2.722026577322103`*^-25", ",", 
     "2.449823919589893`*^-25", ",", "2.204841527630904`*^-25", ",", 
     "1.984357374867814`*^-25", ",", "1.7859216373810325`*^-25", ",", 
     "1.6073294736429298`*^-25", ",", "1.4465965262786369`*^-25", ",", 
     "1.301936873650773`*^-25", ",", "1.171743186285696`*^-25", ",", 
     "1.054568867657126`*^-25", ",", "9.491119808914136`*^-26", ",", 
     "8.542007828022724`*^-26", ",", "7.687807045220451`*^-26", ",", 
     "6.919026340698399`*^-26", ",", "6.227123706628559`*^-26", ",", 
     "5.604411335965703`*^-26", ",", "5.0439702023691335`*^-26", ",", 
     "4.5395731821322185`*^-26", ",", "4.0856158639189967`*^-26", ",", 
     "3.677054277527097`*^-26", ",", "3.309348849774388`*^-26", ",", 
     "2.978413964796952`*^-26", ",", "2.6805725683172573`*^-26", ",", 
     "2.4125153114855312`*^-26", ",", "2.1712637803369783`*^-26", ",", 
     "1.9541374023032805`*^-26", ",", "1.7587236620729525`*^-26", ",", 
     "1.5828512958656576`*^-26", ",", "1.4245661662790917`*^-26", ",", 
     "1.2821095496511828`*^-26", ",", "1.1538985946860645`*^-26", ",", 
     "1.0385087352174581`*^-26", ",", "9.346578616957123`*^-27", ",", 
     "8.411920755261411`*^-27", ",", "7.570728679735269`*^-27", ",", 
     "6.813655811761745`*^-27", ",", "6.1322902305855704`*^-27", ",", 
     "5.51906120752701`*^-27", ",", "4.967155086774309`*^-27", ",", 
     "4.470439578096879`*^-27", ",", "4.0233956202871906`*^-27", ",", 
     "3.6210560582584725`*^-27", ",", "3.258950452432626`*^-27", ",", 
     "2.9330554071893628`*^-27", ",", "2.6397498664704268`*^-27", ",", 
     "2.3757748798233794`*^-27", ",", "2.1381973918410415`*^-27", ",", 
     "1.9243776526569376`*^-27", ",", "1.7319398873912436`*^-27", ",", 
     "1.558745898652119`*^-27", ",", "1.402871308786907`*^-27", ",", 
     "1.2625841779082164`*^-27", ",", "1.1363257601173948`*^-27", ",", 
     "1.0226931841056564`*^-27", ",", "9.204238656950908`*^-28", ",", 
     "8.283814791255817`*^-28", ",", "7.455433312130236`*^-28", ",", 
     "6.709889980917213`*^-28", ",", "6.038900982825492`*^-28", ",", 
     "5.4350108845429425`*^-28", ",", "4.891509796088649`*^-28", ",", 
     "4.4023588164797795`*^-28", ",", "3.9621229348318016`*^-28", ",", 
     "3.5659106413486217`*^-28", ",", "3.209319577213759`*^-28", ",", 
     "2.8883876194923836`*^-28", ",", "2.599548857543145`*^-28", ",", 
     "2.3395939717888304`*^-28", ",", "2.105634574609947`*^-28", ",", 
     "1.895071117148954`*^-28", ",", "1.7055640054340586`*^-28", ",", 
     "1.5350076048906525`*^-28", ",", "1.3815068444015875`*^-28", ",", 
     "1.2433561599614285`*^-28", ",", "1.1190205439652856`*^-28", ",", 
     "1.0071184895687572`*^-28", ",", "9.064066406118815`*^-29", ",", 
     "8.157659765506927`*^-29", ",", "7.341893788956234`*^-29", ",", 
     "6.60770441006061`*^-29", ",", "5.946933969054549`*^-29", ",", 
     "5.352240572149095`*^-29", ",", "4.8170165149341854`*^-29", ",", 
     "4.3353148634407674`*^-29", ",", "3.9017833770966907`*^-29", ",", 
     "3.511605039387024`*^-29", ",", "3.1604445354483214`*^-29", ",", 
     "2.8444000819034893`*^-29", ",", "2.55996007371314`*^-29", ",", 
     "2.3039640663418267`*^-29", ",", "2.0735676597076438`*^-29", ",", 
     "1.8662108937368794`*^-29", ",", "1.6795898043631915`*^-29", ",", 
     "1.5116308239268732`*^-29", ",", "1.360467741534186`*^-29", ",", 
     "1.2244209673807674`*^-29", ",", "1.1019788706426907`*^-29", ",", 
     "9.917809835784217`*^-30", ",", "8.926028852205795`*^-30", ",", 
     "8.033425966985216`*^-30", ",", "7.230083370286695`*^-30", ",", 
     "6.507075033258027`*^-30", ",", "5.8563675299322246`*^-30", ",", 
     "5.270730776939003`*^-30", ",", "4.743657699245103`*^-30", ",", 
     "4.269291929320592`*^-30", ",", "3.842362736388533`*^-30", ",", 
     "3.45812646274968`*^-30", ",", "3.1123138164747117`*^-30", ",", 
     "2.801082434827243`*^-30", ",", "2.5209741913445188`*^-30", ",", 
     "2.2688767722100668`*^-30", ",", "2.04198909498906`*^-30", ",", 
     "1.837790185490154`*^-30", ",", "1.6540111669411387`*^-30", ",", 
     "1.488610050247025`*^-30", ",", "1.3397490452223227`*^-30", ",", 
     "1.20577414070009`*^-30", ",", "1.085196726630081`*^-30", ",", 
     "9.76677053967073`*^-31", ",", "8.790093485703657`*^-31", ",", 
     "7.911084137133293`*^-31", ",", "7.119975723419963`*^-31", ",", 
     "6.407978151077968`*^-31", ",", "5.767180335970171`*^-31", ",", 
     "5.190462302373203`*^-31", ",", "4.6714160721358835`*^-31", ",", 
     "4.204274464922296`*^-31", ",", "3.783847018430066`*^-31", ",", 
     "3.4054623165870573`*^-31", ",", "3.0649160849283517`*^-31", ",", 
     "2.758424476435517`*^-31", ",", "2.4825820287919656`*^-31", ",", 
     "2.234323825912769`*^-31", ",", "2.0108914433214924`*^-31", ",", 
     "1.8098022989893437`*^-31", ",", "1.6288220690904094`*^-31", ",", 
     "1.4659398621813678`*^-31", ",", "1.319345875963231`*^-31", ",", 
     "1.1874112883669082`*^-31", ",", "1.0686701595302174`*^-31", ",", 
     "9.618031435771958`*^-32", ",", "8.656228292194762`*^-32", ",", 
     "7.790605462975286`*^-32", ",", "7.011544916677758`*^-32", ",", 
     "6.310390425009984`*^-32", ",", "5.679351382508986`*^-32", ",", 
     "5.111416244258087`*^-32", ",", "4.6002746198322785`*^-32", ",", 
     "4.1402471578490496`*^-32", ",", "3.7262224420641443`*^-32", ",", 
     "3.35360019785773`*^-32", ",", "3.018240178071957`*^-32", ",", 
     "2.7164161602647606`*^-32", ",", "2.4447745442382845`*^-32", ",", 
     "2.2002970898144561`*^-32", ",", "1.9802673808330106`*^-32", ",", 
     "1.7822406427497117`*^-32", ",", "1.6040165784747405`*^-32", ",", 
     "1.4436149206272666`*^-32", ",", "1.29925342856454`*^-32", ",", 
     "1.1693280857080861`*^-32", ",", "1.0523952771372774`*^-32", ",", 
     "9.471557494235496`*^-33", ",", "8.524401744811947`*^-33", ",", 
     "7.671961570330753`*^-33", ",", "6.904765413297677`*^-33", ",", 
     "6.214288871967911`*^-33", ",", "5.59285998477112`*^-33", ",", 
     "5.033573986294008`*^-33", ",", "4.530216587664607`*^-33", ",", 
     "4.077194928898146`*^-33", ",", "3.669475436008332`*^-33", ",", 
     "3.302527892407496`*^-33", ",", "2.9722751031667462`*^-33", ",", 
     "2.675047592850071`*^-33", ",", "2.4075428335650643`*^-33", ",", 
     "2.166788550208558`*^-33", ",", "1.9501096951877024`*^-33", ",", 
     "1.7550987256689325`*^-33", ",", "1.5795888531020393`*^-33", ",", 
     "1.4216299677918347`*^-33", ",", "1.2794669710126513`*^-33", ",", 
     "1.1515202739113862`*^-33", ",", "1.0363682465202476`*^-33", ",", 
     "9.327314218682226`*^-34", ",", "8.394582796814004`*^-34", ",", 
     "7.555124517132605`*^-34", ",", "6.799612065419346`*^-34", ",", 
     "6.119650858877408`*^-34", ",", "5.507685772989667`*^-34", ",", 
     "4.9569171956907`*^-34", ",", "4.4612254761216306`*^-34", ",", 
     "4.015102928509466`*^-34", ",", "3.613592635658519`*^-34", ",", 
     "3.2522333720926673`*^-34", ",", "2.927010034883401`*^-34", ",", 
     "2.6343090313950625`*^-34", ",", "2.3708781282555562`*^-34", ",", 
     "2.1337903154300004`*^-34", ",", "1.9204112838870004`*^-34", ",", 
     "1.728370155498301`*^-34", ",", "1.5555331399484708`*^-34", ",", 
     "1.399979825953624`*^-34", ",", "1.2599818433582615`*^-34", ",", 
     "1.1339836590224349`*^-34", ",", "1.0205852931201913`*^-34", ",", 
     "9.185267638081722`*^-35", ",", "8.266740874273549`*^-35", ",", 
     "7.440066786846197`*^-35", ",", "6.696060108161578`*^-35", ",", 
     "6.026454097345421`*^-35", ",", "5.423808687610879`*^-35", ",", 
     "4.881427818849791`*^-35", ",", "4.393285036964812`*^-35", ",", 
     "3.95395653326833`*^-35", ",", "3.5585608799414967`*^-35", ",", 
     "3.2027047919473476`*^-35", ",", "2.8824343127526133`*^-35", ",", 
     "2.594190881477352`*^-35", ",", "2.334771793329617`*^-35", ",", 
     "2.101294613996651`*^-35", ",", "1.891165152596986`*^-35", ",", 
     "1.7020486373372874`*^-35", ",", "1.5318437736035587`*^-35", ",", 
     "1.3786593962432028`*^-35", ",", "1.2407934566188826`*^-35", ",", 
     "1.1167141109569941`*^-35", ",", "1.0050426998612948`*^-35", ",", 
     "9.045384298751654`*^-36", ",", "8.140845868876489`*^-36", ",", 
     "7.32676128198884`*^-36", ",", "6.594085153789956`*^-36", ",", 
     "5.9346766384109615`*^-36", ",", "5.341208974569866`*^-36", ",", 
     "4.8070880771128794`*^-36", ",", "4.3263792694015914`*^-36", ",", 
     "3.893741342461429`*^-36", ",", "3.5043672082152864`*^-36", ",", 
     "3.1539304873937574`*^-36", ",", "2.838537438654382`*^-36", ",", 
     "2.554683694788944`*^-36", ",", "2.2992153253100498`*^-36", ",", 
     "2.0692937927790444`*^-36", ",", "1.8623644135011402`*^-36", ",", 
     "1.6761279721510267`*^-36", ",", "1.508515174935924`*^-36", ",", 
     "1.3576636574423319`*^-36", ",", "1.2218972916980988`*^-36", ",", 
     "1.0997075625282887`*^-36", ",", "9.8973680627546`*^-37", ",", 
     "8.907631256479139`*^-37", ",", "8.016868130831226`*^-37", ",", 
     "7.215181317748092`*^-37", ",", "6.4936631859732835`*^-37", ",", 
     "5.844296867375956`*^-37", ",", "5.25986718063836`*^-37", ",", 
     "4.733880462574525`*^-37", ",", "4.260492416317072`*^-37", ",", 
     "3.8344431746853655`*^-37", ",", "3.4509988572168293`*^-37", ",", 
     "3.1058989714951473`*^-37", ",", "2.7953090743456327`*^-37", ",", 
     "2.5157781669110696`*^-37", ",", "2.264200350219963`*^-37", ",", 
     "2.037780315197966`*^-37", ",", "1.8340022836781698`*^-37", ",", 
     "1.6506020553103526`*^-37", ",", "1.4855418497793173`*^-37", ",", 
     "1.3369876648013833`*^-37", ",", "1.203288898321245`*^-37", ",", 
     "1.0829600084891208`*^-37", ",", "9.746640076402088`*^-38", ",", 
     "8.771976068761878`*^-38", ",", "7.894778461885691`*^-38", ",", 
     "7.10530061569712`*^-38", ",", "6.394770554127408`*^-38", ",", 
     "5.755293498714664`*^-38", ",", "5.179764148843198`*^-38", ",", 
     "4.6617877339588783`*^-38", ",", "4.195608960562991`*^-38", ",", 
     "3.776048064506692`*^-38", ",", "3.398443258056023`*^-38", ",", 
     "3.0585989322504206`*^-38", ",", "2.7527390390253787`*^-38", ",", 
     "2.477465135122851`*^-38", ",", "2.229718621610566`*^-38", ",", 
     "2.0067467594495094`*^-38", ",", "1.8060720835045585`*^-38", ",", 
     "1.6254648751541027`*^-38", ",", "1.4629183876386924`*^-38", ",", 
     "1.316626548874823`*^-38", ",", "1.1849638939873408`*^-38", ",", 
     "1.0664675045886068`*^-38", ",", "9.598207541297461`*^-39", ",", 
     "8.638386787167714`*^-39", ",", "7.774548108450944`*^-39", ",", 
     "6.997093297605852`*^-39", ",", "6.297383967845267`*^-39", ",", 
     "5.66764557106074`*^-39", ",", "5.1008810139546664`*^-39", ",", 
     "4.5907929125592036`*^-39", ",", "4.1317136213032837`*^-39", ",", 
     "3.718542259172955`*^-39", ",", "3.3466880332556597`*^-39", ",", 
     "3.012019229930094`*^-39", ",", "2.7108173069370848`*^-39", ",", 
     "2.439735576243377`*^-39", ",", "2.1957620186190393`*^-39", ",", 
     "1.9761858167571328`*^-39", ",", "1.7785672350814195`*^-39", ",", 
     "1.6007105115732775`*^-39", ",", "1.4406394604159496`*^-39", ",", 
     "1.296575514374355`*^-39", ",", "1.1669179629369194`*^-39", ",", 
     "1.0502261666432276`*^-39", ",", "9.452035499789049`*^-40", ",", 
     "8.506831949810103`*^-40", ",", "7.656148754829093`*^-40", ",", 
     "6.890533879346183`*^-40", ",", "6.2014804914115645`*^-40", ",", 
     "5.581332442270406`*^-40", ",", "5.023199198043366`*^-40", ",", 
     "4.52087927823903`*^-40", ",", "4.068791350415127`*^-40", ",", 
     "3.6619122153736177`*^-40", ",", "3.295720993836256`*^-40", ",", 
     "2.9661488944526302`*^-40", ",", "2.6695340050073675`*^-40", ",", 
     "2.402580604506631`*^-40", ",", "2.1623225440559677`*^-40", ",", 
     "1.946090289650371`*^-40", ",", "1.7514812606853337`*^-40", ",", 
     "1.5763331346167997`*^-40", ",", "1.4186998211551197`*^-40", ",", 
     "1.2768298390396079`*^-40", ",", "1.1491468551356471`*^-40", ",", 
     "1.0342321696220825`*^-40", ",", "9.308089526598743`*^-41", ",", 
     "8.377280573938868`*^-41", ",", "7.539552516544982`*^-41", ",", 
     "6.78559726489048`*^-41", ",", "6.107037538401432`*^-41", ",", 
     "5.496333784561288`*^-41", ",", "4.94670040610516`*^-41", ",", 
     "4.452030365494644`*^-41", ",", "4.006827328945179`*^-41", ",", 
     "3.6061445960506616`*^-41", ",", "3.2455301364455956`*^-41", ",", 
     "2.9209771228010366`*^-41", ",", "2.6288794105209327`*^-41", ",", 
     "2.3659914694688393`*^-41", ",", "2.1293923225219555`*^-41", ",", 
     "1.916453090269761`*^-41", ",", "1.7248077812427847`*^-41", ",", 
     "1.5523270031185065`*^-41", ",", "1.397094302806656`*^-41", ",", 
     "1.2573848725259896`*^-41", ",", "1.1316463852733905`*^-41", ",", 
     "1.0184817467460513`*^-41", ",", "9.166335720714464`*^-42", ",", 
     "8.24970214864302`*^-42", ",", "7.424731933778718`*^-42", ",", 
     "6.682258740400845`*^-42", ",", "6.014032866360762`*^-42", ",", 
     "5.412629579724679`*^-42", ",", "4.8713666217522116`*^-42", ",", 
     "4.384229959576991`*^-42", ",", "3.945806963619292`*^-42", ",", 
     "3.5512262672573633`*^-42", ",", "3.196103640531627`*^-42", ",", 
     "2.876493276478465`*^-42", ",", "2.588843948830618`*^-42", ",", 
     "2.329959553947557`*^-42", ",", "2.096963598552801`*^-42", ",", 
     "1.887267238697521`*^-42", ",", "1.698540514827769`*^-42", ",", 
     "1.528686463344992`*^-42", ",", "1.3758178170104926`*^-42", ",", 
     "1.2382360353094436`*^-42", ",", "1.1144124317784993`*^-42", ",", 
     "1.0029711886006468`*^-42", ",", "9.026740697405822`*^-43", ",", 
     "8.124066627665237`*^-43", ",", "7.311659964898715`*^-43", ",", 
     "6.580493968408845`*^-43", ",", "5.92244457156796`*^-43", ",", 
     "5.330200114411163`*^-43", ",", "4.7971801029700465`*^-43", ",", 
     "4.317462092673045`*^-43", ",", "3.885715883405741`*^-43", ",", 
     "3.4971442950651666`*^-43", ",", "3.1474298655586497`*^-43", ",", 
     "2.832686879002785`*^-43", ",", "2.5494181911025067`*^-43", ",", 
     "2.294476371992256`*^-43", ",", "2.0650287347930303`*^-43", ",", 
     "1.858525861313726`*^-43", ",", "1.6726732751823534`*^-43", ",", 
     "1.505405947664118`*^-43", ",", "1.3548653528977061`*^-43", ",", 
     "1.2193788176079354`*^-43", ",", "1.097440935847142`*^-43", ",", 
     "9.876968422624278`*^-44", ",", "8.889271580361851`*^-44", ",", 
     "8.000344422325663`*^-44", ",", "7.200309980093096`*^-44", ",", 
     "6.480278982083787`*^-44", ",", "5.832251083875408`*^-44", ",", 
     "5.249025975487866`*^-44", ",", "4.724123377939079`*^-44", ",", 
     "4.251711040145172`*^-44", ",", "3.8265399361306553`*^-44", ",", 
     "3.4438859425175936`*^-44", ",", "3.0994973482658344`*^-44", ",", 
     "2.789547613439251`*^-44", ",", "2.510592852095326`*^-44", ",", 
     "2.2595335668857926`*^-44", ",", "2.033580210197213`*^-44", ",", 
     "1.830222189177492`*^-44", ",", "1.6471999702597428`*^-44", ",", 
     "1.4824799732337686`*^-44", ",", "1.3342319759103918`*^-44", ",", 
     "1.200808778319353`*^-44", ",", "1.0807279004874174`*^-44", ",", 
     "9.726551104386759`*^-45", ",", "8.753895993948083`*^-45", ",", 
     "7.878506394553276`*^-45", ",", "7.090655755097948`*^-45", ",", 
     "6.381590179588156`*^-45", ",", "5.743431161629341`*^-45", ",", 
     "5.169088045466407`*^-45", ",", "4.652179240919766`*^-45", ",", 
     "4.18696131682779`*^-45", ",", "3.768265185145011`*^-45", ",", 
     "3.39143866663051`*^-45", ",", "3.0522947999674587`*^-45", ",", 
     "2.7470653199707115`*^-45", ",", "2.4723587879736405`*^-45", ",", 
     "2.2251229091762767`*^-45", ",", "2.002610618258649`*^-45", ",", 
     "1.8023495564327837`*^-45", ",", "1.6221146007895054`*^-45", ",", 
     "1.459903140710555`*^-45", ",", "1.3139128266394993`*^-45", ",", 
     "1.1825215439755454`*^-45", ",", "1.0642693895779908`*^-45", ",", 
     "9.57842450620192`*^-46", ",", "8.620582055581728`*^-46", ",", 
     "7.758523850023558`*^-46", ",", "6.982671465021203`*^-46", ",", 
     "6.284404318519083`*^-46", ",", "5.655963886667175`*^-46", ",", 
     "5.0903674980004545`*^-46", ",", "4.5813307482004094`*^-46", ",", 
     "4.123197673380369`*^-46", ",", "3.7108779060423315`*^-46", ",", 
     "3.3397901154380975`*^-46", ",", "3.005811103894288`*^-46", ",", 
     "2.7052299935048596`*^-46", ",", "2.434706994154374`*^-46", ",", 
     "2.1912362947389393`*^-46", ",", "1.9721126652650454`*^-46", ",", 
     "1.774901398738541`*^-46", ",", "1.597411258864687`*^-46", ",", 
     "1.4376701329782183`*^-46", ",", "1.2939031196803964`*^-46", ",", 
     "1.1645128077123572`*^-46", ",", "1.0480615269411215`*^-46", ",", 
     "9.432553742470094`*^-47", ",", "8.489298368223085`*^-47", ",", 
     "7.640368531400776`*^-47", ",", "6.876331678260699`*^-47", ",", 
     "6.188698510434629`*^-47", ",", "5.569828659391166`*^-47", ",", 
     "5.01284579345205`*^-47", ",", "4.511561214106846`*^-47", ",", 
     "4.060405092696159`*^-47", ",", "3.654364583426543`*^-47", ",", 
     "3.2889281250838884`*^-47", ",", "2.9600353125754993`*^-47", ",", 
     "2.6640317813179497`*^-47", ",", "2.397628603186155`*^-47", ",", 
     "2.1578657428675388`*^-47", ",", "1.942079168580785`*^-47"}], "}"}], ",", 
   RowBox[{"{", 
    RowBox[{
     RowBox[{"-", "2.7755575615628914`*^-17"}], ",", "0.009999999999999974`", 
     ",", "0.017999999999999978`", ",", "0.024299999999999978`", ",", 
     "0.029159999999999978`", ",", "0.03280499999999998`", ",", 
     "0.035429399999999986`", ",", "0.03720086999999999`", ",", 
     "0.03826375199999999`", ",", "0.03874204889999999`", ",", 
     "0.0387420489`", ",", "0.03835462841100001`", ",", 
     "0.03765727153080001`", ",", "0.03671583974253001`", ",", 
     "0.035586121596606006`", ",", "0.03431518868244151`", ",", 
     "0.032942581135143846`", ",", "0.03150134321048131`", ",", 
     "0.030018927059399837`", ",", "0.028517980706429847`", ",", 
     "0.027017034353459857`", ",", "0.025531097464019565`", ",", 
     "0.024072177608932734`", ",", "0.022649730750223074`", ",", 
     "0.021271051487166022`", ",", "0.019941610769218146`", ",", 
     "0.018665347679988183`", ",", "0.017444921100912034`", ",", 
     "0.016281926360851233`", ",", "0.015177081357793469`", ",", 
     "0.014130386091738745`", ",", "0.013141259065317034`", ",", 
     "0.01220865358326228`", ",", "0.011331156606965305`", ",", 
     "0.010507072490095101`", ",", "0.009734493630529285`", ",", 
     "0.009011359817975682`", ",", "0.008335507831627505`", ",", 
     "0.007704712644369208`", ",", "0.007116721416246294`", ",", 
     "0.0065692813073042755`", ",", "0.006060162005988194`", ",", 
     "0.005587173751862287`", ",", "0.005148181528501678`", ",", 
     "0.004741116012294569`", ",", "0.004363981784043865`", ",", 
     "0.004014863241320356`", ",", "0.0036919285893011098`", ",", 
     "0.0033934322352725094`", ",", "0.0031177158661566183`", ",", 
     "0.002863208448511181`", ",", "0.002628425355733264`", ",", 
     "0.002411966797025818`", ",", "0.0022125156965025292`", ",", 
     "0.00202883514811364`", ",", "0.0018597655524375033`", ",", 
     "0.0017042215244154574`", ",", "0.0015611886464734458`", ",", 
     "0.001429720128875682`", ",", "0.0013089334283327364`", ",", 
     "0.0011980068666096232`", ",", "0.0010961762829478053`", ",", 
     "0.0010027317473522545`", ",", "0.000917014356046336`", ",", 
     "0.0008384131255280795`", ",", "0.0007663619975530102`", ",", 
     "0.0007003369639176738`", ",", "0.0006398533170338748`", ",", 
     "0.0005844630298876587`", ",", "0.0005337522670003471`", ",", 
     "0.00048733902639162135`", ",", "0.0004448709112346372`", ",", 
     "0.0004060230288451336`", ",", "0.00037049601382118443`", ",", 
     "0.0003380141715135738`", ",", "0.0003083237375292734`", ",", 
     "0.0002811912486266974`", ",", "0.00025640202012934375`", ",", 
     "0.00023375872484519394`", ",", "0.00021308006841658063`", ",", 
     "0.00019419955602523826`", ",", "0.00017696434542799837`", ",", 
     "0.00016123418138995406`", ",", "0.00014688040670523866`", ",", 
     "0.0001337850451435668`", ",", "0.0001218399518271769`", ",", 
     "0.0001109460267226293`", ",", "0.00010101248712071948`", ",", 
     "0.00009195619517196531`", ",", "0.0000837010367417548`", ",", 
     "0.00007617734804586673`", ",", "0.00006932138672173872`", ",", 
     "0.00006307484418197764`", ",", "0.0000573843962829514`", ",", 
     "0.00005220128952191063`", ",", "0.0000474809601502485`", ",", 
     "0.000043182683757699685`", ",", "0.00003926925304215815`", ",", 
     "0.00003570668163214793`", ",", "0.00003246393197371817`", ",", 
     "0.000029512665430652893`", ",", "0.00002682701287646348`", ",", 
     "0.000024383364178805422`", ",", "0.000022160175091914344`", ",", 
     "0.000020137790180613403`", ",", "0.000018298280500653527`", ",", 
     "0.00001662529485487949`", ",", "0.000015103923533253725`", ",", 
     "0.000013720573527404319`", ",", "0.000012462854287392258`", ",", 
     "0.000011319473160108563`", ",", "0.000010280139715407687`", ",", 
     "9.335478228045897`*^-6", ",", "8.47694764100239`*^-6", ",", 
     "7.696768389087125`*^-6", ",", "6.98785551114489`*^-6", ",", 
     "6.3437575249002315`*^-6", ",", "5.758600580793055`*^-6", ",", 
     "5.227037450258312`*^-6", ",", "4.744200940022587`*^-6", ",", 
     "4.3056613573314216`*^-6", ",", "3.9073876817782655`*^-6", ",", 
     "3.5457121277624265`*^-6", ",", "3.217297807731972`*^-6", ",", 
     "2.919109230429984`*^-6", ",", "2.6483853905110743`*^-6", ",", 
     "2.402615226271647`*^-6", ",", "2.179515240974994`*^-6", ",", 
     "1.977009100474959`*^-6", ",", "1.7932090356651776`*^-6", ",", 
     "1.626398892812603`*^-6", ",", "1.4750186881738915`*^-6", ",", 
     "1.3376505355347962`*^-6", ",", "1.2130058265417812`*^-6", ",", 
     "1.099913553992021`*^-6", ",", "9.973096776867953`*^-7", ",", 
     "9.042274411026945`*^-7", ",", "8.197885550585456`*^-7", ",", 
     "7.431951718122`*^-7", ",", "6.737225796645378`*^-7", ",", 
     "6.107125542282859`*^-7", ",", "5.535673080826392`*^-7", ",", 
     "5.01743985623839`*^-7", ",", "4.547496545759724`*^-7", ",", 
     "4.1213674988144064`*^-7", ",", "3.734989295800556`*^-7", ",", 
     "3.384673058401332`*^-7", ",", "3.0670701755239466`*^-7", ",", 
     "2.779141138638025`*^-7", ",", "2.518127207374048`*^-7", ",", 
     "2.2815246509764864`*^-7", ",", "2.067061333784697`*^-7", ",", 
     "1.8726754335215007`*^-7", ",", "1.6964960999730964`*^-7", ",", 
     "1.536825878799158`*^-7", ",", "1.3921247408602765`*^-7", ",", 
     "1.2609955717211795`*^-7", ",", "1.1421709890012993`*^-7", ",", 
     "1.034501367108183`*^-7", ",", "9.369439597036772`*^-8", ",", 
     "8.485530201089926`*^-8", ",", "7.684708288362065`*^-8", ",", 
     "6.959195456168875`*^-8", ",", "6.301938107530703`*^-8", ",", 
     "5.7065402740584786`*^-8", ",", "5.167202626205392`*^-8", ",", 
     "4.6786671051823353`*^-8", ",", "4.236166662101838`*^-8", ",", 
     "3.835379636585617`*^-8", ",", "3.472388349551621`*^-8", ",", 
     "3.1436415235585685`*^-8", ",", "2.8459201792686097`*^-8", ",", 
     "2.5763066886010563`*^-8", ",", "2.3321566942743286`*^-8", ",", 
     "2.1110736319269358`*^-8", ",", "1.910885615106278`*^-8", ",", 
     "1.7296244653304822`*^-8", ",", "1.565506689358783`*^-8", ",", 
     "1.4169162239281192`*^-8", ",", "1.28238878469`*^-8", ",", 
     "1.1605976710602234`*^-8", ",", "1.0503408923095023`*^-8", ",", 
     "9.50529492598323`*^-9", ",", "8.601769639062846`*^-9", ",", 
     "7.783896460266706`*^-9", ",", "7.043580220839164`*^-9", ",", 
     "6.373488264694465`*^-9", ",", "5.766978897570315`*^-9", ",", 
     "5.218036521224049`*^-9", ",", "4.721212831171333`*^-9", ",", 
     "4.2715735139169216`*^-9", ",", "3.8646499318016786`*^-9", ",", 
     "3.496395330970313`*^-9", ",", "3.163145150987205`*^-9", ",", 
     "2.8615810536910163`*^-9", ",", "2.5886983243441924`*^-9", ",", 
     "2.341776330329823`*^-9", ",", "2.118351751874886`*^-9", ",", 
     "1.916194325807638`*^-9", ",", "1.7332848674350906`*^-9", ",", 
     "1.5677953574789776`*^-9", ",", "1.4180709008397353`*^-9", ",", 
     "1.2826133819535516`*^-9", ",", "1.1600666578362075`*^-9", ",", 
     "1.0492031447227968`*^-9", ",", "9.489116676537059`*^-10", ",", 
     "8.581864545512053`*^-10", ",", "7.761171673926678`*^-10", ",", 
     "7.018798731203245`*^-10", ",", "6.347288660285243`*^-10", ",", 
     "5.739892616238809`*^-10", ",", "5.190502894398809`*^-10", ",", 
     "4.69359219076442`*^-10", ",", "4.2441585989129216`*^-10", ",", 
     "3.837675803524078`*^-10", ",", "3.4700479812238745`*^-10", ",", 
     "3.137568965348471`*^-10", ",", "2.836885272835909`*^-10", ",", 
     "2.564962629172375`*^-10", ",", "2.3190556615131885`*^-10", ",", 
     "2.0966804610941152`*^-10", ",", "1.8955897441437254`*^-10", ",", 
     "1.7137503659724719`*^-10", ",", "1.549322965994032`*^-10", ",", 
     "1.4006435423515548`*^-10", ",", "1.2662067737776332`*^-10", ",", 
     "1.1446509234949804`*^-10", ",", "1.0347441755310817`*^-10", ",", 
     "9.353722679250131`*^-11", ",", "8.455273000848473`*^-11", ",", 
     "7.642976031334645`*^-11", ",", "6.9085857257151`*^-11", ",", 
     "6.244643720906118`*^-11", ",", "5.64440425980178`*^-11", ",", 
     "5.101766253709249`*^-11", ",", "4.611211806237205`*^-11", ",", 
     "4.1677505857224794`*^-11", ",", "3.766869491248325`*^-11", ",", 
     "3.404487109811778`*^-11", ",", "3.076912509750056`*^-11", ",", 
     "2.780807958602559`*^-11", ",", "2.5131551925870628`*^-11", ",", 
     "2.2712249001886402`*^-11", ",", "2.0525491143440315`*^-11", ",", 
     "1.8548962366664584`*^-11", ",", "1.6762484433809594`*^-11", ",", 
     "1.5147812463858955`*^-11", ",", "1.368845004356035`*^-11", ",", 
     "1.2369481982682874`*^-11", ",", "1.1177423033545291`*^-11", ",", 
     "1.0100081054408394`*^-11", ",", "9.126433240763424`*^-12", ",", 
     "8.246514179303367`*^-12", ",", "7.451314597727685`*^-12", ",", 
     "6.7326897906741064`*^-12", ",", "6.083276799053967`*^-12", ",", 
     "5.496419507851136`*^-12", ",", "4.966100906898311`*^-12", ",", 
     "4.486881831057541`*^-12", ",", "4.053845561315941`*^-12", ",", 
     "3.662547727212086`*^-12", ",", "3.3089710043158427`*^-12", ",", 
     "2.9894841487267266`*^-12", ",", "2.700804954212276`*^-12", ",", 
     "2.4399667571134466`*^-12", ",", "2.204288149892261`*^-12", ",", 
     "1.991345596544179`*^-12", ",", "1.7989486723667902`*^-12", ",", 
     "1.6251176770594377`*^-12", ",", "1.4680633940898875`*^-12", ",", 
     "1.3261687909436534`*^-12", ",", "1.197972474485767`*^-12", ",", 
     "1.0821537334100211`*^-12", ",", "9.77519015804567`*^-13", ",", 
     "8.829897043861033`*^-13", ",", "7.975910650932868`*^-13", ",", 
     "7.204422566151726`*^-13", ",", "6.507472991817482`*^-13", ",", 
     "5.877869106688571`*^-13", ",", "5.309111268667267`*^-13", ",", 
     "4.795326307183335`*^-13", ",", "4.33120722530952`*^-13", ",", 
     "3.9119586967386333`*^-13", ",", "3.5332478016288297`*^-13", ",", 
     "3.191159498573601`*^-13", ",", "2.882156378113129`*^-13", ",", 
     "2.603042286759016`*^-13", ",", "2.350929449894594`*^-13", ",", 
     "2.123208757535465`*^-13", ",", "1.917522909149217`*^-13", ",", 
     "1.7317421428648638`*^-13", ",", "1.563942300745889`*^-13", ",", 
     "1.412385005622061`*^-13", ",", "1.2754997465155394`*^-13", ",", 
     "1.1518676891741013`*^-13", ",", "1.0402070458357956`*^-13", ",", 
     "9.393598542734098`*^-14", ",", "8.482800305651434`*^-14", ",", 
     "7.660225730557961`*^-14", ",", "6.917338067426669`*^-14", ",", 
     "6.246425679616057`*^-14", ",", "5.6405223886932994`*^-14", ",", 
     "5.0933354991589335`*^-14", ",", "4.599180763644507`*^-14", ",", 
     "4.152923620241379`*^-14", ",", "3.749926097882429`*^-14", ",", 
     "3.385998843792855`*^-14", ",", "3.057357779542372`*^-14", ",", 
     "2.7605849397040574`*^-14", ",", "2.492593090037982`*^-14", ",", 
     "2.250593760908081`*^-14", ",", "2.0320683667037802`*^-14", ",", 
     "1.8347421137312596`*^-14", ",", "1.6565604276862045`*^-14", ",", 
     "1.4956676577128482`*^-14", ",", "1.3503878374573008`*^-14", ",", 
     "1.2192073046757342`*^-14", ",", "1.100759000075908`*^-14", ",", 
     "9.9380828334929`*^-15", ",", "8.972401199672364`*^-15", ",", 
     "8.100475064281044`*^-15", ",", "7.31321014397123`*^-15", ",", 
     "6.602393457080568`*^-15", ",", "5.960608006128327`*^-15", ",", 
     "5.381155710795727`*^-15", ",", "4.857987794468365`*^-15", ",", 
     "4.385641904298517`*^-15", ",", "3.959185314217956`*^-15", ",", 
     "3.5741636231105225`*^-15", ",", "3.226554417082396`*^-15", ",", 
     "2.9127254160287897`*^-15", ",", "2.62939667101508`*^-15", ",", 
     "2.3736064208438238`*^-15", ",", "2.1426802539966686`*^-15", ",", 
     "1.9342032563105066`*^-15", ",", "1.74599485562161`*^-15", ",", 
     "1.5760861025073883`*^-15", ",", "1.4226991514597942`*^-15", ",", 
     "1.2842287295966452`*^-15", ",", "1.1592254005915279`*^-15", ",", 
     "1.0463804500914678`*^-15", ",", "9.445122356855044`*^-16", ",", 
     "8.525538596598188`*^-16", ",", "7.695420364824155`*^-16", ",", 
     "6.946070393438941`*^-16", ",", "6.269636212682533`*^-16", ",", 
     "5.659028164143018`*^-16", ",", "5.107845363184579`*^-16", ",", 
     "4.610308840776398`*^-16", ",", "4.161201169218008`*^-16", ",", 
     "3.7558119435635317`*^-16", ",", "3.3898885513477705`*^-16", ",", 
     "3.0595917181395257`*^-16", ",", "2.7614553660594526`*^-16", ",", 
     "2.4923503672139985`*^-16", ",", "2.249451814477041`*^-16", ",", 
     "2.0302094686153357`*^-16", ",", "1.8323210737812004`*^-16", ",", 
     "1.6537082632277389`*^-16", ",", "1.4924948040471575`*^-16", ",", 
     "1.3469869540704152`*^-16", ",", "1.2156557260485498`*^-16", ",", 
     "1.0971208740903532`*^-16", ",", "9.901364352633105`*^-17", ",", 
     "8.935776754607727`*^-17", ",", "8.064293032661094`*^-17", ",", 
     "7.277748287557711`*^-17", ",", "6.567869561148394`*^-17", ",", 
     "5.927189097145359`*^-17", ",", "5.34896603033145`*^-17", ",", 
     "4.8271156859088695`*^-17", ",", "4.3561457500674903`*^-17", ",", 
     "3.9310986445352984`*^-17", ",", "3.54749950260887`*^-17", ",", 
     "3.2013092026223754`*^-17", ",", "2.88888196760709`*^-17", ",", 
     "2.6069270875686372`*^-17", ",", "2.3524743638618052`*^-17", ",", 
     "2.1228429140206523`*^-17", ",", "1.9156130105091122`*^-17", ",", 
     "1.7286006585596748`*^-17", ",", "1.5598346468950328`*^-17", ",", 
     "1.4075358309777222`*^-17", ",", "1.2700984317749238`*^-17", ",", 
     "1.1460731541029072`*^-17", ",", "1.034151947647545`*^-17", ",", 
     "9.331542509422266`*^-18", ",", "8.420145741014961`*^-18", ",", 
     "7.597712901194896`*^-18", ",", "6.8555651719286945`*^-18", ",", 
     "6.185869859503784`*^-18", ",", "5.581557957844568`*^-18", ",", 
     "5.036249737922154`*^-18", ",", "4.544187582405781`*^-18", ",", 
     "4.100175360613459`*^-18", ",", "3.699523707355545`*^-18", ",", 
     "3.3380006311430788`*^-18", ",", "3.0117869330995507`*^-18", ",", 
     "2.717435968353298`*^-18", ",", "2.4518373272252993`*^-18", ",", 
     "2.212184054639372`*^-18", ",", "1.9959430632983736`*^-18", ",", 
     "1.800828429679181`*^-18", ",", "1.6247772921508428`*^-18", ",", 
     "1.4659280978313812`*^-18", ",", "1.322600969454303`*^-18", ",", 
     "1.193279985774327`*^-18", ",", "1.076597189135803`*^-18", ",", 
     "9.713181519672409`*^-19", ",", "8.763289503410327`*^-19", ",", 
     "7.906244075203938`*^-19", ",", "7.132974837604725`*^-19", ",", 
     "6.435297006773312`*^-19", ",", "5.805824993732136`*^-19", ",", 
     "5.237894413231462`*^-19", ",", "4.725491698893602`*^-19", ",", 
     "4.263190583290987`*^-19", ",", "3.84609477381997`*^-19", ",", 
     "3.469786220410246`*^-19", ",", "3.130278429944267`*^-19", ",", 
     "2.8239743353673834`*^-19", ",", "2.5476282754064325`*^-19", ",", 
     "2.298311684083998`*^-19", ",", "2.0733821282719854`*^-19", ",", 
     "1.8704553667815356`*^-19", ",", "1.687380136306456`*^-19", ",", 
     "1.5222153982585773`*^-19", ",", "1.3732098064572095`*^-19", ",", 
     "1.2387831790335293`*^-19", ",", "1.1175097790300133`*^-19", ",", 
     "1.008103227236865`*^-19", ",", "9.094028880120464`*^-20", ",", 
     "8.203615843598229`*^-20", ",", "7.400345125579236`*^-20", ",", 
     "6.67569239272806`*^-20", ",", "6.021966755191326`*^-20", ",", 
     "5.432229321234657`*^-20", ",", "4.9002197065174094`*^-20", ",", 
     "4.420289721531265`*^-20", ",", "3.9873435364771754`*^-20", ",", 
     "3.5967836912185896`*^-20", ",", "3.2444623796469514`*^-20", ",", 
     "2.9266374934774543`*^-20", ",", "2.639932960745387`*^-20", ",", 
     "2.3813029596249582`*^-20", ",", "2.1479996291211614`*^-20", ",", 
     "1.9375439351218746`*^-20", ",", "1.7476993836312337`*^-20", ",", 
     "1.5764483030875003`*^-20", ",", "1.421970444816203`*^-20", ",", 
     "1.28262367516829`*^-20", ",", "1.1569265550017976`*^-20", ",", 
     "1.043542622116921`*^-20", ",", "9.412662102590015`*^-21", ",", 
     "8.490096545514966`*^-21", ",", "7.657917478829027`*^-21", ",", 
     "6.907273260025126`*^-21", ",", "6.2301787101937165`*^-21", ",", 
     "5.619430337728336`*^-21", ",", "5.068529852654095`*^-21", ",", 
     "4.5716151612174176`*^-21", ",", "4.123398109541537`*^-21", ",", 
     "3.719108316588657`*^-21", ",", "3.3544425011309383`*^-21", ",", 
     "3.025518765598878`*^-21", ",", "2.7288353521619196`*^-21", ",", 
     "2.4612334337563635`*^-21", ",", "2.2198635455102997`*^-21", ",", 
     "2.002155300575885`*^-21", ",", "1.8057900691732502`*^-21", ",", 
     "1.6286763310453831`*^-21", ",", "1.4689274398513573`*^-21", ",", 
     "1.3248415635856833`*^-21", ",", "1.1948835881746302`*^-21", ",", 
     "1.0776687922099306`*^-21", ",", "9.719481195564247`*^-22", ",", 
     "8.765948935115206`*^-22", ",", "7.905928314800333`*^-22", ",", 
     "7.130252329197281`*^-22", ",", "6.430652257566837`*^-22", ",", 
     "5.799669676970499`*^-22", ",", "5.230577089917768`*^-22", ",", 
     "4.717306323505879`*^-22", ",", "4.254383939477191`*^-22", ",", 
     "3.8368729690191806`*^-22", ",", "3.460320353258001`*^-22", ",", 
     "3.120709530958865`*^-22", ",", "2.814417669586976`*^-22", ",", 
     "2.5381770851798783`*^-22", ",", "2.2890404409583287`*^-22", ",", 
     "2.0643493547292902`*^-22", ",", "1.8617060813364764`*^-22", ",", 
     "1.6789479690749323`*^-22", ",", "1.5141244184523323`*^-22", ",", 
     "1.3654760982635031`*^-22", ",", "1.2314161979279164`*^-22", ",", 
     "1.1105135166768115`*^-22", ",", "1.0014772096966488`*^-22", ",", 
     "9.031430289457506`*^-23", ",", "8.144609122480654`*^-23", ",", 
     "7.344837886004596`*^-23", ",", "6.623574805598945`*^-23", ",", 
     "5.973115962414377`*^-23", ",", "5.386513139810735`*^-23", ",", 
     "4.8574997221036775`*^-23", ",", "4.380423856539923`*^-23", ",", 
     "3.9501881668678846`*^-23", ",", "3.562195376564853`*^-23", ",", 
     "3.2122992626537493`*^-23", ",", "2.896760417759218`*^-23", ",", 
     "2.6122063492170555`*^-23", ",", "2.3555954902057332`*^-23", ",", 
     "2.1241847395045216`*^-23", ",", "1.9155001840414796`*^-23", ",", 
     "1.7273106922760007`*^-23", ",", "1.557604097023203`*^-23", ",", 
     "1.404565713898205`*^-23", ",", "1.2665589664279745`*^-23", ",", 
     "1.1421079113128082`*^-23", ",", "1.0298814775563953`*^-23", ",", 
     "9.28679251438137`*^-24", ",", "8.374186557679662`*^-24", ",", 
     "7.551233867174483`*^-24", ",", "6.809129849193543`*^-24", ",", 
     "6.139934296137045`*^-24", ",", "5.5364865551999125`*^-24", ",", 
     "4.992329019488835`*^-24", ",", "4.501638125367975`*^-24", ",", 
     "4.059162119876394`*^-24", ",", "3.660164934229453`*^-24", ",", 
     "3.300375564513136`*^-24", ",", "2.9759424193977886`*^-24", ",", 
     "2.6833921476603785`*^-24", ",", "2.419592506076473`*^-24", ",", 
     "2.1817188713327447`*^-24", ",", "1.9672240384769974`*^-24", ",", 
     "1.773810983479073`*^-24", ",", "1.5994082990959628`*^-24", ",", 
     "1.4421480417546838`*^-24", ",", "1.300345752890701`*^-24", ",", 
     "1.172482441381968`*^-24", ",", "1.0571883346460746`*^-24", ",", 
     "9.5322822484354`*^-25", ",", "8.594882536550517`*^-25", ",", 
     "7.749639944558257`*^-25", ",", "6.987497045598943`*^-25", ",", 
     "6.300286326985911`*^-25", ",", "5.680642781639494`*^-25", ",", 
     "5.121925082092501`*^-25", ",", "4.618144494638513`*^-25", ",", 
     "4.163900773854397`*^-25", ",", "3.7543243522807197`*^-25", ",", 
     "3.3850242072832323`*^-25", ",", "3.0520408477624366`*^-25", ",", 
     "2.751803918072967`*^-25", ",", "2.481093965843767`*^-25", ",", 
     "2.2370079648796776`*^-25", ",", "2.0169282244499685`*^-25", ",", 
     "1.8184943524574043`*^-25", ",", "1.6395779726188533`*^-25", ",", 
     "1.478259925223436`*^-25", ",", "1.3328097075809158`*^-25", ",", 
     "1.2016669342146656`*^-25", ",", "1.083424618445856`*^-25", ",", 
     "9.768140964886615`*^-26", ",", "8.806914327384474`*^-26", ",", 
     "7.940251607733897`*^-26", ",", "7.158852288739589`*^-26", ",", 
     "6.45433031746681`*^-26", ",", "5.819124217561184`*^-26", ",", 
     "5.246416034462016`*^-26", ",", "4.730058245807071`*^-26", ",", 
     "4.264507854538495`*^-26", ",", "3.844766959065563`*^-26", ",", 
     "3.4663291641418324`*^-26", ",", "3.125131258612192`*^-26", ",", 
     "2.817509642547059`*^-26", ",", "2.540161037108833`*^-26", ",", 
     "2.2901070563327814`*^-26", ",", "2.064662261340852`*^-26", ",", 
     "1.8614053547839804`*^-26", ",", "1.6781532069250747`*^-26", ",", 
     "1.5129374350901103`*^-26", ",", "1.3639832855528884`*^-26", ",", 
     "1.2296905915722098`*^-26", ",", "1.1086166035321378`*^-26", ",", 
     "9.994605071843583`*^-27", ",", "9.010494640708132`*^-27", ",", 
     "8.123260245081333`*^-27", ",", "7.323367782172813`*^-27", ",", 
     "6.602221209395186`*^-27", ",", "5.952070273351356`*^-27", ",", 
     "5.3659273124223344`*^-27", ",", "4.837492240945608`*^-27", ",", 
     "4.361084910640004`*^-27", ",", "3.9315841239860646`*^-27", ",", 
     "3.5443726455565126`*^-27", ",", "3.19528762157301`*^-27", ",", 
     "2.8805758759306434`*^-27", ",", "2.5968536032010197`*^-27", ",", 
     "2.3410700262580155`*^-27", ",", "2.1104746286716013`*^-27", ",", 
     "1.9025876103398892`*^-27", ",", "1.7151732493878038`*^-27", ",", 
     "1.546215884522737`*^-27", ",", "1.3938982601368052`*^-27", ",", 
     "1.2565820017828321`*^-27", ",", "1.1327900124982858`*^-27", ",", 
     "1.0211906010528212`*^-27", ",", "9.205831717714658`*^-28", ",", 
     "8.298853223358535`*^-28", ",", "7.48121211069649`*^-28", ",", 
     "6.744110688333267`*^-28", ",", "6.079617429335725`*^-28", ",", 
     "5.4805817152543575`*^-28", ",", "4.940556969695908`*^-28", ",", 
     "4.453731356096605`*^-28", ",", "4.0148652955202017`*^-28", ",", 
     "3.6192351334981147`*^-28", ",", "3.2625823509252428`*^-28", ",", 
     "2.9410677735319637`*^-28", ",", "2.651230288108088`*^-28", ",", 
     "2.3899496220336676`*^-28", ",", "2.1544127862930506`*^-28", ",", 
     "1.9420838214802216`*^-28", ",", "1.7506765217670266`*^-28", ",", 
     "1.5781298437816687`*^-28", ",", "1.4225857361757117`*^-28", ",", 
     "1.28236915165313`*^-28", ",", "1.1559700266733071`*^-28", ",", 
     "1.0420270351729177`*^-28", ",", "9.393129417058729`*^-29", ",", 
     "8.467213965805077`*^-29", ",", "7.63255031063157`*^-29", ",", 
     "6.880147246834714`*^-29", ",", "6.201899292690913`*^-29", ",", 
     "5.590499456907527`*^-29", ",", "5.0393605953539075`*^-29", ",", 
     "4.5425445115419365`*^-29", ",", "4.094698038538821`*^-29", ",", 
     "3.690995415020944`*^-29", ",", "3.3270863358212226`*^-29", ",", 
     "2.999049118311236`*^-29", ",", "2.7033484809450353`*^-29", ",", 
     "2.436797479868961`*^-29", ",", "2.196523194198652`*^-29", ",", 
     "1.9799357908637156`*^-29", ",", "1.7847006362537794`*^-29", ",", 
     "1.6087131546571936`*^-29", ",", "1.450076163017387`*^-29", ",", 
     "1.30707943815897`*^-29", ",", "1.1781812966420622`*^-29", ",", 
     "1.0619919890469461`*^-29", ",", "9.572587300044329`*^-30", ",", 
     "8.628522028799529`*^-30", ",", "7.777543938803246`*^-30", ",", 
     "7.010476246518226`*^-30", ",", "6.319046653302176`*^-30", ",", 
     "5.695798216264153`*^-30", ",", "5.134009000100714`*^-30", ",", 
     "4.62761964500732`*^-30", ",", "4.171168070931599`*^-30", ",", 
     "3.759730615220947`*^-30", ",", "3.388868969943111`*^-30", ",", 
     "3.054582347568631`*^-30", ",", "2.7532643599696175`*^-30", ",", 
     "2.4816641464147193`*^-30", ",", "2.2368513319711055`*^-30", ",", 
     "2.0161844389520668`*^-30", ",", "1.817282411217125`*^-30", ",", 
     "1.6379989446396505`*^-30", ",", "1.4763993472655`*^-30", ",", 
     "1.3307396799197845`*^-30", ",", "1.1994479525705559`*^-30", ",", 
     "1.0811071738919748`*^-30", ",", "9.744400714234046`*^-31", ",", 
     "8.782953177096288`*^-31", ",", "7.91635114024374`*^-31", ",", 
     "7.135239978990739`*^-31", ",", "6.4311875385859`*^-31", ",", 
     "5.796593186472124`*^-31", ",", "5.2246058293952415`*^-31", ",", 
     "4.709050011869015`*^-31", ",", "4.244359299554082`*^-31", ",", 
     "3.825516229583444`*^-31", ",", "3.4479981806113943`*^-31", ",", 
     "3.1077285791379197`*^-31", ",", "2.8010329161530263`*^-31", ",", 
     "2.524599099973729`*^-31", ",", "2.2754417178687633`*^-31", ",", 
     "2.050869821185054`*^-31", ",", "1.8484578866593987`*^-31", ",", 
     "1.6660196408270243`*^-31", ",", "1.5015844652945304`*^-31", ",", 
     "1.3533761284602653`*^-31", ",", "1.2197936143399078`*^-31", ",", 
     "1.0993938417590185`*^-31", ",", "9.908760875509085`*^-32", ",", 
     "8.930679457668304`*^-32", ",", "8.049126714640588`*^-32", ",", 
     "7.254577725641731`*^-32", ",", "6.538447267296241`*^-32", ",", 
     "5.892997123363431`*^-32", ",", "5.311252535544221`*^-32", ",", 
     "4.7869268940552156`*^-32", ",", "4.3143538555085716`*^-32", ",", 
     "3.888426155730704`*^-32", ",", "3.504540457353324`*^-32", ",", 
     "3.158547637094113`*^-32", ",", "2.846707976313211`*^-32", ",", 
     "2.5656507713175486`*^-32", ",", "2.3123379275578863`*^-32", ",", 
     "2.0840311448369822`*^-32", ",", "1.8782623393846793`*^-32", ",", 
     "1.6928069835744667`*^-32", ",", "1.5256600755324503`*^-32", ",", 
     "1.375014479263092`*^-32", ",", "1.2392414014922813`*^-32", ",", 
     "1.1168727944830017`*^-32", ",", "1.0065854948606551`*^-32", ",", 
     "9.071869272179478`*^-33", ",", "8.176022181551754`*^-33", ",", 
     "7.368625816327782`*^-33", ",", "6.640948502333085`*^-33", ",", 
     "5.9851203929740506`*^-33", ",", "5.3940484204634925`*^-33", ",", 
     "4.861339638525304`*^-33", ",", "4.3812321287701195`*^-33", ",", 
     "3.9485327245807183`*^-33", ",", "3.5585608799414967`*^-33", ",", 
     "3.207098076984311`*^-33", ",", "2.8903422258191486`*^-33", ",", 
     "2.6048665641171752`*^-33", ",", "2.347582612497405`*^-33", ",", 
     "2.1157067855604174`*^-33", ",", "1.906730297885853`*^-33", ",", 
     "1.7183920398905944`*^-33", ",", "1.5486541305155318`*^-33", ",", 
     "1.3956798826165755`*^-33", ",", "1.2578139429922552`*^-33", ",", 
     "1.1335643924666334`*^-33", ",", "1.0215866126162132`*^-33", ",", 
     "9.206687448112108`*^-34", ",", "8.297185844410467`*^-34", ",", 
     "7.477517686968032`*^-34", ",", "6.738811302569981`*^-34", ",", 
     "6.07307101818186`*^-34", ",", "5.473090677645663`*^-34", ",", 
     "4.932375695034888`*^-34", ",", "4.4450728021698095`*^-34", ",", 
     "4.005906730927399`*^-34", ",", "3.610123145911772`*^-34", ",", 
     "3.253437210589994`*^-34", ",", "2.931987230873456`*^-34", ",", 
     "2.642292874994326`*^-34", ",", "2.3812175179822875`*^-34", ",", 
     "2.1459343036227123`*^-34", ",", "1.9338955569552303`*^-34", ",", 
     "1.7428052165850172`*^-34", ",", "1.5705939887192944`*^-34", ",", 
     "1.415396954260867`*^-34", ",", "1.2755333868069314`*^-34", ",", 
     "1.1494885633011743`*^-34", ",", "1.0358973706284994`*^-34", ",", 
     "9.335295308573471`*^-35", ",", "8.412762853341406`*^-35", ",", 
     "7.581383936070022`*^-35", ",", "6.8321531737195`*^-35", ",", 
     "6.156954724478374`*^-35", ",", "5.548474433348285`*^-35", ",", 
     "5.000120653199428`*^-35", ",", "4.505952884746862`*^-35", ",", 
     "4.0606174634528144`*^-35", ",", "3.6592895975701076`*^-35", ",", 
     "3.2976211302294145`*^-35", ",", "2.9716934603811586`*^-35", ",", 
     "2.6779751132002604`*^-35", ",", "2.4132835008517296`*^-35", ",", 
     "2.1747504598409024`*^-35", ",", "1.9597911920237235`*^-35", ",", 
     "1.7660762731715706`*^-35", ",", "1.5915064261696115`*^-35", ",", 
     "1.4341897858363288`*^-35", ",", "1.2924214093080064`*^-35", ",", 
     "1.1646648102269831`*^-35", ",", "1.0495353168690862`*^-35", ",", 
     "9.45785074080499`*^-36", ",", "8.522895266809382`*^-36", ",", 
     "7.680352380204845`*^-36", ",", "6.921089118253122`*^-36", ",", 
     "6.236874984889695`*^-36", ",", "5.620292787016424`*^-36", ",", 
     "5.064658278868906`*^-36", ",", "4.5639477444807295`*^-36", ",", 
     "4.1127327341815`*^-36", ",", "3.7061212484973095`*^-36", ",", 
     "3.3397047326081424`*^-36", ",", "3.009510307411835`*^-36", ",", 
     "2.711957719928707`*^-36", ",", "2.443820546868087`*^-36", ",", 
     "2.2021912312203118`*^-36", ",", "1.9844495732334033`*^-36", ",", 
     "1.788234334531674`*^-36", ",", "1.611417647837956`*^-36", ",", 
     "1.452081955137665`*^-36", ",", "1.3084992244990527`*^-36", ",", 
     "1.1791122204367858`*^-36", ",", "1.0625176249419822`*^-36", ",", 
     "9.574508263417716`*^-37", ",", "8.62772211212183`*^-37", ",", 
     "7.774548108450944`*^-37", ",", "7.005731684393018`*^-37", ",", 
     "6.312933064062169`*^-37", ",", "5.688636850953558`*^-37", ",", 
     "5.126070549826048`*^-37", ",", "4.619131140414504`*^-37", ",", 
     "4.1623189073870115`*^-37", ",", "3.7506778095608703`*^-37", ",", 
     "3.3797417422260862`*^-37", ",", "3.0454861102626505`*^-37", ",", 
     "2.7442841872696412`*^-37", ",", "2.472867787772607`*^-37", ",", 
     "2.228291826302284`*^-37", ",", "2.0079023792482993`*^-37", ",", 
     "1.8093079033420866`*^-37", ",", "1.6303532988246353`*^-37", ",", 
     "1.4690965361772528`*^-37", ",", "1.3237875930711009`*^-37", ",", 
     "1.1928494732244072`*^-37", ",", "1.074861101416341`*^-37", ",", 
     "9.685419092376435`*^-38", ",", "8.727379444805225`*^-38", ",", 
     "7.86409353582445`*^-38", ",", "7.086191014191815`*^-38", ",", 
     "6.385228061527462`*^-38", ",", "5.753595789254062`*^-38", ",", 
     "5.184437690820066`*^-38", ",", "4.67157525418033`*^-38", ",", 
     "4.2094409279603406`*^-38", ",", "3.7930177144425455`*^-38", ",", 
     "3.41778473434871`*^-38", ",", "3.0796681731292123`*^-38", ",", 
     "2.7749970768101275`*^-38", ",", "2.5004635180235676`*^-38", ",", 
     "2.2530867002262186`*^-38", ",", "2.0301806108081033`*^-38", ",", 
     "1.8293248722713485`*^-38", ",", "1.6483384753338642`*^-38", ",", 
     "1.4852561090611623`*^-38", ",", "1.338306831289663`*^-38", ",", 
     "1.205894847981852`*^-38", ",", "1.0865821930227065`*^-38", ",", 
     "9.790731205755716`*^-39", ",", "8.822000406876366`*^-39", ",", 
     "7.949108455715327`*^-39", ",", "7.162574890717734`*^-39", ",", 
     "6.453856954162504`*^-39", ",", "5.8152568560111443`*^-39", ",", 
     "5.2398382079484306`*^-39", ",", "4.7213507209381484`*^-39", ",", 
     "4.254162349250438`*^-39", ",", "3.8331981446908886`*^-39", ",", 
     "3.453885157550745`*^-39", ",", "3.1121027863917215`*^-39", ",", 
     "2.8041380378889955`*^-39", ",", "2.526645211222897`*^-39", ",", 
     "2.276609569511128`*^-39", ",", "2.051314604029484`*^-39", ",", 
     "1.8483125359490585`*^-39", ",", "1.6653977354444223`*^-39", ",", 
     "1.500582769681223`*^-39", ",", "1.3520768197162192`*^-39", ",", 
     "1.2182662320474031`*^-39", ",", "1.097696993715189`*^-39", ",", 
     "9.890589407289434`*^-40", ",", "8.91171528402795`*^-40", ",", 
     "8.029710091345872`*^-40", ",", "7.234988784359928`*^-40", ",", 
     "6.518914637857713`*^-40", ",", "5.873705432812342`*^-40", ",", 
     "5.292348922397465`*^-40", ",", "4.7685266597374434`*^-40", ",", 
     "4.296545360385452`*^-40", ",", "3.871275054306483`*^-40", ",", 
     "3.488093355839455`*^-40", ",", "3.142835246522767`*^-40", ",", 
     "2.8317478255110223`*^-40", ",", "2.5514495362363988`*^-40", ",", 
     "2.2988934265615893`*^-40", ",", "2.0713340434593777`*^-40", ",", 
     "1.8662976027119926`*^-40", ",", "1.6815551096794908`*^-40", ",", 
     "1.5150981392263695`*^-40", ",", "1.3651170117670775`*^-40", ",", 
     "1.2299811284073806`*^-40", ",", "1.1082212516019521`*^-40", ",", 
     "9.98513538873533`*^-41", ",", "8.996651561747803`*^-41", ",", 
     "8.106013146270428`*^-41", ",", "7.30353589827105`*^-41", ",", 
     "6.580493968408845`*^-41", ",", "5.929025065536369`*^-41", ",", 
     "5.3420450035543`*^-41", ",", "4.813170703313281`*^-41", ",", 
     "4.3366508130849256`*^-41", ",", "3.907303193869106`*^-41", ",", 
     "3.5204585903656013`*^-41", ",", "3.171909875624106`*^-41", ",", 
     "2.857866317927254`*^-41", ",", "2.5749123730135316`*^-41", ",", 
     "2.319970553903281`*^-41", ",", "2.090267974884945`*^-41", ",", 
     "1.8833062061312425`*^-41", ",", "1.696834111379432`*^-41", ",", 
     "1.5288233735166711`*^-41", ",", "1.3774464421126682`*^-41", ",", 
     "1.2410566632542987`*^-41", ",", "1.1181703757464768`*^-41", ",", 
     "1.0074507791076764`*^-41", ",", "9.076933980391713`*^-42", ",", 
     "8.178129853932899`*^-42", ",", "7.368317212961935`*^-42", ",", 
     "6.638685801645834`*^-42", ",", "5.981297500463335`*^-42", ",", 
     "5.389000001500877`*^-42", ",", "4.855349027326278`*^-42", ",", 
     "4.3745382479715885`*^-42", ",", "3.941336134214575`*^-42", ",", 
     "3.551029060729252`*^-42", ",", "3.199370040598844`*^-42", ",", 
     "2.8825325338872266`*^-42", ",", "2.5970688281119435`*^-42", ",", 
     "2.3398725381528436`*^-42", ",", "2.108144817904445`*^-42", ",", 
     "1.8993639163241977`*^-42", ",", "1.7112577468809553`*^-42", ",", 
     "1.5417791721631202`*^-42", ",", "1.389083734920042`*^-42", ",", 
     "1.251509593403948`*^-42", ",", "1.1275594428418727`*^-42", ",", 
     "1.0158842264581726`*^-42", ",", "9.152684589227941`*^-43", ",", 
     "8.246170026299095`*^-43", ",", "7.429431530063739`*^-43", ",", 
     "6.6935790328124675`*^-43", ",", "6.030602719710808`*^-43", ",", 
     "5.4332858789013586`*^-43", ",", "4.895126379056689`*^-43", ",", 
     "4.4102659203919395`*^-43", ",", "3.9734262896695735`*^-43", ",", 
     "3.579851925887761`*^-43", ",", "3.2252581719656157`*^-43", ",", 
     "2.9057846495690202`*^-43", ",", "2.617953249932089`*^-43", ",", 
     "2.3586302837268537`*^-43", ",", "2.1249923782633445`*^-43", ",", 
     "1.9144957510552685`*^-43", ",", "1.7248485255061744`*^-43", ",", 
     "1.5539857875563466`*^-43", ",", "1.4000471119414227`*^-43", ",", 
     "1.2613563135739155`*^-43", ",", "1.1364032037604995`*^-43", ",", 
     "1.0238271527740275`*^-43", ",", "9.22402279947245`*^-44", ",", 
     "8.31024110158079`*^-44", ",", "7.486975515272734`*^-44", ",", 
     "6.745260635210483`*^-44", ",", "6.077018976007954`*^-44", ",", 
     "5.474973042293824`*^-44", ",", "4.932566105562443`*^-44", ",", 
     "4.443890825754399`*^-44", ",", "4.0036249408523397`*^-44", ",", 
     "3.606973324673147`*^-44", ",", "3.2496157823212706`*^-44", ",", 
     "2.9276600151930376`*^-44", ",", "2.637599243667239`*^-44", ",", 
     "2.3762740262946726`*^-44", ",", "2.1408378599599444`*^-44", ",", 
     "1.9287261866292149`*^-44", ",", "1.7376284693650322`*^-44", ",", 
     "1.5654630336873935`*^-44", ",", "1.4103544004516323`*^-44", ",", 
     "1.2706128635261495`*^-44", ",", "1.144716089981247`*^-44", ",", 
     "1.0312925425100636`*^-44", ",", "9.291065436333043`*^-45", ",", 
     "8.370448191067962`*^-45", ",", "7.541043740492567`*^-45", ",", 
     "6.793815698121571`*^-45", ",", "6.120622826819849`*^-45", ",", 
     "5.514130372797256`*^-45", ",", "4.967730181310983`*^-45", ",", 
     "4.4754687243939886`*^-45", ",", "4.0319822570472865`*^-45", ",", 
     "3.6324383959259837`*^-45", ",", "3.272483484458469`*^-45", ",", 
     "2.9481951713251983`*^-45", ",", "2.6560396859739964`*^-45", ",", 
     "2.3928333459797828`*^-45", ",", "2.1557078771246722`*^-45"}], "}"}], 
   ",", 
   RowBox[{"{", 
    RowBox[{
     RowBox[{"-", "2.7755575615628914`*^-17"}], ",", 
     RowBox[{"-", "2.7755575615628914`*^-17"}], ",", "0.0009999999999999725`",
      ",", "0.0026999999999999724`", ",", "0.004859999999999974`", ",", 
     "0.007289999999999975`", ",", "0.009841499999999975`", ",", 
     "0.012400289999999977`", ",", "0.014880347999999979`", ",", 
     "0.01721868839999998`", ",", "0.019371024449999982`", ",", 
     "0.021308126894999984`", ",", "0.023012777046599993`", ",", 
     "0.02447722649501999`", ",", "0.025701087819770995`", ",", 
     "0.026689591197454496`", ",", "0.027452150945953192`", ",", 
     "0.02800119396487226`", ",", "0.028351208889433172`", ",", 
     "0.02851798070642984`", ",", "0.02851798070642984`", ",", 
     "0.02836788607113284`", ",", "0.02808420721042152`", ",", 
     "0.02768300425027264`", ",", "0.027179676900267687`", ",", 
     "0.02658881435895752`", ",", "0.025924093999983588`", ",", 
     "0.02519821936798405`", ",", "0.024422889541276846`", ",", 
     "0.023608793223234285`", ",", "0.022765622036690202`", ",", 
     "0.021902098442195057`", ",", "0.021026014504507255`", ",", 
     "0.020144278412382758`", ",", "0.019262966231841015`", ",", 
     "0.018387376857666424`", ",", "0.01752208853495271`", ",", 
     "0.016671015663255007`", ",", "0.01583746488009226`", ",", 
     "0.015024189656519955`", ",", "0.014233442832492595`", ",", 
     "0.013467026679973763`", ",", "0.012726340212575205`", ",", 
     "0.012012423566503914`", ",", "0.011325999362703692`", ",", 
     "0.01066751102766278`", ",", "0.010037158103300888`", ",", 
     "0.009434928617102835`", ",", "0.008860628614322663`", ",", 
     "0.00831390897641765`", ",", "0.007794289665391546`", ",", 
     "0.00730118154370351`", ",", "0.006833905924906483`", ",", 
     "0.006391712012118417`", ",", "0.005973792380556829`", ",", 
     "0.005579296657312509`", ",", "0.005207343546825009`", ",", 
     "0.0048570313445840535`", ",", "0.004527447074772994`", ",", 
     "0.004217674380183263`", ",", "0.003926800284998209`", ",", 
     "0.0036539209431593507`", ",", "0.0033981464771381956`", ",", 
     "0.003158605004159602`", ",", "0.002934445939348277`", ",", 
     "0.0027248426579662578`", ",", "0.002528994591924933`", ",", 
     "0.002346128829124207`", ",", "0.0021755012779151738`", ",", 
     "0.0020163974531124227`", ",", "0.0018681329345012147`", ",", 
     "0.0017300535436902556`", ",", "0.0016015352804446938`", ",", 
     "0.0014819840552847377`", ",", "0.0013708352511383824`", ",", 
     "0.0012675531431759017`", ",", "0.001171630202611239`", ",", 
     "0.001082586307212785`", ",", "0.0009999678785044407`", ",", 
     "0.0009233469631385161`", ",", "0.0008523202736663234`", ",", 
     "0.0007865082019022149`", ",", "0.0007255538162547932`", ",", 
     "0.0006691218527683094`", ",", "0.0006168977081620023`", ",", 
     "0.0005685864418601588`", ",", "0.0005239117928568604`", ",", 
     "0.00048261521624343726`", ",", "0.0004444549433311656`", ",", 
     "0.0004092050685152456`", ",", "0.00037665466533789657`", ",", 
     "0.0003466069336086936`", ",", "0.00031887837891999806`", ",", 
     "0.00029329802544619604`", ",", "0.0002697066625298716`", ",", 
     "0.00024795612522907556`", ",", "0.00022790860872119278`", ",", 
     "0.0002094360162248435`", ",", "0.000192419339906575`", ",", 
     "0.0001767480740791323`", ",", "0.0001623196598685909`", ",", 
     "0.00014903896042479708`", ",", "0.00013681776566996375`", ",", 
     "0.00012557432552084792`", ",", "0.00011523291047795449`", ",", 
     "0.00010572339844822037`", ",", "0.00009698088665346371`", ",", 
     "0.00008894532747360529`", ",", "0.00008156118707957014`", ",", 
     "0.00007477712572435355`", ",", "0.00006854569858065742`", ",", 
     "0.00006282307603860254`", ",", "0.00005756878240628304`", ",", 
     "0.000052745451988459326`", ",", "0.00004831860155371363`", ",", 
     "0.00004425641823725098`", ",", "0.000040529561964640374`", ",", 
     "0.00003711098152066636`", ",", "0.00003397574342667903`", ",", 
     "0.000031100872829036955`", ",", "0.000028465205640135514`", ",", 
     "0.000026049251211855108`", ",", "0.000023835064858847427`", ",", 
     "0.000021806129585738927`", ",", "0.000019947246407938227`", ",", 
     "0.0000182444326901874`", ",", "0.000016684827960219775`", ",", 
     "0.000015256606686824961`", ",", "0.00001394889754223999`", ",", 
     "0.000012751708698063488`", ",", "0.000011655858731823656`", ",", 
     "0.000010652912747922551`", ",", "9.735123341947684`*^-6", ",", 
     "8.895376061306395`*^-6", ",", "8.127139037829934`*^-6", ",", 
     "7.424416489446144`*^-6", ",", "6.7817058082702074`*^-6", ",", 
     "6.193957971553458`*^-6", ",", "5.656541029903966`*^-6", ",", 
     "5.165206444094789`*^-6", ",", "4.716058057651764`*^-6", ",", 
     "4.3055235073094156`*^-6", ",", "3.930327887386739`*^-6", ",", 
     "3.587469497210449`*^-6", ",", "3.2741975129470004`*^-6", ",", 
     "2.987991436640445`*^-6", ",", "2.7265421859344058`*^-6", ",", 
     "2.487734697924979`*^-6", ",", "2.2696319298877205`*^-6", ",", 
     "2.0704601482853287`*^-6", ",", "1.888595405530536`*^-6", ",", 
     "1.7225511114872473`*^-6", ",", "1.5709666136763702`*^-6", ",", 
     "1.432596706643948`*^-6", ",", "1.3063019969792844`*^-6", ",", 
     "1.1910400560693476`*^-6", ",", "1.0858572978710157`*^-6", ",", 
     "9.89881523801126`*^-7", ",", "9.023150813110264`*^-7", ",", 
     "8.224285868510054`*^-7", ",", "7.495551677629434`*^-7", ",", 
     "6.83085181187739`*^-7", ",", "6.224613713573271`*^-7", ",", 
     "5.671744296777633`*^-7", ",", "5.167589248175177`*^-7", ",", 
     "4.707895726098244`*^-7", ",", "4.2887781797504735`*^-7", ",", 
     "3.9066870328272504`*^-7", ",", "3.5583799961655437`*^-7", ",", 
     "3.240895792914845`*^-7", ",", "2.951530097118877`*^-7", ",", 
     "2.6878135026425747`*^-7", ",", "2.4474913541710026`*^-7", ",", 
     "2.2285052856399133`*^-7", ",", "2.0289763240186653`*^-7", ",", 
     "1.8471894279360682`*^-7", ",", "1.6815793412935243`*^-7", ",", 
     "1.5307176518174768`*^-7", ",", "1.3933009535293173`*^-7", ",", 
     "1.2681400204156668`*^-7", ",", "1.1541499062210001`*^-7", ",", 
     "1.0503408923095025`*^-7", ",", "9.558102120016471`*^-8", ",", 
     "8.697344857274656`*^-8", ",", "7.913628067937817`*^-8", ",", 
     "7.200104225746702`*^-8", ",", "6.550529605380423`*^-8", ",", 
     "5.959211527489325`*^-8", ",", "5.4209601637160956`*^-8", ",", 
     "4.931044512556726`*^-8", ",", "4.4851521896127685`*^-8", ",", 
     "4.0793527057906606`*^-8", ",", "3.71006393452961`*^-8", ",", 
     "3.374021494386352`*^-8", ",", "3.06825079645759`*^-8", ",", 
     "2.790041527348741`*^-8", ",", "2.5369243578573086`*^-8", ",", 
     "2.3066496853748763`*^-8", ",", "2.0971682343561373`*^-8", ",", 
     "1.9066133541786003`*^-8", ",", "1.7332848674350923`*^-8", ",", 
     "1.5756343342663727`*^-8", ",", "1.4322516098481326`*^-8", ",", 
     "1.301852582682855`*^-8", ",", "1.183267990992932`*^-8", ",", 
     "1.0754332233408668`*^-8", ",", "9.773790176833172`*^-9", ",", 
     "8.882229804604978`*^-9", ",", "8.071618540883733`*^-9", ",", 
     "7.334644674107393`*^-9", ",", "6.664653093299507`*^-9", ",", 
     "6.055586710131945`*^-9", ",", "5.501933068062737`*^-9", ",", 
     "4.998675683164108`*^-9", ",", "4.5412497008368265`*^-9", ",", 
     "4.125501488788385`*^-9", ",", "3.747651819721785`*^-9", ",", 
     "3.404262327403091`*^-9", ",", "3.0922049473911415`*^-9", ",", 
     "2.808634078943751`*^-9", ",", "2.5509612276645076`*^-9", ",", 
     "2.316831909508998`*^-9", ",", "2.1041046159995355`*^-9", ",", 
     "1.910831658059307`*^-9", ",", "1.7352417219133154`*^-9", ",", 
     "1.5757239851454993`*^-9", ",", "1.4308136543687257`*^-9", ",", 
     "1.299178798166803`*^-9", ",", "1.1796083601054334`*^-9", ",", 
     "1.07100124677414`*^-9", ",", "9.723563950975743`*^-10", ",", 
     "8.827637316191516`*^-10", ",", "8.013959441829519`*^-10", ",", 
     "7.275009934855629`*^-10", ",", "6.603952983968083`*^-10", ",", 
     "5.994575348108368`*^-10", ",", "5.441229931359905`*^-10", ",", 
     "4.938784444081139`*^-10", ",", "4.4825746945855085`*^-10", ",", 
     "4.0683620962250753`*^-10", ",", "3.692295011700065`*^-10", ",", 
     "3.350873590116084`*^-10", ",", "3.040917783030347`*^-10", ",", 
     "2.7595382537291984`*^-10", ",", "2.50410991949972`*^-10", ",", 
     "2.2722478899164127`*^-10", ",", "2.0617855853585806`*^-10", ",", 
     "1.8707548392865815`*^-10", ",", "1.6973678054014832`*^-10", ",", 
     "1.5400005068440177`*^-10", ",", "1.3971778791931616`*^-10", ",", 
     "1.2675601723282537`*^-10", ",", "1.1499305883361921`*^-10", ",", 
     "1.0431840436818763`*^-10", ",", "9.463169539114164`*^-11", ",", 
     "8.584179483109488`*^-11", ",", "7.78659430278911`*^-11", ",", 
     "7.06289906758871`*^-11", ",", "6.406270169898823`*^-11", ",", 
     "5.8105119712195166`*^-11", ",", "5.2699992297107235`*^-11", ",", 
     "4.779624784011773`*^-11", ",", "4.334752015653754`*^-11", ",", 
     "3.9311716555756455`*^-11", ",", "3.565062539560203`*^-11", ",", 
     "3.232955953175317`*^-11", ",", "2.931703239356708`*^-11", ",", 
     "2.6584463713864793`*^-11", ",", "2.410591220971499`*^-11", ",", 
     "2.1857832756449437`*^-11", ",", "1.9818855820213484`*^-11", ",", 
     "1.7969587117286502`*^-11", ",", "1.6292425653006426`*^-11", ",", 
     "1.4771398461046786`*^-11", ",", "1.3392010516522565`*^-11", ",", 
     "1.2141108435308918`*^-11", ",", "1.1006756698287358`*^-11", ",", 
     "9.978125254120139`*^-12", ",", "9.0453874586263`*^-12", ",", 
     "8.199627403830555`*^-12", ",", "7.432755776134169`*^-12", ",", 
     "6.7374334615925856`*^-12", ",", "6.1070021876864216`*^-12", ",", 
     "5.535421555885166`*^-12", ",", "5.0172118783129396`*^-12", ",", 
     "4.547402285467381`*^-12", ",", "4.121483620701775`*^-12", ",", 
     "3.735365681499188`*^-12", ",", "3.3853384078482134`*^-12", ",", 
     "3.068036654638747`*^-12", ",", "2.7804082182663645`*^-12", ",", 
     "2.519684817868377`*^-12", ",", "2.2833557590889984`*^-12", ",", 
     "2.069144033236319`*^-12", ",", "1.8749846273778425`*^-12", ",", 
     "1.6990048415317996`*^-12", ",", "1.5395064278369774`*^-12", ",", 
     "1.3949493835960137`*^-12", ",", "1.2639372455420638`*^-12", ",", 
     "1.1452037467184153`*^-12", ",", "1.0376007101140003`*^-12", ",", 
     "9.400870647822166`*^-13", ",", "8.517188806926883`*^-13", ",", 
     "7.716403281225784`*^-13", ",", "6.990754760739654`*^-13", ",", 
     "6.333208520868102`*^-13", ",", "5.737386929760116`*^-13", ",", 
     "5.197508225222032`*^-13", ",", "4.708330980495254`*^-13", ",", 
     "4.2651037318427694`*^-13", ",", "3.8635192895588724`*^-13", ",", 
     "3.499673298212066`*^-13", ",", "3.170026652057898`*^-13", ",", 
     "2.871371407989421`*^-13", ",", "2.6007998714673413`*^-13", ",", 
     "2.355676560897736`*^-13", ",", "2.1336127831825347`*^-13", ",", 
     "1.9324435779110385`*^-13", ",", "1.750206810120694`*^-13", ",", 
     "1.5851242119421173`*^-13", ",", "1.4355841919475846`*^-13", ",", 
     "1.3001262478171072`*^-13", ",", "1.1774268331793676`*^-13", ",", 
     "1.0662865433185113`*^-13", ",", "9.656184969927888`*^-14", ",", 
     "8.744378030043056`*^-14", ",", "7.918520104983431`*^-14", ",", 
     "7.170524513528073`*^-14", ",", "6.493063915317447`*^-14", ",", 
     "5.879499160016809`*^-14", ",", "5.323814788185953`*^-14", ",", 
     "4.820560563527646`*^-14", ",", "4.364798473885031`*^-14", ",", 
     "3.952054690704966`*^-14", ",", "3.578276024174437`*^-14", ",", 
     "3.239790454320098`*^-14", ",", "2.9332713574443056`*^-14", ",", 
     "2.655705082724949`*^-14", ",", "2.4043615659670518`*^-14", ",", 
     "2.1767676966663133`*^-14", ",", "1.9706831810055974`*^-14", ",", 
     "1.7840786674059524`*^-14", ",", "1.615115923022212`*^-14", ",", 
     "1.462129869316589`*^-14", ",", "1.3236123027497532`*^-14", ",", 
     "1.198197142868217`*^-14", ",", "1.0846470647940782`*^-14", ",", 
     "9.818413864788133`*^-15", ",", "8.887650931941165`*^-15", ",", 
     "8.044988927154811`*^-15", ",", "7.282102046131511`*^-15", ",", 
     "6.5914499609539966`*^-15", ",", "5.966203850372074`*^-15", ",", 
     "5.4001793825162614`*^-15", ",", "4.88777599792523`*^-15", ",", 
     "4.4239219018048474`*^-15", ",", "4.0040242297691335`*^-15", ",", 
     "3.623923901478374`*^-15", ",", "3.279854722068349`*^-15", ",", 
     "2.9684063324937916`*^-15", ",", "2.6864906472848834`*^-15", ",", 
     "2.431311452097099`*^-15", ",", "2.200336864147875`*^-15", ",", 
     "1.991274386473991`*^-15", ",", "1.802048312179225`*^-15", ",", 
     "1.6307792577159102`*^-15", ",", "1.4757656249769804`*^-15", ",", 
     "1.33546681076684`*^-15", ",", "1.2084879992513036`*^-15", ",", 
     "1.0935663884233187`*^-15", ",", "9.895587156113182`*^-16", ",", 
     "8.954299597360951`*^-16", ",", "8.102431095125531`*^-16", ",", 
     "7.331498972058333`*^-16", ",", "6.633824069878588`*^-16", ",", 
     "6.002454754916952`*^-16", ",", "5.431098099101327`*^-16", ",", 
     "4.914057560066881`*^-16", ",", "4.446176547698809`*^-16", ",", 
     "4.022787322069135`*^-16", ",", "3.6396647199673146`*^-16", ",", 
     "3.2929842545561804`*^-16", ",", "2.9792841755695125`*^-16", ",", 
     "2.6954311163223384`*^-16", ",", "2.4385889890078527`*^-16", ",", 
     "2.2061908216480964`*^-16", ",", "1.9959132589597622`*^-16", ",", 
     "1.8056534755732082`*^-16", ",", "1.6335082737569027`*^-16", ",", 
     "1.4777551592824072`*^-16", ",", "1.3368352085260954`*^-16", ",", 
     "1.2093375575329897`*^-16", ",", "1.093985359737535`*^-16", ",", 
     "9.896230735017035`*^-17", ",", "8.95204953733939`*^-17", ",", 
     "8.097846337211585`*^-17", ",", "7.325056940563982`*^-17", ",", 
     "6.625931252819015`*^-17", ",", "5.993455996868109`*^-17", ",", 
     "5.4212847568648305`*^-17", ",", "4.903674654450608`*^-17", ",", 
     "4.435429029551941`*^-17", ",", "4.011845557229731`*^-17", ",", 
     "3.6286692858035496`*^-17", ",", "3.2820501301447035`*^-17", ",", 
     "2.968504398108547`*^-17", ",", "2.6848799679922355`*^-17", ",", 
     "2.4283247710507555`*^-17", ",", "2.196258265837039`*^-17", ",", 
     "1.9863456207730076`*^-17", ",", "1.7964743481991172`*^-17", ",", 
     "1.6247331574544093`*^-17", ",", "1.4693928165465732`*^-17", ",", 
     "1.3288888318986892`*^-17", ",", "1.2018057737025524`*^-17", ",", 
     "1.0868630907455286`*^-17", ",", "9.829022733698665`*^-18", ",", 
     "8.888752366161709`*^-18", ",", "8.03833807728374`*^-18", ",", 
     "7.269202131759468`*^-18", ",", "6.5735847028829655`*^-18", ",", 
     "5.944465975948343`*^-18", ",", "5.375495661107573`*^-18", ",", 
     "4.860929211837656`*^-18", ",", "4.395570111936609`*^-18", ",", 
     "3.974717654410763`*^-18", ",", "3.594119690332752`*^-18", ",", 
     "3.2499298752820623`*^-18", ",", "2.938668985818428`*^-18", ",", 
     "2.6571899190269204`*^-18", ",", "2.402646024914529`*^-18", ",", 
     "2.1724624546954447`*^-18", ",", "1.9643102381060202`*^-18", ",", 
     "1.7760828301390166`*^-18", ",", "1.6058748922506943`*^-18", ",", 
     "1.4519630954183531`*^-18", ",", "1.312788752631709`*^-18", ",", 
     "1.1869421066897727`*^-18", ",", "1.0731481157273128`*^-18", ",", 
     "9.70253593876113`*^-19", ",", "8.772155780249785`*^-19", ",", 
     "7.93090803913699`*^-19", ",", "7.170261859019764`*^-19", ",", 
     "6.482502048052563`*^-19", ",", "5.860651172854758`*^-19", ",", 
     "5.298399085165533`*^-19", ",", "4.790039172940191`*^-19", ",", 
     "4.3304106949973904`*^-19", ",", "3.9148466193339603`*^-19", ",", 
     "3.539126440431439`*^-19", ",", "3.1994335008364577`*^-19", ",", 
     "2.892316387504495`*^-19", ",", "2.614654014304063`*^-19", ",", 
     "2.363624039094826`*^-19", ",", "2.136674297287933`*^-19", ",", 
     "1.9314969641046549`*^-19", ",", "1.7460051851730182`*^-19", ",", 
     "1.5783119399157414`*^-19", ",", "1.4267109246343611`*^-19", ",", 
     "1.2896592625086534`*^-19", ",", "1.1657618661104417`*^-19", ",", 
     "1.053757294660615`*^-19", ",", "9.525049633040949`*^-20", ",", 
     "8.60973575290274`*^-20", ",", "7.782306602623782`*^-20", ",", 
     "7.034331130017392`*^-20", ",", "6.358186370537274`*^-20", ",", 
     "5.74698006782111`*^-20", ",", "5.194480696494102`*^-20", ",", 
     "4.69505417985045`*^-20", ",", "4.243606662557138`*^-20", ",", 
     "3.835532759611878`*^-20", ",", "3.466668758049205`*^-20", ",", 
     "3.133250297880141`*^-20", ",", "2.831874103973873`*^-20", ",", 
     "2.5594633814985855`*^-20", ",", "2.3132365245442914`*^-20", ",", 
     "2.0906788210249774`*^-20", ",", "1.88951686723728`*^-20", ",", 
     "1.7076954328427493`*^-20", ",", "1.5433565418160382`*^-20", ",", 
     "1.394820557311405`*^-20", ",", "1.2605690786701826`*^-20", ",", 
     "1.1392294771266704`*^-20", ",", "1.0295609133534804`*^-20", ",", 
     "9.304416949871517`*^-21", ",", "8.408578458416944`*^-21", ",", 
     "7.598927707884838`*^-21", ",", "6.867179113792228`*^-21", ",", 
     "6.2058429732648035`*^-21", ",", "5.608149080347908`*^-21", ",", 
     "5.06797766586041`*^-21", ",", "4.5797969600877325`*^-21", ",", 
     "4.13860674376971`*^-21", ",", "3.739887313577262`*^-21", ",", 
     "3.3795533432021712`*^-21", ",", "3.0539121708612316`*^-21", ",", 
     "2.759626088941877`*^-21", ",", "2.493678252144656`*^-21", ",", 
     "2.2533418572196478`*^-21", ",", "2.036152280620163`*^-21", ",", 
     "1.8398818904441518`*^-21", ",", "1.6625172762053351`*^-21", ",", 
     "1.5022386645472158`*^-21", ",", "1.3574013112323059`*^-21", ",", 
     "1.226518679831179`*^-21", ",", "1.108247235704601`*^-21", ",", 
     "1.0013727003010087`*^-21", ",", "9.047976256474729`*^-22", ",", 
     "8.175301623453794`*^-22", ",", "7.3867390652860065`*^-22", ",", 
     "6.674187222249577`*^-22", ",", "6.030324454926725`*^-22", ",", 
     "5.448533856829098`*^-22", ",", "4.9228354729866025`*^-22", ",", 
     "4.447825032610703`*^-22", ",", "4.0186185703198654`*^-22", ",", 
     "3.630802370426861`*^-22", ",", "3.280387723048455`*^-22", ",", 
     "2.963770029856738`*^-22", ",", "2.677691841646628`*^-22", ",", 
     "2.4192094499963466`*^-22", ",", "2.1856626915543916`*^-22", ",", 
     "1.974647656266127`*^-22", ",", "1.7839920204887077`*^-22", ",", 
     "1.611732752735974`*^-22", ",", "1.4560959640175767`*^-22", ",", 
     "1.315478696635308`*^-22", ",", "1.1884324650971443`*^-22", ",", 
     "1.073648380707306`*^-22", ",", "9.699437075708048`*^-23", ",", 
     "8.762497123782374`*^-23", ",", "7.916006835598117`*^-23", ",", 
     "7.15124007351491`*^-23", ",", "6.460311991224184`*^-23", ",", 
     "5.836097980815093`*^-23", ",", "5.2721604231183554`*^-23", ",", 
     "4.762682490641311`*^-23", ",", "4.302408324568139`*^-23", ",", 
     "3.8865889725288725`*^-23", ",", "3.5109335328048926`*^-23", ",", 
     "3.1715650039382235`*^-23", ",", "2.864980386890862`*^-23", ",", 
     "2.5880146304502114`*^-23", ",", "2.3378080499417406`*^-23", ",", 
     "2.111776884892125`*^-23", ",", "1.9075866934485114`*^-23", ",", 
     "1.7231283104306462`*^-23", ",", "1.556496122169221`*^-23", ",", 
     "1.4059684350343914`*^-23", ",", "1.2699897360255909`*^-23", ",", 
     "1.1471546631968863`*^-23", ",", "1.0361935212294782`*^-23", ",", 
     "9.359591933138138`*^-24", ",", "8.454153148301948`*^-24", ",", 
     "7.636255872652483`*^-24", ",", "6.897441225045672`*^-24", ",", 
     "6.2300671821899015`*^-24", ",", "5.627229746215411`*^-24", ",", 
     "5.082691715118444`*^-24", ",", "4.590818323332782`*^-24", ",", 
     "4.1465190902517384`*^-24", ",", "3.745195278302375`*^-24", ",", 
     "3.382692419814284`*^-24", ",", "3.055257424017313`*^-24", ",", 
     "2.7594998225804687`*^-24", ",", "2.4923567546498062`*^-24", ",", 
     "2.25106133079256`*^-24", ",", "2.0331140500020447`*^-24", ",", 
     "1.836256975319307`*^-24", ",", "1.6584504020049374`*^-24", ",", 
     "1.4978517778389057`*^-24", ",", "1.3527966583008224`*^-24", ",", 
     "1.2217815003252787`*^-24", ",", "1.1034481172518168`*^-24", ",", 
     "9.965696346907768`*^-25", ",", "9.000378024803104`*^-25", ",", 
     "8.128515318748265`*^-25", ",", "7.341065397244528`*^-25", ",", 
     "6.629859928083404`*^-25", ",", "5.987520557888471`*^-25", ",", 
     "5.407382555647464`*^-25", ",", "4.883425832151967`*^-25", ",", 
     "4.410212623287672`*^-25", ",", "3.9828311938144355`*^-25", ",", 
     "3.5968449803487147`*^-25", ",", "3.2482466483491643`*^-25", ",", 
     "2.9334165885860916`*^-25", ",", "2.64908542436819`*^-25", ",", 
     "2.3923001421764523`*^-25", ",", "2.1603934957409805`*^-25", ",", 
     "1.9509563673762776`*^-25", ",", "1.7618128009120003`*^-25", ",", 
     "1.5909974481332228`*^-25", ",", "1.4367351955608459`*^-25", ",", 
     "1.2974227609154012`*^-25", ",", "1.1716120689478471`*^-25", ",", 
     "1.057995234698619`*^-25", ",", "9.553909988503301`*^-26", ",", 
     "8.627324748412278`*^-26", ",", "7.790560809603063`*^-26", ",", 
     "7.034915428905337`*^-26", ",", "6.352528632301519`*^-26", ",", 
     "5.736301645174766`*^-26", ",", "5.179823213151169`*^-26", ",", 
     "4.677303050681279`*^-26", ",", "4.2235117282145196`*^-26", ",", 
     "3.8137263754108955`*^-26", ",", "3.443681637994792`*^-26", ",", 
     "3.1095253802058414`*^-26", ",", "2.8077786739029713`*^-26", ",", 
     "2.5352996597360328`*^-26", ",", "2.2892509058731255`*^-26", ",", 
     "2.0670699259741464`*^-26", ",", "1.8664425508060675`*^-26", ",", 
     "1.685278877440715`*^-26", ",", "1.52169154666634`*^-26", ",", 
     "1.3739761233558027`*^-26", ",", "1.2405933763157426`*^-26", ",", 
     "1.1201532738176666`*^-26", ",", "1.0114005287868253`*^-26", ",", 
     "9.132015436816748`*^-27", ",", "8.245326196016153`*^-27", ",", 
     "7.444693072634875`*^-27", ",", "6.721767893234321`*^-27", ",", 
     "6.0690119421256916`*^-27", ",", "5.4796175131307935`*^-27", ",", 
     "4.947437060255531`*^-27", ",", "4.4669192115917355`*^-27", ",", 
     "4.033050981949093`*^-27", ",", "3.641305584020918`*^-27", ",", 
     "3.287595295970556`*^-27", ",", "2.968228895790557`*^-27", ",", 
     "2.6798732201773063`*^-27", ",", "2.4195184484702074`*^-27", ",", 
     "2.1844467508700213`*^-27", ",", "1.9722039750757103`*^-27", ",", 
     "1.7805740770250468`*^-27", ",", "1.6075560299178964`*^-27", ",", 
     "1.4513429714376489`*^-27", ",", "1.310303372332435`*^-27", ",", 
     "1.1829640305142124`*^-27", ",", "1.0679947137986122`*^-27", ",", 
     "9.641942915370622`*^-28", ",", "8.70478210864301`*^-28", ",", 
     "7.8586718725773985`*^-28", ",", "7.094769917261644`*^-28", ",", 
     "6.405092283444117`*^-28", ",", "5.782430061462244`*^-28", ",", 
     "5.220274186862592`*^-28", ",", "4.712747529806507`*^-28", ",", 
     "4.254543571207447`*^-28", ",", "3.84087102705312`*^-28", ",", 
     "3.4674038442382774`*^-28", ",", "3.130236047114495`*^-28", ",", 
     "2.825840964431845`*^-28", ",", "2.5510344119274647`*^-28", ",", 
     "2.3029414469812363`*^-28", ",", "2.078966348936415`*^-28", ",", 
     "1.876765512259038`*^-28", ",", "1.6942229700332356`*^-28", ",", 
     "1.5294282926749193`*^-28", ",", "1.3806566314783588`*^-28", ",", 
     "1.2463506989457437`*^-28", ",", "1.1251044980211122`*^-28", ",", 
     "1.0156486305665696`*^-28", ",", "9.168370318698822`*^-29", ",", 
     "8.276349928293087`*^-29", ",", "7.47108344878349`*^-29", ",", 
     "6.744136948294662`*^-29", ",", "6.087896077577368`*^-29", ",", 
     "5.495486459266028`*^-29", ",", "4.960701806812084`*^-29", ",", 
     "4.477939022930074`*^-29", ",", "4.042139600162772`*^-29", ",", 
     "3.648736711885414`*^-29", ",", "3.293607441411107`*^-29", ",", 
     "2.9730296504470925`*^-29", ",", "2.6836430365426273`*^-29", ",", 
     "2.4224139728673555`*^-29", ",", "2.1866037631192057`*^-29", ",", 
     "1.9737399799937574`*^-29", ",", "1.7815905878237772`*^-29", ",", 
     "1.6081405790532687`*^-29", ",", "1.4515708804474953`*^-29", ",", 
     "1.3102393086323295`*^-29", ",", "1.182663375949708`*^-29", ",", 
     "1.0675047669338752`*^-29", ",", "9.635553231566394`*^-30", ",", 
     "8.697243899409493`*^-30", ",", "7.850273926647231`*^-30", ",", 
     "7.085755232194359`*^-30", ",", "6.395664287841519`*^-30", ",", 
     "5.772758055465636`*^-30", ",", "5.2104980945720194`*^-30", ",", 
     "4.702982046399421`*^-30", ",", "4.244881777902876`*^-30", ",", 
     "3.831387538530178`*^-30", ",", "3.45815754555267`*^-30", ",", 
     "3.1212724704550718`*^-30", ",", "2.817194350124205`*^-30", ",", 
     "2.542729492837426`*^-30", ",", "2.29499499082098`*^-30", ",", 
     "2.0713884888622457`*^-30", ",", "1.869560892511565`*^-30", ",", 
     "1.6873917301544637`*^-30", ",", "1.5229669109945255`*^-30", ",", 
     "1.3745586460508035`*^-30", ",", "1.2406073219030767`*^-30", ",", 
     "1.1197051373498631`*^-30", ",", "1.01058133159119`*^-30", ",", 
     "9.120888492033886`*^-31", ",", "8.231923022106078`*^-31", ",", 
     "7.429571031343841`*^-31", ",", "6.7053965516033045`*^-31", ",", 
     "6.0517849662787185`*^-31", ",", "5.461863070406171`*^-31", ",", 
     "4.9294269081581845`*^-31", ",", "4.44887663135729`*^-31", ",", 
     "4.015157696166391`*^-31", ",", "3.6237077814983573`*^-31", ",", 
     "3.270408872620701`*^-31", ",", "2.951544007540183`*^-31", ",", 
     "2.6637582326024926`*^-31", ",", "2.4040233578445767`*^-31", ",", 
     "2.169606142453093`*^-31", ",", "1.9580395766282472`*^-31", ",", 
     "1.7670969586039481`*^-31", ",", "1.594768494872323`*^-31", ",", 
     "1.4392401781096715`*^-31", ",", "1.2988747211786455`*^-31", ",", 
     "1.1721943471377652`*^-31", ",", "1.0578652546498083`*^-31", ",", 
     "9.546835957489446`*^-32", ",", "8.615628187865477`*^-32", ",", 
     "7.775222436934533`*^-32", ",", "7.016767496219927`*^-32", ",", 
     "6.33227466699684`*^-32", ",", "5.714533741602312`*^-32", ",", 
     "5.157037166268247`*^-32", ",", "4.6539115890713446`*^-32", ",", 
     "4.1998560740888767`*^-32", ",", "3.7900863328061505`*^-32", ",", 
     "3.420284386973648`*^-32", ",", "3.086553134120693`*^-32", ",", 
     "2.785375338395592`*^-32", ",", "2.5135766158586025`*^-32", ",", 
     "2.2682920252909242`*^-32", ",", "2.0469359134394782`*^-32", ",", 
     "1.8471746977905655`*^-32", ",", "1.6669023008136785`*^-32", ",", 
     "1.504217977463238`*^-32", ",", "1.357406302862825`*^-32", ",", 
     "1.2249191097871328`*^-32", ",", "1.105359186039293`*^-32", ",", 
     "9.97465560310358`*^-33", ",", "9.001002217973042`*^-33", ",", 
     "8.122361339211965`*^-33", ",", "7.32946416086032`*^-33", ",", 
     "6.613945796940139`*^-33", ",", "5.968257157133323`*^-33", ",", 
     "5.3855854109626`*^-33", ",", "4.859782203734409`*^-33", ",", 
     "4.3852988689939797`*^-33", ",", "3.957127955800866`*^-33", ",", 
     "3.5707504555293524`*^-33", ",", "3.222088172829759`*^-33", ",", 
     "2.9074607394828534`*^-33", ",", "2.6235468187082843`*^-33", ",", 
     "2.3673490915619342`*^-33", ",", "2.136162656839089`*^-33", ",", 
     "1.92754651180838`*^-33", ",", "1.739297813512289`*^-33", ",", 
     "1.5694286496245132`*^-33", ",", "1.4161450742596316`*^-33", ",", 
     "1.2778281879638979`*^-33", ",", "1.1530170626278897`*^-33", ",", 
     "1.040393331478301`*^-33", ",", "9.387672818313227`*^-34", ",", 
     "8.470653041080313`*^-34", ",", "7.64318564889252`*^-34", ",", 
     "6.896527846734985`*^-34", ",", "6.222790126323182`*^-34", ",", 
     "5.614853011549227`*^-34", ",", "5.066291924487378`*^-34", ",", 
     "4.57130938014091`*^-34", ",", "4.124673795295509`*^-34", ",", 
     "3.7216642665067635`*^-34", ",", "3.358020735122896`*^-34", ",", 
     "3.029899013990811`*^-34", ",", "2.7338302017099833`*^-34", ",", 
     "2.4666840565238746`*^-34", ",", "2.225635943658504`*^-34", ",", 
     "2.0081370075715226`*^-34", ",", "1.8118872545588504`*^-34", ",", 
     "1.6348112618371467`*^-34", ",", "1.4750362569019299`*^-34", ",", 
     "1.3308723359443448`*^-34", ",", "1.2007946126573222`*^-34", ",", 
     "1.0834271091115186`*^-34", ",", "9.775282187472384`*^-35", ",", 
     "8.819775881037349`*^-35", ",", "7.95764278866595`*^-35", ",", 
     "7.179760853144671`*^-35", ",", "6.477898944308583`*^-35", ",", 
     "5.844629869429101`*^-35", ",", "5.273251874731182`*^-35", ",", 
     "4.7577178094624316`*^-35", ",", "4.2925712047656086`*^-35", ",", 
     "3.8728885925524656`*^-35", ",", "3.494227455409341`*^-35", ",", 
     "3.152579257976858`*^-35", ",", "2.844327063863566`*^-35", ",", 
     "2.5662072905412723`*^-35", ",", "2.315275198338099`*^-35", ",", 
     "2.0888737490541148`*^-35", ",", "1.8846055052891194`*^-35", ",", 
     "1.7003072736675944`*^-35", ",", "1.5340272241103958`*^-35", ",", 
     "1.3840042434415824`*^-35", ",", "1.2486493052076868`*^-35", ",", 
     "1.126528658874188`*^-35", ",", "1.0163486607745417`*^-35", ",", 
     "9.169420865233899`*^-36", ",", "8.272557802502989`*^-36", ",", 
     "7.46339510128611`*^-36", ",", "6.733359124145745`*^-36", ",", 
     "6.074714177092942`*^-36", ",", "5.4804806353143606`*^-36", ",", 
     "4.944361066515168`*^-36", ",", "4.460673570877815`*^-36", ",", 
     "4.024291632882411`*^-36", ",", "3.6305898490389545`*^-36", ",", 
     "3.2753949576708836`*^-36", ",", "2.9549416529179868`*^-36", ",", 
     "2.665832715687716`*^-36", ",", "2.4050030399081978`*^-36", ",", 
     "2.1696871736081982`*^-36", ",", "1.9573900315015588`*^-36", ",", 
     "1.7658604692793633`*^-36", ",", "1.5930674400658712`*^-36", ",", 
     "1.4371784807936327`*^-36", ",", "1.2965403008873988`*^-36", ",", 
     "1.1696612678754689`*^-36", ",", "1.0551956046059457`*^-36", ",", 
     "9.519291308455776`*^-37", ",", "8.587663983718276`*^-37", ",", 
     "7.747190834069162`*^-37", ",", "6.988955135415582`*^-37", ",", 
     "6.3049121829646365`*^-37", ",", "5.687804032981068`*^-37", ",", 
     "5.1310825781627805`*^-37", ",", "4.62884014227673`*^-37", ",", 
     "4.175746859254813`*^-37", ",", "3.766994173736208`*^-37", ",", 
     "3.3982438648183023`*^-37", ",", "3.0655820532271893`*^-37", ",", 
     "2.765477704858633`*^-37", ",", "2.494745191228781`*^-37", ",", 
     "2.250510510313851`*^-37", ",", "2.0301808100034037`*^-37", ",", 
     "1.8314168913523136`*^-37", ",", "1.6521084003617732`*^-37", ",", 
     "1.4903514454831467`*^-37", ",", "1.3444284037212242`*^-37", ",", 
     "1.2127897013869907`*^-37", ",", "1.0940373764595145`*^-37", ",", 
     "9.869102483830743`*^-38", ",", "8.902705381487965`*^-38", ",", 
     "8.030917968698659`*^-38", ",", "7.244480149183238`*^-38", ",", 
     "6.535037961961727`*^-38", ",", "5.895054933962713`*^-38", ",", 
     "5.317732102886916`*^-38", ",", "4.796935862535376`*^-38", ",", 
     "4.3271328656891276`*^-38", ",", "3.903331294404243`*^-38", ",", 
     "3.521027875055165`*^-38", ",", "3.176160076334009`*^-38", ",", 
     "2.865062983338465`*^-38", ",", "2.5844303904374295`*^-38", ",", 
     "2.3312797003160837`*^-38", ",", "2.102920256944213`*^-38", ",", 
     "1.896924776610177`*^-38", ",", "1.7111035740034666`*^-38", ",", 
     "1.5434813099589593`*^-38", ",", "1.3922760142095864`*^-38", ",", 
     "1.255880160614139`*^-38", ",", "1.1328435940889608`*^-38", ",", 
     "1.0218581281066263`*^-38", ",", "9.217436493394231`*^-39", ",", 
     "8.314355820081929`*^-39", ",", "7.49973578917053`*^-39", ",", 
     "6.764913191645741`*^-39", ",", "6.102073042598838`*^-39", ",", 
     "5.5041655496230275`*^-39", ",", "4.964831207176735`*^-39", ",", 
     "4.478333221847797`*^-39", ",", "4.039496551224764`*^-39", ",", 
     "3.6436529092485584`*^-39", ",", "3.286591154221974`*^-39", ",", 
     "2.964512532768186`*^-39", ",", "2.6739903045569034`*^-39", ",", 
     "2.4119333191047674`*^-39", ",", "2.1755531578976042`*^-39", ",", 
     "1.962334492920929`*^-39", ",", "1.7700083468227053`*^-39", ",", 
     "1.5965279707308004`*^-39", ",", "1.4400470835333443`*^-39", ",", 
     "1.2989002414979371`*^-39", ",", "1.1715851297211566`*^-39", ",", 
     "1.0567465873029444`*^-39", ",", "9.531621965475345`*^-40", ",", 
     "8.597292830989123`*^-40", ",", "7.754531889004006`*^-40", ",", 
     "6.994366933838772`*^-40", ",", "6.30870470487602`*^-40", ",", 
     "5.690244801020961`*^-40", ",", "5.13240202467633`*^-40", ",", 
     "4.629236329999773`*^-40", ",", "4.175389630980186`*^-40", ",", 
     "3.7660287977361`*^-40", ",", "3.3967942351754523`*^-40", ",", 
     "3.063753497459553`*^-40", ",", "2.76335944521406`*^-40", ",", 
     "2.492412500694155`*^-40", ",", "2.248026599652066`*^-40", ",", 
     "2.027598477934831`*^-40", ",", "1.8287799662755653`*^-40", ",", 
     "1.6494529987087382`*^-40", ",", "1.4877070688784632`*^-40", ",", 
     "1.341818894524504`*^-40", ",", "1.2102340739001655`*^-40", ",", 
     "1.0915505390483017`*^-40", ",", "9.845036299613761`*^-41", ",", 
     "8.879526308815627`*^-41", ",", "8.008686255402874`*^-41", ",", 
     "7.223235421584218`*^-41", ",", "6.514802716774997`*^-41", ",", 
     "5.875837541031536`*^-41", ",", "5.299529381356802`*^-41", ",", 
     "4.779735285485703`*^-41", ",", "4.3109144415263615`*^-41", ",", 
     "3.888069167400024`*^-41", ",", "3.5066916821900875`*^-41", ",", 
     "3.1627160930038913`*^-41", ",", "2.8524750864232135`*^-41", ",", 
     "2.572660863659793`*^-41", ",", "2.32028990367287`*^-41", ",", 
     "2.0926711792259755`*^-41", ",", "1.8873774875930478`*^-41", ",", 
     "1.7022195907596307`*^-41", ",", "1.5352228898556327`*^-41", ",", 
     "1.3846063855196384`*^-41", ",", "1.248763700217607`*^-41", ",", 
     "1.1262459604795731`*^-41", ",", "1.0157463568098789`*^-41", ",", 
     "9.160862168799463`*^-42", ",", "8.262024437174579`*^-42", ",", 
     "7.451361851332684`*^-42", ",", "6.720226137318806`*^-42", ",", 
     "6.060817086722664`*^-42", ",", "5.466099410088004`*^-42", ",", 
     "4.929727740606943`*^-42", ",", "4.445978989345724`*^-42", ",", 
     "4.0096913315127325`*^-42", ",", "3.6162091738767324`*^-42", ",", 
     "3.2613335171242696`*^-42", ",", "2.94127718438785`*^-42", ",", 
     "2.6526244389913593`*^-42", ",", "2.392294561197786`*^-42", ",", 
     "2.1575089959037614`*^-42", ",", "1.945761721254237`*^-42", ",", 
     "1.7547925224534866`*^-42", ",", "1.582562885990459`*^-42", ",", 
     "1.4272342574066063`*^-42", ",", "1.2871484309096144`*^-42", ",", 
     "1.1608098618449476`*^-42", ",", "1.0468697135204129`*^-42", ",", 
     "9.441114683550008`*^-43", ",", "8.514379499888659`*^-43", ",", 
     "7.678596180236669`*^-43", ",", "6.924840106217518`*^-43", ",", 
     "6.245062224231028`*^-43", ",", "5.632003162707737`*^-43", ",", 
     "5.079115771862064`*^-43", ",", "4.580495260112191`*^-43", ",", 
     "4.1308161822920396`*^-43", ",", "3.7252756078033285`*^-43", ",", 
     "3.3595418627211173`*^-43", ",", "3.0297082992758266`*^-43", ",", 
     "2.7322515997210412`*^-43", ",", "2.4639941699302462`*^-43", ",", 
     "2.2220702216616154`*^-43", ",", "2.0038951817525015`*^-43", ",", 
     "1.807138101973177`*^-43", ",", "1.629696775260318`*^-43", ",", 
     "1.4696752929056115`*^-43", ",", "1.3253638033010243`*^-43", ",", 
     "1.1952202563169018`*^-43"}], "}"}], ",", 
   RowBox[{"{", 
    RowBox[{
     RowBox[{"-", "2.7755575615628914`*^-17"}], ",", 
     RowBox[{"-", "2.7755575615628914`*^-17"}], ",", 
     RowBox[{"-", "2.7755575615628914`*^-17"}], ",", 
     "0.00009999999999997228`", ",", "0.0003599999999999724`", ",", 
     "0.0008099999999999726`", ",", "0.0014579999999999728`", ",", 
     "0.0022963499999999726`", ",", "0.0033067439999999735`", ",", 
     "0.004464104399999975`", ",", "0.005739562799999976`", ",", 
     "0.007102708964999978`", ",", "0.008523250757999978`", ",", 
     "0.00997220338685998`", ",", "0.01142270569767598`", ",", 
     "0.012850543909885485`", ",", "0.014234448638642384`", ",", 
     "0.015556218869373466`", ",", "0.016800716378923348`", ",", 
     "0.01795576562997433`", ",", "0.019011987137619885`", ",", 
     "0.019962586494500882`", ",", "0.020803116452164074`", ",", 
     "0.02153122552798982`", ",", "0.022146403400218107`", ",", 
     "0.022649730750223064`", ",", "0.02304363911109651`", ",", 
     "0.023331684599985223`", ",", "0.023518338076785106`", ",", 
     "0.02360879322323428`", ",", "0.023608793223234278`", ",", 
     "0.02352447610457987`", ",", "0.023362238338341387`", ",", 
     "0.023128615954957972`", ",", "0.022830182200700454`", ",", 
     "0.022473460603814516`", ",", "0.022064852229199704`", ",", 
     "0.021610575859775005`", ",", "0.02111661984012301`", ",", 
     "0.020588704344119933`", ",", "0.020032252875359945`", ",", 
     "0.01945237187107321`", ",", "0.018853837351963262`", ",", 
     "0.018241087638024456`", ",", "0.017618221230872404`", ",", 
     "0.016988999044055535`", ",", "0.01635685024241626`", ",", 
     "0.015724881028504722`", ",", "0.015095885787364536`", ",", 
     "0.01447236007006035`", ",", "0.013856514960696082`", ",", 
     "0.01325029243116563`", ",", "0.012655381342419414`", ",", 
     "0.012073233800668121`", ",", "0.011505081621813153`", ",", 
     "0.01095195269768752`", ",", "0.010414687093650019`", ",", 
     "0.009893952738967517`", ",", "0.00939026059952917`", ",", 
     "0.008903979247053552`", ",", "0.008435348760366522`", ",", 
     "0.00798449391282969`", ",", "0.0075514366158626585`", ",", 
     "0.007136107601990212`", ",", "0.006738357342207152`", ",", 
     "0.006357966201921265`", ",", "0.005994653847525765`", ",", 
     "0.005648087921965682`", ",", "0.005317892012681535`", ",", 
     "0.005003652939204899`", ",", "0.0047049273905956515`", ",", 
     "0.004421247944986208`", ",", "0.004152128504856613`", ",", 
     "0.003897069182415422`", ",", "0.003655560669702353`", ",", 
     "0.003427088127845956`", ",", "0.003211134629378951`", ",", 
     "0.0030071841867021797`", ",", "0.00281472439875324`", ",", 
     "0.00263324874672836`", ",", "0.0024622585683693773`", ",", 
     "0.002301264738899072`", ",", "0.002149789085199387`", ",", 
     "0.0020073655583049276`", ",", "0.0018735411877512653`", ",", 
     "0.0017478768397923392`", ",", "0.0016299477999991213`", ",", 
     "0.001519344199284895`", ",", "0.0014156713009807495`", ",", 
     "0.0013185496652157911`", ",", "0.001227615205545737`", ",", 
     "0.001142519151524953`", ",", "0.001062927929733327`", ",", 
     "0.000988522974651994`", ",", "0.0009190004797314142`", ",", 
     "0.0008540710980112599`", ",", "0.0007934596007330415`", ",", 
     "0.0007369045015318567`", ",", "0.0006841576530011556`", ",", 
     "0.0006349838216916975`", ",", "0.0005891602469304411`", ",", 
     "0.0005464761882242561`", ",", "0.0005067324654443102`", ",", 
     "0.0004697409954668756`", ",", "0.00043532432847227256`", ",", 
     "0.00040331518667284066`", ",", "0.00037355600785037875`", ",", 
     "0.0003458984957306872`", ",", "0.0003202031789049791`", ",", 
     "0.0002963389797224382`", ",", "0.0002741827943226297`", ",", 
     "0.00025361908474843246`", ",", "0.00023453948387744942`", ",", 
     "0.00021684241373033276`", ",", "0.00020043271755614545`", ",", 
     "0.00018522130595590225`", ",", "0.00017112481718403716`", ",", 
     "0.0001580652916620975`", ",", "0.00014596986064795438`", ",", 
     "0.00013477044892582684`", ",", "0.0001244034913161478`", ",", 
     "0.00011480966274854654`", ",", "0.00010593362159487748`", ",", 
     "0.00009772376592127448`", ",", "0.0000901320022877209`", ",", 
     "0.00008311352669974262`", ",", "0.00007662661729878711`", ",", 
     "0.00007063243836493038`", ",", "0.00006509485519711993`", ",", 
     "0.00005998025943163194`", ",", "0.00005525740435827509`", ",", 
     "0.000050897249795629945`", ",", "0.00004687281609085921`", ",", 
     "0.00004315904681596806`", ",", "0.000039732679740501894`", ",", 
     "0.0000365721256702347`", ",", "0.000033657354752155846`", ",", 
     "0.00003096978985776728`", ",", "0.0000284922066691459`", ",", 
     "0.000026208640105221707`", ",", "0.000024104296739109015`", ",", 
     "0.00002216547287096329`", ",", "0.000020379477934597903`", ",", 
     "0.000018734562929876786`", ",", "0.000017219853586610153`", ",", 
     "0.00001582528797924384`", ",", "0.000014541558324983497`", ",", 
     "0.00001336005671107859`", ",", "0.000012272824509763228`", ",", 
     "0.000011272505251775676`", ",", "0.000010352300741426644`", ",", 
     "9.505930207837032`*^-6", ",", "8.727592298202056`*^-6", ",", 
     "8.011929729749489`*^-6", ",", "7.353996427438934`*^-6", ",", 
     "6.749226984392969`*^-6", ",", "6.193408291560607`*^-6", ",", 
     "5.682653192191647`*^-6", ",", "5.2133760253525975`*^-6", ",", 
     "4.78226993094844`*^-6", ",", "4.386285796538705`*^-6", ",", 
     "4.022612733661129`*^-6", ",", "3.6886599784137902`*^-6", ",", 
     "3.3820401177081442`*^-6", ",", "3.1005535489051056`*^-6", ",", 
     "2.842174086496347`*^-6", ",", "2.605035635107695`*^-6", ",", 
     "2.3874198533944303`*^-6", ",", "2.1877447383832597`*^-6", ",", 
     "2.0045540645065893`*^-6", ",", "1.8365076159850785`*^-6", ",", 
     "1.6823721553577597`*^-6", ",", "1.5410130748484089`*^-6", ",", 
     "1.411386680905278`*^-6", ",", "1.2925330656711496`*^-6", ",", 
     "1.1835695223442217`*^-6", ",", "1.0836844643891598`*^-6", ",", 
     "9.921318113631792`*^-7", ",", "9.08225806745036`*^-7", ",", 
     "8.313362356058258`*^-7", ",", "7.608840122494`*^-7", ",", 
     "6.963371100866699`*^-7", ",", "6.372068080010978`*^-7", ",", 
     "5.830442293210046`*^-7", ",", "5.334371512461787`*^-7", ",", 
     "4.880070641894987`*^-7", ",", "4.464064619962955`*^-7", ",", 
     "4.0831634540204643`*^-7", ",", "3.734439223893311`*^-7", ",", 
     "3.415204903141141`*^-7", ",", "3.1229948579525943`*^-7", ",", 
     "2.8555468940534627`*^-7", ",", "2.6107857317060225`*^-7", ",", 
     "2.3868077978807166`*^-7", ",", "2.1818672330365082`*^-7", ",", 
     "1.9943630176974333`*^-7", ",", "1.8228271312011775`*^-7", ",", 
     "1.665913661659633`*^-7", ",", "1.5223887923474184`*^-7", ",", 
     "1.391121595456238`*^-7", ",", "1.271075569452401`*^-7", ",", 
     "1.1613008611815116`*^-7", ",", "1.0609271184060244`*^-7", ",", 
     "9.691569226639034`*^-8", ",", "8.852597562243419`*^-8", ",", 
     "8.08566460511837`*^-8", ",", "7.384641466940619`*^-8", ",", 
     "6.743915222014889`*^-8", ",", "6.158345997859441`*^-8", ",", 
     "5.623227583482334`*^-8", ",", "5.134251271875174`*^-8", ",", 
     "4.687472675620652`*^-8", ",", "4.279281275159907`*^-8", ",", 
     "3.9063724783245447`*^-8", ",", "3.565721987323731`*^-8", ",", 
     "3.2545622855997267`*^-8", ",", "2.970361071927637`*^-8", ",", 
     "2.710801482932091`*^-8", ",", "2.4737639579129132`*^-8", ",", 
     "2.2573096115955334`*^-8", ",", "2.0596649912254173`*^-8", ",", 
     "1.8792081043795206`*^-8", ",", "1.7144556130366586`*^-8", ",", 
     "1.564051097892988`*^-8", ",", "1.4267543046842817`*^-8", ",", 
     "1.3014312914349867`*^-8", ",", "1.187045402142943`*^-8", ",", 
     "1.082648998472336`*^-8", ",", "9.873758866067703`*^-9", ",", 
     "9.004343815471476`*^-9", ",", "8.211009558601742`*^-9", ",", 
     "7.487144242251326`*^-9", ",", "6.826706191188111`*^-9", ",", 
     "6.224175166487595`*^-9", ",", "5.674507749187391`*^-9", ",", 
     "5.173096504108333`*^-9", ",", "4.715732607178583`*^-9", ",", 
     "4.298571645774325`*^-9", ",", "3.918102325637704`*^-9", ",", 
     "3.5711178400197893`*^-9", ",", "3.254689676980058`*^-9", ",", 
     "2.9661436593990533`*^-9", ",", "2.703038029360309`*^-9", ",", 
     "2.4631434042545812`*^-9", ",", "2.2444244463664158`*^-9", ",", 
     "2.0450231009247716`*^-9", ",", "1.8632432697314585`*^-9", ",", 
     "1.6975367986118986`*^-9", ",", "1.5464906671435737`*^-9", ",", 
     "1.4088152784832313`*^-9", ",", "1.2833337557033484`*^-9", ",", 
     "1.1689721589249453`*^-9", ",", "1.0647505447557335`*^-9", ",", 
     "9.697747961635222`*^-10", ",", "8.832291569839888`*^-10", ",", 
     "8.043694108247041`*^-10", ",", "7.325166492253458`*^-10", ",", 
     "6.670515786056003`*^-10", ",", "6.074093198126291`*^-10", ",", 
     "5.53074658001265`*^-10", ",", "5.03577704172358`*^-10", ",", 
     "4.5848993298483294`*^-10", ",", "4.1742056447036145`*^-10", ",", 
     "3.800132600389791`*^-10", ",", "3.459431056906567`*^-10", ",", 
     "3.1491385766115124`*^-10", ",", "2.8665542784821147`*^-10", ",", 
     "2.60921588302747`*^-10", ",", "2.3748787584385876`*^-10", ",", 
     "2.1614967948044441`*^-10", ",", "1.9672049480804496`*^-10", ",", 
     "1.790303309092618`*^-10", ",", "1.6292425653006426`*^-10", ",", 
     "1.482610734423585`*^-10", ",", "1.3491210594422729`*^-10", ",", 
     "1.227600964014568`*^-10", ",", "1.1169819760484204`*^-10", ",", 
     "1.0162905351418656`*^-10", ",", "9.246396068817995`*^-11", ",", 
     "8.41221033652246`*^-11", ",", "7.652985576908515`*^-11", ",", 
     "6.962014576979006`*^-11", ",", "6.333187453897032`*^-11", ",", 
     "5.760938730384193`*^-11", ",", "5.240199072904625`*^-11", ",", 
     "4.7663512843972927`*^-11", ",", "4.3351901788122375`*^-11", ",", 
     "3.942885997138032`*^-11", ",", "3.585951054239219`*^-11", ",", 
     "3.2612093328937797`*^-11", ",", "2.965768766150789`*^-11", ",", 
     "2.6969959717183735`*^-11", ",", "2.4524932227252205`*^-11", ",", 
     "2.2300774580435884`*^-11", ",", "2.027761152571593`*^-11", ",", 
     "1.8437348835882123`*^-11", ",", "1.676351443644709`*^-11", ",", 
     "1.5241113635586076`*^-11", ",", "1.385649721038707`*^-11", ",", 
     "1.2597241213902572`*^-11", ",", "1.1452037467184152`*^-11", ",", 
     "1.0410593791477138`*^-11", ",", "9.463543118807645`*^-12", ",", 
     "8.602360694996149`*^-12", ",", "7.819288658308798`*^-12", ",", 
     "7.107267340085313`*^-12", ",", "6.459872691285463`*^-12", ",", 
     "5.871259291454519`*^-12", ",", "5.336108444561288`*^-12", ",", 
     "4.849580909910112`*^-12", ",", "4.407273856237528`*^-12", ",", 
     "4.005181663509364`*^-12", ",", "3.6396602301405495`*^-12", ",", 
     "3.3073944736470737`*^-12", ",", "3.005368740362261`*^-12", ",", 
     "2.7308398650407083`*^-12", ",", "2.4813126441456146`*^-12", ",", 
     "2.2545175075628786`*^-12", ",", "2.0483901925857007`*^-12", ",", 
     "1.8610532414283376`*^-12", ",", "1.6907991594049326`*^-12", ",", 
     "1.5360750853839153`*^-12", ",", "1.3954688393236948`*^-12", ",", 
     "1.267696223723119`*^-12", ",", "1.151589466783992`*^-12", ",", 
     "1.0460867050755206`*^-12", ",", "9.50222412598012`*^-13", ",", 
     "8.631186914431941`*^-13", ",", "7.839773468124028`*^-13", ",", 
     "7.1207267604648`*^-13", ",", "6.46744907601849`*^-13", ",", 
     "5.873942316298501`*^-13", ",", "5.334753690303926`*^-13", ",", 
     "4.844926306012385`*^-13", ",", "4.399954222318196`*^-13", ",", 
     "3.995741560328121`*^-13", ",", "3.6285653088385105`*^-13", ",", 
     "3.295041491529103`*^-13", ",", "2.9920943932034415`*^-13", ",", 
     "2.716928569542768`*^-13", ",", "2.4670033895551546`*^-13", ",", 
     "2.240009882409695`*^-13", ",", "2.033849680842785`*^-13", ",", 
     "1.8466158719887286`*^-13", ",", "1.6765755834830204`*^-13", ",", 
     "1.5221541481622162`*^-13", ",", "1.3819207047746768`*^-13", ",", 
     "1.2545751049451497`*^-13", ",", "1.138936008315423`*^-13", ",", 
     "1.033930058415822`*^-13", ",", "9.385820415013948`*^-14", ",", 
     "8.520059393973869`*^-14", ",", "7.733967954186019`*^-14", ",", 
     "7.020233197271139`*^-14", ",", "6.372211671369188`*^-14", ",", 
     "5.783868264211523`*^-14", ",", "5.2497206568084185`*^-14", ",", 
     "4.764788833425268`*^-14", ",", "4.3245491890975254`*^-14", ",", 
     "3.924892817408456`*^-14", ",", "3.5620875989925486`*^-14", ",", 
     "3.2327437455661426`*^-14", ",", "2.9337824855305004`*^-14", ",", 
     "2.6624076056189293`*^-14", ",", "2.4160795889217754`*^-14", ",", 
     "2.1924921131513902`*^-14", ",", "1.9895506944134102`*^-14", ",", 
     "1.805353281221839`*^-14", ",", "1.6381726212073226`*^-14", ",", 
     "1.4864402390791032`*^-14", ",", "1.3487318790554261`*^-14", ",", 
     "1.2237542783059967`*^-14", ",", "1.110333150072758`*^-14", ",", 
     "1.0074022661606076`*^-14", ",", "9.139935385166053`*^-15", ",", 
     "8.292280087348235`*^-15", ",", "7.523076626162579`*^-15", ",", 
     "6.825079944537335`*^-15", ",", "6.191712525684268`*^-15", ",", 
     "5.617003038592829`*^-15", ",", "5.0955306079542416`*^-15", ",", 
     "4.622374194358491`*^-15", ",", "4.193066617468202`*^-15", ",", 
     "3.8035527974770764`*^-15", ",", "3.450151828892592`*^-15", ",", 
     "3.1295225358934114`*^-15", ",", "2.838632190520551`*^-15", ",", 
     "2.5747281040580936`*^-15", ",", "2.335311828408017`*^-15", ",", 
     "2.1181157283047842`*^-15", ",", "1.9210817070671297`*^-15", ",", 
     "1.7423418884456777`*^-15", ",", "1.5802010751764393`*^-15", ",", 
     "1.4331208212561708`*^-15", ",", "1.2997049698655709`*^-15", ",", 
     "1.1786865224163532`*^-15", ",", "1.0689157165119294`*^-15", ",", 
     "9.693492018013004`*^-16", ",", "8.790402128739895`*^-16", ",", 
     "7.971296475834587`*^-16", ",", "7.228379675819786`*^-16", ",", 
     "6.554578454782313`*^-16", ",", "5.943474899599602`*^-16", ",", 
     "5.38924586521194`*^-16", ",", "4.886607971548781`*^-16", ",", 
     "4.43076767569535`*^-16", ",", "4.0173759521069004`*^-16", ",", 
     "3.6424871565761327`*^-16", ",", "3.3025216886290295`*^-16", ",", 
     "2.994232102424497`*^-16", ",", "2.714672348389777`*^-16", ",", 
     "2.4611698570327906`*^-16", ",", "2.2313002029040557`*^-16", ",", 
     "2.022864110779116`*^-16", ",", "1.8338665880201916`*^-16", ",", 
     "1.6624979869551981`*^-16", ",", "1.5071168191671287`*^-16", ",", 
     "1.3662341599841147`*^-16", ",", "1.2384994963518648`*^-16", ",", 
     "1.1226878847939622`*^-16", ",", "1.0176882984463256`*^-16", ",", 
     "9.224930533045761`*^-17", ",", "8.361882139500669`*^-17", ",", 
     "7.579448882161679`*^-17", ",", "6.870113286063886`*^-17", ",", 
     "6.227057658576864`*^-17", ",", "5.644099069263286`*^-17", ",", 
     "5.115630359240284`*^-17", ",", "4.6365666220690766`*^-17", ",", 
     "4.202296649720353`*^-17", ",", "3.808638883938587`*^-17", ",", 
     "3.4518014557938734`*^-17", ",", "3.1283459347614404`*^-17", ",", 
     "2.835154443666357`*^-17", ",", "2.569399827601111`*^-17", ",", 
     "2.328518593763507`*^-17", ",", "2.11018636534134`*^-17", ",", 
     "1.9122956163335233`*^-17", ",", "1.732935475767069`*^-17", ",", 
     "1.5703734093476353`*^-17", ",", "1.4230386043516318`*^-17", ",", 
     "1.2895068996967186`*^-17", ",", "1.168487117766184`*^-17", ",", 
     "1.0588086678485855`*^-17", ",", "9.594103031117791`*^-18", ",", 
     "8.693299239734561`*^-18", ",", "7.87695330661276`*^-18", ",", 
     "7.137158367680886`*^-18", ",", "6.466746637862764`*^-18", ",", 
     "5.859220440269828`*^-18", ",", "5.30868966064716`*^-18", ",", 
     "4.809815029590808`*^-18", ",", "4.357756690506772`*^-18", ",", 
     "3.948127561599136`*^-18", ",", "3.57695104583017`*^-18", ",", 
     "3.2406226842200322`*^-18", ",", "2.935875385439075`*^-18", ",", 
     "2.6597478987468978`*^-18", ",", "2.4095562282713653`*^-18", ",", 
     "2.182867714690573`*^-18", ",", "1.9774775358466017`*^-18", ",", 
     "1.791387400923046`*^-18", ",", "1.6227862337773473`*^-18", ",", 
     "1.4700326600326537`*^-18", ",", "1.331639129782292`*^-18", ",", 
     "1.2062575234066864`*^-18", ",", "1.0926661021960351`*^-18", ",", 
     "9.89757678346969`*^-19", ",", "8.965288905800934`*^-19", ",", 
     "8.120704822185781`*^-19", ",", "7.355584881765707`*^-19", ",", 
     "6.662462460214708`*^-19", ",", "6.034571541789357`*^-19", ",", 
     "5.465781075190913`*^-19", ",", "4.950535470650623`*^-19", ",", 
     "4.4838006646253`*^-19", ",", "4.061015231977757`*^-19", ",", 
     "3.678046074025424`*^-19", ",", "3.331148254833131`*^-19", ",", 
     "3.016928598022191`*^-19", ",", "2.7323126925483945`*^-19", ",", 
     "2.4745149887117155`*^-19", ",", "2.241011695413658`*^-19", ",", 
     "2.0295162166589946`*^-19", ",", "1.8379568897643617`*^-19", ",", 
     "1.6644568099214602`*^-19", ",", "1.507315545879186`*^-19", ",", 
     "1.3649925697496843`*^-19", ",", "1.2360922404826013`*^-19", ",", 
     "1.1193501955481333`*^-19", ",", "1.013621018966585`*^-19", ",", 
     "9.178670661502743`*^-20", ",", "8.311483372011072`*^-20", ",", 
     "7.526133004410842`*^-20", ",", "6.814905771407456`*^-20", ",", 
     "6.170814067402484`*^-20", ",", "5.587528194094254`*^-20", ",", 
     "5.059314496393441`*^-20", ",", "4.5809793076435155`*^-20", ",", 
     "4.1478181594006103`*^-20", ",", "3.7555697620327457`*^-20", ",", 
     "3.400374308635672`*^-20", ",", "3.078735696676547`*^-20", ",", 
     "2.7874872997709454`*^-20", ",", "2.5237609564393247`*^-20", ",", 
     "2.2849588739077154`*^-20", ",", "2.0687281733152558`*^-20", ",", 
     "1.8729378283407762`*^-20", ",", "1.695657772509709`*^-20", ",", 
     "1.5351399715152125`*^-20", ",", "1.3898012759871454`*^-20", ",", 
     "1.2582078874537168`*^-20", ",", "1.1390612859306037`*^-20", ",", 
     "1.0311854817924702`*^-20", ",", "9.335154674700521`*^-21", ",", 
     "8.450867561960335`*^-21", ",", "7.650259056090412`*^-21", ",", 
     "6.92541933618457`*^-21", ",", "6.269185426270381`*^-21", ",", 
     "5.675070760873828`*^-21", ",", "5.137201385085012`*^-21", ",", 
     "4.650258164992977`*^-21", ",", "4.209424442993644`*^-21", ",", 
     "3.810338625609823`*^-21", ",", "3.449051239611502`*^-21", ",", 
     "3.1219860358552387`*^-21", ",", "2.825904759797074`*^-21", ",", 
     "2.5578752434575425`*^-21", ",", "2.3152425060781397`*^-21", ",", 
     "2.0956025801212972`*^-21", ",", "1.8967788059162407`*^-21", ",", 
     "1.7168003624003244`*^-21", ",", "1.5538828232840747`*^-21", ",", 
     "1.4064105477912653`*^-21", ",", "1.2729207330856538`*^-21", ",", 
     "1.1520889717683127`*^-21", ",", "1.0427161725722968`*^-21", ",", 
     "9.437167157381855`*^-22", ",", "8.541077266550081`*^-22", ",", 
     "7.729993623140755`*^-22", ",", "6.995860150551971`*^-22", ",", 
     "6.331383470824823`*^-22", ",", "5.729960773781723`*^-22", ",", 
     "5.185614500272459`*^-22", ",", "4.692933196549715`*^-22", ",", 
     "4.247017957394161`*^-22", ",", "3.843433930503667`*^-22", ",", 
     "3.4781664043877853`*^-22", ",", "3.1475810470533123`*^-22", ",", 
     "2.8483879035696733`*^-22", ",", "2.57760879756305`*^-22", ",", 
     "2.3325478151670013`*^-22", ",", "2.1107645802822703`*^-22", ",", 
     "1.9100500574663382`*^-22", ",", "1.7284046436528424`*^-22", ",", 
     "1.5640183324358602`*^-22", ",", "1.4152527550649264`*^-22", ",", 
     "1.2806249207834796`*^-22", ",", "1.1587924958873217`*^-22", ",", 
     "1.0485404760448049`*^-22", ",", "9.487691201554417`*^-23", ",", 
     "8.584830264632302`*^-23", ",", "7.767812429071592`*^-23", ",", 
     "7.028483138947456`*^-23", ",", "6.359461749250852`*^-23", ",", 
     "5.75406814856594`*^-23", ",", "5.206256331935151`*^-23", ",", 
     "4.710554266288134`*^-23", ",", "4.262009452967248`*^-23", ",", 
     "3.8561396481705446`*^-23", ",", "3.4888882531066826`*^-23", ",", 
     "3.156583931816064`*^-23", ",", "2.855904056412847`*^-23", ",", 
     "2.583841617354571`*^-23", ",", "2.3376752706223673`*^-23", ",", 
     "2.1149422247326485`*^-23", ",", "1.9134136986062893`*^-23", ",", 
     "1.7310727067704636`*^-23", ",", "1.5660939514121656`*^-23", ",", 
     "1.4168256216681936`*^-23", ",", "1.2817729194294578`*^-23", ",", 
     "1.1595831480444005`*^-23", ",", "1.0490322157956079`*^-23", ",", 
     "9.490124200481992`*^-24", ",", "8.585213906666672`*^-24", ",", 
     "7.766520827938149`*^-24", ",", "7.025837194947823`*^-24", ",", 
     "6.355735941936531`*^-24", ",", "5.749496513628738`*^-24", ",", 
     "5.201037716509547`*^-24", ",", "4.704856946280357`*^-24", ",", 
     "4.255975186609731`*^-24", ",", "3.849887231622519`*^-24", ",", 
     "3.482516636469387`*^-24", ",", "3.1501749473037808`*^-24", ",", 
     "2.849524804529011`*^-24", ",", "2.577546551685264`*^-24", ",", 
     "2.331508017206216`*^-24", ",", "2.1089371678325807`*^-24", ",", 
     "1.9075973610378262`*^-24", ",", "1.725464949682456`*^-24", ",", 
     "1.5607090155238133`*^-24", ",", "1.4116730294003374`*^-24", ",", 
     "1.2768582550926052`*^-24", ",", "1.1549087312285196`*^-24", ",", 
     "1.0445976813188189`*^-24", ",", "9.448152162376183`*^-25", ",", 
     "8.545572063420713`*^-25", ",", "7.729152120832756`*^-25", ",", 
     "6.990673725129429`*^-25", ",", "6.3227016064185435`*^-25", ",", 
     "5.718509232515718`*^-25", ",", "5.172011305861506`*^-25", ",", 
     "4.677702684334086`*^-25", ",", "4.230603115160419`*^-25", ",", 
     "3.826207229152439`*^-25", ",", "3.4604392950116024`*^-25", ",", 
     "3.1296122809771055`*^-25", ",", "2.8303908141129536`*^-25", ",", 
     "2.5597576664648157`*^-25", ",", "2.314983432556511`*^-25", ",", 
     "2.0935990945887285`*^-25", ",", "1.8933712005666721`*^-25", ",", 
     "1.7122794067060213`*^-25", ",", "1.5484961591080548`*^-25", ",", 
     "1.4003683110904835`*^-25", ",", "1.266400491923561`*^-25", ",", 
     "1.1452400602443357`*^-25", ",", "1.035663491280158`*^-25", ",", 
     "9.365640613637339`*^-26", ",", "8.469407062093097`*^-26", ",", 
     "7.658879411723997`*^-26", ",", "6.925867423511299`*^-26", ",", 
     "6.262962970118074`*^-26", ",", "5.663465405308041`*^-26", ",", 
     "5.1213140492619383`*^-26", ",", "4.631027111844446`*^-26", ",", 
     "4.1876464404107586`*^-26", ",", "3.7866875371399325`*^-26", ",", 
     "3.424094343725118`*^-26", ",", "3.096198339067012`*^-26", ",", 
     "2.799681538883635`*^-26", ",", "2.5315430253004137`*^-26", ",", 
     "2.2890686699083584`*^-26", ",", "2.0698037458328932`*^-26", ",", 
     "1.871528153358247`*^-26", ",", "1.6922340098949993`*^-26", ",", 
     "1.5301053788227612`*^-26", ",", "1.3834999332239292`*^-26", ",", 
     "1.2509323699629984`*^-26", ",", "1.1310594071535614`*^-26", ",", 
     "1.0226662139680118`*^-26", ",", "9.246541361424176`*^-27", ",", 
     "8.36029593555229`*^-27", ",", "7.558940380439445`*^-27", ",", 
     "6.834348702866646`*^-27", ",", "6.179172242224302`*^-27", ",", 
     "5.586765362121148`*^-27", ",", "5.051118240378845`*^-27", ",", 
     "4.566796079830324`*^-27", ",", "4.128884126969884`*^-27", ",", 
     "3.7329379439732274`*^-27", ",", "3.374938432502655`*^-27", ",", 
     "3.051251155567173`*^-27", ",", "2.7585895469999117`*^-27", ",", 
     "2.493981637280132`*^-27", ",", "2.254739959857784`*^-27", ",", 
     "2.0384343341907045`*^-27", ",", "1.8428672506999278`*^-27", ",", 
     "1.6660516090787188`*^-27", ",", "1.5061905851191411`*^-27", ",", 
     "1.3616594226848042`*^-27", ",", "1.230988966875591`*^-27", ",", 
     "1.112850771994844`*^-27", ",", "1.0060436338182897`*^-27", ",", 
     "9.094814100366235`*^-28", ",", "8.221820057448466`*^-28", ",", 
     "7.43257412611773`*^-28", ",", "6.7190470100104275`*^-28", ",", 
     "6.073978739374812`*^-28", ",", "5.490805005166005`*^-28", ",", 
     "4.963590542280597`*^-28", ",", "4.4869688878524745`*^-28", ",", 
     "4.056087904945465`*^-28", ",", "3.666560520241451`*^-28", ",", 
     "3.3144201770217805`*^-28", ",", "2.996080552405926`*^-28", ",", 
     "2.708299130924831`*^-28", ",", "2.448144265501683`*^-28", ",", 
     "2.2129653921830814`*^-28", ",", "2.0003660968641827`*^-28", ",", 
     "1.808179761104412`*^-28", ",", "1.6344475402261656`*^-28", ",", 
     "1.4773984504913905`*^-28", ",", "1.335431363497717`*^-28", ",", 
     "1.2070987252425174`*^-28", ",", "1.091091834764665`*^-28", ",", 
     "9.862275330661013`*^-29", ",", "8.914361672980214`*^-29", ",", 
     "8.057507081137719`*^-29", ",", "7.282969097728499`*^-29", ",", 
     "6.582844131456891`*^-29", ",", "5.949987013239578`*^-29", ",", 
     "5.37793826182383`*^-29", ",", "4.8608583205300666`*^-29", ",", 
     "4.3934680974021755`*^-29", ",", "3.970995204963503`*^-29", ",", 
     "3.589125353577098`*^-29", ",", "3.243958404679896`*^-29", ",", 
     "2.9319686374309374`*^-29", ",", "2.649968825061342`*^-29", ",", 
     "2.39507775587112`*^-29", ",", "2.1646908687760428`*^-29", ",", 
     "1.9564537049205448`*^-29", ",", "1.768237905459834`*^-29", ",", 
     "1.5981195114654538`*^-29", ",", "1.4443593452851873`*^-29", ",", 
     "1.3053852738270747`*^-29", ",", "1.1797761733525257`*^-29", ",", 
     "1.0662474326486305`*^-29", ",", "9.636378470799336`*^-30", ",", 
     "8.708977701534386`*^-30", ",", "7.870784020107153`*^-30", ",", 
     "7.113221058171839`*^-30", ",", "6.428536534680682`*^-30", ",", 
     "5.8097231147910594`*^-30", ",", "5.2504468647364855`*^-30", ",", 
     "4.744982574029119`*^-30", ",", "4.288155286212246`*^-30", ",", 
     "3.875287442539745`*^-30", ",", "3.502151100066866`*^-30", ",", 
     "3.164924737271966`*^-30", ",", "2.860154207016148`*^-30", ",", 
     "2.5847174388610314`*^-30", ",", "2.3357925309324176`*^-30", ",", 
     "2.1108289060270416`*^-30", ",", "1.9075212378612685`*^-30", ",", 
     "1.7237858815713617`*^-30", ",", "1.557739568081223`*^-30", ",", 
     "1.4076801450147031`*^-30", ",", "1.2720691676795006`*^-30", ",", 
     "1.1495161625006218`*^-30", ",", "1.0387644023246485`*^-30", ",", 
     "9.386780484249898`*^-31", ",", "8.482305279694644`*^-31", ",", 
     "7.6649402830663885`*^-31", ",", "6.926300008143705`*^-31", ",", 
     "6.25880577348792`*^-31", ",", "5.655608116392039`*^-31", ",", 
     "5.11051666388723`*^-31", ",", "4.617936744476413`*^-31", ",", 
     "4.1728120930369095`*^-31", ",", "3.770573063507847`*^-31", ",", 
     "3.4070898201856906`*^-31", ",", "3.0786300292649935`*^-31", ",", 
     "2.781820618198887`*^-31", ",", "2.5136132119821007`*^-31", ",", 
     "2.271252893001864`*^-31", ",", "2.0522499650408894`*^-31", ",", 
     "1.854354432697661`*^-31", ",", "1.6755329352248366`*^-31", ",", 
     "1.5139478988594861`*^-31", ",", "1.3679386943845`*^-31", ",", 
     "1.2360046071497847`*^-31", ",", "1.1167894453038`*^-31", ",", 
     "1.0090676287292207`*^-31", ",", "9.117316163118281`*^-32", ",", 
     "8.237805428534751`*^-32", ",", "7.443099493076097`*^-32", ",", 
     "6.72502501195557`*^-32", ",", "6.076196001675632`*^-32", ",", 
     "5.48993802807646`*^-32", ",", "4.960219690386898`*^-32", ",", 
     "4.481590699483331`*^-32", ",", "4.0491259160312434`*^-32", ",", 
     "3.658374775170716`*^-32", ",", "3.305315579533284`*^-32", ",", 
     "2.986314192206234`*^-32", ",", "2.6980867063003945`*^-32", ",", 
     "2.4376657084886684`*^-32", ",", "2.2023697906808816`*^-32", ",", 
     "1.989775997261686`*^-32", ",", "1.7976949253822524`*^-32", ",", 
     "1.6241482229703505`*^-32", ",", "1.4673482536848633`*^-32", ",", 
     "1.3256797202408642`*^-32", ",", "1.1976830575969187`*^-32", ",", 
     "1.0820394256325224`*^-32", ",", "9.775571473357767`*^-33", ",", 
     "8.831594533373221`*^-33", ",", "7.978734070175806`*^-33", ",", 
     "7.208198965175325`*^-33", ",", "6.51204590922303`*^-33", ",", 
     "5.883097677737311`*^-33", ",", "5.3148692800392965`*^-33", ",", 
     "4.801501224580955`*^-33", ",", "4.337699214741232`*^-33", ",", 
     "3.918679655836128`*^-33", ",", "3.540120413611959`*^-33", ",", 
     "3.198116318377336`*^-33", ",", "2.889138957630727`*^-33", ",", 
     "2.6100003440551263`*^-33", ",", "2.3578200855306517`*^-33", ",", 
     "2.1299957197662524`*^-33", ",", "1.924175908642772`*^-33", ",", 
     "1.7382362167228035`*^-33", ",", "1.5702572249199522`*^-33", ",", 
     "1.4185047543026884`*^-33", ",", "1.281411996681882`*^-33", ",", 
     "1.1575633682184594`*^-33", ",", "1.045679919989166`*^-33", ",", 
     "9.446061554456588`*^-34", ",", "8.5329811915907`*^-34", ",", 
     "7.708126343070267`*^-34", ",", "6.962975781668651`*^-34", ",", 
     "6.289830955485168`*^-34", ",", "5.6817365974271985`*^-34", ",", 
     "5.13240899273737`*^-34", ",", "4.6361711662003085`*^-34", ",", 
     "4.187894321821382`*^-34", ",", "3.782944932073659`*^-34", ",", 
     "3.41713693191837`*^-34", ",", "3.0866885253152753`*^-34", ",", 
     "2.788183159391493`*^-34", ",", "2.5185342643175767`*^-34", ",", 
     "2.274953395688322`*^-34", ",", "2.0549214512207765`*^-34", ",", 
     "1.8561626652228446`*^-34", ",", "1.676621112877653`*^-34", ",", 
     "1.5144394822252022`*^-34", ",", "1.367939895069197`*^-34", ",", 
     "1.2356065791331552`*^-34", ",", "1.1160702128527156`*^-34", ",", 
     "1.0080937814164832`*^-34", ",", "9.105597982325055`*^-35", ",", 
     "8.224587600621731`*^-35", ",", "7.428787167716436`*^-35", ",", 
     "6.709958481343874`*^-35", ",", "6.06065950494557`*^-35", ",", 
     "5.474167454766029`*^-35", ",", "4.944409313982222`*^-35", ",", 
     "4.4658990569846593`*^-35", ",", "4.033680936094129`*^-35", ",", 
     "3.64327824549359`*^-35", ",", "3.290647033622986`*^-35", ",", 
     "2.972134286306747`*^-35", ",", "2.684440148984528`*^-35", ",", 
     "2.4245837980697937`*^-35", ",", "2.1898726090968829`*^-35", ",", 
     "1.9778743033226102`*^-35", ",", "1.7863917851733138`*^-35", ",", 
     "1.6134404106889634`*^-35", ",", "1.45722745219823`*^-35", ",", 
     "1.3161335471206836`*^-35", ",", "1.1886959392678701`*^-35", ",", 
     "1.0735933395148194`*^-35", ",", "9.696322494281555`*^-36", ",", 
     "8.75734606538567`*^-36", ",", "7.909266235895691`*^-36", ",", 
     "7.14328706421841`*^-36", ",", "6.451463462899707`*^-36", ",", 
     "5.8266189247097706`*^-36", ",", "5.262271201152316`*^-36", ",", 
     "4.752565165040702`*^-36", ",", "4.292212162991464`*^-36", ",", 
     "3.87643523072953`*^-36", ",", "3.500919604670447`*^-36", ",", 
     "3.1617680179679974`*^-36", ",", "2.8554603186550286`*^-36", ",", 
     "2.578816992171014`*^-36", ",", "2.328966210922611`*^-36", ",", 
     "2.1033140699795334`*^-36", ",", "1.8995177009435413`*^-36", ",", 
     "1.71546098578315`*^-36", ",", "1.5492326193077217`*^-36", ",", 
     "1.399106293239485`*^-36", ",", "1.2635227967812257`*^-36", ",", 
     "1.1410738483975075`*^-36", ",", "1.0304874914328117`*^-36", ",", 
     "9.306149023658646`*^-37", ",", "8.40418475112616`*^-37", ",", 
     "7.589610579917919`*^-37", ",", "6.853962318929288`*^-37", ",", 
     "6.1895952896058`*^-37", ",", "5.589605008411324`*^-37", ",", 
     "5.047755543310227`*^-37", ",", "4.5584148020787946`*^-37", ",", 
     "4.116496082013011`*^-37", ",", "3.7174052754178496`*^-37", ",", 
     "3.3569931838169547`*^-37", ",", "3.031512446716325`*^-37", ",", 
     "2.737578638538087`*^-37", ",", "2.4721351305043604`*^-37", ",", 
     "2.232421353243095`*^-37", ",", "2.015944131110431`*^-37", ",", 
     "1.820451791041987`*^-37", ",", "1.6439107774874077`*^-37", ",", 
     "1.4844845309458437`*^-37", ",", "1.340514411073107`*^-37", ",", 
     "1.2105024665170213`*^-37", ",", "1.0930958727745678`*^-37", ",", 
     "9.87072876651333`*^-38", ",", "8.913301015189678`*^-38", ",", 
     "8.048710816716279`*^-38", ",", "7.267959068235701`*^-38", ",", 
     "6.562918692991108`*^-38", ",", "5.926250168621206`*^-38", ",", 
     "5.351325235227312`*^-38", ",", "4.832157991411888`*^-38", ",", 
     "4.3633426631060336`*^-38", ",", "3.9399973992104085`*^-38", ",", 
     "3.5577135105865793`*^-38", ",", "3.212509625400949`*^-38", ",", 
     "2.90079028482633`*^-38", ",", "2.6193085491746866`*^-38", ",", 
     "2.365132226146222`*^-38", ",", "2.135613370465438`*^-38", ",", 
     "1.9283607381237703`*^-38", ",", "1.7412149091124143`*^-38", ",", 
     "1.5722258202258494`*^-38", ",", "1.419632474533263`*^-38", ",", 
     "1.2818446167109168`*^-38", ",", "1.1574261838375616`*^-38", ",", 
     "1.045080359688981`*^-38", ",", "9.436360772175422`*^-39", ",", 
     "8.520358289410021`*^-39", ",", "7.693246585475961`*^-39", ",", 
     "6.946402192924886`*^-39", ",", "6.272037958411753`*^-39", ",", 
     "5.663121962233334`*^-39", ",", "5.1133042959970884`*^-39", ",", 
     "4.616850937086164`*^-39", ",", "4.1685840323227926`*^-39", ",", 
     "3.7638279698295157`*^-39", ",", "3.398360678237047`*^-39", ",", 
     "3.068369646712956`*^-39", ",", "2.7704122083504768`*^-39", ",", 
     "2.501379673770832`*^-39", ",", "2.2584649418153327`*^-39", ",", 
     "2.0391332503505744`*^-39", ",", "1.841095762856548`*^-39", ",", 
     "1.6622857159522502`*^-39", ",", "1.5008368796425108`*^-39", ",", 
     "1.3550641061197862`*^-39", ",", "1.2234457646752084`*^-39", ",", 
     "1.1046078798898776`*^-39", ",", "9.97309807993894`*^-40", ",", 
     "9.004313022809277`*^-40", ",", "8.129608329164947`*^-40", ",", 
     "7.339850395285181`*^-40", ",", "6.626792067548924`*^-40", ",", 
     "5.982986635669962`*^-40", ",", "5.401710168010561`*^-40", ",", 
     "4.876891380108061`*^-40", ",", "4.403048305952452`*^-40", ",", 
     "3.975231112359383`*^-40", ",", "3.5889704607282396`*^-40", ",", 
     "3.2402308782235144`*^-40", ",", "2.925368652569963`*^-40", ",", 
     "2.6410938117501414`*^-40", ",", "2.3844357924264513`*^-40", ",", 
     "2.152712439321125`*^-40", ",", "1.943502012475735`*^-40", ",", 
     "1.7546179106382495`*^-40", ",", "1.5840858473150321`*^-40", ",", 
     "1.4301232415728746`*^-40", ",", "1.2911206087471005`*^-40", ",", 
     "1.1656247570462673`*^-40", ",", "1.0523236148587643`*^-40", ",", 
     "9.500325305572759`*^-41", ",", "8.576819019405395`*^-41", ",", 
     "7.743060063076833`*^-41", ",", "6.990329146728187`*^-41", ",", 
     "6.310753849267911`*^-41", ",", "5.697226389565655`*^-41", ",", 
     "5.143329379468994`*^-41", ",", "4.643268784096167`*^-41", ",", 
     "4.191813389995647`*^-41", ",", "3.78424014961453`*^-41", ",", 
     "3.416284831788281`*^-41", ",", "3.0840974632930036`*^-41", ",", 
     "2.7842020964635925`*^-41", ",", "2.5134604829974695`*^-41", ",", 
     "2.2690392748039402`*^-41", ",", "2.0483804095477772`*^-41", ",", 
     "1.8491743717557075`*^-41", ",", "1.669336050351999`*^-41", ",", 
     "1.5069829405769112`*^-41", ",", "1.3604154627015124`*^-41", ",", 
     "1.2280991920391646`*^-41", ",", "1.1086488146979691`*^-41", ",", 
     "1.0008136415274482`*^-41", ",", "9.034645289744236`*^-42", ",", 
     "8.155820702469116`*^-42", ",", "7.36245933443882`*^-42", ",", 
     "6.646252352812463`*^-42", ",", "5.999698498550949`*^-42", ",", 
     "5.416025616448458`*^-42", ",", "4.889119807732667`*^-42", ",", 
     "4.413461464992411`*^-42"}], "}"}], ",", 
   RowBox[{"{", 
    RowBox[{
     RowBox[{"-", "2.7755575615628914`*^-17"}], ",", 
     RowBox[{"-", "2.7755575615628914`*^-17"}], ",", 
     RowBox[{"-", "2.7755575615628914`*^-17"}], ",", 
     RowBox[{"-", "2.775557561562892`*^-17"}], ",", "9.999999999972249`*^-6", 
     ",", "0.00004499999999997226`", ",", "0.00012149999999997228`", ",", 
     "0.0002551499999999724`", ",", "0.0004592699999999725`", ",", 
     "0.0007440173999999726`", ",", "0.001116026099999973`", ",", 
     "0.0015783797699999733`", ",", "0.0021308126894999738`", ",", 
     "0.0027700564963499745`", ",", "0.0034902711854009755`", ",", 
     "0.004283514636628475`", ",", "0.005140217563954175`", ",", 
     "0.006049640671422996`", ",", "0.007000298491218046`", ",", 
     "0.007980340279988575`", ",", "0.00897788281498715`", ",", 
     "0.009981293247250424`", ",", "0.010979422571975473`", ",", 
     "0.011961791959994333`", ",", "0.012918735316793887`", ",", 
     "0.013841502125136311`", ",", "0.014722324987644983`", ",", 
     "0.015554456399990136`", ",", "0.016332179219989647`", ",", 
     "0.017050795105669193`", ",", "0.0177065949174257`", ",", 
     "0.018296814748006558`", ",", "0.018819580883663884`", ",", 
     "0.019273846629131636`", ",", "0.019659323561714268`", ",", 
     "0.01997640942561289`", ",", "0.020226114543433055`", ",", 
     "0.02040998831200972`", ",", "0.020530047066786253`", ",", 
     "0.02058870434411993`", ",", "0.02058870434411993`", ",", 
     "0.020533059197243936`", ",", "0.02042499046462686`", ",", 
     "0.020267875153360503`", ",", "0.020065196401826906`", ",", 
     "0.019820498884731454`", ",", "0.019537348900663862`", ",", 
     "0.019219299034839103`", ",", "0.01886985723420567`", ",", 
     "0.018492460089521556`", ",", "0.018090450087575434`", ",", 
     "0.0176670565748875`", ",", "0.01722538016051531`", ",", 
     "0.01676838027870572`", ",", "0.016298865630901965`", ",", 
     "0.015819487229993087`", ",", "0.015332733776762525`", ",", 
     "0.014840929108451275`", ",", "0.014346231471502898`", ",", 
     "0.013850634384305525`", ",", "0.013355968870580331`", ",", 
     "0.012863906859558948`", ",", "0.012375965564886023`", ",", 
     "0.011893512669983685`", ",", "0.011417772163184342`", ",", 
     "0.010949830681086622`", ",", "0.01049064423317009`", ",", 
     "0.010041045194605656`", ",", "0.009601749467341658`", ",", 
     "0.009173363721875646`", ",", "0.008756392643608573`", ",", 
     "0.00835124611830728`", ",", "0.007958246300975174`", ",", 
     "0.0075776345213633195`", ",", "0.007209577987468529`", ",", 
     "0.00685417625569191`", ",", "0.006511467442907318`", ",", 
     "0.006181434161554481`", ",", "0.00586400916406925`", ",", 
     "0.005559080687537649`", ",", "0.0052664974934567245`", ",", 
     "0.00498607360094799`", ",", "0.0047175927147430985`", ",", 
     "0.004460812351788727`", ",", "0.004215467672440347`", ",", 
     "0.003981275023971439`", ",", "0.003757935205553529`", ",", 
     "0.003545136464998088`", ",", "0.003342557238426769`", ",", 
     "0.003149868644682167`", ",", "0.0029667367467355304`", ",", 
     "0.002792824592616551`", ",", "0.0026277940485073905`", ",", 
     "0.002471307436629984`", ",", "0.0023230289904321855`", ",", 
     "0.0021826261393621082`", ",", "0.0020497706352270236`", ",", 
     "0.001924139531777626`", ",", "0.001805416028753049`", ",", 
     "0.0016932901911778594`", ",", "0.001587459554229244`", ",", 
     "0.0014876296234993638`", ",", "0.0013935142799718528`", ",", 
     "0.0013048360985190987`", ",", "0.0012213265882138758`", ",", 
     "0.0011427263622397156`", ",", "0.0010687852446830282`", ",", 
     "0.0009992623209997633`", ",", "0.0009339259384728556`", ",", 
     "0.0008725536625160679`", ",", "0.0008149321942367049`", ",", 
     "0.0007608572542452974`", ",", "0.0007101334372956109`", ",", 
     "0.0006625740419537947`", ",", "0.0006180008791314485`", ",", 
     "0.0005762440629739182`", ",", "0.0005371417872721166`", ",", 
     "0.0005005400902633087`", ",", "0.00046629261040318767`", ",", 
     "0.00043426033542766433`", ",", "0.00040431134677748035`", ",", 
     "0.0003763205612313471`", ",", "0.0003501694713830672`", ",", 
     "0.0003257458864042482`", ",", "0.0003029436743559508`", ",", 
     "0.00028166250714912783`", ",", "0.0002618076091041893`", ",", 
     "0.00024328950992364906`", ",", "0.00022602380276777746`", ",", 
     "0.00020993090801071175`", ",", "0.00019493584315280374`", ",", 
     "0.0001809679992733509`", ",", "0.00016796092432557882`", ",", 
     "0.00015585211350210685`", ",", "0.000144582806833493`", ",", 
     "0.0001340977941241939`", ",", "0.00012434522727879796`", ",", 
     "0.00011527644002613375`", ",", "0.00010684577500929709`", ",", 
     "0.00009901041817528198`", ",", "0.00009173024036827597`", ",", 
     "0.00008496764600535929`", ",", "0.00007868742869191969`", ",", 
     "0.00007285663361618751`", ",", "0.00006744442654755643`", ",", 
     "0.00006242196925146181`", ",", "0.00005776230112424001`", ",", 
     "0.00005344022684431436`", ",", "0.000049432209830990776`", ",", 
     "0.00004571627129886803`", ",", "0.00004227189469415879`", ",", 
     "0.00003907993529888558`", ",", "0.00003612253478978074`", ",", 
     "0.00003338304054062287`", ",", "0.000030845929459535535`", ",", 
     "0.00002849673615632587`", ",", "0.000026321985239132575`", ",", 
     "0.00002430912754437538`", ",", "0.000022446480109157012`", ",", 
     "0.00002072316970077657`", ",", "0.000019129079723793796`", ",", 
     "0.000017654800331068285`", ",", "0.000016291581571327568`", ",", 
     "0.000015031289412036187`", ",", "0.000013866364482603386`", ",", 
     "0.000012789783389233561`", ",", "0.000011795022458959837`", ",", 
     "0.000010876023776574622`", ",", "0.000010027163384256603`", ",", 
     "9.24322151966927`*^-6", ",", "8.519354774153002`*^-6", ",", 
     "7.85107005833621`*^-6", ",", "7.234200268038364`*^-6", ",", 
     "6.664881548719368`*^-6", ",", "6.139532061937959`*^-6", ",", 
     "5.654832162311278`*^-6", ",", "5.207705898314574`*^-6", ",", 
     "4.795303754922033`*^-6", ",", "4.414986560566147`*^-6", ",", 
     "4.0643104851840366`*^-6", ",", "3.741013060226215`*^-6", ",", 
     "3.443000155428534`*^-6", ",", "3.1683338508943478`*^-6", ",", 
     "2.915221146605023`*^-6", ",", "2.68200345487662`*^-6", ",", 
     "2.4671468245135765`*^-6", ",", "2.2692328484811685`*^-6", ",", 
     "2.086950209832681`*^-6", ",", "1.919086823389618`*^-6", ",", 
     "1.7645225332895895`*^-6", ",", "1.6222223289920418`*^-6", ",", 
     "1.4912300446723637`*^-6", ",", "1.3706625091456618`*^-6", ",", 
     "1.2597041155481559`*^-6", ",", "1.1576017819721477`*^-6", ",", 
     "1.063660276105298`*^-6", ",", "9.772378786717426`*^-7", ",", 
     "8.9774236211658`*^-7", ",", "8.246272625215185`*^-7", ",", 
     "7.573884241928409`*^-7", ",", "6.955607977281194`*^-7", ",", 
     "6.387154736498315`*^-7", ",", "5.864569348966635`*^-7", ",", 
     "5.384205125910575`*^-7", ",", "4.942700305585908`*^-7", ",", 
     "4.536956250649752`*^-7", ",", "4.16411727163596`*^-7", ",", 
     "3.8215519591417705`*^-7", ",", "3.5068359154477376`*^-7", ",", 
     "3.217735783881558`*^-7", ",", "2.952194481328226`*^-7", ",", 
     "2.708317545914155`*^-7", ",", "2.484360518078946`*^-7", ",", 
     "2.2787172790226509`*^-7", ",", "2.089909275903631`*^-7", ",", 
     "1.9165755681865055`*^-7", ",", "1.7574636342238522`*^-7", ",", 
     "1.611420881520743`*^-7", ",", "1.47738680819799`*^-7", ",", 
     "1.3543857669573203`*^-7", ",", "1.2415202863775433`*^-7", ",", 
     "1.1379649076520432`*^-7", ",", "1.042960497930634`*^-7", ",", 
     "9.558090042679372`*^-8", ",", "8.75868614820073`*^-8", ",", 
     "8.025492963849086`*^-8", ",", "7.353086796607675`*^-8", ",", 
     "6.736482657161202`*^-8", ",", "6.171099291292315`*^-8", ",", 
     "5.65272695082376`*^-8", ",", "5.177497693896099`*^-8", ",", 
     "4.7418580200925064`*^-8", ",", "4.3425436605057703`*^-8", ",", 
     "3.976556356367075`*^-8", ",", "3.641142472395244`*^-8", ",", 
     "3.3337733026475935`*^-8", ",", "3.0521269374239176`*^-8", ",", 
     "2.794071569753312`*^-8", ",", "2.5576501292357234`*^-8", ",", 
     "2.3410661395685282`*^-8", ",", "2.1426707040118716`*^-8", ",", 
     "1.960950530380485`*^-8", ",", "1.794516913936427`*^-8", ",", 
     "1.6420956028363875`*^-8", ",", "1.5025174765952955`*^-8", ",", 
     "1.37470997339943`*^-8", ",", "1.257689207068735`*^-8", ",", 
     "1.1505527190591762`*^-8", ",", "1.0524728151393768`*^-8", ",", 
     "9.626904402968748`*^-9", ",", "8.805095490520197`*^-9", ",", 
     "8.052919317038511`*^-9", ",", "7.364524601227157`*^-9", ",", 
     "6.734547195580016`*^-9", ",", "6.158069955638365`*^-9", ",", 
     "5.630585875772928`*^-9", ",", "5.147964229278124`*^-9", ",", 
     "4.706419471272847`*^-9", ",", "4.302482682006122`*^-9", ",", 
     "3.932975345786773`*^-9", ",", "3.594985277008221`*^-9", ",", 
     "3.2858445197246355`*^-9", ",", "3.003109061050655`*^-9", ",", 
     "2.7445402113926256`*^-9", ",", "2.5080875162572607`*^-9", ",", 
     "2.2918730752006004`*^-9", ",", "2.0941771534466555`*^-9", ",", 
     "1.9134249808868113`*^-9", ",", "1.7481746416284049`*^-9", ",", 
     "1.5971059650499505`*^-9", ",", "1.4590103364929996`*^-9", ",", 
     "1.3327813523245041`*^-9", ",", "1.21740625018298`*^-9", ",", 
     "1.1119580508176885`*^-9", ",", "1.0155883530801554`*^-9", ",", 
     "9.275207283665626`*^-10", ",", "8.470446651700521`*^-10", ",", 
     "7.735100184135311`*^-10", ",", "7.063219219235967`*^-10", ",", 
     "6.44936125800055`*^-10", ",", "5.888547235565718`*^-10", ",", 
     "5.376222367778232`*^-10", ",", "4.9082202767702`*^-10", ",", 
     "4.48073012363215`*^-10", ",", "4.090266498572777`*^-10", ",", 
     "3.7336418394445454`*^-10", ",", "3.407941168344064`*^-10", ",", 
     "3.11049895329778`*^-10", ",", "2.838877917939382`*^-10", ",", 
     "2.590849636687836`*^-10", ",", "2.36437676634799`*^-10", ",", 
     "2.1575967773746988`*^-10", ",", "1.968807059354413`*^-10", ",", 
     "1.7964512856462237`*^-10", ",", "1.6391069316620376`*^-10", ",", 
     "1.4954738500215499`*^-10", ",", "1.3643638138552768`*^-10", ",", 
     "1.2446909469061963`*^-10", ",", "1.1354629658511624`*^-10", ",", 
     "1.0357731664764332`*^-10", ",", "9.447930910426925`*^-11", ",", 
     "8.617658194056074`*^-11", ",", "7.859998312565241`*^-11", ",", 
     "7.168633912496793`*^-11", ",", "6.537794128197078`*^-11", ",", 
     "5.962207601960459`*^-11", ",", "5.437059515165266`*^-11", ",", 
     "4.9579522905615946`*^-11", ",", "4.52086965441998`*^-11", ",", 
     "4.122143773423595`*^-11", ",", "3.758425205180337`*^-11", ",", 
     "3.4266554232246786`*^-11", ",", "3.1240416975373045`*^-11", ",", 
     "2.8480341300849794`*^-11", ",", "2.596304661812952`*^-11", ",", 
     "2.3667278830352792`*^-11", ",", "2.1573634933821594`*^-11", ",", 
     "1.9664402704853994`*^-11", ",", "1.7923414185124883`*^-11", ",", 
     "1.6335911785870967`*^-11", ",", "1.4888425931426765`*^-11", ",", 
     "1.3568663254224583`*^-11", ",", "1.2365404437340516`*^-11", ",", 
     "1.1268410877538835`*^-11", ",", "1.0268339412157264`*^-11", ",", 
     "9.356664417619937`*^-12", ",", "8.525606646365495`*^-12", ",", 
     "7.768068222988746`*^-12", ",", "7.077573269834191`*^-12", ",", 
     "6.448213677532012`*^-12", ",", "5.874599577383461`*^-12", ",", 
     "5.3518141104053`*^-12", ",", "4.875372122527754`*^-12", ",", 
     "4.441182447178018`*^-12", ",", "4.04551346552034`*^-12", ",", 
     "3.684961661191489`*^-12", ",", "3.3564229106756217`*^-12", ",", 
     "3.057066272696445`*^-12", ",", "2.7843100603420905`*^-12", ",", 
     "2.535799998239916`*^-12", ",", "2.309389284111352`*^-12", ",", 
     "2.1031203895957686`*^-12", ",", "1.9152084494602887`*^-12", ",", 
     "1.7440261013226878`*^-12", ",", "1.588089649910305`*^-12", ",", 
     "1.4460464407541047`*^-12", ",", "1.3166633381603166`*^-12", ",", 
     "1.1988162113920317`*^-12", ",", "1.0914803413022802`*^-12", ",", 
     "9.937216672552064`*^-13", ",", "9.046888011138443`*^-13", ",", 
     "8.236057414174737`*^-13", ",", "7.497652266697001`*^-13", ",", 
     "6.825226719569161`*^-13", ",", "6.212906379584957`*^-13", ",", 
     "5.655337858340153`*^-13", ",", "5.147642755148255`*^-13", ",", 
     "4.685375686201514`*^-13", ",", "4.264486005915615`*^-13", ",", 
     "3.8812828972150294`*^-13", ",", "3.5324035356676107`*^-13", ",", 
     "3.214784058090775`*^-13", ",", "2.9256330897373593`*^-13", ",", 
     "2.6624076056189287`*^-13", ",", "2.422790921113225`*^-13", ",", 
     "2.2046726248911198`*^-13", ",", "2.0061302835335218`*^-13", ",", 
     "1.8254127621243037`*^-13", ",", "1.660925018724091`*^-13", ",", 
     "1.511214243063755`*^-13", ",", "1.3749572211481705`*^-13", ",", 
     "1.2509488178239078`*^-13", ",", "1.138091478824577`*^-13", ",", 
     "1.035385662442847`*^-13", ",", "9.419211188601682`*^-14", ",", 
     "8.568689423593174`*^-14", ",", "7.794743282107338`*^-14", ",", 
     "7.09049972015823`*^-14", ",", "6.44970054758778`*^-14", ",", 
     "5.866647618085845`*^-14", ",", "5.336152886663191`*^-14", ",", 
     "4.8534929040764146`*^-14", ",", "4.414367355612358`*^-14", ",", 
     "4.014861286225804`*^-14", ",", "3.6514106855779925`*^-14", ",", 
     "3.3207711353091194`*^-14", ",", "3.0199892471371415`*^-14", ",", 
     "2.746376644328633`*^-14", ",", "2.4974862609363512`*^-14", ",", 
     "2.2710907531267965`*^-14", ",", "2.0651628350971647`*^-14", ",", 
     "1.8778573686581193`*^-14", ",", "1.7074950506767643`*^-14", ",", 
     "1.5525475563608523`*^-14", ",", "1.4116240089373285`*^-14", ",", 
     "1.2834586577422514`*^-14", ",", "1.1668996571921899`*^-14", ",", 
     "1.0608988486380901`*^-14", ",", "9.645024557922942`*^-15", ",", 
     "8.768426123418047`*^-15", ",", "7.971296475834598`*^-15", ",", 
     "7.246450625009337`*^-15", ",", "6.587351347056225`*^-15", ",", 
     "5.988050961346599`*^-15", ",", "5.443138323864058`*^-15", ",", 
     "4.94769057119314`*^-15", ",", "4.49722919083078`*^-15", ",", 
     "4.087680031268772`*^-15", ",", "3.715336899707658`*^-15", ",", 
     "3.376828426623183`*^-15", ",", "3.0690879049851106`*^-15", ",", 
     "2.789325837970497`*^-15", ",", "2.535004952743775`*^-15", ",", 
     "2.303817459498438`*^-15", ",", "2.0936643546563854`*^-15", ",", 
     "1.9026365850709485`*^-15", ",", "1.7289979064334004`*^-15", ",", 
     "1.5711692839817316`*^-15", ",", "1.4277146971833998`*^-15", ",", 
     "1.2973282224285786`*^-15", ",", "1.1788222790336607`*^-15", ",", 
     "1.071116934114758`*^-15", ",", "9.732301712363277`*^-16", ",", 
     "8.842690362521956`*^-16", ",", "8.034215815091377`*^-16", ",", 
     "7.299495366442878`*^-16", ",", "6.631816406384361`*^-16", ",", 
     "6.025075756438558`*^-16", ",", "5.473724484387105`*^-16", ",", 
     "4.972717702169084`*^-16", ",", "4.51746889844938`*^-16", ",", 
     "4.103808397443828`*^-16", ",", "3.727945572257383`*^-16", ",", 
     "3.3864344743792595`*^-16", ",", "3.076142571377997`*^-16", ",", 
     "2.7942223125162087`*^-16", ",", "2.5380852672022233`*^-16", ",", 
     "2.3053786041354143`*^-16", ",", "2.0939636998852084`*^-16", ",", 
     "1.901896684654358`*^-16", ",", "1.7274107502823982`*^-16", ",", 
     "1.5689000612976749`*^-16", ",", "1.4249051241648742`*^-16", ",", 
     "1.2940994829260486`*^-16", ",", "1.17527762131193`*^-16", ",", 
     "1.0673439622118548`*^-16", ",", "9.693028652304037`*^-17", ",", 
     "8.80249532013976`*^-17", ",", "7.993617371802585`*^-17", ",", 
     "7.258923101000953`*^-17", ",", "6.591622995303557`*^-17", ",", 
     "5.985547592379674`*^-17", ",", "5.435090983437613`*^-17", ",", 
     "4.93515945199892`*^-17", ",", "4.48112478241502`*^-17", ",", 
     "4.0687818146318195`*^-17", ",", "3.694309860010838`*^-17", ",", 
     "3.3542376278641446`*^-17", ",", "3.0454113440651986`*^-17", ",", 
     "2.7649657719413926`*^-17", ",", "2.5102978718941585`*^-17", ",", 
     "2.279042860063209`*^-17", ",", "2.069052448066118`*^-17", ",", 
     "1.8783750655972796`*^-17", ",", "1.7052378856378797`*^-17", ",", 
     "1.5480304883719143`*^-17", ",", "1.40529001476879`*^-17", ",", 
     "1.2756876743138716`*^-17", ",", "1.158016483665954`*^-17", ",", 
     "1.0511801242051596`*^-17", ",", "9.541828166068292`*^-18", ",", 
     "8.66120119827912`*^-18", ",", "7.861705703053356`*^-18", ",", 
     "7.135880848165916`*^-18", ",", "6.476950574101235`*^-18", ",", 
     "5.8787608713976184`*^-18", ",", "5.33572279090411`*^-18", ",", 
     "4.842760664133476`*^-18", ",", "4.3952650584603826`*^-18", ",", 
     "3.9890500351626756`*^-18", ",", "3.620314317626624`*^-18", ",", 
     "3.285606012789445`*^-18", ",", "2.9817905613976184`*^-18", ",", 
     "2.7060216222119935`*^-18", ",", "2.455714622157384`*^-18", ",", 
     "2.2285227288392894`*^-18", ",", "2.0223150240545746`*^-18", ",", 
     "1.8351566771079092`*^-18", ",", "1.6652909350946158`*^-18", ",", 
     "1.5111227639899802`*^-18", ",", "1.3712039895464639`*^-18", ",", 
     "1.2442198007814833`*^-18", ",", "1.1289764913648377`*^-18", ",", 
     "1.024390325600365`*^-18", ",", "9.294774260447392`*^-19", ",", 
     "8.433445892116728`*^-19", ",", "7.651809443579075`*^-19", ",", 
     "6.94250378116211`*^-19", ",", "6.298846548009834`*^-19", ",", 
     "5.714771686285286`*^-19", ",", "5.184772699250764`*^-19", ",", 
     "4.7038511269460155`*^-19", ",", "4.2674697573377707`*^-19", ",", 
     "3.87151013857076`*^-19", ",", "3.5122339977113945`*^-19", ",", 
     "3.186248207504648`*^-19", ",", "2.8904729754932605`*^-19", ",", 
     "2.622112959677087`*^-19", ",", "2.3786310419927867`*^-19", ",", 
     "2.1577245155186054`*^-19", ",", "1.9573034636818968`*^-19", ",", 
     "1.7754711300735788`*^-19", ",", "1.61050609594077`*^-19", ",", 
     "1.460846099205999`*^-19", ",", "1.325073344103324`*^-19", ",", 
     "1.201901164367692`*^-19", ",", "1.0901619154928834`*^-19", ",", 
     "9.887959829996855`*^-20", ",", "8.968418040359015`*^-20", ",", 
     "8.134268090585818`*^-20", ",", "7.377591989135973`*^-20", ",", 
     "6.691204804073226`*^-20", ",", "6.068586905315835`*^-20", ",", 
     "5.503822459214188`*^-20", ",", "4.9915435995488673`*^-20", ",", 
     "4.526879751990096`*^-20", ",", "4.105411637149639`*^-20", ",", 
     "3.723129521032646`*^-20", ",", "3.376395321363954`*^-20", ",", 
     "3.0619082142883393`*^-20", ",", "2.776673418660719`*^-20", ",", 
     "2.5179738648538096`*^-20", ",", "2.2833444819924325`*^-20", ",", 
     "2.07054886202603`*^-20", ",", "1.8775580813013395`*^-20", ",", 
     "1.702531480502062`*^-20", ",", "1.543799222169539`*^-20", ",", 
     "1.3998464616783082`*^-20", ",", "1.2692989826678594`*^-20", ",", 
     "1.1509101616676236`*^-20", ",", "1.0435491391240022`*^-20", ",", 
     "9.46190085362154`*^-21", ",", "8.579024602967634`*^-21", ",", 
     "7.778421750408687`*^-21", ",", "7.052435720370544`*^-21", ",", 
     "6.394121480298987`*^-21", ",", "5.797179511843029`*^-21", ",", 
     "5.255895899963763`*^-21", ",", "4.765087974011264`*^-21", ",", 
     "4.320054987080671`*^-21", ",", "3.916533367408301`*^-21", ",", 
     "3.550656118643101`*^-21", ",", "3.2189159849304616`*^-21", ",", 
     "2.9181320322402387`*^-21", ",", "2.6454193295908776`*^-21", ",", 
     "2.398161443068318`*^-21", ",", "2.1739854820858455`*^-21", ",", 
     "1.9707394614279105`*^-21", ",", "1.786471764492954`*^-21", ",", 
     "1.6194125130025319`*^-21", ",", "1.467956666462725`*^-21", ",", 
     "1.3306486910180072`*^-21", ",", "1.2061686521808389`*^-21", ",", 
     "1.0933195993918268`*^-21", ",", "9.910161225915912`*^-22", ",", 
     "8.98273972081683`*^-22", ",", "8.142006430220806`*^-22", ",", 
     "7.379868350518077`*^-22", ",", "6.688987058129154`*^-22", ",", 
     "6.062708446845911`*^-22", ",", "5.494998998643026`*^-22", ",", 
     "4.98038798130979`*^-22", ",", "4.513915022496972`*^-22", ",", 
     "4.091082560811404`*^-22", ",", "3.70781272090381`*^-22", ",", 
     "3.360408201519653`*^-22", ",", "3.045516803615011`*^-22", ",", 
     "2.760099260239573`*^-22", ",", "2.50140006128332`*^-22", ",", 
     "2.2669209946691093`*^-22", ",", "2.054397151418881`*^-22", ",", 
     "1.8617751654712873`*^-22", ",", "1.6871934804046028`*^-22", ",", 
     "1.5289644545220986`*^-22", ",", "1.385558133270371`*^-22", ",", 
     "1.2555875338500006`*^-22", ",", "1.137795301292939`*^-22", ",", 
     "1.0310416083585928`*^-22", ",", "9.342931834646701`*^-23", ",", 
     "8.466133616318319`*^-23", ",", "7.671530631851582`*^-23", ",", 
     "6.951426138129229`*^-23", ",", "6.2988432761824`*^-23", ",", 
     "5.707457820880384`*^-23", ",", "5.171537205157041`*^-23", ",", 
     "4.685885234114375`*^-23", ",", "4.2457919587482264`*^-23", ",", 
     "3.846988228390257`*^-23", ",", "3.485604485723293`*^-23", ",", 
     "3.1581334088292894`*^-23", ",", "2.861396041556739`*^-23", ",", 
     "2.59251108689789`*^-23", ",", "2.3488670683633394`*^-23", ",", 
     "2.1280970918210088`*^-23", ",", "1.9280559651898339`*^-23", ",", 
     "1.7467994559831358`*^-23", ",", "1.5825654871980106`*^-23", ",", 
     "1.433757090640586`*^-23", ",", "1.2989269536399493`*^-23", ",", 
     "1.1767634103967871`*^-23", ",", "1.0660777430822378`*^-23", ",", 
     "9.657926703804326`*^-24", ",", "8.749319125749048`*^-24", ",", 
     "7.926107326232758`*^-24", ",", "7.180273620452824`*^-24", ",", 
     "6.5045522895591454`*^-24", ",", "5.892359132894756`*^-24", ",", 
     "5.337727612555397`*^-24", ",", "4.835250974109629`*^-24", ",", 
     "4.3800297848397964`*^-24", ",", "3.9676243830204644`*^-24", ",", 
     "3.5940117790439824`*^-24", ",", "3.2555465920854724`*^-24", ",", 
     "2.9489256448825916`*^-24", ",", "2.671155874461394`*^-24", ",", 
     "2.4195252486063354`*^-24", ",", "2.1915764068566067`*^-24", ",", 
     "1.9850827710901817`*^-24", ",", "1.7980268945836074`*^-24", ",", 
     "1.628580840038048`*^-24", ",", "1.4750883966478805`*^-24", ",", 
     "1.3360489640451858`*^-24", ",", "1.2101029470523908`*^-24", ",", 
     "1.096018519770663`*^-24", ",", "9.92679630763715`*^-25", ",", 
     "8.990751330926516`*^-25", ",", "8.142889338326483`*^-25", ",", 
     "7.374910675612278`*^-25", ",", "6.679296072455158`*^-25", ",", 
     "6.049233340581042`*^-25", ",", "5.47855094996024`*^-25", ",", 
     "4.961657838354885`*^-25", ",", "4.493488869908233`*^-25", ",", 
     "4.0694554131704145`*^-25", ",", "3.685400558552456`*^-25", ",", 
     "3.33755854015554`*^-25", ",", "3.0225179676735683`*^-25", ",", 
     "2.7371885110051616`*^-25", ",", "2.4787707136928734`*^-25", ",", 
     "2.2447286416558253`*^-25", ",", "2.0327651011898722`*^-25", ",", 
     "1.8407991851424207`*^-25", ",", "1.6669459287678585`*^-25", ",", 
     "1.5094978772524969`*^-25", ",", "1.3669083854627993`*^-25", ",", 
     "1.2377764872969588`*^-25", ",", "1.1208331872701302`*^-25", ",", 
     "1.0149290407853414`*^-25", ",", "9.190229020689287`*^-26", ",", 
     "8.321717301024145`*^-26", ",", "7.535213531720038`*^-26", ",", 
     "6.822981019817733`*^-26", ",", "6.178012297275691`*^-26", ",", 
     "5.593960451873149`*^-26", ",", "5.0650769182415044`*^-26", ",", 
     "4.5861551218873535`*^-26", ",", "4.1524794260714186`*^-26", ",", 
     "3.7597788830628545`*^-26", ",", "3.404185338098477`*^-26", ",", 
     "3.0821954767956286`*^-26", ",", "2.790636445206853`*^-26", ",", 
     "2.526634706537359`*^-26", ",", "2.2875878301104732`*^-26", ",", 
     "2.0711389367681817`*^-26", ",", "1.8751535508113117`*^-26", ",", 
     "1.6976986320683633`*^-26", ",", "1.5370235829618934`*^-26", ",", 
     "1.3915430447231528`*^-26", ",", "1.2598213143769549`*^-26", ",", 
     "1.1405582299492697`*^-26", ",", "1.0325763856937179`*^-26", ",", 
     "9.34809552129512`*^-27", ",", "8.462921874588417`*^-27", ",", 
     "7.6614993760081`*^-27", ",", "6.935910317456741`*^-27", ",", 
     "6.278984890913482`*^-27", ",", "5.684230603592353`*^-27", ",", 
     "5.145768348757177`*^-27", ",", "4.658274505190701`*^-27", ",", 
     "4.216928497326647`*^-27", ",", "3.817365301515814`*^-27", ",", 
     "3.4556324323328744`*^-27", ",", "3.128150986710632`*^-27", ",", 
     "2.8316803634418307`*^-27", ",", "2.5632863116025616`*^-27", ",", 
     "2.3203119940772826`*^-27", ",", "2.1003517819219792`*^-27", ",", 
     "1.901227522077428`*^-27", ",", "1.7209670452003466`*^-27", ",", 
     "1.557784702353292`*^-27", ",", "1.4100637391991008`*^-27", ",", 
     "1.276340334376919`*^-27", ",", "1.1552891450706843`*^-27", ",", 
     "1.0457102175768556`*^-27", ",", "9.465171340809934`*^-28", ",", 
     "8.56726278993424`*^-28", ",", "7.754471191914839`*^-28", ",", 
     "7.01873402477299`*^-28", ",", "6.352751875831462`*^-28", ",", 
     "5.749916272295115`*^-28", ",", "5.204244331439913`*^-28", ",", 
     "4.710319586546535`*^-28", ",", "4.263238405450595`*^-28", ",", 
     "3.858561473593295`*^-28", ",", "3.492269863283172`*^-28", ",", 
     "3.1607252560094533`*^-28", ",", "2.8606339255231623`*^-28", ",", 
     "2.589014126423698`*^-28", ",", "2.343166566519599`*^-28", ",", 
     "2.1206476716011643`*^-28", ",", "1.9192453787675342`*^-28", ",", 
     "1.7369572193615803`*^-28", ",", "1.5719704751269562`*^-28", ",", 
     "1.422644211634368`*^-28", ",", "1.2874930115291034`*^-28", ",", 
     "1.1651722469108737`*^-28", ",", "1.0544647453345775`*^-28", ",", 
     "9.542687176658563`*^-29", ",", "8.635868284732995`*^-29", ",", 
     "7.815163009121819`*^-29", ",", "7.072399582635032`*^-29", ",", 
     "6.400181135372197`*^-29", ",", "5.791812269207698`*^-29", ",", 
     "5.24123258435709`*^-29", ",", "4.742956500309992`*^-29", ",", 
     "4.2920187755883167`*^-29", ",", "3.8839251870897497`*^-29", ",", 
     "3.5146078807593875`*^-29", ",", "3.1803849514991626`*^-29", ",", 
     "2.877923852030059`*^-29", ",", "2.6042082682772`*^-29", ",", 
     "2.356508133126275`*^-29", ",", "2.1323524814386535`*^-29", ",", 
     "1.9295048773180347`*^-29", ",", "1.745941170070481`*^-29", ",", 
     "1.5798293583431276`*^-29", ",", "1.4295113627918812`*^-29", ",", 
     "1.293486526520837`*^-29", ",", "1.1703966796422412`*^-29", ",", 
     "1.0590126197944092`*^-29", ",", "9.582218744788553`*^-30", ",", 
     "8.670176237754462`*^-30", ",", "7.844886734909382`*^-30", ",", 
     "7.098103792053522`*^-30", ",", "6.422364311050028`*^-30", ",", 
     "5.810914180237675`*^-30", ",", "5.257640968395894`*^-30", ",", 
     "4.7570130036761255`*^-30", ",", "4.304024232238531`*^-30", ",", 
     "3.894144308665087`*^-30", ",", "3.5232734221255586`*^-30", ",", 
     "3.187701409265251`*^-30", ",", "2.884070747327322`*^-30", ",", 
     "2.609343059538435`*^-30", ",", "2.3607687996560883`*^-30", ",", 
     "2.1358598141435174`*^-30", ",", "1.9323645090164575`*^-30", ",", 
     "1.74824537427793`*^-30", ",", "1.5816586422786708`*^-30", ",", 
     "1.4309358775438797`*^-30", ",", "1.2945673148014472`*^-30", ",", 
     "1.1711867793229781`*^-30", ",", "1.0595580394187567`*^-30", ",", 
     "9.58562455167268`*^-31", ",", "8.671878003500246`*^-31", ",", 
     "7.845181462310534`*^-31", ",", "7.097247063831191`*^-31", ",", 
     "6.420575513243405`*^-31", ",", "5.808381103841126`*^-31", ",", 
     "5.254523860520018`*^-31", ",", "4.753448131552902`*^-31", ",", 
     "4.30012701630442`*^-31", ",", "3.8900120746465963`*^-31", ",", 
     "3.518987816435759`*^-31", ",", "3.1833305170218845`*^-31", ",", 
     "2.879670947856545`*^-31", ",", "2.6049606502732987`*^-31", ",", 
     "2.356441415821938`*^-31", ",", "2.1316176684960697`*^-31", ",", 
     "1.9282314731198202`*^-31", ",", "1.7442399203412112`*^-31", ",", 
     "1.577794662377266`*^-31", ",", "1.4272233951047147`*^-31", ",", 
     "1.291013101503466`*^-31", ",", "1.167794889030857`*^-31", ",", 
     "1.0563302694078107`*^-31", ",", "9.554987436916104`*^-32", ",", 
     "8.642865685371906`*^-32", ",", "7.817765913393077`*^-32", ",", 
     "7.071390526189889`*^-32", ",", "6.396232636754693`*^-32", ",", 
     "5.785500762655531`*^-32", ",", "5.23305068983053`*^-32", ",", 
     "4.733323821702784`*^-32", ",", "4.281291396730168`*^-32", ",", 
     "3.8724040161435795`*^-32", ",", "3.502545976696449`*^-32", ",", 
     "3.1679939512760036`*^-32", ",", "2.865379603691431`*^-32", ",", 
     "2.5916557632891064`*^-32", ",", "2.3440658206423804`*^-32", ",", 
     "2.1201160377780343`*^-32", ",", "1.9175504955546875`*^-32", ",", 
     "1.7343284271908097`*^-32", ",", "1.568603710814799`*^-32", ",", 
     "1.4187063155149878`*^-32", ",", "1.2831255149189756`*^-32", ",", 
     "1.1604947000245054`*^-32", ",", "1.0495776390147921`*^-32", ",", 
     "9.492560462795131`*^-33", ",", "8.585183359733832`*^-33", ",", 
     "7.764494473081185`*^-33", ",", "7.022216395092251`*^-33", ",", 
     "6.350861640836179`*^-33", ",", "5.7436573083464744`*^-33", ",", 
     "5.1944769201550025`*^-33", ",", "4.697778762096386`*^-33", ",", 
     "4.248550100398956`*^-33", ",", "3.8422567170112886`*^-33", ",", 
     "3.4747972564389365`*^-33", ",", "3.1424619256172945`*^-33", ",", 
     "2.8418951320062576`*^-33", ",", "2.5700616845969483`*^-33", ",", 
     "2.3242162182657802`*^-33", ",", "2.1018755342533672`*^-33", ",", 
     "1.9007935788103557`*^-33", ",", "1.718938808529942`*^-33", ",", 
     "1.5544737148446643`*^-33", ",", "1.4057363018415417`*^-33", ",", 
     "1.2712233311623333`*^-33", ",", "1.149575165500867`*^-33", ",", 
     "1.0395620582647624`*^-33", ",", "9.400717514952708`*^-34", ",", 
     "8.500982572818377`*^-34", ",", "7.687317097991478`*^-34", ",", 
     "6.95149185852856`*^-34", ",", "6.28606401553877`*^-34", ",", 
     "5.684302015474738`*^-34", ",", "5.14011765190796`*^-34", ",", 
     "4.648004612808133`*^-34", ",", "4.202982894560546`*^-34", ",", 
     "3.8005485229562246`*^-34", ",", "3.4366280747674924`*^-34", ",", 
     "3.107537541812726`*^-34", ",", "2.8099451231026596`*^-34", ",", 
     "2.5408375701850724`*^-34", ",", "2.297489746561713`*^-34", ",", 
     "2.0774370943998235`*^-34", ",", "1.8784507310252271`*^-34", ",", 
     "1.6985149241586`*^-34", ",", "1.5358067188069581`*^-34", ",", 
     "1.3886775103891622`*^-34", ",", "1.2556363782749558`*^-34", ",", 
     "1.1353350116486125`*^-34", ",", "1.0265540756487917`*^-34", ",", 
     "9.281908802469042`*^-35", ",", "8.392482274529432`*^-35", ",", 
     "7.588243243123193`*^-35", ",", "6.861036598990555`*^-35", ",", 
     "6.203487542278049`*^-35", ",", "5.608926957971956`*^-35", ",", 
     "5.071323924283987`*^-35", ",", "4.585224672555382`*^-35", ",", 
     "4.1456973823092794`*^-35", ",", "3.748282253936183`*^-35", ",", 
     "3.388946354735642`*^-35", ",", "3.064042782194473`*^-35", ",", 
     "2.7702737319428384`*^-35", ",", "2.5046570972325296`*^-35", ",", 
     "2.264496262423605`*^-35", ",", "2.0473527852049008`*^-35", ",", 
     "1.8510216914355367`*^-35", ",", "1.673509132871901`*^-35", ",", 
     "1.51301218190364`*^-35", ",", "1.3679005590028826`*^-35", ",", 
     "1.2367001081110057`*^-35", ",", "1.1180778528432156`*^-35", ",", 
     "1.0108284823609728`*^-35", ",", "9.138621302068882`*^-36", ",", 
     "8.261933224616173`*^-36", ",", "7.469309833992726`*^-36", ",", 
     "6.752693975060616`*^-36", ",", "6.104800363939936`*^-36", ",", 
     "5.519041678850986`*^-36", ",", "4.989461724498317`*^-36", ",", 
     "4.51067499335959`*^-36", ",", "4.0778120119340425`*^-36", ",", 
     "3.6864699185155126`*^-36", ",", "3.3326677719734196`*^-36", ",", 
     "3.012806138886808`*^-36", ",", "2.7236305496632982`*^-36", ",", 
     "2.4621984534247143`*^-36", ",", "2.2258493368487563`*^-36", ",", 
     "2.0121777041790705`*^-36", ",", "1.8190086445778797`*^-36", ",", 
     "1.6443757391883276`*^-36", ",", "1.4865010839624858`*^-36", ",", 
     "1.3437772257348584`*^-36", ",", "1.2147508283965997`*^-36", ",", 
     "1.0981079035483516`*^-36", ",", "9.926604558566223`*^-37", ",", 
     "8.973344076701706`*^-37", ",", "8.111586804137399`*^-37", ",", 
     "7.332553219977669`*^-37", ",", "6.628305800828166`*^-37", ",", 
     "5.991668306237097`*^-37", ",", "5.416152797874848`*^-37", ",", 
     "4.895893651792018`*^-37", ",", "4.425587893994053`*^-37", ",", 
     "4.000441253685773`*^-37", ",", "3.616119386519452`*^-37", ",", 
     "3.2687037726128395`*^-37", ",", "2.954651841518665`*^-37", ",", 
     "2.670760919205174`*^-37", ",", "2.4141356308815455`*^-37", ",", 
     "2.182158428565566`*^-37", ",", "1.9724629439984196`*^-37", ",", 
     "1.7829098961840539`*^-37", ",", "1.6115653087585758`*^-37", ",", 
     "1.4566808158411301`*^-37", ",", "1.3166758562192505`*^-37", ",", 
     "1.1901215748933226`*^-37", ",", "1.0757262683410764`*^-37", ",", 
     "9.723222255392917`*^-38", ",", "8.788538309551919`*^-38", ",", 
     "7.943668085379098`*^-38", ",", "7.17998497330832`*^-38", ",", 
     "6.489690598060992`*^-38", ",", "5.865735334992601`*^-38", ",", 
     "5.301746450911495`*^-38", ",", "4.791963138323849`*^-38", ",", 
     "4.3311777821200303`*^-38", ",", "3.91468286106755`*^-38", ",", 
     "3.53822294375722`*^-38", ",", "3.197951290442698`*^-38", ",", 
     "2.89039061904518`*^-38", ",", "2.612397635939561`*^-38", ",", 
     "2.361130970425544`*^-38", ",", "2.1340221864057987`*^-38", ",", 
     "1.928749576094384`*^-38", ",", "1.7432144688802307`*^-38", ",", 
     "1.5755198140597565`*^-38", ",", "1.423950819289451`*^-38", ",", 
     "1.2869574475285165`*^-38", ",", "1.1631385941557729`*^-38", ",", 
     "1.0512277830461482`*^-38", ",", "9.500802358538926`*^-39", ",", 
     "8.586611827292316`*^-39", ",", "7.760352953345319`*^-39", ",", 
     "7.013571344536486`*^-39", ",", "6.338625148200317`*^-39", ",", 
     "5.728606991304549`*^-39", ",", "5.177273416567306`*^-39", ",", 
     "4.678981095035333`*^-39", ",", "4.228629164638184`*^-39", ",", 
     "3.821607106647516`*^-39", ",", "3.453747628398494`*^-39", ",", 
     "3.121284071646115`*^-39", ",", "2.8208119120519665`*^-39", ",", 
     "2.5492539569953577`*^-39", ",", "2.3038288866013948`*^-39", ",", 
     "2.0820228169606605`*^-39", ",", "1.8815635953276713`*^-39", ",", 
     "1.7003975649416325`*^-39", ",", "1.5366685622967368`*^-39", ",", 
     "1.388698932456629`*^-39", ",", "1.2549723685904363`*^-39", ",", 
     "1.134118400515489`*^-39", ",", "1.0248983738539354`*^-39", ",", 
     "9.261927766181566`*^-40", ",", "8.369897837881294`*^-40", ",", 
     "7.563749028726096`*^-40", ",", "6.83521614681812`*^-40", ",", 
     "6.176829136966282`*^-40", ",", "5.581836616017694`*^-40", ",", 
     "5.044136758511403`*^-40", ",", "4.558214826377819`*^-40", ",", 
     "4.119086704243558`*^-40", ",", "3.722247863224972`*^-40", ",", 
     "3.3636272315294904`*^-40", ",", "3.039545500296933`*^-40", ",", 
     "2.7466774384142197`*^-40", ",", "2.4820178309880695`*^-40", ",", 
     "2.2428506931790067`*^-40", ",", "2.0267214445635753`*^-40", ",", 
     "1.8314117594416568`*^-40", ",", "1.6549168358503037`*^-40", ",", 
     "1.4954248507638243`*^-40", ",", "1.3512983913038901`*^-40", ",", 
     "1.2210576719812338`*^-40"}], "}"}], ",", 
   RowBox[{"{", 
    RowBox[{
     RowBox[{"-", "2.7755575615628914`*^-17"}], ",", 
     RowBox[{"-", "2.7755575615628914`*^-17"}], ",", 
     RowBox[{"-", "2.7755575615628914`*^-17"}], ",", 
     RowBox[{"-", "2.775557561562892`*^-17"}], ",", 
     RowBox[{"-", "2.775557561562892`*^-17"}], ",", "9.99999999972245`*^-7", 
     ",", "5.399999999972246`*^-6", ",", "0.000017009999999972253`", ",", 
     "0.00004082399999997228`", ",", "0.0000826685999999723`", ",", 
     "0.00014880347999997234`", ",", "0.00024552574199997244`", ",", 
     "0.00037881114479997247`", ",", "0.0005540112992699726`", ",", 
     "0.0007756158189779728`", ",", "0.0010470813556202735`", ",", 
     "0.0013707246837210932`", ",", "0.0017476739717444015`", ",", 
     "0.0021778706417122616`", ",", "0.00266011342666284`", ",", 
     "0.0031921361119954137`", ",", "0.0037707107822945876`", ",", 
     "0.004391769028790171`", ",", "0.005050534383108702`", ",", 
     "0.005741660140797265`", ",", "0.006459367658396929`", ",", 
     "0.007197581105070867`", ",", "0.007950055493328277`", ",", 
     "0.008710495583994463`", ",", "0.009472663947593982`", ",", 
     "0.010230477063401501`", ",", "0.010978088848803922`", ",", 
     "0.011709961438724183`", ",", "0.012420923383218156`", ",", 
     "0.013106215707809503`", ",", "0.01376152649319998`", ",", 
     "0.014383014786441276`", ",", "0.014967324762140454`", ",", 
     "0.01551159111712738`", ",", "0.016013436712093262`", ",", 
     "0.016470963475295936`", ",", "0.01688273756217834`", ",", 
     "0.017247769725684897`", ",", "0.017565491799579096`", ",", 
     "0.017835730134957234`", ",", "0.018058676761644202`", ",", 
     "0.018234858973952932`", ",", "0.018365107966624026`", ",", 
     "0.018450527073445536`", ",", "0.018492460089521552`", ",", 
     "0.018492460089521556`", ",", "0.018452259089326944`", ",", 
     "0.018373738837882996`", ",", "0.018258902970146224`", ",", 
     "0.01810985070100218`", ",", "0.01792875219399216`", ",", 
     "0.01771782569759225`", ",", "0.01747931650550928`", ",", 
     "0.017215477765803476`", ",", "0.016928553136373422`", ",", 
     "0.016620761261166628`", ",", "0.016294282022108`", ",", 
     "0.015951244505853095`", ",", "0.015593716611756387`", ",", 
     "0.015223696217579118`", ",", "0.01484310381213964`", ",", 
     "0.014453776499034338`", ",", "0.014057463272447912`", ",", 
     "0.01365582146466369`", ",", "0.013250414264931488`", ",", 
     "0.012842709210625905`", ",", "0.01243407755392417`", ",", 
     "0.012025794410362485`", ",", "0.011619039599423753`", ",", 
     "0.011214899091617709`", ",", "0.01081436698120279`", ",", 
     "0.010418347908651707`", ",", "0.01002765986207727`", ",", 
     "0.00964303729202499`", ",", "0.009265134479229414`", ",", 
     "0.008894529100060245`", ",", "0.008531725939399893`", ",", 
     "0.008177160705554702`", ",", "0.007831203906473544`", ",", 
     "0.0074941647510050596`", ",", "0.0071662950431485885`", ",", 
     "0.006847793041230873`", ",", "0.006538807257663139`", ",", 
     "0.006239440178396637`", ",", "0.0059497518843996495`", ",", 
     "0.0056697635604279015`", ",", "0.005399460879058664`", ",", 
     "0.005138797250414453`", ",", "0.004887696930223747`", ",", 
     "0.004646057980864371`", ",", "0.004413755081821152`", ",", 
     "0.004190642187575249`", ",", "0.003976555032340427`", ",", 
     "0.0037713134822841463`", ",", "0.003574723736931037`", ",", 
     "0.00338658038235572`", ",", "0.0032066682995430724`", ",", 
     "0.003034764431938702`", ",", "0.002870639416742017`", ",", 
     "0.002714059084919724`", ",", "0.002564785835249139`", ",", 
     "0.002422579887948197`", ",", "0.0022872004236216804`", ",", 
     "0.002158406613359489`", ",", "0.0020359585458708256`", ",", 
     "0.0019196180575353494`", ",", "0.001809149471205485`", ",", 
     "0.001704320249509466`", ",", "0.0016049015682880808`", ",", 
     "0.001510668815654652`", ",", "0.0014214020220023316`", ",", 
     "0.00133688622609949`", ",", "0.0012569117822167528`", ",", 
     "0.0011812746130214085`", ",", "0.0011097764127595865`", ",", 
     "0.001042224805026394`", ",", "0.000978433459201503`", ",", 
     "0.0009182221694044872`", ",", "0.0008614168996023451`", ",", 
     "0.0008078497982825354`", ",", "0.0007573591858898769`", ",", 
     "0.0007097895180158022`", ",", "0.0006649913271246408`", ",", 
     "0.0006228211454045422`", ",", "0.0005831414111408657`", ",", 
     "0.0005458203608278505`", ",", "0.0005107319090603458`", ",", 
     "0.0004777555180816463`", ",", "0.00044677605870603956`", ",", 
     "0.0004176836641856463`", ",", "0.00039037357845043096`", ",", 
     "0.00036474600001780726`", ",", "0.0003407059227439063`", ",", 
     "0.0003181629744721291`", ",", "0.00029703125452584594`", ",", 
     "0.0002772291708907896`", ",", "0.00025867927783853825`", ",", 
     "0.00024130811465522032`", ",", "0.00022504604605889028`", ",", 
     "0.00020982710481461998`", ",", "0.00019558883698791364`", ",", 
     "0.00018227215021426847`", ",", "0.0001698211653052656`", ",", 
     "0.00015818307145917045`", ",", "0.0001473079852963525`", ",", 
     "0.00013714881389660408`", ",", "0.00012766112197635954`", ",", 
     "0.00011880300330861218`", ",", "0.00011053495645672904`", ",", 
     "0.00010281976486511843`", ",", "0.00009562238132456013`", ",", 
     "0.00008890981680773668`", ",", "0.0000826510336508763`", ",", 
     "0.00007681684304022622`", ",", "0.0000713798067471193`", ",", 
     "0.00006631414304248515`", ",", "0.00006159563671061602`", ",", 
     "0.00005720155307266123`", ",", "0.00005311055592252786`", ",", 
     "0.000049302629271478705`", ",", "0.00004575900279259118`", ",", 
     "0.000042462080852255413`", ",", "0.00003939537501292586`", ",", 
     "0.00003654343988929073`", ",", "0.000033891812238787315`", ",", 
     "0.000031426953166875507`", ",", "0.000029136193327603255`", ",", 
     "0.000027007681000676546`", ",", "0.00002503033292741273`", ",", 
     "0.000023193787789543394`", ",", "0.000021488362216782855`", ",", 
     "0.000019905009211335704`", ",", "0.00001843527888003359`", ",", 
     "0.000017071281367522434`", ",", "0.000015805651886826805`", ",", 
     "0.00001463151774666253`", ",", "0.0000135424672780189`", ",", 
     "0.000012532520565759862`", ",", "0.000011596101894273313`", ",", 
     "0.00001072801381950648`", ",", "9.923412783043496`*^-6", ",", 
     "9.177786187190502`*^-6", ",", "8.486930853319569`*^-6", ",", 
     "7.846932788970882`*^-6", ",", "7.254148192412756`*^-6", ",", 
     "6.705185626500439`*^-6", ",", "6.1968892967496`*^-6", ",", 
     "5.726323371541876`*^-6", ",", "5.2907572853022546`*^-6", ",", 
     "4.887651968326846`*^-6", ",", "4.514646949691377`*^-6", ",", 
     "4.169548282332769`*^-6", ",", "3.850317241966667`*^-6", ",", 
     "3.5550597539816575`*^-6", ",", "3.282016504835644`*^-6", ",", 
     "3.029553696771365`*^-6", ",", "2.7961544068670403`*^-6", ",", 
     "2.580410513545319`*^-6", ",", "2.3810151556804535`*^-6", ",", 
     "2.1967556913715148`*^-6", ",", "2.0265071252902226`*^-6", ",", 
     "1.869225975267698`*^-6", ",", "1.7239445504572878`*^-6", ",", 
     "1.5897656150029747`*^-6", ",", "1.4658574126571547`*^-6", ",", 
     "1.3514490292302547`*^-6", ",", "1.2458260711205114`*^-6", ",", 
     "1.148326639467602`*^-6", ",", "1.0583375807016313`*^-6", ",", 
     "9.752909954216946`*^-7", ",", "8.986609886385613`*^-7", ",", 
     "8.279606454565706`*^-7", ",", "7.62739217253152`*^-7", ",", 
     "7.025795043430444`*^-7", ",", "6.470954219907198`*^-7", ",", 
     "5.959297374612207`*^-7", ",", "5.487519665788741`*^-7", ",", 
     "5.052564189975072`*^-7", ",", "4.6516038207706287`*^-7", ",", 
     "4.2820243391203576`*^-7", ",", "3.941408766690329`*^-7", ",", 
     "3.627522819659787`*^-7", ",", "3.338301405659886`*^-7", ",", 
     "3.071836091665508`*^-7", ",", "2.8263634754118807`*^-7", ",", 
     "2.600254397378931`*^-7", ",", "2.392003934579999`*^-7", ",", 
     "2.2002221213229242`*^-7", ",", "2.02362534579569`*^-7", ",", 
     "1.861028374779791`*^-7", ",", "1.7113369620257646`*^-7", ",", 
     "1.5735409988496643`*^-7", ",", "1.446708168338937`*^-7", ",", 
     "1.3299780672025765`*^-7", ",", "1.222556761774676`*^-7", ",", 
     "1.1237117469928928`*^-7", ",", "1.0327672793337224`*^-7", ",", 
     "9.49100056704155`*^-8", ",", "8.721352201731039`*^-8", ",", 
     "8.013426541841576`*^-8", ",", "7.362335635316949`*^-8", ",", 
     "6.763573069125198`*^-8", ",", "6.212984682919552`*^-8", ",", 
     "5.7067414865335116`*^-8", ",", "5.241314619394098`*^-8", ",", 
     "4.813452201484374`*^-8", ",", "4.420157936241139`*^-8", ",", 
     "4.058671335787412`*^-8", ",", "3.7264494482209425`*^-8", ",", 
     "3.421149975354648`*^-8", ",", "3.140615677375568`*^-8", ",", 
     "2.8828599683957483`*^-8", ",", "2.646053613848955`*^-8", ",", 
     "2.428512447176789`*^-8", ",", "2.2286860292791713`*^-8", ",", 
     "2.0451471798091212`*^-8", ",", "1.8765823145982916`*^-8", ",", 
     "1.7217825283357088`*^-8", ",", "1.5796353661126445`*^-8", ",", 
     "1.449117231615306`*^-8", ",", "1.3292863836163481`*^-8", ",", 
     "1.2192764760067192`*^-8", ",", "1.118290599940514`*^-8", ",", 
     "1.0255957897553306`*^-8", ",", "9.405179571960815`*^-9", ",", 
     "8.624372211269732`*^-9", ",", "7.907836023792058`*^-9", ",", 
     "7.250330556645302`*^-9", ",", "6.6470381259990705`*^-9", ",", 
     "6.093530118480933`*^-9", ",", "5.585735941940855`*^-9", ",", 
     "5.119914420583426`*^-9", ",", "4.692627445042089`*^-9", ",", 
     "4.300715702379233`*^-9", ",", "3.94127632433367`*^-9", ",", 
     "3.6116423044803076`*^-9", ",", "3.3093635463879344`*^-9", ",", 
     "3.032189415426923`*^-9", ",", "2.7780526766519326`*^-9", ",", 
     "2.5450547102230614`*^-9", ",", "2.331451904186483`*^-9", ",", 
     "2.13564313216228`*^-9", ",", "1.956158230629493`*^-9", ",", 
     "1.791647397099521`*^-9", ",", "1.640871436568963`*^-9", ",", 
     "1.5026927892789447`*^-9", ",", "1.3760672780145302`*^-9", ",", 
     "1.2600365179868243`*^-9", ",", "1.153720936781686`*^-9", ",", 
     "1.0563133559599797`*^-9", ",", "9.670730896806022`*^-10", ",", 
     "8.853205192127572`*^-10", ",", "8.104321054300343`*^-10", ",", 
     "7.418358043560929`*^-10", ",", "6.790068535789953`*^-10", ",", 
     "6.214638998858601`*^-10", ",", "5.687654408077011`*^-10", ",", 
     "5.205065549209869`*^-10", ",", "4.763158977414535`*^-10", ",", 
     "4.3585294187980534`*^-10", ",", "3.988054418200219`*^-10", ",", 
     "3.648871052399801`*^-10", ",", "3.3383545423114733`*^-10", ",", 
     "3.054098610985942`*^-10", ",", "2.793897446431548`*^-10", ",", 
     "2.5557291395226293`*^-10", ",", "2.337740477622169`*^-10", ",", 
     "2.1382329840921994`*^-10", ",", "1.9556501026583525`*^-10", ",", 
     "1.7885654336933673`*^-10", ",", "1.63567193694216`*^-10", ",", 
     "1.4957720220782969`*^-10", ",", "1.3677684548042888`*^-10", ",", 
     "1.2506560120287142`*^-10", ",", "1.1435138250109677`*^-10", ",", 
     "1.0454983542957461`*^-10", ",", "9.558369447975983`*^-11", ",", 
     "8.738219135720632`*^-11", ",", "7.988051266521975`*^-11", ",", 
     "7.301930248645163`*^-11", ",", "6.674420617902218`*^-11", ",", 
     "6.100545200288198`*^-11", ",", "5.575746746723033`*^-11", ",", 
     "5.095852754280617`*^-11", ",", "4.6570432115508966`*^-11", ",", 
     "4.2558210271711273`*^-11", ",", "3.888984920227849`*^-11", ",", 
     "3.553604569309118`*^-11", ",", "3.2469978336034833`*^-11", ",", 
     "2.966709874714916`*^-11", ",", "2.7104940218986277`*^-11", ",", 
     "2.4762942363206796`*^-11", ",", "2.262229041795368`*^-11", ",", 
     "2.0665768003427957`*^-11", ",", "1.887762220911937`*^-11", ",", 
     "1.7243439988031425`*^-11", ",", "1.5750034917639418`*^-11", ",", 
     "1.4385343464835051`*^-11", ",", "1.3138329963297578`*^-11", ",", 
     "1.1998899577100082`*^-11", ",", "1.0957818584381104`*^-11", ",", 
     "1.0006641370018407`*^-11", ",", "9.137643566832599`*^-12", ",", 
     "8.34376083128854`*^-12", ",", "7.618532782289914`*^-12", ",", 
     "6.956051670786445`*^-12", ",", "6.350915383819185`*^-12", ",", 
     "5.798184419579014`*^-12", ",", "5.2933425002880826`*^-12", ",", 
     "4.8322605174549655`*^-12", ",", "4.411163529505319`*^-12", ",", 
     "4.026600555138189`*^-12", ",", "3.675416927175854`*^-12", ",", 
     "3.354728991320284`*^-12", ",", "3.0619009522474116`*^-12", ",", 
     "2.7945236859948203`*^-12", ",", "2.5503953527520144`*^-12", ",", 
     "2.3275036580577215`*^-12", ",", "2.124009623149323`*^-12", ",", 
     "1.9382327368905794`*^-12", ",", "1.7686373724126537`*^-12", ",", 
     "1.6138203614202996`*^-12", ",", "1.472499628113605`*^-12", ",", 
     "1.3435037929234867`*^-12", ",", "1.225762663818379`*^-12", ",", 
     "1.1182985398671786`*^-12", ",", "1.0202182580919425`*^-12", ",", 
     "9.307059204609872`*^-13", ",", "8.490162432031344`*^-13", ",", 
     "7.744684755072493`*^-13", ",", "7.064408391451261`*^-13", ",", 
     "6.443654446542068`*^-13", ",", "5.877236434708934`*^-13", ",", 
     "5.360417788439622`*^-13", ",", "4.888873015071539`*^-13", ",", 
     "4.4586521897452447`*^-13", ",", "4.066148499637352`*^-13", ",", 
     "3.708068578714381`*^-13", ",", "3.3814053943990663`*^-13", ",", 
     "3.0834134678214165`*^-13", ",", "2.811586227895055`*^-13", ",", 
     "2.5636353164586403`*^-13", ",", "2.337471677284148`*^-13", ",", 
     "2.1311882759990198`*^-13", ",", "1.9430443110084814`*^-13", ",", 
     "1.771450787438901`*^-13", ",", "1.614957337045983`*^-13", ",", 
     "1.4722401770279656`*^-13", ",", "1.3420911098319368`*^-13", ",", 
     "1.2234074744123516`*^-13", ",", "1.1151829670604898`*^-13", ",", 
     "1.0164992569318634`*^-13", ",", "9.26518327810599`*^-14", ",", 
     "8.4447548351592`*^-14", ",", "7.696729597222508`*^-14", ",", 
     "7.014740898734446`*^-14", ",", "6.392979773619348`*^-14", ",", 
     "5.826146302507506`*^-14", ",", "5.309405185727319`*^-14", ",", 
     "4.838345176768053`*^-14", ",", "4.408942042329888`*^-14", ",", 
     "4.017524743808831`*^-14", ",", "3.660744561336256`*^-14", ",", 
     "3.33554690551532`*^-14", ",", "3.039145583960865`*^-14", ",", 
     "2.7689993098310103`*^-14", ",", "2.5227902578977604`*^-14", ",", 
     "2.298404490487689`*^-14", ",", "2.0939140909663578`*^-14", ",", 
     "1.9075608564647067`*^-14", ",", "1.7377414143647998`*^-14", ",", 
     "1.5829936387790247`*^-14", ",", "1.4419842539654564`*^-14", ",", 
     "1.313497521408728`*^-14", ",", "1.1964249162396893`*^-14", ",", 
     "1.0897557068400063`*^-14", ",", "9.925683589463422`*^-15", ",", 
     "9.040226923928556`*^-15", ",", "8.233527248659333`*^-15", ",", 
     "7.498601427418622`*^-15", ",", "6.829083442827673`*^-15", ",", 
     "6.219170052209335`*^-15", ",", "5.663571211052245`*^-15", ",", 
     "5.157464847511404`*^-15", ",", "4.6964556076041346`*^-15", ",", 
     "4.276537223865413`*^-15", ",", "3.8940581904633654`*^-15", ",", 
     "3.5456904553914676`*^-15", ",", "3.228400865574895`*^-15", ",", 
     "2.939425123761198`*^-15", ",", "2.676244037098858`*^-15", ",", 
     "2.4365618565141345`*^-15", ",", "2.2182865235347436`*^-15", ",", 
     "2.0195116572226228`*^-15", ",", "1.838500128499213`*^-15", ",", 
     "1.673669082495835`*^-15", ",", "1.5235762817490753`*^-15", ",", 
     "1.3869076541871446`*^-15", ",", "1.262465940010079`*^-15", ",", 
     "1.1491603408383314`*^-15", ",", "1.0459970829676176`*^-15", ",", 
     "9.520708142929745`*^-16", ",", "8.66556761515981`*^-16", ",", 
     "7.887035806845217`*^-16", ",", "7.178268399878722`*^-16", ",", 
     "6.53303079090086`*^-16", ",", "5.94564394176381`*^-16", ",", 
     "5.410935023511225`*^-16", ",", "4.924192430994479`*^-16", ",", 
     "4.48112478241502`*^-16", ",", "4.0778235519976686`*^-16", ",", 
     "3.7107290149442185`*^-16", ",", "3.376599212049905`*^-16", ",", 
     "3.072481667123556`*^-16", ",", "2.7956876138518527`*^-16", ",", 
     "2.543768510186081`*^-16", ",", "2.3144946378864146`*^-16", ",", 
     "2.105835602698405`*^-16", ",", "1.9159425669092256`*^-16", ",", 
     "1.7431320608742773`*^-16", ",", "1.5858712336432283`*^-16", ",", 
     "1.4427644151626247`*^-16", ",", "1.3125408737940503`*^-16", ",", 
     "1.194043663157784`*^-16", ",", "1.0862194616786652`*^-16", ",", 
     "9.8810931675285`*^-17", ",", "8.988402132436334`*^-17", ",", 
     "8.176173931175494`*^-17", ",", "7.437173595088478`*^-17", ",", 
     "6.76481504406129`*^-17", ",", "6.153103045396174`*^-17", ",", 
     "5.596580349570533`*^-17", ",", "5.0902795425225204`*^-17", ",", 
     "4.6296791949116033`*^-17", ",", "4.2106639260050476`*^-17", ",", 
     "3.829488033756162`*^-17", ",", "3.482742373556812`*^-17", ",", 
     "3.167324196329026`*^-17", ",", "2.8804096823101`*^-17", ",", 
     "2.61942893030121`*^-17", ",", "2.3820431834926628`*^-17", ",", 
     "2.1661240924317893`*^-17", ",", "1.969734833429156`*^-17", ",", 
     "1.7911129168573212`*^-17", ",", "1.628654534522535`*^-17", ",", 
     "1.4809003087101814`*^-17", ",", "1.3465223177346277`*^-17", ",", 
     "1.2243122839689796`*^-17", ",", "1.11317082048573`*^-17", ",", 
     "1.0120976416931608`*^-17", ",", "9.201826517842921`*^-18", ",", 
     "8.365978324979792`*^-18", ",", "7.605898586917604`*^-18", ",", 
     "6.914733766037463`*^-18", ",", "6.2862488549138144`*^-18", ",", 
     "5.7147716862852864`*^-18", ",", "5.195142244649266`*^-18", ",", 
     "4.722666531453799`*^-18", ",", "4.293074575881798`*^-18", ",", 
     "3.902482219679327`*^-18", ",", "3.547356337688509`*^-18", ",", 
     "3.2244831859947048`*^-18", ",", "2.9309395971501667`*^-18", ",", 
     "2.6640667670319206`*^-18", ",", "2.4214464007486568`*^-18", ",", 
     "2.2008790058289774`*^-18", ",", "2.0003641398828984`*^-18", ",", 
     "1.8180824371953583`*^-18", ",", "1.6523792544352301`*^-18", ",", 
     "1.501749789983767`*^-18", ",", "1.3648255444264238`*^-18", ",", 
     "1.2403620016274584`*^-18", ",", "1.1272274206196414`*^-18", ",", 
     "1.0243926383876741`*^-18", ",", "9.309217925892658`*^-19", ",", 
     "8.459638814209249`*^-19", ",", "7.687450852679684`*^-19", ",", 
     "6.98561781545245`*^-19", ",", "6.347741902960364`*^-19", ",", 
     "5.768005937256467`*^-19", ",", "5.241120779526309`*^-19", ",", 
     "4.76227749909358`*^-19", ",", "4.3271038655557187`*^-19", ",", 
     "3.9316247742104716`*^-19", ",", "3.5722262500030636`*^-19", ",", 
     "3.24562270714564`*^-19", ",", "2.948827170617683`*^-19", ",", 
     "2.6791241922044537`*^-19", ",", "2.4340452178039327`*^-19", ",", 
     "2.2113461846438`*^-19", ",", "2.0089871469924333`*^-19", ",", 
     "1.8251137470982105`*^-19", ",", "1.6580403646100846`*^-19", ",", 
     "1.5062347927658596`*^-19", ",", "1.3683043033159523`*^-19", ",", 
     "1.2429829746010334`*^-19", ",", "1.1291201685321702`*^-19", ",", 
     "1.0256700525325748`*^-19", ",", "9.31682071882285`*^-20", ",", 
     "8.46292286444465`*^-20", ",", "7.687154935203892`*^-20", ",", 
     "6.982380656486494`*^-20", ",", "6.342114385956274`*^-20", ",", 
     "5.760461906360283`*^-20", ",", "5.232066595464368`*^-20", ",", 
     "4.7520604857887366`*^-20", ",", "4.316019770883946`*^-20", ",", 
     "3.919924354981984`*^-20", ",", "3.56012107933309`*^-20", ",", 
     "3.2332902917221835`*^-20", ",", "2.936415455845874`*^-20", ",", 
     "2.66675552469197`*^-20", ",", "2.421819827043632`*^-20", ",", 
     "2.1993452389535475`*^-20", ",", "1.9972754327031224`*^-20", ",", 
     "1.8137420145628337`*^-20", ",", "1.6470473797711776`*^-20", ",", 
     "1.49564912870424`*^-20", ",", "1.3581459023556245`*^-20", ",", 
     "1.2332645081139803`*^-20", ",", "1.1198482185284981`*^-20", ",", 
     "1.0168461363964655`*^-20", ",", "9.233035291870397`*^-21", ",", 
     "8.38353044618854`*^-21", ",", "7.612067272150978`*^-21", ",", 
     "6.91148762940434`*^-21", ",", "6.2752888564503354`*^-21", ",", 
     "5.697563850618401`*^-21", ",", "5.17294661578153`*^-21", ",", 
     "4.696562779811492`*^-21", ",", "4.2639846290393815`*^-21", ",", 
     "3.871190248150636`*^-21", ",", "3.514526391371723`*^-21", ",", 
     "3.1906747448369467`*^-21", ",", "2.8966212709660855`*^-21", ",", 
     "2.6296283538161675`*^-21", ",", "2.3872094899487397`*^-21", ",", 
     "2.1671062926085787`*^-21", ",", "1.967267598151767`*^-21", ",", 
     "1.7858304828818113`*^-21", ",", "1.621103015926334`*^-21", ",", 
     "1.4715485896722006`*^-21", ",", "1.33577168371791`*^-21", ",", 
     "1.2125049314297053`*^-21", ",", "1.1005973701213816`*^-21", ",", 
     "9.990037667255617`*^-22", ",", "9.06774920684857`*^-22", ",", 
     "8.230488547545005`*^-22", ",", "7.4704281255523285`*^-22", ",", 
     "6.780459891205899`*^-22", ",", "6.15412927413688`*^-22", ",", 
     "5.585575199064333`*^-22", ",", "5.069475598745382`*^-22", ",", 
     "4.600997921154747`*^-22", ",", "4.1757541738965053`*^-22", ",", 
     "3.789760090595147`*^-22", ",", "3.4393980419512004`*^-22", ",", 
     "3.1213833486250593`*^-22", ",", "2.832733684446187`*^-22", ",", 
     "2.570741286919779`*^-22", ",", "2.3329477178796995`*^-22", ",", 
     "2.1171209406515603`*^-22", ",", "1.9212345014583844`*^-22", ",", 
     "1.7434486222189542`*^-22", ",", "1.5820930295334584`*^-22", ",", 
     "1.4356513606840801`*^-22", ",", "1.3027470020464943`*^-22", ",", 
     "1.182130228545649`*^-22", ",", "1.0726665248168333`*^-22", ",", 
     "9.733259796613828`*^-23", ",", "8.831736553156973`*^-23", ",", 
     "8.013608420736869`*^-23", ",", "7.271171169992129`*^-23", ",", 
     "6.597431329118473`*^-23", ",", "5.986040705947721`*^-23", ",", 
     "5.431236933201347`*^-23", ",", "4.927789483711416`*^-23", ",", 
     "4.4709506531307155`*^-23", ",", "4.0564110537384986`*^-23", ",", 
     "3.6802592048134764`*^-23", ",", "3.3389448430767425`*^-23", ",", 
     "3.029245611255132`*^-23", ",", "2.748236814198185`*^-23", ",", 
     "2.4932639604892688`*^-23", ",", "2.261917833386178`*^-23", ",", 
     "2.0520118584479404`*^-23", ",", "1.861561556569625`*^-23", ",", 
     "1.6887658905531147`*^-23", ",", "1.5319903309683273`*^-23", ",", 
     "1.3897514830692008`*^-23", ",", "1.260703131069918`*^-23", ",", 
     "1.1436235692938526`*^-23", ",", "1.037404101702794`*^-23", ",", 
     "9.41038602208127`*^-24", ",", "8.536140380597695`*^-24", ",", 
     "7.743018675943805`*^-24", ",", "7.023502317849027`*^-24", ",", 
     "6.3707686644476725`*^-24", ",", "5.778626686701988`*^-24", ",", 
     "5.2414585721634924`*^-24", ",", "4.754166720532668`*^-24", ",", 
     "4.3121256338809565`*^-24", ",", "3.911138250169597`*^-24", ",", 
     "3.547396310262688`*^-24", ",", "3.2174443863733475`*^-24", ",", 
     "2.9181472341525724`*^-24", ",", "2.646660161749214`*^-24", ",", 
     "2.4004021374257158`*^-24", ",", "2.177031382970823`*^-24", ",", 
     "1.9744232234462657`*^-24", ",", "1.7906499849562673`*^-24", ",", 
     "1.62396275133361`*^-24", ",", "1.4727748080729506`*^-24", ",", 
     "1.3356466176735093`*^-24", ",", "1.2112721849268478`*^-24", ",", 
     "1.0984666837351874`*^-24", ",", "9.961552288933888`*^-25", ",", 
     "9.033626870238676`*^-25", ",", "8.192044306187567`*^-25", ",", 
     "7.428779480087539`*^-25", ",", "6.7365523012612015`*^-25", ",", 
     "6.108758622353954`*^-25", ",", "5.539407554379272`*^-25", ",", 
     "5.023064587771975`*^-25", ",", "4.554799982375762`*^-25", ",", 
     "4.1301419389061427`*^-25", ",", "3.7450341094675973`*^-25", ",", 
     "3.395797045586212`*^-25", ",", "3.079093219328696`*^-25", ",", 
     "2.791895286763508`*^-25", ",", "2.5314572935952706`*^-25", ",", 
     "2.295288550556427`*^-25", ",", "2.081129931330403`*^-25", ",", 
     "1.8869323686445946`*^-25", ",", "1.710837344923905`*^-25", ",", 
     "1.5511591927310067`*^-25", ",", "1.4063690373148432`*^-25", ",", 
     "1.2750802291046542`*^-25", ",", "1.1560351280687773`*^-25", ",", 
     "1.0480931146379074`*^-25", ",", "9.502197134915735`*^-26", ",", 
     "8.614767270333298`*^-26", ",", "7.810132849335892`*^-26", ",", 
     "7.080577247889864`*^-26", ",", "6.419102268152785`*^-26", ",", 
     "5.819361326310773`*^-26", ",", "5.275598846694854`*^-26", ",", 
     "4.782595286348699`*^-26", ",", "4.335617267580935`*^-26", ",", 
     "3.93037234445726`*^-26", ",", "3.562967973127559`*^-26", ",", 
     "3.2298742957555766`*^-26", ",", "2.927890383999239`*^-26", ",", 
     "2.6541136208200886`*^-26", ",", "2.405911929190083`*^-26", ",", 
     "2.1808985832946088`*^-26", ",", "1.976909362357139`*^-26", ",", 
     "1.7919818294651942`*^-26", ",", "1.6243365379693815`*^-26", ",", 
     "1.4723599863482113`*^-26", ",", "1.3345891590542003`*^-26", ",", 
     "1.2096975059387145`*^-26", ",", "1.0964822265367578`*^-26", ",", 
     "9.938527379078553`*^-27", ",", "9.008202159929012`*^-27", ",", 
     "8.164881106659064`*^-27", ",", "7.400435439307557`*^-27", ",", 
     "6.707495091242267`*^-27", ",", "6.079377966172546`*^-27", ",", 
     "5.510025784291226`*^-27", ",", "4.9939459044949356`*^-27", ",", 
     "4.526158566605537`*^-27", ",", "4.102149049200214`*^-27", ",", 
     "3.71782428554443`*^-27", ",", "3.369473522655183`*^-27", ",", 
     "3.053732647105676`*^-27", ",", "2.7675518361827837`*^-27", ",", 
     "2.508166224758121`*^-27", ",", "2.2730693070335786`*^-27", ",", 
     "2.059988818446565`*^-27", ",", "1.8668648667171997`*^-27", ",", 
     "1.6918301025145886`*^-27", ",", "1.5331917397164759`*^-27", ",", 
     "1.389415252921486`*^-27", ",", "1.2591095959140703`*^-27", ",", 
     "1.1410137993317852`*^-27", ",", "1.0339848189812416`*^-27", ",", 
     "9.369865182184898`*^-28", ",", "8.490796786658486`*^-28", ",", 
     "7.694129433836208`*^-28", ",", "6.972146055455686`*^-28", ",", 
     "6.3178516376659945`*^-28", ",", "5.7249057257702915`*^-28", ",", 
     "5.187561232000856`*^-28", ",", "4.700608958315762`*^-28", ",", 
     "4.259327301004486`*^-28", ",", "3.859436653586809`*^-28", ",", 
     "3.4970580695593915`*^-28", ",", "3.1686757874178392`*^-28", ",", 
     "2.8711032574492355`*^-28", ",", "2.601452343405017`*^-28", ",", 
     "2.3571054026479463`*^-28", ",", "2.135689976011071`*^-28", ",", 
     "1.9350558436751722`*^-28", ",", "1.7532542261040775`*^-28", ",", 
     "1.5885189296916138`*^-28", ",", "1.4392492554672408`*^-28", ",", 
     "1.3039945061582706`*^-28", ",", "1.1814399422773532`*^-28", ",", 
     "1.0703940518416713`*^-28", ",", "9.697770109685543`*^-29", ",", 
     "8.78610224051936`*^-29", ",", "7.960068426151383`*^-29", ",", 
     "7.211631713573007`*^-29", ",", "6.533508784538092`*^-29", ",", 
     "5.919099349170939`*^-29", ",", "5.362422148475101`*^-29", ",", 
     "4.8580569477202433`*^-29", ",", "4.401091960421492`*^-29", ",", 
     "3.987076194974727`*^-29", ",", "3.611976263473815`*^-29", ",", 
     "3.272137235267869`*^-29", ",", "2.9642471568312467`*^-29", ",", 
     "2.685304894890898`*^-29", ",", "2.4325909918245952`*^-29", ",", 
     "2.203641251417575`*^-29", ",", "1.996222799423832`*^-29", ",", 
     "1.8083123872746786`*^-29", ",", "1.6380767289413983`*^-29", ",", 
     "1.483854680598931`*^-29", ",", "1.3441410905425382`*^-29", ",", 
     "1.2175721629505953`*^-29", ",", "1.102912193719367`*^-29", ",", 
     "9.990415498606739`*^-30", ",", "9.049457759784476`*^-30", ",", 
     "8.197057222411228`*^-30", ",", "7.424885981485634`*^-30", ",", 
     "6.725398653500116`*^-30", ",", "6.091758908896572`*^-30", ",", 
     "5.517772896171266`*^-30", ",", "4.9978289117243584`*^-30", ",", 
     "4.5268427300304884`*^-30", ",", "4.1002080635301736`*^-30", ",", 
     "3.713751671335375`*^-30", ",", "3.363692680886798`*^-30", ",", 
     "3.0466057275293163`*^-30", ",", "2.7593875539797973`*^-30", ",", 
     "2.4992267452055895`*^-30", ",", "2.2635763046360778`*^-30", ",", 
     "2.0501288051875044`*^-30", ",", "1.8567938735590627`*^-30", ",", 
     "1.6816777888972347`*^-30", ",", "1.5230649974444273`*^-30", ",", 
     "1.3794013633853566`*^-30", ",", "1.249278992960214`*^-30", ",", 
     "1.131422484190386`*^-30", ",", "1.024676468408102`*^-30", ",", 
     "9.279943223299472`*^-31", ",", "8.404279407867831`*^-31", ",", 
     "7.611184705298077`*^-31", ",", "6.89287914873557`*^-31", ",", 
     "6.242315274023449`*^-31", ",", "5.653109206388069`*^-31", ",", 
     "5.119478225262022`*^-31", ",", "4.636184198772735`*^-31", ",", 
     "4.198482336528353`*^-31", ",", "3.802074761081941`*^-31", ",", 
     "3.4430684453515274`*^-31", ",", "3.117937105771922`*^-31", ",", 
     "2.823486679466638`*^-31", ",", "2.5568240486281225`*^-31", ",", 
     "2.315328706920463`*^-31", ",", "2.0966270913776063`*^-31", ",", 
     "1.8985693292400906`*^-31", ",", "1.7192081727062298`*^-31", ",", 
     "1.5567799158984015`*^-31", ",", "1.4096871076682953`*^-31", ",", 
     "1.2764828913745473`*^-31", ",", "1.1558568186321848`*^-31", ",", 
     "1.0466219984098022`*^-31", ",", "9.477034558771685`*^-32", ",", 
     "8.581275872096066`*^-32", ",", "7.770126072507424`*^-32", ",", 
     "7.035598966260672`*^-32", ",", "6.370461636804719`*^-32", ",", 
     "5.768163445688636`*^-32", ",", "5.222771720375946`*^-32", ",", 
     "4.728913499658385`*^-32", ",", "4.2817227665385156`*^-32", ",", 
     "3.876792652067322`*^-32", ",", "3.510132142203124`*^-32", ",", 
     "3.178126863770916`*^-32", ",", "2.877503565479123`*^-32", ",", 
     "2.605297946079658`*^-32", ",", "2.3588255144901075`*^-32", ",", 
     "2.135655196352721`*^-32", ",", "1.9335854283724578`*^-32", ",", 
     "1.7506225061178599`*^-32", ",", "1.5849609730210267`*^-32", ",", 
     "1.4349658582917424`*^-32", ",", "1.2991565895605598`*^-32", ",", 
     "1.176192422463032`*^-32", ",", "1.0648592442322676`*^-32", ",", 
     "9.640576218245154`*^-33", ",", "8.727919772939718`*^-33", ",", 
     "7.901607841773828`*^-33", ",", "7.15347688654205`*^-33", ",", 
     "6.476134683117408`*^-33", ",", "5.862887495553343`*^-33", ",", 
     "5.307674121416136`*^-33", ",", "4.805006160505549`*^-33", ",", 
     "4.349913920156844`*^-33", ",", "3.937897425606777`*^-33", ",", 
     "3.564882053990098`*^-33", ",", "3.22717835590134`*^-33", ",", 
     "2.921445669552792`*^-33", ",", "2.6446591697855824`*^-33", ",", 
     "2.394080027910916`*^-33", ",", "2.1672283889025742`*^-33", ",", 
     "1.961858900128802`*^-33", ",", "1.77593855087241`*^-33", ",", 
     "1.607626604587638`*^-33", ",", "1.4552564264034038`*^-33", ",", 
     "1.3173190270061865`*^-33", ",", "1.1924481609045585`*^-33", ",", 
     "1.079406832356381`*^-33", ",", "9.770750760787148`*^-34", ",", 
     "8.844388923951273`*^-34", ",", "8.0058022782817`*^-34", ",", 
     "7.246679024276621`*^-34", ",", "6.559493944388321`*^-34", ",", 
     "5.937434013496845`*^-34", ",", "5.374331039969107`*^-34", ",", 
     "4.864600673291624`*^-34", ",", "4.403187176934787`*^-34", ",", 
     "3.985513421865541`*^-34", ",", "3.6074356075310354`*^-34", ",", 
     "3.2652022636922875`*^-34", ",", "2.9554171286517776`*^-34", ",", 
     "2.675005537605638`*^-34", ",", "2.4211839894351026`*^-34", ",", 
     "2.191432591572703`*^-34", ",", "1.983470110943865`*^-34", ",", 
     "1.7952313846730872`*^-34", ",", "1.6248468675078473`*^-34", ",", 
     "1.4706241139816792`*^-34", ",", "1.331031012417504`*^-34", ",", 
     "1.2046806051508141`*^-34", ",", "1.0903173449996728`*^-34", ",", 
     "9.868046521785563`*^-35", ",", "8.93113648685199`*^-35", ",", 
     "8.083129588100371`*^-35", ",", "7.315594749409675`*^-35", ",", 
     "6.620899973653861`*^-35", ",", "5.99213665400821`*^-35", ",", 
     "5.423051049996257`*^-35", ",", "4.907982250493264`*^-35", ",", 
     "4.4418060099781857`*^-35", ",", "4.019883902348855`*^-35", ",", 
     "3.63801728915576`*^-35", ",", "3.2924056466859626`*^-35", ",", 
     "2.97960883940925`*^-35", ",", "2.6965129663079496`*^-35", ",", 
     "2.440299441934503`*^-35", ",", "2.2084170060250187`*^-35", ",", 
     "1.9985563844580003`*^-35", ",", "1.8086273505707665`*^-35", ",", 
     "1.6367379595903913`*^-35", ",", "1.4811757504354896`*^-35", ",", 
     "1.340390728611918`*^-35", ",", "1.2129799615515543`*^-35", ",", 
     "1.0976736337026358`*^-35", ",", "9.933224231302472`*^-36", ",", 
     "8.988860744690148`*^-36", ",", "8.134230549161074`*^-36", ",", 
     "7.360811906781819`*^-36", ",", "6.660891909968831`*^-36", ",", 
     "6.027489756698078`*^-36", ",", "5.454287299443457`*^-36", ",", 
     "4.935566178691161`*^-36", ",", "4.466150917130861`*^-36", ",", 
     "4.04135740970343`*^-36", ",", "3.656946298173071`*^-36", ",", 
     "3.309080767317609`*^-36", ",", "2.9942883436734336`*^-36", ",", 
     "2.709426317464502`*^-36", ",", "2.4516504442802448`*^-36", ",", 
     "2.2183866156011536`*^-36", ",", "2.007305216724449`*^-36", ",", 
     "1.8162979173073974`*^-36", ",", "1.6434566638862095`*^-36", ",", 
     "1.487054665582968`*^-36", ",", "1.3455291839979795`*^-36", ",", 
     "1.2174659561962423`*^-36", ",", "1.1015850959116106`*^-36", ",", 
     "9.96728332771361`*^-37", ",", "9.018474626325487`*^-37", ",", 
     "8.159938941514138`*^-37", ",", "7.383091875973399`*^-37", ",", 
     "6.680164917813636`*^-37", ",", "6.044127938936699`*^-37", ",", 
     "5.468619051233481`*^-37", ",", "4.947881122469529`*^-37", ",", 
     "4.476704319926832`*^-37", ",", "4.0503741097982065`*^-37", ",", 
     "3.66462419457933`*^-37", ",", "3.3155939198101994`*^-37", ",", 
     "2.9997897259697777`*^-37", ",", "2.7140502615656945`*^-37", ",", 
     "2.45551480988441`*^-37", ",", "2.2215947148375263`*^-37", ",", 
     "2.009947521184235`*^-37", ",", "1.8184535714243507`*^-37", ",", 
     "1.6451948261092082`*^-37", ",", "1.4884356964516327`*^-37", ",", 
     "1.346605698151001`*^-37", ",", "1.218283753484101`*^-37", ",", 
     "1.1021839851269955`*^-37", ",", "9.971428600308635`*^-38", ",", 
     "9.021075551228127`*^-38", ",", "8.161254287751697`*^-38", ",", 
     "7.383344930043005`*^-38", ",", "6.67954791332269`*^-38", ",", 
     "6.042805962706881`*^-38", ",", "5.466733485556712`*^-38", ",", 
     "4.945552676570995`*^-38", ",", "4.47403569777991`*^-38", ",", 
     "4.047452356171524`*^-38", ",", "3.6615227565076483`*^-38", ",", 
     "3.3123744565063`*^-38", ",", "2.9965036964786375`*^-38", ",", 
     "2.710740316155343`*^-38", ",", "2.452216008225713`*^-38", ",", 
     "2.2183355914082965`*^-38", ",", "2.0067510160060062`*^-38", ",", 
     "1.8153378421715876`*^-38", ",", "1.64217395579231`*^-38", ",", 
     "1.4855203092418052`*^-38", ",", "1.343803494464443`*^-38", ",", 
     "1.2155999741549647`*^-38", ",", "1.0996218133554857`*^-38", ",", 
     "9.947037687784486`*^-39", ",", "8.997916067269815`*^-39", ",", 
     "8.139315327585274`*^-39", ",", "7.362606273458997`*^-39", ",", 
     "6.65998191842839`*^-39", ",", "6.02437918158852`*^-39", ",", 
     "5.449408037813807`*^-39", ",", "4.9292874123423073`*^-39", ",", 
     "4.4587871780398655`*^-39", ",", "4.033175674681515`*^-39", ",", 
     "3.64817222480778`*^-39", ",", "3.299904170685505`*^-39", ",", 
     "2.984868002124593`*^-39", ",", "2.6998941858251723`*^-39"}], "}"}], ",", 
   RowBox[{"{", 
    RowBox[{
     RowBox[{"-", "2.7755575615628914`*^-17"}], ",", 
     RowBox[{"-", "2.7755575615628914`*^-17"}], ",", 
     RowBox[{"-", "2.7755575615628914`*^-17"}], ",", 
     RowBox[{"-", "2.775557561562892`*^-17"}], ",", 
     RowBox[{"-", "2.775557561562892`*^-17"}], ",", 
     RowBox[{"-", "2.775557561562892`*^-17"}], ",", "9.999999997224449`*^-8", 
     ",", "6.299999999722446`*^-7", ",", "2.267999999972246`*^-6", ",", 
     "6.12359999997225`*^-6", ",", "0.000013778099999972254`", ",", 
     "0.000027280637999972263`", ",", "0.000049105148399972274`", ",", 
     "0.00008207574803997231`", ",", "0.00012926930316297234`", ",", 
     "0.00019390395474447235`", ",", "0.00027922169483205237`", ",", 
     "0.0003883719937209565`", ",", "0.0005243021915233009`", ",", 
     "0.000689659036542197`", ",", "0.0008867044755542615`", ",", 
     "0.0011172476391983766`", ",", "0.0013825939535079977`", ",", 
     "0.0016835114610362157`", ",", "0.0020202137532434644`", ",", 
     "0.0023923583919988447`", ",", "0.0027990593186386532`", ",", 
     "0.0032389114972818747`", ",", "0.0037100258968865148`", ",", 
     "0.004210072865597309`", ",", "0.004736331973796978`", ",", 
     "0.0052857464827574295`", ",", "0.005854980719362078`", ",", 
     "0.006440478791298289`", ",", "0.007038523250490275`", ",", 
     "0.007645292496222198`", ",", "0.00825691589591998`", ",", 
     "0.008869525784972111`", ",", "0.009479305682688946`", ",", 
     "0.010082534226132788`", ",", "0.010675624474728838`", ",", 
     "0.011255158374785548`", ",", "0.011817916293524825`", ",", 
     "0.012360901636740834`", ",", "0.01288136065302466`", ",", 
     "0.013376797601217917`", ",", "0.013844985517260548`", ",", 
     "0.014283972862929784`", ",", "0.01469208637329922`", ",", 
     "0.015067930443313851`", ",", "0.015410383407934622`", ",", 
     "0.01571859107609332`", ",", "0.01599195787741668`", ",", 
     "0.01623013597346331`", ",", "0.016433012673131603`", ",", 
     "0.01660069647591866`", ",", "0.016733502047726015`", ",", 
     "0.016831934412712638`", ",", "0.016896672621992303`", ",", 
     "0.01692855313637342`", ",", "0.01692855313637342`", ",", 
     "0.016897773948852737`", ",", "0.016837424756178263`", ",", 
     "0.016748806731145746`", ",", "0.016633297719206807`", ",", 
     "0.016492337569044037`", ",", "0.016327414193353602`", ",", 
     "0.016140050423921675`", ",", "0.0159317917087743`", ",", 
     "0.015704194684363237`", ",", "0.015458816642420069`", ",", 
     "0.015197205899240653`", ",", "0.014920893064709001`", ",", 
     "0.014631383199274352`", ",", "0.014330148839289293`", ",", 
     "0.014018623864522135`", ",", "0.013698198176190205`", ",", 
     "0.013370213149436358`", ",", "0.013035957820700444`", ",", 
     "0.0126966657678329`", ",", "0.01235351263897256`", ",", 
     "0.012007614285081326`", ",", "0.011660025450513185`", ",", 
     "0.011311738976017336`", ",", "0.010963685469062956`", ",", 
     "0.010616733397257166`", ",", "0.010271689561846308`", ",", 
     "0.009929299909784764`", ",", "0.009590250644572605`", ",", 
     "0.009255169597955009`", ",", "0.008924627826599472`", ",", 
     "0.008599141399982316`", ",", "0.008279173347889952`", ",", 
     "0.007965135738142401`", ",", "0.007657391857350538`", ",", 
     "0.0073562584697019215`", ",", "0.007062008130913846`", ",", 
     "0.006774871536579987`", ",", "0.0064950398861560316`", ",", 
     "0.006222667245768843`", ",", "0.005957872894885062`", ",", 
     "0.00570074364363213`", ",", "0.0054513361092232235`", ",", 
     "0.005209678941494772`", ",", "0.0049757749890194936`", ",", 
     "0.004749603398609517`", ",", "0.004531121642273479`", ",", 
     "0.0043202674668409505`", ",", "0.004116960762519025`", ",", 
     "0.003921105347603072`", ",", "0.003732590667429846`", ",", 
     "0.0035512934064403966`", ",", "0.003377079012916905`", ",", 
     "0.003209803136576161`", ",", "0.0030493129797473533`", ",", 
     "0.0028954485633380833`", ",", "0.002748043909204508`", ",", 
     "0.0026069281408940066`", ",", "0.0024719265050262814`", ",", 
     "0.002342861315825794`", ",", "0.0022195528255191726`", ",", 
     "0.0021018200234698948`", ",", "0.001989481367043055`", ",", 
     "0.0018823554472791985`", ",", "0.0017802615925115136`", ",", 
     "0.0016830204130886157`", ",", "0.001590454290368742`", ",", 
     "0.001502387813133448`", ",", "0.0014186481645325681`", ",", 
     "0.0013390654626197656`", ",", "0.0012634730574718755`", ",", 
     "0.001191707787807473`", ",", "0.0011236101999327606`", ",", 
     "0.0010590247317476492`", ",", "0.0009977998644434879`", ",", 
     "0.0009397882444177038`", ",", "0.0008848467778209768`", ",", 
     "0.0008328367000406599`", ",", "0.0007836236223109845`", ",", 
     "0.000737077557527099`", ",", "0.0006930729272269739`", ",", 
     "0.0006514885515933554`", ",", "0.0006122076242178737`", ",", 
     "0.0005751176732616083`", ",", "0.0005401105105413366`", ",", 
     "0.000507082169968665`", ",", "0.00047593283667058983`", ",", 
     "0.0004465667680249578`", ",", "0.0004188922077529885`", ",", 
     "0.0003928212941236067`", ",", "0.00036826996324088127`", ",", 
     "0.00034515784830645353`", ",", "0.0003234081756734443`", ",", 
     "0.00030294765843696107`", ",", "0.00028370638823893785`", ",", 
     "0.000265617725901556`", ",", "0.00024861819144385636`", ",", 
     "0.00023264735398024436`", ",", "0.00021764772194730756`", ",", 
     "0.00020356463405659942`", ",", "0.0001903461513256517`", ",", 
     "0.00017794295049733505`", ",", "0.00016630821911866318`", ",", 
     "0.00015539755251406297`", ",", "0.0001451688528549095`", ",", 
     "0.00013558223049656642`", ",", "0.00012659990772616891`", ",", 
     "0.00011818612503877755`", ",", "0.00011030705003619237`", ",", 
     "0.0001029306890215022`", ",", "0.00009602680134323071`", ",", 
     "0.00008956681652559519`", ",", "0.00008352375420579598`", ",", 
     "0.00007787214688528404`", ",", "0.00007258796548949692`", ",", 
     "0.00006764854771950156`", ",", "0.00006303252916922972`", ",", 
     "0.00005871977717344032`", ",", "0.000054691327344099644`", ",", 
     "0.00005092932274644192`", ",", "0.00004741695566048041`", ",", 
     "0.000044138411869098624`", ",", "0.000041078817409990655`", ",", 
     "0.000038224187725567586`", ",", "0.00003556137914243815`", ",", 
     "0.00003307804261014498`", ",", "0.00003076257962743483`", ",", 
     "0.000028604100283410397`", ",", "0.000026592383340401318`", ",", 
     "0.000024717838285258274`", ",", "0.000022971469275973723`", ",", 
     "0.000021344840911026397`", ",", "0.00001983004574959872`", ",", 
     "0.000018419673511793036`", ",", "0.00001710678188914396`", ",", 
     "0.00001588486889706225`", ",", "0.000014747846702325163`", ",", 
     "0.000013690016860325926`", ",", "0.00001270604689849`", ",", 
     "0.000011790948184039165`", ",", "0.000010940055016118816`", ",", 
     "0.000010149004884184071`", ",", "9.41371983645237`*^-6", ",", 
     "8.730388904161666`*^-6", ",", "8.095451529313543`*^-6", ",", 
     "7.50558194551934`*^-6", ",", "6.9576744634964305`*^-6", ",", 
     "6.448829614673558`*^-6", ",", "5.976341108251923`*^-6", ",", 
     "5.537683558927029`*^-6", ",", "5.130500944300041`*^-6", ",", 
     "4.752595752793063`*^-6", ",", "4.401918784625808`*^-6", ",", 
     "4.076559570109987`*^-6", ",", "3.7747373711691514`*^-6", ",", 
     "3.4947927335944056`*^-6", ",", "3.2351795590988217`*^-6", ",", 
     "2.9944576677345967`*^-6", ",", "2.7712858226864525`*^-6", ",", 
     "2.564415190852112`*^-6", ",", "2.3726832139659718`*^-6", ",", 
     "2.1950078663154966`*^-6", ",", "2.0303822763418347`*^-6", ",", 
     "1.877869690607402`*^-6", ",", "1.7365987597543674`*^-6", ",", 
     "1.6057591271701342`*^-6", ",", "1.484597302120024`*^-6", ",", 
     "1.3724128001046194`*^-6", ",", "1.2685545341507565`*^-6", ",", 
     "1.172417441652336`*^-6", ",", "1.083439332241221`*^-6", ",", 
     "1.0010979429908881`*^-6", ",", "9.249081880375996`*^-7", ",", 
     "8.544195904470689`*^-7", ",", "7.892138848603189`*^-7", ",", 
     "7.28902780122085`*^-7", ",", "6.731258717301341`*^-7", ",", 
     "6.215486945456175`*^-7", ",", "5.738609067744452`*^-7", ",", 
     "5.297745967690265`*^-7", ",", "4.890227047098701`*^-7", ",", 
     "4.51357551708812`*^-7", ",", "4.1654946933126806`*^-7", ",", 
     "3.843855229651828`*^-7", ",", "3.546683228703958`*^-7", ",", 
     "3.272149171251978`*^-7", ",", "3.0185576104799496`*^-7", ",", 
     "2.784337580123207`*^-7", ",", "2.56803366894008`*^-7", ",", 
     "2.3682977169114072`*^-7", ",", "2.1838810914142073`*^-7", ",", 
     "2.0136275042876307`*^-7", ",", "1.8564663332212794`*^-7", ",", 
     "1.7114064132570254`*^-7", ",", "1.5775302664135324`*^-7", ",", 
     "1.4539887395257257`*^-7", ",", "1.3399960223469128`*^-7", ",", 
     "1.234825019796179`*^-7", ",", "1.1378030539550505`*^-7", ",", 
     "1.0483078730313136`*^-7", ",", "9.657639460209739`*^-8", ",", 
     "8.896390232169678`*^-8", ",", "8.194409440412538`*^-8", ",", 
     "7.547146749204855`*^-8", ",", "6.950395610895635`*^-8", ",", 
     "6.400267772967602`*^-8", ",", "5.893169634032475`*^-8", ",", 
     "5.4257803182299`*^-8", ",", "4.995031346400962`*^-8", ",", 
     "4.598087790736399`*^-8", ",", "4.232330807382368`*^-8", ",", 
     "3.895341448756828`*^-8", ",", "3.584885664119065`*^-8", ",", 
     "3.298900403273612`*^-8", ",", "3.0354807442062416`*^-8", ",", 
     "2.7928679709704268`*^-8", ",", "2.569438533292793`*^-8", ",", 
     "2.363693824169348`*^-8", ",", "2.1742507162028343`*^-8", ",", 
     "1.9998328016063434`*^-8", ",", "1.8392622846890457`*^-8", ",", 
     "1.6914524792649442`*^-8", ",", "1.555400866802329`*^-8", ",", 
     "1.4301826742763655`*^-8", ",", "1.3149449336152485`*^-8", ",", 
     "1.2089009873559542`*^-8", ",", "1.1113254076622235`*^-8", ",", 
     "1.0215492982176239`*^-8", ",", "9.389559507021564`*^-9", ",", 
     "8.62976829602936`*^-9", ",", "7.93087861008332`*^-9", ",", 
     "7.288060028002883`*^-9", ",", "6.696860753004048`*^-9", ",", 
     "6.153178329502325`*^-9", ",", "5.653232590230263`*^-9", ",", 
     "5.1935406668032345`*^-9", ",", "4.77089390909097`*^-9", ",", 
     "4.382336570103149`*^-9", ",", "4.025146123635836`*^-9", ",", 
     "3.696815091707862`*^-9", ",", "3.395034267894976`*^-9", ",", 
     "3.117677231094064`*^-9", ",", "2.862786052065429`*^-9", ",", 
     "2.6285581023509843`*^-9", ",", "2.413333881890033`*^-9", ",", 
     "2.2155857878890105`*^-9", ",", "2.0339077532821114`*^-9", ",", 
     "1.8670056884778985`*^-9", ",", "1.7136886650532231`*^-9", ",", 
     "1.5728607846577602`*^-9", ",", "1.4435136806562997`*^-9", ",", 
     "1.324719603985896`*^-9", ",", "1.215625048363528`*^-9", ",", 
     "1.115444873368097`*^-9", ",", "1.023456887057871`*^-9", ",", 
     "9.389968526890175`*^-10", ",", "8.614538867895376`*^-10", ",", 
     "7.902662183313669`*^-10", ",", "7.249172810462731`*^-10", ",", 
     "6.64932113061933`*^-10", ",", "6.098740400058518`*^-10", ",", 
     "5.593416195482241`*^-10", ",", "5.129658270413777`*^-10", ",", 
     "4.704074634729606`*^-10", ",", "4.313547683921864`*^-10", ",", 
     "3.9552122180161297`*^-10", ",", "3.626435202393539`*^-10", ",", 
     "3.3247971341570666`*^-10", ",", "3.048074888208591`*^-10", ",", 
     "2.794225926930538`*^-10", ",", "2.5613737663529936`*^-10", ",", 
     "2.347794599989406`*^-10", ",", "2.1519049891927433`*^-10", ",", 
     "1.9722505359665603`*^-10", ",", "1.8074954607059393`*^-10", ",", 
     "1.6564130133824946`*^-10", ",", "1.517876652263231`*^-10", ",", 
     "1.3908519294001148`*^-10", ",", "1.2743890268780572`*^-10", ",", 
     "1.1676158921936794`*^-10", ",", "1.069731925183431`*^-10", ",", 
     "9.800021726531193`*^-11", ",", "8.977519903054467`*^-11", ",", 
     "8.223621347397371`*^-11", ",", "7.532642512290605`*^-11", ",", 
     "6.899367256832545`*^-11", ",", "6.319008716993103`*^-11", ",", 
     "5.7871742589939765`*^-11", ",", "5.2998332687629057`*^-11", ",", 
     "4.853287550199501`*^-11", ",", "4.4441441230024493`*^-11", ",", 
     "4.0692902274100686`*^-11", ",", "3.7258703585072554`*^-11", ",", 
     "3.4112651668523194`*^-11", ",", "3.1230720751699684`*^-11", ",", 
     "2.8590874728275217`*^-11", ",", "2.6172903608398227`*^-11", ",", 
     "2.395827330307223`*^-11", ",", "2.192998766548259`*^-11", ",", 
     "2.0072461798066363`*^-11", ",", "1.837140571348447`*^-11", ",", 
     "1.6813717510735504`*^-11", ",", "1.5387385294937155`*^-11", ",", 
     "1.408139713124921`*^-11", ",", "1.288565838043922`*^-11", ",", 
     "1.1790915816084357`*^-11", ",", "1.0788687971717189`*^-11", ",", 
     "9.871201210687499`*^-12", ",", "9.031331052430106`*^-12", ",", 
     "8.262548326479444`*^-12", ",", "7.558869760213336`*^-12", ",", 
     "6.91481263817872`*^-12", ",", "6.325353200170043`*^-12", ",", 
     "5.785888472199138`*^-12", ",", "5.2922012492995375`*^-12", ",", 
     "4.840427971920309`*^-12", ",", "4.4270292586427905`*^-12", ",", 
     "4.048762877243932`*^-12", ",", "3.7026589538666284`*^-12", ",", 
     "3.3859972363643617`*^-12", ",", "3.096286242878642`*^-12", ",", 
     "2.8312441404882307`*^-12", ",", "2.5887812114357805`*^-12", ",", 
     "2.366983776079346`*^-12", ",", "2.1640994524154014`*^-12", ",", 
     "1.9785236418520755`*^-12", ",", "1.8087871399458188`*^-12", ",", 
     "1.6535447791158235`*^-12", ",", "1.5115650179770829`*^-12", ",", 
     "1.3817203989393647`*^-12", ",", "1.2629788021555134`*^-12", ",", 
     "1.1543954298143511`*^-12", ",", "1.0551054602033756`*^-12", ",", 
     "9.643173159533176`*^-13", ",", "8.813064954563053`*^-13", ",", 
     "8.054099206547983`*^-13", ",", "7.360207582599232`*^-13", ",", 
     "6.725836750032496`*^-13", ",", "6.145904907810308`*^-13", ",", 
     "5.615761965380869`*^-13", ",", "5.131153064815012`*^-13", ",", 
     "4.688185167320855`*^-13", ",", "4.2832964483249634`*^-13", ",", 
     "3.9132282665175423`*^-13", ",", "3.5749994917230615`*^-13", ",", 
     "3.265882994318436`*^-13", ",", "2.983384115309892`*^-13", ",", 
     "2.725220951216991`*^-13", ",", "2.489306301708656`*^-13", ",", 
     "2.273731140592943`*^-13", ",", "2.076749482373258`*^-13", ",", 
     "1.896764527234242`*^-13", ",", "1.7323159770897953`*^-13", ",", 
     "1.5820684242856926`*^-13", ",", "1.4448007227667873`*^-13", ",", 
     "1.3193962590547555`*^-13", ",", "1.2048340472929244`*^-13", ",", 
     "1.1001805789514224`*^-13", ",", "1.0045823635959346`*^-13", ",", 
     "9.172591024504284`*^-14", ",", "8.374974413677825`*^-14", ",", 
     "7.646452542994044`*^-14", ",", "6.981064124589274`*^-14", ",", 
     "6.373359981369633`*^-14", ",", "5.818359255719262`*^-14", ",", 
     "5.311509344421522`*^-14", ",", "4.8486492444076484`*^-14", ",", 
     "4.4259760204889774`*^-14", ",", "4.0400141305506016`*^-14", ",", 
     "3.6875873659706554`*^-14", ",", "3.3657931854496315`*^-14", ",", 
     "3.071979239143322`*^-14", ",", "2.8037218971336233`*^-14", ",", 
     "2.5588066119741758`*^-14", ",", "2.3352099594325067`*^-14", ",", 
     "2.1310832147268682`*^-14", ",", "1.9447373336251707`*^-14", ",", 
     "1.774629218827795`*^-14", ",", "1.619349162180363`*^-14", ",", 
     "1.4776093625345534`*^-14", ",", "1.348233427566089`*^-14", ",", 
     "1.2301467756344385`*^-14", ",", "1.1223678608884856`*^-14", ",", 
     "1.0240001513415083`*^-14", ",", "9.342247956074584`*^-15", ",", 
     "8.52293919455096`*^-15", ",", "7.775244983392626`*^-15", ",", 
     "7.092927566482661`*^-15", ",", "6.470290485985985`*^-15", ",", 
     "5.902131795455838`*^-15", ",", "5.383701299909043`*^-15", ",", 
     "4.910661477827147`*^-15", ",", "4.479051769462069`*^-15", ",", 
     "4.0852559427509745`*^-15", ",", "3.725972272785823`*^-15", ",", 
     "3.3981862933313915`*^-15", ",", "3.099145899518228`*^-15", ",", 
     "2.8263385997158475`*^-15", ",", "2.5774707318647618`*^-15", ",", 
     "2.350448475349521`*^-15", ",", "2.143360503953087`*^-15", ",", 
     "1.9544621386596388`*^-15", ",", "1.782160871172539`*^-15", ",", 
     "1.6250031400822693`*^-15", ",", "1.4816622517431358`*^-15", ",", 
     "1.3509273471775649`*^-15", ",", "1.231693324796241`*^-15", ",", 
     "1.1229516364682432`*^-15", ",", "1.0237818815593594`*^-15", ",", 
     "9.333441300350013`*^-16", ",", "8.508719116482878`*^-16", ",", 
     "7.756658136509876`*^-16", ",", "7.070876344183252`*^-16", ",", 
     "6.445550449076681`*^-16", ",", "5.8753671401199`*^-16", ",", 
     "5.355478576548523`*^-16", ",", "4.881461749347632`*^-16", ",", 
     "4.449281377908574`*^-16", ",", "4.055256035542942`*^-16", ",", 
     "3.696027223937764`*^-16", ",", "3.368531140804032`*^-16", ",", 
     "3.0699729070611906`*^-16", ",", "2.79780304009064`*^-16", ",", 
     "2.5496959780448666`*^-16", ",", "2.323530477063481`*^-16", ",", 
     "2.1173717186601449`*^-16", ",", "1.9294549786290568`*^-16", ",", 
     "1.758170721690469`*^-16", ",", "1.6020509978557152`*^-16", ",", 
     "1.459757027238717`*^-16", ",", "1.3300678698600708`*^-16", ",", 
     "1.2118700859611656`*^-16", ",", "1.1041483005423948`*^-16", ",", 
     "1.0059765933278453`*^-16", ",", "9.165106421999182`*^-17", ",", 
     "8.34980554396858`*^-17", ",", "7.606843254750144`*^-17", ",", 
     "6.929818712524928`*^-17", ",", "6.312895827141611`*^-17", ",", 
     "5.750753582087824`*^-17", ",", "5.238540712428181`*^-17", ",", 
     "4.771834358048216`*^-17", ",", "4.346602344689886`*^-17", ",", 
     "3.959168775535435`*^-17", ",", "3.606182643740712`*^-17", ",", 
     "3.284589201563434`*^-17", ",", "2.9916038447839766`*^-17", ",", 
     "2.7246882921655256`*^-17", ",", "2.4815288589204747`*^-17", ",", 
     "2.260016640698747`*^-17", ",", "2.058229440636359`*^-17", ",", 
     "1.8744152866310127`*^-17", ",", "1.7069773993667526`*^-17", ",", 
     "1.5544604838020308`*^-17", ",", "1.4155382279661804`*^-17", ",", 
     "1.2890019030694`*^-17", ",", "1.1737499682067247`*^-17", ",", 
     "1.0687785914023267`*^-17", ",", "9.731730064682904`*^-18", ",", 
     "8.860996322053381`*^-18", ",", "8.067988869106969`*^-18", ",", 
     "7.345786370338365`*^-18", ",", "6.688082241831326`*^-18", ",", 
     "6.089130195802718`*^-18", ",", "5.54369459525205`*^-18", ",", 
     "5.047005195099409`*^-18", ",", "4.5947158833847306`*^-18", ",", 
     "4.182867070037193`*^-18", ",", "3.8078514016890295`*^-18", ",", 
     "3.4663825092622316`*^-18", ",", "3.1554665208360395`*^-18", ",", 
     "2.872376095823892`*^-18", ",", "2.6146267579476792`*^-18", ",", 
     "2.379955324074956`*^-18", ",", "2.1663002438455002`*^-18", ",", 
     "1.9717836813073883`*^-18", ",", "1.7946951846465735`*^-18", ",", 
     "1.633476803652898`*^-18", ",", "1.4867095269337098`*^-18", ",", 
     "1.3531009221679972`*^-18", ",", "1.2314738729843572`*^-18", ",", 
     "1.1207563154319318`*^-18", ",", "1.0199718855740603`*^-18", ",", 
     "9.282313975419801`*^-19", ",", "8.4472507850660485`*^-19", ",", 
     "7.68715493520389`*^-19", ",", "6.995310991035541`*^-19", ",", 
     "6.365603698496852`*^-19", ",", "5.792464472506728`*^-19", ",", 
     "5.270822644319658`*^-19", ",", "4.796061045842336`*^-19", ",", 
     "4.36397554611599`*^-19", ",", "3.9707381892132316`*^-19", ",", 
     "3.6128636138417287`*^-19", ",", "3.2871784632508855`*^-19", ",", 
     "2.990793519843019`*^-19", ",", "2.721078322417177`*^-19", ",", 
     "2.475638045422379`*^-19", ",", "2.2522924391505774`*^-19", ",", 
     "2.0490566476250553`*^-19", ",", "1.864123737189579`*^-19", ",", 
     "1.6958487836162496`*^-19", ",", "1.5427343790523368`*^-19", ",", 
     "1.4034174324341455`*^-19", ",", "1.2766571482142872`*^-19", ",", 
     "1.1613240784739983`*^-19", ",", "1.0563901528118834`*^-19", ",", 
     "9.609195988946597`*^-20", ",", "8.740606742970643`*^-20", ",", 
     "7.950381373135464`*^-20", ",", "7.231463908543428`*^-20", ",", 
     "6.577432393983128`*^-20", ",", "5.982442043149322`*^-20", ",", 
     "5.441173477340573`*^-20", ",", "4.9487855957643315`*^-20", ",", 
     "4.5008726639860136`*^-20", ",", "4.093425243877803`*^-20", ",", 
     "3.722794621971529`*^-20", ",", "3.385660423688093`*^-20", ",", 
     "3.0790011287676534`*^-20", ",", "2.800067228600549`*^-20", ",", 
     "2.546356789278656`*^-20", ",", "2.3155932052502777`*^-20", ",", 
     "2.105704947651336`*^-20", ",", "1.91480712886772`*^-20", ",", 
     "1.7411847208097663`*^-20", ",", "1.583277278888053`*^-20", ",", 
     "1.4396650368959697`*^-20", ",", "1.3090562500435524`*^-20", ",", 
     "1.1902756743534944`*^-20", ",", "1.0822540806193583`*^-20", ",", 
     "9.840187102246783`*^-21", ",", "8.946845884090586`*^-21", ",", 
     "8.134466181156978`*^-21", ",", "7.395723844296804`*^-21", ",", 
     "6.7239560587791834`*^-21", ",", "6.1131017456426325`*^-21", ",", 
     "5.557647323069013`*^-21", ",", "5.052577346749565`*^-21", ",", 
     "4.593329591286156`*^-21", ",", "4.175754173896505`*^-21", ",", 
     "3.796076357412806`*^-21", ",", "3.450862702091038`*^-21", ",", 
     "3.136990265368185`*^-21", ",", "2.851618575675828`*^-21", ",", 
     "2.5921641309774432`*^-21", ",", "2.3562771950584957`*^-21", ",", 
     "2.1418206849591615`*^-21", ",", "1.946850961477832`*^-21", ",", 
     "1.7696003515522385`*^-21", ",", "1.608461246692349`*^-21", ",", 
     "1.4619716356299549`*^-21", ",", "1.328801942087424`*^-21", ",", 
     "1.2077430501641384`*^-21", ",", "1.097695410395893`*^-21", ",", 
     "9.976591291529175`*^-22", ",", "9.067249527907829`*^-22", ",", 
     "8.240660659324415`*^-22", ",", "7.4893063050918935`*^-22", ",", 
     "6.806349987873889`*^-22", ",", "6.185575396145979`*^-22", ",", 
     "5.621330225863394`*^-22", ",", "5.108475098114169`*^-22", ",", 
     "4.64233709483406`*^-22", ",", "4.2186674958880396`*^-22", ",", 
     "3.8336033383473706`*^-22", ",", "3.4836324529434017`*^-22", ",", 
     "3.1655616637616125`*^-22", ",", "2.8764878655274337`*^-22", ",", 
     "2.613771718579583`*^-22", ",", "2.3750137250554867`*^-22", ",", 
     "2.1580324711344176`*^-22", ",", "1.960844839586672`*^-22", ",", 
     "1.781648014533536`*^-22", ",", "1.6188031163898655`*^-22", ",", 
     "1.4708203195815711`*^-22", ",", "1.3363453189341128`*^-22", ",", 
     "1.21414702273364`*^-22", ",", "1.103106361477304`*^-22", ",", 
     "1.0022061113516551`*^-22", ",", "9.105216405970953`*^-23", ",", 
     "8.272124952133296`*^-23", ",", "7.515147480098457`*^-23", ",", 
     "6.827340418733088`*^-23", ",", "6.202392643726798`*^-23", ",", 
     "5.634567965075754`*^-23", ",", "5.118652835773505`*^-23", ",", 
     "4.6499088085349645`*^-23", ",", "4.2240293101831634`*^-23", ",", 
     "3.8371003422674736`*^-23", ",", "3.48556475190446`*^-23", ",", 
     "3.16618974905554`*^-23", ",", "2.876037375767478`*^-23", ",", 
     "2.6124376595649875`*^-23", ",", "2.372964207438197`*^-23", ",", 
     "2.15541201892884`*^-23", ",", "1.957777316885519`*^-23", ",", 
     "1.778239212710303`*^-23", ",", "1.6151430395200025`*^-23", ",", 
     "1.4669852017447372`*^-23", ",", "1.3323994034195326`*^-23", ",", 
     "1.2101441299149312`*^-23", ",", "1.0990912692123722`*^-23", ",", 
     "9.982157691613736`*^-24", ",", "9.065862365514236`*^-24", ",", 
     "8.233563923763688`*^-24", ",", "7.477573054399931`*^-24", ",", 
     "6.790903335183476`*^-24", ",", "6.167207077208924`*^-24", ",", 
     "5.6007170153657515`*^-24", ",", "5.086193313652934`*^-24", ",", 
     "4.6188754016767026`*^-24", ",", "4.19443820260371`*^-24", ",", 
     "3.808952352799201`*^-24", ",", "3.458848049712567`*^-24", ",", 
     "3.1408821976089463`*^-24", ",", "2.8521085507840036`*^-24", ",", 
     "2.5898505812111675`*^-24", ",", "2.3516768224033547`*^-24", ",", 
     "2.1353784638494655`*^-24", ",", "1.9389489909137583`*^-24", ",", 
     "1.7605656837496924`*^-24", ",", "1.5985728057478717`*^-24", ",", 
     "1.4514663274641312`*^-24", ",", "1.3178800459984055`*^-24", ",", 
     "1.196572972544944`*^-24", ",", "1.0864178724253656`*^-24", ",", 
     "9.863908524531623`*^-25", ",", "8.955619000571807`*^-25", ",", 
     "8.130862872993525`*^-25", ",", "7.381967608375698`*^-25", ",", 
     "6.701964460801237`*^-25", ",", "6.084524003188065`*^-25", ",", 
     "5.523897555732746`*^-25", ",", "5.01486397283528`*^-25", ",", 
     "4.552681298996326`*^-25", ",", "4.133042848827968`*^-25", ",", 
     "3.7520373069027267`*^-25", ",", "3.406112480052447`*^-25", ",", 
     "3.0920423682554032`*^-25", ",", "2.8068972507217645`*^-25", ",", 
     "2.5480165114825344`*^-25", ",", "2.3129839539578527`*^-25", ",", 
     "2.0996053768567193`*^-25", ",", "1.9058882045507402`*^-25", ",", 
     "1.7300229839591483`*^-25", ",", "1.5703665771537754`*^-25", ",", 
     "1.425426894497785`*^-25", ",", "1.2938490273133746`*^-25", ",", 
     "1.1744026519611156`*^-25", ",", "1.065970588924933`*^-25", ",", 
     "9.675384111390987`*^-26", ",", "8.781850054644968`*^-26", ",", 
     "7.970740000092894`*^-26", ",", "7.234459779745331`*^-26", ",", 
     "6.56611405961371`*^-26", ",", "5.959442112697289`*^-26", ",", 
     "5.408759487093615`*^-26", ",", "4.9089050288762565`*^-26", ",", 
     "4.4551927688440756`*^-26", ",", "4.0433682271862186`*^-26", ",", 
     "3.6695687309386533`*^-26", ",", "3.330287376206616`*^-26", ",", 
     "3.022340300833535`*^-26", ",", "2.742836963820519`*^-26", ",", 
     "2.4891531556229333`*^-26", ",", "2.2589064887278116`*^-26", ",", 
     "2.0499341408801765`*^-26", ",", "1.8602726441893227`*^-26", ",", 
     "1.6881395322996053`*^-26", ",", "1.5319166750287854`*^-26", ",", 
     "1.3901351455192248`*^-26", ",", "1.2614614791571148`*^-26", ",", 
     "1.1446851964235883`*^-26", ",", "1.0387074735678878`*^-26", ",", 
     "9.425308556449352`*^-27", ",", "8.552499161358965`*^-27", ",", 
     "7.760427761599728`*^-27", ",", "7.041634042697459`*^-27", ",", 
     "6.389346250747721`*^-27", ",", "5.7974177152561054`*^-27", ",", 
     "5.260269216740541`*^-27", ",", "4.772836661602355`*^-27", ",", 
     "4.330523576137713`*^-27", ",", "3.92915797639812`*^-27", ",", 
     "3.5649532113327996`*^-27", ",", "3.234472413633571`*^-27", ",", 
     "2.9345962262966934`*^-27", ",", "2.662493503427135`*^-27", ",", 
     "2.415594711521173`*^-27", ",", "2.191567782630096`*^-27", ",", 
     "1.9882961936640028`*^-27", ",", "1.8038590668522742`*^-27", ",", 
     "1.63651310522863`*^-27", ",", "1.4846761941285405`*^-27", ",", 
     "1.3469125152341032`*^-27", ",", "1.2219190338203776`*^-27", ",", 
     "1.1085132326788592`*^-27", ",", "1.0056219778371247`*^-27", ",", 
     "9.122714117669852`*^-28", ",", "8.275777793748257`*^-28", ",", 
     "7.507391007865142`*^-28", ",", "6.810276128563378`*^-28", ",", 
     "6.177829085184243`*^-28", ",", "5.604057096270033`*^-28", ",", 
     "5.0835221485927775`*^-28", ",", "4.611289696368237`*^-28", ",", 
     "4.182882099084092`*^-28", ",", "3.7942363607439913`*^-28", ",", 
     "3.4416657736185015`*^-28", ",", "3.1218251061748976`*^-28", ",", 
     "2.8316790080715833`*^-28", ",", "2.5684733352586637`*^-28", ",", 
     "2.329709125605544`*^-28", ",", "2.1131189803344037`*^-28", ",", 
     "1.9166456291069529`*^-28", ",", "1.7384224771016837`*^-28", ",", 
     "1.5767559510210214`*^-28", ",", "1.4301094778561128`*^-28", ",", 
     "1.2970889455691083`*^-28", ",", "1.1764295087719821`*^-28", ",", 
     "1.066983615117195`*^-28", ",", "9.67710139586961`*^-29", ",", 
     "8.77664524281765`*^-29", ",", "7.959898307624847`*^-29", ",", 
     "7.219086205824076`*^-29", ",", "6.547155874358912`*^-29", ",", 
     "5.937708714223326`*^-29", ",", "5.384939923436294`*^-29", ",", 
     "4.883583447806019`*^-29", ",", "4.4288620298342846`*^-29", ",", 
     "4.01644188412615`*^-29", ",", "3.6423915712533323`*^-29", ",", 
     "3.303144681580055`*^-29", ",", "2.99546597646841`*^-29", ",", 
     "2.716420666873444`*^-29", ",", "2.4633465389216908`*^-29", ",", 
     "2.2338286629184946`*^-29", ",", "2.025676446601089`*^-29", ",", 
     "1.8369028155748337`*^-29", ",", "1.6657053239469568`*^-29", ",", 
     "1.5104490163941652`*^-29", ",", "1.36965087943883`*^-29", ",", 
     "1.2419657347182465`*^-29", ",", "1.1261734406542896`*^-29", ",", 
     "1.0211672812941588`*^-29", ",", "9.259434323134786`*^-30", ",", 
     "8.39591404356154`*^-30", ",", "7.612853731269268`*^-30", ",", 
     "6.902763140394962`*^-30", ",", "6.258848668343193`*^-30", ",", 
     "5.6749486248741574`*^-30", ",", "5.1454745099975614`*^-30", ",", 
     "4.66535774345132`*^-30", ",", "4.2300013401639074`*^-30", ",", 
     "3.8352360729421836`*^-30", ",", "3.4772807061342505`*^-30", ",", 
     "3.15270592259003`*^-30", ",", "2.8584016012448035`*^-30", ",", 
     "2.5915471344127244`*^-30", ",", "2.349584502698514`*^-30", ",", 
     "2.1301938515876466`*^-30", ",", "1.931271337505565`*^-30", ",", 
     "1.750909032668754`*^-30", ",", "1.5873766975882002`*^-30", ",", 
     "1.4391052478134783`*^-30", ",", "1.3046717575909022`*^-30", ",", 
     "1.182785857703908`*^-30", ",", "1.0722773980060249`*^-30", ",", 
     "9.72085257171683`*^-31", ",", "8.812471930913193`*^-31", ",", 
     "7.988906372278761`*^-31", ",", "7.2422434522546`*^-31", ",", 
     "6.565308242025724`*^-31", ",", "5.951594645488536`*^-31", ",", 
     "5.3952031074603565`*^-31", ",", "4.890784118136352`*^-31", ",", 
     "4.433486974960427`*^-31", ",", "4.018913313119175`*^-31", ",", 
     "3.6430749612680545`*^-31", ",", "3.302355720286152`*^-31", ",", 
     "2.993476700221064`*^-31", ",", "2.7134648844826825`*^-31", ",", 
     "2.459624621095593`*^-31", ",", "2.229511768716244`*^-31", ",", 
     "2.020910250427537`*^-31", ",", "1.8318107912803891`*^-31", ",", 
     "1.6603916363769804`*^-31", ",", "1.5050010651816044`*^-31", ",", 
     "1.3641415348816891`*^-31", ",", "1.23645530116646`*^-31", ",", 
     "1.120711378891588`*^-31", ",", "1.0157937178889714`*^-31", ",", 
     "9.206904807831917`*^-32", ",", "8.344843202004258`*^-32", ",", 
     "7.563435623017995`*^-32", ",", "6.85514212232125`*^-32", ",", 
     "6.213127049290694`*^-32", ",", "5.63119331861769`*^-32", ",", 
     "5.103722807295822`*^-32", ",", "4.6256223101252543`*^-32", ",", 
     "4.192274535808257`*^-32", ",", "3.7994936739252873`*^-32", ",", 
     "3.443485106811868`*^-32", ",", "3.1208088800197065`*^-32", ",", 
     "2.828346581019024`*^-32", ",", "2.5632713084258456`*^-32", ",", 
     "2.3230204436291374`*^-32", ",", "2.105270963530258`*^-32", ",", 
     "1.9079170574472942`*^-32", ",", "1.7290498333116106`*^-32", ",", 
     "1.5669389183040132`*^-32", ",", "1.420015777234399`*^-32", ",", 
     "1.2868585884349103`*^-32", ",", "1.1661785318697012`*^-32", ",", 
     "1.0568073577070077`*^-32", ",", "9.57686115880695`*^-33", ",", 
     "8.678549383061224`*^-33", ",", "7.864437755154795`*^-33", ",", 
     "7.126639986372233`*^-33", ",", "6.458007859504349`*^-33", ",", 
     "5.85206220777257`*^-33", ",", "5.3029303430706235`*^-33", ",", 
     "4.8052893314004846`*^-33", ",", "4.3543145695469554`*^-33", ",", 
     "3.9456331679683165`*^-33", ",", "3.575281691065836`*^-33", ",", 
     "3.2396678478749795`*^-33", ",", "2.935535764196919`*^-33", ",", 
     "2.6599345016239578`*^-33", ",", "2.4101895201366417`*^-33", ",", 
     "2.183876809262794`*^-33", ",", "1.9787994384606895`*^-33", ",", 
     "1.7929663006661287`*^-33", ",", "1.6245728440495128`*^-33", ",", 
     "1.471983606166347`*^-33", ",", "1.3337163820365607`*^-33", ",", 
     "1.208427873421005`*^-33", ",", "1.0949006808283147`*^-33", ",", 
     "9.92031512719137`*^-34", ",", "8.988204981012316`*^-34", ",", 
     "8.143614993411047`*^-34", ",", "7.378333316574877`*^-34", ",", 
     "6.684918045017171`*^-34", ",", "6.056625079538941`*^-34", ",", 
     "5.487342744476605`*^-34", ",", "4.9715325264958045`*^-34", ",", 
     "4.504175362240316`*^-34", ",", "4.0807229556793634`*^-34", ",", 
     "3.697053654530772`*^-34", ",", "3.3494324591379447`*^-34", ",", 
     "3.0344747770687305`*^-34", ",", "2.7491135728675643`*^-34", ",", 
     "2.4905695951767116`*^-34", ",", "2.2563243931633953`*^-34", ",", 
     "2.044095861133175`*^-34", ",", "1.8518160746353728`*^-34", ",", 
     "1.6776112035088616`*^-34", ",", "1.5197833073892786`*^-34", ",", 
     "1.3767938373950412`*^-34", ",", "1.2472486842046973`*^-34", ",", 
     "1.1298846276910093`*^-34", ",", "1.0235570568318773`*^-34", ",", 
     "9.272288409053877`*^-35", ",", "8.39960244114292`*^-35", ",", 
     "7.60899785881554`*^-35", ",", "6.892759582105296`*^-35", ",", 
     "6.243897197991801`*^-35", ",", "5.65607694117436`*^-35", ",", 
     "5.1235600547301`*^-35", ",", "4.6411469326938236`*^-35", ",", 
     "4.2041265025990857`*^-35", ",", "3.8082303567819806`*^-35", ",", 
     "3.4495911872597945`*^-35", ",", "3.1247051207010603`*^-35", ",", 
     "2.830397587804028`*^-35", ",", "2.5637923956624876`*^-35", ",", 
     "2.3222837027520685`*^-35", ",", "2.103510624316841`*^-35", ",", 
     "1.9053342214471196`*^-35", ",", "1.7258166502615235`*^-35", ",", 
     "1.5632022685630847`*^-35", ",", "1.4159005163331013`*^-35", ",", 
     "1.2824704036413054`*^-35", ",", "1.1616064551531491`*^-35", ",", 
     "1.0521259745556478`*^-35", ",", "9.529575050390197`*^-36", ",", 
     "8.631303735863512`*^-36", ",", "7.817652173501859`*^-36", ",", 
     "7.080653999350942`*^-36", ",", "6.41309234051383`*^-36", ",", 
     "5.8084293484082396`*^-36", ",", "5.2607423527655194`*^-36", ",", 
     "4.764666014748665`*^-36", ",", "4.3153399158894547`*^-36", ",", 
     "3.9083610723993534`*^-36", ",", "3.539740912307793`*^-36", ",", 
     "3.205866296288856`*^-36", ",", "2.9034642023742142`*^-36", ",", 
     "2.6295697303978848`*^-36", ",", "2.381497114322604`*^-36", ",", 
     "2.1568134598718538`*^-36", ",", "1.9533149514195096`*^-36", ",", 
     "1.7690052961288286`*^-36", ",", "1.602076195116255`*^-36", ",", 
     "1.4508896511558578`*^-36", ",", "1.3139619403280237`*^-36", ",", 
     "1.1899490912252645`*^-36", ",", "1.0776337300160606`*^-36", ",", 
     "9.759131629771615`*^-37", ",", "8.83788580165002`*^-37", ",", 
     "8.003552748250729`*^-37", ",", "7.247937830403454`*^-37", ",", 
     "6.563618570924823`*^-37", ",", "5.943871941397418`*^-37", ",", 
     "5.382608491822739`*^-37", ",", "4.8743126796052556`*^-37", ",", 
     "4.413988814806284`*^-37", ",", "3.997112093407912`*^-37", ",", 
     "3.6195842399812043`*^-37", ",", "3.2776933261431447`*^-37", ",", 
     "2.9680773719505463`*^-37", ",", "2.6876913743134152`*^-37", ",", 
     "2.433777439974492`*^-37", ",", "2.2038377309216867`*^-37", ",", 
     "1.9956099575710677`*^-37", ",", "1.8070451799475156`*^-37", ",", 
     "1.6362876996405487`*^-37", ",", "1.4816568457437635`*^-37", ",", 
     "1.3416304764969726`*^-37", ",", "1.2148300351207347`*^-37", ",", 
     "1.1000070135270895`*^-37", ",", "9.960306913559678`*^-38", ",", 
     "9.018770302581848`*^-38", ",", "8.166186146447088`*^-38", ",", 
     "7.394155403582777`*^-38", ",", "6.695071619971316`*^-38", ",", 
     "6.062046180222262`*^-38", ",", "5.488840603906891`*^-38", ",", 
     "4.969805223537447`*^-38"}], "}"}], ",", 
   RowBox[{"{", 
    RowBox[{
     RowBox[{"-", "2.7755575615628914`*^-17"}], ",", 
     RowBox[{"-", "2.7755575615628914`*^-17"}], ",", 
     RowBox[{"-", "2.7755575615628914`*^-17"}], ",", 
     RowBox[{"-", "2.775557561562892`*^-17"}], ",", 
     RowBox[{"-", "2.775557561562892`*^-17"}], ",", 
     RowBox[{"-", "2.775557561562892`*^-17"}], ",", 
     RowBox[{"-", "2.7755575615628926`*^-17"}], ",", "9.99999997224443`*^-9", 
     ",", "7.199999997224447`*^-8", ",", "2.9159999997224463`*^-7", ",", 
     "8.747999999722452`*^-7", ",", "2.1651299999722463`*^-6", ",", 
     "4.676680799972247`*^-6", ",", "9.11952755997225`*^-6", ",", 
     "0.000016415149607972256`", ",", "0.000027700564963472265`", ",", 
     "0.000044320903941572286`", ",", "0.00006781098303062027`", ",", 
     "0.00009986708409965393`", ",", "0.00014231059484201864`", ",", 
     "0.00019704543901203654`", ",", "0.00026601134266625905`", ",", 
     "0.0003511349723194709`", ",", "0.0004542808704383235`", ",", 
     "0.0005772039294981129`", ",", "0.0007215049118726481`", ",", 
     "0.0008885902598852678`", ",", "0.0010796371657606067`", ",", 
     "0.001295564598912733`", ",", "0.0015370107287101112`", ",", 
     "0.0018043169423988315`", ",", "0.002097518445538647`", ",", 
     "0.002416341249260524`", ",", "0.0027602051962706793`", ",", 
     "0.0031282325557734393`", ",", "0.0035192616252451227`", ",", 
     "0.003931864712342832`", ",", "0.0043643698307005456`", ",", 
     "0.004814885426127702`", ",", "0.005281327451783826`", ",", 
     "0.005761448129218725`", ",", "0.0062528657637697365`", ",", 
     "0.006753095024871317`", ",", "0.007259577151736669`", ",", 
     "0.007769709600237086`", ",", "0.008280874705515844`", ",", 
     "0.008790466995086049`", ",", "0.009295918847303498`", ",", 
     "0.009794724248866134`", ",", "0.010284460461309444`", ",", 
     "0.010762807459509888`", ",", "0.011227565054352361`", ",", 
     "0.011676667656526455`", ",", "0.012108196678615476`", ",", 
     "0.012520390608100259`", ",", "0.01291165281460339`", ",", 
     "0.01328055718073492`", ",", "0.01362585166743403`", ",", 
     "0.013946459941961888`", ",", "0.014241481209964931`", ",", 
     "0.014510188402605782`", ",", "0.014752024875982546`", ",", 
     "0.014966599783269561`", ",", "0.015153682280560432`", ",", 
     "0.015313194725618958`", ",", "0.015445205024977742`", ",", 
     "0.015549918279384378`", ",", "0.015627667870781303`", ",", 
     "0.015678906126095342`", ",", "0.015704194684363237`", ",", 
     "0.015704194684363237`", ",", "0.01567965688016892`", ",", 
     "0.0156314117820761`", ",", "0.015560359910339388`", ",", 
     "0.01546746223923288`", ",", "0.015353730899238518`", ",", 
     "0.015220220195766892`", ",", "0.015068017993809225`", ",", 
     "0.014898237509371935`", ",", "0.01471200954050479`", ",", 
     "0.014510475163237611`", ",", "0.014294778910811108`", ",", 
     "0.014066062448238121`", ",", "0.013825458748465629`", ",", 
     "0.013574086771220802`", ",", "0.013313046641005017`", ",", 
     "0.013043415316630228`", ",", "0.012766242741151835`", ",", 
     "0.012482548458015132`", ",", "0.01219331867667088`", ",", 
     "0.011899503768799294`", ",", "0.011602016174579313`", ",", 
     "0.011301728697119616`", ",", "0.01099947316219665`", ",", 
     "0.010696039419791225`", ",", "0.010392174663547155`", ",", 
     "0.010088583044162637`", ",", "0.009785925552837757`", ",", 
     "0.009484820151211982`", ",", "0.009185842124706387`", ",", 
     "0.008889524636812631`", ",", "0.008596359462619874`", ",", 
     "0.008306797880721103`", ",", "0.008021251703571316`", ",", 
     "0.007740094427363657`", ",", "0.00746366248352924`", ",", 
     "0.00719225657503727`", ",", "0.006926143081760891`", ",", 
     "0.0066655555202688975`", ",", "0.00641069604449391`", ",", 
     "0.006161736974804826`", ",", "0.005918822344067328`", ",", 
     "0.005682069450304634`", ",", "0.005451570406565861`", ",", 
     "0.005227393679566892`", ",", "0.0050095856095849385`", ",", 
     "0.004798171904960252`", ",", "0.004593159105384678`", ",", 
     "0.00439453600893561`", ",", "0.004202275058544678`", ",", 
     "0.004016333684272789`", ",", "0.0038366555983974275`", ",", 
     "0.003663172040904674`", ",", "0.003495802973518512`", ",", 
     "0.00333445822089458`", ",", "0.003179038558056274`", ",", 
     "0.0030294367435595086`", ",", "0.002885538498240432`", ",", 
     "0.002747223429729735`", ",", "0.0026143659032100185`", ",", 
     "0.0024868358591509927`", ",", "0.002364499578983081`", ",", 
     "0.0022472203998655208`", ",", "0.002134859379872245`", ",", 
     "0.002027275915059785`", ",", "0.0019243283099981557`", ",", 
     "0.0018258743034401113`", ",", "0.0017317715508781977`", ",", 
     "0.0016418780657944437`", ",", "0.0015560526214460977`", ",", 
     "0.0014741551150541982`", ",", "0.0013960468962714756`", ",", 
     "0.0013215910618036637`", ",", "0.0012506527180450849`", ",", 
     "0.0011830992135667372`", ",", "0.001118800343264197`", ",", 
     "0.001057628525934644`", ",", "0.0009994589570082387`", ",", 
     "0.0009441697381099102`", ",", "0.0008916419850742183`", ",", 
     "0.0008417599159791571`", ",", "0.0007944109207053295`", ",", 
     "0.0007494856134654422`", ",", "0.0007068778696862424`", ",", 
     "0.0006664848485613144`", ",", "0.0006282070025290768`", ",", 
     "0.0005919480748663245`", ",", "0.0005576150865240777`", ",", 
     "0.0005251183132696945`", ",", "0.0004943712541374558`", ",", 
     "0.00046529059212937086`", ",", "0.00043779614804899896`", ",", 
     "0.00041181082829383253`", ",", "0.00038726056737631564`", ",", 
     "0.0003640742658900905`", ",", "0.00034218372458657236`", ",", 
     "0.0003215235751775717`", ",", "0.00030203120843243144`", ",", 
     "0.00028364670009306596`", ",", "0.0002663127350873786`", ",", 
     "0.0002499745304807911`", ",", "0.00023457975756703501`", ",", 
     "0.00022007846346289094`", ",", "0.00020642299253718148`", ",", 
     "0.00019356790797199174`", ",", "0.00018146991372374228`", ",", 
     "0.00017008777712331822`", ",", "0.00015938225232790937`", ",", 
     "0.0001493160048124625`", ",", "0.00013985353706562622`", ",", 
     "0.00013096111563370782`", ",", "0.00012260669963638508`", ",", 
     "0.00011475987085965642`", ",", "0.00010739176551468986`", ",", 
     "0.00010047500773577761`", ",", "0.00009398364487644367`", ",", 
     "0.00008789308464981379`", ",", "0.00008218003414757591`", ",", 
     "0.00007682244076115937`", ",", "0.00007179943501908356`", ",", 
     "0.00006709127534570104`", ",", "0.00006267929473872832`", ",", 
     "0.000058545849355958134`", ",", "0.0000546742689953222`", ",", 
     "0.000051048809446969274`", ",", "0.000047654606691186745`", ",", 
     "0.000044477632911774294`", ",", "0.00004150465429082938`", ",", 
     "0.000038723190547779034`", ",", "0.00003612147618285014`", ",", 
     "0.000033688423382969065`", ",", "0.000031413586546284035`", ",", 
     "0.00002928712838007404`", ",", "0.000027299787525711873`", ",", 
     "0.000025442847663556854`", ",", "0.000023708108050132522`", ",", 
     "0.000022087855439671207`", ",", "0.00002057483734205373`", ",", 
     "0.000019162236569315692`", ",", "0.000017843647023209314`", ",", 
     "0.000016613050676781085`", ",", "0.00001546479570353298`", ",", 
     "0.00001439357570845899`", ",", "0.000013394410016075671`", ",", 
     "0.000012462624971479103`", ",", "0.000011593836211448108`", ",", 
     "0.00001078393186366274`", ",", "0.00001002905663320635`", ",", 
     "9.325596736659174`*^-6", ",", "8.670165645261903`*^-6", ",", 
     "8.05959059982092`*^-6", ",", "7.490899861235426`*^-6", ",", 
     "6.961310661743434`*^-6", ",", "6.468217823203275`*^-6", ",", 
     "6.009183009943684`*^-6", ",", "5.581924584924753`*^-6", ",", 
     "5.184308039149291`*^-6", ",", "4.814336965446364`*^-6", ",", 
     "4.47014454891219`*^-6", ",", "4.149985547436047`*^-6", ",", 
     "3.852228736857675`*^-6", ",", "3.575349796396029`*^-6", ",", 
     "3.317924611055516`*^-6", ",", "3.078622968753724`*^-6", ",", 
     "2.8562026309230595`*^-6", ",", "2.649503756316786`*^-6", ",", 
     "2.4574436586973154`*^-6", ",", "2.2790118800005976`*^-6", ",", 
     "2.1132655614550994`*^-6", ",", "1.959325095987034`*^-6", ",", 
     "1.8163700460652313`*^-6", ",", "1.683635311929695`*^-6", ",", 
     "1.5604075359076073`*^-6", ",", "1.4460217292499733`*^-6", ",", 
     "1.3398581086214951`*^-6", ",", "1.2413391300463852`*^-6", ",", 
     "1.1499267087542666`*^-6", ",", "1.0651196139836395`*^-6", ",", 
     "9.864510283865069`*^-7", ",", "9.134862622372568`*^-7", ",", 
     "8.458206131826454`*^-7", ",", "7.830773627785229`*^-7", ",", 
     "7.249059015435471`*^-7", ",", "6.709799747214052`*^-7", ",", 
     "6.20996041381835`*^-7", ",", "5.746717399077869`*^-7", ",", 
     "5.317444533122669`*^-7", ",", "4.919699682045095`*^-7", ",", 
     "4.551212215820202`*^-7", ",", "4.209871299633687`*^-7", ",", 
     "3.893714956973449`*^-7", ",", "3.600919855878202`*^-7", ",", 
     "3.329791772612079`*^-7", ",", "3.0787566897549967`*^-7", ",", 
     "2.846352488271545`*^-7", ",", "2.6312211955533465`*^-7", ",", 
     "2.4321017537276884`*^-7", ",", "2.2478232746952442`*^-7", ",", 
     "2.0772987504080189`*^-7", ",", "1.9195191888312266`*^-7", ",", 
     "1.7735481478554683`*^-7", ",", "1.6385166411437452`*^-7", ",", 
     "1.5136183915169386`*^-7", ",", "1.3981054090064355`*^-7", ",", 
     "1.2912838721385283`*^-7", ",", "1.192510292366738`*^-7", ",", 
     "1.101187942839768`*^-7", ",", "1.0167635338887191`*^-7", ",", 
     "9.387241187415411`*^-8", ",", "8.665942140294153`*^-8", ",", 
     "7.999331206425375`*^-8", ",", "7.383324314251741`*^-8", ",", 
     "6.814137130753061`*^-8", ",", "6.288263504357988`*^-8", ",", 
     "5.802455421349824`*^-8", ",", "5.3537043725763666`*^-8", ",", 
     "4.939224034054328`*^-8", ",", "4.556434171415117`*^-8", ",", 
     "4.202945684095367`*^-8", ",", "3.876546710756046`*^-8", ",", 
     "3.575189722640735`*^-8", ",", "3.296979536477495`*^-8", ",", 
     "3.040162183109774`*^-8", ",", "2.8031145723288373`*^-8", ",", 
     "2.5843348983909776`*^-8", ",", "2.3824337344541822`*^-8", ",", 
     "2.1961257676767956`*^-8", ",", "2.0242221300000258`*^-8", ",", 
     "1.8656232827010547`*^-8", ",", "1.7193124156673077`*^-8", ",", 
     "1.584349325017656`*^-8", ",", "1.45986473519484`*^-8", ",", 
     "1.3450550339862967`*^-8", ",", "1.2391773911083213`*^-8", ",", 
     "1.1415452330209994`*^-8", ",", "1.0515240485377999`*^-8", ",", 
     "9.685275015629103`*^-9", ",", "8.920138289394404`*^-9", ",", 
     "8.214825029302752`*^-9", ",", "7.564711392877799`*^-9", ",", 
     "6.965526332055798`*^-9", ",", "6.413325066915848`*^-9", ",", 
     "5.9044645206228504`*^-9", ",", "5.435580573396919`*^-9", ",", 
     "5.003567003394036`*^-9", ",", "4.60555599176042`*^-9", ",", 
     "4.238900077853281`*^-9", ",", "3.901155458746907`*^-9", ",", 
     "3.5900665347053526`*^-9", ",", "3.3035516093394443`*^-9", ",", 
     "3.0396896597117056`*^-9", ",", "2.7967080977411205`*^-9", ",", 
     "2.5729714499218307`*^-9", ",", "2.366970887633785`*^-9", ",", 
     "2.1773145452177024`*^-9", ",", "2.002718567535151`*^-9", ",", 
     "1.8419988329617971`*^-9", ",", "1.6940633016895529`*^-9", ",", 
     "1.5579049428621686`*^-9", ",", "1.4325951974580375`*^-9", ",", 
     "1.3172779369815393`*^-9", ",", "1.2111638809469153`*^-9", ",", 
     "1.113525438852118`*^-9", ",", "1.0236919448588337`*^-9", ",", 
     "9.410452557326157`*^-10", ",", "8.650156847664135`*^-10", ",", 
     "7.95078246423597`*^-10", ",", "7.307491883038698`*^-10", ",", 
     "6.715827887674839`*^-10", ",", "6.17168400159516`*^-10", ",", 
     "5.671277190655012`*^-10", ",", "5.211122664107854`*^-10", ",", 
     "4.788010614962381`*^-10", ",", "4.398984752496688`*^-10", ",", 
     "4.041322490720991`*^-10", ",", "3.712516666771798`*^-10", ",", 
     "3.4102586726629434`*^-10", ",", "3.13242289256658`*^-10", ",", 
     "2.877052345899862`*^-10", ",", "2.642345443997505`*^-10", ",", 
     "2.42664377509975`*^-10", ",", "2.2284208388197993`*^-10", ",", 
     "2.0462716572119208`*^-10", ",", "1.8789031950758012`*^-10", ",", 
     "1.7251255272367448`*^-10", ",", "1.58384369526477`*^-10", ",", 
     "1.454050200466568`*^-10", ",", "1.3348180840283093`*^-10", ",", 
     "1.225294548928551`*^-10", ",", "1.1246950817011786`*^-10", ",", 
     "1.0322980353291271`*^-10", ",", "9.47439637509699`*^-11", ",", 
     "8.695093912694647`*^-11", ",", "7.979458374374553`*^-11", ",", 
     "7.322326508249588`*^-11", ",", "6.718950441229021`*^-11", ",", 
     "6.164964555266965`*^-11", ",", "5.656354979457441`*^-11", ",", 
     "5.1894314936185676`*^-11", ",", "4.7608016547810115`*^-11", ",", 
     "4.367346972567705`*^-11", ",", "4.006200972913068`*^-11", ",", 
     "3.674729002003548`*^-11", ",", "3.3705096338048934`*^-11", ",", 
     "3.091317555146396`*^-11", ",", "2.8351078121247517`*^-11", ",", 
     "2.60000131063148`*^-11", ",", "2.38427147215476`*^-11", ",", 
     "2.1863319537117235`*^-11", ",", "2.0047253478792174`*^-11", ",", 
     "1.83811278545494`*^-11", ",", "1.6852643693382322`*^-11", ",", 
     "1.5450503738092913`*^-11", ",", "1.4164331485427201`*^-11", ",", 
     "1.2984596714492409`*^-11", ",", "1.190254698828471`*^-11", ",", 
     "1.0910144653641443`*^-11", ",", "1.0000008902271882`*^-11", ",", 
     "9.165362489956282`*^-12", ",", "8.399982742758361`*^-12", ",", 
     "7.698156508376461`*^-12", ",", "7.0546387377543665`*^-12", ",", 
     "6.464614406960365`*^-12", ",", "5.923663512284667`*^-12", ",", 
     "5.427728892651532`*^-12", ",", "4.9730866529320086`*^-12", ",", 
     "4.5563189797042896`*^-12", ",", "4.174289157559853`*^-12", ",", 
     "3.824118609304192`*^-12", ",", "3.503165797451876`*^-12", ",", 
     "3.2090068373604994`*^-12", ",", "2.9394176842725992`*^-12", ",", 
     "2.6923577675185484`*^-12", ",", "2.465954955249943`*^-12", ",", 
     "2.2584917423901248`*^-12", ",", "2.068392563068343`*^-12", ",", 
     "1.894212136704693`*^-12", ",", "1.7346247641873229`*^-12", ",", 
     "1.5884144972807613`*^-12", ",", "1.4544661105697718`*^-12", ",", 
     "1.331756810918724`*^-12", ",", "1.2193486246505843`*^-12", ",", 
     "1.1163814074578682`*^-12", ",", "1.0220664264829794`*^-12", ",", 
     "9.356804680775383`*^-13", ",", "8.565604284974524`*^-13", ",", 
     "7.840983482382525`*^-13", ",", "7.177368538873566`*^-13", ",", 
     "6.569649742881352`*^-13", ",", "6.013143004952809`*^-13", ",", 
     "5.503554614702572`*^-13", ",", "5.036948897369093`*^-13", ",", 
     "4.609718533062124`*^-13", ",", "4.218557321001804`*^-13", ",", 
     "3.860435188715321`*^-13", ",", "3.5325752624009816`*^-13", ",", 
     "3.232432829605099`*^-13", ",", "2.9576760390886656`*^-13", ",", 
     "2.7061681953846887`*^-13", ",", "2.475951517151726`*^-13", ",", 
     "2.2652322390962598`*^-13", ",", "2.0723669470411302`*^-13", ",", 
     "1.89585004472845`*^-13", ",", "1.7343022592269413`*^-13", ",", 
     "1.5864600994239893`*^-13", ",", "1.4511661890759155`*^-13", ",", 
     "1.3273604023155926`*^-13", ",", "1.2140717354202853`*^-13", ",", 
     "1.1104108540665348`*^-13", ",", "1.015563260281685`*^-13", ",", 
     "9.287830278788615`*^-14", ",", "8.493870593666363`*^-14", ",", 
     "7.767498211863172`*^-14", ",", "7.102985176765703`*^-14", ",", 
     "6.495086674223284`*^-14", ",", "5.939000486361701`*^-14", ",", 
     "5.43032982967104`*^-14", ",", "4.9650492965378625`*^-14", ",", 
     "4.539473642548898`*^-14", ",", "4.150229183153868`*^-14", ",", 
     "3.7942275827930404`*^-14", ",", "3.468641837512827`*^-14", ",", 
     "3.170884268539815`*^-14", ",", "2.8985863593804543`*^-14", ",", 
     "2.6495802828699188`*^-14", ",", "2.4218819773107853`*^-14", ",", 
     "2.21367564251302`*^-14", ",", "2.0232995372569006`*^-14", ",", 
     "1.849232969528369`*^-14", ",", "1.69008437989418`*^-14", ",", 
     "1.5445804266582566`*^-14", ",", "1.4115559890319618`*^-14", ",", 
     "1.2899450115153622`*^-14", ",", "1.1787721190755514`*^-14", ",", 
     "1.0771449385688196`*^-14", ",", "9.84247067229369`*^-15", ",", 
     "8.993316339782078`*^-15", ",", "8.217154038283494`*^-15", ",", 
     "7.50773379810197`*^-15", ",", "6.859338606447708`*^-15", ",", 
     "6.266739158806437`*^-15", ",", "5.725152434090622`*^-15", ",", 
     "5.23020377204666`*^-15", ",", "4.7778921582838264`*^-15", ",", 
     "4.364558446946211`*^-15", ",", "3.986856273652789`*^-15", ",", 
     "3.6417254320529965`*^-15", ",", "3.326367506341173`*^-15", ",", 
     "3.038223569486141`*^-15", ",", "2.774953772892957`*^-15", ",", 
     "2.5344186678430343`*^-15", ",", "2.3146621124667712`*^-15", ",", 
     "2.1138956302907058`*^-15", ",", "1.930484097662542`*^-15", ",", 
     "1.7629326476767365`*^-15", ",", "1.6098746876796978`*^-15", ",", 
     "1.4700609360983298`*^-15", ",", "1.3423493922747874`*^-15", ",", 
     "1.2256961602642139`*^-15", ",", "1.1191470542163497`*^-15", ",", 
     "1.021829919067102`*^-15", ",", "9.329476058589926`*^-16", ",", 
     "8.517715461327049`*^-16", ",", "7.776358745248583`*^-16", ",", 
     "7.099320530056511`*^-16", ",", "6.481039541270852`*^-16", ",", 
     "5.916433642583446`*^-16", ",", "5.400858710872603`*^-16", ",", 
     "4.930071026910592`*^-16", ",", "4.500192882490948`*^-16", ",", 
     "4.107681130062733`*^-16", ",", "3.7492984241807417`*^-16", ",", 
     "3.422086925343149`*^-16", ",", "3.1233442562557324`*^-16", ",", 
     "2.850601518385516`*^-16", ",", "2.6016031929843717`*^-16", ",", 
     "2.374288765701569`*^-16", ",", "2.1667759275792521`*^-16", ",", 
     "1.977345217742982`*^-16", ",", "1.8044259845578883`*^-16", ",", 
     "1.6465835525090872`*^-16", ",", "1.502507491664542`*^-16", ",", 
     "1.3710008953644076`*^-16", ",", "1.2509705798216343`*^-16", ",", 
     "1.1414181266774911`*^-16", ",", "1.0414316962894039`*^-16", ",", 
     "9.501785456911577`*^-17", ",", "8.668981908041093`*^-17", ",", 
     "7.908961576377217`*^-17", ",", "7.215382719386325`*^-17", ",", 
     "6.582454410668225`*^-17", ",", "6.004888858292472`*^-17", ",", 
     "5.4778578361666083`*^-17", ",", "4.9969528749682607`*^-17", ",", 
     "4.5581488894294624`*^-17", ",", "4.1577709464390367`*^-17", ",", 
     "3.7924639037461264`*^-17", ",", "3.459164672205361`*^-17", ",", 
     "3.1550768756851965`*^-17", ",", "2.877647702133567`*^-17", ",", 
     "2.6245467570128324`*^-17", ",", "2.3936467465199095`*^-17", ",", 
     "2.183005832826158`*^-17", ",", "1.990851517123019`*^-17", ",", 
     "1.8155659186514664`*^-17", ",", "1.655672329224775`*^-17", ",", 
     "1.509822933115371`*^-17", ",", "1.3767875916502997`*^-17", ",", 
     "1.2554436005217989`*^-17", ",", "1.144766335738956`*^-17", ",", 
     "1.0438207113867408`*^-17", ",", "9.517533789779104`*^-18", ",", 
     "8.677856042344387`*^-18", ",", "7.912067626667353`*^-18", ",", 
     "7.213684003754815`*^-18", ",", "6.576788111229995`*^-18", ",", 
     "5.9959808494590345`*^-18", ",", "5.466335874423487`*^-18", ",", 
     "4.983358323966105`*^-18", ",", "4.542947136294562`*^-18", ",", 
     "4.141360649108303`*^-18", ",", "3.775185194655896`*^-18", ",", 
     "3.441306430651467`*^-18", ",", "3.136883169478453`*^-18", ",", 
     "2.859323488669024`*^-18", ",", "2.6062629244346303`*^-18", ",", 
     "2.3755445671895987`*^-18", ",", "2.165200893694811`*^-18", ",", 
     "1.973437184779553`*^-18", ",", "1.798616390693104`*^-18", ",", 
     "1.639245318100043`*^-18", ",", "1.4939620236619342`*^-18", ",", 
     "1.3615243091319037`*^-18", ",", "1.2407992220092367`*^-18", ",", 
     "1.1307534741326542`*^-18", ",", "1.0304446982015316`*^-18", ",", 
     "9.390134691661186`*^-19", ",", "8.556760237776255`*^-19", ",", 
     "7.797176173888099`*^-19", ",", "7.104864623928997`*^-19", ",", 
     "6.473881975267451`*^-19", ",", "5.89880841682614`*^-19", ",", 
     "5.374701899083358`*^-19", ",", "4.897056129606515`*^-19", ",", 
     "4.46176225141927`*^-19", ",", "4.0650738822349863`*^-19", ",", 
     "3.7035752206513455`*^-19", ",", "3.3741519510249885`*^-19", ",", 
     "3.0739647021422054`*^-19", ",", "2.800424836164866`*^-19", ",", 
     "2.5511723638360553`*^-19", ",", "2.3240557997384557`*^-19", ",", 
     "2.1171137876573967`*^-19", ",", "1.9285583409441598`*^-19", ",", 
     "1.7567595563262579`*^-19", ",", "1.6002316719823092`*^-19", ",", 
     "1.4576203519921757`*^-19", ",", "1.3276910895818387`*^-19", ",", 
     "1.2093186309926148`*^-19", ",", "1.101477330393789`*^-19", ",", 
     "1.0032323540979448`*^-19", ",", "9.13731659494344`*^-20", ",", 
     "8.321986806471562`*^-20", ",", "7.579256584665312`*^-20", ",", 
     "6.90267558801035`*^-20", ",", "6.286365267652283`*^-20", ",", 
     "5.724968301474846`*^-20", ",", "5.213602488783789`*^-20", ",", 
     "4.747818713136099`*^-20", ",", "4.323562615289985`*^-20", ",", 
     "3.937139649673847`*^-20", ",", "3.5851832264454274`*^-20", ",", 
     "3.2646256673750133`*^-20", ",", "2.9726717276584223`*^-20", ",", 
     "2.7067744575462627`*^-20", ",", "2.464613197548395`*^-20", ",", 
     "2.2440735191033294`*^-20", ",", "2.0432289391435813`*^-20", ",", 
     "1.8603242520788175`*^-20", ",", "1.693760336485714`*^-20", ",", 
     "1.5420803063526647`*^-20", ",", "1.403956888184322`*^-20", ",", 
     "1.278180915722189`*^-20", ",", "1.1636508435708444`*^-20", ",", 
     "1.0593631897154015`*^-20", ",", "9.644038248478203`*^-21", ",", 
     "8.779400336545675`*^-21", ",", "7.992132798170186`*^-21", ",", 
     "7.275326124946412`*^-21", ",", "6.6226865755026896`*^-21", ",", 
     "6.02848141783116`*^-21", ",", "5.487489030009505`*^-21", ",", 
     "4.9949534292671866`*^-21", ",", "4.54654283732161`*^-21", ",", 
     "4.138311924537791`*^-21", ",", "3.7666674070428926`*^-21", ",", 
     "3.428336699722077`*^-21", ",", "3.1203393542793038`*^-21", ",", 
     "2.8399610354889896`*^-21", ",", "2.5847298105953652`*^-21", ",", 
     "2.352394546721624`*^-21", ",", "2.1409052293000164`*^-21", ",", 
     "1.9483950310813596`*^-21", ",", "1.7731639763690908`*^-21", ",", 
     "1.6136640588775169`*^-21", ",", "1.4684856841536638`*^-21", ",", 
     "1.3363453189341128`*^-21", ",", "1.2160742402300425`*^-21", ",", 
     "1.106608286434375`*^-21", ",", "1.0069785214057106`*^-21", ",", 
     "9.16302730378664`*^-22", ",", "8.337776737467686`*^-22", ",", 
     "7.586720313242251`*^-22", ",", "6.903199756719011`*^-22", ",", 
     "6.28115318523444`*^-22", ",", "5.7150617931482635`*^-22", ",", 
     "5.199901293484195`*^-22", ",", "4.731097692493511`*^-22", ",", 
     "4.3044870113295075`*^-22", ",", "3.9162786032983887`*^-22", ",", 
     "3.563021746391225`*^-22", ",", "3.2415752192711472`*^-22", ",", 
     "2.9490795948345885`*^-22", ",", "2.6829320091088044`*^-22", ",", 
     "2.4407631847935735`*^-22", ",", "2.2204165083885984`*^-22", ",", 
     "2.019928977739027`*^-22", ",", "1.8375138531339795`*^-22", ",", 
     "1.6715448599476849`*^-22", ",", "1.5205418043481163`*^-22", ",", 
     "1.3831574759307525`*^-22", ",", "1.2581657223718728`*^-22", ",", 
     "1.1444505914338348`*^-22", ",", "1.0409964449825749`*^-22", ",", 
     "9.468789581759311`*^-23", ",", "8.612569247238522`*^-23", ",", 
     "7.833647961752309`*^-23", ",", "7.125058896121077`*^-23", ",", 
     "6.480462039860804`*^-23", ",", "5.894087906646814`*^-23", ",", 
     "5.360686286135789`*^-23", ",", "4.87547959065874`*^-23", ",", 
     "4.434120385609635`*^-23", ",", "4.032652729074709`*^-23", ",", 
     "3.66747697969523`*^-23", ",", "3.335317762222833`*^-23", ",", 
     "3.033194807976638`*^-23", ",", "2.758396412686814`*^-23", ",", 
     "2.5084552772302443`*^-23", ",", "2.2811265177312537`*^-23", ",", 
     "2.0743676505966235`*^-23", ",", "1.8863203754460985`*^-23", ",", 
     "1.7152939947389856`*^-23", ",", "1.5597503233225657`*^-23", ",", 
     "1.4182899542649504`*^-23", ",", "1.2896397592984393`*^-23", ",", 
     "1.172641513094045`*^-23", ",", "1.0662415405088943`*^-23", ",", 
     "9.69481294982535`*^-24", ",", "8.814887844848535`*^-24", ",", 
     "8.014707689093616`*^-24", ",", "7.287056596268012`*^-24", ",", 
     "6.625370581249226`*^-24", ",", "6.0236787631561836`*^-24", ",", 
     "5.476549862397892`*^-24", ",", "4.979043515886456`*^-24", ",", 
     "4.526665977287774`*^-24", ",", "4.115329808047276`*^-24", ",", 
     "3.7413172003115755`*^-24", ",", "3.401246605080942`*^-24", ",", 
     "3.092042368255403`*^-24", ",", "2.810907103937081`*^-24", ",", 
     "2.555296558658198`*^-24", ",", "2.322896742331957`*^-24", ",", 
     "2.111603121867328`*^-24", ",", "1.9195016917261026`*^-24", ",", 
     "1.7448517523930833`*^-24", ",", "1.5860702429253127`*^-24", ",", 
     "1.4417174875777598`*^-24", ",", "1.3104842290931175`*^-24", ",", 
     "1.1911798327034172`*^-24", ",", "1.0827215553223248`*^-24", ",", 
     "9.841247839014837`*^-25", ",", "8.944941555659802`*^-25", ",", 
     "8.130154800094751`*^-25", ",", "7.38948391788273`*^-25", ",", 
     "6.716196666690594`*^-25", ",", "6.1041714211485075`*^-25", ",", 
     "5.547841873904595`*^-25", ",", "5.042146736802898`*^-25", ",", 
     "4.582483990811047`*^-25", ",", "4.164669274001805`*^-25", ",", 
     "3.7848980339110117`*^-25", ",", "3.4397111042819765`*^-25", ",", 
     "3.1259633968621158`*^-25", ",", "2.8407954268141095`*^-25", ",", 
     "2.581607415688927`*^-25", ",", "2.3460357390073122`*^-25", ",", 
     "2.131931506515382`*^-25", ",", "1.9373410823057374`*^-25", ",", 
     "1.7604883693981597`*^-25", ",", "1.5997586992086317`*^-25", ",", 
     "1.4536841807429605`*^-25", ",", "1.3209303774602357`*^-25", ",", 
     "1.2002841916784484`*^-25", ",", "1.0906428472462826`*^-25", ",", 
     "9.910038710781022`*^-26", ",", "9.004559831316508`*^-26", ",", 
     "8.181708125800856`*^-26", ",", "7.433953653647746`*^-26", ",", 
     "6.754451750790447`*^-26", ",", "6.136980752863963`*^-26", ",", 
     "5.575885369744973`*^-26", ",", "5.0660251993865`*^-26", ",", 
     "4.6027279152092257`*^-26", ",", "4.181746703452284`*^-26", ",", 
     "3.7992215652203846`*^-26", ",", "3.451644132834682`*^-26", ",", 
     "3.13582568181418`*^-26", ",", "2.8488680486670336`*^-26", ",", 
     "2.588137190915542`*^-26", ",", "2.351239149650289`*^-26", ",", 
     "2.1359981966218995`*^-26", ",", "1.9404369676282323`*^-26", ",", 
     "1.7627584019176956`*^-26", ",", "1.6013293236672117`*^-26", ",", 
     "1.454665516452831`*^-26", ",", "1.3214181551457515`*^-26", ",", 
     "1.2003614719579652`*^-26", ",", "1.0903815445405401`*^-26", ",", 
     "9.904661042041565`*^-27", ",", "8.996952715774892`*^-27", ",", 
     "8.172331354276055`*^-27", ",", "7.423200980134083`*^-27", ",", 
     "6.742659172972516`*^-27", ",", "6.124433826637965`*^-27", ",", 
     "5.562825665460096`*^-27", ",", "5.052655995877769`*^-27", ",", 
     "4.589219217280829`*^-27", ",", "4.168239659160186`*^-27", ",", 
     "3.785832350980352`*^-27", ",", "3.4384673669440666`*^-27", ",", 
     "3.122937420330375`*^-27", ",", "2.8363284116499244`*^-27", ",", 
     "2.5759926617409876`*^-27", ",", "2.339524585370233`*^-27", ",", 
     "2.1247385831242802`*^-27", ",", "1.929648949582869`*^-27", ",", 
     "1.7524516141347924`*^-27", ",", "1.5915075474998744`*^-27", ",", 
     "1.4453276822055781`*^-27", ",", "1.3125592090727402`*^-27", ",", 
     "1.1919731243166379`*^-27", ",", "1.0824529132808437`*^-27", ",", 
     "9.829842671955765`*^-28", ",", "8.926457387836437`*^-28", ",", 
     "8.106002511111036`*^-28", ",", "7.3608738187435215`*^-28", ",", 
     "6.6841635240114`*^-28", ",", "6.069596570844623`*^-28", ",", 
     "5.511472748238222`*^-28", ",", "5.004614093712742`*^-28", ",", 
     "4.54431710318273`*^-28", ",", "4.126309308576991`*^-28", ",", 
     "3.7467098245350913`*^-28", ",", "3.401993501846266`*^-28", ",", 
     "3.0889583583303747`*^-28", ",", "2.804695987886555`*^-28", ",", 
     "2.546564675727084`*^-28", ",", "2.3121649726203863`*^-28", ",", 
     "2.099317503514102`*^-28", ",", "1.9060428064021612`*^-28", ",", 
     "1.7305430159258866`*^-28", ",", "1.5711852231276863`*^-28", ",", 
     "1.4264863581621`*^-28", ",", "1.295099456752433`*^-28", ",", 
     "1.1758011838901312`*^-28", ",", "1.0674804998242528`*^-28", ",", 
     "9.691283638853891`*^-29", ",", "8.798283812281197`*^-29", ",", 
     "7.987483062457028`*^-29", ",", "7.251323242894758`*^-29", ",", 
     "6.582940404854023`*^-29", ",", "5.976101109468597`*^-29", ",", 
     "5.425144575956251`*^-29", ",", "4.9249301317622646`*^-29", ",", 
     "4.470789479315465`*^-29", ",", "4.0584833384452604`*^-29", ",", 
     "3.6841620638266355`*^-29", ",", "3.34432987345642`*^-29", ",", 
     "3.035812357454906`*^-29", ",", "2.755726966736401`*^-29", ",", 
     "2.5014562085786367`*^-29", ",", "2.2706233010958287`*^-29", ",", 
     "2.0610700613129332`*^-29", ",", "1.8708368221575218`*^-29", ",", 
     "1.6981441924199043`*^-29", ",", "1.541376490753823`*^-29", ",", 
     "1.3990667002554799`*^-29", ",", "1.2698828042099922`*^-29", ",", 
     "1.1526153763607099`*^-29", ",", "1.0461663106555524`*^-29", ",", 
     "9.4953858596227`*^-30", ",", "8.618269708182977`*^-30", ",", 
     "7.822095819784935`*^-30", ",", "7.099402184261328`*^-30", ",", 
     "6.4434139969098`*^-30", ",", "5.847980438400183`*^-30", ",", 
     "5.307517264309769`*^-30", ",", "4.816954671009984`*^-30", ",", 
     "4.3716899535216675`*^-30", ",", "3.9675445153723624`*^-30", ",", 
     "3.600724830837338`*^-30", ",", "3.267786996598431`*^-30", ",", 
     "2.965604543149544`*^-30", ",", "2.6913392065217524`*^-30", ",", 
     "2.4424143883738517`*^-30", ",", "2.21649105744927`*^-30", ",", 
     "2.0114458680681124`*^-30", ",", "1.825351291913117`*^-30", ",", 
     "1.6564575780706226`*^-30", ",", "1.503176373275225`*^-30", ",", 
     "1.3640658497366186`*^-30", ",", "1.2378172019418464`*^-30", ",", 
     "1.1232423865554939`*^-30", ",", "1.0192629911019488`*^-30", ",", 
     "9.249001276147719`*^-31", ",", "8.392652569756159`*^-31", ",", 
     "7.6155185832734495`*^-31", ",", "6.910278658132282`*^-31", ",", 
     "6.270288020392012`*^-31", ",", "5.689515441454064`*^-31", ",", 
     "5.1624866426667405`*^-31", ",", "4.68423291513932`*^-31", ",", 
     "4.2502444746935045`*^-31", ",", "3.856428116024351`*^-31", ",", 
     "3.499068770232107`*^-31", ",", "3.1747946062931546`*^-31", ",", 
     "2.880545350100131`*^-31", ",", "2.61354352472542`*^-31", ",", 
     "2.371268342827351`*^-31", ",", "2.151432006877732`*^-31", ",", 
     "1.9519581953729993`*^-31", ",", "1.7709625336080434`*^-31", ",", 
     "1.606734866131588`*^-31", ",", "1.4577231648371265`*^-31", ",", 
     "1.3225189219304839`*^-31", ",", "1.1998438908962424`*^-31", ",", 
     "1.0885380511896798`*^-31", ",", "9.875486838258664`*^-32", ",", 
     "8.959204554296514`*^-32", ",", "8.127864177461906`*^-32", ",", 
     "7.373598381793441`*^-32", ",", "6.689267847044803`*^-32", ",", 
     "6.068393955654329`*^-32", ",", "5.505097705784366`*^-32", ",", 
     "4.994044266885612`*^-32", ",", "4.53039265710771`*^-32", ",", 
     "4.1097500698756883`*^-32", ",", "3.728130420530089`*^-32", ",", 
     "3.3819167234933194`*^-32", ",", "3.067826946345355`*^-32", ",", 
     "2.782883019803446`*^-32", ",", "2.524382712207709`*^-32", ",", 
     "2.2898741039935987`*^-32", ",", "2.0771324220347341`*^-32", ",", 
     "1.88413901589292`*^-32", ",", "1.7090622781239939`*^-32", ",", 
     "1.5502403290458044`*^-32", ",", "1.406165302949507`*^-32", ",", 
     "1.2754690877817478`*^-32", ",", "1.1569103839845854`*^-32", ",", 
     "1.049362960579538`*^-32", ",", "9.518049978381592`*^-33", ",", 
     "8.633094160993601`*^-33", ",", "7.830350995689633`*^-33", ",", 
     "7.102189323565436`*^-33", ",", "6.44168571647385`*^-33", ",", 
     "5.842558898448867`*^-33", ",", "5.2991102381607746`*^-33", ",", 
     "4.8061697508900056`*^-33", ",", "4.359047100392385`*^-33", ",", 
     "3.9534871381238306`*^-33", ",", "3.585629560040123`*^-33", ",", 
     "3.251972299987879`*^-33", ",", "2.949338313920725`*^-33", ",", 
     "2.6748454411399834`*^-33", ",", "2.4258790577723387`*^-33", ",", 
     "2.2000672640301944`*^-33", ",", "1.9952583707010676`*^-33", ",", 
     "1.80950047200491`*^-33", ",", "1.641022911646466`*^-33", ",", 
     "1.4882194667587294`*^-33", ",", "1.3496330906511752`*^-33", ",", 
     "1.2239420699951116`*^-33", ",", "1.1099474654367434`*^-33", ",", 
     "1.0065617167518847`*^-33", ",", "9.127983046588017`*^-34", ",", 
     "8.277623713909143`*^-34", ",", "7.5064221119299715`*^-34", ",", 
     "6.807015501284276`*^-34", ",", "6.172725420482786`*^-34", ",", 
     "5.5974941434604995`*^-34", ",", "5.075827032682269`*^-34", ",", 
     "4.602740241286641`*^-34", ",", "4.1737132683649886`*^-34", ",", 
     "3.7846459174065295`*^-34", ",", "3.431819249622501`*^-34", ",", 
     "3.111860161687772`*^-34", ",", "2.8217092517621634`*^-34", ",", 
     "2.558591668800417`*^-34", ",", "2.319990668422991`*^-34", ",", 
     "2.1036236242663223`*^-34", ",", "1.9074202670030212`*^-34", ",", 
     "1.729502944339133`*^-34", ",", "1.5681687144567512`*^-34", ",", 
     "1.4218731027566328`*^-34", ",", "1.2892153675313598`*^-34", ",", 
     "1.1689251345140876`*^-34", ",", "1.0598502732361808`*^-34", ",", 
     "9.609458999119134`*^-35", ",", "8.712644022612359`*^-35", ",", 
     "7.89946391383521`*^-35", ",", "7.162124945979345`*^-35", ",", 
     "6.493559111528896`*^-35", ",", "5.887356599534901`*^-35", ",", 
     "5.337704550305403`*^-35", ",", "4.839331504397941`*^-35", ",", 
     "4.3874570169210355`*^-35", ",", "3.977745957252675`*^-35", ",", 
     "3.6062670588313727`*^-35", ",", "3.2694553240914613`*^-35", ",", 
     "2.964077926281034`*^-35", ",", "2.6872032831671256`*^-35", ",", 
     "2.4361730078117026`*^-35", ",", "2.2085764689816943`*^-35", ",", 
     "2.0022277185950837`*^-35", ",", "1.8151445661388556`*^-35", ",", 
     "1.645529600437223`*^-35", ",", "1.4917529776936613`*^-35", ",", 
     "1.352336811554067`*^-35", ",", "1.2259410162003103`*^-35", ",", 
     "1.1113504673285297`*^-35", ",", "1.0074633584260803`*^-35", ",", 
     "9.132806411543972`*^-36", ",", "8.278964489803548`*^-36", ",", 
     "7.504894125741429`*^-36", ",", "6.80314783996334`*^-36", ",", 
     "6.166972944115068`*^-36", ",", "5.5902467706376405`*^-36", ",", 
     "5.067417935973689`*^-36", ",", "4.593453075637752`*^-36", ",", 
     "4.1637885417934823`*^-36", ",", "3.774286601357268`*^-36", ",", 
     "3.4211957156212846`*^-36", ",", "3.101114521368373`*^-36", ",", 
     "2.810959168807247`*^-36", ",", "2.547933703725998`*^-36", ",", 
     "2.3095032103498037`*^-36", ",", "2.093369457772261`*^-36", ",", 
     "1.8974488167600052`*^-36", ",", "1.7198522354352117`*^-36", ",", 
     "1.5588670820269593`*^-36", ",", "1.4129406807378231`*^-36", ",", 
     "1.2806653829666226`*^-36", ",", "1.1607650308164076`*^-36", ",", 
     "1.0520826831383495`*^-36", ",", "9.535694864444858`*^-37", ",", 
     "8.642745839802597`*^-37", ",", "7.833359661861406`*^-37"}], "}"}], ",", 
   RowBox[{"{", 
    RowBox[{
     RowBox[{"-", "2.7755575615628914`*^-17"}], ",", 
     RowBox[{"-", "2.7755575615628914`*^-17"}], ",", 
     RowBox[{"-", "2.7755575615628914`*^-17"}], ",", 
     RowBox[{"-", "2.775557561562892`*^-17"}], ",", 
     RowBox[{"-", "2.775557561562892`*^-17"}], ",", 
     RowBox[{"-", "2.775557561562892`*^-17"}], ",", 
     RowBox[{"-", "2.7755575615628926`*^-17"}], ",", 
     RowBox[{"-", "2.7755575615628926`*^-17"}], ",", "9.99999972244425`*^-10",
      ",", "8.099999972244436`*^-9", ",", "3.644999997224445`*^-8", ",", 
     "1.2028499997224453`*^-7", ",", "3.2476949997224464`*^-7", ",", 
     "7.59960629972245`*^-7", ",", "1.5959173229722456`*^-6", ",", 
     "3.077840551472247`*^-6", ",", "5.5401129926722505`*^-6", ",", 
     "9.418192087562253`*^-6", ",", "0.000015257471181868058`", ",", 
     "0.000023718432473646645`", ",", "0.00003557764871048385`", ",", 
     "0.000051724427740639134`", ",", "0.00007315311923320112`", ",", 
     "0.00010095130454182809`", ",", "0.00013628426113147766`", ",", 
     "0.0001803762279681412`", ",", "0.00023448909635859184`", ",", 
     "0.0002998992127112594`", ",", "0.0003778730080161942`", ",", 
     "0.0004696421671058481`", ",", "0.0005763790232662745`", ",", 
     "0.00069917281517953`", ",", "0.0008390073782154415`", ",", 
     "0.0009967407653199494`", ",", "0.0011730872084150226`", ",", 
     "0.001368601743150864`", ",", "0.0015836677313602907`", ",", 
     "0.0018184874294585448`", ",", "0.0020730756695827453`", ",", 
     "0.002347256645237241`", ",", "0.0026406637258919`", ",", 
     "0.0029527421662245827`", ",", "0.0032827545259790985`", ",", 
     "0.0036297885758683206`", ",", "0.003992767433455156`", ",", 
     "0.00437046165013335`", ",", "0.004761502955671599`", ",", 
     "0.005164399359613043`", ",", "0.0055775513083820925`", ",", 
     "0.005999268602430496`", ",", "0.006427787788318393`", ",", 
     "0.006861289755437542`", ",", "0.007297917285329023`", ",", 
     "0.007735792322448766`", ",", "0.008173032758065435`", ",", 
     "0.008607768543068918`", ",", "0.009038156970222365`", ",", 
     "0.00946239699127362`", ",", "0.009878742458889663`", ",", 
     "0.010285514207196887`", ",", "0.010681110907473687`", ",", 
     "0.011064018656986896`", ",", "0.011432819278886465`", ",", 
     "0.011786197329324776`", ",", "0.012122945824448336`", ",", 
     "0.012441970714565397`", ",", "0.012742294145606632`", ",", 
     "0.013023056558984406`", ",", "0.013283517690164096`", ",", 
     "0.013523056533757221`", ",", "0.013741170348817822`", ",", 
     "0.013937472782372366`", ",", "0.014111691192152024`", ",", 
     "0.014263663251144434`", ",", "0.01439333291706393`", ",", 
     "0.014500745849280827`", ",", "0.014586044354276597`", ",", 
     "0.01464946193842563`", ",", "0.014691317543963987`", ",", 
     "0.014712009540504783`", ",", "0.014712009540504795`", ",", 
     "0.014691856102778076`", ",", "0.014652148383581374`", ",", 
     "0.014593539790047048`", ",", "0.01451673168588891`", ",", 
     "0.014422467194422101`", ",", "0.014311525139080386`", ",", 
     "0.014184714156835369`", ",", "0.014042867015267019`", ",", 
     "0.013886835159541831`", ",", "0.013717483511254739`", ",", 
     "0.013535685537009194`", ",", "0.01334231860076621`", ",", 
     "0.01313825961040155`", ",", "0.01292438096558106`", ",", 
     "0.012701546811002076`", ",", "0.012470609596256592`", ",", 
     "0.012232406941047196`", ",", "0.01198775880222625`", ",", 
     "0.011737464937124825`", ",", "0.011482302655882983`", ",", 
     "0.011223024853975949`", ",", "0.010960358314840343`", ",", 
     "0.010695002271428418`", ",", "0.010427627214642703`", ",", 
     "0.010158873935914798`", ",", "0.009889352790676246`", ",", 
     "0.009619643169112348`", ",", "0.009350293160377202`", ",", 
     "0.009081819396366372`", ",", "0.008814707061179124`", ",", 
     "0.008549410052541695`", ",", "0.008286351281694256`", ",", 
     "0.008025923098555293`", ",", "0.007768487829356353`", ",", 
     "0.007514378414377408`", ",", "0.007263899133898161`", ",", 
     "0.00701732641100437`", ",", "0.0067749096804424`", ",", 
     "0.0065368723132917216`", ",", "0.006303412587817015`", ",", 
     "0.006074704697462592`", ",", "0.0058508997875560765`", ",", 
     "0.005632127012890936`", ",", "0.005418494608953693`", ",", 
     "0.005210090970147782`", ",", "0.005006985728938632`", ",", 
     "0.004809230830400721`", ",", "0.004616861597184693`", ",", 
     "0.004429897780439197`", ",", "0.004248344592716279`", ",", 
     "0.004072193719359751`", ",", "0.0039014243053220837`", ",", 
     "0.0037360039147764272`", ",", "0.00357588946128601`", ",", 
     "0.0034210281066633878`", ",", "0.0032713581269968642`", ",", 
     "0.0031268097446411885`", ",", "0.00298730592526489`", ",", 
     "0.002852763139317846`", ",", "0.002723092087530671`", ",", 
     "0.002598198390283024`", ",", "0.002477983240881869`", ",", 
     "0.002362344022974048`", ",", "0.0022511748924811527`", ",", 
     "0.002144367324589711`", ",", "0.00204181062645716`", ",", 
     "0.0019433924164049083`", ",", "0.0018489990704652409`", ",", 
     "0.001758516137229708`", ",", "0.0016718287220141592`", ",", 
     "0.001588821841410659`", ",", "0.001509380749340127`", ",", 
     "0.0014333912357526585`", ",", "0.001360739899146017`", ",", 
     "0.0012913143940875469`", ",", "0.0012250036549316995`", ",", 
     "0.0011616980969251622`", ",", "0.0011012897958850537`", ",", 
     "0.0010436726476235178`", ",", "0.0009887425082749132`", ",", 
     "0.0009363973166603591`", ",", "0.0008865371997992228`", ",", 
     "0.0008390645626486839`", ",", "0.0007938841631214469`", ",", 
     "0.0007509031733983113`", ",", "0.0007100312285171376`", ",", 
     "0.0006711804631831811`", ",", "0.0006342655377081058`", ",", 
     "0.0005992036539466018`", ",", "0.0005659145620606795`", ",", 
     "0.0005343205589026906`", ",", "0.0005043464787691251`", ",", 
     "0.00047591967723850166`", ",", "0.00044897000876836974`", ",", 
     "0.00042342979868873203`", ",", "0.0003992338101922331`", ",", 
     "0.00037631920688534155`", ",", "0.0003546255114295984`", ",", 
     "0.00033409456076788477`", ",", "0.000314670458397659`", ",", 
     "0.00029629952412126384`", ",", "0.000278930241672776`", ",", 
     "0.000262513204591464`", ",", "0.00024700106068378656`", ",", 
     "0.0002323484553889857`", ",", "0.00021851197433773152`", ",", 
     "0.0002054500853689398`", ",", "0.0001931230802468034`", ",", 
     "0.000181493016298239`", ",", "0.00017052365817032345`", ",", 
     "0.00016018041988786122`", ",", "0.00015043030737294796`", ",", 
     "0.00014124186157124895`", ",", "0.0001325851023136563`", ",", 
     "0.0001244314730269876`", ",", "0.00011675378639340753`", ",", 
     "0.0001095261710452442`", ",", "0.00010272401936980273`", ",", 
     "0.00009632393648760036`", ",", "0.00009030369045712539`", ",", 
     "0.00008464216374970975`", ",", "0.0000793193060293672`", ",", 
     "0.00007431608826443788`", ",", "0.00006961445819056527`", ",", 
     "0.00006519729713786444`", ",", "0.00006104837822909126`", ",", 
     "0.00005715232595014926`", ",", "0.00005349457708933963`", ",", 
     "0.00005006134303733724`", ",", "0.00004683957343592444`", ",", 
     "0.0000438169211600101`", ",", "0.000040981708614362405`", ",", 
     "0.00003832289532377207`", ",", "0.00003583004679300242`", ",", 
     "0.0000334933046108501`", ",", "0.000031303357770909905`", ",", 
     "0.000029251415180185186`", ",", "0.000027329179325487303`", ",", 
     "0.00002552882106660449`", ",", "0.000023842955524470226`", ",", 
     "0.000022264619032005298`", ",", "0.00002078724711492831`", ",", 
     "0.00001940465346960982`", ",", "0.000018111009904969165`", ",", 
     "0.000016900827215466618`", ",", "0.00001576893695241243`", ",", 
     "0.000014710474061086113`", ",", "0.000013720860351522139`", ",", 
     "0.000012795788771261143`", ",", "0.000011931208448878634`", ",", 
     "0.00001112331047767654`", ",", "0.000010368514409548488`", ",", 
     "9.663455429699191`*^-6", ",", "9.004972183604647`*^-6", ",", 
     "8.390095228336488`*^-6", ",", "7.816036081134519`*^-6", ",", 
     "7.280176838890798`*^-6", ",", "6.780060343001778`*^-6", ",", 
     "6.31338086484711`*^-6", ",", "5.877975287961098`*^-6", ",", 
     "5.471814763771511`*^-6", ",", "5.092996818587329`*^-6", ",", 
     "4.739737890319358`*^-6", ",", "4.410366274212422`*^-6", ",", 
     "4.103315457653329`*^-6", ",", "3.817117824892635`*^-6", ",", 
     "3.550398713278798`*^-6", ",", "3.30187080334928`*^-6", ",", 
     "3.0703288258530023`*^-6", ",", "2.8546445694914286`*^-6", ",", 
     "2.65376217386055`*^-6", ",", "2.4666936927523482`*^-6", ",", 
     "2.292514913631468`*^-6", ",", "2.130361419740462`*^-6", ",", 
     "1.9794248819045994`*^-6", ",", "1.8389495677049224`*^-6", ",", 
     "1.708229056265657`*^-6", ",", "1.5866031474595423`*^-6", ",", 
     "1.47345495487179`*^-6", ",", "1.3682081723809479`*^-6", ",", 
     "1.2703245047125877`*^-6", ",", "1.179301252800111`*^-6", ",", 
     "1.0946690452462207`*^-6", ",", "1.0159897076191486`*^-6", ",", 
     "9.428542617399491`*^-7", ",", "8.748810475214876`*^-7", ",", 
     "8.117139603066158`*^-7", ",", "7.530207970229066`*^-7", ",", 
     "6.984917048246962`*^-7", ",", "6.478377262305391`*^-7", ",", 
     "6.007894350860398`*^-7", ",", "5.570956579888732`*^-7", ",", 
     "5.165222761051553`*^-7", ",", "4.788511025847041`*^-7", ",", 
     "4.43878831047619`*^-7", ",", "4.1141605086652453`*^-7", ",", 
     "3.812863252082698`*^-7", ",", "3.5332532802633`*^-7", ",", 
     "3.273800364111124`*^-7", ",", "3.0330797491029545`*^-7", ",", 
     "2.809765086256913`*^-7", ",", "2.602621820773738`*^-7", ",", 
     "2.4105010100038953`*^-7", ",", "2.2323335440470854`*^-7", ",", 
     "2.067124743855875`*^-7", ",", "1.913949313196051`*^-7", ",", 
     "1.7719466222169897`*^-7", ",", "1.640316301709442`*^-7", ",", 
     "1.5183141283794515`*^-7", ",", "1.405248182649067`*^-7", ",", 
     "1.3004752616105675`*^-7", ",", "1.2033975308142857`*^-7", ",", 
     "1.1134593995639548`*^-7", ",", "1.0301446053308478`*^-7", ",", 
     "9.529734937816729`*^-8", ",", "8.815004817480471`*^-8", ",", 
     "8.153116912500103`*^-8", ",", "7.540227434250097`*^-8", ",", 
     "6.972767019095193`*^-8", ",", "6.447421558752403`*^-8", ",", 
     "5.96111433537893`*^-8", ",", "5.510989375360519`*^-8", ",", 
     "5.094395941223097`*^-8", ",", "4.7088740862116244`*^-8", ",", 
     "4.3521412008925625`*^-8", ",", "4.022079485657085`*^-8", ",", 
     "3.716724287247668`*^-8", ",", "3.4342532414168454`*^-8", ",", 
     "3.172976167568188`*^-8", ",", "2.9313256647401474`*^-8", ",", 
     "2.707848361586691`*^-8", ",", "2.5011967760971794`*^-8", ",", 
     "2.31012174369369`*^-8", ",", "2.1334653750582908`*^-8", ",", 
     "1.970154507586402`*^-8", ",", "1.8191946167453663`*^-8", ",", 
     "1.6796641558493625`*^-8", ",", "1.5507092948518953`*^-8", ",", 
     "1.431539030713759`*^-8", ",", "1.3214206437357829`*^-8", ",", 
     "1.219675475959322`*^-8", ",", "1.125675009340801`*^-8", ",", 
     "1.0388372229059392`*^-8", ",", "9.586232094916828`*^-9", ",", 
     "8.845340339946914`*^-9", ",", "8.16107816270574`*^-9", ",", 
     "7.529170229731347`*^-9", ",", "6.945659536927165`*^-9", ",", 
     "6.406884077520666`*^-9", ",", "5.909455189514405`*^-9", ",", 
     "5.450237464261119`*^-9", ",", "5.026330105929699`*^-9", ",", 
     "4.635049639221941`*^-9", ",", "4.27391386978563`*^-9", ",", 
     "3.940627008380329`*^-9", ",", "3.633065876018936`*^-9", ",", 
     "3.349267113059402`*^-9", ",", "3.0874153205838484`*^-9", ",", 
     "2.8458320674022118`*^-9", ",", "2.6229657006779427`*^-9", ",", 
     "2.4173819025166986`*^-9", ",", "2.2277549389061078`*^-9", ",", 
     "2.0528595511651213`*^-9", ",", "1.891563443573574`*^-9", ",", 
     "1.7428203241234269`*^-9", ",", "1.6056634583788022`*^-9", ",", 
     "1.4791996992675513`*^-9", ",", "1.3626039582664626`*^-9", ",", 
     "1.2551140858988148`*^-9", ",", "1.1560261317489085`*^-9", ",", 
     "1.0646899563250152`*^-9", ",", "9.80505169080712`*^-10", ",", 
     "9.029173687447599`*^-10", ",", "8.314146638210421`*^-10", ",", 
     "7.655244527113055`*^-10", ",", "7.048104443928225`*^-10", ",", 
     "6.48869901958206`*^-10", ",", "5.973310926026685`*^-10", ",", 
     "5.498509288316872`*^-10", ",", "5.061127867655303`*^-10", ",", 
     "4.658244884422686`*^-10", ",", "4.287164359731387`*^-10", ",", 
     "3.945398862885196`*^-10", ",", "3.6306535603404205`*^-10", ",", 
     "3.3408114693888745`*^-10", ",", "3.0739198268622767`*^-10", ",", 
     "2.828177489728719`*^-10", ",", "2.6019232905504205`*^-10", ",", 
     "2.3936252764315646`*^-10", ",", "2.2018707653362182`*^-10", ",", 
     "2.0253571585282734`*^-10", ",", "1.8628834524045769`*^-10", ",", 
     "1.7133423971841548`*^-10", ",", "1.575713253803788`*^-10", ",", 
     "1.4490551039748732`*^-10", ",", "1.3325006716986335`*^-10", ",", 
     "1.225250617635085`*^-10", ",", "1.1265682705931243`*^-10", ",", 
     "1.0357747630709292`*^-10", ",", "9.522445402426284`*^-11", ",", 
     "8.75401214072915`*^-11", ",", "8.04713736359006`*^-11", ",", 
     "7.396928664611983`*^-11", ",", "6.798879113005053`*^-11", ",", 
     "6.248837168849473`*^-11", ",", "5.742978921847373`*^-11", ",", 
     "5.27778247619905`*^-11", ",", "4.850004317601865`*^-11", ",", 
     "4.4566575107412415`*^-11", ",", "4.094991587094701`*^-11", ",", 
     "3.762473993468995`*^-11", ",", "3.45677298149964`*^-11", ",", 
     "3.17574182741928`*^-11", ",", "2.9174042798001986`*^-11", ",", 
     "2.6799411407466943`*^-11", ",", "2.4616778932013447`*^-11", ",", 
     "2.261073293678253`*^-11", ",", "2.0767088558860265`*^-11", ",", 
     "1.9072791563904657`*^-11", ",", "1.7515828987259397`*^-11", ",", 
     "1.6085146772269506`*^-11", ",", "1.4770573863469813`*^-11", ",", 
     "1.356275225387469`*^-11", ",", "1.2453072524012216`*^-11", ",", 
     "1.1433614445850008`*^-11", ",", "1.049709225757184`*^-11", ",", 
     "9.636804245485124`*^-12", ",", "8.846586297355351`*^-12", ",", 
     "8.120769117347892`*^-12", ",", "7.454138816670083`*^-12", ",", 
     "6.841900616094947`*^-12", ",", "6.27964541695051`*^-12", ",", 
     "5.763319016001246`*^-12", ",", "5.289193757049418`*^-12", ",", 
     "4.853842428152231`*^-12", ",", "4.454114228186741`*^-12", ",", 
     "4.087112640191892`*^-12", ",", "3.750175061561439`*^-12", ",", 
     "3.4408540528341083`*^-12", ",", "3.1569000776002253`*^-12", ",", 
     "2.8962456159872285`*^-12", ",", "2.6569905433621966`*^-12", ",", 
     "2.437388674356598`*^-12", ",", "2.235835380130957`*^-12", ",", 
     "2.050856194005015`*^-12", ",", "1.8810963272285227`*^-12", ",", 
     "1.7253110228017215`*^-12", ",", "1.5823566809124362`*^-12", ",", 
     "1.4511826947750394`*^-12", ",", "1.3308239404690528`*^-12", ",", 
     "1.2203938688131101`*^-12", ",", "1.1190781514022103`*^-12", ",", 
     "1.0261288367092738`*^-12", ",", "9.408589756306159`*^-13", ",", 
     "8.626376790617941`*^-13", ",", "7.90885573046374`*^-13", ",", 
     "7.250706197648926`*^-13", ",", "6.647042751426064`*^-13", ",", 
     "6.093379561690111`*^-13", ",", "5.585597931549264`*^-13", ",", 
     "5.119916441182224`*^-13", ",", "4.692863503000666`*^-13", ",", 
     "4.3012521348192313`*^-13", ",", "3.942156773104965`*^-13", ",", 
     "3.612891962536701`*^-13", ",", "3.3109927711466483`*^-13", ",", 
     "3.034196792328694`*^-13", ",", "2.780427606061201`*^-13", ",", 
     "2.54777958188057`*^-13", ",", "2.334503915524052`*^-13", ",", 
     "2.138995799799577`*^-13", ",", "1.9597826381947472`*^-13", ",", 
     "1.7955132170606705`*^-13", ",", "1.644947758948408`*^-13", ",", 
     "1.5069487858822662`*^-13", ",", "1.3804727270671473`*^-13", ",", 
     "1.2645622107855627`*^-13", ",", "1.1583389850795755`*^-13", ",", 
     "1.0609974162669016`*^-13", ",", "9.717985184391532`*^-14", ",", 
     "8.900644708618205`*^-14", ",", "8.151735836659582`*^-14", ",", 
     "7.46555675414516`*^-14", ",", "6.836878290638202`*^-14", ",", 
     "6.260904955431264`*^-14", ",", "5.733239166611076`*^-14", ",", 
     "5.2498484133477896`*^-14", ",", "4.807035112395845`*^-14", ",", 
     "4.4014089391372805`*^-14", ",", "4.029861431288029`*^-14", ",", 
     "3.68954267974729`*^-14", ",", "3.377839936113468`*^-14", ",", 
     "3.092357980222588`*^-14", ",", "2.8309011037831683`*^-14", ",", 
     "2.5914565778743135`*^-14", ",", "2.37217948282341`*^-14", ",", 
     "2.171378788861599`*^-14", ",", "1.9875045850388508`*^-14", ",", 
     "1.819136362229827`*^-14", ",", "1.6649722637357713`*^-14", ",", 
     "1.5238192240406248`*^-14", ",", "1.3945839227612297`*^-14", ",", 
     "1.276264486788014`*^-14", ",", "1.1679428790858378`*^-14", ",", 
     "1.0687779176540214`*^-14", ",", "9.779988727654164`*^-15", ",", 
     "8.94899594849858`*^-15", ",", "8.188331292876206`*^-15", ",", 
     "7.492067779615007`*^-15", ",", "6.854775707075143`*^-15", ",", 
     "6.271481128274339`*^-15", ",", "5.737627776032806`*^-15", ",", 
     "5.249042153042796`*^-15", ",", "4.801901525191002`*^-15", ",", 
     "4.392704577972467`*^-15", ",", "4.018244515587925`*^-15", ",", 
     "3.6755844004549665`*^-15", ",", "3.3620345475181958`*^-15", ",", 
     "3.0751318030354823`*^-15", ",", "2.812620551556844`*^-15", ",", 
     "2.5724353077017868`*^-15", ",", "2.3526847611734146`*^-15", ",", 
     "2.151637154309505`*^-15", ",", "1.9677068814411135`*^-15", ",", 
     "1.7994422084808577`*^-15", ",", "1.6455140195626151`*^-15", ",", 
     "1.5047055052633693`*^-15", ",", "1.375902714012825`*^-15", ",", 
     "1.2580858947889725`*^-15", ",", "1.150321565155654`*^-15", ",", 
     "1.0517552441651795`*^-15", ",", "9.616047946653135`*^-16", ",", 
     "8.791543241524263`*^-16", ",", "8.037485975354`*^-16", ",", 
     "7.347879190486349`*^-16", ",", "6.717234441066657`*^-16", ",", 
     "6.140528851529107`*^-16", ",", "5.613165785456608`*^-16", ",", 
     "5.130938822674719`*^-16", ",", "4.689998767601108`*^-16", ",", 
     "4.28682343494768`*^-16", ",", "3.9181899800358376`*^-16", ",", 
     "3.5811495603939205`*^-16", ",", "3.2730041331042105`*^-16", ",", 
     "2.991285208688084`*^-16", ",", "2.7337343972836656`*^-16", ",", 
     "2.49828559659276`*^-16", ",", "2.283048683655537`*^-16", ",", 
     "2.0862945840468356`*^-16", ",", "1.9064416026634875`*^-16", ",", 
     "1.742042909967267`*^-16", ",", "1.5917750864357397`*^-16", ",", 
     "1.4544276361204272`*^-16", ",", "1.328893387679615`*^-16", ",", 
     "1.2141597080981682`*^-16", ",", "1.1093004605805993`*^-16", ",", 
     "1.0134686438536931`*^-16", ",", "9.258896553848265`*^-17", ",", 
     "8.458551258515618`*^-17", ",", "7.727172766237955`*^-17", ",", 
     "7.058837560752833`*^-17", ",", "6.448129142575341`*^-17", ",", 
     "5.890094788741251`*^-17", ",", "5.380205986133799`*^-17", ",", 
     "4.914322227557968`*^-17", ",", "4.4886578859144706`*^-17", ",", 
     "4.0997519058176134`*^-17", ",", "3.744440073980087`*^-17", ",", 
     "3.41982964982174`*^-17", ",", "3.123276156202511`*^-17", ",", 
     "2.8523621470733426`*^-17", ",", "2.6048777843125682`*^-17", ",", 
     "2.3788030701878265`*^-17", ",", "2.1722915948638282`*^-17", ",", 
     "1.9836556702641355`*^-17", ",", "1.8113527324820684`*^-17", ",", 
     "1.6539729049057578`*^-17", ",", "1.51022762335213`*^-17", ",", 
     "1.3789392328647125`*^-17", ",", "1.259031473485172`*^-17", ",", 
     "1.1495207793176554`*^-17", ",", "1.049508321622509`*^-17", ",", 
     "9.581727325515771`*^-18", ",", "8.74763451516512`*^-18", ",", 
     "7.985946411061874`*^-18", ",", "7.290396239775839`*^-18", ",", 
     "6.655257962714867`*^-18", ",", "6.075299768821143`*^-18", ",", 
     "5.5457415536779096`*^-18", ",", "5.0622160445494095`*^-18", ",", 
     "4.6207332598471434`*^-18", ",", "4.2176480180306904`*^-18", ",", 
     "3.849630235218455`*^-18", ",", "3.513637772992675`*^-18", ",", 
     "3.2068916182076005`*^-18", ",", "2.9268531952091885`*^-18", ",", 
     "2.671203627894783`*^-18", ",", "2.4378247846155544`*^-18", ",", 
     "2.2247819531754217`*^-18", ",", "2.0303080062195275`*^-18", ",", 
     "1.8527889292359357`*^-18", ",", "1.6907505943097266`*^-18", ",", 
     "1.5428466727553278`*^-18", ",", "1.4078475888892369`*^-18", ",", 
     "1.2846304255635757`*^-18", ",", "1.1721696997270414`*^-18", ",", 
     "1.069528933274259`*^-18", ",", "9.758529508426519`*^-19", ",", 
     "8.90360842068313`*^-19", ",", "8.123395311654193`*^-19", ",", 
     "7.411379015898569`*^-19", ",", "6.761614280258143`*^-19", ",", 
     "6.168672720297044`*^-19", ",", "5.627598014113995`*^-19", ",", 
     "5.133864968582699`*^-19", ",", "4.68334212440095`*^-19", ",", 
     "4.272257594975603`*^-19", ",", "3.8971678603658815`*^-19", ",", 
     "3.5549292614606547`*^-19", ",", "3.2426719614674884`*^-19", ",", 
     "2.9577761618174783`*^-19", ",", "2.697850377900185`*^-19", ",", 
     "2.4607115967839167`*^-19", ",", "2.2443671543821095`*^-19", ",", 
     "2.0469981835193612`*^-19", ",", "1.8669444971429085`*^-19", ",", 
     "1.702690782619651`*^-19", ",", "1.5528539937491243`*^-19", ",", 
     "1.4161718368949998`*^-19", ",", "1.2914922565703572`*^-19", ",", 
     "1.1777638339768483`*^-19", ",", "1.074027019461006`*^-19", ",", 
     "9.794061266721273`*^-20", ",", "8.931020224406232`*^-20", ",", 
     "8.143854520937149`*^-20", ",", "7.425909451328218`*^-20", ",", 
     "6.771112509560853`*^-20", ",", "6.173922586586471`*^-20", ",", 
     "5.629283589177287`*^-20", ",", "5.1325820960145845`*^-20", ",", 
     "4.679608700591438`*^-20", ",", "4.2665227208323895`*^-20", ",", 
     "3.889819983041823`*^-20", ",", "3.5463034131108565`*^-20", ",", 
     "3.2330561910451485`*^-20", ",", "2.9474172460110636`*^-20", ",", 
     "2.6869588884071778`*^-20", ",", "2.449466393109253`*^-20", ",", 
     "2.2329193641532178`*^-20", ",", "2.0354747258438495`*^-20", ",", 
     "1.8554511987266808`*^-20", ",", "1.6913151311470134`*^-20", ",", 
     "1.5416675683431256`*^-20", ",", "1.405232451272504`*^-20", ",", 
     "1.2808458467340288`*^-20", ",", "1.1674461189021625`*^-20", ",", 
     "1.0640649602012873`*^-20", ",", "9.698192065834591`*^-21", ",", 
     "8.839033687894571`*^-21", ",", "8.055828171245751`*^-21", ",", 
     "7.341875627159042`*^-21", ",", "6.691065831817817`*^-21", ",", 
     "6.097826451768458`*^-21", ",", "5.557075804158802`*^-21", ",", 
     "5.064179755595266`*^-21", ",", "4.614912397967223`*^-21", ",", 
     "4.205420171105342`*^-21", ",", "3.8321891309197426`*^-21", ",", 
     "3.492015087941064`*^-21", ",", "3.181976365179941`*^-21", ",", 
     "2.8994089461258592`*^-21", ",", "2.6418838037059853`*^-21", ",", 
     "2.4071862192837327`*^-21", ",", "2.193296917446448`*^-21", ",", 
     "1.9983748575497388`*^-21", ",", "1.8207415368786508`*^-21", ",", 
     "1.658866672968176`*^-21", ",", "1.511355144202698`*^-21", ",", 
     "1.3769350783819049`*^-21", ",", "1.2544469885871962`*^-21", ",", 
     "1.1428338644877842`*^-21", ",", "1.0411321352627247`*^-21", ",", 
     "9.484634276507906`*^-22", ",", "8.64027049335537`*^-22", ",", 
     "7.870931339837427`*^-22", ",", "7.169963898326069`*^-22", ",", 
     "6.531303988110985`*^-22", ",", "5.9494241782610985`*^-22", ",", 
     "5.419286380833597`*^-22", ",", "4.936298621816706`*^-22", ",", 
     "4.496275622496394`*^-22", ",", "4.095402856153342`*^-22", ",", 
     "3.730203774394104`*^-22", ",", "3.397509924245441`*^-22", ",", 
     "3.094433701617849`*^-22", ",", "2.818343509078292`*^-22", ",", 
     "2.5668411062502294`*^-22", ",", "2.3377409597520745`*^-22", ",", 
     "2.1290514165491696`*^-22", ",", "1.9389575400715653`*^-22", ",", 
     "1.765805462570375`*^-22", ",", "1.6080881200677986`*^-22", ",", 
     "1.4644322480084087`*^-22", ",", "1.3335865264407933`*^-22", ",", 
     "1.2144107733393635`*^-22", ",", "1.1058660935984117`*^-22", ",", 
     "1.0070058993695111`*^-22", ",", "9.169677248376475`*^-23", ",", 
     "8.349657653037082`*^-23", ",", "7.602840766181859`*^-23", ",", 
     "6.922703766454609`*^-23", ",", "6.303303955771829`*^-23", ",", 
     "5.739227266007138`*^-23", ",", "5.225541327037987`*^-23", ",", 
     "4.7577526929581674`*^-23", ",", "4.331767858821216`*^-23", ",", 
     "3.943857732711972`*^-23", ",", "3.590625257521247`*^-23", ",", 
     "3.268975903772238`*^-23", ",", "2.9760907794458257`*^-23", ",", 
     "2.7094021251837974`*^-23", ",", "2.466570983704788`*^-23", ",", 
     "2.245466850920891`*^-23", ",", "2.044149133252121`*^-23", ",", 
     "1.8608502511455822`*^-23", ",", "1.6939602429482854`*^-23", ",", 
     "1.5420127361773876`*^-23", ",", "1.4036721649889022`*^-23", ",", 
     "1.2777221233657898`*^-23", ",", "1.1630547533201416`*^-23", ",", 
     "1.0586610763151617`*^-23", ",", "9.636221842368692`*^-24", ",", 
     "8.77101213652197`*^-24", ",", "7.983360338426371`*^-24", ",", 
     "7.266325852584683`*^-24", ",", "6.613588106505044`*^-24", ",", 
     "6.0193912625214454`*^-24", ",", "5.478493850480785`*^-24", ",", 
     "4.986122884171753`*^-24", ",", "4.5379320631226056`*^-24", ",", 
     "4.129963696718456`*^-24", ",", "3.7586140197866286`*^-24", ",", 
     "3.420601598147076`*^-24", ",", "3.112938549375189`*^-24", ",", 
     "2.8329043284062913`*^-24", ",", "2.5780218498338036`*^-24", ",", 
     "2.3460357390073126`*^-24", ",", "2.134892522496653`*^-24", ",", 
     "1.942722585312142`*^-24", ",", "1.767823737603985`*^-24", ",", 
     "1.6086462475375685`*^-24", ",", "1.4637792097758977`*^-24", ",", 
     "1.3319381306057377`*^-24", ",", "1.2119536213197664`*^-24", ",", 
     "1.1027611011045743`*^-24", ",", "1.0033914194665786`*^-24", ",", 
     "9.129623162307017`*^-25", ",", "8.306706444389481`*^-25", ",", 
     "7.557852881208542`*^-25", ",", "6.876407129624163`*^-25", ",", 
     "6.25631093416965`*^-25", ",", "5.692049648281326`*^-25", ",", 
     "5.178603537150643`*^-25", ",", "4.711403435429443`*^-25", ",", 
     "4.286290371038591`*^-25", ",", "3.8994788009692556`*^-25", ",", 
     "3.547523136524534`*^-25", ",", "3.227287264200427`*^-25", ",", 
     "2.9359167945985263`*^-25", ",", "2.670813795625344`*^-25", ",", 
     "2.4296137879719654`*^-25", ",", "2.2101648006712713`*^-25", ",", 
     "2.0105083025703634`*^-25", ",", "1.828861841989609`*^-25", ",", 
     "1.663603241809825`*^-25", ",", "1.5132562108655145`*^-25", ",", 
     "1.3764772449434913`*^-25", ",", "1.2520437020005995`*^-25", ",", 
     "1.1388429465201191`*^-25", ",", "1.0358624673135137`*^-25", ",", 
     "9.42180881624204`*^-26", ",", "8.569597461775585`*^-26", ",", 
     "7.794361029140787`*^-26", ",", "7.089156936028048`*^-26", ",", 
     "6.447667834154967`*^-26", ",", "5.864145389005851`*^-26", ",", 
     "5.333359106759866`*^-26", ",", "4.850549756042654`*^-26", ",", 
     "4.411386972611197`*^-26", ",", "4.0119306719416795`*^-26", ",", 
     "3.648595928257315`*^-26", ",", "3.318121009101024`*^-26", ",", 
     "3.0175382823942253`*^-26", ",", "2.7441477382713027`*^-26", ",", 
     "2.4954928910615825`*^-26", ",", "2.269338847809127`*^-26", ",", 
     "2.0636523488594574`*^-26", ",", "1.8765836034693402`*^-26", ",", 
     "1.706449759263754`*^-26", ",", "1.5517198588123776`*^-26", ",", 
     "1.4110011497531955`*^-26", ",", "1.2830266268686033`*^-26", ",", 
     "1.1666436954249093`*^-26", ",", "1.0608038550152266`*^-26", ",", 
     "9.645533121856596`*^-27", ",", "8.770244383549303`*^-27", ",", 
     "7.974279970305483`*^-27", ",", "7.250460711462368`*^-27", ",", 
     "6.592256275556245`*^-27", ",", "5.993726613709067`*^-27", ",", 
     "5.4494686798205425`*^-27", ",", "4.954567952775616`*^-27", ",", 
     "4.5045543285298814`*^-27", ",", "4.095361988762664`*^-27", ",", 
     "3.723292888131748`*^-27", ",", "3.3849835343370366`*^-27", ",", 
     "3.077374764486636`*^-27", ",", "2.7976842479168384`*^-27", ",", 
     "2.5433814698824254`*^-27", ",", "2.3121649726203927`*^-27", ",", 
     "2.1019416503934945`*^-27", ",", "1.9108079134181665`*^-27", ",", 
     "1.737032552235609`*^-27", ",", "1.5790411492433248`*^-27", ",", 
     "1.4354018979006136`*^-27", ",", "1.3048127026780763`*^-27", ",", 
     "1.18608944424917`*^-27", ",", "1.0781553048224957`*^-27", ",", 
     "9.800310579791001`*^-28", ",", "8.908262359934713`*^-28", ",", 
     "8.097310954565813`*^-28", ",", "7.360093091538179`*^-28", ",", 
     "6.689913186432902`*^-28", ",", "6.080682878884297`*^-28", ",", 
     "5.52686603675543`*^-28", ",", "5.0234287343975165`*^-28", ",", 
     "4.5657937557509205`*^-28", ",", "4.14979921356028`*^-28", ",", 
     "3.771660912842519`*^-28", ",", "3.4279381202928314`*^-28", ",", 
     "3.1155024318380974`*^-28", ",", "2.8315094583216517`*^-28", ",", 
     "2.5733730745752727`*^-28", ",", "2.3387420001287035`*^-28", ",", 
     "2.125478500728963`*^-28", ",", "1.9316390188776412`*^-28", ",", 
     "1.7554565589140762`*^-28", ",", "1.5953246679302072`*^-28", ",", 
     "1.4497828681397412`*^-28", ",", "1.3175034093678674`*^-28", ",", 
     "1.1972792221946877`*^-28", ",", "1.0880129630817678`*^-28", ",", 
     "9.887070526332138`*^-29", ",", "8.984546170780752`*^-29", ",", 
     "8.164312511900526`*^-29", ",", "7.418875282553087`*^-29", ",", 
     "6.741421894266877`*^-29", ",", "6.125759509224192`*^-29", ",", 
     "5.56625873094487`*^-29", ",", "5.057802404560487`*^-29", ",", 
     "4.595739063639654`*^-29", ",", "4.175840602429412`*^-29", ",", 
     "3.794263790494845`*^-29", ",", "3.4475152814113443`*^-29", ",", 
     "3.132419798701706`*^-29", ",", "2.8460912108967526`*^-29", ",", 
     "2.5859062336908156`*^-29", ",", "2.3494805208962268`*^-29", ",", 
     "2.134646927487285`*^-29", ",", "1.9394357476576876`*^-29", ",", 
     "1.7620567486726248`*^-29", ",", "1.600882837538116`*^-29", ",", 
     "1.4544352122816705`*^-29", ",", "1.3213698630729217`*^-29", ",", 
     "1.2004653006311845`*^-29", ",", "1.0906114004790851`*^-29", ",", 
     "9.907992617073242`*^-30", ",", "9.00111988106348`*^-30", ",", 
     "8.177163078789866`*^-30", ",", "7.428549557492207`*^-30", ",", 
     "6.748397481946908`*^-30", ",", "6.130452888166754`*^-30", ",", 
     "5.569032465776747`*^-30", ",", "5.0589715483504646`*^-30", ",", 
     "4.5955768382623534`*^-30", ",", "4.174583435596362`*^-30", ",", 
     "3.792115779739048`*^-30", ",", "3.444652147828073`*^-30", ",", 
     "3.1289923865462666`*^-30", ",", "2.842228583138895`*^-30", ",", 
     "2.581718408253279`*^-30", ",", "2.3450608874967286`*^-30", ",", 
     "2.130074380700786`*^-30", ",", "1.934776567966788`*^-30", ",", 
     "1.7573662598314252`*^-30", ",", "1.596206865496654`*^-30", ",", 
     "1.4498113681662934`*^-30", ",", "1.3168286702586262`*^-30", ",", 
     "1.1960311837446604`*^-30", ",", "1.0863035522084525`*^-30", ",", 
     "9.866324015419037`*^-31", ",", "8.960970255651751`*^-31", ",", 
     "8.13860921390451`*^-31", ",", "7.391640970984509`*^-31", ",", 
     "6.713160813442601`*^-31", ",", "6.096895709156185`*^-31", ",", 
     "5.537146580909423`*^-31", ",", "5.028735849389557`*^-31", ",", 
     "4.566959765149358`*^-31", ",", "4.147545092839725`*^-31", ",", 
     "3.766609750790686`*^-31", ",", "3.4206270451750695`*^-31", ",", 
     "3.106393170855597`*^-31", ",", "2.8209976808921147`*^-31", ",", 
     "2.561796653842839`*^-31", ",", "2.326388312678897`*^-31", ",", 
     "2.1125908715699367`*^-31", ",", "1.918422407194183`*^-31", ",", 
     "1.742082569765223`*^-31", ",", "1.581935965818196`*^-31", ",", 
     "1.436497060114194`*^-31", ",", "1.3044164579426206`*^-31", ",", 
     "1.184468441754154`*^-31", ",", "1.0755396475571197`*^-31", ",", 
     "9.766187769624014`*^-32", ",", "8.86787250261851`*^-32", ",", 
     "8.052107145592314`*^-32", ",", "7.31131328819782`*^-32", ",", 
     "6.638607548362527`*^-32", ",", "6.027737895907882`*^-32", ",", 
     "5.473025803825994`*^-32", ",", "4.969313694447317`*^-32", ",", 
     "4.511917196383823`*^-32", ",", "4.0965817723458424`*^-32", ",", 
     "3.719443318111137`*^-32", ",", "3.3769923694392294`*^-32", ",", 
     "3.0660415869067063`*^-32", ",", "2.78369621879376`*^-32", ",", 
     "2.527327269554686`*^-32", ",", "2.294547126306227`*^-32", ",", 
     "2.0831874183956538`*^-32", ",", "1.8912789056725527`*^-32", ",", 
     "1.7170332097728848`*^-32", ",", "1.5588262197021076`*^-32", ",", 
     "1.415183018431848`*^-32", ",", "1.2847641912430308`*^-32", ",", 
     "1.1663533892862467`*^-32", ",", "1.0588460334042113`*^-32", ",", 
     "9.612390537776995`*^-33", ",", "8.726215705118594`*^-33", ",", 
     "7.921664289619577`*^-33", ",", "7.191225114862449`*^-33", ",", 
     "6.528077544810809`*^-33", ",", "5.9260280606565506`*^-33", ",", 
     "5.3794526570037625`*^-33", ",", "4.883244523987037`*^-33", ",", 
     "4.432766530762398`*^-33", ",", "4.023808070182384`*^-33", ",", 
     "3.652545864781023`*^-33", ",", "3.3155083708205416`*^-33", ",", 
     "3.0095434504264916`*^-33", ",", "2.7317890120680724`*^-33", ",", 
     "2.4796463471039286`*^-33", ",", "2.250755915063567`*^-33", ",", 
     "2.042975353000602`*^-33", ",", "1.8543595048451085`*^-33", ",", 
     "1.6831422853881643`*^-33", ",", "1.5277202105246619`*^-33", ",", 
     "1.3866374408173368`*^-33", ",", "1.258572199467965`*^-33", ",", 
     "1.1423244385202877`*^-33", ",", "1.0368046386908714`*^-33", ",", 
     "9.410236387356195`*^-34", ",", "8.540833998080367`*^-34", ",", 
     "7.751686189387619`*^-34", ",", "7.035391136444207`*^-34", ",", 
     "6.385229068302841`*^-34", ",", "5.7950994765165355`*^-34", ",", 
     "5.259464099034093`*^-34", ",", "4.773295148703193`*^-34", ",", 
     "4.332028304421188`*^-34", ",", "3.931520027219984`*^-34", ",", 
     "3.5680088037607962`*^-34", ",", "3.2380799562163883`*^-34", ",", 
     "2.9386336906728667`*^-34", ",", "2.6668560862953973`*^-34", ",", 
     "2.420192754851809`*^-34", ",", "2.1963249250280157`*^-34", ",", 
     "1.9931477285295865`*^-34", ",", "1.8087504854535645`*^-34", ",", 
     "1.6413988050237485`*^-34", ",", "1.4895183346833768`*^-34", ",", 
     "1.3516800058883244`*^-34", ",", "1.2265866388837529`*^-34", ",", 
     "1.1130607814069215`*^-34", ",", "1.0100336677560345`*^-34", ",", 
     "9.165351951061723`*^-35", ",", "8.316848234355184`*^-35", ",", 
     "7.546833140360816`*^-35", ",", "6.848052294031112`*^-35", ",", 
     "6.213921243987737`*^-35", ",", "5.638463650345341`*^-35", ",", 
     "5.116255170728742`*^-35", ",", "4.6423725196694394`*^-35", ",", 
     "4.2123472248587085`*^-35", ",", "3.8221236475865214`*^-35", ",", 
     "3.468020874515942`*^-35", ",", "3.146698124101608`*^-35", ",", 
     "2.855123343794945`*^-35", ",", "2.5905447039931743`*^-35", ",", 
     "2.3504647217614567`*^-35", ",", "2.1326167719396602`*^-35", ",", 
     "1.9349437655659638`*^-35", ",", "1.7555787958167457`*^-35", ",", 
     "1.592827570064737`*^-35", ",", "1.4451524633664275`*^-35", ",", 
     "1.3111580438611683`*^-35", ",", "1.1895779343394965`*^-35", ",", 
     "1.0792628867453493`*^-35"}], "}"}]}], "}"}]], "Output",
 CellChangeTimes->{3.767490160901676*^9},
 CellLabel->"Out[14]=",ExpressionUUID->"66fb78f4-f7e2-409e-89da-d8f10111b3a6"]
}, Open  ]],

Cell[BoxData[
 RowBox[{
  RowBox[{"h", "[", "i_", "]"}], ":=", 
  RowBox[{"1", "-", 
   RowBox[{"Sum", "[", 
    RowBox[{
     RowBox[{
      RowBox[{
       RowBox[{"Mft", "[", 
        RowBox[{"[", "i", "]"}], "]"}], "[", 
       RowBox[{"[", "r", "]"}], "]"}], "^", "2"}], ",", 
     RowBox[{"{", 
      RowBox[{"r", ",", "1", ",", "1000"}], "}"}]}], "]"}]}]}]], "Input",
 CellChangeTimes->{{3.767490222324796*^9, 3.7674902814827995`*^9}, {
  3.7674904286825867`*^9, 3.767490503024437*^9}, {3.7674905939249907`*^9, 
  3.767490598142771*^9}, {3.7674906321644077`*^9, 3.767490666343874*^9}},
 CellLabel->"In[34]:=",ExpressionUUID->"9e490df3-ad23-4ee6-b66d-84618feab9f4"],

Cell[CellGroupData[{

Cell[BoxData[
 RowBox[{"hvec", "=", 
  RowBox[{"Table", "[", 
   RowBox[{
    RowBox[{"h", "[", "i", "]"}], ",", 
    RowBox[{"{", 
     RowBox[{"i", ",", "n"}], "}"}]}], "]"}]}]], "Input",
 CellChangeTimes->{{3.767490511007012*^9, 3.7674905193331766`*^9}, {
  3.7674905791159363`*^9, 3.7674906261189437`*^9}, {3.7674941520471344`*^9, 
  3.7674941535937047`*^9}},
 CellLabel->"In[32]:=",ExpressionUUID->"4038695b-4721-4637-9cb0-8deb341bb3f9"],

Cell[BoxData[
 RowBox[{"{", 
  RowBox[{
  "0.9473684210526315`", ",", "0.973611313602566`", ",", 
   "0.9802265579849594`", ",", "0.9835252191589872`", ",", 
   "0.985585715374295`", ",", "0.9870277171568368`", ",", 
   "0.988109074922618`", ",", "0.9889586414681358`", ",", 
   "0.9896488739825243`"}], "}"}]], "Output",
 CellChangeTimes->{{3.767490626993702*^9, 3.7674906625947175`*^9}, 
   3.7674941548589754`*^9},
 CellLabel->"Out[32]=",ExpressionUUID->"3e2f6013-55dc-4538-b6bf-677260a26922"]
}, Open  ]],

Cell[BoxData[
 RowBox[{
  RowBox[{"h2", "[", "i_", "]"}], ":=", 
  RowBox[{"1", "-", 
   RowBox[{"Sum", "[", 
    RowBox[{
     RowBox[{
      RowBox[{
       RowBox[{"Mft", "[", 
        RowBox[{"[", "i", "]"}], "]"}], "[", 
       RowBox[{"[", "r", "]"}], "]"}], "^", "2"}], ",", 
     RowBox[{"{", 
      RowBox[{"r", ",", "1", ",", "500"}], "}"}]}], "]"}]}]}]], "Input",
 CellChangeTimes->{{3.7674942431664295`*^9, 3.767494259725003*^9}},
 CellLabel->"In[37]:=",ExpressionUUID->"fc2add58-5694-4d1d-a9c0-feb04a8ec17d"],

Cell[CellGroupData[{

Cell[BoxData[
 RowBox[{"hvec2", "=", 
  RowBox[{"Table", "[", 
   RowBox[{
    RowBox[{"h2", "[", "i", "]"}], ",", 
    RowBox[{"{", 
     RowBox[{"i", ",", "n"}], "}"}]}], "]"}]}]], "Input",
 CellChangeTimes->{{3.767494269957009*^9, 3.7674942712848215`*^9}},
 CellLabel->"In[38]:=",ExpressionUUID->"1ba50c28-9569-4027-b707-1255833b0b5d"],

Cell[BoxData[
 RowBox[{"{", 
  RowBox[{
  "0.9473684210526315`", ",", "0.973611313602566`", ",", 
   "0.9802265579849594`", ",", "0.9835252191589872`", ",", 
   "0.985585715374295`", ",", "0.9870277171568368`", ",", 
   "0.988109074922618`", ",", "0.9889586414681358`", ",", 
   "0.9896488739825243`"}], "}"}]], "Output",
 CellChangeTimes->{3.767494272737568*^9},
 CellLabel->"Out[38]=",ExpressionUUID->"18fb16cb-7d88-4f9e-919e-e8960d3c6151"]
}, Open  ]],

Cell[CellGroupData[{

Cell[BoxData[
 RowBox[{"ListLinePlot", "[", 
  RowBox[{"hvec", "[", 
   RowBox[{"[", 
    RowBox[{"Range", "[", "n", "]"}], "]"}], "]"}], "]"}]], "Input",
 CellChangeTimes->{{3.7536937955656705`*^9, 3.753693824185267*^9}, {
  3.7536944076652784`*^9, 3.7536944139955287`*^9}, {3.7674907566038837`*^9, 
  3.7674907954072294`*^9}, {3.767490874263709*^9, 3.7674909410449705`*^9}, {
  3.7674910007339993`*^9, 3.7674910097631893`*^9}},
 CellLabel->"In[31]:=",ExpressionUUID->"c2dccc30-2d27-4c1f-ac6e-be5d202c0d39"],

Cell[BoxData[
 GraphicsBox[{{}, {{}, {}, 
    {RGBColor[0.368417, 0.506779, 0.709798], PointSize[
      NCache[
       Rational[7, 360], 0.019444444444444445`]], AbsoluteThickness[1.6], 
     LineBox[{{1., 0.9473684210526315}, {2., 0.973611313602566}, {3., 
      0.9802265579849594}, {4., 0.9835252191589872}, {5., 
      0.985585715374295}, {6., 0.9870277171568368}, {7., 0.988109074922618}, {
      8., 0.9889586414681358}, {9., 0.9896488739825243}}]}}, {}, {}, {}, {}},
  AspectRatio->NCache[GoldenRatio^(-1), 0.6180339887498948],
  Axes->{True, True},
  AxesLabel->{None, None},
  AxesOrigin->{0., 0.9452543984061369},
  DisplayFunction->Identity,
  Frame->{{False, False}, {False, False}},
  FrameLabel->{{None, None}, {None, None}},
  FrameTicks->{{Automatic, Automatic}, {Automatic, Automatic}},
  GridLines->{None, None},
  GridLinesStyle->Directive[
    GrayLevel[0.5, 0.4]],
  ImagePadding->All,
  Method->{"CoordinatesToolOptions" -> {"DisplayFunction" -> ({
        (Identity[#]& )[
         Part[#, 1]], 
        (Identity[#]& )[
         Part[#, 2]]}& ), "CopiedValueFunction" -> ({
        (Identity[#]& )[
         Part[#, 1]], 
        (Identity[#]& )[
         Part[#, 2]]}& )}},
  PlotRange->{{0., 9.}, {0.9473684210526315, 0.9896488739825243}},
  PlotRangeClipping->True,
  PlotRangePadding->{{
     Scaled[0.02], 
     Scaled[0.02]}, {
     Scaled[0.05], 
     Scaled[0.05]}},
  Ticks->{Automatic, Automatic}]], "Output",
 CellChangeTimes->{
  3.753693825528656*^9, 3.7536944148546257`*^9, 3.7674907896585817`*^9, {
   3.7674908774660788`*^9, 3.7674909047565885`*^9}, 3.7674909417009954`*^9, 
   3.7674910103723965`*^9},
 CellLabel->"Out[31]=",ExpressionUUID->"98845405-be63-44c7-a71d-b6dbd6fc9089"]
}, Open  ]]
},
WindowSize->{1366, 685},
WindowMargins->{{-8, Automatic}, {Automatic, -8}},
FrontEndVersion->"11.3 for Microsoft Windows (64-bit) (2018\:5e743\:670812\
\:65e5)",
StyleDefinitions->"Default.nb"
]
(* End of Notebook Content *)

(* Internal cache information *)
(*CellTagsOutline
CellTagsIndex->{}
*)
(*CellTagsIndex
CellTagsIndex->{}
*)
(*NotebookFileOutline
Notebook[{
Cell[CellGroupData[{
Cell[580, 22, 127, 2, 28, "Input",ExpressionUUID->"ab0d3982-72c1-42b3-8eb1-2182bb87f8d1"],
Cell[710, 26, 223, 3, 32, "Output",ExpressionUUID->"7b8abf19-7965-42d1-ac3f-98fdccce8cfc"]
}, Open  ]],
Cell[CellGroupData[{
Cell[970, 34, 195, 3, 28, "Input",ExpressionUUID->"6ae784b3-8245-4491-9888-7538dd3f4db1"],
Cell[1168, 39, 224, 3, 32, "Output",ExpressionUUID->"7356a32d-2048-48cc-b5d3-0d38f4c3fa53"]
}, Open  ]],
Cell[1407, 45, 560, 15, 45, "Input",ExpressionUUID->"4e09ef69-1f13-4352-b068-37792698467f"],
Cell[CellGroupData[{
Cell[1992, 64, 306, 7, 45, "Input",ExpressionUUID->"051c123b-14c0-44f6-9f4c-e45715636c36"],
Cell[2301, 73, 1684, 43, 52, "Output",ExpressionUUID->"5f23ba1c-483a-457e-9826-a68dc34c05ff"]
}, Open  ]],
Cell[CellGroupData[{
Cell[4022, 121, 141, 2, 45, "Input",ExpressionUUID->"6b420605-755e-47d0-8f82-792183c34318"],
Cell[4166, 125, 1301, 29, 181, "Output",ExpressionUUID->"515fa728-02cd-4e14-95a4-2cf3f8b7b1d8"]
}, Open  ]],
Cell[CellGroupData[{
Cell[5504, 159, 169, 3, 45, "Input",ExpressionUUID->"abd10442-b833-45ff-845e-cddbbf646dee"],
Cell[5676, 164, 1506, 41, 52, "Output",ExpressionUUID->"253d6cbe-23c3-494f-b4a9-dbc0f75d80fa"]
}, Open  ]],
Cell[CellGroupData[{
Cell[7219, 210, 234, 6, 45, "Input",ExpressionUUID->"bf0c0f69-ea1c-4d14-926d-6ee9e1cfb0f2"],
Cell[7456, 218, 294, 6, 32, "Output",ExpressionUUID->"6bb6ee2d-c3c8-432c-9e2e-64aef03dcc7b"]
}, Open  ]],
Cell[CellGroupData[{
Cell[7787, 229, 202, 5, 28, "Input",ExpressionUUID->"9377134c-eba4-46d3-a863-cce6cbad847f"],
Cell[7992, 236, 640, 12, 36, "Output",ExpressionUUID->"af19b654-b4b4-4b63-9c12-7b64ff73a4fa"]
}, Open  ]],
Cell[8647, 251, 272, 7, 45, "Input",ExpressionUUID->"7919f928-74b6-468c-ac8d-feab4fb7ff4c"],
Cell[CellGroupData[{
Cell[8944, 262, 134, 2, 28, "Input",ExpressionUUID->"fbf6b96b-79c2-40c4-a580-b6f33e17e7b0"],
Cell[9081, 266, 178, 2, 32, "Output",ExpressionUUID->"22ac1a30-52a9-4fec-9555-a499a95d9e7a"]
}, Open  ]],
Cell[CellGroupData[{
Cell[9296, 273, 188, 4, 45, "Input",ExpressionUUID->"ea469cb8-b94f-4ffa-992c-c157c6bd251a"],
Cell[9487, 279, 8636, 220, 122, "Output",ExpressionUUID->"efde9f54-f1ff-489e-8852-62898358d020"]
}, Open  ]],
Cell[CellGroupData[{
Cell[18160, 504, 167, 3, 45, "Input",ExpressionUUID->"690fc364-235f-4748-9c9f-228fa2fb5b50"],
Cell[18330, 509, 316230, 4539, 15275, "Output",ExpressionUUID->"66fb78f4-f7e2-409e-89da-d8f10111b3a6"]
}, Open  ]],
Cell[334575, 5051, 671, 16, 45, "Input",ExpressionUUID->"9e490df3-ad23-4ee6-b66d-84618feab9f4"],
Cell[CellGroupData[{
Cell[335271, 5071, 442, 10, 45, "Input",ExpressionUUID->"4038695b-4721-4637-9cb0-8deb341bb3f9"],
Cell[335716, 5083, 496, 10, 32, "Output",ExpressionUUID->"3e2f6013-55dc-4538-b6bf-677260a26922"]
}, Open  ]],
Cell[336227, 5096, 521, 14, 45, "Input",ExpressionUUID->"fc2add58-5694-4d1d-a9c0-feb04a8ec17d"],
Cell[CellGroupData[{
Cell[336773, 5114, 338, 8, 45, "Input",ExpressionUUID->"1ba50c28-9569-4027-b707-1255833b0b5d"],
Cell[337114, 5124, 442, 9, 32, "Output",ExpressionUUID->"18fb16cb-7d88-4f9e-919e-e8960d3c6151"]
}, Open  ]],
Cell[CellGroupData[{
Cell[337593, 5138, 508, 9, 45, "Input",ExpressionUUID->"c2dccc30-2d27-4c1f-ac6e-be5d202c0d39"],
Cell[338104, 5149, 1721, 42, 244, "Output",ExpressionUUID->"98845405-be63-44c7-a71d-b6dbd6fc9089"]
}, Open  ]]
}
]
*)
