# Supplementary material for: Quantifying the spatial pattern of dialect words spreading from a central population
Source: J R Soc Interface. 2020 Jul 8;17(168):20200335. doi: 10.1098/rsif.2020.0335 (PMC7423420; doi:10.1098/rsif.2020.0335)
Supplement: figure 1e(2).nb [file rsif20200335supp5.nb]

(* Content-type: application/vnd.wolfram.mathematica *)

(*** Wolfram Notebook File ***)
(* http://www.wolfram.com/nb *)

(* CreatedBy='Mathematica 11.3' *)

(*CacheID: 234*)
(* Internal cache information:
NotebookFileLineBreakTest
NotebookFileLineBreakTest
NotebookDataPosition[       158,          7]
NotebookDataLength[     37074,        968]
NotebookOptionsPosition[     33599,        899]
NotebookOutlinePosition[     33956,        915]
CellTagsIndexPosition[     33913,        912]
WindowFrame->Normal*)

(* Beginning of Notebook Content *)
Notebook[{

Cell[CellGroupData[{
Cell[BoxData[
 RowBox[{"n", "=", "9"}]], "Input",
 CellLabel->"In[1]:=",ExpressionUUID->"ab0d3982-72c1-42b3-8eb1-2182bb87f8d1"],

Cell[BoxData["9"], "Output",
 CellChangeTimes->{3.7446789477591057`*^9, 3.744680079169492*^9, 
  3.7536936336404343`*^9, 3.7674900191537185`*^9, 3.767494517350627*^9},
 CellLabel->"Out[1]=",ExpressionUUID->"9afc83b7-6e99-4234-826d-bbaf99ba2ea0"]
}, Open  ]],

Cell[CellGroupData[{

Cell[BoxData[
 RowBox[{"a", "=", "0.1"}]], "Input",
 CellChangeTimes->{{3.744680083435646*^9, 3.744680084670151*^9}},
 CellLabel->"In[2]:=",ExpressionUUID->"6ae784b3-8245-4491-9888-7538dd3f4db1"],

Cell[BoxData["0.1`"], "Output",
 CellChangeTimes->{3.7446789618598776`*^9, 3.744680085435809*^9, 
  3.7536936352181883`*^9, 3.767490022887226*^9, 3.7674945196157293`*^9},
 CellLabel->"Out[2]=",ExpressionUUID->"025d67e1-11a2-4ff8-a928-db72ec69026a"]
}, Open  ]],

Cell[BoxData[
 RowBox[{
  RowBox[{"trans", "[", 
   RowBox[{"i_", ",", "j_"}], "]"}], ":=", 
  RowBox[{"If", "[", 
   RowBox[{
    RowBox[{"i", "\[Equal]", "j"}], ",", 
    RowBox[{"If", "[", 
     RowBox[{
      RowBox[{"i", "\[Equal]", "n"}], ",", 
      RowBox[{"1", "-", "a"}], ",", 
      RowBox[{"1", "-", 
       RowBox[{"2", "*", "a"}]}]}], "]"}], ",", 
    RowBox[{"If", "[", 
     RowBox[{
      RowBox[{
       RowBox[{"Abs", "[", 
        RowBox[{"i", "-", "j"}], "]"}], "==", "1"}], ",", "a", ",", "0"}], 
     "]"}]}], "]"}]}]], "Input",
 CellChangeTimes->{{3.7446801790853653`*^9, 3.7446801928386545`*^9}, {
   3.744680281283396*^9, 3.7446803018361063`*^9}, 3.767494524161566*^9},
 CellLabel->"In[3]:=",ExpressionUUID->"4e09ef69-1f13-4352-b068-37792698467f"],

Cell[CellGroupData[{

Cell[BoxData[
 RowBox[{"A", "=", 
  RowBox[{"Array", "[", 
   RowBox[{"trans", ",", 
    RowBox[{"{", 
     RowBox[{"n", ",", "n"}], "}"}]}], "]"}]}]], "Input",
 CellChangeTimes->{{3.744680183679611*^9, 3.7446801995737033`*^9}},
 CellLabel->"In[4]:=",ExpressionUUID->"051c123b-14c0-44f6-9f4c-e45715636c36"],

Cell[BoxData[
 RowBox[{"{", 
  RowBox[{
   RowBox[{"{", 
    RowBox[{
    "0.8`", ",", "0.1`", ",", "0", ",", "0", ",", "0", ",", "0", ",", "0", 
     ",", "0", ",", "0"}], "}"}], ",", 
   RowBox[{"{", 
    RowBox[{
    "0.1`", ",", "0.8`", ",", "0.1`", ",", "0", ",", "0", ",", "0", ",", "0", 
     ",", "0", ",", "0"}], "}"}], ",", 
   RowBox[{"{", 
    RowBox[{
    "0", ",", "0.1`", ",", "0.8`", ",", "0.1`", ",", "0", ",", "0", ",", "0", 
     ",", "0", ",", "0"}], "}"}], ",", 
   RowBox[{"{", 
    RowBox[{
    "0", ",", "0", ",", "0.1`", ",", "0.8`", ",", "0.1`", ",", "0", ",", "0", 
     ",", "0", ",", "0"}], "}"}], ",", 
   RowBox[{"{", 
    RowBox[{
    "0", ",", "0", ",", "0", ",", "0.1`", ",", "0.8`", ",", "0.1`", ",", "0", 
     ",", "0", ",", "0"}], "}"}], ",", 
   RowBox[{"{", 
    RowBox[{
    "0", ",", "0", ",", "0", ",", "0", ",", "0.1`", ",", "0.8`", ",", "0.1`", 
     ",", "0", ",", "0"}], "}"}], ",", 
   RowBox[{"{", 
    RowBox[{
    "0", ",", "0", ",", "0", ",", "0", ",", "0", ",", "0.1`", ",", "0.8`", 
     ",", "0.1`", ",", "0"}], "}"}], ",", 
   RowBox[{"{", 
    RowBox[{
    "0", ",", "0", ",", "0", ",", "0", ",", "0", ",", "0", ",", "0.1`", ",", 
     "0.8`", ",", "0.1`"}], "}"}], ",", 
   RowBox[{"{", 
    RowBox[{
    "0", ",", "0", ",", "0", ",", "0", ",", "0", ",", "0", ",", "0", ",", 
     "0.1`", ",", "0.9`"}], "}"}]}], "}"}]], "Output",
 CellChangeTimes->{
  3.7446789907610807`*^9, {3.744680090484885*^9, 3.7446801069182177`*^9}, {
   3.744680184992173*^9, 3.7446802007300987`*^9}, {3.7446802846552024`*^9, 
   3.744680305271801*^9}, 3.753693637295882*^9, 3.76749002537101*^9, 
   3.767494528129346*^9},
 CellLabel->"Out[4]=",ExpressionUUID->"a32c238b-a5a3-4c0c-b583-e1555c7fa276"]
}, Open  ]],

Cell[CellGroupData[{

Cell[BoxData[
 RowBox[{"MatrixForm", "[", "A", "]"}]], "Input",
 CellLabel->"In[5]:=",ExpressionUUID->"6b420605-755e-47d0-8f82-792183c34318"],

Cell[BoxData[
 TagBox[
  RowBox[{"(", "\[NoBreak]", GridBox[{
     {"0.8`", "0.1`", "0", "0", "0", "0", "0", "0", "0"},
     {"0.1`", "0.8`", "0.1`", "0", "0", "0", "0", "0", "0"},
     {"0", "0.1`", "0.8`", "0.1`", "0", "0", "0", "0", "0"},
     {"0", "0", "0.1`", "0.8`", "0.1`", "0", "0", "0", "0"},
     {"0", "0", "0", "0.1`", "0.8`", "0.1`", "0", "0", "0"},
     {"0", "0", "0", "0", "0.1`", "0.8`", "0.1`", "0", "0"},
     {"0", "0", "0", "0", "0", "0.1`", "0.8`", "0.1`", "0"},
     {"0", "0", "0", "0", "0", "0", "0.1`", "0.8`", "0.1`"},
     {"0", "0", "0", "0", "0", "0", "0", "0.1`", "0.9`"}
    },
    GridBoxAlignment->{
     "Columns" -> {{Center}}, "ColumnsIndexed" -> {}, "Rows" -> {{Baseline}}, 
      "RowsIndexed" -> {}},
    GridBoxSpacings->{"Columns" -> {
        Offset[0.27999999999999997`], {
         Offset[0.7]}, 
        Offset[0.27999999999999997`]}, "ColumnsIndexed" -> {}, "Rows" -> {
        Offset[0.2], {
         Offset[0.4]}, 
        Offset[0.2]}, "RowsIndexed" -> {}}], "\[NoBreak]", ")"}],
  Function[BoxForm`e$, 
   MatrixForm[BoxForm`e$]]]], "Output",
 CellChangeTimes->{3.7446790020904083`*^9, 3.744680119955223*^9, 
  3.744680314241503*^9, 3.75369363867053*^9, 3.7674900272924366`*^9, 
  3.767494530660001*^9},
 CellLabel->
  "Out[5]//MatrixForm=",ExpressionUUID->"591cae9e-ef13-4d03-afd9-\
0ae2157dc30f"]
}, Open  ]],

Cell[CellGroupData[{

Cell[BoxData[
 RowBox[{"En", "=", 
  RowBox[{"IdentityMatrix", "[", "n", "]"}]}]], "Input",
 CellLabel->"In[6]:=",ExpressionUUID->"abd10442-b833-45ff-845e-cddbbf646dee"],

Cell[BoxData[
 RowBox[{"{", 
  RowBox[{
   RowBox[{"{", 
    RowBox[{
    "1", ",", "0", ",", "0", ",", "0", ",", "0", ",", "0", ",", "0", ",", "0",
      ",", "0"}], "}"}], ",", 
   RowBox[{"{", 
    RowBox[{
    "0", ",", "1", ",", "0", ",", "0", ",", "0", ",", "0", ",", "0", ",", "0",
      ",", "0"}], "}"}], ",", 
   RowBox[{"{", 
    RowBox[{
    "0", ",", "0", ",", "1", ",", "0", ",", "0", ",", "0", ",", "0", ",", "0",
      ",", "0"}], "}"}], ",", 
   RowBox[{"{", 
    RowBox[{
    "0", ",", "0", ",", "0", ",", "1", ",", "0", ",", "0", ",", "0", ",", "0",
      ",", "0"}], "}"}], ",", 
   RowBox[{"{", 
    RowBox[{
    "0", ",", "0", ",", "0", ",", "0", ",", "1", ",", "0", ",", "0", ",", "0",
      ",", "0"}], "}"}], ",", 
   RowBox[{"{", 
    RowBox[{
    "0", ",", "0", ",", "0", ",", "0", ",", "0", ",", "1", ",", "0", ",", "0",
      ",", "0"}], "}"}], ",", 
   RowBox[{"{", 
    RowBox[{
    "0", ",", "0", ",", "0", ",", "0", ",", "0", ",", "0", ",", "1", ",", "0",
      ",", "0"}], "}"}], ",", 
   RowBox[{"{", 
    RowBox[{
    "0", ",", "0", ",", "0", ",", "0", ",", "0", ",", "0", ",", "0", ",", "1",
      ",", "0"}], "}"}], ",", 
   RowBox[{"{", 
    RowBox[{
    "0", ",", "0", ",", "0", ",", "0", ",", "0", ",", "0", ",", "0", ",", "0",
      ",", "1"}], "}"}]}], "}"}]], "Output",
 CellChangeTimes->{3.744679020154823*^9, 3.744680324601977*^9, 
  3.7536936403888655`*^9, 3.7674900307291293`*^9, 3.767494533143792*^9},
 CellLabel->"Out[6]=",ExpressionUUID->"4d0246ad-e8c8-4917-b6a9-9fccf3430101"]
}, Open  ]],

Cell[CellGroupData[{

Cell[BoxData[
 RowBox[{"u", "=", 
  RowBox[{"Table", "[", 
   RowBox[{"1", ",", 
    RowBox[{"{", 
     RowBox[{"i", ",", "n"}], "}"}]}], "]"}]}]], "Input",
 CellLabel->"In[7]:=",ExpressionUUID->"bf0c0f69-ea1c-4d14-926d-6ee9e1cfb0f2"],

Cell[BoxData[
 RowBox[{"{", 
  RowBox[{
  "1", ",", "1", ",", "1", ",", "1", ",", "1", ",", "1", ",", "1", ",", "1", 
   ",", "1"}], "}"}]], "Output",
 CellChangeTimes->{3.753693702285781*^9, 3.7674900348375406`*^9, 
  3.7674945360962286`*^9},
 CellLabel->"Out[7]=",ExpressionUUID->"74b02952-0440-4ad4-a9b7-4fee8b0ebc46"]
}, Open  ]],

Cell[CellGroupData[{

Cell[BoxData[
 RowBox[{"vec", "=", 
  RowBox[{
   RowBox[{"(", 
    RowBox[{"En", "-", "A"}], ")"}], ".", "u"}]}]], "Input",
 CellLabel->"In[8]:=",ExpressionUUID->"9377134c-eba4-46d3-a863-cce6cbad847f"],

Cell[BoxData[
 RowBox[{"{", 
  RowBox[{"0.09999999999999995`", ",", 
   RowBox[{"-", "5.551115123125783`*^-17"}], ",", 
   RowBox[{"-", "5.551115123125783`*^-17"}], ",", 
   RowBox[{"-", "5.551115123125783`*^-17"}], ",", 
   RowBox[{"-", "5.551115123125783`*^-17"}], ",", 
   RowBox[{"-", "5.551115123125783`*^-17"}], ",", 
   RowBox[{"-", "5.551115123125783`*^-17"}], ",", 
   RowBox[{"-", "5.551115123125783`*^-17"}], ",", 
   RowBox[{"-", "2.7755575615628914`*^-17"}]}], "}"}]], "Output",
 CellChangeTimes->{3.753693712580247*^9, 3.767490040820509*^9, 
  3.767494538142619*^9},
 CellLabel->"Out[8]=",ExpressionUUID->"cc9cf241-b26f-41ec-b8db-27bf8ee7ca47"]
}, Open  ]],

Cell[BoxData[
 RowBox[{
  RowBox[{"f", "[", "j_", "]"}], ":=", 
  RowBox[{
   RowBox[{"MatrixPower", "[", 
    RowBox[{"A", ",", 
     RowBox[{"j", "-", "1"}]}], "]"}], ".", "vec"}]}]], "Input",
 CellLabel->"In[9]:=",ExpressionUUID->"7919f928-74b6-468c-ac8d-feab4fb7ff4c"],

Cell[CellGroupData[{

Cell[BoxData[
 RowBox[{"rmax", "=", "10000"}]], "Input",
 CellChangeTimes->{{3.7674949225367327`*^9, 3.767494923005396*^9}, {
  3.767494982460123*^9, 3.7674949829444633`*^9}},
 CellLabel->"In[29]:=",ExpressionUUID->"fbf6b96b-79c2-40c4-a580-b6f33e17e7b0"],

Cell[BoxData["10000"], "Output",
 CellChangeTimes->{3.7536937469626894`*^9, 3.7674900775462904`*^9, 
  3.767494544188075*^9, 3.7674949311596737`*^9, 3.767494983459888*^9},
 CellLabel->"Out[29]=",ExpressionUUID->"81dc07e2-6f88-478e-b895-518dab40e609"]
}, Open  ]],

Cell[CellGroupData[{

Cell[BoxData[
 RowBox[{"Mf", "=", 
  RowBox[{"Array", "[", 
   RowBox[{"f", ",", "rmax"}], "]"}]}]], "Input",
 CellLabel->"In[30]:=",ExpressionUUID->"ea469cb8-b94f-4ffa-992c-c157c6bd251a"],

Cell[BoxData[
 InterpretationBox[
  TagBox[
   FrameBox[GridBox[{
      {
       ItemBox[
        TagBox[
         RowBox[{"{", 
          RowBox[{
           RowBox[{"{", 
            RowBox[{"0.09999999999999995`", ",", 
             RowBox[{"-", "5.551115123125783`*^-17"}], ",", 
             RowBox[{"-", "5.551115123125783`*^-17"}], ",", 
             RowBox[{"-", "5.551115123125783`*^-17"}], ",", 
             RowBox[{"-", "5.551115123125783`*^-17"}], ",", 
             RowBox[{"-", "5.551115123125783`*^-17"}], ",", 
             RowBox[{"-", "5.551115123125783`*^-17"}], ",", 
             RowBox[{"-", "5.551115123125783`*^-17"}], ",", 
             RowBox[{"-", "2.7755575615628914`*^-17"}]}], "}"}], ",", 
           TemplateBox[{"9998"},
            "OutputSizeLimit`Skeleton"], ",", 
           RowBox[{"{", 
            RowBox[{
            "7.847223176214817`*^-16", ",", "1.5480394560366594`*^-15", ",", 
             "2.2691301135288397`*^-15", ",", "2.9283248167046895`*^-15", ",",
              "3.5076424524539095`*^-15", ",", "3.991280745841629`*^-15", ",",
              "4.366047304975171`*^-15", ",", "4.621719475064874`*^-15", ",", 
             "4.751323185798299`*^-15"}], "}"}]}], "}"}],
         Short[#, 5]& ],
        BaseStyle->{Deployed -> False},
        StripOnInput->False]},
      {GridBox[{
         {
          TagBox[
           TooltipBox[
            StyleBox[
             StyleBox[
              DynamicBox[ToBoxes[
                FEPrivate`FrontEndResource[
                "FEStrings", "sizeBriefExplanation"], StandardForm],
               ImageSizeCache->{55., {1., 10.}}],
              StripOnInput->False,
              DynamicUpdating->True], "OSLText",
             StripOnInput->False],
            StyleBox[
             DynamicBox[
              ToBoxes[
               FEPrivate`FrontEndResource["FEStrings", "sizeExplanation"], 
               StandardForm]], DynamicUpdating -> True, StripOnInput -> 
             False]],
           Annotation[#, 
            Style[
             Dynamic[
              FEPrivate`FrontEndResource["FEStrings", "sizeExplanation"]], 
             DynamicUpdating -> True], "Tooltip"]& ], 
          ButtonBox[
           PaneSelectorBox[{False->
            StyleBox[
             StyleBox[
              DynamicBox[ToBoxes[
                FEPrivate`FrontEndResource["FEStrings", "sizeShowLess"], 
                StandardForm],
               ImageSizeCache->{63., {1., 10.}}],
              StripOnInput->False,
              DynamicUpdating->True], "OSLControl",
             StripOnInput->False], True->
            StyleBox[
             StyleBox[
              DynamicBox[ToBoxes[
                FEPrivate`FrontEndResource["FEStrings", "sizeShowLess"], 
                StandardForm]],
              StripOnInput->False,
              DynamicUpdating->True], "OSLControlActive",
             StripOnInput->False]}, Dynamic[
             CurrentValue["MouseOver"]],
            Alignment->Center,
            FrameMargins->0,
            ImageSize->{Automatic, 25}],
           Appearance->None,
           BaselinePosition->Baseline,
           
           ButtonFunction:>OutputSizeLimit`ButtonFunction[
            OutputSizeLimit`Defer, 30, 25675117723025598272, 5/2],
           Enabled->True,
           Evaluator->Automatic,
           Method->"Queued"], 
          ButtonBox[
           PaneSelectorBox[{False->
            StyleBox[
             StyleBox[
              DynamicBox[ToBoxes[
                FEPrivate`FrontEndResource["FEStrings", "sizeShowMore"], 
                StandardForm],
               ImageSizeCache->{50., {1., 10.}}],
              StripOnInput->False,
              DynamicUpdating->True], "OSLControl",
             StripOnInput->False], True->
            StyleBox[
             StyleBox[
              DynamicBox[ToBoxes[
                FEPrivate`FrontEndResource["FEStrings", "sizeShowMore"], 
                StandardForm]],
              StripOnInput->False,
              DynamicUpdating->True], "OSLControlActive",
             StripOnInput->False]}, Dynamic[
             CurrentValue["MouseOver"]],
            Alignment->Center,
            FrameMargins->0,
            ImageSize->{Automatic, 25}],
           Appearance->None,
           BaselinePosition->Baseline,
           
           ButtonFunction:>OutputSizeLimit`ButtonFunction[
            OutputSizeLimit`Defer, 30, 25675117723025598272, 5 2],
           Enabled->True,
           Evaluator->Automatic,
           Method->"Queued"], 
          ButtonBox[
           PaneSelectorBox[{False->
            StyleBox[
             StyleBox[
              DynamicBox[ToBoxes[
                FEPrivate`FrontEndResource["FEStrings", "sizeShowAll"], 
                StandardForm],
               ImageSizeCache->{53., {1., 10.}}],
              StripOnInput->False,
              DynamicUpdating->True], "OSLControl",
             StripOnInput->False], True->
            StyleBox[
             StyleBox[
              DynamicBox[ToBoxes[
                FEPrivate`FrontEndResource["FEStrings", "sizeShowAll"], 
                StandardForm]],
              StripOnInput->False,
              DynamicUpdating->True], "OSLControlActive",
             StripOnInput->False]}, Dynamic[
             CurrentValue["MouseOver"]],
            Alignment->Center,
            FrameMargins->0,
            ImageSize->{Automatic, 25}],
           Appearance->None,
           BaselinePosition->Baseline,
           
           ButtonFunction:>OutputSizeLimit`ButtonFunction[
            OutputSizeLimit`Defer, 30, 25675117723025598272, Infinity],
           Enabled->True,
           Evaluator->Automatic,
           Method->"Queued"], 
          ButtonBox[
           PaneSelectorBox[{False->
            StyleBox[
             StyleBox[
              DynamicBox[ToBoxes[
                FEPrivate`FrontEndResource["FEStrings", "sizeChangeLimit"], 
                StandardForm],
               ImageSizeCache->{97., {1., 10.}}],
              StripOnInput->False,
              DynamicUpdating->True], "OSLControl",
             StripOnInput->False], True->
            StyleBox[
             StyleBox[
              DynamicBox[ToBoxes[
                FEPrivate`FrontEndResource["FEStrings", "sizeChangeLimit"], 
                StandardForm]],
              StripOnInput->False,
              DynamicUpdating->True], "OSLControlActive",
             StripOnInput->False]}, Dynamic[
             CurrentValue["MouseOver"]],
            Alignment->Center,
            FrameMargins->0,
            ImageSize->{Automatic, 25}],
           Appearance->None,
           BaselinePosition->Baseline,
           ButtonFunction:>FrontEndExecute[{
              FrontEnd`SetOptions[
              FrontEnd`$FrontEnd, 
               FrontEnd`PreferencesSettings -> {"Page" -> "Advanced"}], 
              FrontEnd`FrontEndToken["PreferencesDialog"]}],
           Evaluator->None,
           Method->"Preemptive"]}
        },
        AutoDelete->False,
        FrameStyle->GrayLevel[0.85],
        GridBoxDividers->{"Columns" -> {False, {True}}},
        GridBoxItemSize->{"Columns" -> {{Automatic}}, "Rows" -> {{Automatic}}},
        GridBoxSpacings->{"Columns" -> {{2}}}]}
     },
     DefaultBaseStyle->"Column",
     GridBoxAlignment->{
      "Columns" -> {{Left}}, "ColumnsIndexed" -> {}, "Rows" -> {{Baseline}}, 
       "RowsIndexed" -> {}},
     GridBoxDividers->{
      "Columns" -> {{False}}, "ColumnsIndexed" -> {}, "Rows" -> {{False}}, 
       "RowsIndexed" -> {}},
     GridBoxItemSize->{
      "Columns" -> {{Automatic}}, "ColumnsIndexed" -> {}, "Rows" -> {{1.}}, 
       "RowsIndexed" -> {}},
     GridBoxSpacings->{"Columns" -> {
         Offset[0.27999999999999997`], {
          Offset[0.5599999999999999]}, 
         Offset[0.27999999999999997`]}, "ColumnsIndexed" -> {}, "Rows" -> {
         Offset[0.2], 
         Offset[1.2], {
          Offset[0.4]}, 
         Offset[0.2]}, "RowsIndexed" -> {}}],
    BaseStyle->"OutputSizeLimit",
    FrameMargins->{{12, 12}, {0, 15}},
    FrameStyle->GrayLevel[0.85],
    RoundingRadius->5,
    StripOnInput->False],
   Deploy,
   DefaultBaseStyle->"Deploy"],
  If[25675117723025598272 === $SessionID, 
   Out[30], Message[
     MessageName[Syntax, "noinfoker"]]; Missing["NotAvailable"]; 
   Null]]], "Output",
 CellChangeTimes->{
  3.7536937563042603`*^9, {3.7674900837948227`*^9, 3.7674900929801645`*^9}, 
   3.767494547406106*^9, 3.76749493767377*^9, 3.767495000237199*^9},
 CellLabel->"Out[30]=",ExpressionUUID->"8661186b-1ac9-4366-8c8d-31d8cd426306"]
}, Open  ]],

Cell[CellGroupData[{

Cell[BoxData[
 RowBox[{"Mft", "=", 
  RowBox[{"Transpose", "[", "Mf", "]"}]}]], "Input",
 CellLabel->"In[31]:=",ExpressionUUID->"690fc364-235f-4748-9c9f-228fa2fb5b50"],

Cell[BoxData[
 InterpretationBox[
  TagBox[
   FrameBox[GridBox[{
      {
       ItemBox[
        TagBox[
         RowBox[{"{", 
          RowBox[{
           RowBox[{"{", 
            RowBox[{
            "0.09999999999999995`", ",", "0.07999999999999996`", ",", 
             "0.06499999999999996`", ",", "0.053599999999999974`", ",", 
             "0.04481999999999998`", ",", "0.03796799999999999`", ",", 
             "0.03255089999999998`", ",", "0.028213999999999982`", ",", 
             "0.024699661999999987`", ",", "0.021818878399999988`", ",", 
             "0.019431581859999998`", ",", "0.01743291044799999`", ",", 
             "0.015743554905999987`", ",", "0.014302922049599992`", ",", 
             TemplateBox[{"9973"},
              "OutputSizeLimit`Skeleton"], ",", "8.108698142360663`*^-16", 
             ",", "8.08657972760815`*^-16", ",", "8.064521646125243`*^-16", 
             ",", "8.042523733338506`*^-16", ",", "8.020585825123424`*^-16", 
             ",", "7.998707757803165`*^-16", ",", "7.976889368147373`*^-16", 
             ",", "7.955130493370931`*^-16", ",", "7.933430971132762`*^-16", 
             ",", "7.911790639534621`*^-16", ",", "7.890209337119862`*^-16", 
             ",", "7.868686902872264`*^-16", ",", "7.847223176214817`*^-16"}],
             "}"}], ",", 
           TemplateBox[{"7"},
            "OutputSizeLimit`Skeleton"], ",", 
           RowBox[{"{", 
            TemplateBox[{"1"},
             "OutputSizeLimit`Skeleton"], "}"}]}], "}"}],
         Short[#, 5]& ],
        BaseStyle->{Deployed -> False},
        StripOnInput->False]},
      {GridBox[{
         {
          TagBox[
           TooltipBox[
            StyleBox[
             StyleBox[
              DynamicBox[ToBoxes[
                FEPrivate`FrontEndResource[
                "FEStrings", "sizeBriefExplanation"], StandardForm],
               ImageSizeCache->{55., {1., 10.}}],
              StripOnInput->False,
              DynamicUpdating->True], "OSLText",
             StripOnInput->False],
            StyleBox[
             DynamicBox[
              ToBoxes[
               FEPrivate`FrontEndResource["FEStrings", "sizeExplanation"], 
               StandardForm]], DynamicUpdating -> True, StripOnInput -> 
             False]],
           Annotation[#, 
            Style[
             Dynamic[
              FEPrivate`FrontEndResource["FEStrings", "sizeExplanation"]], 
             DynamicUpdating -> True], "Tooltip"]& ], 
          ButtonBox[
           PaneSelectorBox[{False->
            StyleBox[
             StyleBox[
              DynamicBox[ToBoxes[
                FEPrivate`FrontEndResource["FEStrings", "sizeShowLess"], 
                StandardForm],
               ImageSizeCache->{63., {1., 10.}}],
              StripOnInput->False,
              DynamicUpdating->True], "OSLControl",
             StripOnInput->False], True->
            StyleBox[
             StyleBox[
              DynamicBox[ToBoxes[
                FEPrivate`FrontEndResource["FEStrings", "sizeShowLess"], 
                StandardForm],
               ImageSizeCache->{63., {1., 10.}}],
              StripOnInput->False,
              DynamicUpdating->True], "OSLControlActive",
             StripOnInput->False]}, Dynamic[
             CurrentValue["MouseOver"]],
            Alignment->Center,
            FrameMargins->0,
            ImageSize->{Automatic, 25}],
           Appearance->None,
           BaselinePosition->Baseline,
           
           ButtonFunction:>OutputSizeLimit`ButtonFunction[
            OutputSizeLimit`Defer, 31, 25675117723025598272, 5/2],
           Enabled->True,
           Evaluator->Automatic,
           Method->"Queued"], 
          ButtonBox[
           PaneSelectorBox[{False->
            StyleBox[
             StyleBox[
              DynamicBox[ToBoxes[
                FEPrivate`FrontEndResource["FEStrings", "sizeShowMore"], 
                StandardForm],
               ImageSizeCache->{50., {1., 10.}}],
              StripOnInput->False,
              DynamicUpdating->True], "OSLControl",
             StripOnInput->False], True->
            StyleBox[
             StyleBox[
              DynamicBox[ToBoxes[
                FEPrivate`FrontEndResource["FEStrings", "sizeShowMore"], 
                StandardForm]],
              StripOnInput->False,
              DynamicUpdating->True], "OSLControlActive",
             StripOnInput->False]}, Dynamic[
             CurrentValue["MouseOver"]],
            Alignment->Center,
            FrameMargins->0,
            ImageSize->{Automatic, 25}],
           Appearance->None,
           BaselinePosition->Baseline,
           
           ButtonFunction:>OutputSizeLimit`ButtonFunction[
            OutputSizeLimit`Defer, 31, 25675117723025598272, 5 2],
           Enabled->True,
           Evaluator->Automatic,
           Method->"Queued"], 
          ButtonBox[
           PaneSelectorBox[{False->
            StyleBox[
             StyleBox[
              DynamicBox[ToBoxes[
                FEPrivate`FrontEndResource["FEStrings", "sizeShowAll"], 
                StandardForm],
               ImageSizeCache->{53., {1., 10.}}],
              StripOnInput->False,
              DynamicUpdating->True], "OSLControl",
             StripOnInput->False], True->
            StyleBox[
             StyleBox[
              DynamicBox[ToBoxes[
                FEPrivate`FrontEndResource["FEStrings", "sizeShowAll"], 
                StandardForm]],
              StripOnInput->False,
              DynamicUpdating->True], "OSLControlActive",
             StripOnInput->False]}, Dynamic[
             CurrentValue["MouseOver"]],
            Alignment->Center,
            FrameMargins->0,
            ImageSize->{Automatic, 25}],
           Appearance->None,
           BaselinePosition->Baseline,
           
           ButtonFunction:>OutputSizeLimit`ButtonFunction[
            OutputSizeLimit`Defer, 31, 25675117723025598272, Infinity],
           Enabled->True,
           Evaluator->Automatic,
           Method->"Queued"], 
          ButtonBox[
           PaneSelectorBox[{False->
            StyleBox[
             StyleBox[
              DynamicBox[ToBoxes[
                FEPrivate`FrontEndResource["FEStrings", "sizeChangeLimit"], 
                StandardForm],
               ImageSizeCache->{97., {1., 10.}}],
              StripOnInput->False,
              DynamicUpdating->True], "OSLControl",
             StripOnInput->False], True->
            StyleBox[
             StyleBox[
              DynamicBox[ToBoxes[
                FEPrivate`FrontEndResource["FEStrings", "sizeChangeLimit"], 
                StandardForm]],
              StripOnInput->False,
              DynamicUpdating->True], "OSLControlActive",
             StripOnInput->False]}, Dynamic[
             CurrentValue["MouseOver"]],
            Alignment->Center,
            FrameMargins->0,
            ImageSize->{Automatic, 25}],
           Appearance->None,
           BaselinePosition->Baseline,
           ButtonFunction:>FrontEndExecute[{
              FrontEnd`SetOptions[
              FrontEnd`$FrontEnd, 
               FrontEnd`PreferencesSettings -> {"Page" -> "Advanced"}], 
              FrontEnd`FrontEndToken["PreferencesDialog"]}],
           Evaluator->None,
           Method->"Preemptive"]}
        },
        AutoDelete->False,
        FrameStyle->GrayLevel[0.85],
        GridBoxDividers->{"Columns" -> {False, {True}}},
        GridBoxItemSize->{"Columns" -> {{Automatic}}, "Rows" -> {{Automatic}}},
        GridBoxSpacings->{"Columns" -> {{2}}}]}
     },
     DefaultBaseStyle->"Column",
     GridBoxAlignment->{
      "Columns" -> {{Left}}, "ColumnsIndexed" -> {}, "Rows" -> {{Baseline}}, 
       "RowsIndexed" -> {}},
     GridBoxDividers->{
      "Columns" -> {{False}}, "ColumnsIndexed" -> {}, "Rows" -> {{False}}, 
       "RowsIndexed" -> {}},
     GridBoxItemSize->{
      "Columns" -> {{Automatic}}, "ColumnsIndexed" -> {}, "Rows" -> {{1.}}, 
       "RowsIndexed" -> {}},
     GridBoxSpacings->{"Columns" -> {
         Offset[0.27999999999999997`], {
          Offset[0.5599999999999999]}, 
         Offset[0.27999999999999997`]}, "ColumnsIndexed" -> {}, "Rows" -> {
         Offset[0.2], 
         Offset[1.2], {
          Offset[0.4]}, 
         Offset[0.2]}, "RowsIndexed" -> {}}],
    BaseStyle->"OutputSizeLimit",
    FrameMargins->{{12, 12}, {0, 15}},
    FrameStyle->GrayLevel[0.85],
    RoundingRadius->5,
    StripOnInput->False],
   Deploy,
   DefaultBaseStyle->"Deploy"],
  If[25675117723025598272 === $SessionID, 
   Out[31], Message[
     MessageName[Syntax, "noinfoker"]]; Missing["NotAvailable"]; 
   Null]]], "Output",
 CellChangeTimes->{3.767490160901676*^9, 3.767494555763484*^9, 
  3.767494944469085*^9, 3.7674950174519415`*^9},
 CellLabel->"Out[31]=",ExpressionUUID->"0d355b05-94e7-4d94-80d8-14761f9e25ac"]
}, Open  ]],

Cell[BoxData[
 RowBox[{
  RowBox[{"h", "[", "i_", "]"}], ":=", 
  RowBox[{"1", "-", 
   RowBox[{"Sum", "[", 
    RowBox[{
     RowBox[{
      RowBox[{
       RowBox[{"Mft", "[", 
        RowBox[{"[", "i", "]"}], "]"}], "[", 
       RowBox[{"[", "r", "]"}], "]"}], "^", "2"}], ",", 
     RowBox[{"{", 
      RowBox[{"r", ",", "1", ",", "10000"}], "}"}]}], "]"}]}]}]], "Input",
 CellChangeTimes->{{3.767490222324796*^9, 3.7674902814827995`*^9}, {
  3.7674904286825867`*^9, 3.767490503024437*^9}, {3.7674905939249907`*^9, 
  3.767490598142771*^9}, {3.7674906321644077`*^9, 3.767490666343874*^9}, {
  3.7674949534201355`*^9, 3.7674949536856318`*^9}, {3.7674950264029303`*^9, 
  3.767495027059101*^9}},
 CellLabel->"In[33]:=",ExpressionUUID->"9e490df3-ad23-4ee6-b66d-84618feab9f4"],

Cell[CellGroupData[{

Cell[BoxData[
 RowBox[{"hvec", "=", 
  RowBox[{"Table", "[", 
   RowBox[{
    RowBox[{"h", "[", "i", "]"}], ",", 
    RowBox[{"{", 
     RowBox[{"i", ",", "n"}], "}"}]}], "]"}]}]], "Input",
 CellChangeTimes->{{3.767490511007012*^9, 3.7674905193331766`*^9}, {
  3.7674905791159363`*^9, 3.7674906261189437`*^9}, {3.7674941520471344`*^9, 
  3.7674941535937047`*^9}},
 CellLabel->"In[34]:=",ExpressionUUID->"4038695b-4721-4637-9cb0-8deb341bb3f9"],

Cell[BoxData[
 RowBox[{"{", 
  RowBox[{
  "0.9674372495289875`", ",", "0.9921782146537113`", ",", 
   "0.9963965219690845`", ",", "0.9978124182347644`", ",", 
   "0.9984007996102355`", ",", "0.998655529102463`", ",", 
   "0.9987559968130508`", ",", "0.9987861198705904`", ",", 
   "0.9987907457170713`"}], "}"}]], "Output",
 CellChangeTimes->{{3.767490626993702*^9, 3.7674906625947175`*^9}, 
   3.7674941548589754`*^9, 3.767494579507907*^9, 3.767494957747215*^9, 
   3.7674950339324064`*^9},
 CellLabel->"Out[34]=",ExpressionUUID->"7c4c4c3e-dbaa-4e34-888b-3637ec858680"]
}, Open  ]],

Cell[BoxData[
 RowBox[{
  RowBox[{"h2", "[", "i_", "]"}], ":=", 
  RowBox[{"1", "-", 
   RowBox[{"Sum", "[", 
    RowBox[{
     RowBox[{
      RowBox[{
       RowBox[{"Mft", "[", 
        RowBox[{"[", "i", "]"}], "]"}], "[", 
       RowBox[{"[", "r", "]"}], "]"}], "^", "2"}], ",", 
     RowBox[{"{", 
      RowBox[{"r", ",", "1", ",", "5000"}], "}"}]}], "]"}]}]}]], "Input",
 CellChangeTimes->{{3.7674942431664295`*^9, 3.767494259725003*^9}, {
  3.767494960699648*^9, 3.767494961168253*^9}, {3.767495039228076*^9, 
  3.767495039587335*^9}},
 CellLabel->"In[36]:=",ExpressionUUID->"fc2add58-5694-4d1d-a9c0-feb04a8ec17d"],

Cell[CellGroupData[{

Cell[BoxData[
 RowBox[{"hvec2", "=", 
  RowBox[{"Table", "[", 
   RowBox[{
    RowBox[{"h2", "[", "i", "]"}], ",", 
    RowBox[{"{", 
     RowBox[{"i", ",", "n"}], "}"}]}], "]"}]}]], "Input",
 CellChangeTimes->{{3.767494269957009*^9, 3.7674942712848215`*^9}},
 CellLabel->"In[37]:=",ExpressionUUID->"1ba50c28-9569-4027-b707-1255833b0b5d"],

Cell[BoxData[
 RowBox[{"{", 
  RowBox[{
  "0.9674372495289875`", ",", "0.9921782146537115`", ",", 
   "0.9963965219690851`", ",", "0.9978124182347655`", ",", 
   "0.9984007996102372`", ",", "0.9986555291024651`", ",", 
   "0.9987559968130534`", ",", "0.9987861198705933`", ",", 
   "0.9987907457170743`"}], "}"}]], "Output",
 CellChangeTimes->{3.767494272737568*^9, 3.7674945831632934`*^9, 
  3.767494965542222*^9, 3.7674950432896233`*^9},
 CellLabel->"Out[37]=",ExpressionUUID->"e3dd231e-8438-4395-91a7-d8a76303f4a7"]
}, Open  ]],

Cell[CellGroupData[{

Cell[BoxData[
 RowBox[{"ListLinePlot", "[", 
  RowBox[{"hvec", "[", 
   RowBox[{"[", 
    RowBox[{"Range", "[", "n", "]"}], "]"}], "]"}], "]"}]], "Input",
 CellChangeTimes->{{3.7536937955656705`*^9, 3.753693824185267*^9}, {
  3.7536944076652784`*^9, 3.7536944139955287`*^9}, {3.7674907566038837`*^9, 
  3.7674907954072294`*^9}, {3.767490874263709*^9, 3.7674909410449705`*^9}, {
  3.7674910007339993`*^9, 3.7674910097631893`*^9}, {3.7674946714707108`*^9, 
  3.767494722724333*^9}},
 CellLabel->"In[38]:=",ExpressionUUID->"c2dccc30-2d27-4c1f-ac6e-be5d202c0d39"],

Cell[BoxData[
 GraphicsBox[{{}, {{}, {}, 
    {RGBColor[0.368417, 0.506779, 0.709798], PointSize[
      NCache[
       Rational[7, 360], 0.019444444444444445`]], AbsoluteThickness[1.6], 
     LineBox[{{1.5993746494790617`, 0.9822663568283925}, {2., 
      0.9921782146537113}, {3., 0.9963965219690845}, {4., 
      0.9978124182347644}, {5., 0.9984007996102355}, {6., 
      0.998655529102463}, {7., 0.9987559968130508}, {8., 
      0.9987861198705904}, {9., 0.9987907457170713}}]}}, {}, {}, {}, {}},
  AspectRatio->NCache[GoldenRatio^(-1), 0.6180339887498948],
  Axes->{True, True},
  AxesLabel->{None, None},
  AxesOrigin->{0., 0.9814401373839586},
  DisplayFunction->Identity,
  Frame->{{False, False}, {False, False}},
  FrameLabel->{{None, None}, {None, None}},
  FrameTicks->{{Automatic, Automatic}, {Automatic, Automatic}},
  GridLines->{None, None},
  GridLinesStyle->Directive[
    GrayLevel[0.5, 0.4]],
  ImagePadding->All,
  Method->{"CoordinatesToolOptions" -> {"DisplayFunction" -> ({
        (Identity[#]& )[
         Part[#, 1]], 
        (Identity[#]& )[
         Part[#, 2]]}& ), "CopiedValueFunction" -> ({
        (Identity[#]& )[
         Part[#, 1]], 
        (Identity[#]& )[
         Part[#, 2]]}& )}},
  PlotRange->{{0., 9.}, {0.9822663568283925, 0.9987907457170713}},
  PlotRangeClipping->True,
  PlotRangePadding->{{
     Scaled[0.02], 
     Scaled[0.02]}, {
     Scaled[0.05], 
     Scaled[0.05]}},
  Ticks->{Automatic, Automatic}]], "Output",
 CellChangeTimes->{
  3.753693825528656*^9, 3.7536944148546257`*^9, 3.7674907896585817`*^9, {
   3.7674908774660788`*^9, 3.7674909047565885`*^9}, 3.7674909417009954`*^9, 
   3.7674910103723965`*^9, 3.7674946550057936`*^9, {3.7674946914816003`*^9, 
   3.767494723192931*^9}, 3.7674950523031025`*^9},
 CellLabel->"Out[38]=",ExpressionUUID->"43da0463-06b2-49a1-88fb-7534aab480cf"]
}, Open  ]]
},
WindowSize->{1366, 685},
WindowMargins->{{-8, Automatic}, {Automatic, -8}},
FrontEndVersion->"11.3 for Microsoft Windows (64-bit) (2018\:5e743\:670812\
\:65e5)",
StyleDefinitions->"Default.nb"
]
(* End of Notebook Content *)

(* Internal cache information *)
(*CellTagsOutline
CellTagsIndex->{}
*)
(*CellTagsIndex
CellTagsIndex->{}
*)
(*NotebookFileOutline
Notebook[{
Cell[CellGroupData[{
Cell[580, 22, 127, 2, 28, "Input",ExpressionUUID->"ab0d3982-72c1-42b3-8eb1-2182bb87f8d1"],
Cell[710, 26, 245, 3, 32, "Output",ExpressionUUID->"9afc83b7-6e99-4234-826d-bbaf99ba2ea0"]
}, Open  ]],
Cell[CellGroupData[{
Cell[992, 34, 195, 3, 28, "Input",ExpressionUUID->"6ae784b3-8245-4491-9888-7538dd3f4db1"],
Cell[1190, 39, 248, 3, 32, "Output",ExpressionUUID->"025d67e1-11a2-4ff8-a928-db72ec69026a"]
}, Open  ]],
Cell[1453, 45, 773, 21, 45, "Input",ExpressionUUID->"4e09ef69-1f13-4352-b068-37792698467f"],
Cell[CellGroupData[{
Cell[2251, 70, 306, 7, 45, "Input",ExpressionUUID->"051c123b-14c0-44f6-9f4c-e45715636c36"],
Cell[2560, 79, 1734, 44, 52, "Output",ExpressionUUID->"a32c238b-a5a3-4c0c-b583-e1555c7fa276"]
}, Open  ]],
Cell[CellGroupData[{
Cell[4331, 128, 141, 2, 45, "Input",ExpressionUUID->"6b420605-755e-47d0-8f82-792183c34318"],
Cell[4475, 132, 1350, 30, 181, "Output",ExpressionUUID->"591cae9e-ef13-4d03-afd9-0ae2157dc30f"]
}, Open  ]],
Cell[CellGroupData[{
Cell[5862, 167, 169, 3, 45, "Input",ExpressionUUID->"abd10442-b833-45ff-845e-cddbbf646dee"],
Cell[6034, 172, 1528, 41, 52, "Output",ExpressionUUID->"4d0246ad-e8c8-4917-b6a9-9fccf3430101"]
}, Open  ]],
Cell[CellGroupData[{
Cell[7599, 218, 234, 6, 45, "Input",ExpressionUUID->"bf0c0f69-ea1c-4d14-926d-6ee9e1cfb0f2"],
Cell[7836, 226, 321, 7, 32, "Output",ExpressionUUID->"74b02952-0440-4ad4-a9b7-4fee8b0ebc46"]
}, Open  ]],
Cell[CellGroupData[{
Cell[8194, 238, 202, 5, 28, "Input",ExpressionUUID->"9377134c-eba4-46d3-a863-cce6cbad847f"],
Cell[8399, 245, 658, 13, 36, "Output",ExpressionUUID->"cc9cf241-b26f-41ec-b8db-27bf8ee7ca47"]
}, Open  ]],
Cell[9072, 261, 272, 7, 45, "Input",ExpressionUUID->"7919f928-74b6-468c-ac8d-feab4fb7ff4c"],
Cell[CellGroupData[{
Cell[9369, 272, 254, 4, 28, "Input",ExpressionUUID->"fbf6b96b-79c2-40c4-a580-b6f33e17e7b0"],
Cell[9626, 278, 250, 3, 32, "Output",ExpressionUUID->"81dc07e2-6f88-478e-b895-518dab40e609"]
}, Open  ]],
Cell[CellGroupData[{
Cell[9913, 286, 188, 4, 45, "Input",ExpressionUUID->"ea469cb8-b94f-4ffa-992c-c157c6bd251a"],
Cell[10104, 292, 8600, 219, 122, "Output",ExpressionUUID->"8661186b-1ac9-4366-8c8d-31d8cd426306"]
}, Open  ]],
Cell[CellGroupData[{
Cell[18741, 516, 167, 3, 45, "Input",ExpressionUUID->"690fc364-235f-4748-9c9f-228fa2fb5b50"],
Cell[18911, 521, 8876, 223, 142, "Output",ExpressionUUID->"0d355b05-94e7-4d94-80d8-14761f9e25ac"]
}, Open  ]],
Cell[27802, 747, 776, 18, 45, "Input",ExpressionUUID->"9e490df3-ad23-4ee6-b66d-84618feab9f4"],
Cell[CellGroupData[{
Cell[28603, 769, 442, 10, 45, "Input",ExpressionUUID->"4038695b-4721-4637-9cb0-8deb341bb3f9"],
Cell[29048, 781, 570, 11, 32, "Output",ExpressionUUID->"7c4c4c3e-dbaa-4e34-888b-3637ec858680"]
}, Open  ]],
Cell[29633, 795, 620, 16, 45, "Input",ExpressionUUID->"fc2add58-5694-4d1d-a9c0-feb04a8ec17d"],
Cell[CellGroupData[{
Cell[30278, 815, 338, 8, 45, "Input",ExpressionUUID->"1ba50c28-9569-4027-b707-1255833b0b5d"],
Cell[30619, 825, 518, 10, 32, "Output",ExpressionUUID->"e3dd231e-8438-4395-91a7-d8a76303f4a7"]
}, Open  ]],
Cell[CellGroupData[{
Cell[31174, 840, 559, 10, 45, "Input",ExpressionUUID->"c2dccc30-2d27-4c1f-ac6e-be5d202c0d39"],
Cell[31736, 852, 1847, 44, 274, "Output",ExpressionUUID->"43da0463-06b2-49a1-88fb-7534aab480cf"]
}, Open  ]]
}
]
*)
