# Supplementary material for: Quantifying the spatial pattern of dialect words spreading from a central population
Source: J R Soc Interface. 2020 Jul 8;17(168):20200335. doi: 10.1098/rsif.2020.0335 (PMC7423420; doi:10.1098/rsif.2020.0335)
Supplement: figure 2b,c(1).nb [file rsif20200335supp6.nb]

(* Content-type: application/vnd.wolfram.mathematica *)

(*** Wolfram Notebook File ***)
(* http://www.wolfram.com/nb *)

(* CreatedBy='Mathematica 12.0' *)

(*CacheID: 234*)
(* Internal cache information:
NotebookFileLineBreakTest
NotebookFileLineBreakTest
NotebookDataPosition[       158,          7]
NotebookDataLength[    381718,       7031]
NotebookOptionsPosition[    376338,       6930]
NotebookOutlinePosition[    376692,       6946]
CellTagsIndexPosition[    376649,       6943]
WindowFrame->Normal*)

(* Beginning of Notebook Content *)
Notebook[{

Cell[CellGroupData[{
Cell[BoxData[
 RowBox[{"m", "=", "15"}]], "Input",
 CellChangeTimes->{{3.745554561871925*^9, 3.7455545662097816`*^9}, {
   3.7456393410811906`*^9, 3.745639343114813*^9}, 3.74632979792931*^9},
 CellLabel->"In[1]:=",ExpressionUUID->"ab0d3982-72c1-42b3-8eb1-2182bb87f8d1"],

Cell[BoxData["15"], "Output",
 CellChangeTimes->{
  3.7446789477591057`*^9, 3.744680079169492*^9, 3.7455545687881083`*^9, 
   3.7455571237096505`*^9, {3.7456393245813117`*^9, 3.7456393438365717`*^9}, 
   3.7456422012071185`*^9, 3.746326114872802*^9, 3.7463282736736917`*^9, {
   3.7463297935709105`*^9, 3.74632979846042*^9}, 3.773453153137752*^9, 
   3.791103549542*^9},
 CellLabel->"Out[1]=",ExpressionUUID->"772201e9-f6f3-4d56-8690-e2bd9a9d725b"]
}, Open  ]],

Cell[CellGroupData[{

Cell[BoxData[
 RowBox[{"l", "=", "15"}]], "Input",
 CellChangeTimes->{{3.745554575020691*^9, 3.745554576911469*^9}, {
   3.7455571186007824`*^9, 3.745557118882105*^9}, {3.745639330897174*^9, 
   3.7456393467707243`*^9}, 3.7463298002880545`*^9},
 CellLabel->"In[2]:=",ExpressionUUID->"0f5da4d4-8bb5-4fee-8fc6-3f83fb8af9a5"],

Cell[BoxData["15"], "Output",
 CellChangeTimes->{
  3.745555969590093*^9, 3.745557121272971*^9, {3.745639324759819*^9, 
   3.7456393485815573`*^9}, 3.745642203241478*^9, 3.7463261159819794`*^9, 
   3.746328274657835*^9, 3.746329800866043*^9, 3.7734531542937293`*^9, 
   3.7911035546970367`*^9},
 CellLabel->"Out[2]=",ExpressionUUID->"b17c3e2f-7bfe-4f80-8b36-41c2ebf35ca3"]
}, Open  ]],

Cell[CellGroupData[{

Cell[BoxData[
 RowBox[{"c", "=", "113"}]], "Input",
 CellChangeTimes->{{3.74632656061808*^9, 3.7463265678038864`*^9}, {
   3.746328201799619*^9, 3.746328210016513*^9}, 3.7463298030374556`*^9},
 CellLabel->"In[3]:=",ExpressionUUID->"bcb175b3-46ef-4c90-9921-79a5a96aa8c1"],

Cell[BoxData["113"], "Output",
 CellChangeTimes->{
  3.7463265685224276`*^9, {3.7463282026275473`*^9, 3.7463282104850764`*^9}, 
   3.7463282754232817`*^9, 3.7463298035216928`*^9, 3.7734531551372843`*^9, 
   3.791103555243782*^9},
 CellLabel->"Out[3]=",ExpressionUUID->"7f381070-5fb9-4de5-813c-401ff61ec34d"]
}, Open  ]],

Cell[CellGroupData[{

Cell[BoxData[
 RowBox[{"n", "=", 
  RowBox[{
   RowBox[{"m", "*", "l"}], "-", "1"}]}]], "Input",
 CellChangeTimes->{{3.7455559762783813`*^9, 3.745555982216434*^9}},
 CellLabel->"In[4]:=",ExpressionUUID->"2dbc6487-8402-47c0-98d8-a092db35407f"],

Cell[BoxData["224"], "Output",
 CellChangeTimes->{
  3.7455559830446777`*^9, 3.7455571266943693`*^9, {3.74563933862665*^9, 
   3.7456393568261223`*^9}, 3.745642204568023*^9, 3.7463261168098483`*^9, 
   3.74632827786021*^9, 3.7463298063491287`*^9, 3.7734531573711343`*^9, 
   3.791103556884017*^9},
 CellLabel->"Out[4]=",ExpressionUUID->"b5ddf4a1-3571-422e-b8bc-7b76a2d6ac86"]
}, Open  ]],

Cell[CellGroupData[{

Cell[BoxData[
 RowBox[{"a", "=", "0.1"}]], "Input",
 CellChangeTimes->{{3.744680083435646*^9, 3.744680084670151*^9}},
 CellLabel->"In[5]:=",ExpressionUUID->"6ae784b3-8245-4491-9888-7538dd3f4db1"],

Cell[BoxData["0.1`"], "Output",
 CellChangeTimes->{3.7446789618598776`*^9, 3.744680085435809*^9, 
  3.7455545817047276`*^9, 3.7455571296321535`*^9, 3.7456393591963916`*^9, 
  3.7456422058187065`*^9, 3.7463261176690207`*^9, 3.746328283952217*^9, 
  3.7463298143675833`*^9, 3.7734531584021435`*^9, 3.791103558414957*^9},
 CellLabel->"Out[5]=",ExpressionUUID->"1d0c5012-921f-4547-ab58-03c995d9b5cc"]
}, Open  ]],

Cell[BoxData[
 RowBox[{
  RowBox[{"trans", "[", 
   RowBox[{"i_", ",", "j_"}], "]"}], ":=", 
  RowBox[{"If", "[", 
   RowBox[{
    RowBox[{"i", "\[Equal]", "j"}], ",", 
    RowBox[{"If", "[", 
     RowBox[{
      RowBox[{"i", "<=", "m"}], ",", 
      RowBox[{"If", "[", 
       RowBox[{
        RowBox[{
         RowBox[{"i", "==", "1"}], "||", 
         RowBox[{"i", "\[Equal]", "m"}]}], ",", 
        RowBox[{"1", "-", 
         RowBox[{"2", "*", "a"}]}], ",", 
        RowBox[{"1", "-", 
         RowBox[{"3", "*", "a"}]}]}], "]"}], ",", 
      RowBox[{"If", "[", 
       RowBox[{
        RowBox[{"i", "<=", 
         RowBox[{"m", "*", 
          RowBox[{"(", 
           RowBox[{"l", "-", "1"}], ")"}]}]}], ",", 
        RowBox[{"If", "[", 
         RowBox[{
          RowBox[{
           RowBox[{"Divisible", "[", 
            RowBox[{"i", ",", "m"}], "]"}], "||", 
           RowBox[{"Divisible", "[", 
            RowBox[{
             RowBox[{"i", "-", "1"}], ",", "m"}], "]"}]}], ",", 
          RowBox[{"1", "-", 
           RowBox[{"3", "*", "a"}]}], ",", 
          RowBox[{"1", "-", 
           RowBox[{"4", "*", "a"}]}]}], "]"}], ",", 
        RowBox[{"If", "[", 
         RowBox[{
          RowBox[{
           RowBox[{"i", "\[Equal]", 
            RowBox[{
             RowBox[{"m", "*", 
              RowBox[{"(", 
               RowBox[{"l", "-", "1"}], ")"}]}], "+", "1"}]}], "||", 
           RowBox[{"i", "\[Equal]", 
            RowBox[{"l", "*", "m"}]}]}], ",", 
          RowBox[{"1", "-", 
           RowBox[{"2", "*", "a"}]}], ",", 
          RowBox[{"1", "-", 
           RowBox[{"3", "*", "a"}]}]}], "]"}]}], "]"}]}], "]"}], ",", 
    RowBox[{"If", "[", 
     RowBox[{
      RowBox[{
       RowBox[{"Abs", "[", 
        RowBox[{"i", "-", "j"}], "]"}], "\[Equal]", "1"}], ",", 
      RowBox[{"If", "[", 
       RowBox[{
        RowBox[{"Divisible", "[", 
         RowBox[{
          RowBox[{"i", "+", "j", "-", "1"}], ",", 
          RowBox[{"2", "*", "m"}]}], "]"}], ",", "0", ",", "a"}], "]"}], ",", 
      RowBox[{"If", "[", 
       RowBox[{
        RowBox[{
         RowBox[{"Abs", "[", 
          RowBox[{"i", "-", "j"}], "]"}], "\[Equal]", "m"}], ",", "a", ",", 
        "0"}], "]"}]}], "]"}]}], "]"}]}]], "Input",
 CellChangeTimes->{{3.7446801790853653`*^9, 3.7446801928386545`*^9}, {
   3.744680281283396*^9, 3.7446803018361063`*^9}, {3.7455545962512655`*^9, 
   3.7455549071080637`*^9}, {3.745554980735962*^9, 3.7455550772598104`*^9}, {
   3.745555117310993*^9, 3.745555242464594*^9}, {3.745555528405005*^9, 
   3.7455555539688663`*^9}, {3.7455556068077507`*^9, 
   3.7455556523251734`*^9}, {3.7455558912834473`*^9, 
   3.7455558962057743`*^9}, {3.745639420810617*^9, 3.7456394473885574`*^9}, {
   3.745639513397335*^9, 3.74563952263496*^9}, {3.745639669894642*^9, 
   3.745639715683215*^9}, {3.745639757863569*^9, 3.7456398311950893`*^9}, {
   3.745640069715167*^9, 3.7456400739529495`*^9}, {3.7463257747285104`*^9, 
   3.746325811310486*^9}, 3.7463258517023897`*^9, {3.7463259444884405`*^9, 
   3.7463259696232204`*^9}, {3.7463260484489737`*^9, 3.746326048730178*^9}, {
   3.746327291942611*^9, 3.746327300628143*^9}},
 CellLabel->"In[6]:=",ExpressionUUID->"4e09ef69-1f13-4352-b068-37792698467f"],

Cell[CellGroupData[{

Cell[BoxData[
 RowBox[{"M", "=", 
  RowBox[{"Array", "[", 
   RowBox[{"trans", ",", 
    RowBox[{"{", 
     RowBox[{
      RowBox[{"n", "+", "1"}], ",", 
      RowBox[{"n", "+", "1"}]}], "}"}]}], "]"}], " "}]], "Input",
 CellChangeTimes->{{3.744680183679611*^9, 3.7446801995737033`*^9}, {
  3.7455553852950525`*^9, 3.74555539361502*^9}, {3.7455559900089493`*^9, 
  3.7455559956345706`*^9}, {3.746326069070878*^9, 3.746326107882254*^9}},
 CellLabel->"In[7]:=",ExpressionUUID->"051c123b-14c0-44f6-9f4c-e45715636c36"],

Cell[BoxData[
 InterpretationBox[
  TagBox[
   FrameBox[GridBox[{
      {
       ItemBox[
        TagBox[
         RowBox[{"{", 
          TemplateBox[{"1"},
           "OutputSizeLimit`Skeleton"], "}"}],
         Short[#, 5]& ],
        BaseStyle->{Deployed -> False},
        StripOnInput->False]},
      {GridBox[{
         {
          PaneBox[
           TagBox[
            TooltipBox[
             StyleBox[
              StyleBox[
               DynamicBox[ToBoxes[
                 FEPrivate`FrontEndResource[
                 "FEStrings", "sizeBriefExplanation"], StandardForm],
                ImageSizeCache->{55., {1., 10.}}],
               StripOnInput->False,
               DynamicUpdating->True,
               LineSpacing->{1, 2},
               LineIndent->0,
               LinebreakAdjustments->{1., 100, 0, 0, 0}], "OSLText",
              StripOnInput->False],
             StyleBox[
              DynamicBox[
               ToBoxes[
                FEPrivate`FrontEndResource["FEStrings", "sizeExplanation"], 
                StandardForm]], DynamicUpdating -> True, LineIndent -> 0, 
              LinebreakAdjustments -> {1., 100, 0, 0, 0}, 
              LineSpacing -> {1, 2}, StripOnInput -> False]],
            Annotation[#, 
             Style[
              Dynamic[
               FEPrivate`FrontEndResource["FEStrings", "sizeExplanation"]], 
              DynamicUpdating -> True, LineIndent -> 0, 
              LinebreakAdjustments -> {1., 100, 0, 0, 0}, 
              LineSpacing -> {1, 2}], "Tooltip"]& ],
           Alignment->Center,
           BaselinePosition->Baseline,
           ImageSize->{Automatic, {25, Full}}], 
          ButtonBox[
           PaneSelectorBox[{False->
            StyleBox[
             StyleBox[
              DynamicBox[ToBoxes[
                FEPrivate`FrontEndResource["FEStrings", "sizeShowLess"], 
                StandardForm],
               ImageSizeCache->{63., {1., 10.}}],
              StripOnInput->False,
              DynamicUpdating->True,
              LineSpacing->{1, 2},
              LineIndent->0,
              LinebreakAdjustments->{1., 100, 0, 0, 0}], "OSLControl",
             StripOnInput->False], True->
            StyleBox[
             StyleBox[
              DynamicBox[ToBoxes[
                FEPrivate`FrontEndResource["FEStrings", "sizeShowLess"], 
                StandardForm]],
              StripOnInput->False,
              DynamicUpdating->True,
              LineSpacing->{1, 2},
              LineIndent->0,
              LinebreakAdjustments->{1., 100, 0, 0, 0}], "OSLControlActive",
             StripOnInput->False]}, Dynamic[
             CurrentValue["MouseOver"]],
            Alignment->Center,
            FrameMargins->0,
            ImageSize->{Automatic, {25, Full}}],
           Appearance->None,
           BaselinePosition->Baseline,
           
           ButtonFunction:>OutputSizeLimit`ButtonFunction[
            OutputSizeLimit`Defer, 7, 25829838008586832034, 5/2],
           Enabled->True,
           Evaluator->Automatic,
           Method->"Queued"], 
          ButtonBox[
           PaneSelectorBox[{False->
            StyleBox[
             StyleBox[
              DynamicBox[ToBoxes[
                FEPrivate`FrontEndResource["FEStrings", "sizeShowMore"], 
                StandardForm],
               ImageSizeCache->{50., {1., 10.}}],
              StripOnInput->False,
              DynamicUpdating->True,
              LineSpacing->{1, 2},
              LineIndent->0,
              LinebreakAdjustments->{1., 100, 0, 0, 0}], "OSLControl",
             StripOnInput->False], True->
            StyleBox[
             StyleBox[
              DynamicBox[ToBoxes[
                FEPrivate`FrontEndResource["FEStrings", "sizeShowMore"], 
                StandardForm]],
              StripOnInput->False,
              DynamicUpdating->True,
              LineSpacing->{1, 2},
              LineIndent->0,
              LinebreakAdjustments->{1., 100, 0, 0, 0}], "OSLControlActive",
             StripOnInput->False]}, Dynamic[
             CurrentValue["MouseOver"]],
            Alignment->Center,
            FrameMargins->0,
            ImageSize->{Automatic, {25, Full}}],
           Appearance->None,
           BaselinePosition->Baseline,
           
           ButtonFunction:>OutputSizeLimit`ButtonFunction[
            OutputSizeLimit`Defer, 7, 25829838008586832034, 5 2],
           Enabled->True,
           Evaluator->Automatic,
           Method->"Queued"], 
          ButtonBox[
           PaneSelectorBox[{False->
            StyleBox[
             StyleBox[
              DynamicBox[ToBoxes[
                FEPrivate`FrontEndResource["FEStrings", "sizeShowAll"], 
                StandardForm],
               ImageSizeCache->{53., {1., 10.}}],
              StripOnInput->False,
              DynamicUpdating->True,
              LineSpacing->{1, 2},
              LineIndent->0,
              LinebreakAdjustments->{1., 100, 0, 0, 0}], "OSLControl",
             StripOnInput->False], True->
            StyleBox[
             StyleBox[
              DynamicBox[ToBoxes[
                FEPrivate`FrontEndResource["FEStrings", "sizeShowAll"], 
                StandardForm],
               ImageSizeCache->{53., {1., 10.}}],
              StripOnInput->False,
              DynamicUpdating->True,
              LineSpacing->{1, 2},
              LineIndent->0,
              LinebreakAdjustments->{1., 100, 0, 0, 0}], "OSLControlActive",
             StripOnInput->False]}, Dynamic[
             CurrentValue["MouseOver"]],
            Alignment->Center,
            FrameMargins->0,
            ImageSize->{Automatic, {25, Full}}],
           Appearance->None,
           BaselinePosition->Baseline,
           
           ButtonFunction:>OutputSizeLimit`ButtonFunction[
            OutputSizeLimit`Defer, 7, 25829838008586832034, Infinity],
           Enabled->True,
           Evaluator->Automatic,
           Method->"Queued"], 
          ButtonBox[
           PaneSelectorBox[{False->
            StyleBox[
             StyleBox[
              DynamicBox[ToBoxes[
                FEPrivate`FrontEndResource["FEStrings", "sizeChangeLimit"], 
                StandardForm],
               ImageSizeCache->{97., {1., 10.}}],
              StripOnInput->False,
              DynamicUpdating->True,
              LineSpacing->{1, 2},
              LineIndent->0,
              LinebreakAdjustments->{1., 100, 0, 0, 0}], "OSLControl",
             StripOnInput->False], True->
            StyleBox[
             StyleBox[
              DynamicBox[ToBoxes[
                FEPrivate`FrontEndResource["FEStrings", "sizeChangeLimit"], 
                StandardForm]],
              StripOnInput->False,
              DynamicUpdating->True,
              LineSpacing->{1, 2},
              LineIndent->0,
              LinebreakAdjustments->{1., 100, 0, 0, 0}], "OSLControlActive",
             StripOnInput->False]}, Dynamic[
             CurrentValue["MouseOver"]],
            Alignment->Center,
            FrameMargins->0,
            ImageSize->{Automatic, {25, Full}}],
           Appearance->None,
           BaselinePosition->Baseline,
           ButtonFunction:>FrontEndExecute[{
              FrontEnd`SetOptions[
              FrontEnd`$FrontEnd, 
               FrontEnd`PreferencesSettings -> {"Page" -> "Advanced"}], 
              FrontEnd`FrontEndToken["PreferencesDialog"]}],
           Evaluator->None,
           Method->"Preemptive"]}
        },
        AutoDelete->False,
        FrameStyle->GrayLevel[0.85],
        GridBoxDividers->{"Columns" -> {False, {True}}},
        GridBoxItemSize->{"Columns" -> {{Automatic}}, "Rows" -> {{Automatic}}},
        GridBoxSpacings->{"Columns" -> {{2}}}]}
     },
     DefaultBaseStyle->"Column",
     GridBoxAlignment->{"Columns" -> {{Left}}, "Rows" -> {{Baseline}}},
     GridBoxDividers->{"Columns" -> {{False}}, "Rows" -> {{False}}},
     GridBoxItemSize->{"Columns" -> {{Automatic}}, "Rows" -> {{1.}}},
     GridBoxSpacings->{"Columns" -> {
         Offset[0.27999999999999997`], {
          Offset[0.5599999999999999]}, 
         Offset[0.27999999999999997`]}, "Rows" -> {
         Offset[0.2], 
         Offset[1.2], {
          Offset[0.4]}, 
         Offset[0.2]}}],
    BaseStyle->"OutputSizeLimit",
    FrameMargins->{{12, 12}, {0, 15}},
    FrameStyle->GrayLevel[0.85],
    RoundingRadius->5,
    StripOnInput->False],
   Deploy,
   DefaultBaseStyle->"Deploy"],
  If[25829838008586832034 === $SessionID, 
   Out[7], Message[
     MessageName[Syntax, "noinfoker"]]; Missing["NotAvailable"]; 
   Null]]], "Output",
 CellChangeTimes->{
  3.7446789907610807`*^9, {3.744680090484885*^9, 3.7446801069182177`*^9}, {
   3.744680184992173*^9, 3.7446802007300987`*^9}, {3.7446802846552024`*^9, 
   3.744680305271801*^9}, 3.7455553950838633`*^9, 3.7455555590006514`*^9, {
   3.7455556124303136`*^9, 3.745555624369115*^9}, 3.7455556552786474`*^9, 
   3.7455559011745634`*^9, 3.745555996165804*^9, 3.7455571462589192`*^9, 
   3.745640225474018*^9, 3.7456422107274017`*^9, {3.74632609586757*^9, 
   3.7463261239599667`*^9}, {3.746327317513237*^9, 3.74632732143416*^9}, 
   3.7463282880918646`*^9, 3.746329819302026*^9, 3.773453160635994*^9, 
   3.791103563788649*^9},
 CellLabel->"Out[7]=",ExpressionUUID->"24f8e367-ca7d-4f18-a307-a4ff2e2e2341"]
}, Open  ]],

Cell[CellGroupData[{

Cell[BoxData[
 RowBox[{"MatrixForm", "[", "M", "]"}]], "Input",
 CellChangeTimes->{{3.746326128568304*^9, 3.7463261313020663`*^9}},
 CellLabel->"In[8]:=",ExpressionUUID->"6b420605-755e-47d0-8f82-792183c34318"],

Cell[BoxData[
 InterpretationBox[
  TagBox[
   FrameBox[GridBox[{
      {
       ItemBox[
        TagBox[
         TagBox[
          RowBox[{"(", "\[NoBreak]", 
           TemplateBox[{"1"},
            "OutputSizeLimit`Skeleton"], "\[NoBreak]", ")"}],
          Function[BoxForm`e$, 
           MatrixForm[BoxForm`e$]]],
         Short[#, 5]& ],
        BaseStyle->{Deployed -> False},
        StripOnInput->False]},
      {GridBox[{
         {
          PaneBox[
           TagBox[
            TooltipBox[
             StyleBox[
              StyleBox[
               DynamicBox[ToBoxes[
                 FEPrivate`FrontEndResource[
                 "FEStrings", "sizeBriefExplanation"], StandardForm],
                ImageSizeCache->{55., {1., 10.}}],
               StripOnInput->False,
               DynamicUpdating->True,
               LineSpacing->{1, 2},
               LineIndent->0,
               LinebreakAdjustments->{1., 100, 0, 0, 0}], "OSLText",
              StripOnInput->False],
             StyleBox[
              DynamicBox[
               ToBoxes[
                FEPrivate`FrontEndResource["FEStrings", "sizeExplanation"], 
                StandardForm]], DynamicUpdating -> True, LineIndent -> 0, 
              LinebreakAdjustments -> {1., 100, 0, 0, 0}, 
              LineSpacing -> {1, 2}, StripOnInput -> False]],
            Annotation[#, 
             Style[
              Dynamic[
               FEPrivate`FrontEndResource["FEStrings", "sizeExplanation"]], 
              DynamicUpdating -> True, LineIndent -> 0, 
              LinebreakAdjustments -> {1., 100, 0, 0, 0}, 
              LineSpacing -> {1, 2}], "Tooltip"]& ],
           Alignment->Center,
           BaselinePosition->Baseline,
           ImageSize->{Automatic, {25, Full}}], 
          ButtonBox[
           PaneSelectorBox[{False->
            StyleBox[
             StyleBox[
              DynamicBox[ToBoxes[
                FEPrivate`FrontEndResource["FEStrings", "sizeShowLess"], 
                StandardForm],
               ImageSizeCache->{63., {1., 10.}}],
              StripOnInput->False,
              DynamicUpdating->True,
              LineSpacing->{1, 2},
              LineIndent->0,
              LinebreakAdjustments->{1., 100, 0, 0, 0}], "OSLControl",
             StripOnInput->False], True->
            StyleBox[
             StyleBox[
              DynamicBox[ToBoxes[
                FEPrivate`FrontEndResource["FEStrings", "sizeShowLess"], 
                StandardForm]],
              StripOnInput->False,
              DynamicUpdating->True,
              LineSpacing->{1, 2},
              LineIndent->0,
              LinebreakAdjustments->{1., 100, 0, 0, 0}], "OSLControlActive",
             StripOnInput->False]}, Dynamic[
             CurrentValue["MouseOver"]],
            Alignment->Center,
            FrameMargins->0,
            ImageSize->{Automatic, {25, Full}}],
           Appearance->None,
           BaselinePosition->Baseline,
           ButtonFunction:>OutputSizeLimit`ButtonFunction[
             Composition[OutputSizeLimit`Defer, 
              Function[{OutputSizeLimit`Dump`x$}, 
               MatrixForm[OutputSizeLimit`Dump`x$]]], 8, 25829838008586832034,
              5/2],
           Enabled->True,
           Evaluator->Automatic,
           Method->"Queued"], 
          ButtonBox[
           PaneSelectorBox[{False->
            StyleBox[
             StyleBox[
              DynamicBox[ToBoxes[
                FEPrivate`FrontEndResource["FEStrings", "sizeShowMore"], 
                StandardForm],
               ImageSizeCache->{50., {1., 10.}}],
              StripOnInput->False,
              DynamicUpdating->True,
              LineSpacing->{1, 2},
              LineIndent->0,
              LinebreakAdjustments->{1., 100, 0, 0, 0}], "OSLControl",
             StripOnInput->False], True->
            StyleBox[
             StyleBox[
              DynamicBox[ToBoxes[
                FEPrivate`FrontEndResource["FEStrings", "sizeShowMore"], 
                StandardForm]],
              StripOnInput->False,
              DynamicUpdating->True,
              LineSpacing->{1, 2},
              LineIndent->0,
              LinebreakAdjustments->{1., 100, 0, 0, 0}], "OSLControlActive",
             StripOnInput->False]}, Dynamic[
             CurrentValue["MouseOver"]],
            Alignment->Center,
            FrameMargins->0,
            ImageSize->{Automatic, {25, Full}}],
           Appearance->None,
           BaselinePosition->Baseline,
           ButtonFunction:>OutputSizeLimit`ButtonFunction[
             Composition[OutputSizeLimit`Defer, 
              Function[{OutputSizeLimit`Dump`x$}, 
               MatrixForm[OutputSizeLimit`Dump`x$]]], 8, 25829838008586832034,
              5 2],
           Enabled->True,
           Evaluator->Automatic,
           Method->"Queued"], 
          ButtonBox[
           PaneSelectorBox[{False->
            StyleBox[
             StyleBox[
              DynamicBox[ToBoxes[
                FEPrivate`FrontEndResource["FEStrings", "sizeShowAll"], 
                StandardForm],
               ImageSizeCache->{53., {1., 10.}}],
              StripOnInput->False,
              DynamicUpdating->True,
              LineSpacing->{1, 2},
              LineIndent->0,
              LinebreakAdjustments->{1., 100, 0, 0, 0}], "OSLControl",
             StripOnInput->False], True->
            StyleBox[
             StyleBox[
              DynamicBox[ToBoxes[
                FEPrivate`FrontEndResource["FEStrings", "sizeShowAll"], 
                StandardForm],
               ImageSizeCache->{53., {1., 10.}}],
              StripOnInput->False,
              DynamicUpdating->True,
              LineSpacing->{1, 2},
              LineIndent->0,
              LinebreakAdjustments->{1., 100, 0, 0, 0}], "OSLControlActive",
             StripOnInput->False]}, Dynamic[
             CurrentValue["MouseOver"]],
            Alignment->Center,
            FrameMargins->0,
            ImageSize->{Automatic, {25, Full}}],
           Appearance->None,
           BaselinePosition->Baseline,
           ButtonFunction:>OutputSizeLimit`ButtonFunction[
             Composition[OutputSizeLimit`Defer, 
              Function[{OutputSizeLimit`Dump`x$}, 
               MatrixForm[OutputSizeLimit`Dump`x$]]], 8, 25829838008586832034,
              Infinity],
           Enabled->True,
           Evaluator->Automatic,
           Method->"Queued"], 
          ButtonBox[
           PaneSelectorBox[{False->
            StyleBox[
             StyleBox[
              DynamicBox[ToBoxes[
                FEPrivate`FrontEndResource["FEStrings", "sizeChangeLimit"], 
                StandardForm],
               ImageSizeCache->{97., {1., 10.}}],
              StripOnInput->False,
              DynamicUpdating->True,
              LineSpacing->{1, 2},
              LineIndent->0,
              LinebreakAdjustments->{1., 100, 0, 0, 0}], "OSLControl",
             StripOnInput->False], True->
            StyleBox[
             StyleBox[
              DynamicBox[ToBoxes[
                FEPrivate`FrontEndResource["FEStrings", "sizeChangeLimit"], 
                StandardForm]],
              StripOnInput->False,
              DynamicUpdating->True,
              LineSpacing->{1, 2},
              LineIndent->0,
              LinebreakAdjustments->{1., 100, 0, 0, 0}], "OSLControlActive",
             StripOnInput->False]}, Dynamic[
             CurrentValue["MouseOver"]],
            Alignment->Center,
            FrameMargins->0,
            ImageSize->{Automatic, {25, Full}}],
           Appearance->None,
           BaselinePosition->Baseline,
           ButtonFunction:>FrontEndExecute[{
              FrontEnd`SetOptions[
              FrontEnd`$FrontEnd, 
               FrontEnd`PreferencesSettings -> {"Page" -> "Advanced"}], 
              FrontEnd`FrontEndToken["PreferencesDialog"]}],
           Evaluator->None,
           Method->"Preemptive"]}
        },
        AutoDelete->False,
        FrameStyle->GrayLevel[0.85],
        GridBoxDividers->{"Columns" -> {False, {True}}},
        GridBoxItemSize->{"Columns" -> {{Automatic}}, "Rows" -> {{Automatic}}},
        GridBoxSpacings->{"Columns" -> {{2}}}]}
     },
     DefaultBaseStyle->"Column",
     GridBoxAlignment->{"Columns" -> {{Left}}, "Rows" -> {{Baseline}}},
     GridBoxDividers->{"Columns" -> {{False}}, "Rows" -> {{False}}},
     GridBoxItemSize->{"Columns" -> {{Automatic}}, "Rows" -> {{1.}}},
     GridBoxSpacings->{"Columns" -> {
         Offset[0.27999999999999997`], {
          Offset[0.5599999999999999]}, 
         Offset[0.27999999999999997`]}, "Rows" -> {
         Offset[0.2], 
         Offset[1.2], {
          Offset[0.4]}, 
         Offset[0.2]}}],
    BaseStyle->"OutputSizeLimit",
    FrameMargins->{{12, 12}, {0, 15}},
    FrameStyle->GrayLevel[0.85],
    RoundingRadius->5,
    StripOnInput->False],
   Deploy,
   DefaultBaseStyle->"Deploy"],
  If[25829838008586832034 === $SessionID, 
   Out[8], Message[
     MessageName[Syntax, "noinfoker"]]; Missing["NotAvailable"]; 
   Null]]], "Output",
 CellChangeTimes->{
  3.7446790020904083`*^9, 3.744680119955223*^9, 3.744680314241503*^9, 
   3.745555659935356*^9, 3.7455559054093876`*^9, 3.7455560153862457`*^9, {
   3.7455571368672976`*^9, 3.7455571495561438`*^9}, 3.745640231178*^9, 
   3.745642214140636*^9, 3.746326132442351*^9, 3.746327326073695*^9, 
   3.7463282911224027`*^9, 3.7463298224419117`*^9, 3.7734531616982484`*^9, 
   3.7911035681470056`*^9},
 CellLabel->
  "Out[8]//MatrixForm=",ExpressionUUID->"cb188ac5-c976-4b2c-8491-\
01f5c9766edd"]
}, Open  ]],

Cell[BoxData[
 RowBox[{
  RowBox[{"trans2", "[", 
   RowBox[{"i_", ",", "j_"}], "]"}], ":=", 
  RowBox[{"If", "[", 
   RowBox[{
    RowBox[{
     RowBox[{"i", "<", "c"}], "&&", 
     RowBox[{"j", "<", "c"}]}], ",", 
    RowBox[{
     RowBox[{"M", "[", 
      RowBox[{"[", "i", "]"}], "]"}], "[", 
     RowBox[{"[", "j", "]"}], "]"}], ",", 
    RowBox[{"If", "[", 
     RowBox[{
      RowBox[{
       RowBox[{"i", ">=", "c"}], "&&", 
       RowBox[{"j", "<", "c"}]}], ",", 
      RowBox[{
       RowBox[{"M", "[", 
        RowBox[{"[", 
         RowBox[{"i", "+", "1"}], "]"}], "]"}], "[", 
       RowBox[{"[", "j", "]"}], "]"}], ",", 
      RowBox[{"If", "[", 
       RowBox[{
        RowBox[{
         RowBox[{"i", "<", "c"}], "&&", 
         RowBox[{"j", "\[GreaterEqual]", "c"}]}], ",", 
        RowBox[{
         RowBox[{"M", "[", 
          RowBox[{"[", "i", "]"}], "]"}], "[", 
         RowBox[{"[", 
          RowBox[{"j", "+", "1"}], "]"}], "]"}], ",", 
        RowBox[{
         RowBox[{"M", "[", 
          RowBox[{"[", 
           RowBox[{"i", "+", "1"}], "]"}], "]"}], "[", 
         RowBox[{"[", 
          RowBox[{"j", "+", "1"}], "]"}], "]"}]}], "]"}]}], "]"}]}], 
   "]"}]}]], "Input",
 CellChangeTimes->{{3.746326475631158*^9, 3.7463265515468163`*^9}, {
  3.746326823713845*^9, 3.7463270337524557`*^9}},
 CellLabel->"In[9]:=",ExpressionUUID->"7b1e745b-b517-4d0d-b8af-27ca19d40859"],

Cell[CellGroupData[{

Cell[BoxData[
 RowBox[{"A", "=", 
  RowBox[{"Array", "[", 
   RowBox[{"trans2", ",", 
    RowBox[{"{", 
     RowBox[{"n", ",", "n"}], "}"}]}], "]"}]}]], "Input",
 CellChangeTimes->{{3.746326593697256*^9, 3.7463265943064723`*^9}, {
  3.746327011838256*^9, 3.746327016477764*^9}},
 CellLabel->"In[10]:=",ExpressionUUID->"f1ff9473-3117-4785-8e9a-c099b63e6903"],

Cell[BoxData[
 InterpretationBox[
  TagBox[
   FrameBox[GridBox[{
      {
       ItemBox[
        TagBox[
         RowBox[{"{", 
          TemplateBox[{"1"},
           "OutputSizeLimit`Skeleton"], "}"}],
         Short[#, 5]& ],
        BaseStyle->{Deployed -> False},
        StripOnInput->False]},
      {GridBox[{
         {
          PaneBox[
           TagBox[
            TooltipBox[
             StyleBox[
              StyleBox[
               DynamicBox[ToBoxes[
                 FEPrivate`FrontEndResource[
                 "FEStrings", "sizeBriefExplanation"], StandardForm],
                ImageSizeCache->{55., {1., 10.}}],
               StripOnInput->False,
               DynamicUpdating->True,
               LineSpacing->{1, 2},
               LineIndent->0,
               LinebreakAdjustments->{1., 100, 0, 0, 0}], "OSLText",
              StripOnInput->False],
             StyleBox[
              DynamicBox[
               ToBoxes[
                FEPrivate`FrontEndResource["FEStrings", "sizeExplanation"], 
                StandardForm]], DynamicUpdating -> True, LineIndent -> 0, 
              LinebreakAdjustments -> {1., 100, 0, 0, 0}, 
              LineSpacing -> {1, 2}, StripOnInput -> False]],
            Annotation[#, 
             Style[
              Dynamic[
               FEPrivate`FrontEndResource["FEStrings", "sizeExplanation"]], 
              DynamicUpdating -> True, LineIndent -> 0, 
              LinebreakAdjustments -> {1., 100, 0, 0, 0}, 
              LineSpacing -> {1, 2}], "Tooltip"]& ],
           Alignment->Center,
           BaselinePosition->Baseline,
           ImageSize->{Automatic, {25, Full}}], 
          ButtonBox[
           PaneSelectorBox[{False->
            StyleBox[
             StyleBox[
              DynamicBox[ToBoxes[
                FEPrivate`FrontEndResource["FEStrings", "sizeShowLess"], 
                StandardForm],
               ImageSizeCache->{63., {1., 10.}}],
              StripOnInput->False,
              DynamicUpdating->True,
              LineSpacing->{1, 2},
              LineIndent->0,
              LinebreakAdjustments->{1., 100, 0, 0, 0}], "OSLControl",
             StripOnInput->False], True->
            StyleBox[
             StyleBox[
              DynamicBox[ToBoxes[
                FEPrivate`FrontEndResource["FEStrings", "sizeShowLess"], 
                StandardForm]],
              StripOnInput->False,
              DynamicUpdating->True,
              LineSpacing->{1, 2},
              LineIndent->0,
              LinebreakAdjustments->{1., 100, 0, 0, 0}], "OSLControlActive",
             StripOnInput->False]}, Dynamic[
             CurrentValue["MouseOver"]],
            Alignment->Center,
            FrameMargins->0,
            ImageSize->{Automatic, {25, Full}}],
           Appearance->None,
           BaselinePosition->Baseline,
           
           ButtonFunction:>OutputSizeLimit`ButtonFunction[
            OutputSizeLimit`Defer, 10, 25829838008586832034, 5/2],
           Enabled->True,
           Evaluator->Automatic,
           Method->"Queued"], 
          ButtonBox[
           PaneSelectorBox[{False->
            StyleBox[
             StyleBox[
              DynamicBox[ToBoxes[
                FEPrivate`FrontEndResource["FEStrings", "sizeShowMore"], 
                StandardForm],
               ImageSizeCache->{50., {1., 10.}}],
              StripOnInput->False,
              DynamicUpdating->True,
              LineSpacing->{1, 2},
              LineIndent->0,
              LinebreakAdjustments->{1., 100, 0, 0, 0}], "OSLControl",
             StripOnInput->False], True->
            StyleBox[
             StyleBox[
              DynamicBox[ToBoxes[
                FEPrivate`FrontEndResource["FEStrings", "sizeShowMore"], 
                StandardForm]],
              StripOnInput->False,
              DynamicUpdating->True,
              LineSpacing->{1, 2},
              LineIndent->0,
              LinebreakAdjustments->{1., 100, 0, 0, 0}], "OSLControlActive",
             StripOnInput->False]}, Dynamic[
             CurrentValue["MouseOver"]],
            Alignment->Center,
            FrameMargins->0,
            ImageSize->{Automatic, {25, Full}}],
           Appearance->None,
           BaselinePosition->Baseline,
           
           ButtonFunction:>OutputSizeLimit`ButtonFunction[
            OutputSizeLimit`Defer, 10, 25829838008586832034, 5 2],
           Enabled->True,
           Evaluator->Automatic,
           Method->"Queued"], 
          ButtonBox[
           PaneSelectorBox[{False->
            StyleBox[
             StyleBox[
              DynamicBox[ToBoxes[
                FEPrivate`FrontEndResource["FEStrings", "sizeShowAll"], 
                StandardForm],
               ImageSizeCache->{53., {1., 10.}}],
              StripOnInput->False,
              DynamicUpdating->True,
              LineSpacing->{1, 2},
              LineIndent->0,
              LinebreakAdjustments->{1., 100, 0, 0, 0}], "OSLControl",
             StripOnInput->False], True->
            StyleBox[
             StyleBox[
              DynamicBox[ToBoxes[
                FEPrivate`FrontEndResource["FEStrings", "sizeShowAll"], 
                StandardForm],
               ImageSizeCache->{53., {1., 10.}}],
              StripOnInput->False,
              DynamicUpdating->True,
              LineSpacing->{1, 2},
              LineIndent->0,
              LinebreakAdjustments->{1., 100, 0, 0, 0}], "OSLControlActive",
             StripOnInput->False]}, Dynamic[
             CurrentValue["MouseOver"]],
            Alignment->Center,
            FrameMargins->0,
            ImageSize->{Automatic, {25, Full}}],
           Appearance->None,
           BaselinePosition->Baseline,
           
           ButtonFunction:>OutputSizeLimit`ButtonFunction[
            OutputSizeLimit`Defer, 10, 25829838008586832034, Infinity],
           Enabled->True,
           Evaluator->Automatic,
           Method->"Queued"], 
          ButtonBox[
           PaneSelectorBox[{False->
            StyleBox[
             StyleBox[
              DynamicBox[ToBoxes[
                FEPrivate`FrontEndResource["FEStrings", "sizeChangeLimit"], 
                StandardForm],
               ImageSizeCache->{97., {1., 10.}}],
              StripOnInput->False,
              DynamicUpdating->True,
              LineSpacing->{1, 2},
              LineIndent->0,
              LinebreakAdjustments->{1., 100, 0, 0, 0}], "OSLControl",
             StripOnInput->False], True->
            StyleBox[
             StyleBox[
              DynamicBox[ToBoxes[
                FEPrivate`FrontEndResource["FEStrings", "sizeChangeLimit"], 
                StandardForm]],
              StripOnInput->False,
              DynamicUpdating->True,
              LineSpacing->{1, 2},
              LineIndent->0,
              LinebreakAdjustments->{1., 100, 0, 0, 0}], "OSLControlActive",
             StripOnInput->False]}, Dynamic[
             CurrentValue["MouseOver"]],
            Alignment->Center,
            FrameMargins->0,
            ImageSize->{Automatic, {25, Full}}],
           Appearance->None,
           BaselinePosition->Baseline,
           ButtonFunction:>FrontEndExecute[{
              FrontEnd`SetOptions[
              FrontEnd`$FrontEnd, 
               FrontEnd`PreferencesSettings -> {"Page" -> "Advanced"}], 
              FrontEnd`FrontEndToken["PreferencesDialog"]}],
           Evaluator->None,
           Method->"Preemptive"]}
        },
        AutoDelete->False,
        FrameStyle->GrayLevel[0.85],
        GridBoxDividers->{"Columns" -> {False, {True}}},
        GridBoxItemSize->{"Columns" -> {{Automatic}}, "Rows" -> {{Automatic}}},
        GridBoxSpacings->{"Columns" -> {{2}}}]}
     },
     DefaultBaseStyle->"Column",
     GridBoxAlignment->{"Columns" -> {{Left}}, "Rows" -> {{Baseline}}},
     GridBoxDividers->{"Columns" -> {{False}}, "Rows" -> {{False}}},
     GridBoxItemSize->{"Columns" -> {{Automatic}}, "Rows" -> {{1.}}},
     GridBoxSpacings->{"Columns" -> {
         Offset[0.27999999999999997`], {
          Offset[0.5599999999999999]}, 
         Offset[0.27999999999999997`]}, "Rows" -> {
         Offset[0.2], 
         Offset[1.2], {
          Offset[0.4]}, 
         Offset[0.2]}}],
    BaseStyle->"OutputSizeLimit",
    FrameMargins->{{12, 12}, {0, 15}},
    FrameStyle->GrayLevel[0.85],
    RoundingRadius->5,
    StripOnInput->False],
   Deploy,
   DefaultBaseStyle->"Deploy"],
  If[25829838008586832034 === $SessionID, 
   Out[10], Message[
     MessageName[Syntax, "noinfoker"]]; Missing["NotAvailable"]; 
   Null]]], "Output",
 CellChangeTimes->{
  3.7463266128567467`*^9, {3.7463270185841413`*^9, 3.746327037626542*^9}, 
   3.746327349412359*^9, 3.7463282971210246`*^9, 3.746329876779199*^9, 
   3.773453164291416*^9, 3.7911035762545033`*^9},
 CellLabel->"Out[10]=",ExpressionUUID->"85253371-4d1c-4b26-9836-c6657c233cba"]
}, Open  ]],

Cell[CellGroupData[{

Cell[BoxData[
 RowBox[{"MatrixForm", "[", "A", "]"}]], "Input",
 CellChangeTimes->{{3.74632661770969*^9, 3.7463266245666533`*^9}},
 CellLabel->"In[11]:=",ExpressionUUID->"c9190097-4766-4bf1-b91e-208a49425e29"],

Cell[BoxData[
 InterpretationBox[
  TagBox[
   FrameBox[GridBox[{
      {
       ItemBox[
        TagBox[
         TagBox[
          RowBox[{"(", "\[NoBreak]", 
           TemplateBox[{"1"},
            "OutputSizeLimit`Skeleton"], "\[NoBreak]", ")"}],
          Function[BoxForm`e$, 
           MatrixForm[BoxForm`e$]]],
         Short[#, 5]& ],
        BaseStyle->{Deployed -> False},
        StripOnInput->False]},
      {GridBox[{
         {
          PaneBox[
           TagBox[
            TooltipBox[
             StyleBox[
              StyleBox[
               DynamicBox[ToBoxes[
                 FEPrivate`FrontEndResource[
                 "FEStrings", "sizeBriefExplanation"], StandardForm],
                ImageSizeCache->{55., {1., 10.}}],
               StripOnInput->False,
               DynamicUpdating->True,
               LineSpacing->{1, 2},
               LineIndent->0,
               LinebreakAdjustments->{1., 100, 0, 0, 0}], "OSLText",
              StripOnInput->False],
             StyleBox[
              DynamicBox[
               ToBoxes[
                FEPrivate`FrontEndResource["FEStrings", "sizeExplanation"], 
                StandardForm]], DynamicUpdating -> True, LineIndent -> 0, 
              LinebreakAdjustments -> {1., 100, 0, 0, 0}, 
              LineSpacing -> {1, 2}, StripOnInput -> False]],
            Annotation[#, 
             Style[
              Dynamic[
               FEPrivate`FrontEndResource["FEStrings", "sizeExplanation"]], 
              DynamicUpdating -> True, LineIndent -> 0, 
              LinebreakAdjustments -> {1., 100, 0, 0, 0}, 
              LineSpacing -> {1, 2}], "Tooltip"]& ],
           Alignment->Center,
           BaselinePosition->Baseline,
           ImageSize->{Automatic, {25, Full}}], 
          ButtonBox[
           PaneSelectorBox[{False->
            StyleBox[
             StyleBox[
              DynamicBox[ToBoxes[
                FEPrivate`FrontEndResource["FEStrings", "sizeShowLess"], 
                StandardForm],
               ImageSizeCache->{63., {1., 10.}}],
              StripOnInput->False,
              DynamicUpdating->True,
              LineSpacing->{1, 2},
              LineIndent->0,
              LinebreakAdjustments->{1., 100, 0, 0, 0}], "OSLControl",
             StripOnInput->False], True->
            StyleBox[
             StyleBox[
              DynamicBox[ToBoxes[
                FEPrivate`FrontEndResource["FEStrings", "sizeShowLess"], 
                StandardForm]],
              StripOnInput->False,
              DynamicUpdating->True,
              LineSpacing->{1, 2},
              LineIndent->0,
              LinebreakAdjustments->{1., 100, 0, 0, 0}], "OSLControlActive",
             StripOnInput->False]}, Dynamic[
             CurrentValue["MouseOver"]],
            Alignment->Center,
            FrameMargins->0,
            ImageSize->{Automatic, {25, Full}}],
           Appearance->None,
           BaselinePosition->Baseline,
           ButtonFunction:>OutputSizeLimit`ButtonFunction[
             Composition[OutputSizeLimit`Defer, 
              Function[{OutputSizeLimit`Dump`x$}, 
               MatrixForm[OutputSizeLimit`Dump`x$]]], 11, 
             25829838008586832034, 5/2],
           Enabled->True,
           Evaluator->Automatic,
           Method->"Queued"], 
          ButtonBox[
           PaneSelectorBox[{False->
            StyleBox[
             StyleBox[
              DynamicBox[ToBoxes[
                FEPrivate`FrontEndResource["FEStrings", "sizeShowMore"], 
                StandardForm],
               ImageSizeCache->{50., {1., 10.}}],
              StripOnInput->False,
              DynamicUpdating->True,
              LineSpacing->{1, 2},
              LineIndent->0,
              LinebreakAdjustments->{1., 100, 0, 0, 0}], "OSLControl",
             StripOnInput->False], True->
            StyleBox[
             StyleBox[
              DynamicBox[ToBoxes[
                FEPrivate`FrontEndResource["FEStrings", "sizeShowMore"], 
                StandardForm]],
              StripOnInput->False,
              DynamicUpdating->True,
              LineSpacing->{1, 2},
              LineIndent->0,
              LinebreakAdjustments->{1., 100, 0, 0, 0}], "OSLControlActive",
             StripOnInput->False]}, Dynamic[
             CurrentValue["MouseOver"]],
            Alignment->Center,
            FrameMargins->0,
            ImageSize->{Automatic, {25, Full}}],
           Appearance->None,
           BaselinePosition->Baseline,
           ButtonFunction:>OutputSizeLimit`ButtonFunction[
             Composition[OutputSizeLimit`Defer, 
              Function[{OutputSizeLimit`Dump`x$}, 
               MatrixForm[OutputSizeLimit`Dump`x$]]], 11, 
             25829838008586832034, 5 2],
           Enabled->True,
           Evaluator->Automatic,
           Method->"Queued"], 
          ButtonBox[
           PaneSelectorBox[{False->
            StyleBox[
             StyleBox[
              DynamicBox[ToBoxes[
                FEPrivate`FrontEndResource["FEStrings", "sizeShowAll"], 
                StandardForm],
               ImageSizeCache->{53., {1., 10.}}],
              StripOnInput->False,
              DynamicUpdating->True,
              LineSpacing->{1, 2},
              LineIndent->0,
              LinebreakAdjustments->{1., 100, 0, 0, 0}], "OSLControl",
             StripOnInput->False], True->
            StyleBox[
             StyleBox[
              DynamicBox[ToBoxes[
                FEPrivate`FrontEndResource["FEStrings", "sizeShowAll"], 
                StandardForm]],
              StripOnInput->False,
              DynamicUpdating->True,
              LineSpacing->{1, 2},
              LineIndent->0,
              LinebreakAdjustments->{1., 100, 0, 0, 0}], "OSLControlActive",
             StripOnInput->False]}, Dynamic[
             CurrentValue["MouseOver"]],
            Alignment->Center,
            FrameMargins->0,
            ImageSize->{Automatic, {25, Full}}],
           Appearance->None,
           BaselinePosition->Baseline,
           ButtonFunction:>OutputSizeLimit`ButtonFunction[
             Composition[OutputSizeLimit`Defer, 
              Function[{OutputSizeLimit`Dump`x$}, 
               MatrixForm[OutputSizeLimit`Dump`x$]]], 11, 
             25829838008586832034, Infinity],
           Enabled->True,
           Evaluator->Automatic,
           Method->"Queued"], 
          ButtonBox[
           PaneSelectorBox[{False->
            StyleBox[
             StyleBox[
              DynamicBox[ToBoxes[
                FEPrivate`FrontEndResource["FEStrings", "sizeChangeLimit"], 
                StandardForm],
               ImageSizeCache->{97., {1., 10.}}],
              StripOnInput->False,
              DynamicUpdating->True,
              LineSpacing->{1, 2},
              LineIndent->0,
              LinebreakAdjustments->{1., 100, 0, 0, 0}], "OSLControl",
             StripOnInput->False], True->
            StyleBox[
             StyleBox[
              DynamicBox[ToBoxes[
                FEPrivate`FrontEndResource["FEStrings", "sizeChangeLimit"], 
                StandardForm]],
              StripOnInput->False,
              DynamicUpdating->True,
              LineSpacing->{1, 2},
              LineIndent->0,
              LinebreakAdjustments->{1., 100, 0, 0, 0}], "OSLControlActive",
             StripOnInput->False]}, Dynamic[
             CurrentValue["MouseOver"]],
            Alignment->Center,
            FrameMargins->0,
            ImageSize->{Automatic, {25, Full}}],
           Appearance->None,
           BaselinePosition->Baseline,
           ButtonFunction:>FrontEndExecute[{
              FrontEnd`SetOptions[
              FrontEnd`$FrontEnd, 
               FrontEnd`PreferencesSettings -> {"Page" -> "Advanced"}], 
              FrontEnd`FrontEndToken["PreferencesDialog"]}],
           Evaluator->None,
           Method->"Preemptive"]}
        },
        AutoDelete->False,
        FrameStyle->GrayLevel[0.85],
        GridBoxDividers->{"Columns" -> {False, {True}}},
        GridBoxItemSize->{"Columns" -> {{Automatic}}, "Rows" -> {{Automatic}}},
        GridBoxSpacings->{"Columns" -> {{2}}}]}
     },
     DefaultBaseStyle->"Column",
     GridBoxAlignment->{"Columns" -> {{Left}}, "Rows" -> {{Baseline}}},
     GridBoxDividers->{"Columns" -> {{False}}, "Rows" -> {{False}}},
     GridBoxItemSize->{"Columns" -> {{Automatic}}, "Rows" -> {{1.}}},
     GridBoxSpacings->{"Columns" -> {
         Offset[0.27999999999999997`], {
          Offset[0.5599999999999999]}, 
         Offset[0.27999999999999997`]}, "Rows" -> {
         Offset[0.2], 
         Offset[1.2], {
          Offset[0.4]}, 
         Offset[0.2]}}],
    BaseStyle->"OutputSizeLimit",
    FrameMargins->{{12, 12}, {0, 15}},
    FrameStyle->GrayLevel[0.85],
    RoundingRadius->5,
    StripOnInput->False],
   Deploy,
   DefaultBaseStyle->"Deploy"],
  If[25829838008586832034 === $SessionID, 
   Out[11], Message[
     MessageName[Syntax, "noinfoker"]]; Missing["NotAvailable"]; 
   Null]]], "Output",
 CellChangeTimes->{3.746326624972804*^9, 3.746327041766226*^9, 
  3.7463273545517836`*^9, 3.746328300323365*^9, 3.746329879748089*^9, 
  3.7734531653224325`*^9, 3.7911035801441765`*^9},
 CellLabel->
  "Out[11]//MatrixForm=",ExpressionUUID->"fa39a352-0084-4511-80ae-\
d54affdeba62"]
}, Open  ]],

Cell[CellGroupData[{

Cell[BoxData[
 RowBox[{"En", "=", 
  RowBox[{"IdentityMatrix", "[", "n", "]"}]}]], "Input",
 CellChangeTimes->{{3.7455559250698147`*^9, 3.7455559277732315`*^9}, 
   3.7455560031975*^9},
 CellLabel->"In[12]:=",ExpressionUUID->"abd10442-b833-45ff-845e-cddbbf646dee"],

Cell[BoxData[
 InterpretationBox[
  TagBox[
   FrameBox[GridBox[{
      {
       ItemBox[
        TagBox[
         RowBox[{"{", 
          TemplateBox[{"1"},
           "OutputSizeLimit`Skeleton"], "}"}],
         Short[#, 5]& ],
        BaseStyle->{Deployed -> False},
        StripOnInput->False]},
      {GridBox[{
         {
          PaneBox[
           TagBox[
            TooltipBox[
             StyleBox[
              StyleBox[
               DynamicBox[ToBoxes[
                 FEPrivate`FrontEndResource[
                 "FEStrings", "sizeBriefExplanation"], StandardForm],
                ImageSizeCache->{55., {1., 10.}}],
               StripOnInput->False,
               DynamicUpdating->True,
               LineSpacing->{1, 2},
               LineIndent->0,
               LinebreakAdjustments->{1., 100, 0, 0, 0}], "OSLText",
              StripOnInput->False],
             StyleBox[
              DynamicBox[
               ToBoxes[
                FEPrivate`FrontEndResource["FEStrings", "sizeExplanation"], 
                StandardForm]], DynamicUpdating -> True, LineIndent -> 0, 
              LinebreakAdjustments -> {1., 100, 0, 0, 0}, 
              LineSpacing -> {1, 2}, StripOnInput -> False]],
            Annotation[#, 
             Style[
              Dynamic[
               FEPrivate`FrontEndResource["FEStrings", "sizeExplanation"]], 
              DynamicUpdating -> True, LineIndent -> 0, 
              LinebreakAdjustments -> {1., 100, 0, 0, 0}, 
              LineSpacing -> {1, 2}], "Tooltip"]& ],
           Alignment->Center,
           BaselinePosition->Baseline,
           ImageSize->{Automatic, {25, Full}}], 
          ButtonBox[
           PaneSelectorBox[{False->
            StyleBox[
             StyleBox[
              DynamicBox[ToBoxes[
                FEPrivate`FrontEndResource["FEStrings", "sizeShowLess"], 
                StandardForm],
               ImageSizeCache->{63., {1., 10.}}],
              StripOnInput->False,
              DynamicUpdating->True,
              LineSpacing->{1, 2},
              LineIndent->0,
              LinebreakAdjustments->{1., 100, 0, 0, 0}], "OSLControl",
             StripOnInput->False], True->
            StyleBox[
             StyleBox[
              DynamicBox[ToBoxes[
                FEPrivate`FrontEndResource["FEStrings", "sizeShowLess"], 
                StandardForm]],
              StripOnInput->False,
              DynamicUpdating->True,
              LineSpacing->{1, 2},
              LineIndent->0,
              LinebreakAdjustments->{1., 100, 0, 0, 0}], "OSLControlActive",
             StripOnInput->False]}, Dynamic[
             CurrentValue["MouseOver"]],
            Alignment->Center,
            FrameMargins->0,
            ImageSize->{Automatic, {25, Full}}],
           Appearance->None,
           BaselinePosition->Baseline,
           
           ButtonFunction:>OutputSizeLimit`ButtonFunction[
            OutputSizeLimit`Defer, 12, 25829838008586832034, 5/2],
           Enabled->True,
           Evaluator->Automatic,
           Method->"Queued"], 
          ButtonBox[
           PaneSelectorBox[{False->
            StyleBox[
             StyleBox[
              DynamicBox[ToBoxes[
                FEPrivate`FrontEndResource["FEStrings", "sizeShowMore"], 
                StandardForm],
               ImageSizeCache->{50., {1., 10.}}],
              StripOnInput->False,
              DynamicUpdating->True,
              LineSpacing->{1, 2},
              LineIndent->0,
              LinebreakAdjustments->{1., 100, 0, 0, 0}], "OSLControl",
             StripOnInput->False], True->
            StyleBox[
             StyleBox[
              DynamicBox[ToBoxes[
                FEPrivate`FrontEndResource["FEStrings", "sizeShowMore"], 
                StandardForm]],
              StripOnInput->False,
              DynamicUpdating->True,
              LineSpacing->{1, 2},
              LineIndent->0,
              LinebreakAdjustments->{1., 100, 0, 0, 0}], "OSLControlActive",
             StripOnInput->False]}, Dynamic[
             CurrentValue["MouseOver"]],
            Alignment->Center,
            FrameMargins->0,
            ImageSize->{Automatic, {25, Full}}],
           Appearance->None,
           BaselinePosition->Baseline,
           
           ButtonFunction:>OutputSizeLimit`ButtonFunction[
            OutputSizeLimit`Defer, 12, 25829838008586832034, 5 2],
           Enabled->True,
           Evaluator->Automatic,
           Method->"Queued"], 
          ButtonBox[
           PaneSelectorBox[{False->
            StyleBox[
             StyleBox[
              DynamicBox[ToBoxes[
                FEPrivate`FrontEndResource["FEStrings", "sizeShowAll"], 
                StandardForm],
               ImageSizeCache->{53., {1., 10.}}],
              StripOnInput->False,
              DynamicUpdating->True,
              LineSpacing->{1, 2},
              LineIndent->0,
              LinebreakAdjustments->{1., 100, 0, 0, 0}], "OSLControl",
             StripOnInput->False], True->
            StyleBox[
             StyleBox[
              DynamicBox[ToBoxes[
                FEPrivate`FrontEndResource["FEStrings", "sizeShowAll"], 
                StandardForm]],
              StripOnInput->False,
              DynamicUpdating->True,
              LineSpacing->{1, 2},
              LineIndent->0,
              LinebreakAdjustments->{1., 100, 0, 0, 0}], "OSLControlActive",
             StripOnInput->False]}, Dynamic[
             CurrentValue["MouseOver"]],
            Alignment->Center,
            FrameMargins->0,
            ImageSize->{Automatic, {25, Full}}],
           Appearance->None,
           BaselinePosition->Baseline,
           ButtonFunction:>OutputSizeLimit`ButtonFunction[
            OutputSizeLimit`Defer, 12, 25829838008586832034, Infinity],
           Enabled->True,
           Evaluator->Automatic,
           Method->"Queued"], 
          ButtonBox[
           PaneSelectorBox[{False->
            StyleBox[
             StyleBox[
              DynamicBox[ToBoxes[
                FEPrivate`FrontEndResource["FEStrings", "sizeChangeLimit"], 
                StandardForm],
               ImageSizeCache->{97., {1., 10.}}],
              StripOnInput->False,
              DynamicUpdating->True,
              LineSpacing->{1, 2},
              LineIndent->0,
              LinebreakAdjustments->{1., 100, 0, 0, 0}], "OSLControl",
             StripOnInput->False], True->
            StyleBox[
             StyleBox[
              DynamicBox[ToBoxes[
                FEPrivate`FrontEndResource["FEStrings", "sizeChangeLimit"], 
                StandardForm]],
              StripOnInput->False,
              DynamicUpdating->True,
              LineSpacing->{1, 2},
              LineIndent->0,
              LinebreakAdjustments->{1., 100, 0, 0, 0}], "OSLControlActive",
             StripOnInput->False]}, Dynamic[
             CurrentValue["MouseOver"]],
            Alignment->Center,
            FrameMargins->0,
            ImageSize->{Automatic, {25, Full}}],
           Appearance->None,
           BaselinePosition->Baseline,
           ButtonFunction:>FrontEndExecute[{
              FrontEnd`SetOptions[
              FrontEnd`$FrontEnd, 
               FrontEnd`PreferencesSettings -> {"Page" -> "Advanced"}], 
              FrontEnd`FrontEndToken["PreferencesDialog"]}],
           Evaluator->None,
           Method->"Preemptive"]}
        },
        AutoDelete->False,
        FrameStyle->GrayLevel[0.85],
        GridBoxDividers->{"Columns" -> {False, {True}}},
        GridBoxItemSize->{"Columns" -> {{Automatic}}, "Rows" -> {{Automatic}}},
        GridBoxSpacings->{"Columns" -> {{2}}}]}
     },
     DefaultBaseStyle->"Column",
     GridBoxAlignment->{"Columns" -> {{Left}}, "Rows" -> {{Baseline}}},
     GridBoxDividers->{"Columns" -> {{False}}, "Rows" -> {{False}}},
     GridBoxItemSize->{"Columns" -> {{Automatic}}, "Rows" -> {{1.}}},
     GridBoxSpacings->{"Columns" -> {
         Offset[0.27999999999999997`], {
          Offset[0.5599999999999999]}, 
         Offset[0.27999999999999997`]}, "Rows" -> {
         Offset[0.2], 
         Offset[1.2], {
          Offset[0.4]}, 
         Offset[0.2]}}],
    BaseStyle->"OutputSizeLimit",
    FrameMargins->{{12, 12}, {0, 15}},
    FrameStyle->GrayLevel[0.85],
    RoundingRadius->5,
    StripOnInput->False],
   Deploy,
   DefaultBaseStyle->"Deploy"],
  If[25829838008586832034 === $SessionID, 
   Out[12], Message[
     MessageName[Syntax, "noinfoker"]]; Missing["NotAvailable"]; 
   Null]]], "Output",
 CellChangeTimes->{3.744679020154823*^9, 3.744680324601977*^9, 
  3.745555936058001*^9, 3.745556003963163*^9, 3.7455572158688545`*^9, 
  3.74564043200594*^9, 3.7456422168205094`*^9, 3.7463271452624645`*^9, 
  3.7463273613657293`*^9, 3.746328303666329*^9, 3.746329896166102*^9, 
  3.7734531661190853`*^9, 3.7911035831903615`*^9},
 CellLabel->"Out[12]=",ExpressionUUID->"024daf5d-39e1-4c43-9191-cdb539a7fa02"]
}, Open  ]],

Cell[CellGroupData[{

Cell[BoxData[
 RowBox[{"u", "=", 
  RowBox[{"Table", "[", 
   RowBox[{"1", ",", 
    RowBox[{"{", 
     RowBox[{"i", ",", "n"}], "}"}]}], "]"}]}]], "Input",
 CellLabel->"In[13]:=",ExpressionUUID->"bc83173c-913a-4d9a-ae04-ad027b126910"],

Cell[BoxData[
 RowBox[{"{", 
  RowBox[{
  "1", ",", "1", ",", "1", ",", "1", ",", "1", ",", "1", ",", "1", ",", "1", 
   ",", "1", ",", "1", ",", "1", ",", "1", ",", "1", ",", "1", ",", "1", ",", 
   "1", ",", "1", ",", "1", ",", "1", ",", "1", ",", "1", ",", "1", ",", "1", 
   ",", "1", ",", "1", ",", "1", ",", "1", ",", "1", ",", "1", ",", "1", ",", 
   "1", ",", "1", ",", "1", ",", "1", ",", "1", ",", "1", ",", "1", ",", "1", 
   ",", "1", ",", "1", ",", "1", ",", "1", ",", "1", ",", "1", ",", "1", ",", 
   "1", ",", "1", ",", "1", ",", "1", ",", "1", ",", "1", ",", "1", ",", "1", 
   ",", "1", ",", "1", ",", "1", ",", "1", ",", "1", ",", "1", ",", "1", ",", 
   "1", ",", "1", ",", "1", ",", "1", ",", "1", ",", "1", ",", "1", ",", "1", 
   ",", "1", ",", "1", ",", "1", ",", "1", ",", "1", ",", "1", ",", "1", ",", 
   "1", ",", "1", ",", "1", ",", "1", ",", "1", ",", "1", ",", "1", ",", "1", 
   ",", "1", ",", "1", ",", "1", ",", "1", ",", "1", ",", "1", ",", "1", ",", 
   "1", ",", "1", ",", "1", ",", "1", ",", "1", ",", "1", ",", "1", ",", "1", 
   ",", "1", ",", "1", ",", "1", ",", "1", ",", "1", ",", "1", ",", "1", ",", 
   "1", ",", "1", ",", "1", ",", "1", ",", "1", ",", "1", ",", "1", ",", "1", 
   ",", "1", ",", "1", ",", "1", ",", "1", ",", "1", ",", "1", ",", "1", ",", 
   "1", ",", "1", ",", "1", ",", "1", ",", "1", ",", "1", ",", "1", ",", "1", 
   ",", "1", ",", "1", ",", "1", ",", "1", ",", "1", ",", "1", ",", "1", ",", 
   "1", ",", "1", ",", "1", ",", "1", ",", "1", ",", "1", ",", "1", ",", "1", 
   ",", "1", ",", "1", ",", "1", ",", "1", ",", "1", ",", "1", ",", "1", ",", 
   "1", ",", "1", ",", "1", ",", "1", ",", "1", ",", "1", ",", "1", ",", "1", 
   ",", "1", ",", "1", ",", "1", ",", "1", ",", "1", ",", "1", ",", "1", ",", 
   "1", ",", "1", ",", "1", ",", "1", ",", "1", ",", "1", ",", "1", ",", "1", 
   ",", "1", ",", "1", ",", "1", ",", "1", ",", "1", ",", "1", ",", "1", ",", 
   "1", ",", "1", ",", "1", ",", "1", ",", "1", ",", "1", ",", "1", ",", "1", 
   ",", "1", ",", "1", ",", "1", ",", "1", ",", "1", ",", "1", ",", "1", ",", 
   "1", ",", "1", ",", "1", ",", "1", ",", "1", ",", "1", ",", "1", ",", "1", 
   ",", "1", ",", "1", ",", "1", ",", "1", ",", "1", ",", "1", ",", "1", ",", 
   "1", ",", "1", ",", "1", ",", "1", ",", "1", ",", "1", ",", "1", ",", "1", 
   ",", "1", ",", "1", ",", "1", ",", "1", ",", "1", ",", "1"}], 
  "}"}]], "Output",
 CellChangeTimes->{
  3.744679053223528*^9, 3.744680331118291*^9, 3.745556033872551*^9, 
   3.7455572196348777`*^9, 3.745640442480668*^9, 3.7456422202686777`*^9, {
   3.746327154682129*^9, 3.7463271839985685`*^9}, 3.7463273647243166`*^9, 
   3.7463283071655393`*^9, 3.7463298992747555`*^9, 3.7734531669001527`*^9, 
   3.791103585658526*^9},
 CellLabel->"Out[13]=",ExpressionUUID->"4af7d1b8-d6e5-4b17-85e3-355047675d74"]
}, Open  ]],

Cell[CellGroupData[{

Cell[BoxData[
 RowBox[{"requ", "=", 
  RowBox[{
   RowBox[{"Inverse", "[", 
    RowBox[{"En", "-", "A"}], "]"}], ".", "u"}]}]], "Input",
 CellLabel->"In[14]:=",ExpressionUUID->"b1072797-b4db-417e-b07d-940f4d58efd6"],

Cell[BoxData[
 RowBox[{"{", 
  RowBox[{
  "1203.6423514906367`", ",", "1198.6423514906362`", ",", 
   "1189.2850628525507`", ",", "1176.8559083002096`", ",", 
   "1163.246441303898`", ",", "1150.80802361852`", ",", "1142.0027991216689`",
    ",", "1138.8063214457584`", ",", "1142.002799121669`", ",", 
   "1150.80802361852`", ",", "1163.2464413038983`", ",", 
   "1176.8559083002096`", ",", "1189.285062852551`", ",", 
   "1198.6423514906362`", ",", "1203.6423514906367`", ",", 
   "1198.6423514906369`", ",", "1192.9996401287221`", ",", 
   "1182.3569287668067`", ",", "1168.03622074418`", ",", 
   "1152.0753919929653`", ",", "1137.1748304299933`", ",", 
   "1126.39405230073`", ",", "1122.4133660939365`", ",", 
   "1126.3940523007302`", ",", "1137.174830429993`", ",", 
   "1152.0753919929653`", ",", "1168.0362207441801`", ",", 
   "1182.3569287668065`", ",", "1192.9996401287215`", ",", 
   "1198.6423514906362`", ",", "1189.2850628525512`", ",", 
   "1182.356928766807`", ",", "1169.1067913417737`", ",", 
   "1150.8566539167402`", ",", "1129.8440754937897`", ",", 
   "1109.4218538077575`", ",", "1093.985213557321`", ",", 
   "1088.0590383285285`", ",", "1093.9852135573212`", ",", 
   "1109.4218538077575`", ",", "1129.8440754937892`", ",", 
   "1150.8566539167402`", ",", "1169.1067913417735`", ",", 
   "1182.356928766807`", ",", "1189.2850628525512`", ",", 
   "1176.855908300211`", ",", "1168.0362207441813`", ",", 
   "1150.856653916741`", ",", "1126.4395280872177`", ",", 
   "1097.0224022576947`", ",", "1066.6832957499278`", ",", 
   "1042.0659097922676`", ",", "1031.8523601055338`", ",", 
   "1042.065909792268`", ",", "1066.6832957499278`", ",", 
   "1097.022402257694`", ",", "1126.4395280872168`", ",", 
   "1150.8566539167402`", ",", "1168.0362207441808`", ",", 
   "1176.85590830021`", ",", "1163.2464413038992`", ",", 
   "1152.0753919929664`", ",", "1129.8440754937906`", ",", 
   "1097.022402257695`", ",", "1055.1227096998432`", ",", 
   "1008.2230171419914`", ",", "965.742769756288`", ",", "945.2185825090721`",
    ",", "965.742769756288`", ",", "1008.2230171419907`", ",", 
   "1055.1227096998427`", ",", "1097.022402257694`", ",", 
   "1129.8440754937892`", ",", "1152.0753919929653`", ",", 
   "1163.2464413038983`", ",", "1150.808023618521`", ",", 
   "1137.1748304299945`", ",", "1109.4218538077582`", ",", 
   "1066.683295749928`", ",", "1008.2230171419915`", ",", "935.343293361906`",
    ",", "857.4635695818204`", ",", "807.536430418178`", ",", 
   "857.4635695818204`", ",", "935.3432933619063`", ",", "1008.223017141991`",
    ",", "1066.6832957499278`", ",", "1109.421853807758`", ",", 
   "1137.1748304299933`", ",", "1150.80802361852`", ",", "1142.00279912167`", 
   ",", "1126.3940523007304`", ",", "1093.9852135573208`", ",", 
   "1042.0659097922676`", ",", "965.7427697562874`", ",", 
   "857.4635695818203`", ",", "711.2317847909095`", ",", "559.9999999999995`",
    ",", "711.2317847909098`", ",", "857.4635695818204`", ",", 
   "965.7427697562875`", ",", "1042.0659097922673`", ",", 
   "1093.9852135573208`", ",", "1126.3940523007302`", ",", 
   "1142.0027991216693`", ",", "1138.806321445758`", ",", 
   "1122.4133660939362`", ",", "1088.059038328527`", ",", 
   "1031.8523601055335`", ",", "945.2185825090712`", ",", 
   "807.5364304181772`", ",", "559.9999999999989`", ",", "559.9999999999989`",
    ",", "807.5364304181774`", ",", "945.2185825090712`", ",", 
   "1031.852360105533`", ",", "1088.059038328527`", ",", 
   "1122.4133660939358`", ",", "1138.8063214457577`", ",", 
   "1142.0027991216689`", ",", "1126.3940523007295`", ",", 
   "1093.9852135573205`", ",", "1042.0659097922664`", ",", 
   "965.7427697562865`", ",", "857.4635695818189`", ",", "711.2317847909088`",
    ",", "559.9999999999984`", ",", "711.2317847909089`", ",", 
   "857.4635695818192`", ",", "965.7427697562866`", ",", 
   "1042.0659097922664`", ",", "1093.9852135573194`", ",", 
   "1126.3940523007295`", ",", "1142.0027991216689`", ",", 
   "1150.8080236185197`", ",", "1137.1748304299927`", ",", 
   "1109.4218538077573`", ",", "1066.683295749926`", ",", 
   "1008.2230171419893`", ",", "935.3432933619041`", ",", 
   "857.4635695818183`", ",", "807.5364304181762`", ",", "857.4635695818187`",
    ",", "935.3432933619044`", ",", "1008.2230171419897`", ",", 
   "1066.6832957499264`", ",", "1109.4218538077566`", ",", 
   "1137.174830429992`", ",", "1150.8080236185192`", ",", 
   "1163.2464413038977`", ",", "1152.0753919929653`", ",", 
   "1129.8440754937885`", ",", "1097.0224022576926`", ",", 
   "1055.1227096998407`", ",", "1008.2230171419885`", ",", 
   "965.7427697562855`", ",", "945.2185825090698`", ",", "965.7427697562855`",
    ",", "1008.223017141989`", ",", "1055.122709699841`", ",", 
   "1097.022402257693`", ",", "1129.8440754937878`", ",", 
   "1152.0753919929634`", ",", "1163.2464413038967`", ",", 
   "1176.8559083002096`", ",", "1168.03622074418`", ",", 
   "1150.8566539167387`", ",", "1126.439528087215`", ",", 
   "1097.0224022576922`", ",", "1066.6832957499255`", ",", 
   "1042.0659097922653`", ",", "1031.8523601055317`", ",", 
   "1042.0659097922653`", ",", "1066.6832957499255`", ",", 
   "1097.022402257692`", ",", "1126.439528087215`", ",", 
   "1150.8566539167382`", ",", "1168.0362207441788`", ",", 
   "1176.8559083002083`", ",", "1189.2850628525503`", ",", 
   "1182.3569287668058`", ",", "1169.1067913417726`", ",", 
   "1150.8566539167387`", ",", "1129.8440754937876`", ",", 
   "1109.4218538077555`", ",", "1093.9852135573187`", ",", 
   "1088.059038328526`", ",", "1093.9852135573187`", ",", 
   "1109.4218538077555`", ",", "1129.8440754937874`", ",", 
   "1150.8566539167384`", ",", "1169.1067913417714`", ",", 
   "1182.3569287668045`", ",", "1189.2850628525493`", ",", 
   "1198.6423514906362`", ",", "1192.9996401287215`", ",", 
   "1182.356928766806`", ",", "1168.0362207441797`", ",", 
   "1152.075391992964`", ",", "1137.1748304299915`", ",", 
   "1126.3940523007282`", ",", "1122.4133660939344`", ",", 
   "1126.3940523007282`", ",", "1137.1748304299917`", ",", 
   "1152.0753919929634`", ",", "1168.036220744179`", ",", 
   "1182.3569287668047`", ",", "1192.9996401287199`", ",", 
   "1198.6423514906342`", ",", "1203.6423514906367`", ",", 
   "1198.6423514906362`", ",", "1189.28506285255`", ",", 
   "1176.8559083002092`", ",", "1163.246441303897`", ",", 
   "1150.8080236185185`", ",", "1142.0027991216673`", ",", 
   "1138.806321445756`", ",", "1142.0027991216675`", ",", 
   "1150.8080236185183`", ",", "1163.2464413038965`", ",", 
   "1176.8559083002083`", ",", "1189.2850628525487`", ",", 
   "1198.6423514906337`", ",", "1203.6423514906342`"}], "}"}]], "Output",
 CellChangeTimes->{3.744679068818493*^9, 3.74468033383733*^9, 
  3.7455560531262255`*^9, 3.745557232276843*^9, 3.745640456963371*^9, 
  3.7456422226858172`*^9, 3.7463271869129424`*^9, 3.7463273674424276`*^9, 
  3.7463283105240955`*^9, 3.7463299022740173`*^9, 3.7734531682436233`*^9, 
  3.791103588454715*^9},
 CellLabel->"Out[14]=",ExpressionUUID->"0ebadbd7-53d2-4898-bca8-c24fc954bb33"]
}, Open  ]],

Cell[CellGroupData[{

Cell[BoxData[
 RowBox[{"qequ", "=", 
  RowBox[{
   RowBox[{"Inverse", "[", 
    RowBox[{"En", "-", "A"}], "]"}], ".", 
   RowBox[{"(", 
    RowBox[{
     RowBox[{"2", "*", "requ"}], "-", "u"}], ")"}]}]}]], "Input",
 CellLabel->"In[15]:=",ExpressionUUID->"4343ef21-393d-469f-9aa9-17db8c750a41"],

Cell[BoxData[
 RowBox[{"{", 
  RowBox[{
  "2.6582616767161572`*^6", ",", "2.64623025320125`*^6", ",", 
   "2.6237446681701615`*^6", ",", "2.5939401642794833`*^6", ",", 
   "2.5613896002194257`*^6", ",", "2.531720227951875`*^6", ",", 
   "2.5107665325855995`*^6", ",", "2.503171105702829`*^6", ",", 
   "2.5107665325855995`*^6", ",", "2.5317202279518745`*^6", ",", 
   "2.561389600219426`*^6", ",", "2.5939401642794833`*^6", ",", 
   "2.6237446681701606`*^6", ",", "2.646230253201249`*^6", ",", 
   "2.658261676716157`*^6", ",", "2.6462302532012514`*^6", ",", 
   "2.6327215676876195`*^6", ",", "2.6072878857727004`*^6", ",", 
   "2.573159106282859`*^6", ",", "2.5352534796008426`*^6", ",", 
   "2.499998390578229`*^6", ",", "2.4745782081196643`*^6", ",", 
   "2.4652141255083717`*^6", ",", "2.474578208119665`*^6", ",", 
   "2.499998390578228`*^6", ",", "2.5352534796008426`*^6", ",", 
   "2.573159106282859`*^6", ",", "2.6072878857727004`*^6", ",", 
   "2.6327215676876185`*^6", ",", "2.64623025320125`*^6", ",", 
   "2.623744668170163`*^6", ",", "2.6072878857727014`*^6", ",", 
   "2.575889062374825`*^6", ",", "2.5328041710635307`*^6", ",", 
   "2.483435313482997`*^6", ",", "2.4357081500319326`*^6", ",", 
   "2.399815902760445`*^6", ",", "2.386090712769448`*^6", ",", 
   "2.399815902760445`*^6", ",", "2.4357081500319326`*^6", ",", 
   "2.4834353134829965`*^6", ",", "2.5328041710635303`*^6", ",", 
   "2.575889062374824`*^6", ",", "2.6072878857727004`*^6", ",", 
   "2.6237446681701625`*^6", ",", "2.593940164279486`*^6", ",", 
   "2.573159106282862`*^6", ",", "2.532804171063531`*^6", ",", 
   "2.4757260690351045`*^6", ",", "2.4073885717258058`*^6", ",", 
   "2.337404556229909`*^6", ",", "2.281016835849585`*^6", ",", 
   "2.25776573928196`*^6", ",", "2.281016835849586`*^6", ",", 
   "2.337404556229908`*^6", ",", "2.4073885717258053`*^6", ",", 
   "2.4757260690351026`*^6", ",", "2.53280417106353`*^6", ",", 
   "2.573159106282861`*^6", ",", "2.593940164279484`*^6", ",", 
   "2.5613896002194285`*^6", ",", "2.5352534796008454`*^6", ",", 
   "2.4834353134829993`*^6", ",", "2.407388571725807`*^6", ",", 
   "2.311057900110059`*^6", ",", "2.2041810013973126`*^6", ",", 
   "2.1082498269301816`*^6", ",", "2.0623115254571144`*^6", ",", 
   "2.108249826930181`*^6", ",", "2.2041810013973108`*^6", ",", 
   "2.311057900110057`*^6", ",", "2.4073885717258044`*^6", ",", 
   "2.483435313482996`*^6", ",", "2.535253479600843`*^6", ",", 
   "2.5613896002194253`*^6", ",", "2.531720227951877`*^6", ",", 
   "2.4999983905782313`*^6", ",", "2.4357081500319345`*^6", ",", 
   "2.337404556229909`*^6", ",", "2.204181001397312`*^6", ",", 
   "2.0398572619762598`*^6", ",", "1.8661850896215872`*^6", ",", 
   "1.7560863370359503`*^6", ",", "1.8661850896215872`*^6", ",", 
   "2.0398572619762593`*^6", ",", "2.204181001397311`*^6", ",", 
   "2.337404556229908`*^6", ",", "2.4357081500319336`*^6", ",", 
   "2.499998390578228`*^6", ",", "2.531720227951875`*^6", ",", 
   "2.5107665325856013`*^6", ",", "2.4745782081196653`*^6", ",", 
   "2.399815902760444`*^6", ",", "2.2810168358495845`*^6", ",", 
   "2.10824982693018`*^6", ",", "1.8661850896215865`*^6", ",", 
   "1.5434076611523216`*^6", ",", "1.213522914835149`*^6", ",", 
   "1.5434076611523223`*^6", ",", "1.8661850896215872`*^6", ",", 
   "2.1082498269301797`*^6", ",", "2.281016835849584`*^6", ",", 
   "2.3998159027604437`*^6", ",", "2.4745782081196643`*^6", ",", 
   "2.510766532585599`*^6", ",", "2.503171105702828`*^6", ",", 
   "2.4652141255083703`*^6", ",", "2.386090712769445`*^6", ",", 
   "2.257765739281959`*^6", ",", "2.0623115254571117`*^6", ",", 
   "1.7560863370359482`*^6", ",", "1.213522914835147`*^6", ",", 
   "1.213522914835147`*^6", ",", "1.7560863370359482`*^6", ",", 
   "2.0623115254571112`*^6", ",", "2.25776573928196`*^6", ",", 
   "2.386090712769445`*^6", ",", "2.4652141255083694`*^6", ",", 
   "2.5031711057028268`*^6", ",", "2.510766532585599`*^6", ",", 
   "2.474578208119664`*^6", ",", "2.3998159027604433`*^6", ",", 
   "2.281016835849582`*^6", ",", "2.1082498269301774`*^6", ",", 
   "1.866185089621584`*^6", ",", "1.5434076611523197`*^6", ",", 
   "1.2135229148351462`*^6", ",", "1.5434076611523202`*^6", ",", 
   "1.8661850896215844`*^6", ",", "2.108249826930178`*^6", ",", 
   "2.281016835849582`*^6", ",", "2.3998159027604405`*^6", ",", 
   "2.4745782081196634`*^6", ",", "2.5107665325855985`*^6", ",", 
   "2.5317202279518726`*^6", ",", "2.4999983905782276`*^6", ",", 
   "2.4357081500319317`*^6", ",", "2.3374045562299043`*^6", ",", 
   "2.2041810013973075`*^6", ",", "2.0398572619762546`*^6", ",", 
   "1.8661850896215823`*^6", ",", "1.7560863370359456`*^6", ",", 
   "1.866185089621583`*^6", ",", "2.0398572619762556`*^6", ",", 
   "2.204181001397308`*^6", ",", "2.3374045562299048`*^6", ",", 
   "2.4357081500319303`*^6", ",", "2.4999983905782253`*^6", ",", 
   "2.531720227951871`*^6", ",", "2.561389600219424`*^6", ",", 
   "2.535253479600841`*^6", ",", "2.483435313482994`*^6", ",", 
   "2.4073885717258006`*^6", ",", "2.311057900110053`*^6", ",", 
   "2.204181001397305`*^6", ",", "2.108249826930175`*^6", ",", 
   "2.0623115254571082`*^6", ",", "2.1082498269301755`*^6", ",", 
   "2.204181001397306`*^6", ",", "2.311057900110054`*^6", ",", 
   "2.4073885717258006`*^6", ",", "2.4834353134829924`*^6", ",", 
   "2.535253479600837`*^6", ",", "2.561389600219422`*^6", ",", 
   "2.5939401642794823`*^6", ",", "2.573159106282858`*^6", ",", 
   "2.532804171063526`*^6", ",", "2.475726069035098`*^6", ",", 
   "2.4073885717258`*^6", ",", "2.337404556229903`*^6", ",", 
   "2.2810168358495794`*^6", ",", "2.257765739281955`*^6", ",", 
   "2.2810168358495794`*^6", ",", "2.337404556229903`*^6", ",", 
   "2.4073885717257992`*^6", ",", "2.475726069035098`*^6", ",", 
   "2.532804171063524`*^6", ",", "2.573159106282855`*^6", ",", 
   "2.5939401642794786`*^6", ",", "2.6237446681701597`*^6", ",", 
   "2.607287885772698`*^6", ",", "2.575889062374821`*^6", ",", 
   "2.5328041710635265`*^6", ",", "2.4834353134829924`*^6", ",", 
   "2.435708150031928`*^6", ",", "2.399815902760439`*^6", ",", 
   "2.386090712769442`*^6", ",", "2.399815902760439`*^6", ",", 
   "2.435708150031927`*^6", ",", "2.4834353134829914`*^6", ",", 
   "2.5328041710635247`*^6", ",", "2.5758890623748186`*^6", ",", 
   "2.607287885772695`*^6", ",", "2.623744668170157`*^6", ",", 
   "2.646230253201249`*^6", ",", "2.632721567687618`*^6", ",", 
   "2.607287885772698`*^6", ",", "2.5731591062828572`*^6", ",", 
   "2.5352534796008393`*^6", ",", "2.4999983905782243`*^6", ",", 
   "2.4745782081196597`*^6", ",", "2.465214125508365`*^6", ",", 
   "2.4745782081196597`*^6", ",", "2.4999983905782243`*^6", ",", 
   "2.5352534796008375`*^6", ",", "2.573159106282855`*^6", ",", 
   "2.6072878857726958`*^6", ",", "2.632721567687614`*^6", ",", 
   "2.6462302532012444`*^6", ",", "2.6582616767161563`*^6", ",", 
   "2.646230253201249`*^6", ",", "2.6237446681701588`*^6", ",", 
   "2.593940164279482`*^6", ",", "2.561389600219423`*^6", ",", 
   "2.5317202279518703`*^6", ",", "2.510766532585595`*^6", ",", 
   "2.503171105702823`*^6", ",", "2.5107665325855953`*^6", ",", 
   "2.53172022795187`*^6", ",", "2.5613896002194216`*^6", ",", 
   "2.5939401642794795`*^6", ",", "2.623744668170156`*^6", ",", 
   "2.6462302532012435`*^6", ",", "2.6582616767161507`*^6"}], "}"}]], "Output",
 CellChangeTimes->{3.744679088441577*^9, 3.744680336665757*^9, 
  3.7455560883625803`*^9, 3.745557235074016*^9, 3.7456404838336678`*^9, 
  3.745642225263962*^9, 3.7463273762528586`*^9, 3.7463283126954603`*^9, 
  3.7463299071478724`*^9, 3.7734531687903633`*^9, 3.7911035909541636`*^9},
 CellLabel->"Out[15]=",ExpressionUUID->"73397bf2-aab6-416e-83e3-c088efbf449d"]
}, Open  ]],

Cell[CellGroupData[{

Cell[BoxData[
 RowBox[{"vequ", "=", 
  RowBox[{"qequ", "-", 
   RowBox[{"requ", "*", "requ"}]}]}]], "Input",
 CellLabel->"In[16]:=",ExpressionUUID->"afaf72b1-7f59-4def-a7f6-400ff2a0f8ed"],

Cell[BoxData[
 RowBox[{"{", 
  RowBox[{
  "1.209506766414248`*^6", ",", "1.2094867664142482`*^6", ",", 
   "1.209345707445966`*^6", ",", "1.2089503353783719`*^6", ",", 
   "1.2082473170132425`*^6", ",", "1.2073611207271107`*^6", ",", 
   "1.2065961393838727`*^6", ",", "1.206291267938009`*^6", ",", 
   "1.206596139383872`*^6", ",", "1.2073611207271102`*^6", ",", 
   "1.2082473170132425`*^6", ",", "1.2089503353783719`*^6", ",", 
   "1.2093457074459647`*^6", ",", "1.2094867664142472`*^6", ",", 
   "1.2095067664142475`*^6", ",", "1.209486766414248`*^6", ",", 
   "1.209473426340359`*^6", ",", "1.2093199787698248`*^6", ",", 
   "1.2088504933125125`*^6", ",", "1.207975770765098`*^6", ",", 
   "1.2068317956147448`*^6", ",", "1.2058146470612048`*^6", ",", 
   "1.2054023611220508`*^6", ",", "1.2058146470612048`*^6", ",", 
   "1.2068317956147445`*^6", ",", "1.207975770765098`*^6", ",", 
   "1.208850493312512`*^6", ",", "1.2093199787698253`*^6", ",", 
   "1.2094734263403597`*^6", ",", "1.2094867664142482`*^6", ",", 
   "1.2093457074459663`*^6", ",", "1.209319978769825`*^6", ",", 
   "1.2090783728133675`*^6", ",", "1.208333133199095`*^6", ",", 
   "1.2068876785545808`*^6", ",", "1.2048913003256912`*^6", ",", 
   "1.2030122552783878`*^6", ",", "1.2022182418810457`*^6", ",", 
   "1.2030122552783873`*^6", ",", "1.2048913003256912`*^6", ",", 
   "1.2068876785545812`*^6", ",", "1.2083331331990946`*^6", ",", 
   "1.209078372813367`*^6", ",", "1.2093199787698241`*^6", ",", 
   "1.2093457074459658`*^6", ",", "1.2089503353783714`*^6", ",", 
   "1.208850493312512`*^6", ",", "1.208333133199094`*^6", ",", 
   "1.2068600585977507`*^6", ",", "1.2039304206705624`*^6", ",", 
   "1.199591302797981`*^6", ",", "1.1951154754983988`*^6", ",", 
   "1.1930464462265996`*^6", ",", "1.1951154754983988`*^6", ",", 
   "1.1995913027979801`*^6", ",", "1.2039304206705636`*^6", ",", 
   "1.206860058597751`*^6", ",", "1.208333133199094`*^6", ",", 
   "1.2088504933125123`*^6", ",", "1.2089503353783716`*^6", ",", 
   "1.2082473170132425`*^6", ",", "1.2079757707650983`*^6", ",", 
   "1.206887678554581`*^6", ",", "1.2039304206705634`*^6", ",", 
   "1.1977739675857194`*^6", ",", "1.1876673491024124`*^6", ",", 
   "1.1755907295936348`*^6", ",", "1.1688733567366549`*^6", ",", 
   "1.1755907295936344`*^6", ",", "1.187667349102412`*^6", ",", 
   "1.1977739675857185`*^6", ",", "1.2039304206705627`*^6", ",", 
   "1.2068876785545808`*^6", ",", "1.2079757707650985`*^6", ",", 
   "1.2082473170132416`*^6", ",", "1.2073611207271104`*^6", ",", 
   "1.2068317956147445`*^6", ",", "1.2048913003256917`*^6", ",", 
   "1.1995913027979806`*^6", ",", "1.187667349102412`*^6", ",", 
   "1.1649901855391632`*^6", ",", "1.13094131646159`*^6", ",", 
   "1.1039712505834172`*^6", ",", "1.13094131646159`*^6", ",", 
   "1.1649901855391623`*^6", ",", "1.1876673491024117`*^6", ",", 
   "1.1995913027979801`*^6", ",", "1.2048913003256912`*^6", ",", 
   "1.2068317956147438`*^6", ",", "1.2073611207271107`*^6", ",", 
   "1.2065961393838718`*^6", ",", "1.2058146470612045`*^6", ",", 
   "1.2030122552783876`*^6", ",", "1.1951154754983983`*^6", ",", 
   "1.1755907295936346`*^6", ",", "1.1309413164615894`*^6", ",", 
   "1.037557009455459`*^6", ",", "899922.9148351494`", ",", 
   "1.0375570094554592`*^6", ",", "1.13094131646159`*^6", ",", 
   "1.175590729593634`*^6", ",", "1.1951154754983983`*^6", ",", 
   "1.203012255278387`*^6", ",", "1.2058146470612043`*^6", ",", 
   "1.206596139383871`*^6", ",", "1.2062912679380092`*^6", ",", 
   "1.2054023611220499`*^6", ",", "1.2022182418810457`*^6", ",", 
   "1.1930464462265992`*^6", ",", "1.168873356736654`*^6", ",", 
   "1.1039712505834165`*^6", ",", "899922.9148351484`", ",", 
   "899922.9148351484`", ",", "1.1039712505834163`*^6", ",", 
   "1.1688733567366535`*^6", ",", "1.193046446226601`*^6", ",", 
   "1.2022182418810457`*^6", ",", "1.2054023611220499`*^6", ",", 
   "1.2062912679380083`*^6", ",", "1.2065961393838723`*^6", ",", 
   "1.2058146470612052`*^6", ",", "1.203012255278387`*^6", ",", 
   "1.1951154754983983`*^6", ",", "1.1755907295936337`*^6", ",", 
   "1.1309413164615892`*^6", ",", "1.037557009455458`*^6", ",", 
   "899922.914835148`", ",", "1.0375570094554585`*^6", ",", 
   "1.1309413164615892`*^6", ",", "1.1755907295936337`*^6", ",", 
   "1.1951154754983983`*^6", ",", "1.2030122552783866`*^6", ",", 
   "1.2058146470612048`*^6", ",", "1.2065961393838718`*^6", ",", 
   "1.2073611207271093`*^6", ",", "1.206831795614745`*^6", ",", 
   "1.2048913003256908`*^6", ",", "1.1995913027979804`*^6", ",", 
   "1.1876673491024114`*^6", ",", "1.1649901855391618`*^6", ",", 
   "1.1309413164615885`*^6", ",", "1.1039712505834156`*^6", ",", 
   "1.1309413164615887`*^6", ",", "1.1649901855391618`*^6", ",", 
   "1.1876673491024112`*^6", ",", "1.19959130279798`*^6", ",", 
   "1.204891300325691`*^6", ",", "1.2068317956147443`*^6", ",", 
   "1.207361120727109`*^6", ",", "1.2082473170132416`*^6", ",", 
   "1.2079757707650966`*^6", ",", "1.2068876785545805`*^6", ",", 
   "1.2039304206705617`*^6", ",", "1.1977739675857185`*^6", ",", 
   "1.1876673491024107`*^6", ",", "1.1755907295936332`*^6", ",", 
   "1.168873356736653`*^6", ",", "1.1755907295936337`*^6", ",", 
   "1.1876673491024107`*^6", ",", "1.197773967585719`*^6", ",", 
   "1.2039304206705608`*^6", ",", "1.20688767855458`*^6", ",", 
   "1.2079757707650966`*^6", ",", "1.2082473170132418`*^6", ",", 
   "1.208950335378371`*^6", ",", "1.2088504933125116`*^6", ",", 
   "1.208333133199094`*^6", ",", "1.2068600585977505`*^6", ",", 
   "1.2039304206705624`*^6", ",", "1.19959130279798`*^6", ",", 
   "1.1951154754983978`*^6", ",", "1.1930464462265992`*^6", ",", 
   "1.1951154754983978`*^6", ",", "1.19959130279798`*^6", ",", 
   "1.203930420670562`*^6", ",", "1.2068600585977505`*^6", ",", 
   "1.2083331331990934`*^6", ",", "1.2088504933125111`*^6", ",", 
   "1.2089503353783702`*^6", ",", "1.2093457074459654`*^6", ",", 
   "1.2093199787698246`*^6", ",", "1.209078372813366`*^6", ",", 
   "1.2083331331990946`*^6", ",", "1.2068876785545808`*^6", ",", 
   "1.2048913003256912`*^6", ",", "1.2030122552783869`*^6", ",", 
   "1.202218241881045`*^6", ",", "1.2030122552783869`*^6", ",", 
   "1.2048913003256903`*^6", ",", "1.2068876785545803`*^6", ",", 
   "1.2083331331990932`*^6", ",", "1.2090783728133664`*^6", ",", 
   "1.2093199787698246`*^6", ",", "1.2093457074459647`*^6", ",", 
   "1.2094867664142472`*^6", ",", "1.2094734263403593`*^6", ",", 
   "1.209319978769824`*^6", ",", "1.2088504933125111`*^6", ",", 
   "1.2079757707650978`*^6", ",", "1.2068317956147443`*^6", ",", 
   "1.205814647061204`*^6", ",", "1.2054023611220487`*^6", ",", 
   "1.205814647061204`*^6", ",", "1.2068317956147438`*^6", ",", 
   "1.207975770765097`*^6", ",", "1.2088504933125104`*^6", ",", 
   "1.2093199787698248`*^6", ",", "1.2094734263403588`*^6", ",", 
   "1.2094867664142475`*^6", ",", "1.209506766414247`*^6", ",", 
   "1.2094867664142472`*^6", ",", "1.209345707445965`*^6", ",", 
   "1.2089503353783714`*^6", ",", "1.2082473170132423`*^6", ",", 
   "1.2073611207271097`*^6", ",", "1.2065961393838716`*^6", ",", 
   "1.2062912679380083`*^6", ",", "1.2065961393838716`*^6", ",", 
   "1.2073611207271097`*^6", ",", "1.208247317013242`*^6", ",", 
   "1.2089503353783712`*^6", ",", "1.2093457074459654`*^6", ",", 
   "1.2094867664142477`*^6", ",", "1.2095067664142475`*^6"}], "}"}]], "Output",
 CellChangeTimes->{3.744679121640571*^9, 3.7446803430652046`*^9, 
  3.74555609326932*^9, 3.7455572383399878`*^9, 3.745640490708952*^9, 
  3.745642227842722*^9, 3.7463273815641108`*^9, 3.746328315210495*^9, 
  3.7463299103190393`*^9, 3.773453169649541*^9, 3.7911035937659717`*^9},
 CellLabel->"Out[16]=",ExpressionUUID->"6779c90a-4524-425b-9b59-bcb743649bb7"]
}, Open  ]],

Cell[CellGroupData[{

Cell[BoxData[
 RowBox[{"sdequ", "=", 
  RowBox[{"vequ", "^", "0.5"}]}]], "Input",
 CellChangeTimes->{{3.791103600904909*^9, 3.791103629726278*^9}},
 CellLabel->"In[29]:=",ExpressionUUID->"ad008ee4-9c66-4213-a453-b48d632e79dc"],

Cell[BoxData[
 RowBox[{"{", 
  RowBox[{
  "1099.7757800634854`", ",", "1099.7666872633704`", ",", 
   "1099.7025540781317`", ",", "1099.5227761980975`", ",", 
   "1099.2030372107067`", ",", "1098.7998547174598`", ",", 
   "1098.4517009790975`", ",", "1098.3129189525218`", ",", 
   "1098.4517009790973`", ",", "1098.7998547174595`", ",", 
   "1099.2030372107067`", ",", "1099.5227761980975`", ",", 
   "1099.702554078131`", ",", "1099.7666872633702`", ",", 
   "1099.7757800634852`", ",", "1099.7666872633704`", ",", 
   "1099.760622290305`", ",", "1099.6908559999147`", ",", 
   "1099.4773728060584`", ",", "1099.0795106656742`", ",", 
   "1098.5589631943953`", ",", "1098.0959188801335`", ",", 
   "1097.9081751777107`", ",", "1098.0959188801335`", ",", 
   "1098.5589631943951`", ",", "1099.0795106656742`", ",", 
   "1099.4773728060584`", ",", "1099.6908559999147`", ",", 
   "1099.7606222903055`", ",", "1099.7666872633704`", ",", 
   "1099.7025540781317`", ",", "1099.6908559999147`", ",", 
   "1099.5809987506002`", ",", "1099.2420721565813`", ",", 
   "1098.5843975565012`", ",", "1097.6754075434555`", ",", 
   "1096.8191534060607`", ",", "1096.4571318027192`", ",", 
   "1096.8191534060604`", ",", "1097.6754075434555`", ",", 
   "1098.5843975565015`", ",", "1099.2420721565813`", ",", "1099.5809987506`",
    ",", "1099.6908559999142`", ",", "1099.7025540781315`", ",", 
   "1099.5227761980975`", ",", "1099.4773728060584`", ",", 
   "1099.2420721565811`", ",", "1098.5718267813675`", ",", 
   "1097.2376318148054`", ",", "1095.258555227021`", ",", 
   "1093.2133714414579`", ",", "1092.2666552754413`", ",", 
   "1093.2133714414579`", ",", "1095.2585552270205`", ",", 
   "1097.2376318148058`", ",", "1098.5718267813675`", ",", 
   "1099.2420721565811`", ",", "1099.4773728060584`", ",", 
   "1099.5227761980975`", ",", "1099.2030372107067`", ",", 
   "1099.0795106656744`", ",", "1098.5843975565012`", ",", 
   "1097.2376318148058`", ",", "1094.4286032381096`", ",", 
   "1089.8015182144006`", ",", "1084.246618437722`", ",", 
   "1081.1444661730711`", ",", "1084.2466184377217`", ",", 
   "1089.8015182144004`", ",", "1094.4286032381092`", ",", 
   "1097.2376318148056`", ",", "1098.5843975565012`", ",", 
   "1099.0795106656744`", ",", "1099.2030372107065`", ",", 
   "1098.7998547174595`", ",", "1098.5589631943951`", ",", 
   "1097.6754075434558`", ",", "1095.2585552270207`", ",", 
   "1089.8015182144004`", ",", "1079.3471107753812`", ",", 
   "1063.457247124486`", ",", "1050.700361941223`", ",", "1063.457247124486`",
    ",", "1079.3471107753808`", ",", "1089.8015182144002`", ",", 
   "1095.2585552270205`", ",", "1097.6754075434555`", ",", 
   "1098.558963194395`", ",", "1098.7998547174598`", ",", 
   "1098.451700979097`", ",", "1098.0959188801335`", ",", 
   "1096.8191534060607`", ",", "1093.2133714414576`", ",", 
   "1084.2466184377217`", ",", "1063.4572471244858`", ",", 
   "1018.6054238297864`", ",", "948.6426697314165`", ",", 
   "1018.6054238297866`", ",", "1063.457247124486`", ",", 
   "1084.2466184377215`", ",", "1093.2133714414576`", ",", 
   "1096.8191534060604`", ",", "1098.0959188801332`", ",", 
   "1098.4517009790968`", ",", "1098.312918952522`", ",", 
   "1097.9081751777103`", ",", "1096.4571318027192`", ",", 
   "1092.266655275441`", ",", "1081.1444661730707`", ",", 
   "1050.7003619412228`", ",", "948.6426697314159`", ",", 
   "948.6426697314159`", ",", "1050.7003619412226`", ",", 
   "1081.1444661730704`", ",", "1092.266655275442`", ",", 
   "1096.4571318027192`", ",", "1097.9081751777103`", ",", 
   "1098.3129189525216`", ",", "1098.4517009790973`", ",", 
   "1098.0959188801337`", ",", "1096.8191534060604`", ",", 
   "1093.2133714414576`", ",", "1084.2466184377213`", ",", 
   "1063.4572471244855`", ",", "1018.605423829786`", ",", 
   "948.6426697314158`", ",", "1018.6054238297862`", ",", 
   "1063.4572471244855`", ",", "1084.2466184377213`", ",", 
   "1093.2133714414576`", ",", "1096.8191534060602`", ",", 
   "1098.0959188801335`", ",", "1098.451700979097`", ",", 
   "1098.799854717459`", ",", "1098.5589631943953`", ",", 
   "1097.6754075434553`", ",", "1095.2585552270205`", ",", 
   "1089.8015182144002`", ",", "1079.3471107753805`", ",", 
   "1063.4572471244853`", ",", "1050.7003619412224`", ",", 
   "1063.4572471244853`", ",", "1079.3471107753805`", ",", "1089.8015182144`",
    ",", "1095.2585552270202`", ",", "1097.6754075434555`", ",", 
   "1098.5589631943951`", ",", "1098.799854717459`", ",", 
   "1099.2030372107065`", ",", "1099.0795106656738`", ",", 
   "1098.5843975565012`", ",", "1097.2376318148051`", ",", 
   "1094.4286032381092`", ",", "1089.8015182143997`", ",", 
   "1084.246618437721`", ",", "1081.1444661730702`", ",", 
   "1084.2466184377213`", ",", "1089.8015182143997`", ",", 
   "1094.4286032381094`", ",", "1097.2376318148047`", ",", 
   "1098.584397556501`", ",", "1099.0795106656738`", ",", 
   "1099.2030372107065`", ",", "1099.5227761980973`", ",", 
   "1099.4773728060582`", ",", "1099.2420721565811`", ",", 
   "1098.5718267813672`", ",", "1097.2376318148054`", ",", 
   "1095.2585552270202`", ",", "1093.2133714414574`", ",", 
   "1092.266655275441`", ",", "1093.2133714414574`", ",", 
   "1095.2585552270202`", ",", "1097.2376318148051`", ",", 
   "1098.5718267813672`", ",", "1099.2420721565807`", ",", 
   "1099.477372806058`", ",", "1099.5227761980968`", ",", 
   "1099.7025540781312`", ",", "1099.6908559999144`", ",", 
   "1099.5809987505995`", ",", "1099.2420721565813`", ",", 
   "1098.5843975565012`", ",", "1097.6754075434555`", ",", 
   "1096.8191534060604`", ",", "1096.457131802719`", ",", 
   "1096.8191534060604`", ",", "1097.675407543455`", ",", 
   "1098.584397556501`", ",", "1099.2420721565807`", ",", 
   "1099.5809987505997`", ",", "1099.6908559999144`", ",", 
   "1099.702554078131`", ",", "1099.7666872633702`", ",", 
   "1099.7606222903053`", ",", "1099.6908559999142`", ",", 
   "1099.477372806058`", ",", "1099.0795106656742`", ",", 
   "1098.5589631943951`", ",", "1098.0959188801332`", ",", 
   "1097.9081751777098`", ",", "1098.0959188801332`", ",", 
   "1098.558963194395`", ",", "1099.079510665674`", ",", 
   "1099.4773728060575`", ",", "1099.6908559999147`", ",", 
   "1099.760622290305`", ",", "1099.7666872633702`", ",", 
   "1099.775780063485`", ",", "1099.7666872633702`", ",", 
   "1099.702554078131`", ",", "1099.5227761980975`", ",", 
   "1099.2030372107067`", ",", "1098.7998547174593`", ",", 
   "1098.451700979097`", ",", "1098.3129189525216`", ",", 
   "1098.451700979097`", ",", "1098.7998547174593`", ",", 
   "1099.2030372107065`", ",", "1099.5227761980973`", ",", 
   "1099.7025540781312`", ",", "1099.7666872633704`", ",", 
   "1099.7757800634852`"}], "}"}]], "Output",
 CellChangeTimes->{3.791103631241523*^9, 3.791103747917235*^9},
 CellLabel->"Out[29]=",ExpressionUUID->"6acb240c-8ed5-4bde-a640-236f004455a1"]
}, Open  ]],

Cell[BoxData[
 RowBox[{
  RowBox[{"h", "[", 
   RowBox[{"i_", ",", "j_"}], "]"}], ":=", 
  RowBox[{"If", "[", 
   RowBox[{
    RowBox[{
     RowBox[{
      RowBox[{
       RowBox[{"(", 
        RowBox[{"i", "-", "1"}], ")"}], "*", "m"}], "+", "j"}], "\[Equal]", 
     "c"}], ",", "0", ",", 
    RowBox[{"If", "[", 
     RowBox[{
      RowBox[{
       RowBox[{
        RowBox[{
         RowBox[{"(", 
          RowBox[{"i", "-", "1"}], ")"}], "*", "m"}], "+", "j"}], "<", "c"}], 
      ",", 
      RowBox[{"requ", "[", 
       RowBox[{"[", 
        RowBox[{
         RowBox[{
          RowBox[{"(", 
           RowBox[{"i", "-", "1"}], ")"}], "*", "m"}], "+", "j"}], "]"}], 
       "]"}], ",", 
      RowBox[{"requ", "[", 
       RowBox[{"[", 
        RowBox[{
         RowBox[{
          RowBox[{"(", 
           RowBox[{"i", "-", "1"}], ")"}], "*", "m"}], "+", "j", "-", "1"}], 
        "]"}], "]"}]}], "]"}]}], "]"}]}]], "Input",
 CellChangeTimes->{{3.7463278055041113`*^9, 3.7463278221763315`*^9}, {
  3.746328227871694*^9, 3.746328252901119*^9}, {3.746328456539463*^9, 
  3.7463285632573442`*^9}, {3.7463286183064566`*^9, 3.7463286408311715`*^9}},
 CellLabel->"In[30]:=",ExpressionUUID->"c1fabd6c-8696-432e-a586-98eed9c15e52"],

Cell[CellGroupData[{

Cell[BoxData[
 RowBox[{"Mrequ", "=", 
  RowBox[{"Array", "[", 
   RowBox[{"h", ",", 
    RowBox[{"{", 
     RowBox[{"l", ",", "m"}], "}"}]}], "]"}]}]], "Input",
 CellChangeTimes->{{3.7456416620323744`*^9, 3.745641682745819*^9}, {
  3.7456419036725254`*^9, 3.745641914414031*^9}, {3.7456419669319553`*^9, 
  3.7456419747662325`*^9}, {3.745642075972603*^9, 3.745642078363763*^9}, {
  3.745642140299617*^9, 3.7456421617644725`*^9}},
 CellLabel->"In[31]:=",ExpressionUUID->"a204dd73-c802-419c-bfd7-a4220815f1fd"],

Cell[BoxData[
 RowBox[{"{", 
  RowBox[{
   RowBox[{"{", 
    RowBox[{
    "1203.6423514906367`", ",", "1198.6423514906362`", ",", 
     "1189.2850628525507`", ",", "1176.8559083002096`", ",", 
     "1163.246441303898`", ",", "1150.80802361852`", ",", 
     "1142.0027991216689`", ",", "1138.8063214457584`", ",", 
     "1142.002799121669`", ",", "1150.80802361852`", ",", 
     "1163.2464413038983`", ",", "1176.8559083002096`", ",", 
     "1189.285062852551`", ",", "1198.6423514906362`", ",", 
     "1203.6423514906367`"}], "}"}], ",", 
   RowBox[{"{", 
    RowBox[{
    "1198.6423514906369`", ",", "1192.9996401287221`", ",", 
     "1182.3569287668067`", ",", "1168.03622074418`", ",", 
     "1152.0753919929653`", ",", "1137.1748304299933`", ",", 
     "1126.39405230073`", ",", "1122.4133660939365`", ",", 
     "1126.3940523007302`", ",", "1137.174830429993`", ",", 
     "1152.0753919929653`", ",", "1168.0362207441801`", ",", 
     "1182.3569287668065`", ",", "1192.9996401287215`", ",", 
     "1198.6423514906362`"}], "}"}], ",", 
   RowBox[{"{", 
    RowBox[{
    "1189.2850628525512`", ",", "1182.356928766807`", ",", 
     "1169.1067913417737`", ",", "1150.8566539167402`", ",", 
     "1129.8440754937897`", ",", "1109.4218538077575`", ",", 
     "1093.985213557321`", ",", "1088.0590383285285`", ",", 
     "1093.9852135573212`", ",", "1109.4218538077575`", ",", 
     "1129.8440754937892`", ",", "1150.8566539167402`", ",", 
     "1169.1067913417735`", ",", "1182.356928766807`", ",", 
     "1189.2850628525512`"}], "}"}], ",", 
   RowBox[{"{", 
    RowBox[{
    "1176.855908300211`", ",", "1168.0362207441813`", ",", 
     "1150.856653916741`", ",", "1126.4395280872177`", ",", 
     "1097.0224022576947`", ",", "1066.6832957499278`", ",", 
     "1042.0659097922676`", ",", "1031.8523601055338`", ",", 
     "1042.065909792268`", ",", "1066.6832957499278`", ",", 
     "1097.022402257694`", ",", "1126.4395280872168`", ",", 
     "1150.8566539167402`", ",", "1168.0362207441808`", ",", 
     "1176.85590830021`"}], "}"}], ",", 
   RowBox[{"{", 
    RowBox[{
    "1163.2464413038992`", ",", "1152.0753919929664`", ",", 
     "1129.8440754937906`", ",", "1097.022402257695`", ",", 
     "1055.1227096998432`", ",", "1008.2230171419914`", ",", 
     "965.742769756288`", ",", "945.2185825090721`", ",", "965.742769756288`",
      ",", "1008.2230171419907`", ",", "1055.1227096998427`", ",", 
     "1097.022402257694`", ",", "1129.8440754937892`", ",", 
     "1152.0753919929653`", ",", "1163.2464413038983`"}], "}"}], ",", 
   RowBox[{"{", 
    RowBox[{
    "1150.808023618521`", ",", "1137.1748304299945`", ",", 
     "1109.4218538077582`", ",", "1066.683295749928`", ",", 
     "1008.2230171419915`", ",", "935.343293361906`", ",", 
     "857.4635695818204`", ",", "807.536430418178`", ",", 
     "857.4635695818204`", ",", "935.3432933619063`", ",", 
     "1008.223017141991`", ",", "1066.6832957499278`", ",", 
     "1109.421853807758`", ",", "1137.1748304299933`", ",", 
     "1150.80802361852`"}], "}"}], ",", 
   RowBox[{"{", 
    RowBox[{
    "1142.00279912167`", ",", "1126.3940523007304`", ",", 
     "1093.9852135573208`", ",", "1042.0659097922676`", ",", 
     "965.7427697562874`", ",", "857.4635695818203`", ",", 
     "711.2317847909095`", ",", "559.9999999999995`", ",", 
     "711.2317847909098`", ",", "857.4635695818204`", ",", 
     "965.7427697562875`", ",", "1042.0659097922673`", ",", 
     "1093.9852135573208`", ",", "1126.3940523007302`", ",", 
     "1142.0027991216693`"}], "}"}], ",", 
   RowBox[{"{", 
    RowBox[{
    "1138.806321445758`", ",", "1122.4133660939362`", ",", 
     "1088.059038328527`", ",", "1031.8523601055335`", ",", 
     "945.2185825090712`", ",", "807.5364304181772`", ",", 
     "559.9999999999989`", ",", "0", ",", "559.9999999999989`", ",", 
     "807.5364304181774`", ",", "945.2185825090712`", ",", 
     "1031.852360105533`", ",", "1088.059038328527`", ",", 
     "1122.4133660939358`", ",", "1138.8063214457577`"}], "}"}], ",", 
   RowBox[{"{", 
    RowBox[{
    "1142.0027991216689`", ",", "1126.3940523007295`", ",", 
     "1093.9852135573205`", ",", "1042.0659097922664`", ",", 
     "965.7427697562865`", ",", "857.4635695818189`", ",", 
     "711.2317847909088`", ",", "559.9999999999984`", ",", 
     "711.2317847909089`", ",", "857.4635695818192`", ",", 
     "965.7427697562866`", ",", "1042.0659097922664`", ",", 
     "1093.9852135573194`", ",", "1126.3940523007295`", ",", 
     "1142.0027991216689`"}], "}"}], ",", 
   RowBox[{"{", 
    RowBox[{
    "1150.8080236185197`", ",", "1137.1748304299927`", ",", 
     "1109.4218538077573`", ",", "1066.683295749926`", ",", 
     "1008.2230171419893`", ",", "935.3432933619041`", ",", 
     "857.4635695818183`", ",", "807.5364304181762`", ",", 
     "857.4635695818187`", ",", "935.3432933619044`", ",", 
     "1008.2230171419897`", ",", "1066.6832957499264`", ",", 
     "1109.4218538077566`", ",", "1137.174830429992`", ",", 
     "1150.8080236185192`"}], "}"}], ",", 
   RowBox[{"{", 
    RowBox[{
    "1163.2464413038977`", ",", "1152.0753919929653`", ",", 
     "1129.8440754937885`", ",", "1097.0224022576926`", ",", 
     "1055.1227096998407`", ",", "1008.2230171419885`", ",", 
     "965.7427697562855`", ",", "945.2185825090698`", ",", 
     "965.7427697562855`", ",", "1008.223017141989`", ",", 
     "1055.122709699841`", ",", "1097.022402257693`", ",", 
     "1129.8440754937878`", ",", "1152.0753919929634`", ",", 
     "1163.2464413038967`"}], "}"}], ",", 
   RowBox[{"{", 
    RowBox[{
    "1176.8559083002096`", ",", "1168.03622074418`", ",", 
     "1150.8566539167387`", ",", "1126.439528087215`", ",", 
     "1097.0224022576922`", ",", "1066.6832957499255`", ",", 
     "1042.0659097922653`", ",", "1031.8523601055317`", ",", 
     "1042.0659097922653`", ",", "1066.6832957499255`", ",", 
     "1097.022402257692`", ",", "1126.439528087215`", ",", 
     "1150.8566539167382`", ",", "1168.0362207441788`", ",", 
     "1176.8559083002083`"}], "}"}], ",", 
   RowBox[{"{", 
    RowBox[{
    "1189.2850628525503`", ",", "1182.3569287668058`", ",", 
     "1169.1067913417726`", ",", "1150.8566539167387`", ",", 
     "1129.8440754937876`", ",", "1109.4218538077555`", ",", 
     "1093.9852135573187`", ",", "1088.059038328526`", ",", 
     "1093.9852135573187`", ",", "1109.4218538077555`", ",", 
     "1129.8440754937874`", ",", "1150.8566539167384`", ",", 
     "1169.1067913417714`", ",", "1182.3569287668045`", ",", 
     "1189.2850628525493`"}], "}"}], ",", 
   RowBox[{"{", 
    RowBox[{
    "1198.6423514906362`", ",", "1192.9996401287215`", ",", 
     "1182.356928766806`", ",", "1168.0362207441797`", ",", 
     "1152.075391992964`", ",", "1137.1748304299915`", ",", 
     "1126.3940523007282`", ",", "1122.4133660939344`", ",", 
     "1126.3940523007282`", ",", "1137.1748304299917`", ",", 
     "1152.0753919929634`", ",", "1168.036220744179`", ",", 
     "1182.3569287668047`", ",", "1192.9996401287199`", ",", 
     "1198.6423514906342`"}], "}"}], ",", 
   RowBox[{"{", 
    RowBox[{
    "1203.6423514906367`", ",", "1198.6423514906362`", ",", 
     "1189.28506285255`", ",", "1176.8559083002092`", ",", 
     "1163.246441303897`", ",", "1150.8080236185185`", ",", 
     "1142.0027991216673`", ",", "1138.806321445756`", ",", 
     "1142.0027991216675`", ",", "1150.8080236185183`", ",", 
     "1163.2464413038965`", ",", "1176.8559083002083`", ",", 
     "1189.2850628525487`", ",", "1198.6423514906337`", ",", 
     "1203.6423514906342`"}], "}"}]}], "}"}]], "Output",
 CellChangeTimes->{
  3.7456416839963627`*^9, 3.7456419155486574`*^9, {3.745641968180256*^9, 
   3.7456419754852867`*^9}, 3.745642079069936*^9, {3.745642141705452*^9, 
   3.7456421622596292`*^9}, 3.7456422331066427`*^9, 3.7456424489414625`*^9, 
   3.7463282603955603`*^9, 3.746328320881064*^9, {3.7463285511601725`*^9, 
   3.746328567115841*^9}, 3.7463286454200735`*^9, 3.746329915786468*^9, 
   3.773453171383479*^9, 3.7911036433324385`*^9, 3.7911037516975937`*^9},
 CellLabel->"Out[31]=",ExpressionUUID->"ac96850e-7b51-4112-b3bc-99d9161cdcff"]
}, Open  ]],

Cell[CellGroupData[{

Cell[BoxData[
 RowBox[{"MatrixForm", "[", "Mrequ", "]"}]], "Input",
 CellChangeTimes->{{3.7456418950782423`*^9, 3.7456419226369486`*^9}},
 CellLabel->"In[32]:=",ExpressionUUID->"cee77883-e862-4ef6-95d2-5a5d943ee456"],

Cell[BoxData[
 TagBox[
  RowBox[{"(", "\[NoBreak]", GridBox[{
     {"1203.6423514906367`", "1198.6423514906362`", "1189.2850628525507`", 
      "1176.8559083002096`", "1163.246441303898`", "1150.80802361852`", 
      "1142.0027991216689`", "1138.8063214457584`", "1142.002799121669`", 
      "1150.80802361852`", "1163.2464413038983`", "1176.8559083002096`", 
      "1189.285062852551`", "1198.6423514906362`", "1203.6423514906367`"},
     {"1198.6423514906369`", "1192.9996401287221`", "1182.3569287668067`", 
      "1168.03622074418`", "1152.0753919929653`", "1137.1748304299933`", 
      "1126.39405230073`", "1122.4133660939365`", "1126.3940523007302`", 
      "1137.174830429993`", "1152.0753919929653`", "1168.0362207441801`", 
      "1182.3569287668065`", "1192.9996401287215`", "1198.6423514906362`"},
     {"1189.2850628525512`", "1182.356928766807`", "1169.1067913417737`", 
      "1150.8566539167402`", "1129.8440754937897`", "1109.4218538077575`", 
      "1093.985213557321`", "1088.0590383285285`", "1093.9852135573212`", 
      "1109.4218538077575`", "1129.8440754937892`", "1150.8566539167402`", 
      "1169.1067913417735`", "1182.356928766807`", "1189.2850628525512`"},
     {"1176.855908300211`", "1168.0362207441813`", "1150.856653916741`", 
      "1126.4395280872177`", "1097.0224022576947`", "1066.6832957499278`", 
      "1042.0659097922676`", "1031.8523601055338`", "1042.065909792268`", 
      "1066.6832957499278`", "1097.022402257694`", "1126.4395280872168`", 
      "1150.8566539167402`", "1168.0362207441808`", "1176.85590830021`"},
     {"1163.2464413038992`", "1152.0753919929664`", "1129.8440754937906`", 
      "1097.022402257695`", "1055.1227096998432`", "1008.2230171419914`", 
      "965.742769756288`", "945.2185825090721`", "965.742769756288`", 
      "1008.2230171419907`", "1055.1227096998427`", "1097.022402257694`", 
      "1129.8440754937892`", "1152.0753919929653`", "1163.2464413038983`"},
     {"1150.808023618521`", "1137.1748304299945`", "1109.4218538077582`", 
      "1066.683295749928`", "1008.2230171419915`", "935.343293361906`", 
      "857.4635695818204`", "807.536430418178`", "857.4635695818204`", 
      "935.3432933619063`", "1008.223017141991`", "1066.6832957499278`", 
      "1109.421853807758`", "1137.1748304299933`", "1150.80802361852`"},
     {"1142.00279912167`", "1126.3940523007304`", "1093.9852135573208`", 
      "1042.0659097922676`", "965.7427697562874`", "857.4635695818203`", 
      "711.2317847909095`", "559.9999999999995`", "711.2317847909098`", 
      "857.4635695818204`", "965.7427697562875`", "1042.0659097922673`", 
      "1093.9852135573208`", "1126.3940523007302`", "1142.0027991216693`"},
     {"1138.806321445758`", "1122.4133660939362`", "1088.059038328527`", 
      "1031.8523601055335`", "945.2185825090712`", "807.5364304181772`", 
      "559.9999999999989`", "0", "559.9999999999989`", "807.5364304181774`", 
      "945.2185825090712`", "1031.852360105533`", "1088.059038328527`", 
      "1122.4133660939358`", "1138.8063214457577`"},
     {"1142.0027991216689`", "1126.3940523007295`", "1093.9852135573205`", 
      "1042.0659097922664`", "965.7427697562865`", "857.4635695818189`", 
      "711.2317847909088`", "559.9999999999984`", "711.2317847909089`", 
      "857.4635695818192`", "965.7427697562866`", "1042.0659097922664`", 
      "1093.9852135573194`", "1126.3940523007295`", "1142.0027991216689`"},
     {"1150.8080236185197`", "1137.1748304299927`", "1109.4218538077573`", 
      "1066.683295749926`", "1008.2230171419893`", "935.3432933619041`", 
      "857.4635695818183`", "807.5364304181762`", "857.4635695818187`", 
      "935.3432933619044`", "1008.2230171419897`", "1066.6832957499264`", 
      "1109.4218538077566`", "1137.174830429992`", "1150.8080236185192`"},
     {"1163.2464413038977`", "1152.0753919929653`", "1129.8440754937885`", 
      "1097.0224022576926`", "1055.1227096998407`", "1008.2230171419885`", 
      "965.7427697562855`", "945.2185825090698`", "965.7427697562855`", 
      "1008.223017141989`", "1055.122709699841`", "1097.022402257693`", 
      "1129.8440754937878`", "1152.0753919929634`", "1163.2464413038967`"},
     {"1176.8559083002096`", "1168.03622074418`", "1150.8566539167387`", 
      "1126.439528087215`", "1097.0224022576922`", "1066.6832957499255`", 
      "1042.0659097922653`", "1031.8523601055317`", "1042.0659097922653`", 
      "1066.6832957499255`", "1097.022402257692`", "1126.439528087215`", 
      "1150.8566539167382`", "1168.0362207441788`", "1176.8559083002083`"},
     {"1189.2850628525503`", "1182.3569287668058`", "1169.1067913417726`", 
      "1150.8566539167387`", "1129.8440754937876`", "1109.4218538077555`", 
      "1093.9852135573187`", "1088.059038328526`", "1093.9852135573187`", 
      "1109.4218538077555`", "1129.8440754937874`", "1150.8566539167384`", 
      "1169.1067913417714`", "1182.3569287668045`", "1189.2850628525493`"},
     {"1198.6423514906362`", "1192.9996401287215`", "1182.356928766806`", 
      "1168.0362207441797`", "1152.075391992964`", "1137.1748304299915`", 
      "1126.3940523007282`", "1122.4133660939344`", "1126.3940523007282`", 
      "1137.1748304299917`", "1152.0753919929634`", "1168.036220744179`", 
      "1182.3569287668047`", "1192.9996401287199`", "1198.6423514906342`"},
     {"1203.6423514906367`", "1198.6423514906362`", "1189.28506285255`", 
      "1176.8559083002092`", "1163.246441303897`", "1150.8080236185185`", 
      "1142.0027991216673`", "1138.806321445756`", "1142.0027991216675`", 
      "1150.8080236185183`", "1163.2464413038965`", "1176.8559083002083`", 
      "1189.2850628525487`", "1198.6423514906337`", "1203.6423514906342`"}
    },
    GridBoxAlignment->{"Columns" -> {{Center}}, "Rows" -> {{Baseline}}},
    GridBoxSpacings->{"Columns" -> {
        Offset[0.27999999999999997`], {
         Offset[0.7]}, 
        Offset[0.27999999999999997`]}, "Rows" -> {
        Offset[0.2], {
         Offset[0.4]}, 
        Offset[0.2]}}], "\[NoBreak]", ")"}],
  Function[BoxForm`e$, 
   MatrixForm[BoxForm`e$]]]], "Output",
 CellChangeTimes->{3.745641923039434*^9, 3.745641978294701*^9, 
  3.7456422364986734`*^9, 3.745642451942176*^9, 3.7463283239740615`*^9, 
  3.746328649200406*^9, 3.746329918707684*^9, 3.773453172570727*^9, 
  3.791103646144266*^9, 3.791103754228242*^9},
 CellLabel->
  "Out[32]//MatrixForm=",ExpressionUUID->"6e7ed068-06ba-4c38-8871-\
683997268ec7"]
}, Open  ]],

Cell[CellGroupData[{

Cell[BoxData[
 RowBox[{"ListPlot3D", "[", 
  RowBox[{"Mrequ", ",", 
   RowBox[{"ColorFunction", "\[Rule]", "\"\<SouthwestColors\>\""}], ",", " ", 
   RowBox[{"BaseStyle", "\[Rule]", 
    RowBox[{"{", 
     RowBox[{"FontSize", "->", "14"}], "}"}]}]}], "]"}]], "Input",
 CellChangeTimes->{{3.745642285303525*^9, 3.74564229361658*^9}, {
  3.7456423413711395`*^9, 3.745642342059826*^9}, {3.773453384177466*^9, 
  3.773453399705084*^9}, {3.7734534410703487`*^9, 3.7734534478031163`*^9}},
 CellLabel->"In[33]:=",ExpressionUUID->"ff279527-ab88-4d51-a682-282e2a4d1d04"],

Cell[BoxData[
 Graphics3DBox[{GraphicsComplex3DBox[CompressedData["
1:eJyVnHd8VMXax5eWLIFgWNI2LJBsTnY3m81aQSmSn2KhiAKKIigoKhZEERER
VI4IKFKkV0VBEEGaKEWlrFzlYkMQRKVcvSrgVSki8kbE8A6XnWfmmUzu+17/
2c9+Gc/O+Z1nZp52UtD7wS53Vfd4PJ/W9HhqeOR/R8vkZ7sd096fuHUSkv8A
ya8+w9+R3Es87aIRBwunSp5BPG9N84fvv0PyTOJPHWvY41RM8lzim5qMua/l
nxOT3wPqOt9+sK/6V5LnE+/d+oYlzT+WPEi8IRvvVHH9EPHhbD6RKuYfJV6H
3W+sCn3ixLmeUmcP2rPxHvocNWDR3NOvmDp7sLH+uif7PWbq7MGmiro5RTB1
9mCx5/kLO3pMnT14fezGlDffN3X24ILLBwyfPNPU2YPDJ/u3Wzja1NmDC9l4
h/hidv2Q4mw+EeJ/Y/OPEt/A7jdG/GmmT5w411/q7EVd9rykzl4k2PW99Pna
3FXd+11h6uzF8+cvb9aP7CeT+Dsjru9620LJc4nX3fbQyeVdTZ29yJz7+Z6j
OabOXpyIjBnYymPq7EUWG+8Q59cPEV/L5hMhzucfJb6Q3W+MONcnTpzrKXXO
QD5bL1LnDGxhz9dLfBKbTwZ95s59tcGmmabOGXgpY87RbMfUOQMbxv3zjXcX
T0h+DxDPa7fniTZtJc8n/m6f7O33NJE8SDzAxjvE+fVDxF9g84kQz2TzjxLn
+seIb2b6xIkHmJ5S50yMYvuV1DkTy9n68hLfwOwhg/jLbP6Z9PnT+BcWPvG4
vN9c4nfnNVu/5annk98DxNc2uvL8X0vHJ7/nE39u47mvbRw9Lvk9WMV4h/jt
7Poh4j+y+USIc/2jxLn9x4jz/SdOnO//UudcbGbnhdQ5FyvY/uYlfg5bjxnE
NzL7ySR+D7vfXPqc4JuesbGF1C1AfHVa+R2rPn4u+T2feKvfU19o32p08nuw
ivEO8Uns+iHid7L5RIhz+48Sr8fuN0acny9x4vz8lToH0ISd11LnAC5i54uX
eAO2H2YQ5+s9k/ibzN5yia9i+gTos2utU2/sbj4q+T2feK2ttVb3XTki+T1I
vBsb7xDn+oeIv8XmEyHuZ/OPEuf3GyPOz9848QDTU+qcj9uYvyR1zschdr57
iR9l51EG8XfY/plJfDhb77nEmzL7DBDneuZXwYNVcId4M3b9EHE+nwjxtWz+
UeL8fmPEf2b6xIn3YnpKnYPIs9pzEOdZ7TkIn9Weg8iy2nMQr1vtOYhFVnsO
4jqrPQer0DmITlZ7DmKJ1Z4Ft9qzOf8o8XSrPZv6xInnWe3ZQcK6Pzt4zbo/
O6hj3Z8drLbuzw66WvdnB8Os+7OD+db92UHMuj87WGjdnx0Mt+7PDrpZ92cH
a637swOvdX92sMC6PzvYYN2fQxhm9TdCxnnqJb7K6m+EMM3qb4TwjdXfCOFa
q78RwjyrvxHCIKu/YY53iHex+hshfGv1N0KYYfU3Qlhp9TfE71r9jRCGWv2N
CPKs/nPEiO+8xJ+1+s8R1LX6zxFMsfrPEbxl9Z8jyLD6zxGstPrP5niH+FtW
/zmCyVb/2Zx/lPgoq/8cwXqr/xxBptV/jsJrjQejeNcaD0bxijUejBr6ZxJ/
wxoPRlHDGg9GkWaNB6P42RoPmuMd4jWs8WAUK6zxYBTPWOPBKOZY48EoVlnj
wShqWuPBmBGPS51jRvzuJb7Omt+I4T1rfiOG+db8RgyvWPMbMUSt+Y0Y9lvz
G+Z4h/h8a34jZqz3CPEN1vxGDKut+Y0YHrfmN2Jobc1vxGHP18Vhz9fFkWrN
18WRa83XxfG4NV8Xx7vWfF0cDaz5uji6WfN1cWRa83VxvGPN18UxxJqvixvr
PUq8mjVfF0cra74uflZn0jMfE9/9uNsn3fLIX8qa88uQjh0a0X1LfnzF6Mtv
7l5Qicvvmcn/T/JxyevK3zH9sWxjfPPgrB0zdwSrGB9AefL3JT+HzbOyv2eO
L2fzN8fno2Xy9yXf4MzsvfOlxslPpc/65Pf1yX+X/PRnt18w4KoAfUpeLfez
A5v3FtCn5PP6vbk1a0Uw+anu95Xk91eS//5/PZeqfreq51LV/P/z8/pv9a+s
Z1X3VdVzqUq3qp5vVXr+Z7uqbIf/2c4rr5eq7OTs+AqqO5zZr+qvn2RwD+Y0
Tj2w/VXJUyDHf71nS89hc0zuwa/3PprqGyF5Oo0/vuCL1vUHmdyDfy44fOnL
XSX30fitO6N3X9TW5B6sPt2xqHl+krtZNP6xV/Z7bsgzuQfRpu/1/u1fch/z
0/ivPrv56n7HTO5BeoslRT+/neSuqoN8//r0NffuMrkH7f1d/pw6PckTBTT+
B308cWO8W2ifD3EP6urzQRGNH6LfL3HzfsM0nusZpvFMz4Sqv7DnlVD1Ava8
XFWX2a3bg6vqCEd0ewCv15C9QdUXXmD2VkF1hLTsLzr88Lhpb14su3TNHUs7
m3blxYzZ51/xabZpP144Papt7rNd6pxF/I9vW1+44VnTHry4tuZHF+Aq87l7
kbHyX9eezDSfrxf1dU7P0bgOPS8vytnvhomzeSZUHYHdl6vqCEt1HaDqCFy3
CqoX7Jg6qfr4K0w9M/Dt/M3x2XVNPTNw1ZcfovcGOU8f8b3dgsN/6WnqmYEx
vXLennJCxh1+4lNPfTO/0aQkd1W9YOuSyyORNklOemZgm85JzwxM069DemZg
NPvdMPGv9HkmVL3gcv2+XFUv2KfrAFUv2M50q6C6wE9z3Nzva5l6ZuKdO74b
O3u91C2deEmg96AuXU09M/HBdY2uab9N3m8W8asqWsacZqaemWi5p/nuz2PJ
ONpVdYFjDwU9ff3JuJv0NDjpmYmL9euQnplow343THyTPs+EqguE9PtyVV3g
LV0HqLrAfqZbBeX/G5y+pMEI8lelnrm4uGzk+v4PmXrm4sVXczp++ZOcp4/4
kI6tvduamnrm4tFHhwSKFsq8hJ/4rE4PLjg1Z2xyvMr/p3pPpm2ZmcwXkZ4G
Jz1zMVu/DumZi0fY74aJD9bnmVD5/xf0+3JV/r+prgNU/r8e062C8vy/rtrb
7/a5pp4B9Bg9ZOTNl5h6BpCTlvuUM83UM4DjXz6R3aqXtLcs4lOatX0/71/J
+yU9A7i19mNrWi8cbegWwNIR63q8NG+koVsAPfXxpFsAU9n1w8R/0+eTUPl8
Nn9X5fPZ/ULl848yfSoob9/jjk+nfj3R1C0fD774fvH0oKlbPsaf2zu+9mFT
t3wMvSq+oO0Pct1lEV+w4+W/vfnLmCSvIj9PuhmcdMvHgf+p9fvFHZ8xdMvH
q/r1Sbd8PKbPJ6Hy8+P0+bsqP8/uFyo/353pU0F5+ENWewuiu9Xegsi02lsQ
P1ntLYjnrPYWRBervQUx32pvQXS12lsQY632FsTPVnsLwme1tyButNqbqU8F
5dXrWPc9BxdY9z0H06z7noP+1n3PwV3Wfc/Bs9Z9z8HvqbZ9z0F5qm3fczDG
uu85uMe67zkYYN33jPtyVV79XOu+58Br3fdCxvki9QxhpfVcDiFoPZdDeMd6
LofQwnouh1BoPZdD2Gs9lw1OeoYQsp7LIbS0nsshrLOey8Z9uSp/vsx6Loew
z3ouR/Cp1W+MYJfVb4yghdVvjGCb1W+MwLX6jRGMsfqNEbxv9RsNTnoa1yE9
Ixhm9RuNeSZUnryF1W+MYKfVb4xgi9VvjKKWNa6JYpE1rolikjWuiSJgjWui
OGqNa6K40hrXRJFijWsMTnoa1yE9ozhijWuMeSZUPnyCNa6JYr41ronidJYt
rokZ8aPUM4bD1rxEDN9Y8w8xrLTmGWJwrPmEGGpZ8wYxXGbNDxic9IwhxRrv
x1BojetjWGGN32PYY43TY/jRGo/HMMUad5/NY6u8kNQzji9Z/ied+DGW5/ER
/0jPP5CecQzU8xikZxzbWT5E5bf3WvMqBic949imX4f0jGMA+90w8b/r80yo
/PYh/b5cld/epusAnt+unE+rKDuTT+u8yNTzVFnBpgsmrB5t6nmybP3K5gtq
3mbqWV72XY87d+w939TzRFnnax7b820tU8/jZT1/HNF/+3emnsfKBrZp2ffi
raaeFWVvP7Xs6i0vmXqeKhtV8NSpUR+aep4su35s6bN9Kkz7LC+bNzjz7QnN
TD1PlOXOfO7LJX1NPY+XLXo6fdfuGaaex4z+Xqln6r/zjZOeMvVMwbdTB/zS
+RZTz1qYW+utzkujpp41seGy81Zv+s3cP2vgwXpO6y4Jc71Xxwedaz4+fKap
ZzWk9Vr18j2jTD1T0en+UYvCIVPPFEz75aG9r/Ux9ayFN1P33tRrpalnTQT8
TZru+8vcP2vgq5b3n5e4zNSzOu/jJT2r4a2P7ow680w9z0H//Q1/fb+9qWc9
zLl3ZdtDeaae6bj2smuu3fS1eb7XRc6ZOvLzpp51ENjinTGvralnGjrFr9lz
g8/UszY+9A/d/U25eb6fg5wr33jh8l7m+V4PUz6/9ZR3s3m+p6PP4I43rGhm
6lkXB3xPXDTxZVPPOrxflPRMw5HBH7fr0cbUszbu39zh1qWDDD3dBnjiphEN
36hr6tkA+P69kRM/NfxP14c/H/+h/ZcDTT19qDZj7r4mdQw93fq46cjeP76f
Y/pL9ZGydeLPH11p+EtuBo7smef9MsfQU8xzRYPeZen9Tf+zAW66ZNc1gz8w
/E8xz8EPDPp55zjTX/LxvlCpp5jngEFX379vjqlnfdxYdLDpglOG/ynm2Xrf
+NMbLzX1zEFff4fz10n/gfTMwcWBt9ve5Jp6ZqNX+9iDj9U29cw+22c7wPDn
xeesm9etmT9R9qVIPbMwdNqBA21ukPpIPTPx2uAXe657fpyhZw46VRu2ZFCh
jOulnjm4ZeqmGWMeHWfomY07WD+M1DMb19fbuOSFyYY/L+Z5t27PpGcWVo1a
Vm3VMlPPTIwb8cDJxaeN+MhtiAO3PjJsywJTz4Y4uWdcn4I2pp55WP3u5Ng1
S814Mw8zAiPav/WeEae7fozcuWHoU+tlX5CfPi+77mj5yCFjDN0a4oanL10e
mTXK0K0h7+ck3fLwzNc17trwuby+1C0PoZKWhyfXNHXzo+L47LnLd5hxpR/T
2T4sdcuF/6aXqzX6u6lbE0ye/ue7AyabujXBZUdqXjIpZOrWGLNPBb6Y/bip
W2PsifzWuTDd1K0RRsSvfbvL9UY87gbseSExH3teqAla/zFi7rKhzxq6Ncbq
PbO2Dh1u5jcaY9Lva++9vZmR3xDzSbv01t0YZ+rWCKMvbvFoz4tM3QJYq/sP
Ujcx39WMJ3VzC/h1pG4oQKr+u6RbASbo85S6JfLxBruvpL25+Wil6yD1RBX5
NDGf02fyG4MN3cR8XP25kG4F2KU/R6mbmM8M/blL3cR8oNuJ1E3MZyKzK6lb
IbKZHUrdCjFFt1vSrRDlup2TboXI19cF6RbEELaOpG5BvKavO9ItiA76OpV2
KObZ6Uw+bd5oQ89CNNPXO+lZiMFsf5B6FmK8vp+QnkGs0Pcf0jOI3/T9ivQM
4ju2v0k9i4z9UOpZhJX6/kl6FqE38x+knkVor+/PpKdj9DdKPR201fd/0tNB
a/28ID2LMFk/X0jPItytn0ekZxFGs/NL6lmE7/TzjvR0cKN+PpKeDuL6eUp6
OriNnb9SzzBasPNa6hlGJ/18Jz3D6Kv7A6RnGFN1/4H0DOFB5m9IPUO4XPdP
SM8QZun+DOkZxn7d/yE9w/jzU81fIj3D6MD8qzB9npiu+WOkZwi/6v4b6RlC
U93fIz1D6M/8Q6lnMe5m/qTUsxg/6/4n6Vls9ENKPYvxD92/JT0j6MnsWeoZ
wXO6/0x6RlBH97dJz2Js1P1z0rMYV+n+POlZDB/z/6WexUjX4wXSM4I2enxB
ekYwSY9HSM8I+rD4RepZYsQ7Us8So+9R6lmCXXo8RXqWIFuPv0jPKJaweE3q
GcU4fX8mPaO4Uo8HSc8SVNfjR9KzBBv0eJP0LEEfFp9KPUuwRo9nSc8oZurx
L+kZxS49XiY9ozjA4mupZ6nR3yj1LMWrevxOepYiW4/3Sc9SzNHzA6RnDB1Z
PkHqGcMwPf9AesawQvcrSM9SPKDnN0jPUtyo50NIz1K0Z/kTqWcp9uj5FtIz
hjV6fob0jCFXz+eQnmfzbJT/oTg3gMV6fYr85Hzs1+t6ND6IV1g9S/qHueil
n790nUZI8Wr+DOlj9K25yT66WQWV/ExftZzeY3+oPH7vX9tbHmxW2S/NOdO3
9nHg/zf+v/3dqq5P/bdn82wqn3mU8m/tWV7OS+O9LA+fQZzXOzKJ87pSLnFe
fw8QP8LqffnEb2H10yBxXo92iKez64eI8/lEiG9l848S5/cbI87z53HiPA8s
dU7BMZZXlzqnYC/LD3tpPO/XyiC+l9WPMomvZnW6XOIXsXpogPgtrL6cT3wg
q9cHqxjvEOfXDxFnfSykszn/KHHWl0U6pxh9knHie5huUud07Gd1CqlzOspZ
vt1L42exOlEG8StZPS6TeDGre+YSn83qywHiuaxen098Iut/CBL3s/EOcX79
EHHWR0Q6p/N+LdI53ej3ixH/gekWJ36C6SZ19mGdXk8hnX3YwfonvTQ+otez
SGcf74sjnX14X6/Pks4+PKbXwUlnH07o/Qaksw+u3r9BOvtQzsY7xB9l1w8R
Z31cpLOP98uRzj7el0g6+7CW6RYn/hnTLamzOOfPZfWspM6CP8nqMl4af4rV
EzOIj2V120zivF8ul/gg1ocQID6d9XvkE1/K+meCVYx3iD/Mrh8ifgWbj8rj
8X7FKHHeFxojzvt748RZPzDZsx/19Xoi2bMfe1n/s5fGd9LruWTPft5vSfbs
5/2HZM9+zNT7QMie/by/i+zZj190P4fs2RzvEGf9dWTPflzC5hMhzvpOPSrv
dx273xhx1gdO9uwH7xuX9hxAB72eS/YcwEG9Lkn2HMA5ej2d7DnA+2DJngM4
pPeHkD0L/0fvP/SoPOEi5k/mq/G2944FX8LGO8RT2PVDxA+z+USIf8rmHyXO
71flCVk/PNlzAKx/Xuos/L62Np0F/96ms+D1bDoL/pFNZ8EP2HQW/KTe7yT1
NP1nqZvgf6VadBP8oE03wT+06SZ4bZtugl9t062SDtI+C5Fm2wcE32XbBwTv
aNsHBB9v2wcEj9r2AcGfs+0Dgl/H1nWQeGfbehd8rG29C15qW++CP29b74K3
s613wb229S74F7b1LuLFYtv5JfijtvNL8N9t55fgw23nl+AtbeeX4LfZzi/B
n7adX4LPsp1fgo+wnV+C32k7vwRvZTu/zlzHdn4Jfsx2fgleaDu/BB9oPb/C
/P0UOr/C+MTqj4XR2OqPhbHd6o+FeV8fnV9hPGD1x8L4p9UfC6Of1R8zxzvE
H7D6Y+Z8IsQ/t/pjYd5PRedXmPcF0fkVxhabP5aIGH1Qcl+N4DdbfCH4JFt8
kTD7/TKJN7HFF2euY4svBK9niy8Ef8YWX1Qa7xCfZIsvBG9siy8qzT9K/Hlb
fCH4blt8IfhhW3zhRnHIFi8L/pUtXnbNPsAM4rts8bLgy2zxsuAltnhZ8C62
eFnw+2zxcqXxDvESW7ws+BJbvCz4F7Z42TX6/Wh/juKgLV4W/HNbvAyzD1Du
zzGjn81L42vZ8j+Cf2LL/wj+jS3/I3iKLf8j+EFb/kfw6235n0rjHeKptvyP
4Pts+R/BP7TlfwTn/ZM8P1kp/4Oz778r3VKTnxVlR1l++BziffU8vNuA+GC9
3uHmEO+j15XchsR/0Ot3bhPirP6eKCSeq9dJE0XEWb0vESbeUq9bJYqJ36fX
XxIlxFkdIVFKnOfD6yU/UzCb9U01IN6K9f/kEL+I9bE0JM77MZoQv1KvI7tF
xFkfiBsmzvpt3GLih/W6kltCnP3dS7eU+GI9z+/KfH46/mD1r2zit7I6Yx7x
Vaye25j4C3rdHGHirI8IxcRZvxZKiO/W6zgoJZ7H6hFynj7eF+TJIz5br0d7
GhP/Rq/7e4qJs74yTwnxRnr9yFNKfD6rg8h6Rxbvn3EbER+t9yEkVN6A9Q0m
VN6A9We6Ks59Rq+nyHUt4ohr9fqUXNeCZ7C+uwbE57P+sRziV7A+qIbEr2F9
Pk2I8zx/IfEb9bqGXNeCv8j6r8LEf2J9bsXEN7F+whLiXta3WUqc9cfKdS3i
gnF6nVSua8Hb6/Voua7PcL3uL9e14AvY36FqQrwp61cpIt6P9aGFiXtYv18x
8Q6sr7KE+EbWv1pKvAfrE06ua+Gfs/q7XNeCd9L7HOS6FvwRvZ9ErmvBF+r9
OXJdn7mOXmeX61rwTL1eLNe14PfodU+5rgXvwOp3cl2HeZ8GreswGur9MLSu
w3ha7y+idR3GOXqdmtZ1GGv1eiut6zCvG8p1LfzD31kfWiPi1fV+p4TyP2fo
dduE8j/Xsv5wuT9E4er9VK7yo3JYn7n0twv4+3HkV5tc+oeF2MfydfLvbPjP
vg87+Fmq850dr/JOGcm6nbw++7sWswoqjZf1P3N8VdevavzZ+Z2i+lRQ18GV
fcUpGMP60E5SneU9pnMtSD5ffy4oIF5Pf44oJH6a9WWVU33hoG4nnpqQ/G/M
ruoS9zM7LCA+ndltIXHWD+kpIs76Sz0nKA9/I1tHNSD5w6zfoA7xJvo6desT
76av64TKq7+j7wOJIPHn9H0jofLqvfV9JqHy6rwP+Tjlt2/X9zFPdUj+ob7v
edKId9H3SU994qyP2pNFnPcDqzx2G7ZvB4mz/lVX5bG7s34wlcfuxvqaVB57
Mjt3jlGe+TF2TlWD5HX1c81Tm/gW1rej8s+sP9xV+edX9HMWVeSTESTO+nih
8smsLxoqn7xE9x+g8smZur8BlU/m/skpymeOYP0hcj8pPJu/lf0Pcl2L86IL
6zNJrmvBV+h+lFzXgg/S/S65rgUfwPoYyylPNVf362hdh+FnfmBd4t8yv7GA
+MfMzywkPpL5pUXE/8H82BOUz+F9OMl1LTjvd6pDnPWVyXUt+H26H55Q+ZnJ
ut8u17Xgr+t+fkLlZ67X44KEys8cZu9BHKc8yULWX1QdkvO/H5hGnPfL1Sd+
HetLzCK+jMVNKh/SksVZQeK/6nGZq+VD9DjOVfmQi/S4z1X5kMksTjzG8hUq
rkyua8F5P1tt4vfocaur8hiX6HGuq/IYz+hxsavyGPX1OBoqXzFGj7vlehd8
rx6nQ+UreulxPVS+gvU9QuUrWP8eVL7ioJ5ncFX9q2cyLvhv/Yqzusm+/Yqy
2mfyP6OMvjXBo4tT6+TcbPatVZS9N21HxjzH6FsT/K4dK68efUTalZ94/yVF
F6yT56ar+oJSx607cEel9+wqyj5cml3/7fekbloeY2GLB98/Kq+v8hi/vliW
9lmR0Z8m+C+tBhbX7m70pwne/IEJO599xuhPS+Y35i8ydUjBnIsv7JjumDqk
4KGtuRumULyQRfz3jZ/e98ccU4cUDHp43++e3qYOKbhp1sTy3k3N+01Bk05d
Tjw537zfFOS3mPDX3INy31B9OPvrtWv1Z9i83xS8+fXa+w/1NO83BS11Hei+
0uF9/srlY5827ysdWX33tN4WNu8rHQOystH8c/P99HR80m9YSe2JZv9wOnrf
eSA1MsGcfzr6px/qV/17+buqv+WAfl9Q/S1H2POV8/Qhf+O6bUdHm++F+fB9
aSK7ax1znj6cF+uxf1V78+9a+HCHPk9X9YEw/aH6QH7T7dCj8hjuqi5v9K5j
vj+VhR8vbN+3dI18z0XlMfL15w6Vx2D276q+gjefbX57jYzRfLzgH+nrSK53
sT8MuK17RQ/qf04nntHw3OOl5A/7iN/w0jV9a3U13zcpwAfPFU2estN43+RM
3JQytGfnR4y/KyL4Pv1+PSpfEbLpL/hm3X5cVRfuwtaLqgvX1PcTev+oEF/u
fnDk3XuM+xK87bpWf57fyHwPrhAtLnmy+bldjL8TIvjk8Ve3aFHDfC+pEC/b
7lfwh/Xn7lH5ir26HSZU3bYfW0eqbttf3zeg6rZ99X1V3pf4/VfnTMvcMs+4
L8Fje1bfPvUb470MwZvp9+uquup69nxVviJXX18JVQ+tp+8PrqqHHtb3Q6h6
aE/9vKD1G+bzp/UbxhXseam6ZDvdPhOqbuhh+5iqG96n79tQdcN39HPNo/IV
O3X7cVWdLk1fL67KV0zVzwuofIWjn6euqkPdq69HqHzFv+sUdC5XUPyepp/X
CRW/D2TruoLi9zg7x+W5n465+jwTKn7PYvel4vd/sHVUQfH7ZqabvL4Pj+g6
03nqQ5r+XBIqfr+N7TMqfr9Of+5Q8ftyZicVFL/fx/wQ2Z+fhXJ2LqcTz2Hn
mo94AbPzAuLb9XVBffVZaK+vI9oHstCarbswcev8hd0NZOta6unHYH0fID3F
eH3foHPcb5x3Kn5n5xHp78dyfR8j/f2Yr+97pL8f7dg+GSbOnldCxe/7bPYj
1oGX7dvyeQW4X0TPK4CPmV/hIx7XzxHazwP4gZ2zhcSXWfftAD6z7XuC97Dt
M4I3sO0Dgg+wrUfx+3/Xz+WEitMX6Oe4HC/mNZb5vSk030a6n5BQcfpO2/0K
3o+dRxUUpzP/mewtjIa6n0P2FsYtzH9TcXpDpr+K07/S7RAqTs9ifloFxek/
6X4d+S0RfKv7geS3RHCv7jeS3xJBd9s8Bd/E/IpC4vfo64j8FrHPs/0hTLxi
vLaP0fON4mLmV0t7jmK57oeTPUeN+/IR9+v6uypOz7U9d8Gv1dcL2XkU/Zj/
UET8Z7Yfhomz8zGh4vRpLA6qoDidx03SPmOGDunE+fP1ET+k2yH5LSJOZ/bv
J77Jto4ErxhriSsFv1ffV+m9pxj3Q8jPieFd/VxLqDidn+MqTvfo57Kr4vHy
Gk/UurOO8ff3BF/M1ruf/r+VOk+o+L1azbPX+V+GYXV7
    "], {{
      {RGBColor[0.880722, 0.611041, 0.142051], EdgeForm[None], Specularity[
        GrayLevel[1], 3], 
       StyleBox[GraphicsGroup3DBox[{Polygon3DBox[CompressedData["
1:eJwtmQccjtUXx59z71sRssnOnmWTlSgiZO9RKEKhzDKKKDMyktWy914pW6G0
pzS0h/be/+/5/57Px3G/7/W8z/uMe8/5nZ+S/YZ1GBqSJOnFX5HxDUsS/iQX
8td9mSTJwvy7/MMUOAd8Fp4KXwK/B8+AC8AfwbPgIvAn8Hj4d87xOjwdzs/8
OXgmXBD+GL4fzgm/D0+A/+D4N+B74IT5t+C5cAn4C3gOXBz+HH4QLgZ/Bk+C
L4TfgSfDF8Fn4Inwf5zzTfhe2Jh/G54NF4U/hZfB1eBf4GlwPvhD+Em4HfwX
fBSeDRdlPEbMgYsxniQWwKUYnycawk9y/Al4PlyS8QgxCy7C+BwxD76M8Tgx
Fy7O+ACRC/6A7+6H74PzMT5DTIULMK4g2sN/c8xKuCv8D3wIngEXYjxMzIQL
M+4jJsF5GJ8mpsD5GQ8Q0+CCjAeJ6fCljM8SD8ElGJcT1eFfOf9jcE34d/g6
YjWv5gLmroIf9dcEN/bj4AhfDT8OZ+Am8BPwrXy/ObzG15U/V3grnB1uC2+B
s8E3wgcTXecN8Gb4YrgFvBa+CL6ec02Cx/Fem8MT4LFwM3g8PAY+zfFfw88x
3sT8Ovgx5tvweROc1c8Dr4eH8+8to47JwvyjRA3mfvPv+vNN9Pz7wofh+/m3
R/hcifF75pbAVeAf4bvhH/idV/0ZwE2Z/wPuTTzDd/P6MyZKMv8lc72IpxO9
o6VEVeZ/Zq4PcSDRGphHlGL+K+YWwGXg8/AtxLFE7/Fm+Hii91iOeJNrGMHc
w3AFjv8WXgRXhL+D58Ol4a/hhXBZ+Bt4MVwZ/gF+Cp4cdM17iYlwbsZVRDf4
X46pAX/Kb90D14I/hyfBNeHP4HvhtnB5jl8KdyF2cZ05mKtNfMExk5m7De7H
MU/B7eA68DL4drg/vB+uC5/n+ClwHfhLz09wZfhdeCxcCT4Dj4Erwu/Ao+EK
8NvwKLgq/CE8Hr4S/gaeCleHP4InwtXgc/AEuAr8HnyXP3O4E9ezAx6cUc7c
C4+A74QPw3fCd8CH4AFwZ3gnfDPcEd4Ot4frwsvhO+Ah8EG4m+8feDXc1fcV
vAoeAveG98Ej4bHwEXiM5w74ODwI7gnvgW+Fe8C74YFwF3gXPNTXCvw0PAwe
BD8Dj4bvhY/Bo+C74KPwcHgwfACuB3/Lc7gfvgL+AB4HXw6/D98N74TvDnq/
u4nxcE7GXcQ4+BLGHcTooL2/lRgRtB+3EMOC9uA2YmTQ3t9OjArKD+OIH/mt
1zw3wF64PCesJvrA/zG/AR4YlH82ErcF5as9xAQ4F+N6YkBQvlpH3BKUxzYR
twflqDWej7wwMq7NKI+YPxviK67hFX6rPPwWPBJuCv8Dz4Fbw4U4fjHcCs7r
OQO+Hs4DL4Jbwtnhh+EWcDZ4oedY+GJ4AdwA/p5zToMbwj/D0+E2cGGOWQKP
hT9m/mW4OXwB8/PhJvDfzD8IN4MzzM+Dr4H/ZX4ufC1z47jF0Xy+mvm/GGcz
fxX8KzwTbgz/Bs/y4+HIdx6CG8G/MD/Dz8nc3ZxnFJ+bwGPgEaa1PBq+E84K
XwnX92uCT8EH4dxwe7gdHODqcE1TPW8GNzM9j3pwA9N91IRrm66lBlwrPU8T
uKnpuTaAG3lu8rwCbzXldb+eO0y58DavTaY9dATeC9eCx6bXXzO9F79+fz/1
4YamvbIf3maqB14X9pi0U26vU+m9+PU0MWmZxgyNTfWhKlyN8bL03tvDi+EO
cAf4a6ICXMm03qvB1U3rrjxc0aSV6sJXMv5kem41TBrnavhq01prCl9jWhe1
4DomfdQcbm7Sd9fB16XvqAXcwqTvboDbmLRJO7itSU9dBV9l0oNt4NYmHdcW
vsGkHUZ5bTVpq5HwMFOdHAYPgfsG1d/HTbXoFrifqRYNhG+Gy8G3wreY6t4A
uL9JD94E9zFpwD6uX03a8Ea4t0nf9YZ7mva6a4xVpr3uumJl+vz7wjfC3YO0
yiOm+uYaZpFJZ7m2ediUY1zDLDflGNcwq031+Wa4rylnuFZ51KR5O8OdTBq5
C9zZpH+7wl3gs8SlrnkYFzL/Cvys51PiPPwkc5/AJeHSjLXTvTbSpEFuhweZ
csBlcClTDR8KDzbV/yHwQJO27QR3NOn0XnAPk06ZDk8y7eUZ8GS/Lrgb3BX+
07R/6zG2ZH4uPM2kkR+B55i02UPwdJNWXQzPhTt4roIfgvuTN9ryeVtUf1CH
+bqMv6Tvwt+J158d8Hrmx/ix8Fr4NN9dweeyGek2Xz9PmOrtBn9Wptq4HV5n
qskb4RWmGrsSXmaqhw/CD5jq2wp4qakePgkvgU/xG0/wuUxG+tXXxuJ03fq9
zEvXjN/vDFO9nQfPNNXqhfCDJo2wAJ5tqs/z4VkmvbMUnm/SCLNdW6b5x9f8
ANNzuh++F24N3wdPMOmImfCU9Nn6+7rPdJ3+rNbAN8BT4Xvg6+CJ8F1wK3gy
PN6kZWbBU+E28BR4ou/vdM8OT9fb4HT91E1zpq+3K9O152usTrrGPJfWS9ee
7/HGaR7wfNsIHpHmgYfhj33vB+mR5fBCk9ZbBi8wacbucHfT+ve8mtWkO7LB
hU2642L4UpNGywoXMOlfvp5kMenQvHAOkwbkdSbZTXWbJZhcbNKJF8CXmPRs
HjibSQ9e4msy3QueG1uaantL+HpTbb8GvtZUk6+HW5lqbBW4qklvZoeLmnRl
Dri4qT5Xgi836dYL4VwmHZ0PzpnmhyxwPpP+LQQXMunWwnARky4rAhdj/I4o
CpcwaeQCcF5TTfE8U9CUV31fdzPpi2JwSVMd8TxTxqQ1SsFlTbqgIlyF8YmM
9v+fUXqnMvNXmDT4RXAev690DfvvuMbPD+c26YiycAWTvigDl09zi9e7yiZN
Udq/6/s0o7W4kt+qn9G9PQB3gut7job3Bp3H+45sUb/re2hVkI/hNbkFfI/n
9qDeqz98E/P7gq7He5B8UfvC+/c9Qdfg/UvnjNbuCu/hgp6D9yDHg2quP7On
g67fn/FTcLlEvcl2uHiinmJ30PP0XilG1a/SGfV8vi+Gmu7J6+OioLx3GN5t
0suH4F0mHf0s/JRJXz8H7zfpbu8B95k8hvfhV0w+xAfwqyav4kP4NXhH0J7y
vbUhaI2dTa+/YCJ9exi+PJH+3B+0fvwed8K5EmlOr1nn4Nd9r0TlCs8Zh4LW
v7+vg0HrxHuHA0Fr3nuu24nTiTyH1lGayvumVlGazXO8+wzes3vP0jAqz3uf
2Cbtnb3nuo14IZGXMgR+PpE/MzhKZ7re3Jhev9/jpqB95D1dee+TE9WjDem9
ey+5Mn0+vn7uiKrLfq+rg/KD99fel7hfsZNjrojKY97rNYiqTV4rtgXtL+8l
6xCrEvVxNaNqjfdotaNqk/eStaLqkfdxW4P2sveqW4L2uPdcNaLqkdefYfBL
ibymy6Pyp/enVaLqi/ebVaO8Gu8BK0fVL68bm4NyiPduw4mXE3lZQ+EXE/lU
TaNqitcW78ncl9hh6qt2wxs8B0dpNveIskbpNPdPfg7St17TPdm6HnPP5D8+
90zkS1iUfnPP4VfmOybyRrJEaUL3oC6M2rPujXzOMdcm8ug+CdLYrv1/CtKo
7hOGKB3onswp4lM4w3hRlE5zr++3IC3kvsrvQTrN/ZA/gnSaeyyvwlck8g9f
CdLt7kk+n+53z1tngnS4e6TvBmkk19GngrS6+5kn05zgXujbcO1EXuVrQdre
Pck/gzSh+zD/Bmkz92o+DtLz7g3+leZtz6vvBGkn9zlfT3OR9xxHgnSg98gf
BfUd7q9+GKTb3bM9BzdK5OW6B3kWfsk1Q0Z9yMkoL/A93+Mmv/Nd+EWT1/gm
fNK0r87Ap02+41vwKZNX+g78gsn7fBt+3tRb74E3mnr3vfAmkwf5BnzC5AHs
gzeb+vUTvvdN/tNJ+BlTXvD8sMXkH7i3tt3ka74OP2fyrjy3HPY6GNTvuEf9
Q1Bf477xd0H9i/vAPwb1L+4tfxHUe7pf/T3cOpGn/XWQBnAt8FVQ3+Q+9rGg
uum1wL1b3ztHTJ6r782jJi/Wc9Qhk6fre+2YqX/03HIcPgqXSOQfet/quesA
89dEaVr3analv+V5uxmfdybyjkpG+aKuwb8leiTyBwpH9Quu64vAdyXyJD1P
nklz4zdBWsv9ivPpGvN77JXmUveFeqa51K+rXpS2dz+kE3w0kV/UIapmee0a
EFWn3JfuGvXe3QvqHJU33AvqnZE23cBct6j14P7MB8y1SuSNtE/zj5+zR1oX
/BoKRulb98cujdLJ7pt1j1o/7lXeGVWbPG+/F6TZFqT70fegexovBXkF7tu8
GdQvu7/xVpCuc8+kWlS/457noKh16P8X8Eaaf3zf3Rq1Vt3n93w7J5E/XylK
n3u+rRDVZ7mHX5GYluj/FwZG1XH37QtE6fCVaa7wXOd+Tr+odeLrpX6aw72+
nE3XpOecl4mGibydF4P8Cvd/6kb1aC5+q0f1LF47Xkjz1f97O+YXJfLQGkX1
Te679vc8mMhjPB3kw7hHlD+qH3Fd1DHKP3FPsldGvvx6OFeUJ+8+Z/YoX8W1
Wc4o38k93k/TGuE5PHeUn/+or50gb8f9rnVBGtK93LVB2ti93I4Z9RuP+fML
8oXcjzoR5HW4f9Uvo15oK/xZkMfi/luPjPyvtfD7Qbrd/bfuGXlYa+AX4CVB
Om1NUB/hXl+fjDTlRt8XGf3fw7qo2uT1y72+f+BBiXzvmzLq3zbDOdL96Bqp
eFT/5d/tkFFP5fdeJqpP9OPXB2l497RLpe/O93jpqH5zE2PRdI35Hi8EP5Do
+q+N6qPdv302SgO7Zs4T1Q/6c7sxo57Qz1Msqq/0Z3IiXcN+j+Wi+ll/hn0z
6hW3wGWjelvny6J6at/LJaL6WV8D/wO3OmoW
           "]], Polygon3DBox[CompressedData["
1:eJwtmnfgVMUVRndmVhGxoWLBggg2xEaNCIpibFgQRbECCmLH2BUEKQrYBQtY
ETtFUexgx66p1lhj18SY2Etico53/ni8d3be7m/3zZ37ffcO7Q8bNfD43Gg0
tuSfJudXS6OxuZwajbG80AGeCO/O+FD4H/B+8H6MXwbfz+urwp/A3eDfw5vC
/4V3gD/n/n3hfeFp8BeM7wa35bwHvAHj58B7wof5+Zx3hdfkvDt8C+PnwuN4
/2C4DXwyvC3j+8GfwfvA+zB+KfwU/Gf4afg0+Gnu6wB/C/eB92F8IXwGr58C
b1g/fy/4cN/PeX34G+7vDf+d8UHwIHg6/AbcHe4Jj4e7wZfBB/O+o+FP4QHw
AMYvgbvDl8OHMH4M3AWeBh8IHwl3hafDB8FHwX/g3Bn+hff3g29ifBJ8Vorf
+x68I/xbeAq8OXyR88H7RsKrwafA28H7w+/CfeHtuX8y/Bq8BbwVPA6+Dj4L
Pg0eCM+Cx/l84H3hdeAx/j0+7yD4engsfDrj+/h84c/gGxh/Hr6xxssYxgfB
s+EJ8Gj4Bfja+nmnwnvDS+AX4EfhU+Fr4NHwKfAAeO3KO/L5B8I313gZm+L3
vcLrXeDCeUf4P5wPgDfivBf8Fuet4WU57wxvw/uvhg+Dj4Vnlrh/cIp4uxo+
Cj4ixftf475u8FKcd4KvYvxA+IAU8fsqr3eFm5x/C69bn+dO8MHwevV57gIf
6vs5fwl/zHEl128zvq3zxeedw/hLvNYJ/g+8PfwO49vBfeFz/T1wH+MfngSv
Cp8E98nxvNevz7s/PAR+E+4Jb839E+EXeX0T+Ge4L/xXxnvAv4EnwI/U9XE7
fALcmuNB+E74Aa4/5v394FU494fX4P7TjC+fO/w2515wK867wO1qvOwMHwJ/
xHkHeGXzALw646f6+3Ks75Xg4/w+OeLxHc7bwMuZF+CVGR8F98oRn63h4/19
OeLxdXhLuAvf92x4U/h88wPjw+E/5Xje/6v57WPG9zT/wBfBXzlP8Do5uCXH
fPgmxhdw/W9/B7w25wvhRZw3gj9n/Az4Bz5vJDwCvh7+0jiA1+J8Afw940fA
wxm/Dv4WHm48wtfAy8PHwD1yxP938Aj4cMavhRfy+nrwB/Dp5tcc+Xg1zufB
33D/4fAwxq82njiGpnhtacZawLdxfT2v3WF+M0/Aq3M+33zDWT14lfEN4fa8
5xJ4V168we/HcS88l/F7uF5RDYDnw/c5fxwPwHfA93O9Asd98Dz4Xq6X5rgV
vg6ez/UyHLfDs+A7uV6W4w74ZvgurpfjWADfCi/kuhXHnfAt8N1cL6VGwNfC
83zeJZ73QfCVzleJ+TwEngl/mCM/r5QjH35gnoBXzLG++nP/XPh38Inw7vA8
+ET4JHhH+Cb4GPh3cB/4WucTPh7uB98IH51j/RwGPwFPzqFH7+eItxVyrPeB
jN9tPoVPhneAZ8NHwaPg3vA1zj98HPyvEvF3ML9nBvwofA88J8X3+RE+Az4Z
nuX8wMeqVznybQfjAR7C+IvGO+ND4EPhq5oRI5/AN+aInSU51tNXjI+Gn8ih
H/+Gz4Q/y6GPbThPVZ/UdXj5HPnp4fr7bkvxez7N4QdWzaFfPzM+BR7P+Gzz
NzwVngDfCH9SYn72gi92rnkfLzVegzcyluGl4DfgTfx+9Xnfn+J5vmFeNvZz
6PWTjD8JP5BC/1/OoY8pR774S4586yJQH5/PkR9/4P4x8As58umP8FnmEz5v
dX9/Xf9vqjPwMjny7QLOy8N/Y3xL1w68MvwR3AW+C14Bfh/eytiGl4Pfg7cw
P6s7cIsc+fmLEut1f8Yvhx/j9XXgf8HbwH8r8Xt3SjEfH5WYjz1S5KvH4EXw
ghTx/X6Jz985Rf74oMT33yVFPngcXgzflSL+O8MXwPvyd0fAf4RX8vvVfPQh
vDu8e4p817H6lz24fxi8GXwhPAg+Av4vfDE8hftvcu3zeiv4XXhz54fxDeFN
6vP/Vl2AZ7qO4MJxvVrK+ByuD6q/7+wcfiJxzIQvZfy2ZuNXkzuD0yXwrVz/
UvPbVPhm+Bl4vPHN8RLX/+O4kuuLGb+F8SbHLHgGPNfcxd9ZGv4r3AmeA7eA
34Q3Ndfl8NWvwxubC+FV4I/hrnDmuA6+Ar7dz+fvDXM+OZ7n+mHub8v1F4z/
hvFXSuhNpxp/DzDeBv4U7m4+gNeGv4R7Gc8l9KJDXb+PML4W/E94a3gxvCb8
D7gnPA9uCb8Nd4b/yfsPgg+Er4D/DLeD16/r/0HuXw3+DO4Bz4eXhd+BN/NZ
V38+MIVfeIbxjvB38La+n/Gb4WtS+ONn4S/grzl+4vqVFLFljN3Mezcwxhqh
aeanWTmelc/sCq4fqPn56hR+3BzRKsWaM3cczfgbXF/I9ZOMfcf5fXgp7nmu
hOa15Lp1I7RQD6gXPLIR3rIj/Lnzn8Pvzs4RK8bMmeZgPuM9ri/j9ecY3zCH
F9AT/Mz1UYy/zvUFXD/B+Anwu/B0+Fn4ePht4xV+Gh4FvwNPg5+Bj4XfNB7h
JfBx8FvGM/xUMzyp3lRPa611JOOvcX0+1487Bj8Ln5VDn82ZK6ao4cylxnDr
FDFlbDtH3VN4XOduO7hHCk/8bI4Y2zxFzWfsGePLp4hxY98aqqu5rRG1lTVY
txSe3dpsGN/nj1yfw/XDahP8B3gSvNhnbwy4PuFH4UHwUz7rHP5jf/hpeHQO
fzEYfgYek8OPHAg/B4/N4V8PgV90vuAH4SHw7+GJ8CL4UPgl9Qd+CB4Jvwqf
Bz8GD4dfNl/BjzQjBxl3xt+3NSaMDT2/tdEaOXK1OVuv9WGK+DIe1QI94oga
X61KaLbafSbcFm6ZIxebk9WWfjlqI2sia6Pu8MgUnlHvqEfun6LG1jtb8+wK
79KIWkgPqZfUg7as389xa25rb9eoa9Ucq9c3x5hrNm6E9pmDzcXmILXRHGAu
MMfoDfT8u9XPsxb4ydhIUXO8WDW2S40HtVcPbq9BT6E3tybYG967EbWCGmyt
qgdRm/XMw+t6WraEZ9Y765GXKaE5ao+ap/fWA+oF9UwaBz2gXlDPk0t4Hr3P
UIdLeCq9lZ4xlVi/g+t6cv3rmfROzre52pxobtRz/pLDI5sHzAd65+9zeO/2
OfoTX6f4/f4evZUabnwMrvnBHoO9Bj39jzk8vF5+ONyiRA/FXoqe64f6mfY+
9FT+LXsy+9V4+wleL8fzHFjjUw+ll9IDf52jRzGgPu9vcngEvYIe1VrHGsja
SA9mbaSGqCXt6/d3fq0te9b4sKbspVbV+T7NdQg/Bu9dwpPpzR5vhPf1+w2p
z9+/b09kJnxDI3ol9kSuSuGJ7ZVYY/dLUUNae+tJ9CZqvl7dnG/u14Pbm7En
sAO8fSN6BTlHL6Rvjb+tS9RDQ3L4gU4l/MLeOfznbiXq31E56pO94Efgk3PU
J3pIveQTjegtbVzCXwzI4We3KuEXBufwF1uW8Cv75/A7vUrUP0Nz+JOeJeqj
Q3P4jQHwo/ApOeodexA7pqjBX6sex97J843wPnpsvfZdjagljsxRO1lDbV9q
Twz+UyNqk3PVjRQ52Fz8d65XT+EJ9AbWMPYC9PDWNnq8FlUfrUXfUjtSeAa9
w0UcL6XQWLXWmsTaxJ6CtZM10o0paiprJz2oXvShRtRe6v3SKWpQ9XeceTZF
DjeXXw6/nEJj1doTcvQmnCPnyhppdooaztrJHs8N8JxG9H70GHoNPYK9uWE5
ak/nwLnYU8/F9Uk56v1dS9SzNkmtl3cpUe8el6N+9ffr/a0B5tb83qHmQ5+P
Hr9jXS/mez3WpjWf+nx93p1qPrWXoOfy+a9Rn6cecYMUPUm9ox5rY3iDRngv
Pdaadb70XnrmtVJ4Rr20NcQ6KTyftYU1whYpeozWDvaYtknRI7P3ZM+2d4oe
jr1cPeVGKTybXlPPuFmKHpVe0pqmXQrPaa2j510lhSfUC+tZO9f8r5e1xmmf
omax9rFnvGGKHq295La1/tshhxb25vwV/KlzkCLH2/+1X23uN2fbD+qcI5er
afY/t6pap6ban+patdYcar9si5pb+5boJxyRo35wjbhWRubw9zuV6F8cm6O/
sF2J/sSIHH7dHm2fFD0qe7dqkv2sLlWr1BD7WZ1yaIsaoVZvnEM77DkOrvlf
/TVHmitPzdHvUKPsb22aQ7vUCLVvg6odaoTa16Fqhzlfbe9YtUDNs/7fpGqh
mqGWrJ9DS9SjjjW+9Gfdcvhde6DL1fwxs+Zf88lFJWLDmDF2psCbNSKmjK2L
SzwLY8hYuryEF9ET6A0ml4g9PaPe8ZwSsWSMGCvnlvCSxpixNrWEV9RD6iUn
lYgl15Br6Qq4fyM8j97nshLeQ0+j97m0hFaoAWrBWs3wvw+n8N/rNKP//FgK
P92uGf7viRT+e+1m5B5zkPXC+BJrwZg1difW+tQ16dqcViI3q1Fq1SVw70bE
iLEyvUT/3hxuLr+wxNpTM9XO9ZrhR59M4ffPK+G99cx65/NLeG89ud7cHGQv
TQ0zN7XOoefq+4dVs2bV/Gd+NIddX/Oduc2Ytnem5hjr9nDPTrEnYm/XHru9
9kmN2Fuwx2rv3x63vVd7tu7N2JO3l2tNYG76PkWt4BqaUfXcteWasdZVA11L
7mm4tzGxEXs79rDdO5jQiN62HkWvtm71Lq5Ra3011bVrD9i9CnvMK9d8Pi1F
j998r4Zau6vJv2prM2p/Nf5X7W9Gb+Cqmv8vKLG/06N+f3vQ7o24Z2Fvet1m
1A+Pp6i31mxG/bEoRX1wW4l+88QU+xW3l+iXTEqxfzKnRP/jnBT7A3eX+K5+
Z/vT80vsD52Xon9/R4n9ofNT7L/dpeeEL0qxX3Vnif2nC1L0VxaU2G+6MMV+
2rwS/ZXJKfYf5pbYLzo3RT/+VnhyI+bcub+vxFp3zevF7i/hpfRgerF7SvQ7
L0vRv9GzDYXbVS+5uES/XI1X6xeV0Ho1WW1eWKKfOT1F/+jeEv2Py1PsXz1U
QrvVbLX7yhLeVQ9rbdC2GfXd4hT17MrN6E/dnaKeO62E9ljDWsu2b0Y9uSRF
fb06xxK1M0X9NqFEvKpxat36zfBCeiLr99WakY/1sNanqzbD/92Tol5s0wx/
dm+KenWNZtSnD6WoV1dphp9YmKKePKuE9qmZaudYY6oRmqg2jimhpWq22n1y
iVraHoa9jFNK1OrW2Nbap5ao1a3hreVPKlFbWmPayzijhDfQU+gtzizhDfQM
eodxJXK/GqBXObuEFus59B6jS3gHPYXe4vQSXkeNV+vtKbuXZz1qr9keaJvq
X/QzPiOflc/IWltN04/qT9U6Pa29fDVXr2u9oH/Vb1of6LHdC1Cj9d7W9O41
6Mms9e1huNeg/7O3YQ/AvQY9mr0B15Br6dJG7I05h87l443wu/YQ3MtQ4wdV
f6k/dg/5xJpP1Q41xHrUmDA29M/6T/cQrCe2r/lWP219Yz2gv3bOnXtjxt6C
a9i17Bp3b12P6d6SnkLvaYwaq8agvSFjytgyBu2N2MPQ7+qX9cP22N0LdE/L
3rt7GO4V9m3E3oY9b/eq7WHbC98tR6/Tnqf1qT1ie8X2gO3l2/O132C/wH6F
PWF7w/Yf3GuyB+1eofWevWl7+O5F23O2t2/P23rQ+s9+hWvatW3OcK9aP6/f
t16zXjGHmcvMWe7Fm5PMTeZI9w7dI3Fv1J68eyeucde6a8pejv0RtVMNtb9h
jjPXmePcezVHmavMOfaeXfOufdeovRz3pN2bHt+I3q812tQaL9Zu9lvci9CT
6k3dk7P/Yn/Gfov9F/s17rmsUCLnm/vPa0R/5oAc8ed8W88OzKE36k+nyt6v
ZrhXac05ob7fcetVvY8e6JXqz05K4Wn1ttY/5kpzpvWT8zu66qfxbg06vn5/
a1M1Qq1QUzrW7zej6qm/V01Sm9Qs97KtUafUeLF2tb6z3tQzHVNC89Q+c7K9
MnOeuU9NtHenpk2r+urv09PobczJ9jbVULVUz2UvU8+l99ID2QtVMyfV5+P/
RTDnm/v1cPY29Wx6NzXZ3qiap/apif7fEj2b3s362HpUz6f309PZi1WD1CI1
2L2N/wNevCmw
           "]], Polygon3DBox[CompressedData["
1:eJwt1meYVdUVBuAZBgHpvfcioKgYqpGW0KI0I0WlGqp0lSIgRaSqICpNEfBJ
qIKA9CIdFRCliFKlJ4Ao1YRigvquzP3xPWt/7z13Bu7ss88t0bHvU33SJCUl
zZd7pEjapKRJYG9yUtIxvWdKUlJ+9jrbxb5lnVlR9jbbx46zXmy0/KQXkIJs
k9evswfMHqw3S9bzee94tpMdZF3YWcnLWrKW7Afr0yy32Zw1ZxesC3jvG+Zu
9h3r6prX5KKeQ/Ky9V4fxX7Qc0k+toENZEf1rJKOfcROsexmM9aMnbMewI7o
mZNTP5OFrJDfO8Hcww6z511TkL3JvmSHWDc2SI7rOSUDW+z1V9l5PYvkZmtZ
Ye+daH7FjrDurhkpF/Rskoet8/oZlsdswVqwi9YnWTazKWvKzlrfZI+YL7D+
LINezO94h+1n37Pe7F9SmLVhbdlV63+yQmZr1oZdsz7PiphtWTt23fpi/Eyz
PevAfra+EHvBbMfasxvWl1hJ82+sE7tl/SMrZXZkndlt6yusnNmN9WC/Wd9i
fzBfZAPYvfptqcReYgNZRv2O/JmNZONZIf2qlGfPs57sV+tr7H6zO+vFkmKP
SmnWiXVBd6wvszJmZ9aV/WJ9lz1tTmOz2cP6r/IMm84+ZBX14j7nd9kBdoL1
Yf3kUOyB5P//yqT5Xu9vcVjPKN6StIAdZenM+qweO2L9PctiNmaN2Rnrkt4w
xTzITrEXXHNCsrImrAk7bX2MpTcbsPrsqPVxlsFsyBqwY9Y3WAWzJ+vD0uj/
kYqsL+vH0uv/k7+yt9l7rJz+X3mSTWLTWXn9XNzXrBVrxS5Zl/Bvnmx+w06y
vq7ZLffo5/RpsYddkzb2ZexFmRH3BBsc/7+4n+Pz4kv45HivWZVVSXxW77K0
ZhVWmR22foelmJVZJXYo/l4sp1mX1WXnrd9jucx6ic8+zpePWH3zZTaMFdWn
SiZWgz3GTsaeYJnNmqwGO2U9hWU0H2N/ZCes32Q39bJShu1iE9gtvZzcx3az
N+Lzjy6l2U72Ovt3vE9KsS/Yh+zRxN+tL8upz5JqiT0eZ2x2faZUTdwLse+z
6bOleuIsjr95Dn2RNGCD2HBWTJ8RZxtrxBqxK9ZvxV7QH5QH2N7YE3E/6A+H
s/1sYuwPvYLcz76OfcLu6g+Fs33sfVbAfII9wS5bf8ZeNZezjaytvj3O1Pi7
sJWsub5DBrNFbBVroa+TtvH72VRWRV8rbeLzZlNYZf0TacpGsLHsPn29tIv/
I5vGqurLpVmc3WwcK6tvku5sBpvD6upbpCebyeax+vqn0in2A5vFauobpTOb
mjhLaukbpGPsazaT1dA3Sw/2AZvL6ukj4v7QM8XzjK3x+hrWOvYXm8wq6Uul
MRvGRrPS+ucyjq1jO1inxD34Pnsq8Vy9af0Le9wczybFPtW3yUtsDlvCmujL
pAkbzsawMvpWeZH9g33MGuurpCUby95iD+lLpBEbykaxUvpqacXGJX5vnLEr
pDkbzSawCvpKacHGsInsQX2h1GMD2dD47qLPkZqJMyyeg3n0uVIr8WyMZ0re
OCOdMfHFZwlby/7CktlzcY+xhezROLhZBzabLVCrxVnK+rKlbB17nP0m7dms
5NTvUtX17K4bxjayneyZOIPYSLaV7Uns8VzsNbaNfcXasdxsFNvOvmbtWTY2
lH3KvmBPsxxsONvEdrFn45nAXmEb2OesJUvDurC5ib9l7L90rDf7mK1hDdhQ
Oa0Xju8r7BOvv8JO6QUlM1vGhrCTev7Yl2xpnJnsmJ5d0rNFLMXv6GrOY0tZ
bdcMl7N6ccnGVng9r+vGxBnA9rHn4qxnvdhitpo1jLOedWPz2TJWh+Vho9kO
tpd1YMPkjF5UsrLlXl/A/mT2Y4NYAf1e7+3HViTOnNjj38ptvVriORPn81h2
RS8Snw3bwnayH+M7T9y7+h4/6yC74ZpH4lzk22Nvs6t6sXg/2xrPRHZdrxjn
ItsR9x67ppeIfzfbFvdUSurP7pN4JufW50udNKnfh15m+fV5UjtN6vem+I6U
T/9AyrJnWWt217pU2tRn7PQ0qc+PlHhmsf76StdtYk3ZYmnIBrMRrLh+KPa5
Xktqsm+8nsV7h5jr2WeslWsys4FsNdvCnmSZ2AC2im1mzVJSz5yfrX+SIfzv
rvmO3bGuLlX5l3HPs8t6oQjbzPazc3rJ+FzZKnaAXdLLJ56r8Z3/SNzXZh1W
mx20Phz3tVk7/i+WB6x/B5I3lsc=
           "]], 
          Polygon3DBox[{{1012, 559, 366, 232, 231, 774}, {928, 570, 663, 230, 
           233, 966}, {1001, 545, 352, 228, 226, 758}, {940, 584, 664, 234, 
           237, 968}}]}],
        Lighting->"Neutral"]}, 
      {GrayLevel[1], EdgeForm[None], 
       StyleBox[
        GraphicsGroup3DBox[{
          Polygon3DBox[{{248, 112, 249}, {250, 128, 251}, {255, 114, 256}, {
           251, 128, 252}, {257, 114, 258}, {557, 113, 364}, {246, 112, 
           247}, {787, 128, 929}, {247, 112, 248}, {667, 254, 669}, {974, 245,
            557}, {558, 114, 365}, {259, 98, 260}, {557, 245, 670}, {975, 254,
            667}, {773, 113, 557}, {256, 114, 257}, {571, 112, 364}, {667, 
           113, 365}, {252, 128, 253}, {773, 98, 1011}, {787, 113, 667}, {260,
            98, 238}, {238, 98, 244}},
           VertexColors->None], 
          Polygon3DBox[{{671, 258, 114, 558}, {972, 671, 558, 1011}, {971, 
           668, 571, 929}, {1011, 98, 259, 972}, {929, 128, 250, 971}, {668, 
           249, 112, 571}},
           VertexColors->None], 
          Polygon3DBox[{{667, 669, 253, 128, 787}, {929, 571, 364, 113, 
           787}, {1011, 558, 365, 113, 773}, {667, 365, 114, 255, 975}, {557, 
           670, 244, 98, 773}, {557, 364, 112, 246, 974}},
           VertexColors->None]}],
        Lighting->{{"Ambient", 
           GrayLevel[0.8]}}]}, {}, {}, {}}, {
      {GrayLevel[0], Line3DBox[CompressedData["
1:eJwt0bsuw2EYB+BPnaqqGhFxSjGJgVEMjGJgEjGwEQMDYeIKuAKuoC5A6gKk
EudTW+dD9QbEDQjPPzG8ed7t9/ver29hbXq1KoSwbuos0Z6NhZBmjj3Mc4gF
jrHCKX5znr9cYao6hC12cYcD3OMI9znBQ87ymEss8kRoiae85xkfeM5HXvCJ
l3zmFV94zVfe8I23fOcdP6K+LLPIT5ZY4YbcAheZ5wxzHGeWw9xlP7fZwU0m
ucwf753jFydZ5miUz0EeMcMDNrNXbooZNrGbSXayke1MsI0NbGWcLaxnmnXR
fVkb9WANE1QpxBn7/78/7eM11Q==
        "],
        VertexColors->None], 
       Line3DBox[{261, 227, 672, 240, 970, 229, 239, 230, 233, 673, 1060, 234,
         237, 243, 236, 674, 241, 973, 235, 242, 232, 231, 675, 1061, 228, 
        226, 261},
        VertexColors->None], 
       Line3DBox[{971, 250, 251, 252, 253, 669, 254, 975, 255, 256, 257, 258, 
        671, 972, 259, 260, 238, 244, 670, 245, 974, 246, 247, 248, 249, 668, 
        971},
        VertexColors->None]}, 
      {GrayLevel[0.2], 
       Line3DBox[{677, 469, 676, 1062, 883, 678, 1063, 884, 679, 1064, 885, 
        680, 1065, 886, 681, 1066, 887, 682, 1067, 888, 683, 476, 684, 1068, 
        889, 685, 1069, 890, 686, 1070, 891, 687, 1071, 892, 688, 1072, 893, 
        689, 1073, 894, 690},
        VertexColors->None], 
       Line3DBox[{692, 976, 1144, 691, 484, 693, 1074, 895, 694, 1075, 896, 
        695, 1076, 897, 696, 1077, 898, 697, 1078, 899, 698, 977, 1145, 699, 
        491, 700, 1079, 900, 701, 1080, 901, 702, 1081, 902, 703, 1082, 903, 
        704, 1083, 904, 705},
        VertexColors->None], 
       Line3DBox[{707, 978, 1146, 706, 979, 1147, 708, 499, 709, 1084, 905, 
        710, 1085, 906, 711, 1086, 907, 712, 1087, 908, 713, 980, 1148, 714, 
        981, 1149, 715, 506, 716, 1088, 909, 717, 1089, 910, 718, 1090, 911, 
        719, 1091, 912, 720},
        VertexColors->None], 
       Line3DBox[{722, 982, 1150, 721, 983, 1151, 723, 984, 1152, 724, 514, 
        725, 1092, 913, 726, 1093, 914, 727, 1094, 915, 728, 985, 1153, 729, 
        986, 1154, 730, 987, 1155, 731, 521, 732, 1095, 916, 733, 1096, 917, 
        734, 1097, 918, 735},
        VertexColors->None], 
       Line3DBox[{737, 988, 1156, 736, 989, 1157, 738, 990, 1158, 739, 991, 
        1159, 740, 529, 741, 1098, 919, 742, 1099, 920, 743, 992, 1160, 744, 
        993, 1161, 745, 994, 1162, 746, 995, 1163, 747, 536, 748, 1100, 921, 
        749, 1101, 922, 750},
        VertexColors->None], 
       Line3DBox[{752, 996, 1164, 751, 997, 1165, 753, 998, 1166, 754, 999, 
        1167, 755, 1000, 1168, 756, 544, 757, 1102, 969, 758, 1001, 1169, 759,
         1002, 1170, 760, 1003, 1171, 761, 1004, 1172, 762, 1005, 1173, 763, 
        550, 764, 1103, 923, 765},
        VertexColors->None], 
       Line3DBox[{106, 359, 107, 360, 108, 361, 109, 362, 110, 363, 111, 663, 
        230},
        VertexColors->None], 
       Line3DBox[{767, 1006, 1174, 766, 1007, 1175, 768, 1008, 1176, 769, 
        1009, 1177, 770, 1010, 1178, 771, 1059, 1228, 772, 970},
        VertexColors->None], 
       Line3DBox[{780, 564, 779, 1183, 1016, 778, 1182, 1015, 777, 1181, 1014,
         776, 1180, 1013, 775, 1179, 1012, 774, 1229, 1061},
        VertexColors->None], 
       Line3DBox[{782, 565, 781, 1104, 924, 783, 1105, 925, 784, 1106, 926, 
        785, 1107, 927, 786, 1108, 928, 966, 1226, 1060},
        VertexColors->None], 
       Line3DBox[{120, 371, 119, 370, 118, 369, 117, 368, 116, 367, 115, 366, 
        232},
        VertexColors->None], 
       Line3DBox[{793, 935, 1113, 792, 934, 1112, 791, 933, 1111, 790, 932, 
        1110, 789, 931, 1109, 788, 930, 1227, 967, 973},
        VertexColors->None], 
       Line3DBox[{795, 1017, 1184, 794, 579, 796, 1114, 936, 797, 1115, 937, 
        798, 1116, 938, 799, 1117, 939, 800, 1118, 940, 968, 1018, 1185, 801, 
        586, 802, 1119, 941, 803, 1120, 942, 804, 1121, 943, 805, 1122, 944, 
        806, 1123, 945, 807},
        VertexColors->None], 
       Line3DBox[{809, 1019, 1186, 808, 1020, 1187, 810, 594, 811, 1124, 946, 
        812, 1125, 947, 813, 1126, 948, 814, 1127, 949, 815, 1021, 1188, 816, 
        1022, 1189, 817, 601, 818, 1128, 950, 819, 1129, 951, 820, 1130, 952, 
        821, 1131, 953, 822},
        VertexColors->None], 
       Line3DBox[{824, 1023, 1190, 823, 1024, 1191, 825, 1025, 1192, 826, 609,
         827, 1132, 954, 828, 1133, 955, 829, 1134, 956, 830, 1026, 1193, 831,
         1027, 1194, 832, 1028, 1195, 833, 616, 834, 1135, 957, 835, 1136, 
        958, 836, 1137, 959, 837},
        VertexColors->None], 
       Line3DBox[{839, 1029, 1196, 838, 1030, 1197, 840, 1031, 1198, 841, 
        1032, 1199, 842, 624, 843, 1138, 960, 844, 1139, 961, 845, 1033, 1200,
         846, 1034, 1201, 847, 1035, 1202, 848, 1036, 1203, 849, 631, 850, 
        1140, 962, 851, 1141, 963, 852},
        VertexColors->None], 
       Line3DBox[{854, 1037, 1204, 853, 1038, 1205, 855, 1039, 1206, 856, 
        1040, 1207, 857, 1041, 1208, 858, 639, 859, 1142, 964, 860, 1042, 
        1209, 861, 1043, 1210, 862, 1044, 1211, 863, 1045, 1212, 864, 1046, 
        1213, 865, 646, 866, 1143, 965, 867},
        VertexColors->None], 
       Line3DBox[{869, 1047, 1214, 868, 1048, 1215, 870, 1049, 1216, 871, 
        1050, 1217, 872, 1051, 1218, 873, 1052, 1219, 874, 654, 875, 1053, 
        1220, 876, 1054, 1221, 877, 1055, 1222, 878, 1056, 1223, 879, 1057, 
        1224, 880, 1058, 1225, 881, 661, 882},
        VertexColors->None]}, 
      {GrayLevel[0.2], 
       Line3DBox[{262, 469, 263, 1144, 483, 290, 1146, 497, 304, 1150, 511, 
        318, 1156, 525, 332, 1164, 539, 346, 1174, 552, 359, 565, 372, 1184, 
        578, 385, 1186, 592, 399, 1190, 606, 413, 1196, 620, 427, 1204, 634, 
        441, 1214, 648, 455},
        VertexColors->None], 
       Line3DBox[{264, 470, 1062, 265, 484, 291, 1147, 498, 305, 1151, 512, 
        319, 1157, 526, 333, 1165, 540, 347, 1175, 553, 360, 566, 1104, 373, 
        579, 386, 1187, 593, 400, 1191, 607, 414, 1197, 621, 428, 1205, 635, 
        442, 1215, 649, 456},
        VertexColors->None], 
       Line3DBox[{266, 471, 1063, 267, 485, 1074, 292, 499, 306, 1152, 513, 
        320, 1158, 527, 334, 1166, 541, 348, 1176, 554, 361, 567, 1105, 374, 
        580, 1114, 387, 594, 401, 1192, 608, 415, 1198, 622, 429, 1206, 636, 
        443, 1216, 650, 457},
        VertexColors->None], 
       Line3DBox[{268, 472, 1064, 269, 486, 1075, 293, 500, 1084, 307, 514, 
        321, 1159, 528, 335, 1167, 542, 349, 1177, 555, 362, 568, 1106, 375, 
        581, 1115, 388, 595, 1124, 402, 609, 416, 1199, 623, 430, 1207, 637, 
        444, 1217, 651, 458},
        VertexColors->None], 
       Line3DBox[{270, 473, 1065, 271, 487, 1076, 294, 501, 1085, 308, 515, 
        1092, 322, 529, 336, 1168, 543, 350, 1178, 556, 363, 569, 1107, 376, 
        582, 1116, 389, 596, 1125, 403, 610, 1132, 417, 624, 431, 1208, 638, 
        445, 1218, 652, 459},
        VertexColors->None], 
       Line3DBox[{272, 474, 1066, 273, 488, 1077, 295, 502, 1086, 309, 516, 
        1093, 323, 530, 1098, 337, 544, 351, 1228, 666, 663, 570, 1108, 377, 
        583, 1117, 390, 597, 1126, 404, 611, 1133, 418, 625, 1138, 432, 639, 
        446, 1219, 653, 460},
        VertexColors->None], 
       Line3DBox[{274, 475, 1067, 275, 489, 1078, 296, 503, 1087, 310, 517, 
        1094, 324, 531, 1099, 338, 665, 1102, 662, 672},
        VertexColors->None], 
       Line3DBox[{8, 683, 23, 698, 38, 713, 53, 728, 68, 743, 83, 758, 226},
        VertexColors->None], 
       Line3DBox[{276, 476, 277, 1145, 490, 297, 1148, 504, 311, 1153, 518, 
        325, 1160, 532, 339, 1169, 545, 352, 1229, 675},
        VertexColors->None], 
       Line3DBox[{278, 477, 1068, 279, 491, 298, 1149, 505, 312, 1154, 519, 
        326, 1161, 533, 340, 1170, 546, 353, 1179, 559, 366, 572, 1227, 379, 
        586, 393, 1189, 600, 407, 1194, 614, 421, 1201, 628, 435, 1210, 642, 
        449, 1221, 656, 463},
        VertexColors->None], 
       Line3DBox[{280, 478, 1069, 281, 492, 1079, 299, 506, 313, 1155, 520, 
        327, 1162, 534, 341, 1171, 547, 354, 1180, 560, 367, 573, 1109, 380, 
        587, 1119, 394, 601, 408, 1195, 615, 422, 1202, 629, 436, 1211, 643, 
        450, 1222, 657, 464},
        VertexColors->None], 
       Line3DBox[{282, 479, 1070, 283, 493, 1080, 300, 507, 1088, 314, 521, 
        328, 1163, 535, 342, 1172, 548, 355, 1181, 561, 368, 574, 1110, 381, 
        588, 1120, 395, 602, 1128, 409, 616, 423, 1203, 630, 437, 1212, 644, 
        451, 1223, 658, 465},
        VertexColors->None], 
       Line3DBox[{284, 480, 1071, 285, 494, 1081, 301, 508, 1089, 315, 522, 
        1095, 329, 536, 343, 1173, 549, 356, 1182, 562, 369, 575, 1111, 382, 
        589, 1121, 396, 603, 1129, 410, 617, 1135, 424, 631, 438, 1213, 645, 
        452, 1224, 659, 466},
        VertexColors->None], 
       Line3DBox[{286, 481, 1072, 287, 495, 1082, 302, 509, 1090, 316, 523, 
        1096, 330, 537, 1100, 344, 550, 357, 1183, 563, 370, 576, 1112, 383, 
        590, 1122, 397, 604, 1130, 411, 618, 1136, 425, 632, 1140, 439, 646, 
        453, 1225, 660, 467},
        VertexColors->None], 
       Line3DBox[{288, 482, 1073, 289, 496, 1083, 303, 510, 1091, 317, 524, 
        1097, 331, 538, 1101, 345, 551, 1103, 358, 564, 371, 577, 1113, 384, 
        591, 1123, 398, 605, 1131, 412, 619, 1137, 426, 633, 1141, 440, 647, 
        1143, 454, 661, 468},
        VertexColors->None], 
       Line3DBox[{218, 875, 203, 860, 188, 845, 173, 830, 158, 815, 143, 968, 
        237},
        VertexColors->None], 
       Line3DBox[{461, 654, 447, 1142, 640, 433, 1139, 626, 419, 1134, 612, 
        405, 1127, 598, 391, 1118, 584, 664, 1226, 673},
        VertexColors->None], 
       Line3DBox[{462, 655, 1220, 448, 641, 1209, 434, 627, 1200, 420, 613, 
        1193, 406, 599, 1188, 392, 585, 1185, 378, 674},
        VertexColors->None]}, {}, {}}},
    VertexColors->CompressedData["
1:eJztnGdQldmz7hEVE4JjGkREzAlzGAPaiolBRFRUVAZzHEUxiwFGzAExoxgx
YUZUxoiZcRAMgEiStDd7b1AxISbUu899f96qO6fe869/1flwPpxPU7Vn1Xq7
e/Xqfno9D9YZO2PQBFMTE5O4UiYmJY3/rW4VcfnJ7CRJDTx2JaKCRnb/3Cgq
deBzKfgpNCZs41OZMLbZrM19NLJ9uVmxf+98Ofs1olFCaIo8W1ByxY3zGnnT
LKysywCDRNzv4/Lb+HSxPJsq1n21MiTscelO53Nlsp/VCv3kTHFrMDl5uF4r
ZReKeVxKjjTtX1B3cbVsyRrp4fdwYa6YjX5/u3O3LNlmu7HEebMcGV6zz/Qn
GblS0+vgoM+1n0lEPd9Pf7nmSOyipQHR33JlnGf5cO+l6RLE+qGsb8h6tf3d
sccFe2ywR83+Q/ibir9f8VctPmrxjGK9J+tvsd6lypg9Hx4my8Lo5GUl12hk
Vf2Sx8Kq58kdi0r+NezTpOG3Ms7uZlpp2zpzy7w0nWxNMQwrOTxDLG0aP3x3
WitVWrgsyEjVyN3SAYEBb7LErHy5XzRTc6V018gkWZYlCzWfDJtm54jrefPa
VS110vLswLDPzdKllduOD8cnGs/PpGqZh746WborsE/dCqnytffU1Ok3NPLd
Mrfr9lCdPOi/+3BhjxRpxvpXrF/Len/2H8T+ddhfzZ6V2G+O/XbYH4+/TfC3
If76Ep8A4jOC+KjFP4jzSuK8Ktkr53WR/euzf3f2t+lVr2Q3mwzp26t2lEeo
Vpzseh0YXFUrBztVuW9dNVve/HbR4GDMH8/Fq18kdc8S86K6YzOtNNK5/Tf3
IR46eTtjTPell1KlckzS1tG5WnFuGbV+cn29jM4ssBh7NklOVVpefl4PnXh9
qJh1LEovb0tMP+9wOEEe/2496+e/dLJ+m+Zd9ie9lAipuPXqwngJY70n67+x
Xm1/K+zpjj3J2KNmf1P8dcbfLvirFh+1eE7hvphwX0K4L86crwnn68H5rsce
Pfasxp6qfdvMOTRBI1fHrD07wphXRcNvhHpXTJVRO9y2fSrOlemBXfu47deL
358bfa90SxRtyYCgvfUNYmKZEVj6qEGm+SX/sqRfgvx64vqfX9blySQfQ88u
Y/KkYnBg8xnZTyT/veOWqnXy5cnl7mWXnM6T1i7lcn4qTJIerB/H+m87lPVq
+8/CnjnYMwR77LE/GvtvYL9a/McTn9LER4hPMPEsRzy9iac99aoX9cqRenWU
+/W5nHK/unG/Ct8r+dCKfGg8U8mH4dg/FfvXYf/SubcmjYkzyNBdw27N/2aQ
Bb9W9fVYlihWTkMvXr+UL3utp5+/GZYn+TW+Hk/fnyyf6y84+1up59Lcv/3O
PzMMYl2+yhbTuFQx9Jq/tNrKfJmRlz1+ZLZeQg19Bro0S1Ndb83+u9i/kP0D
sGc49izDHrX4q+W/Wv1Rq//m9ItE+oXQLzypb47Ut5nUtxLcR0fu40ruYyb5
881CyZ/x5E+Nf8TTgL83PS7WCOiaL2FjveJsPfWyalXgpU/90qRP5NheX2/q
Zeb8S/Mf9c+Rdp6lA09XTBLdHVP3TY46eZcVFadZki556ZYW+w/Gqq6/xf7H
2X8l+/+Ifwj2vMIetfw3w9/e+OuLv2r9Ra3/LqFfu9Kv3ejX9ekvL+gvu+gv
56mHY6iHWuqh2n0vJt+akm/1yLcf8fEmPi2Jj4nj/QJtvxzZ3OJw68BR8VIw
vHu9Q3PvSNmRL4qGT0iRP3f38xmSkiCddn96YmMXI+asD2R9DuvV4v/lH/bU
wR4X7J+C/VWxX81ftf67hngOJp7tiWcUeCkevOQEXjLto/R300pKf79Nf39F
PwqmH13bpfSjl9TPp9TPDtTPHO77OO77Ye57JvkZQ34Gk59q8fx3f89i/8fs
f4j91ex5j/1p2N8L+9X8tSA+ZYhPGPG5SzwTiWcn4qmGVx04ryLOaxzndYnz
Hc/5JnO+I8kHH/KhFfnwlfxpQP60In86kW+DyLcS5NuLHkp+bic/S4z4r/P5
Deu3sf4r+ezA/iPYvyL7/7CnIfa0wB41+x/jrzf+huKvWnzU4tmZemKgnuhH
KfVkPfVnGPWnNPXHinrVn3o1kHplUkqpbxbUt/3Ut1rUw83UwzLWSj0Mp36u
pX4GUj/bEp8+xOfFSCU+T8nPPeRnN/KzA+tdWf+J9efYfyP7b2B/G+zZhj2m
2POJ+lwB+7dgf1P8dcffpvi7m/h4EZ/McCU+PYhnPvFMJZ4B9Meh9MfXC5T+
qNZPm9B/+9J/z9J/t9Gvl9OvS9OvD9Hfp9Lfo+jvtvi7EX+r4u938s2OfOtG
viVx3/tz349z39XW/9h/E/ubs/9+7JmMPRexZw32+2G/HfZ3wF8X/N2OvyXM
lPjUJj5bHZT4XCeeY4nnnwv+63lTbb5LBk+W8VLw5IdFCp4cCf5MB38OAX/u
x/612J8fqdhfjvyvSv6Ekz/e3F9f7q8b99e8SKmfOurnDOqn2nq1/Y9gz3rs
ycAeNft1+GuOvxn4m058bInPg+ZKfCrFKvGsSzy/HlXiGcv8omF+SWZ+L2Gp
zDttmXc+t1LmnRHMR4OZjyyZj9Ti70A+uJEPq8kHJ+7jWO6jLkO5j1rq4Xzq
4ULqofk0pR8dph8toh+prVfbvwf2DMKexdiTif3lsP859ofi71j8jamt+OtB
fHoTnzDi84V4viCeJ/7Fe4ja/P6OebMV+5dh3tzP+VbmfM3I/0LqjzX36xT3
K4z6Np76dpf6NoL+UqqE0l9q01/a0N+r09896O9q6w+y/1j2f8T+avf9Efbb
YH8q+elMPB3x9wLxzCQ+wcSnuJ4Sn1mVlXj+QTyt/sX7klr8szgvPed1h/NK
pP5U5750oP5EUK9GU6/uUK886BeF9IvT9Isb9Ovf6ddXflP6dQF4SQdeejZS
wUuXWD+F9TGsH8X+H9j/APvHYs8E7DmOPWr3vck3xd8i/PXDX3/iuZz4VCA+
kcTzC/EsTTz/u/Dq//7+v7//7+//+ffzlQ9NbjHtqRQ2GrmogxjngO3O7cwn
5Ytd23K3Xx5Nlg81bo++4K+R1UHjzgU45MmNW95BZW1TRGb3N2m/UyPWt/x6
p8QaRDtgfJmftqVKl1YOViZ6jZRv0bhGz6nGOd9r49K/R6bJly9/7+xYSSvn
auQ0HH1aJ+s2fDjSrPEzSank8PXPGVrpPODgsp+/aGXt4TOTQ3XPpOXvdcw7
79BKRFDZciWNdeXXS132mFpmSYUtVgHPzXNlTfs/Gm1skSO3S53VJXXMknud
TD/0ts2Vg2fqtZ6XmS3tZywaWjMoWx7sabbk9Mlcmd7qwMTIkxniPyJub9Hg
bPnlbnHx5S25EtwxdnezoEw52u2AvUd4jsxfZZFi2lQnAc+zNt45mCad/Nb7
R1rmyKRGFYMScnJF09Ut416FZ6I9/Wawxkcjj+oWvPzLTyeFbjM3F79JkXas
H8/61/9ivZo9p7DHF3vmYM8l/L2Nv5H/wt9/N57/7nmdIx8cyIdG5IOZm5IP
juRDfnMlH9TyrQv5Vky+zSTfAqeVuvD6c6osnD7pcZ1ijex1W+D4ppxeouZ5
5bQb/UyuzapxYNgiY95o83+zidbK4/3LRqUPzJLBhVEeRxsb+1qKa3iD8GyZ
VZydVNQsRz40mbzb41Wu/NZ2hPv82HTZMKHhk413NWLSVrcm/ZBOohYmnZrd
IUWu1nR8O8EhVwbW2Zz90VkvxZNcL3oUPJFK6fN+aTpIJ/VPrM6pFK2X6tXG
hMf6JUh5frfj9wb8rrbPVr5rynfD+a6anWp+xRKHG8RhKXFQi1vgjjnbva0z
ZL93tz0fD2hl/7Piv8tV14rryn4B7XZlybT+7qHH++SK6ZSFDz0aZcvcuC/1
7XfkyDanCfXTbHWS5P7UpWV6mnSYcbPUgLNaqfxRs2hIRb3cKhtmUa3hU3ny
LXvoiq86ebgrMtGkskF2BNWyvf79sVxtPih17lKD7DpqV7z5iUE2l+5z4dPr
BNlXtVXC3r15ss139mLN1DzZWlBr+e2SSbKD3zfz+0p+v8g+weyznn2y+e4T
vruY77piZy3sXI+dG/BrP34dwK+JxGEecUiarMQhjLgdJm6riVu2falt2X9n
ydiX7SrMGpEr0eMnLWkdlyUzQzY5rw/JkcTUlWvv2+nEUEt/a3R8miT51r41
w4if3sfebTaogV5ueEYtv3MySfJTD9QPDNFLZFO7D99HGWRw7OAjpQbES/jn
61m2D/LkQ5eFE/0D8uTg0PmdHUcmyaDreztMis2XEu32NZd5xv+/zbSBrlmK
+Fm3GJxZ9rm4eIW/DIg3yGp/K9OdBamqv//Y53tbZZ9i9rnKd7/y3ct89x12
XsXO8dhZiF+mcYpfi/FrK3HQEoedxKF0cyVuPsTNn7hpJ/qsr98/R+7Fbzpk
bsSro2xjLlsvSxevoMy8F05aWfFooE+VTGP93NK3fdlKydLkZolVYZ314mf5
c1BMc4O8qLjr+erdj+WtVczbgQ/zJGnorIDay/Pk21zflPm/JYnjymdVbubl
S/GUVqbRDfNkf6Mp4cfMUsWr3Ml+3sa52sv2TKH3EJ3MsO4WN3F9mqTsa/XR
Z51eYq5d6tc4OVtG+B1bG9jniervo9hnNPt4s09PvvuF7x7iu5+xMxU7K85T
7LTHrz/w6y1+jSMOq4iDgTiYTlLi9oS41SZub35NsjrZWSOdeqUmDJikkwpt
f3K6Nj1VArPu9b69NlduL3zY5Nx0vVSd/N4qstsTif0w8ertGcZ+bpiw/X2c
QdJOZT3XP0mQTJ+S4UNu5oufxYIFv2zNk8L1E1MnpiTL6YktTJa/NcY3edZB
73idOK+qvC9qepq4D2vxp9tBo/89382rcSNDXkWPdXbc+EjiZ37s2rRulsRs
jX697E28JIS49ih3JFqGsn4W6wtZr7Z/FvYswZ4i7FGzX83fD8SnC/ExIT7X
e7jYdtqskaVdg/vYBOpktWW+LuBYiiwY28J8emmdtCscZ2Z5SC9z+voExzRL
FP+UPd3GvzTIrXMx5Sws82TmL3ddBlxLlBN1fglyT8+X6fv/NqndL0/MdnjV
3G2ci2Kigutc+GqQZa0SnVOKtDLqncPkvoGp/zZ+Kyq/7fv6YVqx/V3T/Q+f
ROnnEVqo23H7/+2/gv3Hs/8Pe6ZhT3nsWY79t7F/Hvar+XuH+PgTn8XEp5yz
Es+exDOpjRLPrcQ/mviXJf7JnFc+5/WG88rhfBdyvqU2KOd7iHx4QT64kQ/9
yJ925E8k+XOOfIsn396Rb66s78X6v1h/hP1fs78r+/+wxxd7TLEnC/sLsN/k
tGL/Sfx9hL/xkxR/1eJjwf1N5f6W5P7O475v5L5Hcd97Uh82UB9qWSj14eca
Sj3Jo570pJ70of68pf5EUX9cqVfdqVfzqVd3qW/7qG9VqG/3+P0ov9fmdzf2
6c0+89inN98t5LsX+a4ldmqxsx12qvm1kjjsIA7BxMGOuGmIW2otJW5q/WU/
/SiPfrSUfmS+SOlfFvSvPvSvKmlKv7tPv9tDv0unP1o4KP3xPf1xKP30Hf3U
drvSTwPov93ovyfpv2q//9jnPftYsU8y3zXnuwV81xw772HnJuxU8+sscXhD
HIYRhx7EbQ1xsyRuSeCfM+CfkeCf3eCl9eClWeCli+CrCPCVI/hqCXisDXis
Lnjsp+8KfssHv1UGv2WD906C95LAezfBh2Hgw0TwodrvavtU57sv+G5pvqtm
p5pfocQhkDhMIA52wUrcoohbdeKWBD5fDT4fDj4vO1/B87Hg+d7g+SLw/1jw
/3LwfyjzgnlTZV5420aZF64xX1RlvnBnvnjBPDKReWQz84gL80s35pdNVZX5
Re13tX3u8F0rvtuL76rZaXpA8Wsyfk3Dr4HEIZ04mBAHu+lK3IKJWxXipjY/
VmUO7cUc+ow59CTzbBbzbE3m2UnMxVbMxW7MxaOZr7OYr2NaKvP1Y+b0tczp
9ZnTa55R5n0D874v877a7zHss4p92rDPVL6r4buH+O4c7LTFzg7YmYhfBvx6
76r49RtxcCcOwcThHHGrZq3E7dtGJW5qc3oa835v5v0SzPtBvBuYFivvBlt5
N4jm/aEL7w++vD8YeMd4yjuGF+8Yf/Ie0p/3kLhflPeQcbyr+PKusoJ3FbXf
r7KPG/tcYJ/3fDed7/bmuwbsdMTOEdiZgl+V8csVv3rfVuIwkjiE3FTiMLiK
ErdqjZW4eRG3wrYVxsxeniyrM99OGb5QI+mhR59beOXJho3nB33tlSodnlZK
HJekEQuzvOafLujF+mhi77Nb0yXda8QWu4FacT7lHbhqZa6E/n6kXUS9TFn3
zOfKt2StHH/b09uhpkamtC0x/42xbqdblAldMOI/3v+j51Qx1u2ud0us+/NW
tgTvK7/81M1c+WA5pPSAl89kTcBxh+ddc+T1p+Gr+n/IlRKLTfd0OpQuu44n
7DjdUyPObgeK+v+uk3uVoxLWDU+Vvm1qzxjhkSNVLUJmlSqpk5E2us2fJ6fL
uu7Nok2+Z8nFew3jF83MlYb5p15dm5wlvif9vd9nGfuF3b2Ehve1simh960h
IzSS0Ssis+erNPl46kTJRy20cuhK9Zqv6+rEKsC2t413ivSKXdDr8TGNVM+P
alXvD3U+q/aAsVPWXUyVk1PNLT0LNHKspjbrTye9ZPwZMcX+73R5fKj/jJKe
WhmT3VZjcM+VvRUzKp5YkyllOnc41aBAKw1Mfr0ffzlHGqY8eePnbLxfa03z
4zYa8Wn9s8Xvz2VKr5JdrLuvzxHrx1csS1nrpPbJ+oXHCtPkL2/PN+UnGetO
6f4bP/nqxGuFR7N+5VPlyDn9yovxGlnx7tT4s8d1st63W9B7qxQZ8tS/1JA3
xr6Yeu/3Rsb+PPv55ogEj0QJfr6y+bkVWok4OLiZ6Wed2D9Isolf9VRsN55z
z0nNEd2h21npDjoZsnqkflqvNLla+779Q9Ns+X4uy7LSrFw54LlvzLoxxn5z
09ajk2OGNLh/J6zTca1kNT42aeprdR3vHbcTFoPzk+WhjW29RYEacbn7oeo1
45yQVCtnYNdbzyRklWbCqY1aMT89rOm0KVr5Os3NaUe7LCnqbX5zmY0xr5p4
JS3VZ0uXA/FHU4qzZdBT59D5qbly09EmyLLDM6kRt+B1yb0a2ZhUptrQLTpp
MsznTbWNKfJtYW5RYYtcsSj56mvJ3nrRHbyRssA8SS6t/7tDtTE6+WWvfb9T
sXpZPKZg8G9eCRJyee6yHa91Erun2LKPuUE2a2b0v2QTL9YVPkVadMyTNXFF
i6Pa50m+Q5mvT434s0rkzTZfbuhlh8uc1eNnG8S6anxG4ZZ4mZlft73dVuO5
xpwaneKjF/eJbd9eavJEQvc2fd7DeD8D+vUq6THF+B1tkM+8cep60RnH3D1m
NMuQDr5jlvkd1srdembDikprxV23/VOdwWni736r7HQLY5z9a+UERurk8E/z
3wTvzJKUbvWsphrxQPjxncVLG2dLtGuMz+YeOZLQYs3H5x9zpaa2x+Zyu9Nl
//XTw2+218qyXkMObE3SydBXFwd/75ws97dGfL6wRidNq66fdTpDL+vKHVjh
WjJBFnd6Gps0wCCzXs8Om3rNIHI52qdGSII4RQ1zMtmWJ5NCdi7ST8iTkPGx
qyu8fSIhAyv4n3fIl+49k+bEXc0Tn58vuBYa8Uxogc9fKe/zxfb4PtvSZnmi
n2e3Mn50qtydoG2vOZ4vTRZ1r/X9UZ5MHHbSyapNshiOlx9mFWgQK7Pyr04+
M8iVZ117RFdU14XeWT1tQ6qTEYc8fnI6eLpOyt1KX1LY3ziH2r/6MqdCthSt
dll8ZG6urH5RpVFrIw6wexD47LtvhrSo5RZkEqmVPTtinK9eNuZTOR/Xak1z
ZOSeLb8EFOSKc4+/N51+lC4LfYNbvSzUyNikoYUpl3Ti0/rxnn6xyfLi8U8j
Shrzb2e29nZcjl7e1jTpPrcgXlr/8mvNrDcG0Z788Hj0T8b8efb0yKa7iXLp
sE+/XpH5Unppo0ktI/IkcOqiDYaVydJZ127Puy/50rnqtyb+7w0SVhjt0884
R5e/3Xn2tnXGuFV+6DLnuV7eX2k7PL5xmsy6G1UqvY5B0is0WLPHRiOjJ1St
e+r3p3JnxJAoz7n5cm/V7m5ht/RSvXh4UkKbtP+kv32D/vP81brF3xcY8Wri
rrAo41wwb3xRcr4uQaaSz7fJ57Hk87SzySXXv8oRkyd/lCndRyed/H8bUat6
mkR4VzpgWpQljoWVb9yYZsSldbzaXV+YJT837LIwtY6xHrcPbunmqZPfpsqE
3w6nypgVdUy/9s+VXUfiZtwZpJcbzSe2fhH9RP4+tuq6Y03jfLuhax37UGOf
e9asQffOCWJr7ZIZeSJf7lxzMbllnEuGjKic1aNjsgz1jknafyFf7Gr2qnm4
oxEfvMlL0VRLkx3P/QZ/9DfI6Jl+zf7K04h2kFtqbnSyzG10N2RqiEbsMrs9
PmUbLzsM+U/f2d9W1XPefta9fb2/82Xm9YWT53ka+0TTdSVqVkyTk9MmrzQJ
yJeKqz/81jk7TzyXDUmcGfZU7C2zA5ps1Mv436X01uEGmZPhGtGqY7wEUYfD
qcNdqMPP1prbF03IkVbZCU7m5XQSpwvZ4+ucLtWyXfd1WKORaa0f17Ndq5MH
LbuOvHAtRb4eWji42JiX3uFnOtbapZeI1FMm1b0SZY7Zzt7vjLggpnqts92+
Gc/R69TuDX8kyuu+aR08E/Ll88pxMZPH5cnxiYu33xiVIutXDSvxcrIRtzpd
v5nwJFeG+9eNiDiR9m+/Cx349CRgqDFPcnas67R7WrKxXlZP6bj5jji23zNO
tuYZ7Syn92ygk+12ee9bBadJSL9R5Vxj8uVNo4zTLxflifs1p1GONimSEvP7
hXZBxnxeUeXVnQxjn1j5MeTYT4lSdu+Sb20P5MraawEfDs3XS2rixfCp5k/k
APihP/jhMvjhFL8P5Pe9/K62Ty7fzeG7L/jubux8jZ0e2OmAX+PxKxi/9hGH
J8TBhzioxe1Fi0N/R27KlYWX04+99EyWYbX9M2rNviNrOBdLzmUk5/LjHIs4
x3DO0Y9zf8S5r+XcSx1W8sSHPDlIntiRV7PIqwjy6hV52JE8PEgeHiRvL5K3
lcnbHuT5DPI8hDy/xb2owb1Yxb2I5B55cI8KuUcduXcDuHfF6CR/556W4J5u
4p6eqHgpLWavTh7J5I0/Hc6Q/G5e42fPeSTrue9O3Per3Hdn6kNZ6sN26oMd
9SSKejKJepJF/TGn/iyl/iynXp2gXs2kXjWmvumobx2ob2r1cCn1sxz1sxL1
czX19jH11pZ6m0h9jqI+n6c+q+kbI6j/YdR/W+q/F/0ign5hTb8ouqX0ly8/
Kf3lG/1F6Ect6Ecx9KOr9K8vS5T+dYz+5Uq/e0e/s8tQ+l2deKU/htMfF9Ef
w+in8+inZvTT+/TfefTfu92V/utJv+5Mvx5Pv06hv5dfo/T3VvR3A3igPnjg
4k0FD+wCP6wCP3xCl1j+hII3moI3PoM37oFPbMAna8AnR8EzlcEz5ecreOYm
+Gcw+Oc8+McHvLQYvKQHLx0BX60GX20AX5ltU/BYT/CYGXgsHfy2G/z2qEDB
byUGKHivALy3TaPgve/gw2/gQzPw4Ubw5Abw5Es/BU+eAH86gj83gD/V9JDx
4Ntg8O0Y8O0u8jmZfP44Qcnn9uDnY+Dn4eDnPuDt/eBth64K3n4EPteAz2uC
zwvA8wPA86XB8+19FfzfEPw/DfzvzrxwnHnh0FBlXljCfDGD+cKe+WLgdGUe
seqjzCO1mEdG2CrzSyTzS+ApZX5Rm3fUdI/hzFP2zFM3mKeymb8szivz10jm
L0fmtSLmtVLMa7HU5xjqc2ScUp+DmAfXMw8W5Cvz4CPmx2DmR3vmx9fMmw2Y
N02ZN+cwn7ZiPj1/QplPBzLPFjHP1mWeLWGhzL82zL/R353+7/w766IyL79m
Xk7KUubli8zXsczXVszXavN4X+Z3V+b3/Dxlfjfprcz7JqeVeX85834k7wNX
eB/w4H3gMu8JsbwnxOUp7wm/8/5Qj/eHCrw/xIArvMAVXuCKo7xvfOV94/oi
5X1jIe8hEbyHVOE9JJj3kwLeT8bxfmI2TXlv2c97iwvvLQt4n3nF+8zbk8r7
TOUg5T1nEO85QaWV95yF7ZT3n0O8/3jx/hMNPxUHP5UFP1UIr2cNr+cMrxfO
+kTWF7H+Iv3XtrvSfzuK0n/fgmd2gWd2gmf+p+nQ/rt+V9OtLec9M5/3zLo7
lHe5MN7h/XhPXsF7shrfocYrqfHv3+CXu8H3vYbvuwh/6gt/uh3+VI2PLsf+
yexfyfa/5rlisP8k9k/GfjV/1d7P1d6Bk9H7deQ9uTp6v028D7fnXbQP78Nq
eq1p8CYL4E1i4E1Ww09lwE+dh5+aCg+4Fh4wBR5wNXzrDfjWuvDLI+CvG8Nf
X4S/Vluvtr+ajkXNfjVdlppOch9x60jcOhO3Abznx/KePxueog3v0q/Q6b3g
XfoGPJELfEo+fMpieKtgeKu/4K1y0O18Ro90BH6wNTxsADzsF/Qn9+C7c+C7
E+Hr56IfuIJ+YAT6gbusz2L9A9ar7a+mI1LTa6np4jyJ20PiNpG4uRO3IuIW
S9zqwKd83qzwKYnwKT3gBezgBT7CC4yEz3qJTm8LOj01XVwBuqlL8LMj4WeL
0P8kw4ObwYP/0Nv4ozd4g77lOPqNGeg3TNBvZLD+D9a/ZP039k9n/2rsr6bj
UtPLqekShbiVgYfaTdyWEDd74naduP0Mn3UTPisTnepheJkr8DLp8DKL4RM/
tlH4RC184gP0frHwtofhbdX0cv/UfYWiQwhH72Ga8v/ri+LRz2xFP7MY/Yza
+h/6rs/sf5T9L2JPMfacwx41vaKaLlRN36umB94InzgdPvHiDz4RXqw5vNhr
9Mbh8Lku8Lk/T1b4XDW9pZr+8IeOzhMdyEx0IGr6rmJwThtwzgBwjtp6NX3d
D3tMsOfzDx2jiu40En9d8bcC/qrpwNV02pnouh/A55oMVPjcxvCSo+Aly3dT
eMnq8OkN4dPLoxNW08H+0G06oQ/ZhD4kCR3OXXQ4g9Dh3AYfPgAfasCHanjp
AetjWZ/M+mT2/4v9h7L/D3t+xZ6N2LMf+7djfzD2q/n77+rnX7M+ifWprFfT
59vw3SZ8txjdwkns3I2dp7DzD/zqjV8h+HWfOJwkDo2Ig2o8WX+O9e1Z/8/9
d7J/OPbsxZ7z2NMZ+ztg/2Xs/0AcUojD/X8Rh0vksx/5PIJ83kQ+dyOfh5PP
anr1ZO5RGPcomns0hHv3AZ1SFXRKP/Rgjv/Qgzlxr+tzr49wr535vQW/h/P7
IPbpwz5z2ced737iuxZ8NxE7j2BnFHYm4tdI/PoLv64Tnz+IjyvxCSY+PYiP
EB8H6vBj6vAQ6vAj6nAsdXgtdfgw9bw89Xw19bw8uiM99d+O+q+m7+pLf3lF
f4mmv+ylH2WhVxxEP4qif02if7Wmf/1Yn/OP9f/UB95g/0TsKY89euz5Rv/K
wf4u2H8Wfy3x1xt/1XQsajoQtb9POQmu6ACu2AKu2A4+MUNfVBF8sgA80wo8
0wI8o6brq40u8SV4yQ28pAVfzQZfVUH/eRo8Nh48Vhs8prZebX81e2Zhfwvs
d8B+NT2Vmi5ITd+ipoNaBk7+Dk4+AE5W06Gp6eKs0B9WBs/bg+cHgP+3gP/b
ofMsYF4oYl6wQk+7i/niAfPFXuYLtfVq+9tiTzXsscMeNfsrok+bhr8e+Gsg
bi+IWw46q1jiZoFeaOSP+QL9lRNz32P0V3HMfY7MfRWZ+9R0gGp6SzU9517m
2VDm2bHMs3eYf9OYf/egT97OvOzIvNzmh95bZb3a/tewpwh7umKPmk5STe83
lbgNJW7riVsz9FdDiNsF9Ff/7juGmg5Ty/tJBO8nrryftOa9JYD3lpa8tzTn
fcbA+8x1dMgN0Xu78Z6zlfcfA+8/Qbz/2PP+o7a+Ifvnsv8D9lfT61ZGd3oV
++tiv5p+Uk0H2BE9myV6tgXErS3vw+G8D+/gfdiWd/jjvMPf4x0+Dr4jD75j
AnxHGLzSRHilqug6bODvsuHvBsHfqfHvGnjSNvCkUfCkanyfE7xVB3ir+fBW
3vAvK+FfzNHzqPEIau/h1eApvqOb2ghPkYH+JwM+SAcftB7ebSq8mxO8m5oe
Q4feYDw8sh4eWU0Hoqa3WQyv1Ble6RK8ktq/e1mBd35H3vnrodM7Cf+1Cv7L
Af3SR3Q4e+EZn8IzxsHnmsLnesLnzoQ3vwdv7g1vrqYjUtNrzYHHsYPH+QiP
cwf94Tv0h1fhI9R0QbXgo6PhowfCRxfA+xfD+x+E91fTlUXCHxWj3zsNfzQa
HuQYPMhxeBA1/cxmdAi10CEMQ4egphtU02d2h0/5CT5lKnyKJ/zUHPip8egV
O8ADBsMD2sADHoZvtYJv/YJ+bDy8dhS8dgt47WnoB0r9Qz+gNk+Fw2u8QFdg
Bq9hgv6qAvqrz/DjJ+F5f4XnDYLnjYKvTIev7AFfGQHvthbezQfeTU0faw9P
ehCetC886V/w0XXhoxfBR5+D9z8O718L3r8d+gon9BWv0VfsQq9yHr1KS/Qq
XeH928D7X4f394K/ngV/fQv++jE8rCM8bB942Hz4xLrwiZbwiQPhxQ7Ai52A
F1Pj33/oHILQOVRC53AOPckg9CTv0ZO0Q5/jjj5nN/qcbfDsS+HZp8Ozt4Av
rg9fvBi+eBK8Z1N4zwfwnpvh717A382Av1PTaSSih6mLHuYoepi96IsM6Ium
oS9ygqc+DE8dBU/tDN/6Dr61C3yrGm/ogj5nDvqccPQ5Reid8tE7ma9S9E7V
4W3t4G3Pw9tOhX98Af/4Df5R0FOFoqcajZ6qIbzkUHjJxfCSan8fp/b7C97r
THmv68N73Q+ecT884+H/oTyjP3r7tsTBGr198R4lbsuJWyFxyziixPkhcQ5A
hz8DPfnXTsq5DERPHsM5JnKOl9GtNeHcx3Lu0zn3iej5/cgTDXliQl4lkldu
DZS8qkgeriUPe6Gv3kXeFpK3LuStmh5STV/am3sUxz0y8VLukT33zpJ7544e
/iW67jLc04qHlHu6gHs9k3v9C/e6D3VgLnVgG3XgLnVjDnXjBXXjn/rYt+hj
1XTIDaljG6ljAyopdewMda8sdW8rde8UdbINdXIHdVJNR62mBz5M3f5G3b5B
3VbVr9IXov+hB75DH2lKHxlPH6n6D317LfrO7/QpDX2q94+/46Cv+dPXjtDX
1HT1avrw0vTZ6vTZj/RZtfulpuNV00UfBD/YgB9egB8agjc2gjdMwBtq+GQQ
eMYaPNMdPKOnLnlSl2pRlzaDi66Ai2qAi5qCo56DozqDo/zAXcV9Fdw1CtzV
G5z23VrBacHgtEBw3Tlw3VJwXQI4sBw6ojngwGhw42Zw42Jw4ztw5mtw5h1w
Zl1w6UVw6Vxw6Qhw7GdwbEf0fmo6HDW9k5qu7CU4vCE4/BT6vSBwewq4/Ti4
/Q04vxo4fy84vzn6wwvMBWOYCwzMEaHMEZHo6Nowdzgzd3xFX6T27weq6eWy
mIPM0SXWYw7aztxUlbkp1U+Zm+qg113CnDWWOSuIuSycuWwoc9lV5rilzHHp
rZQ5riw6wNfMfSuZ+5yZE6uiZ2vKnKg2V6rNoYuZW1czt5owt05lzu3KnOvB
nJvFXOzOXFyRubjiOmWO7s0cPZY5Wpi7/Zi7vZm7XZjTi5jTdVOUOT2euX4h
c30kelE13aOafu8E7wx/887QkHeGP5kLrNE7tWUu+HfxwKUZ5s3L/IceJ6Bh
0dkMjVTYtbqebZBevJ8/TzP9kC6t/EOWr5iglfXeDq03N8mVpFYlF87MzJQT
uS0Gvv6ulcfa1gsvT8mRuduLPRdOzpaOfwwb2HV3rkzwK3l+p2OmNL1l9Sh/
TY58ObzF64uVTvw8hodqP6VJRFirudreGrGdeP6y0zSdTMx7u2WHe6r4dszq
P3x5jkTHJB4OqK6TvIBxm0aZpcvX86MbXhuVLdFD/XbuCc4Vr6vttKHjMsX8
5sK+Nx9kypx5vYb5Fmulwm9tHvgvzJEH/QJyt+ely4Jxg+5fHauVZd8GJzp2
yJX0Ux4OBmNd2bEvZF9cukZ+7X/zr2vBerEYfNag8UsW3+mnuk1aoBGf4tvX
vMbmicOc7nvP6DPlXt1LXY6UyJUqe99PKxiTI57r93SaeCdbPEMmthp9K1fy
+z3s8Fb3TMpV2HbNwVgfDiV7Xx9krA9+jTxbDR2QKlVynPu+3aeVoFsNog+W
1ssCm6MZ31yeyscTV2bND8mVdc2d7a3n6sV+UV7VPjWeyJtmLZvaNNFIr8SF
3qtG6cSmRcvEGttS5UhLq6cb9mdL3pkhPf84lystq1fftcw7Q9qnzW354kym
pGpGVK5WpJWO0bLl6PYcWXRs581mxn7Y6UCV5UPdjfg5bJN17vxcuUwcgojD
ZOJw6P3aC0k5GnmbEVXw5KxOlpe8fvFJYbJ45IQHfNEb457S7bLpDr1EtXdp
fG96opR7/uiR31bjXBc2/OswI26pu7XMlNKO8WI75unTicsM8tPb1w/2PDWI
Z6mZjg4fE+TxoKDWd4398WSHaWOGbdZJxKkkK9utKeLoalEw8ma2HJ//uX8t
I27Zv+TWcZ+3z8QOv57ilzN+7ed8Z3K+pznfOqP37em32yAjYnuElM01yOqU
yIkFjRIl0WnRp+FT88X9umbunERjnx21J6XsoqcybtKlgU/v5su+F29jS642
4sOS0379+jlZ7mPnMey8jp1q8X9zQ8nDGeRhffKw7PZHXZt9zZde10LKfL1i
EJvGld1OvTfiJZ9NJkfv5ElkWLZpl6U6cU392W3CsjTJ59wdOfdmnLta/jfo
OeVGgBGPmn+fFBQQmCZxSaGdHt+LkTncozvco/fcI1epF/plW66EhRyrdHKW
XmbYPh0f1OCJrNwy2XKrrxEPzXIuF5Rg7OP9tjRMyEsQt8kjorfczpekrT+Z
NQjME6sa+67UMtbfxrfn+x7LzJNffrmz5PEZo50pBzVd5qXJiLeFJRvN08nR
I+aOLSOeyazpjffXLfNQ9uDvIfwdjL8TiX8w8fcm/u3IHxvyZzn5Y3lSuS/b
uS9Fvsp9uU09aUA96U496fX++fJvRj/rh6av/uJskL97XrN2LRUvLxx3OjRp
ki/+r86/PhmRJ+OK9UMLTZ/K0q8NNk8uzpehAWMX9Sw0rj/o3fTcplSJ3hWS
7FY9TzaE7B9T0CxX/mpkm1HLYJwn8TcIf3vh75dtyrk359zrcO4vycMx5KH1
aCUPbbhHjbhHfbhHrakbe6kb7agbTtTVskeUutqVujp+uePKgz0M4tjUodgi
0iBnovq7vPFPEP86zSY3OpwvX1ZPmbciK0/2ldjbwbNMsvjhrzv+PsDfupxv
U863Befblfs1mft1hfu1mPrgTX2YTn1oTj08Tz1sST08Sr9woV+ELVX6hZr9
XzivNZyXH+c1iPx8RH42JT8fUMdKZSp1rDF1bBV1ezp1uy91u3Nrpa/doK/N
oq+5kj9NyJ8M8mc392U39+UG9+UW/UJLv9i2R+kXUfRTR/ppD/rpUu7jNe5j
Ke5jt5lKX06kL2/YqfTlk/TrSH63ol/3ZJ9Q9lnLPm34bn2+e5fv1sHOW9hp
T1+bhV+r8GsOfjUjDj8ThxDisAs8sI+4lc9V4taNOA8gzp4uSpx3ci4v6S/7
ORdXzjGDcyzFOSZw7nM49/acey/ypBV5Mps8cSWvGpFXxeCQj+WVPNxNHh4h
D13IWw/yNoW8tSHPPchzf/K8HffChXvRkHvhyz0awz06zT1awr0rvUa5d39w
79Tsr8y9fg1eOs+9NqMOrKMObKEOmFI3rKgbVakbav1OrR+No47lUMd01LFk
6t556l6FxkrdW4S/o/H3DP6qnVcL8qcG+RNK/pygbltTt+dSt9VwUV36QhX6
wnj6wnj6yF76yGj6SCh95wx9x42+MxZ/U/E3BX/bcL5OnG8jzncA+ZlOfpqT
n77cl3Xcl2XcF7U+u4K+HEtffkhftqKP3/ym9PGO9PGyF5S+f5++35G+XwxO
cAYnmIITtuDvVvwdir8f6EcNOPd6nLsafo4D53wG5+yopuCcV+CiS+Aib3DR
JOK/mfj7Ef/P5OFk8rAt/c6J++XN/Yrnfr0G1/mD68aB63zAgXpwoAk4cAG4
8Qa4MWmxghu/YGcUdrpjZ0/ypz75s5/8acE9asU9msA92kp9WEB96Eh9SKWO
lae/WFDHisDVe8DVLcHVf4LDe4PDF4HD1fxKJP5fif9S4m9tr5z7MM79RnPl
3BuDi/ZzX26CixypG0eoGxbUje705avUQzPqoVp/PE+/yKZfhNLX1OYmtTio
na8TeehPHsZ7KnloT/6nkv+nryj5v4d7lMQ92sk90lFP2lNPXhmUeuJOXa0I
XqpHXVXDIfbggWv0NX/wgFofb02/fkxf3kW/ftGtn3Xm6zSp9EV/Zn5Aghie
eY7yTrontbjvmdz3Wdz3+vxuBp6/we9NRdmnDPv8zT7/B0MiBY8=
     "],
    VertexNormals->CompressedData["
1:eJztu2k4lXv0N07SoFGESkpoLhWapJVKMxpolEqDNKho1CRjpRIlikwJUWZJ
0kqTokmzKOMezDSg+b/PvdZ5ruv/4rz4Pdfv5XPe3NfZZ59t7++91mdY63Nr
221buL6NnJzc07Zycgpy//VPIxzx2lS8ZnwVXNll8uL11gqYeXG+3cCPmbDO
aHfREnE1DDy7y3n4yDJoPpzZK8siBYaHdbBvsqiG2+J5fmu1ysG6XEMBZiXA
yVTleTvbSOHVfIumz6oiOPE4xsVg0FUoVV5k3qZ3BXQyGPLHLqQKjHUag+Zf
vQrw3l7f8u8rWLbWxHTH4no4e27uw8izCbBge43l8tnp+O1qz+7fXzWA30L9
x73OJUJxaUZKR/tiVGg8t+taSC009tK/2yshARrH2R18fUOEBYUHnvXfKoH4
sQ+Oti69BoWt4x4PiarC600HFOZ0rYDsLTOrLN2uwTT7jSFjLGpQIfvbyBO+
peBQNaVHb4skOJZwMMVmfg0mHDx3dvu+Uljm8LPf3j1pkPJBNzHNSIr3x8W3
Uz9TCUFlpfPHHb8N/3WehXvoHAs86FzP83n2STj59Ya3GEZfpevKc9+MT6dn
gEb3ORWJ+rJzObnlpHxkBazx37Ama0MS9N2kuvDRe9l5dt8wamWvSqjNCr28
SzMO+g4pn2aZLIaF6/8a/3AXQ/jH3wlpQ2Lg79IOrrfmlsMK++KHG8ZVw/4A
5e/tHKKhw2ere51Wv4FO0341lvWvB6O/TwKO10TD330vIlSu7ICOXV5or2lp
gJa3E3UrV8eA6uOsyHU3XuPbYZPdFSbXg8sVk2UTO8XA2zM591d2L8fBakf7
GK2uBkv3zFv+SdGQ2Mvk/ogYMWov1LEqPSkGNfnLHw87xcBPQ7+vulVS7ODo
N6uqbSU4PFnYPdc4DiY2fBq+Z3IVToqc8NvRtwIyPpa6p09PgjiPrIejjolx
FF2hKf2N83S5DPhI544X6T5AFp9/2wCqyzeGVKebXak+R5+ic1zajc7Vgc/z
a7nO4tMXxLCRrxbWdvX29jFgZ3t9QOdJYvB6uGea1S8xHO3crXdh/0jwto00
EL+ugGny7ifPaVRBRGV0Qa/pobD7z0HPjPhP0Lz18fDnPWphs+GsKwcrLkCh
j53XppcvINhLJX/9x3oIzj1l8UHvPGhO94nt5O2JqwPmxo/+3QC5s+stvh0P
goJnhzInzyjAKuXhN9c9rYeGxb02hvU9D3t02pxavu4Tum4JeTRwYC30jFF8
ZdUhGPbOgc/dUypw4OILGiUGVVB2JnL5jtOhMHXzEi3zMWLsOnHVuUuKEviY
qa3TYhoJmo/Vb8p+J555JFzhlvOAwugNMSChc8e0euE+QPtPdP6Pqe5xN/UB
fOP6v899Ppj7PoH7/agy1aWPA9XpxltUnzNz6RxDVtK5hvB5dk+c+TUoVAyB
CXTt8/vzNN/OwWC7tG7mTYtKCHz8xDr1hhTihoVYhHgGgIZ0a7tL1SUQqRAa
PSirBhY7f1luq+0PD66eXrPoQwEc9mtWzsmsh0Slffr2hqdh0CKXjbO+B6CH
OCpvmOyco54czpzd3RfWf4nSehX7Es2jDu5tE1wPkyJ+PO4/+zQM/ygvSkws
wUcPRrf7k18DkvhT6/zW+cPMwpF6e4wqMUA55f6sp1J4NO6FJFESAD/7DhUd
DxVjA13hc7+t4T8dgqEXnTuOo/sAV/n8O1LdI/cBtOX6j7gl4A4eJByCY4w/
roybbxhHExk/J3Kfj+W+38b97sh1uYDrdCjX52M+x/58rqf4PLsn/nheESaG
rwl0VZsc83Td5NPQ/YDpBRvfcrja0nvz8e7VsFpNpc/6B8fgVMnTMUGH34Lm
+zcPL32tA5MZxv6fH3vCGetHGfO2R6HjavPQbt8bwHnWkPDJuz2gsNHdJajb
O1RqcBwwurAOCg3kn8fN8IKUmWXNK7aUY7eWH91nDKmGjDGb1dLCj8PagtOK
hWFiXEpX8NZJ3tWYdhqi6NxxLN0HyOfzH011j5uoD0D7LNV/e8IdfEw4BGVy
hD9jCfdxwneBB2A84/+zMcRDo3sQL7UMID5SZ9y0W0Y4OoPxU8R9nsx9/8mA
+j2Y63IU16k+1+clPse+fK5z+DwjNeJfrAoX/59r/j3FjKcv3CB3QIMSZpXA
hEi1Fe8e14D88RLTgY8OgGNZe83IQakYa6966aNUVs92FwternaBU+q+szMn
lqDOrw2/TOtroP/nGodNmYegtv1Yw6XhYpTvIFxhv9eF5Nl17iBH5465dB8g
mc8/meoeD1MfwAuu/x2EO3iNcAjKowl/hhHuYwHxAOxm/G8i3sWnxMNgOI74
968d8frmD8TzkwKI399MJR6a8IV4yfEP8dFuxs3qE4SjJoyfTtznmteo789x
v3fjunzHdTqc63Mon+NvPtffx+g8N/9WeusrOxcPvo7aVtDdfJDTf/L4856j
FHxk5/mRrtA1Q0Xa0LQT1Onc8QbdB9Dl8/9VL9Q9Dm4S+gA+cP2PJ9zBasIh
MGH8ySHcxy/PBR4AV8Z/X+JdvJ4n8DAUxRL/vmsQdA/6lgk6CDxY/yhfI530
ez3ppsWslzowr9+rIp53Zn5fwzyUPpx4yY75yItx09qMcFTE+LmN+3zlIur7
ZdzvcVyXrqVUp9e5Pv/rPP+nr0fT5+P8cuHz4Rp//hb6Pjh+qfB9/g/+uNP3
R9MlwveHUv7+q+j3otMy4ffCcv69rHvw7ErhfDCPz6eKdCfK7RLOE0bweQ5g
3bmKdagTn/8b1kmarJsmsF6SMK9/ZJ7fxffXlnno62fipelcD30ZN3czjr7h
+hnDfW7NfW/K9VbCdfmE61Sb6/O/zvMg1T1u4+tMrv/J1C+YRv2CfRl/BlN/
oQX1F07n/vKgfsRo4mFM536Mof7FQ6SDcC3372LSnbi+Ueh3fMX9bkO6H8eQ
D8A5rP/zWce3sK7vyXjSn3VnOevQXow/3qyTVrNues949YF5vaaYeP4S45su
89BZ5qV8xsNujJsfGUcPMX6Gcp9rcd+b8/lvJnwGxmd8wPXZQYfOcSCf60g+
z9uE++jNVynj/2PiC5TsF/gC/+VfJH7BJInAL7iI+UXBUeAjnEl8hMdZf74h
/kJL8gHoz/zVw1DgOzzUXeA7XMP+S4990XTiR3zF/DiVdbwv6/p/9fwp1p1f
ZpMOTWL9+Yx1kgLrJn/m653M6zOZ5x2Z398xD31tJl66yedfRHUPnagPsIrr
v4r0Bmzlvv+3309wXbI+QbN/8Z94F8/zuW7j85xO+geR9A8OZ/0jJb2EP5cI
egnzWC/tI32FU0lfoRfrKwfSY9ie9JiMP0mPhSwQ9BsWpwj6DU+zfvNin/ll
A/nOHaz35rMvymGfZMD6MJB1fNom0vVbWU8O1CLdeZ91aAvrz8Wsk46xbkrm
8/dgXk9knn/I9W/HPMR6GE0Zf4bNJ9xk/Yy3GT/vcJ+7ct9Hcb+/47pM5zqd
wfVpSroTE/hcffg8m0j3YzpflVj/m5BfwMvkF/AE+4XZ5C8wm/wFNrD/9SM/
gnPJj+CLMvIjIezbz7GPz9pI/iWdfWYR+R08zn5TxL7oMV1xDPsjA9bx/VjX
G/D5O7LuHME69BTX/yfWSetYN11m/Ckj3P+XBzCG8f/1JOIh5mEMZD5SJ92D
ZxhHlzB+DuU+V+K+H8L9bsd1uZrrtA3XZyqf42g+1/V8nq7ke7GYr0bsf3eR
X0Yd8su4nf1yCvlr3ED+Gm3ZX+/nOchnnosYsh8/zL59Nft4RfbvmuT3YQ37
zst8/upG5IskW8knbc2n+v9Xx3dgXX+O9fzQs6Q7G3qSDq1wI/yXEu9CCusm
beZf7TDiddZB+IT53YTmISjPvPSM+eg74+YqxlFHxs/h3Odm3PdTud+/cV22
5Todyf73KJ9jE81z8COf58VrwtwH42n+gyKe/1TTvAjv0rwI//C86L94vH0R
zUHW8VxEhc9/YCL59vgD5ON/c/1fZJ/pyL5zMuMPsC8awT7pw2bCf+XxpONT
Wdd78zztEOvOItahu1j/XNtKOukn66Zs1kujConXxzDPN7L+F9M8ENvRPBAn
MB+5kO/FKvLBuI3x04/7fAT3/TSeP/zgusyl+SS2PUL12ZvmmTh4N51rYiid
Z15R8QA9RzEmF9L1h6KPg3nxHYjL2bz/KDzEPbbp60zcG+Cc38r7R+duh+DZ
7otWTy0FVYsRKkm+NXBIUyO+znMzlJv7DpiUX4Hzdo/3StCtAvfXKWNe3tkO
8vy+2/z/9ef3u/DnHuC/E8afP5n+f/xGnwdH+HN20fuxmN4PQfz+Ofz3Kvjv
7+P3t/L/P5E/by+/3pW+D16m74PT+fvE8b935v8eya/f5r+3m//+ef67/1WH
70Ie9YyT+eIhJ7uNi8/4BKIROZVLkpwAXrXfGyzTUav5OnD1pAmts1fDNPp3
tOHrMH5dRJ+DzSeEz8Fm/pxx9Ln4iv/7D379f8tf/L/X/3dfbznBdcB1IeH7
1T7+vk9zqBRePzLWimoph/idylkv9j2D3EFfWi8OEYNBaa1P7woxpL3ds1NZ
7gYsOFa0yNy1GraXz5+QnVMGEw8XlB8cmwYbCvdvU/GVgtoP7dfj11aC1dao
kw6mKVD5PLow/2g1mMj9xfYPyuDYOb/se1ZJ8Hdg+MTb36Vg3Efzqri2AvYn
6LSdFnYVRlwrPfpEpmMLT15RWxBZAdu2DV9xcfo1kH+4tvbTEwmMnGtrlWgt
gjPrzNaOjo+F9Db2cS6zxFCb3Kp2SySGTThth9Ohq+C96W6v1H4iGD787iSv
PxJwflnV6UZLNJwdZj/Y63cpjBJvT2vqUgNjTszYsnjbNditNwzGHSmFssNm
Y0Wra2DEirsP0mX8Zb1INej3jxfQ7WTby2/z6qFgy1q9hu8J0G2Mia7nh5ew
TMFheZZPPYRIJ+zz04qBO6+PDuyTUYj9I/7c1Depg9LP095O7JAI+X/jYh8Y
vkTtb8GWGPXP5+Qc+zUhBqZ2ndh6708FDrolV90g41uvvbdsf0mvye5T2KwM
kOHA7F5O97xrYM2zfVmWDdGgOKbBefd0KbbGLTApeVgJw1YNeZFx+hrcX3cu
NqKtCEsG3J7f2lMKBZtOLdKeGgO/NtxdGudajXE3XnX/+qoMPB6+76+kkQgv
amtH3n8hQZHWQjeNBSKQm6pk3b80FkbOf2RjbFmDao6/LNd5l8I78Ai5+zEZ
rswtsj7YsQrPNh9yGFBYAQuPbH875/xVSNCL9zAIrkajujuSdT5lUF+w6sP8
ThmgPqhtneiCFJ+ru4fXW1dClxNT12T+SIblHnZWO85IMKJ6epvRHSthqkO8
39XFL6Ag6HBV5jwxHkv6FtIrRwyqJxc//vElA+qMFl6SWlfA2JcPTaIdqqB9
77UWjy4nwSNbj6+nKkWwOCro0aFZEtAOjbzpmncFbqfGmuMqMVgH7Lpb904M
Dl3XhBzrEwUjbHbOMe4mgj6dTzSO7CEFq+Utf/Kiw2FZ/nOHp4blsF5dq75k
XjVcHnHD57rGRUht88Rj7LIiMKm2zbWuqYX+b6b5Sc9dgL5tXH0PrXsKwxZI
3pwY0AB1DSfrFow4Dyoxr3qtcn+GO0dON5uj3CCrb9XprjrnIe1bcX7RpCIc
ucX/lNznWlhT99qj3bULoD766E1n5XK8Pu3NXt311bDrgV/u/MUXYf74K9u2
fq9Ey+g73TX0pGBvbneuMi8cFnX6Wpu0TIzdw+WSHn0Ug1tmj5m/9KNg9p+4
IzNLRdgny7hr4DwJ3Pry57p15hWw3Ke/cs2oCszXV7UM9ayChprvR+Y8SwKH
V23fxBRVyGr9yOrojlXgm7W+/9CoOHi27eOtqLky/xLxVd+9RgxmOx5M7TAo
CpZ9bHT9LbsfUZOME8v2ieFAcnbZc9dQmKhTMHnyQRH07bbqjyRFAj1adki8
5wfBXKe/ZQG3yqGnbVR2dX0VmAe2e5k6/yx8f5dnefdkMWiczdTrG1kLoVtP
Xz9w2w8064ISR3V9DqEPj+qMUGqAsJmjLdHgNPgcn1zd1e8FRtacG3xDUg+H
1/Vq02PqaZiM7/Zm+RbjDfFnhcCIWpCm946s/ewHC4zL9ZIiynF77b21Bm2q
IdTowxT3mLNgbZei1neHCD8oTVJ/nC2BXrkW1xSTg0C5h9TgwAMxXhg64MnE
3WJ4llY3WON1KJjftEsYbCHGcMfAAV+kYkgPOvbAalYU9B3bsr59cAUaasbN
bzSuAv+Zz2Zu7xoP89KzLGYvEcMflcKWuGIxZG4NNY3Ni4GEhCs5vQ9IYYrj
iw2zZXp8+tRBwUpDI2Bod5PiH8VSGF8wbIO5diU83nj+4MqnQeB27NHRk6kS
OLZ5bn6F7FzT9M198yT+0D71qsL8YSLIy/N+3VuGY1aBTneUlE9B9M59huFv
S6Hqj0i8w6gGlpZdrsyuPwoeh9v87HHsFdz5MefMib31ULjgze+U554wtYOR
xobQ15gWrTE7Y049wI28nd9GeMGViCKTJfml2DIkasWqSTUQUr3lSs/EY2BW
BvdM+olwa+HcU1c6SKFp3DaLj99PwZ4nlobbb0twWWfxuPs7RHD3bd+GG1Zn
wNZ0vJHWVym+dJjnsl/mm8X3v05dPOg8TLl892LwGSla/v70psOeSsidNX29
5bII6P1rSk87XTF6bFN+5NlFArpB3x2PG8dCmfXOmTt0q+Hsjg1uL9aXQ0kF
qj0fHQNnjlwpUImqgaa98vO6apTCkzYld1ZsDIPqy69SDxfXwMDF3U6fcS6B
usjSmd6bAiBwh/SctK4aRqV803OfWQYv3s9ZZ9PFF4qsMwOGFUmhm2GBpsfA
SjCDBeltTbzh/DWPPxdURBDa6fDVVBUpHDAq2fvl1RGIHK7o/zOpCGb7Z1+f
WlgLo50M8qPbH4SC7oMknmOLESa9dCq4UQuKS4t6jTt0CKbKhf54qSjCXVq7
chP7SaFtcMghnxo3uFG0ccKfGim2RNoUhClXgsu5HsGFY45C2/IBI461qUHz
map3tQaVQUxvd3Wj274QPWTuXIv6Gly7t+vvvwYlYPDD+JxtZACYN33pM+NW
Dc5VaTYYVVwCS2a8LRoXEwatzt/KsGM1uu9XeKrsUw4pSqOK807EwEs5+/vl
g+pB6df0a8MM30BYmZ5GbWkMbBubkZSUUg/+ens2ObQWwE/7L8Hei0PBfe2Q
BKfcevixY+0lnz0F0DNFLXKQ7xlw+bnLSGpTD7ZK0W9yRr0GnZ4hPV20fMBF
frpN9cQ6uLR+fy8lpQ8wefqbO5Y93KGp7vE7ydVqmBW+wffi1TKwafP0YsI8
F5D/uKTG1U+EajmfyvddkoDboPYWZ1c4g3xe7pqT+dUYlSqX13ywDK7MTOq+
eP8BuLd99opjY+pwUf2HLw76H6Bd9q4tN266w/krbXQB6nHQzXk1d0teQ3rq
aBvtHT5woN5Na3tCPa47P9RmuO5LaJmZGzPo/BmwVkqOHHe1Hk2/O5vbyF5X
azQdsc82FK7mzRH3Uq7HGy36CbtS38CIqme/1ijGguaQ9oauzQ1w6u/tGQ+1
92PxwskHp2yS1WfmaHOzXw0wuXVZ1d3S/dhJveXZkF6h8DPxwW7b3w3w56P3
yokP/LBuanaCZZU/3Mp4onroZwNULBSFWW4Nw8SA9i/87h2D95+/1A372gB2
821bq3Xj8f3PQZXXbx35H+s6nYsxN/blNmBb7YNtZ/3OhkO+u8e86bMbXtPn
40Mr4fNBzJ+fSd8HU1YL3wdu8vdppe+PAU3C9wcpf/8S+r240Xb5P78X9Pn3
9qbzQYsg/Od8QHcRnc8XOk8Y1iycJx7k83Sn8welVuH8cRKffyTdL7ALEu4X
/nu/sun+wqJM4f5iJt/fSqoHuFMn1AN25HroQ/UDB6h+MJfrpznv5IrmBZW4
quDwuHk3pBg9+2x2zdnt0L5eqE8cTPWJB7g+z1A9owHVM1pxPftS/ePHjkL9
oznXfwT1Cw6mfsFx3C/J1F+YpyP0F87cSP1lIS/0I87+LvQjapRTP0qpfyGI
+hdtuH9tqN9Bk/oddbjfcwkfoGqPgA/Yg/FhGOEJdCM8QW/Gk4+EP5BH+IMn
GH9WE17BcsIr7MJ4VUb4BsaEb2jA+PaJ8BCNCQ/RjvEwg/ATPQg/MYjx8w/h
LVYYCHiLqxhvbxE+Y3OygM/4l/G5U7SA55hoLeA5ml0iPH9N+I9HCP9xiwLh
f/JigS9w63aBL3BUJfGFOfELWBO/oD3zyzniI5D+EvgI45mPgom/wJP4C4OY
vwKI72A88R1eYL5bSfwIS4kf8SXz40PiU6gkPsVLzKfTiX+B+RfnMf8eIb5G
5mssZb6+SfyOH4nfcQPzuwHpAYwiPYB7WA/Ek37AFaQfsJj1wxTSG9iH9AYq
O5DeuEv6BIeQPsFNrE+CSM9gOukZvMt6Zg/pH6jvI+gfTGX9g6SXYDTpJTzD
esmG9BVYkr7CS6yvnEmPAZIewx6sxxxIv4Et6Td0Y/3mTnoPYknv4UvWe+6k
D+ES6UP0Yn2oTXoSWU9iIOvJB6Q/UY/0J55i/TmC9CoOI72KhqxXNUnf4njS
t/ijmfTtVNLDeJP0MG5gPXyD9DO+J/2MfVk/DyO9jRtJb6MS620t0ufQRPoc
l7M+VyE9Dxak51GN9bwh6X8YSfofK26Q/p9GfgGWk1/AX/PIL+iQv4BE8heo
xv6ifbPgR6AP+RH8VUt+ZAD5F3Am/4JZ7F/Ok99BXfI7GM9+x5v8Ec4if4RF
r8kfGZKfwsPkp3AI+ylcIfgv3E/+CzXYfw0kv4a15NdwLvu1Q+TvMIT8HXZh
fzd5rOAHsbVA8IPYif1gGPlHyCb/iEYnyD82DxR8KLSQD8X7PuRDE8nPwkny
sxjjSn62mnwxPCJfjKam5IubyF/DDfLXuJj9NVwUfDq8nyX4dPz+lHz6brn4
f/w+tCe/j67s9+fT3ADn09wAJ/HcYA/NH5DnD9ie5w8naY6BA2mOgWN4jvHl
gTAPQaB5CHrwPCSJ5ioYSnMVlE+kucqH98J8Bm/TfAZf83xmOc158ALNeXDc
O5rzXCOfDtPJp6MO+3QYKPh9WFkr+H30Yb9/ieYGsGyrMDfAYJ4brLQX5g+g
SfMHlD6g+cNimmNAMM0xMMCW5hiONA8BRZqH4Byeh0x5I8xVoC3NVdCV5ypT
rIT5DDaeEOYzOJPnMyk058G+NOdBeZ7zxNG8CFtoXoSLeV60guZOGEZzJ7Th
uVMrza+wL82vUMzzK+lRYQ6GHSqEORiucqU5WE9FJ52BIikuKlGySXxZgQuj
G5P6lNyE+3h6v7aiGETZdI0tGfV+/K6nkHR366rrY6pgQqVfflhABcxa/etI
6/0UmBQ/R+tBTBWs+z7+tHuHCqjtcfCks0YCLL8mMjI5L4XY9FrlNhsqwUDB
IW/l6zgYsvdvq1FbMYREXfqhM1QCde1Pjl8/Ig6snreE2eiWgVynNw9cWqrB
edOMkCF74uGcsu9Qh/ACWDK2MjoprR7mf6y21nx3DXZNDx8QX/QS/35asyDz
eD30tlDdOGh0LCiOLDg1VbsMJYk2req/qmHbyFVusVmxsNelaNkXmV+OHbDL
KLdcDC2vLpyZEncFHkGC27uZVbjid5dsj+MVMHB4p6LlpfFg2fRgTah/NSa5
xy+2u14GHv37RVTPT4Kv+0ShG6ZV46zifXm31cphg6KpyZZx6XCsU1Gvn48l
2KZlm1aHbiIYa++8ckbAbWgqfVj1ScZHJxSvTTMbXQVe1r6HywKSwXNvwKIu
gWKI2EPXQ7MCA0QO18D2XgfFxPUS2GW5edLtXBF0zoTO7ZNiYJnBcueDLmIY
N+bI+Y7ZYpiXdbt1yJ0o8HDx/xIm8+fHqv0//HknhW+TZofOuH4JpGv6SEzk
SmHFcG2nPwk1kFps/G3j8Cjokfd1zf3bL2H/1meT2/rVw6ph2++NvHUZih5N
yPo++xmG55xMMlBtAIWlS4osG4PBZtoXp5JOxZiD6hfVsBbyk4acF5eGwZHB
96ufqVfgktGqpcmy+1/SqNpwQTkSmjzn/NTcKuPXNic76eSJYV+bY0vOfoiC
vRtu/x2mKtMfMYHjnGT4VKYs2oSGVyDz0EOlPi0S7Ozy0gH6iODEzHV+p1cm
Qevavu1UCkW4IdamrLORBDBKdeG9nOtwPyPRyhMrwDHjr55cvyq4n971steO
eHAeEfDJf5QYNhXnB+q3lYBectuGmLeXoWrguH2LL4phI1/v6HRTFU2MAPXT
nbfJzxGBleoE3+QSCazM7iOqrQqBgGjftn+3lMOAu/OaDg2shs2zHvZ7lHse
ErKXdQ89VwRnTz0fYfKxFrrMFTmbLQqCxcGbsxQnPgXXmCOTzfQa4OLFnlkf
uwRBXtf9Ki37X+BthSdmdtX1sHnnXps+6/2gz0p35wKTYnS+FDPwSHotmEwZ
M+2h/lmovOxaVGpfjmXHfX8cG1oN4mqpwt66QHCZZWhgP0aEsHHIrdCvEvAq
SMvu3OkiZDflxDu7iXGan9yGuRliMHv04WXy1Eiw37vj/fKfIsz/UmJw11AC
L+bNcLk9QKYnHw3rVTemAhV2eE7s6lkFq1t7rXozKwmeaI7315AXw3vxj5Mr
9CXQoK1dZaYRC/etRqSafpNAXuimfp31RTCtXZD477cI6JWllvdNTQpZiulX
5TqLYO0ek8zLysFw7Yha+0VhYljL14k1rx6fvBwAza62R55dqYCrabuCZ5tU
Qcve6YuHzPWHL6e+uTyM/Ag5+0cYhayohWWJfaan2ZwGue89tYblPoP8Zcna
CV0bIF/j5eET6r7wJmF7c+3+13i674m5h+fLfFuaqMrc2xuU4+58SjMvRTOv
dC/tozXgWmiw4fSaE7C1QHug/pRK1Kh+/NPhgRS8ws9OHn/AD6D0wbGZYWLU
pyv8qh1plt/2HNyc1lNHI0KCwxVc5h3yFUH7wJtfxlwOAd1Y/PZTIsatEUf8
nliKoUevXU+XnLoEGjMyNA+JKzBtxdrBHeWroMvNbHvdy3GQtEx/cImsH4bO
SFJV7FEBNmoPA88ZxMCIsUnrdUTVkPb7i7mrZRmsD3w6697fMMiY9P7B6efV
MNX98dO9O8tgcPDalP7Z5+BefP/NxzZWQWPQ2TQlpwpYiabRz8b6QYvF5669
w2X4zNceCbbuVjY+oObUPnGupAza7NjoN9mzGhyCvY4FfPaCmk/Hr9yZ9QoG
GGrIv3KrB90O/Qevq/OAUwuen/L+UYTf7TMX7sitBfclOxQWjnaFe0WzM3NH
VOLjVWuHbXwjhcWRfum/Cz3AvpfmLwyQ4ND2v/YGhongJ+gHqsn5QJDv5Ua5
7VU4r3pN+uCNFWD4R6dJP90PKqiOsZzqGl5xPXv7jD57+IhMRxYZh56eWwHz
DI7Gt9WNgGdqd2ZaxYnx1OMbGXXHxJCwJce4Uj8W3ua9ne+WXgejn0z0Vwl6
B0vMP2etyokBo4S9vcM61MMo403n7sq/hYPpZqevbAiFuctHOruK6kBjYX/o
/1j2evcI5Q8Lz4JahUK0e2Mt6Ixto714XhEEj+4yrm+/k2By2jlb+XY1LHI4
OkLNvwzm/K7yWOXtCYenFTQ7ys7Xk69nrBXHeK1xhd3bHPtURVfiD0n1U8cd
UjCzT+9lN343ZHgbae70r8IHEq1qi0kV0GfevFGbLh4Gn1N23mdTa7DHsoMh
am1LwWrE/dRtbz3B/8iVsJzbtZi64LiVVZ9iOG78SbX7j5OgOG3On5z+dWjV
zsX84p4PsCSw7OStbgEQSviLVYTHYMk4PLqTWUv/xGosccp4efF8Gbxz6XL5
2fUYaGv+tUaloQHCtQau7NI5Gu6J6l8VbpTprktq6psrG6Df/Fe75gSkgujk
8hLrcaEwaLD5z9GlDRB8bU6BvsJ1GO09yEp30RkoHK5eo3CvAWbqXj91+e9t
6KsdHHD20XE42ttu2ovVDdAuedOv8T0fQ/T4UcdG/3T7H8+FtjaemZjdvgGN
rm9R1pr2HPo49x/b08QFVB1WvKiY2oAdbXRiXBfkQ80DuYCuSu7gdydhwJe1
DejWZVDqxWePYNnazquiVXygjx5Od9nSgEkV3tWlXR+BWrXyQx+/M5Dbxv7p
1wUNaAUeiSOaH4P/hty18RgKOaQbUGmGoCPA3Zz0g1IJ6Ql91hel/HoNfQ4E
TxI+Bzfw54ylvwtbyoS/i/3478bS94TETsL3RFv+nrr0u6B1ufC7sIx/1z46
B9iRLpwDDuNz+K9z+5K44lWJqAY/FV3xbl5agt22b0x737AXAui+4O9E4b5g
Kt+XMrqPqDVAuI84m++jId13DI0V7jtO4vueQ3WCv2cJdYKKp6hOulNd4e/O
Ql3hGDHVlQHVIRRTHaIH1+ED1g3mrCMO/Fu3VOfgryjUOU7kOr9FfQHtqS/w
EvdFCvURPFsq9BFacx+9or6DcOo7nMZ950l9CrXUp7iC+/TujLaJ9sdLUG/e
hwTxuxocF66Z07nYBc5Tn+MWvl7lfrchfJD5CgEf0JbxwYjwBC8aCXiC+Ywn
awh/MGqBgD9YwPjjRniFJyYIeIU3GK825Qv4hlMfC/iGNxjffhMewmrCQyxk
PHxE+AmKhJ+oxPip6EO6IZV1RBzjbSbhM2gTPqMK4/NJwnOQJzzHblMIz8sI
/yGZ8B9XMf6HEl/AN+ILPMd8UUX8gjrELziS+WU08RE2bhf4CF2YjwZYCryF
N4m/cDzzl4j4Du8R36Er890r4kdUI37EtcyPlsSn6Ep8io3Mpy7LBf7F3mYC
/+IF5l9r4mvwIL7GeczX/sTv8Ctc4Hds1CB+/0F6ACRtBD2AZedID6xk3aDM
OuIN6wdv0hvQhvQGOrDeGEn6BAxJn+BR1icFpGfAj/QMmrCe+doq6B98QvoH
b7D+uUN6CZ+TXkJz1kt1pK8wlfQVSlhf3SAdhkv5Opn12BDSbxhL+g0PsH67
Q3oPn5Hew9ms9xpJH2I66UMsZ33oQXoSupOexPoW0pMWpD+hgvQn7mD9WUF6
FbRIr+L9XNKrJ0jfwijSt7ia9a1cNOmGZ6wjrnI9ryX9DHakn1GF9XMO6W1A
0tvowHr7Belz3Ev6HO1YnzuRnsdI0vP4bg7peSfS/ziJ9D+2Yf1/zVfwC5hM
fgH12C/Eka/AGL4ms784QH4E7ciPoCb7kXDyL3ic/AtasX/JJ78DZ8nv4KNL
5HcCyR+BIfkjXM3+aA/5KXhNfgp7sJ9qIf8FvuS/sEKe/NcF8mtgRn4NQ9iv
fWI9Ecn6Yhbj82vygxBBfhCzlpAfnE3+EZ3JP2Ib9o9V5DdxGflNDGO/6U7+
FH3In2Ii+9Mx5GfRlvwsmrGfzbor+F/UnS/4X1zE/rcr+WVU52si+2X9MsFf
ow35azzP/jqf/DhkNQt+HNM2kB/f6iL4d7hQJPh3bGxL/v0I+X1YR34fN7Df
7zhFmA9AO5oP4PhhNB84S/MEOEHzBAziecJSmj9ACs0f8O8Imj/0NSOdIWbd
8ZZ1xaEewnwDx9J8A28V03xjFc1D8LuSMA/BxTwP6UPzE4yn+Qm+5flJEM1b
0IbmLfi3Dc1bvscJ8xm8TfMZLFGh+cwwmudgBc1zUH4NzXPerqhyVfAUIy6n
61L7L3oHmm9AHe2nYAPtpyCQ91ODaa8HV/sJez305L1eJ9qfQmfan+Ih3p+6
Ef/CeOJf6MH8W0p6BrSKBT0D37aRnvmf6sn/rdd7DlY3frBYBHYdFhpFvZeA
5qw0L/EnO9iYf6Csn7EELjmNwocyXLwam3nB8+N26E7vxw30fpzE719H78fL
9H5I5ferlVNe7bUe5dfiOLf2LY/ybauuUN6tgHNu9ZwrajWknFFTL5onZ3A+
5tFLysuo89y+lHMeWzj3Ucb7EQPOK+jRPgrUeQ918wft3bvQ3g/28r6v825h
b4q8R4UlvD815L1pE+9Rc3l/eoL3gk28JzzE+8HVvN+awvuuNbznGkY5FRzE
e5tS3tdMGUX7htS9tH84w3uHbzw3t+M5ejfOX93g+e90ngfP4Tnw/J+U81tD
c2VYzfPkaJqHgivNRyGe84FNnNPS4dxWP57nH4ikvFE3zh+p895kDedmznKO
Zj/vp3I4/5HAeRAL3gPu06UcQxDnGi7zvtV8nLC3xlLe25/n/fWfFtpDe/Be
OoP30QN5z7qU966bed+6kPIraML7wyzeG8by3ms678G+8P7rMu9vMn7TPieA
9ziOGrSHOMt7iVmci7Ok/BwGU54OtrykuXoHTcpH2nBe8jnnJP05TxnH+crn
PJdWOEe5t66cg9vD+5QJJpTful9Mea4tvLdy4hzSj26US2rP+0E5ztN85XzN
RN7DruRcyAXOiczmfbdiDeUevnMO4i/nBy7zXj+I9/z9ZtF+vw/lWvAm77Gt
eH9dzvvXBbyPfcZ72GjeI7bjveIX3ifO5n2YBu/H7DgX95r3Ort5z2PJecVK
3k+Y875i0BTaU+zlXOlt2qtAKu9TkjmHOpdzqVd4L3CSc4TxtNcCE95n7eA8
3McBlI9T4FxcOue6VnDOK4f3s7qcTwrlvJJ8Ie3Bu3DOxptzN9M5byBnQzmS
m5wrCeH8RjbnJOI5N5HKeYkRnANQ51zAHc4DbOR99ibeb/+b45LyXnYG72l7
83723/3iv/tGW84lvuc9WRHvzZJ4XzaB9z2zeP+zmnOncpzHvcH5XBPeZ0Vw
freNAuV57Xkvs4dzmVM4pzmA94n6nC8cxHnDYby3fcs5ue8plJubzfvxDpz3
KuP8lxXnENZwbuko55hmc95j10LK5bzlnI6I8zMqlEPCAs6h/JtHKudcRR7n
LA5yvoLzc8h5OqjjnMBW3nMv4r13AO+7OQ+KGry/Pcp72wLeO77mPWQO7x9v
8v5sIu/TVDgPfJFzzGLONb9YTvvEMhHlnpWHUw46xIf2Yrqcc9VWoNxrCO9z
u3Jes997ym/u47055xLgBucQTTmfEMT5uTDO0+3nHMgIzoEpUO4GVnHeZk5/
0jcDWe/8m1/y4xxPV871xHCex45zKks4t6LIeRUp5y3ucv7iHOcuIjg3cJFz
BG85P6DK++/+vA/vzbncL7zHVea9riXnrkfyPnIi7yef8F5yMOe/FxlQHrxY
Qvvcu7SPBH9ryo8Hbqa9ZGfODY9oSzni07xP9+f8ax3nYU9xbiGNc5xPOdf5
kPMhnL+BD5xPHMU5nPmsI9vnk650Yz35X3qsI+vIbqwrD7OeNOTczx/OAXXi
/E8M51f8Oc/yb47Uj3MYHX0ol+HBeYyFnCcwuUL5An/OFUi+0l58njztyafy
frwlnPa77rzvdeY97yDOzYdxjt6H3z+bc/YdOHe/k9+/i3PYv6Ipl+3DfzeV
88RdOF/sw9/zPudiy9tTTnY8/y5zzncGct5zIJ/Df52nBeeifDgnZc73JY/z
Paac9ynh+3iJcyrvaim3coXv+zjOW1jLU/4iievkHOcGTo6iHIEJ5wfU6PkE
HEjPK6A378Hb8fMDjfw8wZD/fz0D1zNmcT2P4Zx6FOfWe3Bf5HPeuuk25a8z
uI86D6XcsDfniOO57zw5/zqK87CduU9DON/ZnvOez7iv53IOr5Fyo+jN+JDC
eTI3zpcFMJ7I/6Vc1CHOSS1j/BnJ+Z5LnPe5yHg1l3Mq+zi3MpTz/AtcKW+R
rUv5i4Gcuyjn3MDeoZQj0OX8QAM/X5HCz1tkMQ6H8fMY8/n5jI2Mw984339r
FOX9JzKeB3JOXYNz66sZ/705bz2E89cfmC/aX6Lc8FXOEbsxv/TiXOxzzsmq
Mx/FEX8B8xfWMH/t41yjG+cclzLf6RA/Yj7n9TYyP7bLp5zZfeJT3Mp8uoDz
Uq07KD9ly/zrw7kfXc4BhTJfO3J+ZSLnWTYz779KoRxGrjzlMtyY93v1o+dS
Ivg5lXLWFWH8HIsC6Qo8xboil5+XyB1Hz09osz5R7kS5f3V+DuDvQ9Izezm/
bsN59jjWP4s5h/2njHLZkayXbpG+AtZXmMP6qnA552g5VxvLekyJ9Bse5dyo
Ceu3AaT3MIzzjz8593iPc3sWnOND1odOnD8rIj2JvVlP+nKOKo5zVRasP505
D3Sf80FurGNHnqJcS+1VyrmMZx3bwM/z2PHzPV1ZJ6/h53/a8PNAkZzn8eTn
T4qV6HmUjqy3s/g5iiZleq5iD+tzKT8PMI+fDwhnPb+Pc+3hnHNXY/1/hfwC
BHKOuz37hccSyiX/4JzyN/YXTpy7Dfw3h8t+5BbnRztwnlSD/csizkGqci4y
k5+/EHGeT4PzfbPYHxVwLs2Uc2rr2E/95HyVPeetjrIvS+Gc0FnODXmwL5tM
vg+yyfdhIufQVPm5qVx+jsqG81S7+HmeavKPqMf+MYqfS5nNz6kYsd9kfwqT
+XmLg+xPw/k5gXH83ECFGfnZKZTDhv2ci1/M/lddh3Le7JfRlv1yGvlr9OVc
82T211Gcx0XO56qzH5/DudLof3Om7N+bOB8ZynnJbuz3d3HOL4Zzf7N5PrCa
5gxoxfk1D54zDKuk3NVAzmFl8pyhiJ8fO8LPk43mHOAKft7sPD9/NoznGJNp
HgIZNA/B/TwPWcDP+Xw3oud+fs6g+YkXP6/Sh59feRtI85YP/NxFFj+H0Yfn
Mwr8XMETfs5gE89zzOZTbr4P5+jH8/yn/U/KhctxTrwjz4v0ab6Egznv3Inn
S1Wc013Lud1jPI+K5LxpBc2vcAHPr9bRvAsT6Lk6dOX8ZEgZ5f/mD6Q8oCXn
AHXKKMcWo0C5tszLlGeTjhk/55/c1YuPf579k8M6P+VlqDggGQzM7qn26FcF
bwdWKDliBai2FK36tCMe5vwavy5LXwKt69WepciJ4ebHodN/acRC75XXh2io
yPz1puWxyjFVsCW2c5tEwxgwPh3/QDnkHahcju11Pa0OnDWy7xTdjYGoneqO
53WioW+c+vU2DQ0Qs37CvS6yc3uW8/XIkfNl6L7FaKtBYjWsM1YO7JwRA6pd
uqXXHhPj7WltplrHiWHnR/ucan3Z+Scs+fvPvurynysdD4or4HPbxr6DL8eB
m1vIXx3PKvzmPl7vxZgKOL3VxOvtrCT4Oteq32sjCaYYN1+Y8l4EWpV/z+3O
uQ4Vm4fNGynDX0/tg5MLH0sg7kW15eyA2/DOQi1ySVsJ9M+bEbRxlBhWakLh
xneXISZ+V+feo0Tw5qCf5YKvEqgZt/DepNYI6GqqUuu8sAx2X+92fGJFNSj1
XZSaqRAOhlMDvx7r9BaObis8U9CuHjRCoxe5bw+FtnPHD22fnArY9kF/vcoG
uDakJnjm5FDQ2J1udWJuBTZfGf3A7UgVtH21couGbgRc2qv34p89XMOlVdf/
2cuNSrDyW37qEkx40bi93FCCTx+YRY3/KYLokd0qRANiwdZw0czHmqJ/cs+V
+E0CExxyvCP+yY9NHfHlqno5/vq0ZGzO1GowXqy0+N24dNhjsuq5UmcRDBh8
vLBWTQpmZX4Rn5WDoei0atqHnWVQ/PRy7vznMh8XozBjwe1zEDrIsl6U/xaM
F6560lpZB2UnVToMtT4LoYfnnNzR8zp06fRM429JAxgMuJYUZH0G4q/Lm670
FeHAwIjJYyMk0OX9kytLLofAls8LdeZkiDGww7qmnW5ieDeu8+t/9l9xMeuu
B8j02f43ecO6qErBIuKmy3nDKyDShEOu18tQXdN61nH/amh9JPX6Zx8xesy5
4cpOsnqtsnby2FgFVu1WhtaP9YMznS2cl5gXwbDlEz/OaKwFvU6uF2P7n4SM
9+1+ruuF4Hf1Wsewuw1QszVp9LInx2GP2y/tI18lWBdTkHp0jAhmOOyLkipd
hOTXVnP/2RvN7tI5+589kkukwlm/D1FglG/6yvN4BbqlXU98O7MKNPUHDFlS
Gg9H+q23HuRfBtLNg3e2u10NTXGJjrHeniD/VXKynf5jyJ/+195zVQO8Wlzh
qvbXDS5p9ryREFOFq521jV+pV8DQsAmG3sqR8KDmi8nDcjGuN5m66quFGIZf
q+w+Me4KbO93S67dr2q8LTfXaJV2GYzoJ/29KSsWznZdtnGHagMceN752A+z
Z5jbmKbS8DkYnAIW+hVX10P1RMX5q/a+wL637p2p2uAHgd/TLz9aUA+KwxrS
5u18jTs71+2pOe4N1qYVWU/ya0HTLsXDX1qEVz0cGpONXCEzSSXglrsUHoaF
rx3mV4k2s2smKJnt/k8/NX2qZs4/eQLsn+D4T74g5lKnKUrFLvCku9mPPI96
/CVdETNz0is86JPdpbnKA0wObem2q1sDdnNKVg+/+QyNzx/SHqjqCx4fjw3P
12tAlR+HuvQf/RRD+iyaGtUpCLr6Rnoq+ddj8jjD9QNuvMS1Td7BQzIvwzSx
+fFe6fV4LqTLqLMXC/D0vQ/Whm+vQeLM9uGK12vh5pNrdenGxeig9Ur/zaiz
0JBWGml8vAaWTN67dNCcUuzpUpg3e90J+KkYmN+5WAqrj64oC9SrxJltknoG
FXuAXmvP+fHmMtzxNUtcIcObqIqw6C3hh6G3Suckp5TnsGDa8tXX5BrwT+eP
jTMnuoCdzkjlOZ7VeO7k6KsTJWW4cnHm83mfvWAxdBz6aUUt3ncAx7yIj1g7
VmVn04rTAIl7TMs+1qLuNzOjpjNFmLO7fF+nBUEgr2VlEZJcg/Wm+XZ7Wkqw
6V3h3Z8y/j1jMNTpUms1Thb9ivIZUIYvjsYMlNsdD5Yq8hlnH0pBfGjF6ZzJ
lZh8rNIs9IAfTDC49KDpkgisjhkG5/hJcHnQ4oPmcj7wZbUXGHcphYxdFxbM
TqhBrSzPww2vPaGHvfach3vzwSl61bjsKQ1osc4jr7mdO1SvuxppYVKFE7ae
UH10pQLdYcfGjnP9QeH6qiN3B1ajqp3DsbAt5ajlvrrgwsPzkHKvw+1xH6Ro
5qqtJ9KqxHCtvP1RKZdg0sz1AcrDJLi+1kndREGMNo4iuy3D42DGi+lDwx0q
wCi25WC5YxVmnU88+TLND9p0sulxd0AxeGZHBDfeqkXjg9OnRbachJcbbXHf
p0fw29bNfejaBjxpVeW3rbsPBAU3XLhZIkHtnibrWmaL8Py4yj7hVSGQsa7m
c4fbYgRvx/4HZfrxePcEaWt2FEw636rvuKES9zgNmVsZJMXbZiNuJLyKg50p
37vm7PsAzuM73jTrX4e7erxekdo1APYbH99roPYIWgzaP+6/pQH7qvVVeCHT
sRPckqEqV4T2dR2yvddLMNrc4N2MxBg4sOf3quAOFWhxubEwVdb3ypbvT2hq
JEDqg7T9Y388hh1LN1bjAplOHt7BRyU7FN5bvhb/s4/MjT+87J/95KVA7bVf
7qeAFj+H+b2Ynss8wvOfjfy8XDU/P3eW50j7aV4HevzcoRfP67C5/6N/9ovT
n43N+WffGHchwKioYS+Y8Z7PiPd+Sry/+5/uDa15/6fL+8Ch/5efE07nAJ/p
HMCLz6GMzg0d6dzAZASd2wY6Z7Clc4atfM6D6L7AXrovcJXvyxW6j/iV7iMM
4/s4lu47HqH7Dpf4vk+kOoG9VCegPYPq5AnVFQyhuoJ4rqsTVIcwkuoQfLgO
/1Ld4g+qW9jNdftBSahzPEV1DqO4zodQX+Bc6gt4z30xdYbQR7C5TugjsOI+
Ok59B7up72AX911tutCnYEB9Cq/cqE8fUV/DOuprWM593bxBwAF0JhwAM8aB
CsINvEO4Ad0ZN1QIZ3AP4QyYM86MJlxCpcMCLsELxiWvMQKOgUQs4BhsYxzb
2lfAPfg8TcA9uMG4p0c4CWcIJ2E846QB4SrM3CTgKjxlXJ1COAy5hMMwi3G4
A+E2LiLcho+M26qE8/iXcB52Ms6/Jl5AX+IFmMa8kEs8gsHEI/BrH/GIO/EO
bnkq8A6cYN75LBJ4CgpCBZ6CwLvEU5dPCbwGthMFXoNuzGvLiQeh6JfAg7Cf
eXAE8Sa0dRZ4E+SYNzOIZ8G9SuBZcGCe/a/+iiV+xyLid5jF/G5MegC9SA9A
JOuBPaQf8D7pB9jN+mE+6Q1sMBb0Bqix3nAkfYINBYI+gTLWJ4dJz0As6RkU
a5Ge+Uu4hGMIlzCXcamQdBFYki5CYF30lnQU9CYdheWhpKP+fBF0Fz4h3YUl
rLsukk7Dt6TTUCGedNoC0nWwhXQderCu6/pG0IFQ3VnQgbiLdWA26UYIJd2I
3Vk3niOdif6kM7GMdeZ20qVoSLoUNViX6pOORTXSsTibdezKvoLuhcd9BN2L
Gax775BOho2kk9GIdfJ10tVgTroat7Ouvkc6HLqTDsfP70iH73IVdDt2It2O
A1i3HySdj1NJ5+Md1vmZ5AvwM/kCXM2+YAD5CNxGPgJV2Ufkk++A/iWC78Ae
1uQ7xpBPAZ0Wwafg+43kUzTI10Aj+RqUZ19zkXwQfCUfhL7XyAfpkW+CWvJN
mPeSfFMt+SzMJp+FVuyzVpIvwyPky7DoIvmy1imCj0NP8nFYpEk+zpV8HzaT
70Nk36dPPhGfkk/Ew+wTQ8hXQi75ShzEvlJKPhRyyIfi7AryobvJt0I7D8G3
4iH2rZvI58Ie8rn4XYF87kjyxXCJfDH+KSZfPOCu4KNhLvlobJlIPvraPsF3
Y2/y3biNffdm8unYkXw6qrNPVyFfjwvI1+NK9vXraQ6ARTQHQHueA7ShuQH2
HCTMDdCP5wa2NGdA10/CnAENTWnOMJp8AbTVFnwBHGdfsEvdoX9/GW85tHkY
9n6CBBXkN9ic+LgdltHr6EmvQ2d+vd17g10ZZVII+HF2V8/fFbB5X13aU/cU
0E29eeKSYRU8eRvstDuiAmwO9dJqq3UNziX2GPJKTgrv474revUWwYYCU7N1
Y2X90ufrtC4WMr9XZGPx8LUEXs3XnPswJAa+hW2ecD6kFA4c3z00yrIG7Ndq
6WYeiIEb/dZ3eXHtJWRM6nT8g189bLrZHv1VY+Hn5i8KXZNL8fos5YQPU2tA
75SW1dy3MXBf+lz7wk4RGlhNuhyRLAGtynVOQcqx8HHA0HDf0VLc6vJyZPfy
SvizM+PV2ktXIPPGxh2xK6qwpuvL24cdK8Bv8Ty9qs3X4M+vmfrqIil+7OAw
/nVrBUh66ynYe6fAoTGRnfU9xagRpzmup6cYFvZqdYuR3oDv0Td2POkmAfEJ
xX3vdMSw4RhY1R6OhuZ7p0cfkOmfPrOq/R03SUC3/57wrPRIGDZmx1PL3+Uw
vedCsfmtKtjSz96pZ3g4vPB5G9G+thjsOy/Zecy7FnKH39vX1SAMlm5r8Yy8
8RwGqe00zvxVD9/n+me23RwKtku+Lx6bU46mB+fnt5NWgaF4TMLExnAoLlyY
/TtdhKtFZk9PuUggsVvKZY03kSC/87SVfjcJlnSMd3+gK4Y67ZtfJ4yNhjHD
Hu/eFiTG3Um+8isCxeA0qTXwjNpVeLKl8Ob+7xU4wdS6xLdSCpnblLzTZefg
a7LQqlimU0ftzZlwQnYfrSKmFUfeC4a6FOmFuhPlcM4+fNaG7tVgvencbbOg
QKgaZP1nX49iKNIYfqcVa+HrU/u1Gh0DYFfYL89nMn4aUjZJpauaTA/Y6iqv
9zsDThP2H9OdKtOvY52H/BTLzvXVkbdhX4NBsbGD2+qLYizZWbpmzUUxjPwa
+ndBvwhoPnOkT72u7HWNfu87yO7DvjEXel03ioY5NYu8IhwrsHnb98ZTK6pA
JXfL4bOy+3s/vHnJdtl9fXljU2fbv1IYo1mvcu6yH7wImL5tulwJ3NPbfP/+
7xpQcGuM6Kp3ClTkLik0Dy+AIyGrrbNf1oPbu/OnDbR9QLXiZ0KZWILBA1/q
mk6V8UNXpTe3Zd9zWvI5ywAXGR4NXXu6OV0E7Qa6VE+Rnf8Hw1X9NcsrMaTu
/FzP0VKYcv+3aKOsDn98ml3y0rkcxuxyUJqhWw0+IaYbLbW8YHy8aS/FrDew
MG3lts8a9eBds9TXZoA7bPiz7WqzpArrOybrzMspB9OPPmYou+8qI19f90uW
4Jm+WYPid4pg+YyLXr17xMKK1Af6M5xL4fwZ1UX7nWpg77eqJ52274M5PT+k
XZlag4GlJSNWJpdC4bam+x9lffTWdM77L4oNsLTar3HJwOe45la7Xu8CQkH7
+YHbc5vrYZzHcVG7fi8wBe8taRNyBp6dGaNifK4epom/bdbOe4lZagb9tDf4
wBLvjsvUr9dB/zyvTo/uvsNrFeaH3WPd4fCIzze1r9dAtwv9Ro6VK8V32/BG
ysID4Hd4RfUszXoMC9wYeDD2Df5NLu2/Qk/mdld7KBe/qse9JQWKVboF2MtU
MU4ywAeOHxoSF67WgO5OrkVrJz3DTftte0fL6mdy39zC7b/rcat31T7na8/R
yPmOfsLGUHj85HzYfP96VJuy6OmjuJcYd7O231cZnrgqJdob36kF/c8rGo2V
i7Es/tnuh9MDAJqmd42rqYHYmcWrtExL8IeWhpy19BRcCH92xr9PNahuqL/X
wbUcHX3+JMov9IYi1TeLB0eL4fE4jVfhF8T4we142eTWI2Dvv9JzuEop9NC6
MHZgfA1uuGra18H8APSeKprlpVuNnyaH393jXI4if49ux/p5wWlbnag5f2rQ
7PSDI6v/fMLrzp/yXAaeAmPl5mfJd2px/UjTOPduxYgr81BH1kcF61JK1hyr
xZAP1vL3K4vx5co7ddIRYbCp6PTamPk1eN0P2jdcKEUr+dfro2W46pbukZXV
vgr6L9LwfVdXgelvpg/o2t8fjDcrjgqNEEN4jkXCgVAxpu7cJ90YcQIe/JnX
6ONVDl5JGR2+qsl0xeur8/ss8IYR0r47dxS8g7miy18Gpdahnf3Hq9HR7tDx
RrsZO/9K8fT6DtusWitwg22mxh9Zf2kOPHM9tXs1hs75/cb1RDl6Zr23HinD
Bzyq8708uwpjh9uUDf9ZjrU2fTt7XQyHsbothq5vJDhxcOt7E3MRdrPTnzND
xhejVbw/NNVXQPMhzaYP7aqw1dj26a9+/lD5U6Hl6YwSmHN/nH+P6hrMv7rM
7JTkFGjsy5x94sVLMO6XETM5oB5/eaKPZJ0P/Jh/flbgawlW+B38/Vzmlyd6
NY0LluGYgd79bYM3S/CAVvaz9IciNA7u16yYFgmd9As93/QWoaNfU/5JOSnm
7rW7UWZ0BXLe1NsOUSmGsGUh3+6iTGeOVZiVK6ufUq1QNZsBLyBmzbSE4m/1
eMV2k9Kt4DPw5nHTpN86YmxYWnA9VobHdlc8etvJ+OJTmq3j8YgKVNcMNTxr
WIVdO+3Z9arvNVCwjJ44a9hz2Czqaxql2IAi+aGP8Fwo/NRp1ZDxMTo6yvWV
8TM+agy2buuRAu/odThBr0Msv/7eQvgc3EqfAxPa0OeU0t+FnvR3YQX/3Q/0
PaGavids4e9ZSb8L+XcB8u/aR+eAyXQOYMHn0JXODTbRuYHiPjq3SXTO4ETn
DGZ8zk10X6CO7gsM5fuiRfcRJ9J9hFq+jzF033EF3Xd4zfddnepE5n+FOgHV
SVQn13SEuoJXVFcgXUN1FUV1CE+pDiGd61Ce6hbuU93CdK5bUYZQ53CL6hxM
uc51qS9wHvUFLOS+iKE+whDqI1DiPupDfYc51HeQxn1nR32Ks6hP4T33aewH
oa/hm7/Q1/BLjvr6GOEAZBUJOACWjANahBtQRLgB9owbWwln4C7hDHgxznw3
FXAJOoOAS/CMcWkl4RhqEI7BZMax24R7KCHcg6eMe86EkziXcBLsGCfVCFdx
0iwBV+E34+piwmF8TzgMfxmHVxNuw+OpAm6DEeN2W8J5kPMRcB4anQjnHYkX
YMFOgRdgDvPCKuIR+Ek8Ag1TiEcOEO+AepDAO1DLvGNPPIUTiKfgJvOUMfEa
phKvQQLz2lXiQewrEXgQrjMP/nkm8CZO9xR4ExKZN68Rz2JNrcCzsI55dgXx
MuwnXsYI5uW9xOPoTTyO55nHRxLvwy7ifVzFvB9KOgEukU7AdqwTZpKuQAvS
FRjAukKtRNAhqEU6BC+yDulhJOgW2EK6BV1Zt8SRzoHMIYLOQbEe6ZxFpIvA
inQRTmRd1JV0FLqRjkIX1lG3SHfhY9Jd+P0I6a6HpNPwBek0HMI6bTfpOnhN
ug7vPSRdN+CsoAMhjXQgTmQdOJF0I8STbsR3X0g3epPOBA3SmZjLOvMq6VLU
I12KyLo0iXQsSknH4nPWsU9I92IC6V7szLp3AulkPEQ6GfVYJ4eQrgY70tXY
gXV1W9LhEE06HMXGpMMbnAXdDl9It+Mk1u2FpPNhLel8HMk634l8AYwmX4DN
IvIFz8lHYD/yEXiWfUQa+Q50JN+BJ9h39CSfgtbkU3AY+5Sr5GtwFfkabMu+
Zjn5IDx5UvBBeJx90CryTWBCvgndNMg3/SCfBRXks/A8+6zH5MvgHfky/G1N
vkxeR/BxMI18HI5hH1dDvg+6ke/DqxXk+xZuEXwiHCGfiJknySd27y/4Sowj
X4lt2Fe2kg9FF/KhaPqvDyXfitPJt2Iw+9YQ8rn4knwuWrLPLUwRfDEOfyf4
YlQ8TL744DvBR6PJT8FHY3sX8tEwTe5YV5nuWm+1ZEqPcDF+v7Zv5tUnO2DQ
cYNvqhY1+OnivjWbEktx4YkJS+Ij94EqvQ5/6XUYy6+Pos/BnfQ50DWBPuf/
AyMLHFY=
     "]], {}},
  Axes->True,
  AxesLabel->{None, None, None},
  BaseStyle->{FontSize -> 14},
  BoxRatios->{1, 1, 0.4},
  DisplayFunction->Identity,
  FaceGridsStyle->Automatic,
  Lighting->"Neutral",
  Method->{"DefaultBoundaryStyle" -> Directive[
      GrayLevel[0.3]], 
    "DefaultGraphicsInteraction" -> {
     "Version" -> 1.2, "TrackMousePosition" -> {True, False}, 
      "Effects" -> {
       "Highlight" -> {"ratio" -> 2}, "HighlightPoint" -> {"ratio" -> 2}, 
        "Droplines" -> {
         "freeformCursorMode" -> True, 
          "placement" -> {"x" -> "All", "y" -> "None"}}}}, "RotationControl" -> 
    "Globe"},
  PlotRange->{Full, Full, All},
  PlotRangePadding->{{
     Scaled[0.02], 
     Scaled[0.02]}, {
     Scaled[0.02], 
     Scaled[0.02]}, {
     Scaled[0.02], 
     Scaled[0.02]}},
  Ticks->{Automatic, Automatic, Automatic},
  ViewPoint->{1.3454777346510731`, -2.4103471744067355`, 1.9570171599624986`},
  ViewVertical->{-0.28189575178065673`, 0.5050002770636529, 
   0.8157876594394231}]], "Output",
 CellChangeTimes->{
  3.745642296946167*^9, 3.7456423433248816`*^9, 3.745642454985157*^9, 
   3.7463286861337347`*^9, 3.746329924975077*^9, 3.7734531798815255`*^9, {
   3.773453392300495*^9, 3.773453400486074*^9}, 3.773453448959124*^9, 
   3.773453812342745*^9, 3.7911036520022984`*^9, 3.7911037563839903`*^9},
 CellLabel->"Out[33]=",ImageCache->GraphicsData["CompressedBitmap", "\<\
eJzEvWd4HMeVNYwFKTlv8u5a0ZKVSYo550wwI2cQOaeZQc4Y5ECAACNAAARz
AiYggzmIFDMJgFkSg6ho2ZbtDd7d9/1zvlPVPTMANNi1P3v3xfOcnp4OVdW3
z7n3VnVNY11ISnREQkhKTFjI605JIdromLDk11dokrhp1F85OPxVNPE3rzuM
5jocHL6ziHFw+GPXv5HLUYiMjHSw/I0Si9FiU+rIBznK5XNDtomyxff/9rT/
flvSyEV873/08L9AA+Xhzw2y39dDD5Kfo+2cmK58/FIWIvY8Z+egtJErHmWt
OEXZ8Key4T9lKfqIiIgEZcO/W5viKLYOqy9O+fhXuRwtDhC7BcS6ajXLZnl+
vHLGP1uLVU4TX8Wn9bRBtVn2O8Qq5/7Wfm2D7Gk9Q6lhaAvUUn4zbL/1mp4b
2mqHQa0Z3EpLOd/Yb82PrafZLke18dcj1fwT65Gj7FxLlHLQF/br+7uh58q1
aOWMz6z1yer+3s712c5Ra3lqv5ZRtnOtrf47W1ut2+y1Xz3jkf2SXxqpFNkq
ddvHQ5suD37VzomjrSeqlT6wX+lrds59znpuuLLhnp1K3xjxRLFJPfG2nRPl
N3tnj7aeLesOU7Y2jWQV6ZzH2qlgtG2b9YzX7ZTyPetlho5c1R/rCt9SLmG4
eceMVO8w9oX8+S14w44p3rde4g+sa3+Bql6zf7ETrHX80LoW/OfX9qqdC5ts
reBHtjOsdzzwz6/0JTuVym/DapZrQX9+fS/Yqc8ekSdaK7W5V/VyG4YWO2KE
tVf9P8rld+7oLGsdP7GdZG1PgHJuozxI7Plja/upnYudO7QqubZhZLvaXMBP
7Td9/vCmD4mAatN7rQUvsmNXpRLrOf7KOV12Gm8vMVhgLedvhp4hv/kpB3VY
bTfsPg9KHKzbFtqxw19ba1FLNNs3x0o75/6N9VxfZYNxpNasGunsYVflo+xq
sd+GdXZK+VtrG9Rzj1iPcbFzuC3GeysbDsrlc8OrcrAe5zxSKcOa7qXs2j+S
CWyReL2dEv/eulctZ499E3iPdO4wfnoqu5pHao3PiFf13OByrOVJhyzlskI5
uNF++wKs1/GP1rUfKOUOqctB9S9qafX274I8JNBa0D9Z175vp/n2HMVS5WPH
UAsp9rAWtsG69jNbEVZr/WjkYrfat0H40PJsTsF+KZvtNC7KeuIL1rXn/7Rr
3mS/cTHW8l60rsm067lBN1feRXm337fTuPihRQzTgT0frjgP1QHaJ4KS6PwX
Ooyzrr00tOHD6nIaXNcfm3cNvUDd0KqGSWu09SKWK0UE2yn2F/atn2wt+Wd2
6rUXBdaOXMdrdopIt3PcP9qOG2oKR5tT/aPt9Yr9C8u0c+jL1jrWDqpDWs5e
SiaPzBqpnGE3Yc3IrR6hhfb6XRkjnS7botYRYOegYcSX+wrsHPeqtbDVgwqT
JvgH+80sslPKz23brM1XJaUQyo6DLx6pHNkaJR47aL/bBoFyO+e+Zj1XrTlx
pJrlQWUjXsZ3rlgVbJz9vdXWIgd1GsSK+Bx0esxIzdlkLeAN65rq5iLtV7nF
etyb1jVV6uEj1bJ16DnDfOIy5aCQobtsxWy3nv2WdU09J2hEM1uP3GZde9u6
pgaBAPtXOKgHaS1vy9BShl3BEuUgv5Fas8t69jvWNfUcb/tt2Dv0jGH6Xqyc
6zGSxfbZaaPNdsMS70VKYW52CrPXRdqrbBvCXdtVqYU527+qFjvnvms9V0nA
HdbZaYjRzonv2bZZGzhf2bXafvXmkUqR1S9QNqy0U73c32bn7DHWs9Wal9uv
2Z57Ndkpb6yda5qr7Fpqp129Ixcx5N6rRSyy37jjdkoZZ6chc5RdC+w05JTV
DsOqlyfLHerZSlOeH94Gy6etoPF2rmO2w6APOwnrMAuftBZmGztRi5hh3xQX
rMfZRgJmKWdMs1PppaGHD2vtTOXEyfarumR/8yRrkerpSkPEbln6Rfun2fyd
rQDlGh0m2AqwY6Ozcmk/sxyldxjsSScpG4ccMm1QHUpObIk8Aufs32yxUS+L
Ugqc5pMHS3sc7VQyjApyu70ug23U4rXBzbKm1EMKOG07X1pTNAgqHNmknFGI
bvu/Ds9zNVfvYPuzFDLeapdhw/b2ukR/7DjVK4Pb/fzgXYPbrgj2O/dMttLR
atNsxLT9hwC3ieXzXP4nr8kGXqTe4b+7wz/48y/HZippKXkju+WeocnV1KlT
LZSY7p2FWPO/Icb8b7x/MeY/jObi37kj2vzvmOadrbdWOUytP/xLNtfeOXJH
+3/X+gy2/p+JfyEfLct/5SVY8Zy8tFHi0ng9WSNez1/K/MN8k+0hhNH+pSg8
eh7TvVIQY/gV8Wus12zCem0tYozfOiLW9FtWF2v6HfF7AXGNpn8Wl2T6Z+Jf
BAT1uPwel+Kq/00UqldbZ22PzWP9sQMX//3FDtn1vLWCo8rFD79Yea2OvNYk
R8QZvnL4CWINXxO/VGD8hpe9SV5+rPFXxK9pgl/z8zf8FPiW66o1pBV+z+u1
Qpjgn7l5unfm4MsfMWzYe5r8FzCC7XmMMqj3U3tGwAwvDeINnxLPiM+Iz2kR
gS+IL4V1aBPCSPsYf0m7VAu70Hi00ihhHmGAQQYixD6VMGS96bfE76RxKBO9
9UqG8X7Y4MXgdPTPscL3rfbeI7//SK8WbsXatWuRaPiY+AQJhkfEY+IJ8ZRX
SduwxEHWcRCM+YJCkdYxCst8BWdtFa1SLdgjLv6XwjDfiLVfibVfi8VvpJ2+
lXp68cUX9f+VGf6k0X/14ocNTclvPxy6TXq4RnWbgxr9SAS1C/MDxJbvgqb1
PjSGB3DRlBClNMtH0jwJinl4LA3EJqgmkgYSZnpGkwgTSfIYv1AhCPSl1BgX
xq9HDTUOi1mvrZFc5Kfk1K+lC0rVO9j+LE1XrvA73XN7A4HfSQxsT+6GHfkD
OyZS+58OluD617KFlirjyhugbe0nBojbNNgdGuwucQ+ummIa6wHxUBjOUVhO
2spKLWm/Jw7ft9hOpdYzWoe2M35OKm2Es6ZK2OxLnir0J1hGOEgTUlLO1KBo
kYBYjzP+UpLrGy7j6K/owi32k5es5PbWZM1h8L4Jdtljy7jkplqrQZSA9zdD
DBJfUY8kw3XiBnETutZbRN8QI2kNipFoIF6GxnCfJQ0ylINiqe8NttQghhFG
yTLjM57nrK2khTYKpqliHCUFqJijShjN+KVYfPWcNNgozPBO1g+5apvexg+5
/iHUsD0L2ii/f8+qGQvmegURwcKFqBr6KRIqtiPV8CFSDJeIy0g2XCGuEtcU
K7XeoHWGWckwQMsUEkVcV6gkbCQs9YDWVq2kuqmPv2slo7CQtJJiBU2lao1K
4byMn4nF56O5ELaKN31BfCkgbGr6UlooaaiFJtghxPsj28r27KtkGFdGY76X
P+Z5BSDDeAKais2KoV5EYsUWeGgz4aHJQprhPI32AXGBuEjDfdeASTSgrvU6
YTEgjWfoo9EKpPG0BoVm3zXg94cYUBjPRVMOF225NBI/HbmokCyqkHZMkGzj
cjQXgnIJpmfEZwLy22fca/qcrmqGt25wjLeYytb9/C9sZntWpx9ms+ewwNsX
OaYOZJs6iS5oK6pVhv0TbViDTONxac904yniNDy1GTRkJg15ThozbZAxv8PG
1itkIdnYOoiNhluOcNMU0NfpDP3EwBB7alXf5sqgIGwmPl20DA5GEtL4CfFI
2OsxFeyiLZOmTTAKXj6Wn4kCpie8rkTT0+e5+JSrM721FtNZg5ZNl+NGtpvt
oWW2QjDxFYu8PVmor06LPLORMCHPZEKuyaye/Ta0lVXIMnYR3UQPbdhLHJN2
zDCepA3T4anJoO3OEGettrRHzOTWy6odr9psSf/nptELM9KAffLTjcRUDFbI
darbSGMaSU7jfX4+EAQ1PhSLj3gdwpoawpWWpRlHCdM6KrZNND0aDY3p8XNc
POEVzfTW2PFow3pyykMkZWjH3kCgzZCpwwj4Ayz2cSXcUNh2kDiEgrbDxBEa
OJHQIKmyXCXkq1yvoKGlsUnaNmQb20lawkjyfsfgx2noNGlsSV7DacJm8NRB
Bk9RDZ7cajO4uyaPhsxn3SJxGS0NnmS4JQ2uM/Y7cjHAzTrjbeKOBG3uKIzO
zVrF7LTyA37S8K7aEm7mPRC3wAJh5I95U0yf0HVoTZ+INX4+4tFlyt3UlukH
G98md2U0TJmRMdqaxdlbc/jOkM6waRzyFmmsN8ZRoflS3/W8O6Udu1DSLtCM
4vbdxB4Ute9FUds+Yj9SNpaod+d5md/qzUegNx1FvqmFsmglDI68XUbGqxze
uBzrjeuQN22wSry0qfKGWVQy0k3z0GQrN8WR9yiHbUyW7uaqvGPuWj2SjdeJ
G8RNJEnc4glJxj4aJcnYTwyImydunbiLd0hFnaoWcfPonrTFYodIHXSm+8QD
Ae7gUiweCjpoS6R8xF3iOu+7SShLZ/4Is7zjh9w0O+mkWFdF8/d2HI+SfY8e
vG3Q7fwjNlvr/ic7t1qZ/fndJGO53xrRYUBlZx2vtaKznk62vHMnyjt2oqyj
gVxoJJpQSj6kbixU7/tLXC+icvcR++GniyPiUWA+RC4cHsSHo+SCwolck0FQ
QipZEEKqeBAhvLQpkgwWt6mqWBHiT1TPeZZcUPiQQhGnDBKx8JrumlxSIQ8p
RkYh41U2Ndl4jSayUUPSw1FyY5TghoUZgimm23TwQthuWjpTbRG33+HWO3Lf
XR4vtpEkapeGaypTkhTI4+7TeklmsoeY7R0nrD3kLozoLN/7y/LC/mP/YdPW
ZMURKk+H8cIRTn4rHVHdvYVVVHVtRVByGBFOnmxz5GI7G1nRuYOoQ3pVvkqL
F5C2UU+qkDLtTYoLaaMLadtNt7EH/rpYSZUC837iAGlykDQhZUyHSZUjpIlC
l9xBdLH4D29tEpGsugCSxeGHkioZBkZYA7MVA7MVA/2H4RR5clpG2VSJs46C
MLSI8PsiG3TX5pAipIzxEpudYrzMfYIyKcarxDUJUkbS5wb3JZtuEreIPhX9
vHh3bYHCTbFaKOgjKaQQiZzj92STJJAAN5jvcPNs7xgLJ4Z69v+V+2+byxE8
gjdYFbAcm3s3ElW8lNqeakfU9GxiLZu6a4haEqIWwcmhjuRCKLPsjKoca0ct
oyoXFR3biO3EDpS316GsvZ7YSTo0SFqUtJEWbbtIhRhJhyLzXhSa90lK6E2k
hEmhRD4p4atNgI820eL2fbQahx8hx0g+GAUfdIIP0oVkDYopmWoiQF7wRDKD
KWe6yo00gxJbLBmYyGg9tOweGJkQSDALMzKjJTlSjZcUboxSuGEiN0zXBF9M
1+Ut11v6yNzGb+I4yREJSYA+cXDf95Bi7uf3OT7R9u/8u/8bd942O0SZxPHD
79x5EQO2Hy/HNoFj5dh6rIxg32VLbwWd2ubeStJBYCNRRVYQ3dXIqs60PPWg
m6jBxs5aFeyJVXZs4S2r7NgqeVHevp3YYeNEGznR1ogAXRS5EI1iczNtSWYo
uvpr+GnjSII4KynySIo8I/2EkX7CSD9hpJ8wGsgMreRDNrmRbTQ7itjCzCRr
EDUyDaSGoYeE6BWsOCYWJ5h+CVrIxJwdnHTjGeIswcTceF7QwpGLC7x6wQoP
ug3LsIiHNpfIQ6rpqqTENdpAfHfX5kuCSJqM4u4bo5FqvsE1803emTTzTaS1
KZjrE6m33hQbG5TH84MyvEG/TPjjeGGfALaJNl7KmoNt+Glt4BKs3bAEdSdL
EJEeQPgjPC0AO06UYMfxEtKCOFZCWgiUYmuvQJmgRvkoNQ3M3pSBkJRAIoj+
IQjVXdWo6qT7qOrcxGxtYyep0VFDLtQSm1HZTk6001eQExuSwrFBJ0bOxG3/
J8mHYnMTsYv+oZn+YTcKTXuIvSgg9KZ9BP2Fkf7CSGoYSQ2jQg36C+EorNTI
MRqly1Bp0carzTK0E6SGoZOUsFEj08DEg9HES+0+DOm3aTMsPQJPbSbSTeeJ
D5BmukCGmC7y+lNN9BmmS8RlCcEWMoKxx3SFV5ZmusK7L3BV8uAqt6WbryK9
TUDQRyxHY55PuN7BlhbYe9Ty9l/WXwwrwTaGae3n2aKGMqfjue/4jnWBi0mm
htOFlErDqULsHIT6k4WITPdDRJo/j6k7UcTr33G8EDuOCRSRWEXIrUlVE4jv
I2dTGnlVii09ZdgsUY7a7goSa4MgliM2dVUyL+ncyFZWd1YhKCmYCLFEicCk
UDaigvQqJ73K2gS9wkipCCKS7qaeB5aYdzq8Qno1oNjUiCKi0NRE7CK9mond
xB4UGEkzo0IzX+mJEqw0Ex4olx4ohzTLUWmWbRBgYmtgT0dyTOGZlyZZ5CvW
zCWVDRfd1EzyK9N4UkQp4ykaJcPEXo+JLsh0luvnBMm4jzTjnUs3XSBdLsBT
l03kcLP5oiDQh2LtEgvMMF9CRpuE+Mbl8+JAIlc6LOHd1UFVm6/5CzNpiOOx
UtY2DW69HfY4By3ErjN6XuiuM/lsA9fRJHBaRNTG0/pRJJReFJ3uK2lUf0KP
nUR+bbLl53jIq0kmlQokpbYfK3TEtt4iMmlrbzG29hSTSSVkUQlCU/wli0JS
AhCSvEER9HMk1QYSqRJVHRuJKropkfps7NjEDLOynS6rvZZ8qkWgLpQIoasK
Q5l5K7ENpRLbSSnTDnZ2i011RD0ptZNosFHLSFoZdzOgxSgBTVLrAPLpvfJU
75VLWuWSVtKDaTTqCMTfw1ujIXQKtYxtlkT4Ox3pLCY9Wew3ZZmOE6SWxEni
FHHaEZnmM4Jl5rNcOwsvXaZEpvmcg9h3XrCy7TzxgYDYxuVzXF7gcdnWyOeV
lM0js9ovcDnfJ0Rsk47Cxqq3/gdZZfVLw2bjym0rlSY42CYtuIQsREyWL/ac
y+O23edyuTiby5qaz+aSalaMJt9yJd9y0Xgqd9CA+2joa3UkXK5E/XGWUH88
j+KqO5ZPvgnosb1Xj/BUX4Sl+Cl37XlyzU+aa3N3ITZ3FaG2q5goYTbdWeLw
MjZ1lmJTRxmqJcpR1V5BkIPtG7FRoI2OTRck+VbRtgnlZoEacq4WZabNKJXY
QtptJbaRdNuJHSRcHYqMJKCxgWSLUtNTP2000zBfbaz1Lop1X228JF+uIJ9B
4ChyiFxDC8+hV6NBRCgVmRUzbrmtnQbJYVqVo44bZ5u6GVZNPdycbepFtpn8
M5N/5hPkiPkkS/DWpZM/6chqOy14w+Vz/J5h4xM5mN12lqVnt5+laLPazxLn
+E3BfJ9gy3NE26jK0FlTKuH+60Exe2mUPRIpE0GfH+KkBASV9l7Id8TeDxjU
Y7N8WOze8znYey7bAkfyLHsUGca15jPZvJjCLVpr76hgsxbRGV7yoqPSvdF4
MssRjSey2KaG41mITPNmiPS2hLGIVG8RJ3tzSS6iRyCPBPPhAWEpvqx8a3c+
tnQJ6LG5U8/OWqeeyVNtRwFqOgqJIjKMaC9GdXsJUYqqtjIE6wLIrEAyrAKV
5gpUmCuJjagwbUS5qYrsqiY2kV0CtQjQhhJhCq9fgr82jAiXV1Fo3Ek0EE30
bgye9HJ6ejm9cQ+xl95tP/INB5BnOEiSqURTczRxvpKn2UaFxPhurqmNaBej
hx2M4znmTqKL6CZ6CEGyXuS0id6dty7VkpV569K48YQF5Gr7iee4OMm1jlM8
YIFv4GAeqc8srbPH1F6ZMp148LRJK1let0OWRSOQxTV0IfZfJFn2XyRZ9l/I
FYsc8eQw21teelyWF9u073wm+XQuk6tFWzVWphRu0dBPnckgAZrPZGDX6QwS
x1MiKt3LwpCodPFAovFEBumTgZ0Smdh5LJMH1B9jwXW9mbRgXU8mwlO8CE/C
G9u6M7GtK4sQ46lbO7OZEW/pzMbmDoEcIpccykNtex5q2vMJPTlUQN74Ef7y
s8pchI3mYiZb2g1K0v66WMUGbSDKjFUoNVYT5I+xBiVGwaEQSZpi4zZ6pu0E
PZWxjsSplwQqMDaiwEASGXZBbyCJDLtVAu2TJBKeSiFMIvuAtnEiMayYbzLw
0+goHsmIVMBsJtrgo0sScFRmUfnoksmotm7egdz2bqIHee09/CaWPKm9l9t6
kdchwc0dx7hzoW+AJWcaFN7eGJkitinv80YghhuJcfBDEuPgh3ms+OCHuTh4
USBHgJsvCrdx8GIWDl7IQny2lwTZggMfZGD/B+ko3pYoK3XEvnPpwgedS8fe
s+nYczYNMRmeFj1wlfBAdLonmk9RJrtOppIuu06kEMloOp5CJKPxWIpI3Lmk
F+pNxU4FgkI94viIFA+yxgM7ulOxo0sgjfu2d6axS7etMw1bO1IJ8ZmOLR0Z
2NKegdAkT8ILITpvpUvnSNL4OLyJKlM+ocdGUwEqjYVEESqMxSg3lhClRBlR
TgpVEhtJpyBJnRJSqURSaTMptIXYqlDJQCoZdqDQQBoZdpJGKpWkP7JkXNFE
LBP6IeNLvAhfXaKqJF+dhkLJNxuR32YiyCCJNu7RwTdJR0Pkt9Mn5bd30LT5
HR1EpwWjuOgSeUJHNxb5+lkczAQbP6wdKcWFKM/NRllTJds0YvUZDHN1nnjo
Uj6RJ8Bthy6JtOXQpRwc+lAgW4CbPxTx4xD5cuhipoA49GIG705CtufgWSwo
2ZaAgx+kkkfE+VRyysPiSeIyPXjCvrOp2HsmRcHpZMRmuEn2x6S7Yc8pLfac
1Ioc6oSGFe4+nojm4xoBkbkfE9uaerVoFOgRxzVw+TwiU1xlGREpbqjv0qJO
QueI8GRXlRphSW4O7yJM544tbclECjabUxCq8yB/PFFrTkeNKQObTJmoNmWh
2piNKmMOkYuNhjxUGvIJPSoMBUQRyg0KnTZoA1RvVGGlU6nwTIZqlBhqUGyo
5SfpZBhEJ+mZlPzJX6tMYROZkyKpH8rk3U8XK4crC9URbPHAo0A+8CDajhBH
HbloFXxoM8AvSUP+aKFvp4MqaDdyc0G7CQUdVoziwkzJ6zvauGZBOwo628km
XwubbFNIfzGIQ8PyINvvUabbcT/u4Ytw+IoeR67Q/STk+vCWHbmcS+QI8CqP
XCahjlzKYiOPXMrE4Q8FMgQcuUinRMq2J1r5VLY9QVooIdudPsrdwqX4LHeH
v8XB88k4eC7JigNndYQWB84IaLD/TCL2n05EXIYLYtNdEJfujH0n44hY7DsR
y6B4PIb17Tkegz3HYrFboDcWzcSu3jjs6ollfVEpziqHIpPXs9H1HXGoI3a0
x2F7exzdVFu8wy+wrS0eW80JKhIJDenlSrghVOuOzaYk1JqSUWNMJdKwyZhO
mmWg2pCBKolMIpt0y7FSLlDjS/hjgyZAoZyhBGWGMoLey0DKGSoRoBHeS3ow
i3GYS4lFGEOuvzZC7S2ypygGIsyNcsxLjHcVmXcTe+TYeJH6hE19Tu4oHpTT
HfnpEkiuRBS2H1XQcZT3s7CjRSxaHbkwMO1P1lqeUPgna609NRuXBvsj21C0
XFN+ZPCTYQxajCNXC4kCQo+jV/OJPCIXiXlKYpOYK1LYlivCLbVcyUTLZQmx
7XIGed5yOR3lOwbRaEcCjn6YSqQgMcddvaFHLgife+QDHaElNDhyXkA8Czh8
LoGLs/HCHZ6Nw6EzsQpOx5B9GetYR1z6Ohw8GSlx4EQEDhwPR2zaWsSlrkFs
6lolY/kBYlLWEmvQ3B2B5q4IRCevJdYgKnkdGjsj0NARwep2tkcwGLZFsD11
bRGoM0dihzkK283RRAwP2GaOFcHQFIcw7XoyygVbTAnYYkzEZqMGtUYtoUOt
QcdjawxJdCSbDElEChmWSqQRCuOE/YK0PkylBLv8LANaGj92GBWm2RhWSoaV
Dkq1RJwks2SnsNS8VQ5MlJh3EHVEPdGAkjZyrK2JUB7JFbftIfahqF1gP/yT
Yok4trOo/SC9d1HHQeKQisPcl0AoUZNm9k9OQHHn0UFoQWp1+bChyyEB8OdD
nNeQ3MlGPSVy/t0Q6h25VkQU4qhEAaFHy7V8Io/IReu1HCIbmjylgyU+DVcF
7QxXM+hJDFdIuzob7crrEtB6ORWaXHd12Pl70OS4ofVDHVouarnuCk22gAta
LwiTGC7QLbV+EEMetJ6PRovAuSgFZyN5wNEzEbTZ0TPhOHJaIAyJGasVF5m+
WrHZ3yE+bRWxEgeObcCB3kDs792AfT2B2CvQHYg9Al2B2C3QGUg+rkR00ipi
JXa1B6KpPVAMU7QFMsKaAx1+jJ3mYNSbQ8jLUNSZwrDDFI7tpgiEa9dIPm41
RhExRCw5yUsI1TjzEkI1LtYeuECIxoWXEKJxFQs3h7cQrPWQ3FQ8YBY9n/CA
ufR+igeskEG3kJwskt6v3KDkbyLgbhBdAV0wyszVcuBCDlqYNxNb5KCZGJQt
a9shBmOJnfIZkPVxcXszsRsBSdFEDNf38DPW4se4ioDkWJR07hfjuJ37xeIA
7V7SeRAlXQdR2nVIIq26dGjcfG1k6r03NJZKtlp+ID+YhB6RS3D0hphgevR6
EX14y/VCooDQo/V6PpEHw/VcIofIhvF6FpEJ47UMaPM9oc3zREV9ovqDTlSQ
g8arqdysRk+Hn0Gb6w7jlSQYL+sILaGB6VIiEU/EQZuzHrqcddBmC6yF+UI4
EUaEwvxBKEwfhMB0XiAYxnMCQdBmriJWWuvQZDghMV1BQprAChw+7oPDxwS8
caiX6PHCQYFu9jyI/d3e2N/ljX0Cnd7YK9DhjZik5cQK+bm7Tbj+5jZvZoRm
kfpH6VYQyxGpdRKjadqVjojQrhqldMnCNasdxHINtrZGEEJCW1qjHN7G5tZo
IoaIJeJQ2xov+Cl5Gqxxp+vUYVNrMumZMoiimSpFc6wUlXkhuxkV7GYEav2J
QFSYy20jHqRnBelZ0VZDbEZ52xZi66DHlHXYkBRJRKk+YrRYR1lHE7FLYBTK
OpsdudjNRdcesdgrFvvE85zqIqvfU2Z9KPd98BRpy+R6e6wcluHJ096x9hIc
/p50XIpEfQApWYKWG8VEEVGIVokCGG7oiXwiD8YbuUQOkQ3TjSwik8hA5U4r
HcU8Ll2+B2Gh40+gy3OH+VoSzFd1Em1XNWi7kkgkEHFovxxLRBNR6LgUSYSL
WRM5q6nIpJzVSMpehY6LAei44M91JyRlOVkGSHWZK4jlMJ/xhokwnqbHPsX+
q+GkBzPI1hPu0KQtVXKK1CXQpC5Ga68zsQ6tPWvQ0r2aWIWj/DzStQaHu9bi
cOc6HCLikxY5IjZpCe+XOD1Wt8Ti5xwRo1vMhXaxw0Q0G12wy+iKJqMbGg3u
aDB4EJ6ENyI1pK1mGSI0K1HX6k8EYEfrBmxvDcL2liBsawnG1pZQIgxbWsKJ
CCJSMFjyN1SzTnJWcLemNZHQkrMqb1tTUdUqeJs+iLtZar8mjymAr5IK6ALE
KAtRikryVozYKWPCQSoffyiedhFhyuN1ddpFYFI4EcH1OqIe5Z31Yl7XTjFf
p4FrXY08vbyrkWjit11i1ld3s2Rs4bC5nXZeNfDqyIy191NdZbTkR8P86DK0
3CwjSiWBZcDW+6P1ZiEMNwtEsL2pZ0A23swnSN6buTDdzCFI3ptZJK1GrXkU
2m+mQaf3UAe6lScm7TeS0X5dhw4JDZGIzmsJRBwRi86r0ei6GkVEoutKOLqv
hBEh6L4cjJ7LQei5tAEpOU6j1OdDKdlL0fWBB7rOu6PznBs6zrqxqo4zrhRI
+2kXwhntp9ZLtJ1ch7YTa4k1aDu+Bklp86FLXQCtxHxoU+apzZwAbfJcaJPm
QkMkJs0j5iNRNx8JxGHzShwyOxErEK+dp/BYOx/7jMuwz7Acew1O2NPqhN2t
K9HcugrNLauwq3UNsRZNresIZzS2uiBKs0TyODJxKXa2eKK+xQt1LT7YcdSX
8MP2o/7YdjSACFQ5HWLldKhmreSx4o9jyeU48pjJd02rGC/ZZNAqrlhms4o7
FllDsNZTEZ4Y9vFjaixGnKvalNHnjepzjo3tVUS1eMpG1DqIqSKbeVqQyueN
nVsFHLnYxluwsXO7mHKGyq4dKsRcxcquejqSyu6dRIOKRgvz7P1e6ZVB8d7e
g+6x1lOUbOGnQ2h79OZGUraCKCdVS9F6qwSGW8WSuuL+aPV+MN4qgOmWnsgn
8mC+lUvkENkqZXkxDYlI0ntac68kvXC4nTeT6faS9cqgS4reBd0349FzI46I
IaLRcz0KvdcjiHD0XgvFsWshRBCOXQ0kNiAtz8nySDMtdzmOXfJEas4SpGYv
JoWXiCkpWYt533rPrUfvWYF1Cs6sRe/pNcRqcUz6AjrwtPk0bHKawrvk1HlI
ShGYj6Tk+Y7QJc9zJHPniZnNunkwmpxgMDqh1cD6E7VzHd5AgnYujhiW4jBx
qHUJ4jVzEJ84B3H8jEuci/1HSeOjy4ll2Ht0KfYeWYI9R5ZiN7c1H12BXUed
0HR0FcHuWOJC0ncxGo6ux86jLoQr6o+6Ee6oO+pJeJHK3pLSgs5hiauI1QoD
yWGxWEfjh2jWD5qxJXMQkfW+LBJedvyTiBSEaN0RovNCjTkLm8w52NSWR+QT
BdjUXohq69OUMlSJ53YdtufGVZ3VCEoOJkLEpBeihqglNqOqS2ALK67q2srG
VHVtw8bu7QLiWXP3DsH9lAgZhAUjHQb/pGwwbYcxesKwg2yM9Yh0wpGb1WRt
FVpuVZKtFUQ5GVtKlpYQRTD2FRIF0Bb4Eb7QEea+PLT15ZKlOkvGwnU60b5M
JBV4Wp1s561UIgVdt5LRfUuHnlsa9N5KIOKQqldMnaZfixM3w4kwIgQnbwQT
gcQGnLoegPT8FZbx6vS8pTh5xQMnL7vhxCUXR5z40NkRJy+KzkoGGZyevQjp
WYtksemZixwsU8TSM7gvnUhbjLS0hUgVSF2IveWL0Vy2GE2lZE7JYtQXL0Ed
sb1oCZJ0i6Rvf04daXVQZ7+Jb5bRV3ePX1jZMkpdxsXPJeYI8FusXMbwewy3
K7pTjotMIGMTFgnwW0TCYod3uVyK8IRlCE9cTqwgnGT525hMKE43VDrdzUyG
N6tJhCUJFo631pBAJMrxhFCtG0nqgVpzKmrb0okMIgs1bdmoac8d9NimUHkE
2EHCdpSiurOcqJATHuQUrc6NqO4Skx2qu6rZ+uquTUQNqrtrEJwSQoRaRq6C
U8J4k6q7tyGzWk4oGcrQl4cwdIhPtf3k5kVb8vq3cI9aiSO3aokaHL1VTYpW
kZ4KTQ19ZaRlKUx9JaRjEVEIc38BoZcUpUgszKxq1KKjP4vM9LL2b5ILPNHV
l0akorsvGT19OvT2aXCsLwHH++Jwoi8GJ/uiiAic6gtDRsFqYhUy9CsJJ2Tq
V/Bzhbw9mfplyMxfijPX3HHmqivrOH2FvDxzmYuzl7g496Ezfer5i87IJEvF
KVlZS3D2nAsyM5cgM22Z2qzXEblyOiKI7QEzsNVvBjb7zkCNzwxUEeXeM1BC
FBL5XjOQ7TkDmR4z4LF0mhIi3KZD4zoNcUS0yzRErp+K8HWTEbpmEoJXTcTE
t36G8W/+E95/458w7hf/iLGv/yOWzp6AxTPHY+H0cZg/dYwl746Pm4+4uLk4
sH8F9u+nC95PF3xgqSP2HFjiKOjsMAlRJHQ0id14aBmxHA2HnLDz0EpiNeoP
rUH94XWoO+xMuKLuiBsiEpVEXZB6RwuzihZmFC2BdsgdaSO3QQxIxJHMztbh
2M1mHTaLJwBtaUQ6NrdnorY9mxDPJPMJvXy+XdtZhBqJEoQkB0hC13SViUk9
gtiWzlqwmIqYEoxN3dXEJkcxh5k0F7OYN/VsRtambAuTLa+nGeJbX/oOqa2Z
ru0NA8rb3v5+SKLgHrUah29tJbc3k9u1ONq3CS191WjtqyK3K4kK8ruM/C4l
p4uJIrSR3xsbk2281iG50JtcVmcEOPwd173Q1Z9BpKO7PxU9/cno7dfhWL8G
x/sTcKI/Dif7Y3CqPwqn+yOIcJzpD8XZ/iCc69+ArAInB0tOm6VfivM33XD+
hgvOX1+P89ecue+Dq84Os3DhijMuXnHBh0R2rkLq3JylyGEe/OEFD2RnLUXP
9mVIXDcNCWun4VDYDHnMvuAZ2BM4A80bpqMpYDoa/Kej3peE95mGrd7TUOM9
HVVEhdd0lBKFntOg95iuzAJZOhUZrlORSuiIBCLOZQqi109G5LpJCF8zEaGr
JiB45XgErngfAcvGwXfpWCyfMwHLZo2H6+w3sW7a61g16RUsn/gKFo9/CXMm
vYO5hCh/wcS3lefucUxdYuOE5967fzH27F+EmLjZNLFYvoXmA4ux68ASNB5Y
SixDw8Hl2HlwBeoPriTxSf7Da4n10rsL0tcf9VDzDx9bOt2yYRDxmUqL4Q1D
JLYao+WInGhGGAm/tU1D6NTHXqnY0p4uH59uIem3KA/jmbok+zh8n0u/oaN1
yf6S97VdpajtLnPkopzSFrMkayQqiY1yqnZNT5WYwV8t5t5syhrKd0ngn9ih
t+3n7aNG1oDtzcrKTK+hA7aH+nYgoSCMCCX/qYO+WmqgZpAONsLYX0mUw9Rf
Rg2Ukv+WWaCjKYBkdAzkoXMgVwhhlOrbUwo90T2Qjp6BVPQOJOPYgA7HBzQ4
MZCAkwNxODUQS5D/AxE4MxCGswMhODcQhPMD5H+hEnKzC5fjQp8H4YZs/WLk
6BerSSHXqI0c/RLkEnnUSF7+EnVfft4yh/m4dsUbeTnLcOnUBpzOUrxeR/xU
tMdMhTlqGkwR06BZMw2Jq6fhSPB0HAqchgMbpmFfwDTs8Z+GZr+paPKZip3e
U1FHbPWailqi2nMqKj2mIpA68F86RZab7zoF2UQ6keTGLjI/E1wmI279JMSs
nYjINRMQvmo8Qp3eR/CKcQhcNhYBS8coeprzJtymv471k1/BampixcSXsXTC
S1g+4UU4jX8BCye9jcWEK9fdxL4p72IZIfuZcUxpCPnwV0olmsvvczkbTQcW
URiL0ECR7Dy4jHCSUYEpj6PMdP5aBoS6Ix7YcUTRxfajSkDYrupiW2sIthnC
sM0oRqnXqnpgKA3TubAuIY0habrDDxGW5ImwZAEvwhtbunKIPKEOqY0tXQXY
0l3oyEURubO5u5goUVHqKKYRi18w9JQTFZRFBbI3pcvnAMP8/5DMZeT3Ltmf
Yf9faGWKNbrIH/07/K1VK25R63Cwr17q5XDfNhzp34JEakaOiRQEwzBArQxQ
KwOVMA1QKwNlqGxMU2TyM0omBe0DBZSKnlLJp1R8lP4jY0f37WwiC6lF7AgW
eSgZeRHT6ztanLyTiFN34nH6TizO3InG2TuROHcnHOfvhOKDO8HILlppHQS8
eNsHFwe88GG/Oy72ueJSvyuu9LvhKnGd224QN/s9oC9Q9KDXL+e5BXo1t1+C
6ycjcKFsPT7QKwI8kTgFx+OmoDdmCnqipqIrQnFrbSEUUPBUGIKmomXDVBwJ
mIpD/lNwwG8K9vlMwR7vKdjlNRmNXlNQ5zkF24jNHopYKt0my8+AJVOgd52M
HH7PcJuCFELH7xqXSUhYPxFxaycgZs14RK16H+FO4xC6YiyCl70nz/Wf+ya8
Z74O96mvwnnKK1gz6WU4TXyJeBGrJr6ARZOUIOJOEXlMfhmePM5r2qvwnkaB
TVPEExM1XxGR5TNWiGm2EI/Q0SwxLB43y8rwn8jlP4jRcPnIRkBmUrp12N4W
Jx5hY3t7IqHF9g4dkYRtHSnY1plKpGNbVwa2dmUS2VIZYVTE1u48RzE7UM4R
1BMFCnookK09cmJ0j5gYXSInRm/pKZVT7nOoiFX+y/RWBn/nRSj23pA24nuE
/kps+iu5pmy1Pd8b9nqzKQ5WcVjlp7yrX3YVfgLXKGccuNVEmTRQJvWUyQ7K
ZBuOUiot/bXQFIYQwdAWBkmZVDamW3+R1H67mChCx+1CdN5Wf7D3t1Im3bdz
pUR672Ti2J10HL+TihN3k5FOiWQUK48bMoqdcfZuDM7djcL5uxH44G4YLtwN
UYpxRk6REy7d8SG8cOm2By4NuOHKbXdc4/p14uZtT/QRBYXLZHGFjDwD/b4Y
6PPDwC1/FOavktsHzkfh2r5QXKl2w6WytbhYsAJZJO25hMk4GzcZp2Mm41TU
FKStUcjeGzIF3cFT0Bk0Be2BU2AKmAyD/2S0+E3GEd/JOOQ9GQe8JmGv5yTs
Jho9JiFiKbsLFMdmN2ZSSyZjA1HqNgmFFEoekek+GWn8THGdhCSXidCsn8Ds
bjzi1ryPmFVjEeU0BuHL38PaueOxetY4bJj1OnynvwqPqa/AZcrLWDv5JWZf
L1I0L2I9xSLa6UHheFJIXtN+Du/pr8Fn5s/hO/NVOE1/T/UuE1Gom4XYaFUs
/IyJnY09e5dg995FaN63ELv2LUATP5uYrjUxJWtkOhYVP48RZwH7Jauw8/Aa
mZLVH3EhGHrUlEyOcrIvskOO3AeizhAsnj4hQrdWPsSvM0ehri1GzhbZ0R5P
UGUdGqmyHZ1J2N6Zgu1dqUSaVJkyh9Ib27uziGxCzJnZ3p3r8GNs68kj8gm9
Csqtt5Aokj9CyNmUKjXmoLyOYqxVCvZCzPfsysfea9tsadqf8BaAYa+dlHL7
vk1uP4ZLpCv23dqD/beacaCviZJroOTqKTlFdi2UXetALaPSJsqtyjKqWdmU
hrbbpVRbiVRdx+0iB6vcinzRdScP3XdyKbdsHLubieN303HybipO3U3C6Xta
nLmXiLP34nDufgyyitcpmVrxGkJ9eP4CLt3zx+V7vrh81xuX73jiyh0PXLvr
iRt3vXCT6OP6AD+LipbL04uKVuDuHT/cve2Pu0wAi/WKc314JQa3e6Nw63AE
bmzzxrVqV1wtU6t5H7nMsXKcJyObfY8PIpWwcjaMKgyZjJPBk3E8aDJ6Ayeh
O2ASOv0nod1vEsy+k2D0mYhWr4k44jkRhzwmYj8hzm2k4upcmastniSVV8Xv
5VRekfsk5BPZVGcGP9NcJyLFeTyS1r8P7dpxSFgzFnGrxiDG6T2sm/s+1lJ1
obNfR+CMn0vleTLsuE552RHrJr/IvMt50gtYOvltpnHvwIui9J7+cwqOIp39
C/jPeR0Bc17DyplKpFszfwLTx3FYv3iSctWTEBszj8FKYK5Nf8SufcR+0S1a
LPJAmQUK/clxgcMriTXU4DpFf3JY1qa/Ouqv3hBA3a0kVmOnORT15nAxnYaI
Qn17DBGLuo541HUmEhpqT4sdXUlEspx1qsxA9eR6OpGBHT2ZRBZBDfbkKNPj
exnxwlN9LR1/MYo6VXkB3VC92XuZ4x+vt5Ffmven/aLl+eHpo0WMM63SfG6o
It2x9+YBqnIfVbmHqmxmMFSV2S+UuZ3BcCtaBragvDHb8mKOyqYM6AoDpSV0
hRukMpOK/JUb/jfovFNAUeopynz03M1B790sijIDJ+6l4dS9FIoyCWfua3H2
fgLO34/DBw9icOFBJC4+CLc+fswtdiJW4Mp9b1y954XrxM37Hrh1n0rk5+0H
nrj7wEup8qe4f9+P8Mf9ewH46G4wyouU+1Sud0ZZnjPukg+3DTHobwhA3zZP
3NzkDH3gAtxIn4HrKdPZI5qKPJcpyHO29A3m4MPQSbgQMgnngyfhbNBEnA6c
iJMbJuK4/0T0+k1Et+8EdPpMQLvXBJg9J8DgMR4t7hOUEQu38Wh2fR/RVKb4
vpUqrXabgAr3iSiheguIXCKLx2e4jkea8/tIWT8OSWvHQrt6DBJWvQcXKtN5
9jhEzX0dYbN+jkDGN7/pIua9THW+BOfJL8J1MqU55W0spzR9qFrfGa/BT8ry
DQTMewMb5v0CgfNfl21YzfIiV49DjPMExDMmuyxjNhg4X7ncsZQpQ2TMXIbJ
ORLNexcyTC5A836B+SLFRHT8LEp0DpoOLlGH8IRMV0uZ7lTDpJDpzhZv7DT4
ivkZxCpE6lbJ+UQ7zSHY2RZGRGBnO2XaQZl2xKK+M55IVGfyJqGuO5nydJcS
retJJdK47kklelnm2IWnehOMxL15VGm+/KXU9t4CS99LEtxe3+tPenHn/6p4
7ff95MuopYtxtCn3R4jWJ2L3zSPYc+sQ9t5SFHygbw/Vu4vqbaR6d1K9dShr
zHWwyLaiKRvG25tgul0F8+1KmO9UoO1O+SirbIvQebcQXXf1lG0eeu/l4Ni9
LMo2Ayfvp+H0/WTKVoezDzQ4/yCBso3DhYcxyClZ62B5PHjlYRCuPNiAqw/8
kF+yHPqSZZaB/sKSpY4oLl3m4C7vT0npCjz8yB8ffUTFPtyA0uJVqChRVFtZ
6ILKAqW3/rAnHvfpxe/uDcadRma32zxQEKw8rrmVMw+3MufiZtoc3EiajRua
mch3Vrp8VyMn4XL4JHwYNgkXQybiAyr4XOAEnAmYgFP+E3DCbzyO+YxHr9d4
dHu+j06P95G8dCISl0zEYffx2E8F73cZp8RZKnkbv2+iWis9JqCUKGQszudn
Lo/N5v4M53FIWz8WKWvHIGn1u9AtV8YH4+e9jug5P0f4rFcRNPMV+E9/md26
l+A+5UV2B19gFqtktL5Utt/M16jcX1C5b2LD/LcQuOAtBC18E6vnKO1Yu3Ai
opk9xzGb1nhPQ3b0fAfLYy4hXxFp9+5eLmTsyMUcxZuylzhLdhAtv7SKjp8t
B+GbpIJXoFENtg1HhIqd5XPQnS0eaGj1QpRWeVwRpVuJRnMQGtqCiVA0tIcT
kWjoiBaTpAlnwoVwlXPyqV4LryJSKeRUCrk3jUgnMsQviIgsIpvIkT9H23Es
D3k1SVLBawIW6QXRbQF2ROU9N2g08X9fnspL4n9icTkSu26aqE8NYqjRGH0C
9XmQ+tyP/X17qdHdONi/C6WNelWX32NkzUXr7a0w3N5MfdZQn9WKRu9UWsST
VBSgvswzucgPKcW+6LmXR3Vm4/j9TKozHafup+L0g2SqU4dzVOgHD+Opzlhk
l6yzDHZdeRiCqxToVcrtGgV646Ev+j7ywcDHPrj9sTfufuKN+594W8J4WdkK
QhlYKStdKT+rypT8+QuG7s9vJ6JS74Yn5zR4dFKDj3s1KE1Yi5LYVWoYX4uB
kmUYKFyK/rzF6M9agL60ubhFpcrRHOcp0K+fgmvRk3FFqDVCqHUiLoROZMyl
WoOo1g1Ua4Ci1uNSre/Lc43eVKnPJBxkVnzYTdkWt3gimri+g4qsZSyuYkwu
J4qJAn7P575c13HIdh6LzPVj2Od9F2lOysCLjjEyYe7PETPnVSr1FQTPfBkB
M16iUl9kP/QFeE/9GVZMfQcrpr8H/9mvIWDuL6jQNxG48G0ELXoHIYvflipd
wxi7Zt77VpUmek2Dzm8m3FfOQIj/fAT7zUN4kNonpVqbG1dgz+5l2L2HefGe
xaNEJ1X8xkodyBEqjY6fO9r6+HcxIhPFvJulDt9XPW5U0lpECiSvswhRECvF
hcTa2aPjmhvhjvqeJOzsTUZ9bwohf4fVm0ZS1KuKrBeKPEZFHqMij+VQiTqp
xjUBC/VDhDjsrbXKcIgdjT33/0qSyv9N+LHeYdBDg8abHZSlGc03jdh9q5Vh
8yhiKc1YfRziCmJR0lBkeUsElYkjA/U4OrADLbe3UZlbqMxaGO8wct6psvQ8
k4qY994tQ8fdEnTdK0L3vQKkFivz69KKvZFe4oVTD9Jx5kEqzj5MxrmHOpx/
qMGFjxKQXeps8cWXPwrHlY+oy48UXd5gSOz7mGHuEx/ceeSDe8SDxz4oLVd6
np888cOjJwF4/HgDnjwOxGdPwvDlE/lzbFSXuuCrB4n46p5Gfv/swyR8ei4Z
T04pL7dyWITS2FV4uIu5cp0HioIW4G7FStxhnL5TsBS3cxfhduZ8DKQqI/QF
zIkLmBPfjJ+M67GTcS1mEq5ETcIlavXDcFWnjKxnqdPTjKwnA5ReafKKyTAG
TEGL/xQc8SWoUQ2jasLiCTjgOhbNbuNQx2i72XM8qhl9K4gSrhdxWwH35fOY
XOcxyF73LrJWvg3veePgPotRdf5rSFQ1GjH7FYSoGvWZ9gJBfU57R4z/YAO7
pIHMfYMYPYOFNpe8i9Cl7yJs2buKGaZg3aLJiHWdjARVnimBc+CxeiaCfOah
umAFtm10QkSIItPoSCUv3i1kulvKVHZhd+9bqI6/zmIXdiF2HWRX9uBSRtXl
jKpOjKqrrFG14agLGlvdEKVRBrKjdSvQZPZHU9sGNLUHEyFo6ghDY0cEGjuj
0NgVQ8SioTueSERDjwZRKa6ITHWjiHWEFLMjFylMBpXfVqZh57F0ifpjGeKH
ukQW8mu0hA5rAxYIRdj9vy22V3fb+0dso/9fCVn5tyJDZ3juvNFNMXehySLo
WzZBFzeUOlheCC466of6m5kHN1HNDVRzPdW8g2reRjVvoZprrYNIuqIgtN2t
oJzL0XlPkXPP/UL03tczvObhxIMcKWc5blvigcxSd5z7SIcPPtJQyi6W8Hrp
40hc/ljIOVTK+cbHgbj1SQAGHvnjzmNq7okPHj5Vw2spHj31xeOn/njyNABP
nwbi809D8fUzpfOyqcIF3zxKxC8/1uCXD+UPrPDVtTR8cSkNn51PQwWzrKdt
8XjcEolHB0Pw8W5louCDzevwoHo17lc44R5D772CJbibu1AZs/KYgTvJykPx
fu0U9CWq0o6bjKtC2tFC2hNxkWH4fNhknA2ZjNPByiBVZ9BUmIKnwRA0HS0b
puGoHxPQZZOkrFvcxuKg6xjsdh+Leo9x2MoQXUNUEuVEKbcV85gC1/cY7t9F
/uq34UNJe80eg/QFryF5/s+hmfcqYue8gsjZLyN01kvYMONFdnVfwMppb2Pl
9HcROOc1BM1/A8EL32KofQehy95D2PIxCF8xBmvnj8faBROwjsmx85Ipslur
9Z2JZFXT3s5z4Os6R4bfzUxnwtTwGx2hfMZEz0XzLou2l2DP3sVKH5ja3k1d
Nx9YJIeoLNpusmp7NRqPrkNTiwuiNUtUXS/HLrMvdrUFEIGKtjtC0dQZTkSi
qSuKoLa744gENPYkSl1HpbqioVdL6By5SGJnrYGxuoGxuuEYtS0h9U3JH8sQ
vwGt0Uhprw2YL/Rh74cm9v47wyir2hz/51U9rGrbGPHQV8TV3zhBWR9Dw80e
SruT0m7HrltmFDZUjFLVvL/vADPnfYgviCGicXjgO6pW1fwKtEXBMN+toqI3
ov2eUHQpuu4X2xT9QFH0qYdZOP0wA2c/SpOKFvcvq1TpdDJA48OPYyjnKEXS
H4fi+ichuPUoCP2MuncYge9Ruw+e+irVrsbjZ5TzMz88+dQfTz/dgM+eBePr
zyNQU6VMzPjNs0T8+okGv36kRQ2dyG/uZOJXfZn45fVMfHU5Ux7zOV37s44E
PDVG48nhMJTHrUJZ5DJ8vN0VH9WuxUdVjN7l7DcXL8UDvdIHvp81B/fSZyoS
d5+K20lTpLxvaSbjRgKjdvwUXImdgg+jp+JC1FScj1Amfp0Im47O8BloD5sJ
c+hMGENmojWQmbWfMmJlYJ+4xWMsDrmPwR5+7vQci23e41Dr/T6q+FnJ7+Ue
Y1Dq9h6KXd5F0Zq34U9Z+8wZg5xFryFj4c+RMv9VSvsVxM19GVGzX6K0X3RE
4IwXHOSsRgTNfQ3BC95AyKK3lAAtFO00FhErxyFq1VhFUevGY/1ixQu5rpiO
5A2zkcbI7LlmtlS1v/tcBHjNQ+iG+QgJmI+o8Plo2rFSqjs6cp5UtxzVipmD
PVS3ULbSJxbqXqzOy7Goexmh9IebjqyhstdR2YsRrV1CZS9Ds9kbzW2+aG4P
IAKxqyOYCMUuqntXF9XdHU3EEnFo6omnsl2EssnMxl4NJS1/w85b3HgsiaC8
JVLEWxJSheKpcHWWLiLTvCz/a0N5ldboIdJ2UHNx5cXLw5U+Ykr+Z78GWA5D
iQ1Thul4dUQwdlw/g7rrp4bpuQsFDRuVqPxDFDWUY2/fUezrO6Roun8fe8N7
pKbFXUksjKSe6yxSNtxhh/gOO8R3N6lyrqCcyyjnEsq5CMceKHI++VCR8xlV
zuc+SqGUlfnu2WXKA9ecsvXIZe/1CuV87VEYbj4KRv8TSpnh9z5D8cNnPpaO
7+PPfPDkM1+CUn4WgGefBeKrL8Lwm6+UVv7uywT89vNEfPtMg2+fKtF5M/OD
2iL1tRTMML86k4Yvjyfh865EPDPH4tOjypttnuz2w+MGTzza5oxPalfjk6qV
+Ji5fan/HJT6zsZHefPwMHsWSpiZFntOxd1USjqFETtpKm7ppuGGZhquJk7H
5fjp+DB2BrLWq3KOnoXu6NnojJqN9sjZMEfMhjF0BkyUdJLTFGhXTIKB0m3x
oqQp272eY9DA9R2U8mafcajxHssO8xhUeryHctd3UL7ubXZwxyomYcCe/R4D
9nvMw9+F68x3ET/3JSr6RYTNegHBM36GVTPexeqZYxC68E2ELXkb4cveRQSD
c6SQ8mr2h9e8j/UM0OsXTWLiPQnxHgzUy6fJfrEI0hkRC+G9bg783OaiJH0Z
Ar3nIchX+ZVAfc1KKetd9U7Y1bAC0VFC1vMsPwURE4lepZaXUMsEdSy1fFDR
ctORldjVsgbNhnWI0S5CjI5R3uwhflKI3e1Cy/5o7ghEc2cwEYrmLkXLu6jl
XT2xRByiU52pYxc09SYQiYQGTcfEuyiiUt3I6qhUd8u0C4nINE8Zn4WYGZ8t
D4sGz1MYkn4r/6/b8qx0hPD5l3vBmfID/B9YtSsmqG+99gG2Xzs/RMP6nTVq
Ov0jarhKxmSRbu/pa7WJuF8R8SGK+PBAMxIKo6yzpVtvb6eCRaq9WVVwFRVc
SQWXU8Gl6HkgFFyA4w/zqeBcKjgbZz7KpILTqV4PVb2uuPhJIj78JB6XPolB
Xtla6MtXq3X8GEUVK1BcsRwllZRQpdJFLufnk8998PRzP8Ifn34WgC+/CMGv
v460DJb+/utE/P4rDX7/uRa/e6ZTNs/AllJvbGbf/dv+XNSov/f+5lwavj6Z
jC/ZBfu8PQ6ftSop+rP9gXjW7IunO93xZNt6PKlZhccbldGyR8WL8EnhfHyi
n4My3+kUM+N05nTczZiB22kz0J8yEzeTZ+K6bhauamfhUqIyInYufg5OJMzF
sfi56Imbi67YueiImYc2CrotdDqSVk2FzmkyTP4TYPAdj6MU72GvMdjn+R6a
vMegzmcsthKbuV7DbdVu76Bq/VuWwfmS5b+A39wxDNGKmD1mv6f6qzexevrb
WD3jHaxmRzts0RsIX/o2Ipa/i0inMYzF4yjgCYhZN0EK2JnxWAxuxXvQY/tM
Z1xWfJDnmllSxL6uc1GUvAxlWcuxMX8FgvzmMftWxCzjcx2FvHMFmpuWY3ez
yLyXMjYvZWyWT58UYY8SA18O/6AE5cM8+OhK7DasoYgXShHvMbtRxJ5WIe/u
CCBUIXeFyvcuNHdHITplvRSwTCZSnVWnIYQ7SgbhxmMpaDwuxsMajqfJxDpR
EW/APKGOt4ZGXwtG2Wan/v+YQGHvjXHKuwm+b1XlyvBwbLl6GWF5yruBw/My
kVe/RRHkj4U4rQG26VY7hUlx9lnEeYTiPCzFeVARp0KBV3H09k4GWSUUaYtC
qcsatN2rpi43ovN+BbqlLoupy0LqUq/o8iNFl5mlyi/LssrcqUkdNZmIS4/i
cflRDK4/jsCtJ6HoZ0f2DjPge898VE0us2q1fONyVGxcgU+/8CP8sXHjSmyq
XoPNm5Qx5S2bnAkXbKl2xZYqV+W0WfjDp1n418c5+JePcvH7e7n4bZ9ikN9c
zsavP0jHN6eS8RU98pcdcXL7l4ZIfHE4BJ/vC8Dnu7zxWb0bnm1dh083KUPY
T8uX4EnpQjwuno9HBXNR5jcDJWTxfUbdu1mzMZAxG31pc3AzdQ6uJSuZao7r
TJzTzccp7Xyc0MzHscQF6ElYgK74Begga9sj2d9co6igLZAC3TARrf4UqC8F
6jMG+73fwy6f97DTdwy28/tWft/s8Q42O6vi/AGD7TgUOb2B/OWvI3vpa0hf
8nMkL2L+vOBlOM96B+tmvuNgicbhi99ExLK3EbniPUStHItoRlghzlgxDdFF
yd9dlk6Ro88aXprOfwZSgmYr3eH1SgJsibSVucvlkFdN8QqZRIvR6aiw+Wjc
7oRmIdJGilR2j5dJkYoZHEr3mAn1/iUy8KpzeePn/q1s4E8pOmbOqetV0blg
V288kSDe5yQiJ6EjkqyZsCpCIcHBAhRiGP52PMl/23/oHDRNXPkN+zBZKb8k
Uv83kVN4JGqvXMfmq1eorUvIqd+uRrifyGA9NHvtlr3RXaq4dktxtWBvPyNf
/yFGvQMOFlWJyHfkdiOO3qlH653tUlm6IvkGUyQVBzLalaP7QSl6hbIeFuKE
VVk5yCj1UlXlgQ8+ScYFoaxHGqmsq4+prCeRuPU0DP2fBuEOk9H7TE4ffmb5
tdz38PgLLzz9wgcVVStQWaU8rNu0aQ1qa9ZaHh5trXFxcMPWTa7YWu2GbdWK
jP/j8yz8+6c5+MPjXPzrR3n4l3t5Siar98G3V7KorVRqS4uvjyWiOkVJor82
ReGro6H46mAgvtzjiy8aPfB5neJcK9kr+7R6BZ5WLsWT8sV4TI2VByjPMR7m
z8W93Lm4kzMPA1nzcCtjPm6kK+Mvl1IW4HzqQpxNWYTTyYtwMmkRjusWoZfZ
Wjd11kmydUcqHdyOUOormPoKor42UF/+1Jcf9UVt7fZ9Dw1EPdd3eCkPX7c4
iyHg9xG48H2Urn4LhaveQJ7TL5BFkaUtew1JS15F4iJ2UBe+gvWzlRlMa+eM
Q+TydxDt9J6cnhi79n3ErZ+AeDHP122Ko1AWe2sa7+nQ0nUkBQhtzUJa2Fx4
rZtl+RFjUcoylGcvR5V+BTYVrUBtqRO2VjghPFi56ii1fyoeAAl57Wm2ySvW
Ji9HoS9HZrVc7Dq0lPGw+Qj12LISMRplWE+8g2Bvmzv2MBbuaffGng5fIkC+
42V3VzARit3d4WjuiSKiB8nSmXJMEO9YS6RzbvqOMm2qFIoUyhOqXKeo8pXv
hkWx/r0/RpJjbZIcjRVh0dh0pQ81V24gu65eUeNfC2Vim8hJr59DeL7yAqNI
fRoabvRSld1osiizz6bM2IIExfrv4uAAo94AU9LbuyjKBoqyDsa722C+t1mG
u6TiICQXb5DFppb420RJHaSXKhPdMynMc5+kUZQpFGUSLj7S4vLjBFx7EoMb
TyPR92koBp4F4S7Ty/uf+6J0ozIV99GXnnjypRc+/coHz77yw+df++Prb4Lx
q1+H4tvfRKjC/RH+7bcJ+MO3GvzhN1r8+6+S8J+/SpPn/5+vs6jNbPz701z8
4VEe/u1jy/+MisLvbmTj20tp+NU5HX51WodvTujkOb/qjsc3bdH4ZWsYvj4c
iK/3+eGrZk98uVPR7edb1+CzzavxbJMTPq1aLjX6uGwRygJmo9RvFh4ULMC9
/IW4nbcQ/TnKwNL1zEW4lLkYFzKX4HzGEpxNX4LTaUtwMnUJjqcsQa9uMfU5
Hz2xs5GybjqS105DRzj1GToZxmDqM4j63PA+DvuPxQG/97DH9100+TGjXK48
rt3O5DR0yXgELx6PivXvoGTtWyhY/SZyqdFMajR1+WvQUaOJDIZxS17D+jnK
D1DWzWOwW/keYsUkxnXvI955IhJcJyPRfSo0nkoPTCuDnhgDnoXU4FlID5uD
zKj5yIldBB8XMWo0Dxu85qEyj+ospDpLnLCl3AnbNyoKjQwlwtQRJHY3hyh0
z2CFLsZugQPiLfWqSpew7yNV2ipUukBV6WKq1I3wxF6LSjsDCPFWJqq0myrt
CSeisLs3GjGpStbafCyOiBdKFUKVL0R0lJ3PH0ipKgHUItMEKdWG4+kWmTr8
TOkHDk9fZT/wh8PFanvL3yCJjsLysFhsvHwHmTsa1Wj5N0Kq1ii69dpFq1ZF
/zEiP13Va+pQrTKKxhRorY9d9vcfxoGBg1Ksh2/vplCb0HJnJwx3d8B0byvF
Wov2+9XMSyvR9aAMKSUBUqxpJX4UqTrw+ibOfpxFnWbg/CepMoB++FiLK0+o
06cxuPlpJPqfheLOZ0G493kASjYqAbKMGnhMfT79ypc69cVnX/vhy19uwC9/
FYRfU6e//TZCHvevv42lTuPxh98m4j9+q8N/fJuM//MbRaf/95ss/OeX2fiP
Z7nUah7+8ESvXtpi/PNADn53PZ1aTcG3F1Lwm3MpSs56Mgm/YR70644Y/MoU
jm+OBuGbA/745R7lHXdfNbjiC8bTz7evw2fU7LPaVcxbnfCUvqU8UEncPipe
jPtFi3G3YAkKfZVtN3KX4kruMlzKWYaL2ctwPmsZzmYuw+mM5TiZvhz/H2/v
AVV3dl/7s+Q4TnlpL4njlJfmxPHEE3ucscejGfUGCHUJoULvvffeewdRRW/q
laKChCTUey+oF4QKCIkmCQnt/z7n/O4FZjROsv5vvVnriyTgXhi4+3P2/p62
J2AmdvlORYvn1whYyAFrwa/R6PRr7HD8HFvtqVfbz7DR5udYb0W9WlCv5j9F
1Wq176TU7N9QuPynsJupljamL/4pkhf+BPEL/hXR1Gw4NRts/GMEGP0YvoY/
huecH2PRpJ/pf80LpvwcC6f+Au4L/gMei34BT7F4icnRe/mvsWT2r7BE6+oK
gxpo8xWCqdVQai7cdarQqm4VsaWYmo0WPpVSTTJEfqohCjKUpXfU/KqTg5Kr
i7Nq/FZqnlWsPBaSHSNXVNRNp2BZ9dOFZqnYWfLcE51iq7cuUord/g3FNoqz
1KxZmmJbPq7Y8lHFsryFaH0Mfm/c2DpWsAaqR/Tnv0Wvf/yRsfRPxyj3e6Pn
LGrKnWXrjqCCcmWZNeVmcLDNPH4G2SeEDz6B3JPHqOAj4xQsfHAxfbAYcZ2i
/angRip4h/5XWnl+o/TBQsF1F2pQf7GS/reM6i3FxstF2HxlDRWci21Xs7Dj
ajrVy2R5PQkt1xOw60acepof0vquYJmhTao3EO23/HBUU++pey44e98RFx5Q
vQ+tEK+1VhJpcW9Rsbc5st6lau91rcTDJ6vx+JkFnj63RnePnS5v9vdSvL0c
ZHu98LrXG297/TDcq4n3GcX7OJwDbQReP4ikiKPVw+zQz4z56lwwXlK/vSdY
RxXOeg8F4sV+P/Ts9kRPoyu6tzng+UaO6w0WyHRTXOnimPu4dCnHXaHjRUrH
uSa4l22EuxmG1PDXSLT4GtcTZ+FqgvILF2Jn4zTHoJMMYcf5Aj8aNQeHIw1x
KMIQB8INsT/MEK0hc7CHY+9uX+ZPT5VJm91+g0YXatj5V9jq+J/YbE8N21HD
Np+i3krNnlRRx+WrhS/+BAUr1PsyTf8dqUt/isTF/4bYRT9BFMfe8Pk/QfC8
nyDA5CfwnfsTeBor/+w296fUrtL9oumfYdEManfpL+HNcdaHY+zSOWo+Wayf
CLD+muPs1whx+FrqN8J1CqI8p8ugab5sEsxNJ8nlT1lxhsjR3PCadCM4WKux
tiTfEGsLDFFWpLV4nXQHGn1PClgOo65f8X2UsfDF0xg0dQouH6NgVwZ0VwaI
6m0LWULBy+SJclVUcNXO1ajSKbjZlqVXsNiqHbCAChmr4HKpYL2K9fZYnnC9
219dUUkJix7qqB6/5Ys/dmPFWOl+Y+b2X0dF/BewCEtC4JpKPQ6CC8rkcJx+
7IJezFknTlPQY8XcTjFr7dzT+xhq91LQuynmAJ2Gy89uo3PeQh1vZJ5dJ0fi
+ovV1LEaiYWO1UhM23w1B9uvZWLntTQ0Xk9G8/VEncj23IhGa0ek1LGKsaYI
S16K8OTFOHHXA6ep43Oaji8/stL1hjsoYSljyvcuS8j40VMa5eeWeN5jg+xs
taGmr9eFOnajhj0w9NITb156Y7jPH+9eKVEOPw+lYQ7Hm64IDsaRLN0g7IxB
mvn+S6Hou8A6G4pXp0ORG6W+zVeHKXAOyr17vdDb4oYXOxzRs8UO3RuslaHm
oPy0eqUcmLvKaKQp6kcU9cOChXiQPx/3ckxwJ0uNPh0ciRIsJyPeYjIu8oV9
NtEIpxOMcDLeGMfjjHE0xhiHo41xKMoYByKNsT/CCPtCOTAHirA7GUFLfoOA
RV+g2YOCdvsC210oaGcK2pGCtlfiq6eoa6x/hkrLn6HM4mcoXq1MdM6KT5Gx
/N+RYvoJEpd9gtglnyBq8ScIX/QJghd+goAFn8B3/idYPO3nWEQheyz4FJ6L
/gOLKeTFM9W06pLZn8NvJU3B6i+xTMzHGP8GQTaTEGw/GaGONM0uk6WYoz2n
STFLDNNYiDkasahCmOc8aZ6NUJhpJM2zroMkWr2jXSTV7hXTsa4uX39vdPrm
b+HiPpFankYdT5N6rlgvtDxnvJa3L2YtQ/WO5dQxtdwotGwxquUWexa1vMuJ
Sp4vR2RxvvNYPTsHiNNInQMW/442EyAUJUQ83/xrMf7+od4Cf+xMxT//L2U8
7kP/rMHAYMxih4D8avXMfya/rGV4AlKOXEXq0StjRH1eifq4EPVJ5Jw8TlEf
pagPa6Ju04laPyKLUdop2g/OMT7CY1PRG1BzoV6Ozg0cnddfKmMILqGiCzVF
59Jbc3S+Rn99PVWnZg7OVHQM9nZEYV9HBEfmUBy6FSQVHZGyBJEpKk/GpM5H
bJqJ7vyQ652rqegVuNW1goqmrWbdf7ISnc/M8bTbCt0v1Lbz3Jz56HvpgoGX
rhh85Y7Xrzzxts8b7/r99TsIhrtDqepwjtARtNiRePtEp2h+/p1oDN1gLL4W
gYHLLNrs/nPqGqr+kxHoPxaCvkMBeLXPGy93u6O3yQUvtqv5mu6NNuim3X5e
b6HUXbUSXRVmeFy2XKm7aDEeUN338uYj2WYKkqyVD7yWNheXUufiQooJziWb
4EySCU4lmuBEggmOxZvgSNw8tMfOw8FoE7RxyN4fOpMxeSqCln6JQCp7l/dX
aPb6Ejs9qGy3X8Fngdppu8HpM6yjwuvsf4Fq25+jwvrnKLX8DzgYfQY7w8+Q
vepTpK/8FClUeOLyTxFr+imiln2K8KWfInjJpwhY/CmWzuCQPO0X8Fr0c3gv
+QV8lv0Svqb/KRW9dLZqRy8zVEO0qZhlpSpDHKcgzHkKFT0VUe5TparjfGfI
IVpE4pTwOXIZpHiM6AfbkWzCZxdlG41O4Mhh2lA1r9YqZct4XDFTP1RXVc/4
nhC37vcqNh24eDA20764esnn5+/VzWcak6wrv76rLx/rOwuufrNZHMX9jVjG
cA0woZLnydF5/vcVM4SK/0CoGGW7OSbv5pi821fePCEstZC0ysBS0j/4LZb6
R3q5/9l3y/gftRFaJ2H1nUs6CDkj4fAdJB6+xfdZhCca/JHUtNTzUaHni8g4
JvR8dlTPIjcLPZ9ibj51iHo+oNexGKRLzrRg7dlGjtDbpZalEYvxoJZrOUJX
cYQul057k3Dal9fIppamZd3BCv4JFmi5EY/dN2Kxp0ON0G23wnDodhAO3/HH
sbu+OHnPC6fvu+PsAxdqWbeF50dIoCe7waH5ZpcZxWyGu0/M8ODZKjzupnB6
rJGdo86e7nvlhP5XHGb7XDHU5443/R54O+CN94MB8uPvX4Xg/ctQvOsNx7sX
EXjXE4l33ZrN/iXePojBm7vReHMrGq+Jm6FrrMvq6tOh8zEYPBOFgROhGDgc
iP4Dvuhr9cIravolNS0+58VWB/RsFiO2DZ6vU7p+WkMHQV0/rliBTo7aj0qW
4kHhYtzNVz3PJJupuJ45D1cy5+NSxnxcSJ+Pc2nzcYY4O5WyACeSF+BY0gIc
SVyA9vj5OBQzlyP2HLSFTkewqZqj3eM/iVGamvbRbaj5Glvdf41N1PZ6jtz1
zp+jhna8krG6zPaXcJr7n7A3/iXyLKlpi8+Qbv4ZUlZ9hsSVnyF2xWeIMvsM
4cs/4/N/BtNZv8QSjszeSz9TWl7OkXnFr+DP0Tlg9W8QaP4lTDlCmxqrdvhy
ky8R5jSVI/Q0RLpPk1qO8Z5OPU+nnpUOU6nn9ChDZMUaytFaaFq830Frc4mR
eu0aI22kNlQjtTYxOy4/u30lDjYS9rt2Ol/5lXUiQ08TI7cYUfn2j6S+hbbF
eaLyVcuRW69tv49pW8zku1Ld/1uO2OIxo6P2tzL0GKUr9/2RAP29jxvwv/vv
CF2dIf9X0ZrI9bTwy69D7KGHiGu/j/j2ezrBI+lwB5KP3JCCtwqPZ8Vpgj8n
BZ+tF/wJKfi8U0f0Qi+kMy86zZh9ZjdKzzSLeE07vlXa8RracbdYNZvpEeus
xepiir2AYs9jrM4eFbol3bg+WcvBW4k9HAdvh1DsgTh61w8n7vng1H1Pit1N
+xb+mnbcRoo9MV1F6+SMWUjJnI20LENk0NtmZaszJHIYYPv6HDHQT7H3u+L1
gBveDHhgeNAbI6+V2EcGQjDSH4qRvnAKP4LCj8T7Xt3IbYt3XXF49ygWww9Y
d2Px9lYs3nTEqkZw/Gq8vhSP1+c4up8Kw+CxYAy0B+hVL/16syte7nRGL0fz
F1vt0bPJVnr15w2WeFpngSc15lL5neVmeFhqivvFaklOst10dOQuxPWchbia
vRCXsxbiYuYinM9YhLPpi3A6bRFOpi7CcRqbo8mLcDiBqo81wsHIWTgQphb1
tgZNYfhWI6L/0i+w03citnlPxBaO6hvp2de5f4E61y9Q7fxrVDj+Cs7z1Mhb
aPs58qw/R7bV50i3/BwpFvTN5p8jdvXniFr1OcJXfo6QFaph7cdR28+MSmeo
Dlj1hVR6kMVEBFl9hWDrSQihUoXaxeeazZ+ISLfpiPKYgRivGYjzmYF4vxlI
DJwpR3DLFZP1is9JUN0yMYrbW03WHY0hl1MVGqlBvEQ3iM/6DtHPEJKXgq+k
4IXoK6RNn4oKcbrqBnVosKv3FCl4ZdWX0KYvkwe6VzfSqjeZy0sIqpptUNVi
R5vuiMrvsOmq1f1xwauFGpQ8lTtfLdCQ4/jHzPr/+e9I/u80yY81B7556xB1
4AmiDz5GzMFHSvqHhPTvIqH99hjpX6d3v0b5x8vfi1VE7Pix/vhJ2EZGaBr4
mRzrhX8vPL1fdtdK5Ti/E+XntqHy3CZ69vX07KP9cM84ta3HK85e9sN94pWL
9k2wQuO1VDTJJE7t30jAbmqplQP9/lsROHA7DO13gnHkbgCO3+NAf98b0anK
uHOgx+VOO1zttMb1xxbo6FqF23TqKZmG1L0RMujysnKMtGVBf4Q8uuH8vAV4
PeiGt4MeKFyzBEUFam1W0ZrlLDN8GArHh8EIfOiPJAN0mnegYzTHyLMEjHQl
4H0n60EC3t1NQGGyOph7+EYyhq8m4O0FuoCzkXh9MgxD1P5gu2JKXtBi9O3x
xKtdYtTX9L+N+t9C/W+0xfP1NnjaYIUndZbo4sgvJqTF4+6XqO/vVsFiuXL6
ev5iXM1bgsu5S3AxZwnOZy/B2awlOJ25BCczluJ42hIcS1mII3T07dTMoahZ
1CV1Z6aN+MFT0BI0GU2Bk7GDo/9Wv0nY5PM11nt9hXrPiails61y/RIVLmpU
LnH8AkUOXyDf/gvk2H2BDNsvkGrzBRKtvkCc5ReItvgC4avVyYaBK6l3ju6B
2ugeZDmRev8aIczfoRyZw+ynwGye+j5WLPiKjn0mor1mItZnJjU/CwkBs5AU
RG6HqLVvGdHUfZyRXve6JpvM5Ta63cL/S1sePVk6+PIy3TIs3RT0uBFfiH+C
UL7Bv0jdV1D35Q38c91MFdG9R6e4qrcvYi2l7k1ZKxjPV1H3FtS9FcuW2mdE
3yW07zxG+99umK8do/1Sqf0A1ri1IeJr/vM3JT5665k6N/ZH44TtnbsB4W09
iGjrRsSBZ4g88BRRB7so9E6K/BFF/kCN7+1ifL9Nkd+U47sQeerRqzT0l+UY
bx0RI0VuExGtG87FSi3ZeDvVLvN5EfP56NC+k0M7NX5eabyWuVx02houiU5b
KfXtoJPb9quiyZaul3fLjURKOw6tN2Mo7Ugp7UN3QijtQBy7548T9330xyaf
f+SMS50OuPLYFtceW+FGlzluP7XEvedWeMQQ3tVjgcwcFeJe9NngVb8d+gcc
kZ8/H2s0g0x5a2tGiguWEwLFBapd9rn+rOLPUJxrjuIcC937UZRhgaJ0C4w8
TFFW4G4a3t9Ow7sbSXh3JR7DF2LwlvJ+Q3m/Pqqm8gcP+mNgvy/6W73Rt5sS
b1ES792hJN6zxQHPN9nh2XpbPKHE093U9/2gfAVSnPhyd5yF28XLcLNoGW4U
LsM1IunKmmW4lL8MF/JMcS7HFGeyTXEqyxQnMoS8F+BoojEOx2pHx7lgf8QM
7A2fgd1h09FCf98YMg3bg6ZiS8BUbPSbgnU+k1HvPQm1Xl+jWuTWhV/AmVXq
OhHFLhOxxnkich0nItNhItLsJyLJbiLibSYi2noiVhp/geVGv0aQ+W84in+J
YI7iIVR1qO0khFHV4Q5TEE7fHuGsptpXii1Ki75GrPdsevfZSPCfTVXPRnLI
HKSGqTxuvXKypmwj5GnzX7qOW3G21nXjsO5sr21r0ubByrVhXadu3QYIMawL
dVdpw3plvRrWKxqEvGfIA9OrNqphfbSbvlgN6zuWq2FddODksG6tDesOcliv
2KXmw1zkfNjYTrrXuMReOjqsj1tkolv69c8fGbH/ZIzS5YD/Vx9RuqhJluq1
ZhacLVUf3vZ8VPUHusYM7w++MbzfHDO8i9bcZRHlv6f1usT6Mdlql4o/rG+z
6838WZ3ihZmn4i+sH+2tX5Kj+uglKPoR3VrKvul6CiWfRMnHY6+UfBQlHy4l
f/hukJC8/uTKMw89KHlXXOx0wuXH9rjaZYMbT6xx66k17lLyD7st8bjHQrdM
rOeVNV722aJvwAEDg054PeSCt6/d8e6NbkL+d4F3wawQYDgMeBvOigTeROme
AgOJQB/rZRLwIhnoTkFxliWKMy01OPwERSnWGLmVivfXx4ifSV78X74+Foqh
I8EYOhSIwQMaAPZqAGgmABoJgO3O6NnmhOebHfBso518nFhs9qh6NdJcqQaX
ObhbtgK3S81ws2Q5bhQvx7UiM1wpNMMlwuoC/ci5fDOcyTPDKQLgJH3+8VTt
YraZOBA7B/uiZ2Nv1GzsipyN5vBZ2Bk2E9tCZmBz0AxsCJyO9f7T0OA3FXW+
k+G6+Eu4LPoNKjwnocxjEordJ6HAbRJyXSchi+JKo8iSHSchwWESVpn8BmYU
fpj1VwglBEJtvqLYKXgKMtxxCiIo+EgX2nZXFSuE4FctUmI0XzpJNuCSgw2R
EkorFs4IFqmYJ0J7biJFn2ykJr3FcK415EpyjWSAd5Z+3pDD+iS5ZkUCwPnr
0dXV2qJN3ZBeJderiDH9X5XwG9SYXi7G9A1zULmJ4dx7qiZ8bUzfYaqm0Xau
0vy8lfTzqu3uKEVfsctFC/ELx4zpXt9o0/nphT92vae4Y1gL8Qb/9F8I/7ub
8389jgPiewlu7UfwvlcI2fcSy4NzJA/MQrIUD9oUDyL1POj8ht2/8zG7rz84
WzgB+TuKiNSWw+jm3g5oLfo9KDmzi1BoQtm5HWOgsA61FyUU9DDYpE2cb70q
E76EgnjugEQLBCaaEwix2HcrmkCIIBBCBRC0x/4FTj3wlkA4RyBc6KQPeEwf
0GWL609scPOpFe48t8SDbgt09ijr/eylBYlghV7NBwwMOmJoyBlvXrvh3Vvt
Hj7C4H0gS/wZSjAQCsMRLEJhWCV3vEkAhkiEARKhj0R4yXqRQjKkyo8XZ1oD
XVlAZxaK06xRlGyFoiRLjJAO7y8zCcSq06ffnorAmxO0B8dCMHQ4CIOHAjDY
RkLs0wjBseNVkxt6SYieHeolluk1D0/EUtQGa3TWWynnX22Oe5Wrcad8JW6V
rUTH2pW4XroSV0tW4nLxSlwsWonzhatwloQ4nbOUdFBLV48mq9nGUPMpaEsw
xr44Y+yJNUJLtBEaIw2xPXwOtobNxubQWdgYMhPriYoGoqLOX43f1b4cP30p
IUqmhFXoORV5HlOR7T6V1mUqUlymIsFZrdeMolQjiIVwu68RQblGOk1BJD8W
RTREuzHRe8wkFoiGxcIP0OXTD5gvmwwLUzWuW5lNph+YjMxoY9ismgLb1VOI
B2PkpxhjTaqRwoPmCQQeRG9PPE44frHpQreDytlJzcAZ/JveEkg61E7X0r6y
BJUkg6BDxTo1KVdBS1C1ea5Gh+kq6csJdjEpt0KzBBaaJbAdtQQt37YEZR+1
BMoOOAYuE/uo+AqfN28eSSA2Q/7yl78c25D/Tjp840Nq8v0/vgWGryzCENg6
iKDWAUKiTw+J0H29CNvfQ1BkqdwVkjkOEiIuxBx8qBmHewTFHYLiljQOFmGJ
8jGiJ5B69BKNwwWtHXhaQkJ8zC4yjJA4qOWEVq3n36x6/hISWyQkai6s0wT+
L3QO5dhwWev5XymQkNh+LRuN1zPQfCNVQSJJiTskeQUBEYawFLXQOyKVr/QH
Pjj90AtnH7lrrsGZgLAfB4j7BERatuoFPn1pjuevLBkUrAkIWwYFewwOOREQ
rhh+q62zXQGM+LMIiRFCYoSQeE/X8I6QeKca+XgXT1gQEG8IiCHCYYDVR0C8
TGWGUKJFdybwlNXFepSB4lTFvaIkK4IiWf793cU4vDsfg2FaCQmL4yJLaLA4
GICBNj9mCR/07/HCK76qepvVFcLPtznj6RZHPNnkgK6N9kj3MkGax1w8qLPG
vRpL3KmywK0Kc3SUr8b1stW4utYcl0vNcbHEHOeLVuHcGrU4/1TWQhzPWIBw
q2kIs5yGgynz0ZY0H62J87A73gTNsSZojDHGDgJjG4GxJWIONoXPxgYCYx2B
4bH8a7gt+xo1gTNRFUBz7T8DpX4zUOQ7A/neM5DjNQMZnjOQ6jED5gwDqxcw
SDhNmcA3kw2+j2iXKYhxnYYY9+mI9WT69xK7alYvmcTYF++n8kJikCHzgiHz
gpHkg8gL4lsXfJDdlCTyQTCCmUHO52WRETmKEaX5RhMEIAx+X00BlKgJ+/K1
sxgfZqK8fKY8HUHsodbvzzL4Szlp7+KhqkK6hxkol+7BSPJB1xWoonuoEu5B
XO0oOgKNo93ASq0bKPhQ0eIip/kW8ivoIoOY5NNP138PThILOjTQNojrBdUR
CPK/fxjVv94c/BY0qA/9/Fto4DuJh3D4732NgL1DCNwrMNH/DUy8kJgI3989
BhUZEhNRB3SYeMTSYeIuzMPU61lgIpleIuXIFYmJdNE2PCam/NXmFNvIcIkJ
+6gQOEQFy/U70kecaZLhQrYMz2/RXVVURyvRcKlqHCW20Epsu5qLndez0HQj
HS0dKdh9MxGtt+Kw/3Y0QpO1/c5/yVgRiBP3/egifOgivOgi3OkiXAgIRwLC
FjefWesBIZtMOYYEhCUBYSU7CS/pIPokIBzw5o0zhod1kwyxpIIvKwD4EMRi
thihjRghJUZUKMB7fs57UuIdKTFMSrwhIYZIiIFUkiJNfc7LDNoK1nPWE9bj
dOAh6346ipMVRYoSaCuuKlvx7kIchs9ptDip0eIIadGu0WK/ooV4XG+LF3oa
3dG90w3PtrvIVfQZ3vOR7j0Pj0iMB+vtcK/eBndqGa2qLdFBYtyotMS1Cktc
KbfEpbUWiHVQzbczectwMnsJIm1nMgVMR3vGYhxIX4x9qYuwN3khdictQEvC
fDTFz8POOBNsj5mLrSTG5ihDbIwwhCeHdo/lk1AXOge1jP7VwbNRGTQbawNn
ozhgNtZQ5rm0A5k+s2FFeyBIEe82DXGypiKWFecxDfEkSTytQwI/L8FPrUwU
FiIpkIgIEgnDiAnDSCYMaSOICFtzhQk7iymwt5xCG2GsUoaGidI8ZSXK9Gcr
TB7DCTV7IDhRrp2iUjFum9i0CWopgIv7V7qOmTMjlYvn5HEr5MevA5gzbq7Q
Ra0D0LUNf0d76Us+BC4mGBYr/7Br1EOIdCGmBkt2B2utBW/dMUj/oG8U/ul3
00EdS/8736SDWpj3Cb40j4Dvnrfw2/MG/nsEKAYJigF6Cg0UrQIUveNAEb7/
GUPHUwmKlbLSCYpHrIcSFKtDVRNtNUGRQD+RePiGBIVqQox6iezjJwgKrQNB
LyH2yDhEB8kVu3JeQa7Y3a6/zMw1xhO1FxpIilo0XFSk2EhSbL5SSC+xBjuu
5dJLZNFLpGFXRzLDRgLDRqxur8rhu6EI1+xEJO3EqYckxSNPUsINl7ucSAl7
HSUMdBsaH/dakhLWpIQNevps0UtKvBpg1iAlXr9xIiVctc81Jxl8WH4sjRQg
KT6QFB8iUFyk2voYiWORFCMkxXtSYpiUeENKDKmwgQESoY/Vy+phPWM9YXVq
tLiXrvkKS3zoSJXe4v2VRLy/FE9vEYvhs9F4ezqSQSSCQSQMQ4IYh4KQH6r+
v1/t9cELutUXJEZ3syeekxpZ/ouQ4bMAXdtc0LnFGQ83OeL+BgfcXWeH2/Uk
Z40NblRb41qVNa5UKlJdYBg5W7QCp+ktTuYpf3EkxxSHspbhQOZS7M9Ygta0
xdhDauwiNZpJjcbE+dhBamwjNbbEzoXXSiWadZHGqI8wRl24MWqo6CoO/mVU
d0kwB/kgI+QFGvF71KZ3vWYhgWRI9Jw+AQle0znIJvrwn9RaEsGSHGA4QYQM
g39GSogRS1mJ9AjBCD5LrDFy4o1l1BCMEM9obzUFDtZT5FKCb3KivNAILo7K
glSIGUbdUiHRkRjLCXma2vRRVtTOYPbg++tmTkBF/UyDH9BazKTFmKRKEENr
THwu1+GQFwY/HEcMFxLDxX8ua5QYFS1qglEmIbEhVT/R8O1OpMJGsGhICIvh
LS3GFOio8PffRMeP9e/4w28DQy0lFO/+IX6zSu1cXhxQAJ9dw/DdPRYeymUI
eAR9Ex77egiQ53p4RLZ1SYDILlJomq4ZsSo0FXE0GfHtt8mODiQdvk52CINx
kew4T3YIg3GS7FCNCnXmg1jxrxYIkx1aH++Hct2RWhms5ivqLtaQGZV0F2Vy
KcKWq4XYdi0fO65n011k0F2k0l0kIShptZZBVuLQ3QgcvheKo/eCcfx+gACH
+lY9EUcvnZAxj8ywRXKWWmaQlm1MZljjyUsbPCMzuuksXvTTXQzYkBn2ZIYj
3g6r8P9hxBMfPnizfFn+rEB8ADMImEFAdwG1KBAfolnkxocEFrnxgdx4T24M
M38UWKF4jRXwOmOUHS81djzX2PFYMQMP1E9bNDA+3CI7bpAd1xLx7kqCzCbD
58UcRxTeyEZGOIaOygux0E+38XK/L17SbfQKfjDp9vBl193iqZoYfovQtcMd
ndtc8XCLC+5vcsLdjY64vd4BN+vtcKNONYjjXY1xiW7jPPPJ2ZJVOF24EpEO
cxBuNxtH8legPdcMB8mQtuxl2EeG7CVDdpMhLWRIU8pC7CRDtpMhW7TrDzxX
TcP6mHlYx6qPnofaKBNURZqgPMIEJeEmKAw1QV7IXNjQNVgtnYQUuo4U31kT
kEy1/TWS/WYiJWAWUgLnIDXYEGkh2q8wzJjGwliai/RIBY5sDRx5okeRbCzN
hYMGDvEYR5vJugwizUV5kREqisUdQS7MPn9MaOjAMVuBo3yGBg8FjopqedGa
gkedgMdMVNYLeDTMMvgxKtbNlpvxyteLK43nonLzfAkPYTWqdH0LubVntdra
06jb2uOgbcYjOFrUGTA6cHx7dtJ/nNcQnczi3aNHL2pHqP42cqhTyb//TXLI
h+m2yn5BfHg0voVn4xss8l8zAYv914jTC3e9IUnekCSvmVeGNBsySpHg1l6S
5AVJIiiiWZD9T0kSSRHdvIZwH7GMKXHtd0iQW3qC6COKniCnNIIcVa1OEkQt
ZtKtRv6TcSuRJUUurFMZhc5DrkS+XELnUSSdx/ZroxllV0eKfnts2+0YHLwT
hfa74ThCihy7H4wTDwIYUHxxvtOTtsONCJmPpEwT7TGuRIgROnut0PXSCk8Z
Tp73WaGn34oIsUb/kB2G3jqgoFBJYGTEAyMfvIgOH5Yfi9YDmvVAGIqL1TZg
gAgBQwqIERAj0DDygdZjRAso74iKtxkKJYOsvgwVWnpUaCnOsEZxujWtSIbq
g6Za4wPtyMgdouQmUSKmSq8mYPhyHN6KGZNzRMlphbDBo8Hoaw/Aq4P+eNlG
lDC8vNzni95WX7zY44PswCXIogl+2uyFrkZPdBIn4pwacejU3c0uuLPRCbfW
q1h7rc4OV6ptcLHSGueJkzMML1FORohwMMSxotU4UrgKh9eQ3ETKgTwz7M9Z
jlYiZQ+RsotIaWaYaUxdjO0pi+FjMR3e5tOxKWERNrDWxy9EQ9xC1MUuQHXM
AlREL0Bp1AIURSyAndlU2JhOQQYDSHrAnAlIC5wtrqsOnIU05pv04DlIDzVE
Rpgxf5XWK6YY/Asy6WwyophRiJDMGGIkjhhJMNa3MXTeoyhzLr2HMTEyRb+c
UcyGaBhBZalqf1aWGWobEGZrJ7kKDzId5WMx4qoWWqiVTjMERlDZMEuQZIIA
Ca2RxMiGuajYNE8eJyVnUrctJUoERlYojOy0GN3T26Tb0+siMVLeIvcgyNii
227/schSPAYjRbvDJUbUaczyXPT/802SfOeJUb+rP2/mG2fQyJNe1QzK98e1
Swy0NVXqyeRVpfrdC79eGQH3ncOstxJFHkSRZ+NreDa9hlfTEImUjyUBrMA1
ZNIQnY3iUQB5FLi3j0waz6PQfd1k0jOYBWfqljFEtj1G1IFHwtioJMREFH+I
jqadaaj9Bpl0TXM1Oiad/RiT1NP9VAWis81yoZVAkoyaMgyJRRg1ckpWtkyI
oy3E0bZredLUNF7PRECiuuJk781EhqE4DUmReiSdeBCE0w/9iCNvXHrsjqtP
nHHjqZLanW4rpBJHadqy+QwOcc/6LNDdb4HeQSv0vbbF4Ft79W3+HmnkzvIk
kbxZytQAgSxpatSnefGvUawYDUjxCkZIYtHTQMtBHwij96x3hM/wx6EkP++Z
ru+aRUDZoIhg+vAgXVu/kYJ3HYTSdULpCqF0UfVz10SZYeBECPqPBaHvSCDB
5C83XPQdIKDa/NFLOL0gmGTvdY8vnvLl3UUwdRJMD3d64P52d9zdqmz4TYLp
BsF0rd4el2vtcLHaFucJprMVqv97cq0ljpda4GiJOQ4TTocIp4MFK9FGOO0j
nPYSTruzTdHC3NSYsQy+VjPhYzkTW1KWYjNrY/JSbEhagnWs+sTFqElYjMp4
yi52MYqj1MRPTpgJsph2MmUZIjNU1Bxkhs1BFk1MFilks5LwYt7KjpnLMkYW
S5gaQSSRhvKSxcSLMQrS1br44qy5KKaXLckx1hPJyV639OoHo/f4OU9GZfkc
1mx1BHzFTHGGQMV0vhzKK6dpZ0xr5sb9K0WlelKpQVypvE6am/WEGYlUvt6Y
5mYeKjYvlGdjiR6KIFKlINKOVRqRrFDRaKMRyZGliKSO5VF21ElSSexw9NMO
qAyQp1KOEknQKEwSqXB3hCSS1i7VFk+PJ9AffzecPnYE1v/42LuPfKp2y+s3
aaZdtaDzVOOA5rbjHdx2DvOhxBoJJKDmIaAma4hgG4R30wDhlif/b5cScH67
Bwm3gXFgCyLYgltfEG49WB6cpQNa+P4n0mtFHuhE9AHVD15FqK0OTYZ5WBLB
pkW1w1eV2TpycRRsx07JVg/BpjtryF5rB+vWmqgVpGpa2S1WTXt4xLnI1aMb
rxTLKWXRB95xLRt++illS5nW9t5KwP7bcThwJ4ZpLYpQC8fxB8E49TAAZx/5
4sJjL/osd/0CkVvddrjbY40HL6zwqNcSj19aIDPXULeoMHfNXOQXqKnUwqIF
eD/ixhprs3xJKR3YQtTDzPjXyI+7LCRLsElRFTOoIV3BbYQQe09wDbPesAZZ
/ZkKar38e08W0M16no3iTHUK04fOTIw8JNzupRJuyYQbw9v1eMJNzWS/PheB
wdNhGDhJuB0PIuAC0U/A9R8m6NoD6b4C8ZKQyw5ZhqzgZXje6o+nBFwX1dLZ
7I2HTWqd+t1tbrjNIHdzkzOub3DC1QYHXK6zx8VaW1yoUetZol3n4hQhd6Lc
CsfKLHGEkGsn5A4Wr0YbIbefkGsl5HYTci05ZmjKVovwtmeYYWvGcmxJX45N
acuxMc0U61NN0ZCyDLXJpqhKXIay+CVwXDUddiumIjdCOOOciLnijTGjVA4j
WTYrJ3oucmNNYLd6KmxZufFzkROn9XcSFNVEVCtIEz1gPpzmyuD3JdBKco1l
i6d0zZi0VmIkoebqNFm/mEHcbSH2eVZqh+Yrq6XufRMH51fUqOkhMYVUWU+w
NcwwUFT7F1RKqs1B+QZjlJNq5ZvoJrcsJtlmwsV3lnbK0Sp5GkOFnmp2LEd5
wlE5I5ukGkO2IJpTwJJxxy7oqKZOy6eaPkI1kcHmms/Qe63/Ptj+u7D7n4Jt
9H1jVrz/7VjOSaD9akUkXLa/hwuh5irAtmOYcHsrHZv7TgU2D0JNgq1xkHAb
kHDzbuqHT3MflvjnEnB58N/dT8D1EXB9BJyA20vtl/u5gBud23M6N6ZI0k1a
trZHpNsD0u0eYg/elZbNPDRJm+1KIN0E2S4hTUe3o2ck3cZOisuldKf3a3hT
q2bKz21H5fnN2jI6tXDWI06dw+sdby+X0PkmKJH7J1ppjahkok14tngNb9Fo
vxeJo/fD6NmCcfpRAM51+uJil5e+W93x3BG3ibd7L2zwoNcajxghu15Z0rNZ
omfACq+GrA10l83pImRR0ULWInJN8Q3wYwVI06agZSY7Ud92bQmaa0vWnnMB
/56mACchR8B9yBwHueJ8hW70EWyvWL3ZwAtWdw4dh610cB8eC8ilEXIphBzd
W0eCfMzby9EYuhiJofPhGDwbRtCFEHRBdHJBGDzGvx8l9I4E41V7EB2R6nb3
HAjC8/2BeErQde3xk+97SCd3ny7uLl3cLcbLDsbL63RxV9cTcg32uETYxbrP
Q4ybCc7W2uN0tR1OVtnieKUNjhJ2hwm7Q4ycBwi7/YRda+Fq7ClYjZb8VfC3
M4Sf7RzsyFmFbdkrsTVrJTazNmWuwEbWunQz1KWZoSrFFM7m6haNgpgFE5Af
PY9vYkzorPLp0PLozvJjOQ7Fz4O9+TTYmU9FfqIAYV7iXIM/Y36cK9kmMqTg
W1HGXOnYxPOV5s4l3IxlK0rOdckdMgpwFaWGqFxrKFybOI/CZZLBPymAuXwF
Z1aZBrdyDW7KtU3U1tAQcGJlndjULuC2YTbhpjuXeAHKNyu4yV759hWoINwq
xh7hJuHmoOAmziRucdfOIdadQfyHml3TwU2BrVi7AqRIXOlDuDkEroB94Mpx
a2p08Pjb/xnlPnZPyP/42oCPPnzcQRjqy/wwWkc2Ua6SbMNjyPaGRartHNLI
Rqo1Dmhk62f1wYfl2/yKdMvRLFwulgXl6lbXmAZl07n1IKSVcXTfM2XZ9tOy
tXUSbA8Rc+C+hFrcwdsE200kHLrBLHqdYIuHZVgcLMNjCbbzBNs5WEeoqCTA
pk7HUssBFdj2yN29o+uDN6JGzsrVoEF219cyiBaqltyPaNestAm5FM2ukWm3
49F2J5Z2LRqH70Xg2APm0IdkWieZ9ljZ8StP3XH9GU1IN5nWY6tnWieZ9qTP
Gt0DNugdstXh7PWwA968c8LwexcUFi6kdVuk4WsJa6m0a6oTFqbhTOfXYjS/
pkea/jY6EUYV0iTWJgimGcyldSPNRkivd2q9BF7z74Ok2ACrj/VyLNWYSSXV
aNse0rbd09YCdcTjzbUYvL4SjdeXSLUL4SQbqXY2RJJt6FQohk7y38dD1YEA
R0ORG26G7LDl6DkUgucH1NEhXXv90bnbBw9avHCvyRN3dnjgJu1bx1ZSbbMT
rm10wJUNjojzVLS/sM4J5+odcabOAadItxO0c8dItyOkWzvt3EHSrY2ZdV+J
JfYUWSLAwQj+9kZoXGOBnfkW2JFnjm2srbnm2Jy7GptyVmN91irUZ65EdZqa
B3Qyn4Gi+IUTUBi/wOAv+HY+ChNEzUNBggkKE+ehULuBrTCZ70sxwZrkuYTZ
XBSkstLmopAxVDTFSrLnwsl2CuPnFMLMmG7NeIIgGn263PUn1/kYooJMqyxT
awTk9YGVTKOVs/R3Jsj5bmfXiWICf6LB34+aNsm0GaNc26COpSwn08o2LkDZ
5kUo37KUXONz+c7+NtPEEc2SaeJYShc903R3JAjTJs5VV0wLpN0JMDX4AzgE
qB+UriTSAlayViEiK0CXRke3+/7JdzNMXWT28auH/gf3mnyMW+qp/7fkloEW
M8e7MR2zVMT8OLNeSWb5Nr/8nhYlA/b0InDPSwTtfSF5JU3YvqfkVRd5pVgV
3UYTdoAm7MAd8uoWWdWBxEPXkdR+FcntlwWv1NP9KVEVRQ92Ajn6CUHdyuVW
zX81ooz+SxywOdZ/aT0zHT23XcsZZ8EErvbQgrUSV8J+Hbwbo9kvpsuHITj1
SAkwJmMJLj7xwpVnxNVzhas7L2jBem3x8KUNuvps8WzADi+G1CTYwFsbDA3b
4fU7B7x9r3j1TvTNPnjiA7x1vNK11IT7Ek185b6+hSvduRS61tkosdINJK7E
m0ztZsfiAhs6MXLpDWvo27wqzlb/+0UZ1uRVmobBn+Pd7QS8vRmHtzdiyCzy
6kokmUVeXQjD0LlQvD4bjtdnIjB0mvHzZDhdWThj2wrkkFcvjqjZ4ucHg/G0
LQCPW/3wiJHzwS5v3KUTu9PogVs73MgsF9zYSl5tccbVzWp+NM5rAS5udMH5
9c44S26dbnDEyXoHHCe3jpJbh6ttcYjcOlBug31lNthbqr7/AEdj+DsQFH4O
xj/QUO5iOROO5tPhaDEdJcmLJvCNWKBXkrwAxSmi5qM4lUbM0WoaM2ZRGhGV
ZqJKoChD4Uh4rJKcuVibp7xWWcFclBcy4BUZC481QQBJnL1Vaihn/ASSxO4l
gSS1IVnckThTLhkQOdLZZaKgkmzZK6v1pcHvauOZi9dkOHtNYU3D2k2LiKKl
KN9qKi9ncvadwzKEs58Ry5hlAmf/eerAanFSvL+66kHLjbo7JgR8/lDCp0i7
HrFwVyQKdkVjza4YVhzydyUgPFMOlEL1yk/9VwT6wW+jzH/vUiU9e9Rz/XG0
Djeys6ULfTt1HS0dagb1qBHWiKFPt5NgaUAOs98r4Y5YObRGORpuuhHa+uwj
uLlP3Nwlbm4TN5o1GsWNbrWXVbhyRaPIOaZtlhB7otv0CxzVGugxke+iRI56
mn8X5ghbruYTObmqS38jUyJHPHVQkgWCk1cz7dEd3YvCkfvCHYUhMk0lmuj0
pbjwxAeXnnoSOW640e2CWz0OEjn3X9rjUZ8dnvTb4vmgSlqv3lgr5Lyzw5v3
CjnvRlzw/oMbRqCQIxKfskZ028XLJXPkC6a4eCV/U6MdLd2Wke+Pa9drzJG8
STf4x9Hg90HrZmlWCW+JmdfZyir1s16NR4/YZ/HhiWrrjzxMxrt7iRi+k4Dh
W0RPB9FzI5r4IXquRBA/YXh9MQJvLkThzbkoIihSnbVyWtvo9bd4cSwc3YdD
8exQEJ4cIHn2+ePhXpJntzfu7aJTanbH7UZX3Nzhgo7trrjOSvBdiHifhbi8
xQ2XWBc2ueIcCXRmgzNOrXfCCRLoGAl0pNYBh2rscaDKHsEuJrojygOc5lJg
/o5z0VhijR3F1theZIWthZbYXGCOjfmr4WGrTIqL1Uw4W800+L42JjpZT4eT
1XT5pwxxmfNRkjGP4DHhz8UEJVmsbBMJHxHwBICc7UkHhymoKJqLimJjMVE4
Qbgheu6KMQAS3XkBIFdx+6MGH7HsQMwZllVO1W5IF3lvCirrpggIwdVjIqrW
TUPV+umsGXAZs8zR2Wvq72qvAmffMfzxE/wRB/CQQGKNs7o2Slz2KNo8AUup
H8eAZShuYaxr0d3sqLs3mRjSbj7PbyGGWhKQ15JIFAXplisKIvzN/xsafV//
ZdRz/e4YAxSuJg0ViSYIFPHBAkRaa12/l8lvVx/8dN2nPa8QuPelRqJsVhZD
2nONRE9IosffTaKDN2Aeqo3zc5By+CLSDjOjHTkLa9LIOjyKGS0CthHhyDvR
rq2E2q+RqOVbJHKLddd6687jVk6qCcMciaKWjnQGtRQEaScchKasRFjqCoSn
qg5uFFF05rE/znf5as7HA9eeuxJFTrj1wgF3e+3w4JUNHjOkPR1Qk4+9ry3R
J1A0bEPno1A0PEIUfSCK4EYMeZIh3hqGxq9hEGlNt46huHgVa7W0P+pz5dTh
BAEjsblTZ38+pKkmu4aiz+UiO3zIMvhiDI6yRpObHkeiJ5Wld0IfnjC1dabg
vcDRg0QiiTi6QxzdiiGSiKPrxNFVYoiOSPSn3l4ipi4w1bGGzqmmfG70Krw8
GUkehaH7SAietQeh62AgHrf549E+8mivN+7v8cTdXeRRsxtuNTG9NbrjRqP6
VV1loruy3R2XtrnjIuv8Fnec3eyK05tccJJcOk53dKTBWbdGNth1HoJcTLC3
wg67y22xi9VMc9S01ho711phR4kVthVbYEsRiVSgdq652cyagMrMpeJApKyl
rCWi+C8Xmxl8ShdbBSVn22lwspmG0qx5KCWMSnNMsDaXlcfKZ2LKpxsqUM6o
sngun7LE2GASKkRAK1UhTQ+lCg1Krl+jqmqWPK1BLLYWixhEA6pMQKlqCsoJ
pYpagqme8PEQYPqSQW0aa6ZsQMmwtnGu7LCv3bSQtQRrt5iibKuZvJ5WEKps
h3bJ3U5blDU6sJywtslFXnBX2iyur/RCSbOPvKuyuMVfUopWSd0lLW931xEq
agyh4iWh8lqSkduSgrDMYF1q+xalvtFRGpPM/m9fTqldav2R+zMVw74gv0Zd
1Gss8svX7Z5Y4p8H35ZBcmuA3Bogt/oVtxjUAvf2Kve0txvLg1TPY3lQpmLX
PsGuR99i1+pQXRvlz+iirtBFXSK8LiCV8EojvDKOnpYWyiYiXOuch0oLJQ9t
lkdOjDlW5vxm/ZRMw6VqrL+sW/YtFl8VyCWcOwmvpo5M7LqZhj23krGPmaXt
bqyAl/bYf5IeSnSYzj720zyUF66K2NZNF9DjjDu9Drj3krGtzwoZeWrFQ/eQ
BXrfEF5vrTH4jvB6b4e3I4TXBwWvEbgTXl4ajPzGzAyOXccZKfMb4aVfGDY6
PZiknyKU9BILssbQS2tEMcPN/gi5WP1Zqpv+Uv1eirOtmVSs8OFpGka6UvG+
M5n0Irnuk1z34kgvcWwVydVBYtFQDV+PwburcWp9xOU4+Rz5sWr5a9+ZaLw8
FYEXx8Pw/Ggonh4OxpNDJNdBf3S2+eLhPpJrrwfu7XHHnd0euE1XdbPFE0kc
9hM4/F9rokdt9MTlnZ64uMMTF7Z74Nw2D5zZ6o5Tm9X6iXDPBWhvcEao+zz5
7310Va3VdthTZYvdlbZoYb5rrrBGYznRtdYS20uJLg4AXg5z4GE/mz/Pmtxl
4s1SJqfq3KWozlsiqypvMWsRXO2mq5+5MZxsp5JhU1GWN4+smofyNSbklQkq
RBWawMVxKlxZVaVzWcaoXGukdZYM9U6qiuAS3SVXVw1e1TNRWT2Dpe7T1rmp
8pqp8t7dyvqpElySievF7tOZcsFDuewyzUUZwVW2UQPX5mWEl5m8e9fZh/HO
l6lSd/fuDnX3bmmj8zfu1PZGcbOvvDzbIUAdGVQowSWgFaGH1pqWWA1awlol
SWjltqQipyWd8ArVJ76/+QhW/kj9oW4q+u0NpP8/9PrBd9Jr9NTKL1aFG+iQ
5d38Gj4tQ/DdNSRXMoxiq+9b2BJ2K4R2S2DLLCgDZsHpRFenRFdk2wOi6x5W
haTokRVP25Vw6No4dKUdOUffdRqZR08g+9gxpr/D9FwH5Z1msosXHUh0tcgJ
P+cYXz2yaui76pgA9ei6ItBVTHQVYvv1fHquHHquTOy+lYbW28nYf0eXs/4X
jjwIx7GHoYhMN9W6TSr+XX5GdD2nSSC6br1woueyF55LPezv8GzQHD2vNXIN
a+QaIbk+OJBaTkx/rpJciloiAfp+hFy6Rrma91P2a7X2p/lYcgn7lSqSogau
z+UuR3336UeqY/6elBpmvWENjdKrOFebE+xVcfFDdzo+PCe9nqaSYKRXZxIJ
lkCCxclD94bvkFr0X+9uxuF9RzzeX0/Q5fMhAkzAKy9mFV4xDfaejkDPSdqu
47RdR4MIsAB0tfuh86APHrV54cF+T9xr9cLdvV64vdd7ApICFxv8PW7s8sZ1
1tUWb1yhvi41eeNCoxfO7VScP7XVAyfIr6NMhofXq+PNDjAV7q+zx75aO+xl
7amh9aomu6qs0VRhiZ3lFtheZg5fZ7WPZV3BctSvMWUtQ52oAlKsrmApTWxt
wRLUrFmM6jVqBsPFfjpc7afxz2kGuuOmHaZOEKgyUMbM1WkKqsuMUVVm9BFY
KWBVV6ntfdUEljwMj8CqrFbrGEaBpQ7Gq2yYJiOgi+dXmtOao4C1UbTF56Ns
0yIJrNJNy1C6eTmhtRJOPup/TH9Z+A4HlO50IqxcUNLoRlh5sLwIKx+WH91V
ACuI0DKVLakCzWWtkTkwdkwOFLBK1sMquyWDlYXQzDA9tP76u6H1ne2m77zW
UO6XGxP/PhFfQuzax29Wh8O75Y1aq77r9Sh0do+Bzh4ddHoQsldBJ7T1KcJa
u6RXEuARP6YVwWlYGazWOq4KSaZnusW810HwXCd4riLx0GWC5yL9koDOGfql
k/RLhM6xI8g9fgj5Jxj0Tu6jXxIXXARoW16+QOW5zdqEnLZYXQ+dtdhytZhe
qYBBL49eKZteKYNeKRWtd5K0oLcK7fejcPRBBI4/CsOpzmAGvUBCR40r8Zkc
17MWoqPHBbdfOCIlR62SetxviaeDFng+ZIkXb6zwkl6pn0Fv8L0t3pA6wxp1
RqDte9HC3njqjA98gjqKTrL5JHpR5uKNhYp639NHPV20Sx8DnB9+GzjSLmn9
qD5+7FWmBE9xjjXwgsDpTsOHZwTO02RCJ0me9PfuYRyhE8vQF4v3d+IxcjtR
d7rw8I0EvL4WJw/9FE/Zz7z36lwUXp6hWzpN4JwMwfPjBM7RADw54ofH7QTO
QW88PEDH1OaDe/t9cWefmue82eqLjr2+uL7HF9d2++LKbl/d1SLnqZezNE+n
GP9ObHXF0c3OCPOch1DWwXUOaFtnj/0Ndmitt8XeOhvsrrVGS7UVmqos0Vhp
gR0V6tvzcpqN9UWmWCeq2HQC3yzji72heCnqi5agrmgxaosWT4Cbw3SD76O6
aCGqCuejklVVNA9VxaKrI2gzk6SZCjenqfqZKzfnKXBlVZUbskaJU60Rp7pa
WSU3t69RLc/qUud1VdZMkwsMZL6rmyrP7FKTcYpo4nxtQZ2KjcaSOmKBgaTO
ZmGTTEkdM5RuWYXSratJHiM4+c6V1CmlTZLU2TlKneKx1GkOpDUKlrnOIcAM
9gErNIsUTdrE6nNdrpbrclrSWCROcyaymrOR2Zyr60j9Nur8TO9kFENG59Am
modphkXjxm7RH9K4sUdxI1hwY+8YbrQ+lmaFzNDtc1kZkkLPcnscNhIPXaFf
EV5FRKwzxMYpepXj9CpH6FXa6VUOYM2JfcTGXjhEBeh31TpH+8Il2huuMV7a
6Z31aoftpSqJjk30K1uuFdGrrMHOG7lo7sgiOtJ1FqXtbjwOUiKSHA915AiR
5Dj3xB+xmUsQn7VY/lqTsuerh/0zOvut0TVgiWdDVuh+bY3etzZ4NWyL/ne2
GBqxpVUR4LDHezhq0BBdIg9qXiwgH7tMaTw4FDR0E2WjS5WIDs26WGDMQnOB
kzRBE8UP2UPK/Na6Jfmkg5kCNP2ZBv+K4jxriQ+8ypA7dT+8ID66U4kQ4uMJ
8SEPC6U3IUJGHiTgw31F2BGxnulmAt6K2f/r8ViTsBr5ZMjApRj0XSA/zkWg
90wYek4HkyGBeHbcH0+O+qLriA86DzNx0bw8OOSPe0xgKaHLkByyFLfa/NGx
X3ek2k9wlSy5vMcHF+lgzjd74iwlcHqnG05sc0GE93yEe89D+yYHHNrogAMb
7NG23g771hEgDQRIvRV21VqiucYCjdXm8HM1hLfzbGxaa4aNpcuxca0oU2xg
rS9dhnWlS9FQugT1JYtRV6LsSl3JQtSULEB18XxUl8xHTSlr7bwJqC2bR7rU
ls9DbYUaONxcpmj8dnWZPIHQmGPwlR4bNTWi1O1CEh+1M+S5PlU0KZW1Kl2N
Q8f6GXD1FEd3fy1P9BQX15Vv+hg6VqBEosMcpdusiA4mQ18TooOGZYcjSnTo
aNTQ0eRDbGjoaA4hLsKIDdUKHcVGnEpWzTQrzcnIaSY2mtMlNrKJjSxiI7M5
X16WIaINSfCj76bHp98VhCZIt/NHhEioBhDCY7fWpCE8gvb0qLQj4LH3KQHy
RALELChde3ksRuT++4jaf4/mI2WM+bhJiow1Hhek8Uhj2hHGI/PoMVLksDQe
eSfamHhUt4sUQclp3d1425h6VAfXNdZTUqT+Ug3WXa5QK4KulpAio4nHP0nZ
/qBkS+y7k6hhJAaH70ePw8jZrkBceOqPS898cK3bE4nZatNDSo5qGKTnGePJ
oDU5Yo2eN9bSfIjIM/DempHHRnKksEi93kbgRIa4slTTZjxHdNEnTGNI5Dc4
opt0TzSQRoQDaHGxpX4kJE8ERtImaCxBhsHPFEuEFXmnGFK8hsx4zX8PiVI7
WsSaSMETuXP3ldj5T5b0kCXdKRh5lkSeqMOHP3QqhuBBMj7cI2P4Qxu+JWbm
E7AmcbVkydDVWAxciUb/pUh1e9+5ULw4S5acDsTzk/54esIPXcf88fioPx4d
CcDDw4FIDVuGlLBl+psTbh7wx402P1ynR7nayqi51xsXd3vhwi6ypNkdp6mN
k9rxZUe3OuLwFke0b3bAwU12aNtoi/0bbNC63hp7GsiSeku01JnD312Fg22V
KyZgS4UZMbu5Yjk2lZtiY/ky1lJsKFuC9ax1ZYv5rXg4T+fQUr92AWrXzldV
Nh915ayKeagXVTkPdZUmcHeZypqCmgpjGhiXyWqE/E8iQ7kOURIh7vy7O/FS
N501DVUi5wh81E2RhwFXrpsmGzRVG2ZIhIj5d3GAYMWm0eWNYg5+LfOORMjm
VcSIBUq2Wkn3IWftiJCSHU4KIURu8TiE+BMfgSgQCGkOw5rmCNj7r4Sd/yrk
NxMfzQIfiRo+UmHrbwUbf2vdDT/W/g4IyYzWRZ6/0ocUbXnjz/XvUJtw/0Dv
OL4yDyYkxjiMPd16h7E8KEO3/sWMgSRi30NE7nugZ0T0/jvSZawKUS+91aEJ
ZMQVMuKSxoizihFHTugZYRuhNo3bRwah8OQeFJ9q0RixQzJC3nN7fgMZodvl
4UqXUcaAUqLtx1/DgJKrcxeiKbL3dsoYRMTi8AOFiBNExOnHwXQZgbj41A+X
n3vr2qu3Xzrj/isHPOy3k4QQXylrjRHjiQUJYYG+d5aMJ1aCEPoX/gidxgic
NUK4fUdMCdbUPtrW/Tgl1OJonevQNUkkIn5HLs8Rk+hqdqq4SOuADEuH8Vak
mDcZBv8ocVGcb0VMpGub+9OICOae3hR5QuGH7iRaDnVWG7qSgU7WQyLjfiLe
32WCEbPnt9VM2ZuOOLy+HovBa8TDlUj0XQrHywuhREQwes4SD6cD8OwU4wpt
R9eJIHQeD9J1k+4dCcTdwwG43e6Pm4f80HGQaYUp5up+b1xu9cKlvZ64sNsD
51rccKbZFVH+CxDhNx/HOJoe2e6A9q32OLTFDgc2kw6brNG60Qp711ti9zoL
tDSoScadtSuxvXoFtlWbTcDWquX8fWypMsXmymXYVLkUGyuXYEPFYni6zGBN
x7qKhagvXyCJUF/BqpyPhipRJIMsksFV5ZS6KmPUVBmxDFlzUKPMxQSBhgmC
C0pj/wpXd7XauaJ+iqzKdVPVZNMGcUa4ap/okbBZQ8IWImELkbBFuIrVKJZI
sEbJNls40lU4+s4jEpyJA1cU65DQ6I2iJl+WQEKQRMKa5nBiIJKllpjY+a9m
mWu5/g8EClg2dBI5dBJ50k1kNBcgvbkIac0lCM6UHbpvceEX45OIchDfx9fm
QfjaIkg5hj3PRV9UvzEgTMSN1k5GjkcaEe6TCPdIhDuIEZmjjW7hwA2sDkmA
eWg8Kw4WYbEkwnlFhMOnJBGsw3W92j9B/on9zB6tJMJujQiNGhHEzdeb5D2c
uvOFxb4v8SPwjnfA1mtrtOf4tZzeab6ZgV16JCQpJNxXSDhGJJzsDMOZLoGE
AMQxeIjnud7jiZsv3HC71wX3XjnhYZ89Hg/Y0jVYIVM7VzKnwJDJQzBBSVG4
hnew1zNhRO8aPDXnMMoEpe+xDdNvcmEsExL1KYTuwWDCeDJI8zBBmofvqeeV
fQzxL7wTWBjOMPgH9YE3xMFr4mAwTTtljPWKWOhN1p9rDqYRMI3gMTHxMFEm
kZH7TCb34lGYshoFyavlFSavO2IwdD0KA9ci0HclDK8uhaD3QhBenA9E97kg
PKODeHomRLPq6ZGmBp8gNWIZ7h8LwF06iTtH/HCr3Rcdh3xw/aA3rrZ54cp+
T1xq9cCFve44t9sV0YELyIX5ONHkhGONjjjKoH54ux0OUScHt9qgbYsV9m2y
xN6NFtizwRwBnobw95iDxroVZIMZdrC21y7HthpTbK1Zhi01S7G5eik2VS/B
xmqVLjdULcR6VgNhsK5qPr/XddXzORisq56HhhoTrebCw20K3Fl11UaorSYU
qvVQEPNJtbMMfg+1dTNRWz9TWgZRNUwY1Q20Bh5fs776gZbDxYIYF69pcPGe
DmfvGayZcPKexZoDR29DiYPiLaS4xIFyrI6+C+DoJ2ohS9wBpjRi62/BkT9F
hofs5gxKPUuTey6lPl7uac1rkdpcjqDMOBkPfvhN3X/2kQyhnMGP9M5AXPf5
uTaXG7r3CeNCF8VP4bc+ovgfUvxK+NFS+Lf0wo8/cA0JBxkVDl6GRaha5WAZ
FkPxn4FVeKRO89nH2pkYDiL/uND+Xk37zdT+Tmpf3KStbrzX3b8rb/iTTqBY
P3fim2DLtJCF5o4M0XOgHUil9pP1duCQTvuPqP3HUvv6KdYr3Xw59nhR++70
A67UvjP9gAM6B+zwhGnh+WtLZFP3OQVG2mP+Rp8Y3kN1HnTaHxmnfZUalO51
3YfRI3vG63/UE3w+dr2KrpMpG5kT9NpXSzU1Z5ChdTRHMgzmCQqoDfGs4kIr
efAP3lL8b9Lk4WEYZPWnyINJ5VPIs80pfkYIPOFXfczqZIx4xHoYj6LU1Shk
vRP3GN2JlTeYDXVEYfBGBPqvEQJXQvDycjBeEAY9F9QM19NzIeg6E4yMaFOk
RZniIb3C/RMBuHecEDjqi1tHfNDR7o3rh7xw7YAnrrR54NI+d1xodUNMkLqc
4fQuJ5xsccTxZgeCwB5HdtqhfQchsN0aBxjH92+xROtmCwR5q8jQvG4lmhpW
oLHBDDtF1S/HjnpTbK9fhm11S7G1bgm2sLzdZ8DLbTo21izEhpoFE7C+Zr7B
H/PtPKyrFWWiqo76d58iGVBfa4S6WkPU1sxhUf+1s1FbO4vanzVBiF/M3VHy
bh5fyRJ/r26YiSqW2DQgDxNmaqhYr+4ZqNgg793W7zN2/jgTlNv4B2JAbYFw
IAYc/BaxFqOo0QeFTX4sBoWmYKxpCkN+UwSDQTQrjuEgQWLC1p8v3XGYyEZm
EzHRREw0ERNNxERTCVKbiImmMqQ0VSAoI05Pgr/8Ji5+qafF78t//7mExCSL
AJY/4dAlXYGEgwaGqP8CDEmHLsqMkNJ+TjMxf0JXcIw54YhGhgNjyLCLZGhC
6Wk6gjPCEYy9zVee82egW9a5RZ62kyfJIH58AWKt/s00kiEFrXdIhrskwz1F
hiMPBRkiSQa1yCQm0xQXn/mTDDSwPd7oeOFBMrhJMjzod9TIYCPJ8OKtlfY1
/wH5hSrfFRSZoLB4niTDe0kGF80VjPYlP9evYNP1E3S9ybF0GE0M6vNH3YGY
Wh3tUyYbjFJCTnpoR/WQFN/TvMIH8WYkna91cZAP3qvPEIgQ54PJswVfEwuD
GhZeEQu9REIP6zmR8DSRD+9KMJjCt/wuHsfjQ6daBjLyMBbv7sdg+F4M3tyJ
xutbkRjsCMfAjVD0XQvFq6sq6fVcCsXzi6F4ej4YT86pfNR5JhAPmSgenPLD
vRN+uHPcB7eO8id+xAs32j1x7ZAHrhxwx6U2N1zY54qY4AW0CPNxZo8TTu12
xIldDiSEHY422eJwow0O7bTGwR1WaNtuiX1bzRHsY4hArzlo2bCStQLN683Q
xGpcvxw715tix7pl2L5uKbY1LIGPxwzSYTo21y/CpvqF2Fi3ABtq52ND3Xys
r5tHUtSZGMzC+vq5WFevoqKH+2TU1xmiro5kGKWC3hXU1s9ArR4NE1FDFFQT
CVXi8m5WBUvcQlAuzhoX0xgbjOS5Xc5eUyUW9M2ELaasFUwPK5kezGkVLFG0
xQaFTEuF2xxZTnCgXXDwXYjCnZ4sbxQ2+qKg0R9rGoPIh1DyIRx5TVGsGPIh
nvYhUdoIG9VAQFZTJtkwyof0cXwo1fMhuamKVYPADLnf9ocf6U+qo0QNPtfT
Q8HiT/WOYrKlHyHxaAwk7o6BRMcYSFzRQ8IiNEa/vj4sShgIJocI2ISHs8KQ
c+wQco+1Ie/4PhSc2IMikR5O0UGc3obyM5tQeXY9qs/VkxU16mm+xIbLJdpJ
OAVjFrZm6VuOgcmWEhX7iYoDAhUP4nCYqIhIV4tMz3SF4tzTYKIigKjwwzWB
il5PosIdd1+5EBVORIW9hgr1nC+1qYvB93ZypUWB1nIsIi5UU8FFNhUgUeGp
qVgXIsbiInQMLkaNxLi5ULES/3egZjXMNVIkCR4k62ZHtY6kAIb8TOEuPqQR
wZIRI/zA+1QUF1mSE5aMFqnaOaQaIwbFRQisl+TDC1Y30fQ8QRDnaTyf6Emc
wX+gOGMVitJXYaQzBu8fxuAdXdjbe9EkRSSGbpESN1Uf9dX1MPTST/RcCUU3
vcSzi8HIjDVFRswydJ4LwKMz/nhwmpQ46Ys7J7xx67gXOo564sYRD1xrd8eV
g264dMAVsSELSIn5OLfPCWdbHXF6rwNO7rHHid12ONZiiyPNNmhvssahRksc
2GGBYF9Deog52LN5JXazdm1aQZa2bDIz+Es0b1qOpo2maNy4DDs3LMWODUvg
6zkDPp7TsXXdQmxetwCbGuZjYz2rYR42yDJhzcWGdXPh6TGFNRnrGgzR0DAH
dfUiOBAQYn5jDB5qGRqIBnFDsMdE/h4UItRWQzqGCeTDbINfoJzGoXzMRKez
lzIOZXI92HKNDqq3UMScpCNEwVZHFGxzRuF2tZbOng6igIQo2OlHOgQivzGY
FYa8xkjkNkWz4pDTlIDspmRWqiSEeNzH6VD8UTokNdUhsamelEgadRIfx8Sv
PhJBFDD+UA+MKZY+iNynegvR+28TFDcJihsEhd5JGOiue5QRo/2M7C+kHzlJ
N3GcbuKopIT43xCdx7zjbXQVrShg1ijSZ41t+qzhGqMWPbnHutBVlI05NEst
I91xIxeNHdlovpmJgCQriQrx+cEp5hIVYalqxXRE+kqcoKs43RWmoSIQl7v9
iQo64F4v3JKo+P8Ie++oONMtvZel7hN9PGeOZ3y9Zta9XraXPde+tu+64zNj
z8zpkzooo0DOOecigySEEso5d5bUarUkoIogIZGECEIBEEFCCIkgcs456LnP
+77fVyBO9/iPpyiKClTBbz977zcFyVDRNeljzl6GZr0xQo3N+WBi3gdTC76Y
kdNJGewvbGS4sCTPYiOFYH7drHG8fKRi+XSJlRO1kpaPfsrMYbdsMy71H7R4
IX8mZ80fMAcLOSQq7y7qkbeH5LRT3rho1ioRMViuYl6LE/I8hP3qSKVRaphx
Yoga4Iv1izjVv9fib1mB8PX7duPiMfXZve3ehcWuZCx0JmO+fSfm3uzETKu2
T2DTdoy/2o7RRkaNhkQM1SdggFXIsT22lA26a2PQVR2NjqdRaKuMRGuFAc2P
+Xk/CkNjeShePgjBi9JgPC8OQt191UeqKQpA9T1GjUI/VBb44km+Dx7neePh
XU88uOOB0hx3lNx2w/1s1TaJM6xGntERuVIOuGu05+d1J93O4ifIoWHfJpa3
aN5R4R8iksq4uQXGG5t5n7Trot2Q+t1G3BS6vkHTekolFmFhjBrfMWp8txrf
XpNR49uPLT5gpGBywbriG0aIb5hMiKQiOOwfcVlbgCNnYcmosZpBYzW+EBsv
3NSmj6ZuZshQxzHpcyPEAOdSQuHBcOGFc+k+FEOGMZBhIxg+kVtkyDibFYkz
WdFUHE5nJTBcbMep7J04mb2L2stQsZ86yETiCMPEMXhEe1JeWrg4S53/gXBx
meHiGxkuUrK/w77sG3L4gnHgL384avz9u5WIalj+GL93D8cf3MO0ACEyiQY4
J+zVZxOINsSB4qesNqpwqLQCR0r1+FCO41rFcbL8Prx3JJhHJ849Yox4vBQj
ApK10UvGCGYTrDy+XhYjLi6NTphjhOhFHkJu00HEH3BFwkEXfdTiAbOJh7Lw
2CFDRFVPPGr64mSIqB+MxMthGt1IKFrHgtA+HqCfhtY37YOBaV8MzfgySvgy
Svhhct4P0wv+2sI9BvsLlqqc+jMtlxDBQR+kWDmUudSYUCWFXEcssE+W5YN5
zELGg71ykpX8gZqX/ms1jRMHfiyzih+reCB2DV3UxOsMCfqvj3neNMt4MM3H
T1LjjAWj1AjjwRCDwAA1KOLCwB6L/8bowNfu34WLx5lJMDYs9iRjsZtxoWsn
5jvU9K+zhxwwzdgw2cy40LQNo68SMfIyAUMv4jFQr1Zg9z6LQU9dNLpqo9BR
bUDbUwNaKyPQ/CQMrx+HovFhCBrKg1FfFoTnpYHYs20T9iRaorbYHzX3/fC0
yBdV93xRUeiNJwVeeJTnifJcD5TdZVzIcUVi9BrER61ehYJMR/5t8zMdkJch
ZI/cDDvcpe6YbJFjssZtozqwOYrunZm2BabUTauQftOSH2PajY1IvbFBiJ92
6s31fKrw8N/JiHCdCcB3pPoay4ZvqavMEa7y6zdC14UYGa5/yDQi7J8s/icu
3/gIl27ouxWslvnDFzfWyZ1Y1PRMNZ/cXzYePtFmPHxP/pDui7Pp/jjLgHDW
FIKzGWEMClvhHWXNYBDDYBBPJTIY7KCSGQx2U/tkQDguA8JRmTscZe4g3rV7
tA8DwfcEg+yvKQaDbAaD7KVgsDc7FR862evJwV+YywptHsT/Mt/wc/n9++a0
4Q/uoaQ/Rd+cLuV+neo3FFerCFBSoWUJj97pOYgIcEpmCAWy7+CTpLr3fjuj
4ZccpU+IEonC5epry4LAl+8EAaM5UTiOnKWmpD5clnjIWeYJ2w87YsdhB9l9
qJR5QoIMAnX9IghE4eWQCAJhaBlT6VvnpB+6J31UFJjRo4CfjAIT8/7MFfwx
I3YMYBRYgL9WXmwS1G62+JmsKpZSheWVhZ4qJCxbvqtXF+YKQ4aAXXL+01LL
Usz3XmpIuKiFv/LyAJbmf8tAINOF/XJli9rh5OIFliUL+7WTk6gpRoIJRoJx
apTPP7JHPGZoN4sJDPI1B7VQcNwRb/sYCnp3YqFHhYG5zh2Ybd+BmbbtmHqz
DZMt2zDRnIix1wkYaYzH0Ms4nNhng+NUX300ep5FoasuEh01DAfVEWitCkdz
RShePwlB46NgvHwYhBflQdi7XTUln5UGoK6U4aDED9XFvnh63weVRd6ouOeF
x4WeeJjvjgd5bii9q1KEottiJU9htiPfb2G2Awqo/Gx75GXZUbbIzbLB3Uxr
xER+iGjDh8g2bUFmukgRTGkiGBjTNiI9dSPSUkUwSEtdb/FTpKauQ3jEbxkU
fosbN1fjO9J97boWDK5/tIoXoi1542OLXyM4XE1quHLzI1y++TEu3fwEX99c
o+Y8aWnB5zc3yY0D9HlP4v6iBakigUoLLjAtOG/0kZXEWWMAzhiDqBCcMYUx
Gig79I6y0SLBNhkJTspIsAcnslUlcfzWYZkWHL11kqnAGRkF3KN9Sb+KAgez
GQWyv3wnCrhEhVChVJjWHHwP0UeOmPeB+1crQ8E/fE8t8fNlnUoxlPGhRzBr
hmeMBrWMBtU4UCLyAa1eKF0WCR5okUDrKohIIHKB849zLHRrDUg2sGZIxVdV
eij4Zlko+FzuSamfHqAvPct5dVjfr7ewOQVFcnhiD0rbdplDwc4j9kg+amcO
Bc/6Y2QoaBgy4NWIWl3QOs6cYCIA3VO+6GUy0E8NMhQMMxSMMhSMMxRMMgxM
LwTImdXiMQtydnWACAcaq1uWZQZ/Ujpoy9VZOEh/NzcmZQzYKW8zNyjlbXtW
mZMBfdlaigwDKfK2/XrKIFd9pNDZtPTB/PXiBRemB3zsLDXDADBFTTIIjBP8
sd18jZFd4kJcG94lnmZI9TwYDbSo9X8zGiRhjhnVXOd2zHRsw3TbNkaDREy2
JmC8OQGjTfEYeR2Hk/ttcSLFBgMvo9H3Igo9zyPR9cyAjtoItNWEo/VpKJor
Q/C6IhivngTh5eMgNDwKxL6kTdi7wxLPH/ij7oEfast8UVPqi+oSb1QVMxrc
98STex54VOiO8nxXbI9bg22xa3A/R0SDohwRDe7lOKAwxx7x0Z9QHyNO6iPk
ZqvMQESEWxmbkWnaxMdkGC0tfgtT+kYY0zdIpaevp9YhQkQC6mbaatxI/QTf
kfJr9P1vb3xIMSLQ/6/eFPpEfg1hRBBR4Qrvezl1NS6lrpFzFb5MXRYJ5Boz
axkNRF6gogGLBKMb5YkLRm9GA19GA5UTnDEG47QxlNEgHGcyDPCOtDZHg1My
GiQtiwYpOJ59EMeyjzASHGckOIXD2WeZC1yAW5Qf5S8jgWtUIBWknb72UxEB
4BwVjj3ZaZQRu7MysCsrSy8U/iQQ/OP3BAJ1YMkvZSD4yCMQH3kGaMVAJYuB
JwwAGvxlZSwGVsD/UKYB5la/384ofFaRAX8GAFEQBCaHy522L1d/K4PA1Zqv
cU0LAqlyEdc5uY+H2Pxf38Mjdr8b84H9KGjepwYpxZylN7u0qmAHkrQ+4y5G
ApUQxOL5oD6D96+0pCAEbRNBTAr80cNI0McoMDDjhyFGgRE9ClDTb721CQv6
mlSRHIh1qcGMBptXRAK9RtBf6/0VdcI2Aft2ybR5HNNieb3wazXbUc6AdJa3
6SMX+/jHFJfvqWNKsE+7n4gRP1d9BxEDFvap4xRnqRnyP0X+J6lxBpuxZD54
bBdJxyi/HWUMGknGxZPq5KQLJxyx2J+Ehd4dmO/ezkiwDbOdjAIdiZhqT8Dk
mwRMtMZjrCWekSAOI00quTueYo3+l1HobYhET70BXc8j0FEXzkgQhtbqEDRX
BaOpkpGgIgiNTwKRsnMTI4El6h/54/lDPzwr90NduS9qH/igpsxbHNi3bT3f
5s7EdUhKWKsN9qlPMyH2EyTEfMyvHyM+5mN98l5U5B8QaaDE18jfr+I3vDAY
fscHRhjURtrhER/gZvonuJ72Mb5Lpd1/e/NDvsq3dPhvUz8W4itfTf3E4m/k
3YN59yuMDZfT1uHrtA34KlXP+7dSivHP0u1l79DfsBp+hrVk3J3yIuc+5Fw0
AgLIuXL808YwnDZF4HRGJFmPJus2ZN1OcZ6VJJsBJ0QzQHJ+iJwfhUeUJ9yj
vClfwbh+mJlrVDBTfJXq7zOn+jcV4llLiO/KuoU/ODrrqP9qJeq/Md/wL5Y6
AT/Hx57++MTTV1J9pHSJ6hMP7pNsUl1ewDJfm7z231nh38LFJ1n47EkGPq8w
4svKNHxVeZNgqyZ8sKj2q5no1yxP9JdO9RD3iU7xUFuyvj6oga3Ze6uyd3O5
zzS1gv+WwuLF4/YcVwunXgwx2x82EGymoaOheDMejI7JQFq83wqw/TE272eh
1zXTb30wQ7BnCfYcwZa7ZWhLNy9c1Pc33GqGWznu8gEFmfoLCBNF+f7OMKQZ
8CVv3y3319C53fNzgbe5P7gXagMgAfnPVGVwwVmdZza/Rx6mjBlqiuROktxx
GTImklfJq/8BF0856tEDb4eSsDiwAwv92zHfuw1zPYmY7U7ETGcCpjqIcns8
JtriMP4mDmOtsRhticXJgzY4ccAag6+j0N8Yid6XBnS/iEBXfTg6noWhrTYU
rTXBaKkmzk+D8LoqCK8qVQewoSIA+3ZaYm+Sdob6v8HuHeuxa/t6sryOJK/F
oyKV2W+PX4OSPEcUSzngfq49iqTscO+uLQru2CD/jjXyctTkspjoPyI6SugP
EvOoyN/zMyLkxD4y8ncwmPVb/fTP0Ih/Qmi4FL8LifiNxV/z8gMz1sG0/aCI
38nDR7+S0wy3SKQ/k709NdXwM20Bg/wPMHoQ7w3wNWyUA4bnTKKcD6ZthxLp
cJwyGagoeEXa6H9qryh7cyh/X/tE3KO8KB+S7Cvd2jUqQHdr5uxXiPNV6ppE
eq9Wve/JSiPOS0gnE+nkrNvYmXUHv3d01dG2+PN3XXt5v+8D80+Ujf/EXOSv
9vIx27bM2R8Umddn++yIZc5+R/bvLj7OxqdPMuWI4BeV6dqo4A1cenoNV55e
JeGqvg7Ve/51YnjwvIU+6qjO7RGnfx2W+94szS/ah/skvMQ8k2CnRvh2VPWo
se/dx21XYe8Ja8YlAfgrCTh9ZTyEOXwQuqYC0DPth34CPkjAh+d89bV9k4te
lDemFgXjft/DePA7jCsIV5b2y0cCpImrrP4nZs6XDgDaiaWBAWIuef+JbP7p
hO/RvtPWWzrLjp84rpBYzxPrOWqGTzEtfHpS9BEnk/UN/TGeRMQd6NYOxHs7
8d5GvBMx10u0exIw0x2P6a544h1HvIl2WyzxJtqtMRhpjZa/wWBzFAaaItH/
yoDexgh0N4Sj80UY2p+Hou1ZCN7UEe/aIDTXBOHArk3aH/C/ICXZEvuSN6L+
iS+eP/ZB3SNv1D70QnW5J6oeeKCy1B1PSlyRlLgGOxLWoLTAESX5DiiWssf9
fDsU5dniHlWYq/jOv2OFuJgPERvzR+Tc3oxb2ZbIytpIbUCmUOZ6ZFCmzHUw
Zqyl1iAi8re0c9q48WPcoMIifkPYhf5JHMsQ8Rtx8QHrphDeKUTzfXkEecQf
WDooNAXFOpoqrfh3JNeOUsieyKIRZ+3F8awUmvBBHM06giPZTLizRcJ9Doey
LzLR/pyl9lfE9jIT7GBZbu+T6F6X6O7JEuimE1sTsV1Cd2dWjkQ3KSuXyle9
MT+/X31Pt17BavHb70nHf6HdpnO8xsvLzK33jnicYcp9VtXb0p3FaL5Iuc3u
XHUTl6q+U6P61Uy5qy9LdkN3B4jzIMzrFlduoXe78QjuvDqktn+Rc4MFv9pM
ILp0eftOPOrcoVeTogav7Y8zm/S+E1Z4NRyBJo3ftolgZt+BzL790Sf59ZH3
O3V+HcYWPTC+6ImJZRBP06hnCPHsW1GXBxLkIG2XvZAVRq1DHPVDIFsox1a1
uWJzh7wtSWbsimT1nE7ihl3vy0pd53g39IG/3RY/0e9HlInv4i55qjnm+Bwz
MrWfThIXO7VNcTHFH0wyLZhgejCmxuTeDm/D4mAiFgYSMN+fgNm+eMz0EOfu
OEx1xWKyMxYTHTEYb4/BWFsMRtuiceqQNR3bCkMtkRhoNqD/dQR6X4Wj+2UY
OhtC0VHPD7g+GIfENsHi7xGIA7stkbLLEi+f+qGhyhcvKn3wvMIbz554ofax
J2oeeuBpuTuJdkdlmRuJVvb3oIg0FzhQ9iiWsiPRtijKt0FhnjUKcq2Qd3cr
pYLpnZzNuH3bEtnZpDl7A4leT6JJc9Y6ai2JJs2ZimZx/1TTatykrhtZhacz
E09nRi6/foJvjatxVWoNgg2/o36Py+mWuJS+GV+nb5V7B3+Rrg3JpalRfH3R
kKi4xfMv2XaQ7MKL3pvIxIVlnzTFUHE4YUrAiYxt1A54RjrCM8oZx0QAyNIC
QNYxHM46SZ3BoazzOJj1KQ5kfYH9WZeQknUF+7K+la/lzGp7b9ZNzbf1AJBJ
+LPNASAp6y6Vhx0MADuyCvE7R4+VPv59keB35kDwi6W+nNw2Ya23B9Z5u7Pc
zif3udK3zwvffrLSt2/K2Ty6b6us/JLgXmP+7xC+x087MMH7B9g/KLczKCT7
RcvY33FYZZ9PZC8+UcFvbsBFS/jFzw+c2qJKb3OG7o/eabUCeXDeCyML7hgl
/GOEf5zwT7wDv+7iS/BLfrRs/U+bcpGrZC3+3nL+JecJ5nnA5tlAq2QQeE8m
7RcvOsq9OX+8ojLXG/i75MbBTvJ+0vTFAaKLJHuBmiPdMzvEOqMk+rZ82Axv
mibwU9Qk84bx7fRye1w4ZYfF4QQsDBH8gXjMMVrO8kOb6Y3FdE8sprpjMNEp
FI3xjmiMtRP8wwT/EMF/Y8BgawQGWiLQ1xSO3tdh6G4MxZGUzeZey5v6ILQ8
C0RTnToJI2XXRtLvS/p9UF9J8iu8UPeE5D/2QPUjkl/uhsoHrqh44IKkbfTy
xNUoK7JH6T17lNyzQ3GhLe5TRQU2uJdP8vOskJ+7RZIfG/tHevkfkJNjiVu3
xYYGWdnrVyEze52Fhn3WGhip9MzVRP8DhFM3TGtwnfqOiK/E/apxLb4xrsMV
4wZi/wd58vcl4xZ8lW5F7G2IvSq+P01z1lYBKORFAe6rZeti8o7I1M8S+TOi
+DZFEvsl5I+btlE7cDxjJzwi1eyJo5kHiPxhM/KHsk4T93PURSL/OZH/ishf
IvJXifp3EnnZYNNSdeX3OvK3Nb/XkM8soAqxPbMI2zKL8VtHTzP6v/xh9P/w
buWur1Je7+NKuazweRM+rzTKHF301pd8/gpCdutHaf9b5uifyRN6xf6Ugnfx
zsWMX8F7Fnm/1ch8XeedFfnyhrss48i7qsg13nsSzK22+oFoNAxFIuWkFfaf
3IqDZF5U5EzY9fH73hlf9M95Y2jek8h7rPB7HyLvS+T9dL/Xh9XETpaLcuVg
iN58kziHi8Hxf8b2FbvS+pXzv7+yVhf5uINkWx+w06VPDdyposF78up/XJbz
U2/5oEVqgc81R81r2ySI67PUDF9nmpria05uw0XtPO+3I/HkPx7zQ3GYGyT7
A7GY4Qc43RuDqZ5oTHZTXdGY6Ioi/1EY7eC/72Erjf8I8h9O/sNxTOy3/Ws5
A7yrkXH1ZRDaXgSitT4Azc/8cWDPRuzfvRGNNT5oqPbGi6deqK/yJP4eqH3i
Tvzd8PSRmLNUWS6mJyTvUCsDyovFjL7SIjv+wUqKbFF8zwZFhda4V2CFwvyt
yM8j+rmbib464TLnjiVu52xE9i2Cn3VrHVPuzFtrkZG9BqZsAf9qpFMRUQr+
mwwE15nVf2dai2umNaL7Zlxj8QGu8vtvTOuoDbhispTgi6f/2miFr4w2+NJo
p83pXZqCI5YAXVjWefM1WMLHsEnz+3CCL0r06HfAP2bcgWOmnThq2oWjGXsZ
AFzhHumGw5lHqRM4lEnwM8/hQOZFQv8Z9aUG/jcE/xp1XSb6TlERlGFZor8c
fCb6mTr498zgb8ssIfxesFi+SmDVkrlb/PF78n7VtltaeLzR11l23j6tyJS5
/Rdabq9m7F7Ty285Fa/2S1yv+1w1355dIPbnYNTSe32if1SKB7E/IrFXjThZ
pusrhUSVrvpwWpUup90kolrMzhMN9oEYvBiMMpfpdHrzKqPDZzahk6V6N52+
b9YXAwL9BR39JaeX6L+V6Ju7B8rtxS62QRr7yxvv+pD8ymG4GA3QWMF7nGyd
6yW8uRcv+df24n5fc3/1KDlwL4f8k2RgULkBi/C3hPktQV7QygZ+xTw1R83y
CWeoaT75FDWRQNBtafK2WByNw8JIHEGPJegxBD2GoEdjui8aU71RmOyJwkS3
UCTGOgn5EUJ+eCuG2/Wjp0Jx/OAW9DaHoKcpGF2vg9DZGIT2l4F40xCAlnp/
ND9XWVRjrQ9e1niTdFL+1BPPqzxQV0nKn5Dyx66oeuSCiofOeFLuhJ07ViNp
+ycoK7ZDabEtSu7boLjIBvfvkfJCUl6wBfn5m5GXtwm5uZaS9JjY3+P2nQ24
lbMeWbfXUWsV5rcE5qthpNKzP0Fa1icIj/qN8nmi/h2L+G+JtcD7qsR7CfHL
ps24ZNoiT6UURxwJxL8wOuBzoxMxdyHmS8PpF9L15rq/RFy8Z9mJMzKlNzKl
N8bghDGeSsRxgbiRiBt34YhpL45k7MfhDLUpmFukJ/E+RbzPUhewP/MzpGR+
QX2NfZlXsDfzW+nve5jO66m8eJxTVJSWyhPxTCKe+aeI20cmUtvMg0D6QkCN
5H+5kvYPzbCr5UJLO2Jb+jlodbv081Vaw0K03K7WXMY10VTX2L4p2b6I9OVb
Tr84iah9npJtMXomptyKNH7ltFvRaFclfDJL+CQtjd+2Yhxd2XrjsEH/NUQ2
f+j0ZmbyQeiaDkDPjOJ7kHwPk+/RP+FbDaefvbBxWSkfsIzvoH+Wb3HOkCJU
ci6wjJF1+PLqflmFL+C1V0Nuer6/Xdd75nzfnARY6LdpQUE+UD38r8m9tm/J
4jalBWqenM9Rs9QMA8s0NRWvuKfejsWS/ViyH4P54RjMDUVjlh/jzEAUpvuj
MNUXicneSEz0RGK8mxZ11EqfjH3i8BYMtIWirzUEvS3B6GkORncTsX8diI5X
AWh76Y/WBj+i74sDezdg/54NaKzzQkONJ17UeOD5U3c8q3JDbaUrqitciL4z
Kh8R+4dOSNKwLy+1Q1mJLdG3IfrWuF9khaJ7W1FYuAUFBcQ+n9jnEfu430vs
c+6ux60765CdsxZZVObtNci4vRqmW8T+1icK+2wxjkbwLf4RNxgCvmOlf40V
/9UMgft6fJNB5DN05Lfia5OV+VSzL00OxN6J2LvgM6MbsV+aS3c+XY2bi8m1
Z43B8DZsobYSe35sRjq7MZbI09mNwtmTiHwyjhj34LAxBYdNB3DIdEQi7xbp
RezPEPnzRP5T6nMi/xWRv0zR2TOvYU/mDezOTMOuTCOSMzPhGBlFRRP3HDPy
DpFxVLw2oeWnAnfYRW5HQkY59QjxGY/xGwc/Pb3/E+Q/Nt/wZ0s5/V9gk595
4IC5+zX6uKrTr7JOv1b7FWEX/XUB+6dye+Z0zcgzlh1ILXrthF371f5GM/Kl
fp1y8l3LnHy72cnrNCffe0KRJnL416PhaB4Lw0GSLpy8YyoQXaJuJ+39c8to
J+ljJH18UQ2ZT9LJNTfXaNc78HIIfZXAXeNSwS5X7iwNnOv5vMzpVSX//rK0
XptpI0r696Wtq6M1ZGotx+IkzrrTb5NxYps5ImxTR0Ooe7ylFonugowb8wkW
vD5HzTKWzFDTjC1Tqoy4cNoGi+MxWBgj0qPRmBuJwuxwFGYGIzEtNBCJqX4D
JvvUUsXTR7cS6604eWQLhjpCyXQI+t4Eo7c1CD0tDJvNgehsCkDHa3+0vfLD
m0Y/ck2m95Fpcv3qmRde1nmiodYD9TVkutoNdVWuqKkk0xXOqHrihIpHjnj8
UI1DlD8g06VkupRMl5Dp+1tRVLQFhfc2o6BwE/IKLJGbvxF389T6qejY3ymm
7wim1yCTyqBM5Np4m0yT67RbHyM1+yNp52HUdWbxkunMdUs8Z2yituBShhW+
zrDBVyY7ybPYJP5zk9gJbKkrJ+fBCJ7T/d8ZIz9jVEPGXgarZZ052rhpuzlT
FzaueD5MHcVB0wky7Q3XSB+zje/P/PIdG9+TyUw9kzaemU6mM8h0luBZG5n7
heCY/CbQuu/L7Dwxo5R68A7LcRkV5Nkf72C8HOhPvidjV27+H8xuvsXfZkX3
7WtJ9XU5arZUkcvVMpLqk8gyH2CjncosVs3sd5MWHnfAVevGiYV2+2R1Xta2
G+UdK2xcVufx+iJ8NVweyTTdgCbC3UK4hY2Lpz9yxpJpeoCEe2DOhxW6N9N0
T2nj4ufKxqm3IlVf2ZjT4FZDbKvEdDnZKdu8DPIlR1dH4xgEjZGSVT15j7b4
PmdXT2Eny/AEeX9zRq9I1xt7AmntzuKr+ea3vP+ipgUxaD8fJ55sjk8/S83E
Sl08a4OLZ2wYnSaiLYLIeRQ5jyLnkZhhaTMzZCDnBpzRGpoTfeEY6wkn46r7
PdgZgoH2YPS1ke83gehuZbBsCUBnsz86mvzQ/toPbY2+aH3pg5YGFSj3712P
xuceaHjmjhe1bnhe44q6ahfUPnVGdaUTqiocUfHYAY8f2dO7P8GOHR/jQZkN
Obcm51YoLtmK+8VbUHR/MwqLNqHgniXyCjcit2ADvft3iKFu567Drdy15HwN
sqhMKoMykXVjDlN2sp5GhUd/QMY/wPXstfguaz2+zdpAzi1xJXMTtYWMW+FS
pg0Zt8VXGfaUavyKgyA+N7mTc0+5N89F07tzYIRnn9Hmugnf9jJYa624eI1x
UY0nk/E9ZDyFbB8k20eo4xTT9Iyz8nVcI/2kZ7tEBlJBVAicI0P1c34cImMo
NTFJZOTbRbctg0V3BtHOKHkH7XiJ9hOJdqypinqKf3IISH4X7Hc7cmpOrMXq
74FdNfD+pRn2rQFWcmhNQa7X35/KHF0dC2MeXjPPTFMTYY5oC+4PSdBlnk7Q
BeTSwt+ssPAuZeH6pBiCjroBMeMtZhnpERrpoXwtsm7xf5D0TeiZFmNvvpL0
k9oi/OU2PsGCXCTtoh83RcqnSfkMCX93DE4l7gq5zQK3EH5qYs2+2tEjjC/5
FuGSTL1ON3fnoyTl0XykjfYMttrQrKjbxdMsde5/JC/fk9TrQ7gqAfiJus9b
alGIj1mg5qk5Mffw7VyMaMjHiJp+Rg2Gv52KxuJkFBYmIjE/Hom5MQNmR6kR
g/bn+FtMDoRjvD8MY71hGOkJxcmjm3HiyGb0dwShrz0QPW0B6H4TgK5Wf3S2
+KGj2RftTb5oe+2DN6+80fLSCwdS1mP/vvV4Ve+Bl88J+DMCXkvAawh4NQF/
6oSnlY6orHDAkyf2hFz9GcvLCfgDa5SVWaGkdCuKS7fgfslm3CvehML7lsgv
2oi8exuQW7gesfEa5HlrCTkBv7uaIuB3RVvNdGetxX+GkbCnE/Q0Ah8e/VuE
Rf8O393aiGvZlriatRnfZG0l4Fa4TLgvZdri60xxfrojvsp0VmfhCcAzPPBZ
hhc+zfAh4Gr5vJ6QK7j1PrsBXpHWYkYMTmbEy6G14xlJBFwZuLvBFW4Gd8oD
rgYvyvt9rTGtmA4m04LrMHr2TXp2Oj07g7l3NnPv2wT7LpVHz1a+LeBOzNB9
u0yD+6Hm2wTcVKkBXo0YUw2iTXUEPUiSqtH7L36Y9bVmp//lUqb+U1gFbIF1
4GaZkV/XvFsdPHcWxhen9fZVVIonE/JjcoMdsZZFnZ9ySG6wJQ4jEGSLP3cC
K3E1mK5ZuGi1de7Ux+Krepmf92ljagN6MR4linHm5xHMz8PROh6KtokQmaMf
PWvJatxfPy1LuPjwghfZFvIm3z7k24d8+5JvP/LtTwVgmppZDCTfqukmfjO1
CUegXDarbd0neBaML2qMQzIu+vDvLWdcP7ZNluoEXGbvkukYKlp8VR4v+3Nx
y/mXX5X7M99/K+hdjBFBYYEPnSe5c9RsFMHm08zy6d/OskS4cNaavj0Vydpz
YcKAeWpuXK2ymBkJx9RwGCYHwzA+EIrRvhAiHUykN+H4kU3o7wxEb3sAkfYn
0v5E2g+drb7oaCHSzcS5yRutr73Q8soLzY0qF3rV4I7Gejc0PHdF/TMXPKt1
JtZOqKl2xNMqR1RVOqCiwp5Y2yEp6WP69kd4UG6FMqr0AZEuI9Klm1FUsolY
W6Lg/kZivYFYa0jH/xY5+Wtwm8rOJdJUJvHOoI+b7opNlYy8/CukMX9PzVHR
+/rtTcR6M77N3opvsq1xJcsGl7PscCnLnnLE11lOCIxSOIv7i601/bV99MSO
Ob6GTfAxbKa2mGtsb4MV/0JqVoe7wU3D1lNgS/mQVz+kZAhPDpD87s0QefdV
5tzfkd8b5DeN/JpkLb0z8xaSMu5gR0YujbmA7N5j3ZxIbSO3pZRmzqZH5Jb8
moQ5V0pzjpH81kp+o0zP8Y/2wcJpzbPe/hmI15n9+pcrOmw2gZvI76fk94IY
CdNbWxkNJ7XBsOPIbtQHxI7IzfHuaotS5XY4TL9FF03wm3jQWfIr3Hn7YTWc
+JBp+ONuOnTPtiWI+wnxYOxSR21EhzhMgzhY32NLcNw3q9XZ83o6LuRDkH0I
si9B9iPIYt7O5GIAyxkBsd5DULPdAuW6dzVWrm+VEaTtu6XBLNgM0WvwpTr8
xyvr8KXzc2VR/pYGLoCOFNfMqbvWmdPb6bGSdBkCVBlPu37LRH9RiAwvRGFx
PhILc9SsONdlcTZSEB3J6HDhrMqzF6cNUgtTEZo9/w/MjodjejSMXIdiYiiU
XIdgtD8Yw71BGOpR0ev4EUv0dvijp90P3W1+6HpDplt90N7ig7Zmb7xp9iLX
nuTak1x70K7XYX/KWjS+INf1rnjx3AXP68h1rRNqaxxRXe2Aqip7VFba4UmF
LR4/UXlL+SPB9VZqC0oebEYxdb/UEkVUYckGxCf+HnGJv0Ncwu9UGUe2Y+I/
QHTcB6sQFffBn2sfd6D5yNn1Gp+Sy1VimxqLX8MnUkdTYqnS6Aym0Rlxchab
Z6S9ctoMMai1D4czVKl80HQMB5hG7zedRYrpAvaZPsO+jC+J6tdq4grtdk8G
cc0grhmpSM4wUrTcDFpuBi034y5xzZe4JtJuBa4yMTU9oB5qqD7RUK3SUFVW
G2V8Rj2nXiDS2EBsQ5PNnvpz8zVtsHv996TWalrM35uZ1f+7Na8lrKfkJjRZ
L0/8KaxNCtY8uXeVqpXvsVZOOOQsV5KK5xGrScuYTpvrZgJb2bMdTwlsDYGt
G4hjOh3LdDqa6XSUKpzHItAyrhoWh86IzpiqcgWxvTP+ktoBUqus10cSO7Lg
i9EFP4wt+JNaf1Krz7z5ibLdRb0f7i/3wRLULkKQvYgA6beBWo88SHIWLO1T
n/5mrq6VC8s+tpWGoEFSqi5F5W0QzFpoEOsNt2jlym+jxFeBq7Xkn9y/pRbJ
+AIhnCeEcxGrMD8bIYbkZyOIq0ETr88IPi+c3Wrx/+D8WTWt9tyZLZidCMMM
Y9v0WCgmR0IwMRyMscFgjA4EYbgvEIM9ATh+1BLHyGtPpx96Oshquy8623zQ
8cYb7a3eaGvxIq+eaG3yQPNrdzS9cpesymGvBlc0vHAhr86of+6EZ3WOqK0l
rzUOePrUnszaoaLShsxaI2nnh9iR9CG27xD644809OK3/d6MaewSpqsQHf+B
hSUh/S0ymWBn5K2DKW890nM3IC3XEql3N+GmNvctNOYjXLtti6u37XHllgMu
ZTtRzvg62xVfZbvhyyxxTKInPs/yhn8UyY6yxMUshufMYJzPDMXZDLUSTE1U
EePVsapCzlDz0zwjHeREFTFeLQezWCWLLtgB0wmifZponyfan2Kv6Qvqa+wx
XZZoO0WGvoP2TqKdZEb7DtHOI9oFRLuI7ltClcHWsINKkmjHai4co7lwtObC
0RLtejPakcZGGIyvxIDXEuI/W4n4RvMNf76UUf8SdkEbZedLLP8Wp8WbiaYF
q/WfYj+II2b7FUSL7ldBS4p5H9zEQy4a0c4obdPmlXd+D9X9f0K19hz/Bs3j
IpcOw5uJ0Heo7pkJQO+sP/pJtvRiEj1MoodJ9AiJHl1Qa8YnFgIwSamEmgXz
ouh9+4nFpHwNci1nsvjKvW/FOnO1012ArJID1ZxkwbYke2n3u1CBbpjoqW39
kSyn/1JvoJnDIaQNU2+FDBLzZSFA3ra4SEYXIrAwH475uXDMzYaRZKHwVYQ5
nK+/OBtOjMPNT3ue+M5Nhq7CzESIxb/H9HgIpsaCMTEahPHhIIwNBWJkMBDD
/QEY7OXH06M+hp4uX3R3+qKrwwed7d7oaPNC+xsvtLWS4GYPtDS5k2I3UuyG
169cSfIapFAvG5zx4oWToviZI+rqHFBTY49duz9G8i4q+SNtaMOeFP8R26lt
O/6IknI67oNNKHpgiXtlzKbpvPklLJKLNyL3/gaJdAx1u3AtsgvWIjN/HTLy
15PljTDmWZLnTeR5s2T55l0rhMV+RJ4/xrUce1zNccSV2064fMtFY9kdX2aT
5Wwv8uxNntVhXIJnse2sYPlcZjh5NpDnqHcmnYlu14mM7Wabll3XjBRa9UE5
SiU6Xsuteq/pc3L8pWR5t+kb6hqcDGFUOJJNZNlElk3Z2GEiyyaybCLLJp3l
YiSYSlkJl5PjR7Ax7KSSNYtewbJJsWxt2Acrwz7zuvF/sA+Hnk0vbYC/nGdL
s2P/+YoemH3weq3HpTeyjy9tMy13dhAGLeaa6EcD/r/Mpl1p0CkoeqN6Xfp2
D6Xtu2TPS5p0106Fcy9x7nsXZzVsZU2TjmRWbWBWLYw6nDiHSaOWn/fZTeie
DpRI60Y9OE+zJsoCZ9kHmxeLxQIwTqwnKFUn+2odbx+5je25i2LDyg1iO9tV
gmmSrXa09jdn2yDTguwgwW/we1rlrH4qqudQ+dPQVbJRpn5AxCXhvO1tOBP6
xbfh4poSwuVM9wsXtpLlcCwskN35MMzNhZLlUMzO8Kl4hU81z28XiPb5c/pM
nH8nrfgcP4SZyRBMTwRjajwIk2NBhDkQ4yOBGBsOwOhQAIYH/THUzzjXx9qj
xxfHjm7E0aMb0N3lg65ObwJNmNs80fbGA29aPdDa4o6WZjc0N7mi6bUrgXaR
QIu30/DSiUA7Yu/e1e9r3CqWP0JFlTUeV1phRzIdeecfUfqI2fPDLSh+SJbJ
cxF5LizbRJY3I69kM3JZKeeS59hEtfX8bVbK2YXrkVmwEaZ8SxjzNyE9bzPS
8rYgNdcKN3OtceOuDa7ftcN3d+0RErOaLDuTZRdcuuVGlgXHnpQ4utgHn2cr
jj/NCpBbSIu9Y89nhZNlcpwZhdNMtU8x1T4pOdYmj5r0dHsv3CNd5ByyQxkr
OV7y5T2mS9htvIJdpm/J73U4GlSoVRxnSY63k+NtOseme2RY45jpdpysjJ9I
jmWKonFsY9hNdvfoRxhaGVIsfibN2GBsQoSxGeHGFvwv+4jkZSXz8qNvlnje
9EMpuN77cghet2xsSkNa5tyHRc6t977izPtA7ldEtwqi96G4ba806G2HnWSd
/KBjF+vkZDwm1RU9O1gnb2ednKjPVVUeHYOG4WiWysy+RyPRpIHdSrAPnVbJ
l/DqrqkgCbb06Tk/nDivVvsMEeYRSkJNwMepiQVfbbKpj1zmPfPWi0BrO9GK
47Xn4c1PU/Ct+mC+ElU/mUT7a6V0gPwuUBLOq2KDCDF7hajLOwczsX6rZeia
lwuqaeaLb9U1FvkXLqg3sLAYivmFEMzNh2B2Lhgzs9RMMJkOJtJCIeYJvHMz
vM90MM5qEW1qgiCPB2JijBFrNABjI3yzw3zTQ4xog34YGmCE6/fFQJ8v+np9
CLR2tmCXFzo7vdDR4Yn2dg8C7U6g3dDSQpibCXOTC15Tr147o/GVkzIFW+zd
9wn27P0Etc/sUVNnj+paW1TV2KCy2hpPnlrhcdVWPKxQ6X/p480a1FtQRKjv
sTQupPLLtiCvdCvulghtwZ3iTYhJ/AOiE36P7HuWyCzcRKg3E+otSM+3ItTW
uJlngxu5driea0+gHRAau1q+xjc5Lric44ZLtz3w1S0BtLcGtDjSl0BnBzLR
FkdEhJg3gz6bGUmoY3A6k0DLBHu7gtm0U3aqj4oZYyZlzKpb7fkDQH+tgDZe
RbLxO+w03qTS4WCIpKKww3hLAr3dlEug8yXQiab7BLqEQJfp9TP/tERa3yCF
JFN7l2XXL83ZdcQyoMONbxCW3kawI5N1jFcc9Lu8D7bZ/JNfreiDOYaslSyr
1R5H9Y3fxHBzbpPWr5Yl9DKeNYfWef61nBjuRIfWeO5WPIvbdx3jP0p/Il06
Hs/o1PUa1C81qF8LqMcM0qlF8i2gFkB3TgWjazpQz+/75/wxSA2R7eF55t3z
oqL2IdM+ZNpbm0BOvfXE1FsPnL2wjiyvwyw8LPTFucSaXi33oJc1ta+kWnDq
L7Jfuc2LpSRZb33LgErAf0Jqg2n0i7w4f34zHz03H0RUg4iqqMinZwKZIM/M
sJKfUQNi55hoiOsz00GYZmyamgzEmdObcPq0JcbHGItGiekI38cw388QE5BB
YjrggwGqv98bfX3e6O2lerzov+tx5Mh64upBXIlqO1Ftc0PrG1fi6ormFhc0
NTtj/4E12nu1YUKt+KhvcMDzF/aoq7cns3aopp7W2ZFZW1RUsyyu1pit3EIz
ZlJNMy6mGd9/uJXMbpG8FjzYQma3Ilcya4WcEmvcLraiVPjKLtqMzHtbYCqw
Iq/WSMu3QWq+LZm1x/U8B3yX64hrd53x7V0XhMSuRXDMOjLrQWY98dVtb3x5
y1fjNUDyKg6JE7xeyAqTvIrXOCv2UcyMxanMBDIrFmwlacPGu5d4NalEWvAq
h9dNZ1bw+hWT6Ms0YJ3XG1QakoxGKlMy62CIIa93ZTJtb4iHnSGBStSXmAvv
tTHsYs5cw49auO4vtRZXPSlVtBr+hNZWM61h6R34n/aR7+bVP/me9rXaz9Vi
q/lOv1ry4b8ks2vMVZroed1+dUTz4EMyrTY3qZf1vYre7NWg3YMSVsi6CbNK
1lduVnQnaYXyNuHDqBXZdX88nmvcNkhuo2SGvdyID57eygxb/TN08R++hyD0
ygxbFM3+zLKZUFJDhHaYGmERreD11qaICng9ceaC2szzrACXEM8S5jma8/xb
sdB1/i2BXXjr8x4vfFXW/RO5Y7zeMdN73SILX3zrLxh/K7tnWi+cXy0ExAwq
8wuBFj/HufNqGvHsXABmqOlZFu8z/sRZSDXT+ZV8TwdY/BWmpljfTwZgYsJf
ciyLhVG+nRG+rWEfDFGDQ94YGPRG/4AX+vq90NvnSY490SPU44nubjWbp6PT
He0dbmTZjSy7kmUXHDyo87uFLK9G42tHvHzliIZGB+xL+UR67zOyXFtvhxrB
MVVVZ4tKevAT8vyYHvyIHvywagseVKr0oJgeLFmmCslzwYOtyBMsl1nhTqk1
WbbBrWJbZN+3QVTih4hK+BAZ96xgKrRBWoEtObbHzXwH3MhzJMtOuJbrgm9z
XXH1rjuCY9Wf69Idb3yd40OWffHFLcXxZ9lBiuPsUFzIVhusn8uKhE+UttVR
ZjxZTsTJTLUKSybSKzgWveuDppNquCnSlyxfJMufk+WvVDLNongXi+JkyXGq
5FjzXsXr/0mEJb7Utnda1qKvpfLnpVa1eCusf7V+ls7x6x/kODS9k+oiz9HJ
y3H+8Q/jbPU9CbbyY3WQrVPoGqlsyfTKgSeacfMyrltTzGYsjFhy3b5bz8F3
HHGSXvyoK5kVc5I5v37atw01ZLuObD+jJ9cPxn2fH+sTU4QVt7NmVHYscuzl
eAdoePtrePtpeCtvPqVt1S6wPnNhLX3Znfm2kIc8vnqGhfXMoi8/qtlFkXCL
wnqWBfbcW7Gvs7h8z7wRm5rywRAgfPytH+YXpcRti/6MA2IH1zmxh6OmWf4u
s8z5Z+dEF/3sObE54BQL/qkZP0xO+2qc/RRT0+J7akppYpKa8MPYuC/Gxhhm
Tp7aYPErDI14Y3DYCwNDXugf9ETfANVPtPs80CPU64HuXnd097ijq9uddr0W
h6m2Dle8aSfah3S016OpxQmvm53Q2ES8iXjDKwe8IOJ7U9RJaHUv7CTi1c9s
iTjxJuIVGuKPqm3x8Kk1yqusJOLbk/+AxKQ/oujRVtyTiG9FPpX3wAp3y6yJ
uA1ul9jiFpVVbIfM+2qSSUaRLYyFdkgrdEBqgSMRd8L1fBd8l+eKa3luRNwD
39z1xJW7XgiK3YCgmI34KscPX94OwOe3AvHZLYF3iIZ3OM5n6+cnRNGq1SIc
fZejk5lJOJGZTMR3y6GpIxkHiPjSLM4DptPYr83ycon0l6PJzpGBao+GX8Eh
IooYR1MxVCwVh23GQiQai5BgZHlsZHlsLEec8RFijU+oSsQYqxFtrNVGoOot
VsnG1r8izi81a1ZYq0S6lTgLrNuJs8I6JL2b6kFwei/+3j5Gx1tn9kc/TLj1
ijz7l+Y8W3B9ayXX5jEqceranxTM5rVQpe17pF+bE+3OXRJsWThL095B096+
ZNoE+/mg2bT1p9G7YgdObaVnb0HbRCjhDkWHGfBgdM/ogAdqgAdogPvrI1aj
C95y4eYpMi24nlh0pzxZVwtuJ+dFoTzF+0wteGJ60YuVsLj8sWRe2vuFjdQG
eZTDzCL9fIYPfJ+XvhRDwrzYjtVvFa/4WvyCxuyLaaFZXxKsVqxOzvhgYkZd
P312Ayam+f0UK4Epn1UYn/Sx+AuMTTDHmPDG6Lg3Rsa8ybEq8AeGPdE/5IG+
QWrAA70D7ujpp/pIb68buoR63NAp1O2Kjm5XrSP6iaAYzW+c0dRKgknxq2YS
TIobXpNgUlzfaI/nL+2xJ+Vj7N73MWrqSfBzG1Q9Y4Fcx2S71gaPWSw/ZOJd
/tQGD6psUFppRSmzvk+zLiTFBZJiK+Q+sCbFNsgptcVtKrvEjhTbI+O+AwyJ
q2FI+ATp9xxJsRNuFjjjhiA4340Eu+PbPE9czfXCN7nepNgXl+6q7mZgjCW+
zAnCF7eD8dntEHx6K0wepXpBnJ1Igs+T4HPZMfKcA+8oW43i7fCKErsjOMEj
0tm8YtIt0kObS/3f5fxMRXAgnA1BVDAN+lsa9JI572CSvT09G9vSc4jwXSqP
zqyS7CWUHxDlh8SYLm2kSxuriHINMa6TmbbIsgXGVoYUbDXs1zBWNXGYRLmN
CCuUQ+jOSyj3Uf34e7tYOXfEbNc/Ml/TSmVb8w1yk0TtUAUdXzWXS3WwV9bH
8QddzVMI7y+rkUvaBL5LdbLqe+3SutnLvLlXeXOt9GY1L2rvCZt3GmCC4f2n
rHCAOXer1t1umwxTHE+R4+kQxTHVQ5YFx3I+xDlLzaS9adKeNGk3nDy/Vu66
MjrvRdG0xTZp1Pi8OETBk//3EwseNMlJgqwf1TRJY58kqWfOK3Ofmvck7fOC
7yk+TOyqPsmnmOJLTc35UN4MCbPeFj8itCzTKQGskLL0sSkv/mx00pPyUprw
wsiEyPhHxr1YXw2PeWJo1BODIx44fnIdjp9YR3rd0Tvohp4Bqt8N3X2u6BLq
dUWnUI8LOnpctL/Gb3DoyBocPLwGLe3OaG4jwaT4NSl+1eKIxmYHNDSR4Nf2
qH9Fghvt8IwSFIt3WF1PgklxJSmuIMWPSfEjSbE1HlBl9OOSKmsUk+REltAJ
9ONC+nHBQyvklVuTYhvceWCLnDL6cKkdKbZHZrEDKXaE6b4K6hEJa5B6zxU3
C91wo8CdFHvgWr4nvs33xtU8H3yT54sruf64nBtAP95Eijfhyzsh+CInFP4x
W+AXvZWygm+0ldqZxuLXGrGkNcqFxLqRWHe5EupAxknqDD33vEypU0yfaTO4
ArWxpquk9jskm25q5bGJ5GaR3Nsk9w4S03NpvgWk9Z783W1Fbm0sI7XlJFaZ
cAxNONr4VCP3GamtJ7UNMqcW5iset9VwQBGr5dSK2k4ztcGkdnPEMeq4uYWj
jy+bEX1/Jb12P5hi/9Rsxc6hq81zMnWO4w646XspKRfWW10pWut6HzHe+w7G
ZR27l1pe7zixvgL03ysnXtb2EijrqbYYrDpAlJtl+4ul9MQynKcEzqE4orV5
uzWUVUntQ0v2Is5eOHFOYTkkVlbTIYdo18PUyJzAmTDNidPWxubd9UbaGPkf
I+uC8XFeP02uTzMGTIij3ec8Mc4nGueDx5ksj/PFxmfFdd42Kw50Hp/xJK3j
054Ym/Y0tyBOnRH7do5MeqzC8ISHxZ9haNwdQ2NCHlKDo+4YGHFH/7Abjp1Q
Ezd6B12Jryu6+13QJdTnsorsOvM/t6PH2fzcbd0ueNPlgtZONcDfRIJfk+BX
JLiRBL8kwQ0k+AUJrifBz18peusabVH70pY+/BF27f2IBFuj4pk1ntRZk2Br
PKTKa0gvCS7VCL5faY2iCjVuXvjICvkPrZH30Aa55bYk2I4E2+NWmQOySx2R
WeKEjBJnmIpdEJG4lgSvRWqRO27e88CNQk+ExW9AaLzYhTwkbuNPtH9f/xhi
GmNFWfMHvtE2Fn+H87fitCMJE3Eme7s8VEig60WzPZ61D0ezDuBI5mEczmQ1
bEb3nBndfaYv5ZSPJdO9RnyvE99U4itMNwPbjTRdYw7RvYuE9HyqkPgWSXRt
Ddv/GXTriO5zYkvTTX8p0Q1Pb8LWiIPYYjgo8+ZQiW4HtkQcIapH9HWRgtxN
EccRlDaAwLRBagh/Zxf3TqX83kp47X8Q3h/9Cbwx+/VzBP+jZsIrG9X7mUd/
D8GHnEmvM+ndYx6AEka886haSJd8zN5cJKtcWhXKMp8eUhTvO6km/+0nwapg
jkTzuJlifWaVgLhzKkQrnANWiXXSFv+X3ASljwwfP7dBSmxi2E+2B1hTiw3J
h2a9MDznTqkp4iNEc3hO3OZDid1MfTDC+4zOeuDkuXU4RY3Oesrzj0bE2QYz
/hTvxwx5dIb3mxY98NFpdz2Kjkx54uSZ9dQ6/mBogj8YHHdngTA47oaBMU2j
bugXGnFD34gr+oZd0TvkiqMn1uDo8TXoHnAmt87o7HNCh1Cvk3r+/4ZDR1fj
TbczWrucJbctHS44QPfdT70iuy9bhZzQQHZfkN16svuc7D57tcRtzUsb7Nqn
1gdXkt0nZPcx2X1Eldey+q2xIrtWKHlqhWJWw4LdexXWiE/+CPFJHyP/kR3y
Htnjbrk97pQ7IOeBE249cEZ2mQuitq1FJGXYto7srlPzwH5PXDciJN6SwFri
m/xAXMkLwuW8YFzKDcVXuWrGX0DsVnx+JxKf3onCxZwY7ZjxeBKcuHSoaHYy
TmXvIsEqjB3P3o9jWYdwJEttMCJ3H8hQkzwUwUuTtpwMam8rRTAN2JSuGTBT
Z+MtUiwMOI8EFyA+vQhx6cVUqZy0ZWNIIr1LBEelk+B0EpxOgtM1gtNfSYLD
05tJb6t8rS0Rh8wniZJghKTRfNOYMqf1Ed/+dxAOSBumRohy/Mqq2GLVSpwd
V2TS/1pCrG+KYM6i38mkVSG8EuL7yyAWU72EDYuiuKx9t3n61nILrurVC+Jt
cvSpVo5AEeRBBfK+Ezbm+SKNI9HMrKNkVi1ukyBPRNCKw7XMWgzpdkwFWfyc
NAfKvUe7pv3lpiZHz25UU8R4ey/VJ/ck9dZPJRucpe+RzAGSKU4eGZSiU88w
pZ3xwImzqoMqv5/2xqDYs5hPIb6K74cI6vCUO0FVnjk0SU+dpJ8yTR6c8MTx
00yHT6/FwLgb/4L9Y66r0DfqysgjgO0luL003J5hGmvPkLPFf0X3oEo3O/sd
pTr6HHH4mGo7SWh7HNHa7URwndDSyVSZaiK8r9uV+aawAG4gvC9Y/NYT3ueE
9xnhrSO8tYS3plGAa4vqBhs8fWGNZAKcvPdDPHluhUfPrGi6BJcqo/GWsggu
YRF8v8oWRVV2uFdpj8IKewK8GnFJ4gSv2KTVfFcxO8xjHdqf+o+Edx3hXY8I
oURViNwo8sX1e374rtAf1woCcLUgkBQH4Up+MCkOwaW8UHxNir/KDSfFVvCn
PiPFn96JwYWcOJzPScDZ29uo7aQ4CafFwX7yYB61ObdnlCtTaTfztoCHMk/K
DQVkGp3xqUbxV+bpWru06VpimsefUkwvNiovjk+/R4LvIza9hHpAPYRNRBKs
I5IRna4ojkyvpZ6R4HpYReyj/6ZohfdfCnqpw1IhaUyf07qWEdxLehXFgSsp
Th3Br+3i9aEo3XPf+57eljrf3MJpRW9L9ayFH5sT6td6YXyYOIt+9aH/rS8T
Zz3xLmsXlrxb1cbUY9m71qlOUlT36VRvI9GJtOYE1shq7dCLoTgLfQFF46ii
esmaw0l1OO1ZTfB8MxFCuoNJtxjA7ZjUJ2CK1ZFdk0Fyg8Jfywmg61ehd9qT
P+6d9qJ85L6FYnfxPhLaP+21iheeq3CcSfCP0T/ljT5xrMAkA8GkL0XyRWKs
sqKBSRrrBBNhwts37kV54thpFQR6x/hB9I66WPx/6BlxoZzl124i3DXkge4h
lrlDzpQTugYd0TXgiCPHV+Pw8U+WGObXNz0OaCXHLd0UOW6mmsjx6w4mzeS4
sc1FcryPekGW68ny82ZHxTFVS5ZryHI1WX5KlqvIcqXGsniNxzTjRyyFy+ts
ybItWbZDSY09iqvtcf+pA1l2XCUgfk9jNTZpLWKo2w/dcavcHVkPPJBZ5omM
Mi+YSr2RXuKDtGJfhCduRFiCJa4XBeBaYSC+LQwiw8H4piAEl/NDcSk/DF/n
RZBfA77MjcQXVECsNTm2JsNxuHAngQwLfnfgzO2dit9bu9XBnHRgeYhG1mEy
7AH3KE+1x1/maRzIPEeGL8qFTMtHllTzii5svEmGI+BgMGj8Zq/gt5D8Fmn8
liEmvZx6JPkVn5d1xC6N1b8it5Jdaj/dt4lqYe6s5dBp7fL+7zrwEr/f58L+
qaPUGDlOeLcsXvXDFDv/YI79/ooc++gqAbTFz3C3aQnpfA3pgpaDxPkAcT6A
BHPf61dmdxapdilV1r6XTO9BeafGdRe57hZcJy8rmHegmm5dQ67p1ObTtJ7T
reuH4vBiOBYvR2KEU/NnpJqJyusxNW9ELMcQiyDFkoyW8VC5jkqwLfY1OEzp
+xt0TPrLg8A6J8XgT5doFHdN+a0SB4MxWnQT0x6z1L5oR89s4O1+6J7wQ484
lXjCSzOh3gl3EQ5Y5PaOe6CHDPeM8XFj4itz6aOn1lj8At3kt3uErA4LuaCT
/HYMeVIe6Bh0Q+egM7868KsDOgbs39P+RVp7Bb4OaKGau6kuRzRRrzud8KpD
iHUva+CXxLjhjUow9x5cg2fEuI4Y1xLhmtcOqH7FMoYYVxHjSubSlQ22qHhh
iycvbPkOkvZ+zP+Oh8/siLE9yurEhn/bdmvM/hfiu4Zai7wKN8TuXEutw53H
bsh55IFbDz2RXe5Fjr2R8cAHpjIfGEt9ybEfUkv8cbM4AGGJmxCasAnX7gWT
4xAyHIorBWHkOJwck+G8SHyZF0WGo/F5bgw+v6um714kwxfubMO5nB04m0OG
b+9adrju/qWDcLKO8Rd2j/Ky+Nc4lHWGPnxebdeXoa1uEjOzTFc0hpdaWYJh
2b15h2GVTdtGJFCJ9N5tFvqJGzrDVhG7EZlWC0MaPTitHhFpDQhPa6ReISyN
HKeR47Q35Lad6lglIGY5FaxhHKRhHLjMhgMExqnDxHdEIuyfOg6/1AminPhO
jWzxnp5jy9u0YSaXFVb8CzO6ok+thpj0RRNHlvhtVvzGHdR6Xf/J3Oe6RzdO
ILoC3+K2FBTTmUva9zHJ1vHdQ3x3v4tvz05py8nHtGN3WDnvPm6PPcftpC0r
fOOJr0K4gQi/lIqmPat29qtRg2xpN42qjQqaR8PMK6Nax4LloV1vxgPRNhFA
+aOdMLZPiDHdjgm/93jhu0ocGb4KR05v4J+tc5yEj5uHjMn4uKfFX6CLaHaN
eWjyQueoN+VJuaNzROW2R06uRgdZ7WCN2z7kjrZBT7wZ9OJXD4q3kdf2AQfz
lg2H6LsHj62Wau6hx7LgbWLu/LpLyBGvOh3R2CHkhJcEtoGF7wtCW//GRQK7
5+Bq1BHaWkJbQ2irCe1TQlvVaE9g7VHxUrzWkwYHvq3HLxzw6IXacGPHXg3T
3yJx91rcr3HFvWpXFD51Q0GVO/Ir3ZFb4YG7Fao/F5O0HrcfeSH7oTeyyn2Q
+cAXpgd+MJb5I700AGklAcQ2EDeKg4itipXXikJx9V4YvikMx+WCCFwqMODr
/Eh8lR9NbGPwRV4sPsuNx6d34+EXawe/GHucv7OD2O7EmZxdxHavRPakPOD2
kEI2+xiOZIudtE/DTTsN44C+D5dckHgJezKuLOs+36D1ptJ6DXJSh/i97A36
3j1/sxxXajui0x4iKu0xVUFVEdld/wy2ryW2oe9g20lWu7A5/Cg2UUGpZDaV
zKaS2dQBskpmU5czq6zXT+P2f9glyj2ClJHqq58sLNxW1MCqCy1Hk14dk8dh
57wWpB4lpUcQe8BdP6NGGa3Km2Xu3Cq0Xy6TSDjkyhx6vyyLBa06qWUdpLVT
M1uS+qh7lw6Typ+TpNfqoNaqHJr/Zs8GE+jdz4eU39YTVgnssNawHomi96qN
fcXfQaxZFhv8im0Am8ZC6b8h8rDNljGRS7eOBdJbWscDeC0Ab8YErG/GxKDw
G9LJa2gbEx586NRGbd3DoVMbeJs4Aap91FtciLjeTj55DW0j3pQn2obd0U4f
PUxOD59YgzZy+mbQHa3ktHXAm/KiPChXHDyuZj+29tNMWee29DEP7hXDQfuP
ruVzv+p2RWMX1emCl0KscRtorA3tglHWtmT1Oc31WasL6lqVye4+sBrVTY54
SlW9pl45obLRiZw64clLZz734wZn9d/5Dyh77oqSOjcU17qRUHcUUYXVHih4
6on8Kk/kVXnhbqU37lR4I2bnBkQnbcCtR77IeuiHzHJ/GmsAKQ1Eelkg0kqD
kFoajJslwaQ0BNeLwxCauBUhCVtJaQSuFBpIaSS+LohShObHktA4fJ4XT0oT
8WnuNly8ux2+sQ7wiXHE2Tu7SOkenLqdgpO31Yn18ghqndDs0zTVsziYdUG+
cVc5NqTGh5zFDh2GENUx+7fmmc76/AwxNKTnxLI7lVaM2LRSxKSVE9BHiEoV
gFYSyiqqWgJqFbGHcD4nnC/MgIZJX21+B9BgDdCg1J5VJPQYq6kfYlOUtUyJ
31ObdulUKiyFk+p5r4ao+w9mxMuHfo9LWKP3L+3GdXdZtZvbdIj/ATTYVchv
OWjxc5kf02dFbixzZFn2viGyZlz3CVx12h92LffWpZI3+aijxPVpH1PkfqbI
A0yRqbrBREpraA0Jye60vs92w3CUnKkp9gBSjeqtcnPe16NhVCitViiECqbl
Bq/iRZC4CGTW3TwagJZRf/MITMuIYLdlhE7bOuIjLrwZhVuHvdFCtQ4TvyFG
rdYhJhUHT6zjm2ke8KS80dTvQ3nhwHFV4R44vgbNfS4UrZJ63euKVz1uSDmq
ft7Q5Y6GTne8EOrg09W3uzHVf97mShpd8YyqI5G1Qi3O2E0X3XVgDYl0IZEu
qHztiopXrnjSSL10Q1LKWvP5Bjv2rUP5C3c8qHfH9r3rsI0qfuaB+7WehNML
hVRBtTfyn3oTTm/kVvrgTqUvcir8cPuJH6J3WiIqyRKZDwOQUR5IOINgfBCM
tLIQpJaF4mZpKG6UhOF6STiuFYfj2/sq0wxOsMKVe1G4VBhNQGPwVQHhzI/H
5/kJ+CyPcOZtx8XcHbhwdycBVQ5/5s4enM7ZR0AJ520Fp0e0hzwfXjtMSgH4
X+WuG87arjlOhtBlAz9LDacdTHa3G2/DPiIGdhFxS0VrmgCURWtamQI0VQD6
BJGpFVQVDKkENHy3Gp9OJaCpLxCe+pIinKmvEZpKQFNbEJJKQFMJaGon4ewW
gAo+5eMsw4/j72xjKbGnk47jT78HOI1FjxWJrbJLvWUcneKJ2+Y1R0eFdaoa
9d9J95R5brOSyHXzWmSuS8t0W6pX3xyQHCYeUoMr2w67oLRjpXXqMO6SiW7S
UScJYmXvTuWh/QrG6gEdyES9wSN4fDaoFiTWD8aQSXEGhtpTs2EocpXYJpu1
ozinvnE4nK5KDYeRTaFQFrfDIURw/8nNGrabpA6ctOR/8uvhAIL3etgfTcN+
eD3kh6Yh3/d44cMavWmIvA0KeaGJVrj/uBoYfk0GX/X5UT76tjyv+jzew6te
sVFoY487XnZ7oqFbzLfYd2Q9n6m+0xPPOzzxrF3IA3Vt1BsP1L5xJ3ruqGlx
432refljVDe7I/nAOmot8XMnfh7YuX+dvpltUsp6PHzpifIGTzx44YUyqrTe
i/SpX+7+M2/cq/UmfT4oqPFFfrUv8p76IbfKj/bojxzqdkUAbj0JRNRONVk7
41EwTOXBpC8E6Q9CSWAYbpaF40ZpBOkz4Dvq2+JIXL0fheBEaxJojcv3Yklg
LOmLw5cF8SQwkQRuU/Tl7SCBij6fWNUf945x0RLNv4UnqfOIJnXR3vIYN3UM
zEUmr59p1hjImvMyE9hvmMB+ywRWJa87TWLSk8AwQ02fEDVnusBQ1bp2EfH/
GwwrieBTqobo1WFr+B5qL/FrkBiGEcPQ1CaJYUhqK9VGBBWGf28Xhb+zi6Zi
BDv8c+no/eJd9JbXlF7mTFWh97OlmlJbIiRMUC35U5kr60w+NSHkf5KoNe9I
Bo/wtrvNh1ch7oA7rSi/5bAEULeTIgJ4v23/srx13xKAwhBZalr8tSw2xRxm
wZ4sNnuTJX+V5K+qL0kVnMxhq5nDVverlcD61EexIljssyPmTokNbZ8PRss9
d8SJ0PVDUXgxFEkZxOnQq3gRoW9583IojAqV2ndiC1JObMbLQbpj42AQqWwc
DKQCNPmjcUCkto0Dwh5f9vuhkXrZL1LblGMb9bHWl70+aJAS+W1Dj7e48OLn
8qLbi/LG8y4fPO9UcxnrOnxQ1+6D2nZv1LRRb7xQTT1t9XoPT1u8VqGq2dPi
PxO39ebPUyhp/wY8avQhaz4opx40+KCMKn3hS958UUIVP/dF4t6NSNizEYW1
/uTNH/k1AcirDkDu00DcqQokb0HkLQi3qOwnwch6EoLIpC0wUMaHYUgvD0fa
gwg6ngE3yiJxvTSSvEXhWkk0mYvBN8WxuHKfWUhQgi0B+vpePALj7RAgZf8j
jSifWGcmoi6kzFXqVM4hJqJH6HPHcOzWCZaKp5iInsGh7HM4mH1BHrq0P+tz
uUu7vv3jHo02c3fHlKZNMdRpuyWnGYoZD8L0FG33SNp9klZC0v7/xr4DOo7s
yg5ugDMejbSeXcvSsX1kn7VX9q6P7WPZGyVZuwqWtJImkBzmHAACRM5Ao9Fo
dEDOBAESYAAjQOScc85odDcaiSAJJpAcKs9K6xn5PN/3f1WhZ7aHuzjn/mp0
V1XXf+/e99//Vf3/GDLSf6i2iBqptnA0eKy2neE2KG1NafA26M/3hgMRqJyq
qO0ZnnWsKM/7n6e8tHNvfWqolX9+17JSqOMZL0BB8Us8RWZtqszu5mkq28gV
Ktu+GfYHaOmyIbIs6nuQhQ5ipsg2hchEtqkKLQ1CAx5z1mljoUniQGFTW2a0
dGa1BWOhzSpCm3u+/aMBvukCoelYabgSc/5eXqQRbR/fc3G+hNNdL3nqp6WX
MR7365ZeRqFW7peRQIQC+bNna/57Olp+iTZv+YMQLoK5YJ0tfxBEyy+2Yct7
W2263M/4Bz3uZ2doaUuAv2IrgMeKnwYA/uQCnE8CyPGYPzNnQ4j2hwHw18Km
P3TkT/OM+3DW3H1/5Olz9/whp59sSwmvjek/ocl1f5pcC6AJYHw1QAc9nfH5
ChR1hkaWA2nYHUhDS4E0CAy45COWCeZ3oKiz1LMYTF32YOpcCKGO+RBqnwuF
okKpdTYMigqjpukwapySVohI3kl1E5FUOx5FNePRdGcshqpGY6CoWLo9Ekch
+vdRjWD9Hj9pAMgICrrUm0xlvUa0XSa60G2m0m4LlXTZ6HxXGrLHDHHmk7HH
kD3mUn57PlRVSLlt58TC4VmtaL9aeU0jXtrksjIJ+jVt8kVzU6XH0wd1Hvct
ZfulPgLIaeQeqIoHYrb7eeNyIAb9vKhPqSq8xkl/secsECzapO108F9oCpI3
LIRgfNQ/ZZrl05+ppe2fsoqfp6/whOhF1LxaxJoqxPe0rhUCBdS6zhOutq3n
+3wR/bfjmsv5dVzGcTRdchBGpo/ZouXq8xTWZqYQ1uBDbsEyIKx0GoG4kELK
Ebkv0cRTK01uWQAzD76IDHL6Gbp0z/gXsUYIS4qK56+YF0hShk73ivkseJY4
+4sEMufJO5q8dXwAbTk+iIXKXsSA6c4X0UAUWfJ2kSV/J7le8ISLrhcclFwv
woEwFRDHC54RYul5KHZ/V2mSLLnv4lxbwX7keMoPNTieBpHjicTi40CyPw4i
+6MgWgBMWe8Ab9PcZiAU8wDF7P1An6/S7L1ASsmQv4Hj7fRGIE1tnKGpu4GU
nP4OJae9TeNrgTS2GkSjjJWz0M1ZGgaG3Gdp0B1MA0uAK5j6XSGUYHmX4s3v
UvdiCLQTSp32MOpYCKP2+XBqmwuHdiKoGWiaiaTG6UhqmIqiCONu6Gc31U7E
QDt8ayjM8L5M2/4nSwbYS9eHEtEayV+9XB0w0JX+ZLrUZ6Ty3hRIyAQJmelC
jwUSskFCaZBQBiSUhYZJrjlf0JEPCRVCQucgoWJlKVA0Sq1l28uCiTnHr4ue
GB/Dsy7xc++iJ/bpW/+QkHwMT32IZ0BIiMcxZQo4Tl/fe5r+aq8/ECDaGbHk
p/ocnMcYhiYEObToE6AJ6S1lZ1UZcj4WXhukGGZqWinWQSDnQBjIRNNBdNpJ
lkcBKNK+nk8x6SdYGiLDy0PC0inkoUokR0rEQyb9kMnAZpaQCXpX6k28kcfp
aHbSaOwJA03PE17seuKpxedN0dGa3BLjlIBJjH5MQyosF34ezwTww/Gzzwza
TUGWDM/kxEuUMOzPeWk/+/N4LuJw7fbnsdDNbgY+WHwejeIZt0KLzyLJwXge
ATXI3xWbc3fi461wnNj+NJxSc3YC7+F1GNmf8K0I+xMW0MKTUFp4zOCZGLj0
pflHwUAIzT7k54NMWRDVzIMQfM/M/RCavh/i0aS8C22geZvcCPZ5iybvBtPE
3bNkSJedvNHVYBpZDaGRlRDII5SGgEF3KA24wyCRMOoH+lxh1OsKpx5nuI7i
zDthu057BHXYI6l9IZJa56OoZS4KComGQqKpEWiYjpYKMb6vPN31v1gfwB60
MPFUOZqAFiaBbo0kIm/T0w3g+lASXRs0UFDiPgpM3A+xGOlSfwrEkgqxmOli
rwVigVC60+l8N4TSlUXnurKpqDMX7c1xOhF7AmIporz2YsppK6Hstgti3dyM
1nLgCsRSQWktcsENzt4OQSgHo8IglhqIpQ5iaRD9JQMyuCSIRa9kcN/cdwQ4
St/Ye0ydB1D2aYQyvvgKZXxJKuOM1nh4zOW7A7L4MdW7S6lhuUQg0qZ0ktFC
RKWdoqbVYtYJ2hFGEbIzYK2IlSLk0YZWpX0duFsAkeRDIow8dH/yIJFcSAS4
n0vxmcqw/ueEShKyjpE++6hoRIYeoSF5hIZEQGZoo09syDegkzfEkMT4Uwv0
YhbgUX3ZLZJjRdNbvNjszJYRtZndkhOCM3j2/9ktfg59bkuPz+a2EoEEmt+S
E+qbcvk28PxWHBecti1seaZtC1vRIPLC0yiaZzyREAfm7MI5H0dywS3O3KMI
mhUIhxLAzpmHPA/hzGY4TQPGzJ18uzlzp/pMbHLGTuggjCYkdDR+F8XYepjP
l2l0LZSS0naSPu09GloJhxLCaRAYcEdQP9C3xIiEEiKpB+h2RlGXM5JizXKA
pcMeTW1A60I0tczHUPNcDEWZdlOkSZXAf2c5UO1UPIUn76Ew4M5EPFWNJ1DV
WCIkoYccGEmQRBJdHzZAEga6NpRMFYNGyOIAZHEAkjBReR/LwUoXem1U2pNG
JT0ZkEQWJJENSeRCEvlU2FkASZyk4zGnKLf9PCRRCklchCRYDpcpvVVdUlKd
N7cS6dcdSCJcPHLy1/v3AfvpW/sO7NCypS8rHYhPsV2E/X8t2R74mbmSXDya
J9yLsAaoSXX9cinMw/xvZKycx39NKD8P7p8HioUWogHWAfO/db0IDUUheF8I
3oP7GwXgfYHahei+lw/a5wnq997PYfpTYtZR6n8oWgcdMigUYD70MATeDwvI
XsoI8/+xHBIQt+qzD5Eh5xAPC5hxan6EZPKp/Fnz1JMU8dDn9FOjmAx/mteg
nn5q4BD8NAl9m32UkrMXr/X4KBHbRKXCs095NHL2aRzNPmEw/2ce85zUKdm7
yQTMPIoRmH7E09xOP4z2o6nNKB1NPYhiDmfu0oL7xD28Pb7BC1mMbUTR2N1I
Bkw7uh4J/Y6sR9LIWiQNA0Orckw40baLBpajQOko6nPzbJy9S9HYt8cVTd2u
GFA6hjoZjljqWIylGPP7FJP6PkWnqjT+r6D1+0xrapiNp/qZeKqbjqfa6QRQ
OwHUlulOKLZV46D1mJ5ujybRrVED3RxJphsjRlDbSNeGU6hiKIWuDproyqB8
0uFMwkEq77fQxT4bqJ0GameA2lmgtkLrLknrgo4iyu8opuOxp0Fvf8ppvwhq
lykrpF+h7x58j757YCd958AuYPd2GvNvvHSXvyJpe/ZT6Ytc8ZDHfmuWyoEy
qgXq3LyMwkXEbcYFsPcCk/cCDNi4UgoKl3IYB2VPI3xL+rasMUDd9XMq59vv
ngO/OzaKwNtCxOsC6rqfT90gbVzmcRD2OPU+yEHmn0P9m4xsEDdbRwMPswR7
0f5y4FZJwATmgWRJ2MPy5o56P/axBV86/hgd7InHqVzwysITj1PEIg4Tj434
Lzl7v3IrdPKxAeC4PfVY74uCVzCZepRAk9vQUXLWHmQTD+Px2eRmHE2oeBCH
Mz+IVepoyGC+GDJ20+hGLANnHbkbi4NG1mNpWCAGzIyBFtdioJrB1RgaABJt
uykB6HPHUK8bp+tZivV5HdyMoy6g0xlHHQxHPLUDMeY9PmoHKDp1DzXPx1HT
fDw1zsWDnwlUz5hJBEcTwdFEqpnSU/WkHuF3n+Bo5XgSOJoEjhrA0WRw1AiO
poCfJqoYTqWrQ7DdlUGeayUwUd6MLe+3gqJpoCjTM5PO92RTcXcunevOA0UL
QNEiKugspryO8+rNA58dGge/4oWDfyg5GPzJREEJmGKucNdl2K/adQn2q3Fd
Ah8vCV7WLpXrqNZdjuBU5y4HygTqly9ShC0AXPSnBublSonilua1Ep8vgI8l
4CPjPLXdLab2jXOCjh33CqkTiM04CSqeACWVWPqAH3nqfZCLr2da9m3mbD/l
An7i69Xkm0Mt396Qgz/KANDDNDj/IfKK0YdWeGv0oUU8QA/gtPwYva82dblM
AcYepeCcY4+MNC6QrMBA4w8ZSTS2mQRib/LjUuObcukdQ9ZevK3H0Q8SERDv
J6pNwti9BBpVMLKRQEkZe0ifvoeG7ybQ0F1QemidV/gYXIunAcYqjyqhRN1W
4vl26nI8xdv2ULx1D3UvxVPXUgK4mECdQIczEUigGMte9bEmUJJaFxOoxZ4A
Su6lKNCyaT4BSAQtE6kBqJ/VU92MnmpnkqhmOomqp5LozpSB7kwaQMt9FGLY
R7fHk+nWGCg5CkqOmuj6SCpoaQYtLaClFay00eXBNLo0kEZnEg9TQMJh8DKd
Snszwcts+tGR7wM/oL898kOf7Rj4h69IWL8qeRjipQn/JCPf5RWkYLIq51Ud
yHkFL6tdV6h6SQDWq1m6jPdq3JfBzkseI4b/UnCzfqUMvCyjxlUA26bVi2Dm
BWpZLwXAy7sM5uZ5cLNYDpSAkzJcypAJbirnfAMh8wR4Cq4+kABTlRDKw/+i
/WePPsjENW2PUGbgvaHNdF9+kgUBiJ86U2OqXjyNdpAn1tfxcvM4bngzlUY2
TQwOZZspeG9k00gjDwT4PZSvUVLmfmAfjdxPFhi+byB9xj51SH74ngFIYuCQ
4Q3Oj4c29DR4V0+J6fuAvTSwzo/FDKzpcbr+NT31r+qpj7Gip17GMkjes8yH
drsl9+Ose6lzSU+xln1KOPw8eLiX2hx6cFGixa6nZiAqVZmHY15PjfNJ4GMS
1c9BTnWzBp/fByUNoKQBlEwGJZOpatJIlRNGCkk+AFruByVTQEkTKJkKSprp
2ogFlLSCkqDjEOg4mI6rf/vY95Q1SNVhAJU+f/QKAv6JJGCo10C4K3An3XZc
x8lRcnFNR5XOa/iaSmcFVbkkwixB6mP4YdYgCrcGKjQEli9THVC/wrhEDavl
oCCjjAcm1i5C64KGa6UUnS7virStF3N7TTEZpzQadtwr8kWcPIfdu+4VCUZ2
MyNF5pkrhvOYdXJsIptZqOOuFxzTzzeCHwioyQD4KFiZLlZzAARTbXD9wAMr
DdxnWGjwAcNMg/fNfij4qe7B+yZKzDgIHGAopxvcSEEk22AmDt5NpgEF/evJ
lJC+X+7Tt5bsS72rSFh7VlB0L6PocvMapJ1ug0cUloyNseyjNqeBgfdaHQYd
tSyiaLYb0OY2LRgoMnUf8sF91DBvAJGSqY4xm0y1s0aqmTFS9XQK3QGqpkxU
OWmi2xMmujUhc75gw0GwKRVsMoNNFnrvxHfo3RPf2b7F8Z9eQZf/JukSrjWp
nnThpbBuLt7CNXPph/Im3XJoUPuEIZZguu28AQ5dZ+go1HIWbcYd1zW6s3SN
qt3XwJ8K4Cr4cxX8uUJ1K1d0TCKkJQ2rlwSFmhDJotL8NdpEp/OtOLSxPr8n
olmbB9qVqNahtLqd6MigAwNqnRDc6UYHvudeHj/Rw7ddeu5pjS0uF10afC3f
cuEH4Xmy0/jMI8pzeum8MAi+Viyg3XfP5ovCCurd40Y3IeOQh2v77lq4MGOX
u6ko1k2oc++6iXrXTBSfdkCgZ9VE3YwVE3WtmECSZU4fO5dNIAojZZsk1gMU
a92PLT842uYyovJOFC0OFM2LKJrsKBoXjEikIk37KQKonzOCKyngSQp4YqJq
4M40IxVcSaVK4PakGVwxi0gCrniM3P+xl0Tqf0hCRHhpwH7Pgxq8JOJ1exWu
lMvX6GxqqBb6g82hdNNRCdzWgSeiuIU2JsQcAmqEgCu3qNJ1E7GGcQMkuYE2
7zqIwpGpxn0Ngad2uQJEuYocTM7jFmk7Q5FpATLYrIEtAmUINhx4mtfLcEzL
+kXgAjhTKnKztnXZ/sWkewQe2dXVrM5DPl0SfN97g2/i8f/dG3lALiCpE8fz
C/BTYr5yxh8Bbv5QcpGO4+KVNaHE/ulHKD79MHWvp4F/6zYumEM96xbqWbNQ
9xr/8pFLX+paNVNs2iGKSzuI9zpXkC53LJtxwg43PrBqWR2ocZDa3WBR25JJ
hJWDwAFqdXF72uI08YCwwwSymKhJAnyxo2hYMMH+9fMmkOYgcACESaUaoHqG
YQZhzFQ1zde0+/S3t583+BMvDPlTyZBIjSCei1+/e2aPdrlBqeF0zV6jQ1GN
y71ur6bri3cY+JobKF9DWYWoUgXKhCm0qaJbzio0Tc5KNE2u23BrleuWoEqY
VQ7P87bGfR0UuYa26SwoEoR4chXh5KoPB5UrOKZh9QpwGXRRgss2XYCLWvsE
akgq+HIzhQPb1s+JxkpCNlwdd5HXi6GSfIoVo+rH+Ilf+dQEl9o0b9k+6rMI
vAIgT/vGq3Z3rmfimKPMCbh3LQNHrKXzqzQ+eDUNsFHHKs8XxeUOirXJvmj7
sk0gxqZOhbIDHDhEbW4LtapY4h5A65IZiWGry0zRlkPAQWp2mkEGMzUxFs3U
yLCbqYGxYKZ6xryZ6gAmBX9fOLbVsxba4/9tjyjxX17RfPyl5EK0RhPJhddN
X/va10TAuTJfL7FQT1cF6nC5FSh9qcJeC2oI+OhE+SZIUotYEgEyhIMotXTD
wagBMarpprMabY38IXeIhSdgr3RVIkurct2mqqVbiCO3KNQaIkhR7b4BkgDL
TBRJlroVRoVOMMWXmaJyRJs0vwm5C7IY5giHlbULfkwVNBfcz2tFItMKfrSt
F4E4yhCyer9FTaT5CdP29bxtKM+7ta/liGUieYVnHbWvZnORBaa0r2ZS24qK
DGoH2lbAD/wDf0fbjsD/24Gl1c2rZrSg/BJKG7UsecJKLS4rNQNRFtlY8bbJ
YaVGxqKVGhh2K9UzFqxUx5i3Ui2wN+A77DTdP8n135Suj/HSUIhnKnz8REB4
J2A/XZprokvzTTq6PN8Ea12ebwQnBFCVKwuNvqBFIz4ISo1UAgePwFXYG9Qf
Yp81R4AFdYINNxnOGoQJwFVNt113gCrBjFBrKJhQSVXuSrDhNt1x3wYTbgE3
txmB0BFuk9P8ytBxRWy5peHggWiJvOQLWl6yDdnLaloFRVZLqXm1RAyw8kiV
MriqiPQL8v81ZbAVaBG3sAvl/6vYrsoVykSeYztOLSt5qH7LSi48u5KDMN6y
kk0ty4ws7HBUba3wkqKtR6nZzclvsxtNT/OSKNKRFDS70qlJII2anAwb3H+Y
IoFGRxo1MBbTqJ5hT6M6xkIa7T3zXZ9/ms//Rvo89h/x+dsBB6lstpXK5lr9
qHyuVQcGtILLl+Zb8aoFBJAINEVrMxcEpkbTVXuzQIW9CWika4uMBrruYNTT
DSejjoItEUoQCAcFarg74+IWpnKpGrgDVPmoPRimBAeGOx40ELEOFKhRAoNM
NipwDFIOiJ0jg9bDWSkXHe2GlYvoaF/QEocom7+gQeMqv4dX6Mo0gRI8aKlh
hVEsHmqIsskkpGm5EGFmuYCLfPXXHVHW4/BmLpBDTQD/H2U9Ro1ublEalzjt
aFrKgmczqdHFvkfpS43ODHClwZFOkeYjAvUOsKFukd/eG/g9tdOoufVTLfl3
pTvjtY++oPiej/uJ/yEqnemkC4zZTnznxdlOPxQduJiyuQ4KMMV69HLeojP4
vxzvX5pvF7i80AZxA/ZWoAWeBRbhXYEmuuZogrCl4q87GpESOBsQD2/CyWqw
kw6uhXuRRdxeqkaGrfhX+JV3qVJkrvhXxw4G1ZBLciYpwO5Fx0NzXYRNPh1f
v3yJE4blS1yUgyvqoAr7msEDLQ3LFwB5jzHCdhqJ6CleApjDhPscrifSekq7
3EjrSbisECiA0wp4y97LhzcirSeA49SwlEsNrlxfFNwLaXBmU71AFl4Djiz4
kMFOVmOxzLm1v//sxZU/kB8laMJUnxRlV/7Y/wiVTPfgjFz6UclMD78SW/+U
OHWxUv+UeHi6R8DfFA8Hx4nXF2e74XBGF5XPMzrhYAacvdCBsG5vRxy3t+ko
yByNWlUstm4ngeZouu5sBpoADvjs5jeFm2+6GHVArdB0iDWMlcye1vxcuVSJ
Y+BltK3cyKvn5SxQdBqWZBYYbg0SXQfuQFSIgTP0Nt1XGPiv1s1dTR5Iq3WX
A/I+RLg1gCKs/tj6q2MJdUslMFD90nmgWME55ApLRUwci/xpcYSFJ9Oqd8G7
dc58Ljh81znygFzaG/R9mT15c9tnBNYfy10SvQRWT0f+6PQxKp4awJdzuYNO
GbUVlen8dD8wgKvHKx2dTuGFl0tm+iFiRh9cyehlIc/16qhsnqlQPt9N5QsS
Z1LjVIlctnfSlcUOBva/utiOXa862oRnKxyt0G4LMjZHM75CcSydtUQJJyJI
84CBsw6ZGTuWNaxeo9pWVwpUcoIvsjfuFSJz03Gejzh6R3QKr2tgH4uRhKUK
4CpwGbjkKxP3GlcZwoZYx1fgAlAKlFCdq0SHF3xDtM5VTOGW00rAqnWe46II
haOQY2XQDz1j5R+/wlPvSk/pPyU0GTP/9vT2rGonk3kIsmhq2JfOTQ370bnp
YVjklDEJ0FPx9LDA+ekhOj8zBEcBs4NUKjBAF+YGoMFENbZenO+DHBMoIDUe
ruqlcnsvXbL3AN3wFaOLLi92wV+q39rZa0Ab+0sKcwd7DCE3SrtGlqJOeMyP
PQbUCiC3QqfdWS0Gd8JFasVuA7iprcSZ2HOVLtmPZ/CQj9pFCbUEwZFX5U1M
S6AY3daJGzCvoeTV1Mup2lkmUOO8CFyAF52lODTM4i/cVO0soWrHedoT9CMf
byHwq6/w0G65i0GLkqqCuE/yw1OnqGBiHIwomBhD9Qomx6hwG35UOMVvnzQa
gCS4b4yhg/dQFE+P4rPTKfKhP96WzI4gqM4Ow0Wlc8N02pQEr+npwvwgXAYs
DAD9VCbQB9f1CdeVL/R4uK+L5earpALCaw7hNaAFaBZuQ2vJgy3cTiIdQjDk
hIibz2CRG9cqvlN6So47Sg9J5qM84nLLeRPbm2KkjkfspHeC8P81Mfpb6bzK
NyOAKwDfLLvj5JtlvEj2HUeZWGwXW93205+mT3jjUw2SnMjRJ9lLRJPLFfkJ
xfzg1GnKG59i+FLexJSO8iemfPjlJOVPTjFwJVzuoBPJRjphTIbPpiSmJrU2
/STeL5qagJ8mfNhbE75UPDOOyz9lShZuKZkbA0Z18NMIdFg6PwwvDQlIT7HH
BiAw+YDNGQiNX/MWXuI2rguX4EVfIj5CYRWLLdiBmzs+nlWmpK+aLrhPq/Vl
4aGbDk5Tbzoqcf23HLfF+JiMT7ccN/HebccNHqfnYXoxYl8h3rtKlY4rfEvT
qzD+oxdXHJQfGTVPeDrg+ycDKGdsluFHOeOzvpQ7PouLzZ2YA2YFjiebAHWo
8jXKm5yFSxgzcAQwNQPdzPiimMbHRVPTVDQ9BZ8Y6VSKkc7NTFLx7CT0MzuB
KpyfHQfYG2PaGf3hoQuKSwJM8oZMQCrCH5SDixG6WVBDHrDQ5SNd4ieaqsv2
DoHA1FhfJe8PSo0SWWaF2odYrAfqIJtaoAaOqKYbi9XKaFSwORTau7FYSTcX
byu4Jce7F2/wbRNp7D/SrOvtUefDcmPSdvK08/85eYYyRxcoa3ThNcoas0PB
2WN2OmZI1aLxMYNZ/J89bocngIkFfG0uSuhhcgGYZwg9zOP4/Mk5mH4OmpA3
Ak5iWzg9S0UzM7D/DGyvuuwNyMDIPmAXwPgTwgksidMmebuCVaFjF2BfTRPQ
w8V5RK55Gb3K5nuFF6AJrXsFiyPRhyDs7ZwBimRfJPp2meRzN64C5r+2yFnB
tcU6OPuaGOMJh0bC5KCg/Q7tDHzfG51fdav1pNwl1UuE+ZyPdir67okgSh9x
4tu59KWMUSfgYviodzCOJFngHBdljjkZOjpqsOBt/jeLMS6gg2ccOrjFgUrk
TCzCNQomF6GPVJlBnjCmqqctmJ6HQ+aocIYxq2PPwGZFM9PQxBR8MaWEJ8O2
T1gYs6McqhSfoF3x+X3RqghRmBIVn3BCEM85m8jdoAigU/jisocvuON1RXSr
ufm4am8U424NYqglKDVc0vo/vMLKygRE5s+08g7FysGUNuwWOKy3aZbFa7y3
TGkjAuyEZVxC+ugyjG4D+Gli/AeRZ4y6KWPMDasrGF/CZ1kofWF4F2VPCPgo
C+XlTjrQ/cqbdFDe1CLlT9klphdg9gXV9DoWBJR9MiVFCUXS9Odmp4QcTpuS
tdvq7Aa059ycw+hDwKCahglTs8lZAmVovGXKLE2OLhAg+7uXF1rpnTMHvIbm
f6dEA29P/gXJXaxa6JC2lWPqanw4pE8j69AaWYbWXifr8BosYRtew9vpdDiJ
RwVtI2s6ShtdgzHTRldhVmBsFUZdoSMGm9YOHTXYAPl83rFkK4zKSyzkTCyh
mHTBablTToANK4yrY8viOLYt2K3EmTkY1aQZTxhWMSrHmGIlyJ9nLrNRkR0x
h9mYF9iwSmzhxPYiG3W+B+iG8Q5L4/17Lw1ZqLSSTaPiGx46//bxMDIPbuBo
lH5kHtrYgeIervugPhNGyiDz8D2yCPBe1pENfHY4KV3Ygbdpo+uUNrbOhBxj
Gx4xpAlbZY6vSkysMiEnVmCi7MllwC2QM6lY7ssgpVNYTXUZm8uDjhwFZHhW
echNo8AE5yvCZGoSySZTefiTgGNeOfVvX9kghctNmhftvuHRNP3NsQgyDTxg
+JFp8MEOFJuof+rgJh1IzBL2Sx16gG2WFvfxGna8T5YRCevIPbKO3iObwAYd
NmTAfumw5F225/hdHWWMr+OkmRNrbEgBmJIJ6KMOQDAZjxktdNxoVrkH0jHs
mhUL/qEVdWxGiOFUioylPwo4KY31lVfENTmG6ZOhGdDTIn99LJKM/Y8YvmQc
eOTD5WN+RSkDj/Efl6/DONmap/m1aegx8AjGeoQLSB1+CC4OP0T+bR7eJPPI
Jiy1CStt0qGkTDAuE68fwFr3yTbGuAf23YOtNthyilH+lTBYlmKs7IllGMkm
DAXWQaQuIVZhrOlFjwioGEpgVmQDPvJhTJNGm88wjByD8MnUOPPPPULRt45F
kaHvKRn6n6pbX0ru30JGvT8hVzPG/sQcGOsptrnaa+PgU0oReEIpQ090sNQT
9PVTh58AjwXMAo9ArmyYCAQbeQQ85NdqnDmMt9NgLWGpsQ3mF4jFWBeWOpqc
JiyUzdaCRnOkPhVLaSGNfnA60KugvvwKy8i+jE+WFzmpUyKwjf730RjS9z7H
6ZP6niNT2JeQpxmGwf8n9T/3hfGeg0r87/7EPDIM8CHJKP0oefAZ7CWRMvhM
B4NtscG2sL9p6CkMlMNG8lF/Q2oegeFgLOvoI8EvG2NMcktaSvKKLcWqZCtl
jq9pIsyaENHMm0G+5CUOKztkf4oisvrfPBrnMSzsR3vjCyix76WKHaTve4k4
sDchH1XPJ33/S1gDGPgAhxhQ7oARPoAJGC9gghdsHq2hOaDPBXLYGGQa3gJv
ngoOMXcsMIM0wUNpglHVBNIMR5SgxGb43qlQrwT4opf6WuVHudpHan3Vu5zx
PT/DZSf0/hz+ie/9GV4J4Au4xCd9P6c9CYWodCFs8DOA99T3/wwZTFL/T7ep
kZj/icqj4jrUlifLMQ09Q32faXU2jzCeiDpDJzquNL5Jrbby2JhJc+FncDpD
Vi3PC6fV5UjZqd84kkBxPb+EO1HqKK73l1xR+Qrf+n58Ee0B8JYA6qk5jOus
7/851xZOZvwUbma8RP3kPbD9+jwyDn0Amr8AnmuVTdUq+4S+fSLKq8P+4BW1
y5G75P8jtfv6kUSK6f41Th/b/eHrFNvzIU9c3PNriu390IPLr6Oe51DjX6GO
vxL1TOhj/AL+/AX2Sez/ORwl6op67kssUHxaAF/+FHgJMn/AWn7hrR6v+oFg
gdylUCPgJ68+iaK7fgPfRHdzGdP9G34ltrvjipWBbbwSjirm6mmI6/0QFx7f
+2swte9X6Pt51Ag1+YXwnqxFofDet47HefXC9o+At2VzTn5U5MX6cpG918X1
/9VhA0V1/V8Ffy+2u+LOa0M7u+POoz5/z8B7XL4h3tuNunAdY3oYf4f6/B3q
w/gQNfpEvXagPr/UpqFRdfGWl2suldd87jOvWdr8Lw8n067YEi3I7Yorociu
j1ToUImPfLkmIA1/5lEHXPNvcb2/xfX+lhnX8xtcHl/3N47qPQehfdQfgXoj
RLm8zPNaDTwvjuv5F4f4YcTwjo91FNHxMd+76PwI+JgiO/m/yK6PffnC8NVs
7uhuiRhc3tePGLx6+POvuJyrcpcSzWhyiTU/k1IfXI6Rwtp/twMFriis/SPY
Jbz9I+Bjvj7aGVMiXLMrrhR8SPZ6AW++4gJuyF1Kvbhth4dlGH9+kJ80Dmn7
HcwQ2vY74GMG3kPJxUc8hN36EXZM/kQY/bwXutyW33tB+1pPP/zZQSMFt/D3
oNSh+BhM+bMDyZ5eftPLSavlScs+5Vzx02gcb6Sg5v9Hf3rA6O0m0xuvMFK9
3KXci5H85GHif9VQar0/94pTNstTXtLO+Nnzj3s/Qbvc5cq2GbycQF6d955z
l9zl6id3Ubfbaxpsm7dPHlHxSTPI7pOXTtSAsv1n/x+Cl7/y\
\>"],ExpressionUUID->"ccab726d-dc0e-4864-a022-af29369fc0fd"]
}, Open  ]],

Cell[BoxData[
 RowBox[{
  RowBox[{"h2", "[", 
   RowBox[{"i_", ",", "j_"}], "]"}], ":=", 
  RowBox[{"If", "[", 
   RowBox[{
    RowBox[{
     RowBox[{
      RowBox[{
       RowBox[{"(", 
        RowBox[{"i", "-", "1"}], ")"}], "*", "m"}], "+", "j"}], "\[Equal]", 
     "c"}], ",", "0", ",", 
    RowBox[{"If", "[", 
     RowBox[{
      RowBox[{
       RowBox[{
        RowBox[{
         RowBox[{"(", 
          RowBox[{"i", "-", "1"}], ")"}], "*", "m"}], "+", "j"}], "<", "c"}], 
      ",", 
      RowBox[{"sdequ", "[", 
       RowBox[{"[", 
        RowBox[{
         RowBox[{
          RowBox[{"(", 
           RowBox[{"i", "-", "1"}], ")"}], "*", "m"}], "+", "j"}], "]"}], 
       "]"}], ",", 
      RowBox[{"sdequ", "[", 
       RowBox[{"[", 
        RowBox[{
         RowBox[{
          RowBox[{"(", 
           RowBox[{"i", "-", "1"}], ")"}], "*", "m"}], "+", "j", "-", "1"}], 
        "]"}], "]"}]}], "]"}]}], "]"}]}]], "Input",
 CellChangeTimes->{{3.745642374321083*^9, 3.7456423777166424`*^9}, {
  3.7463288095439477`*^9, 3.74632882136937*^9}, {3.7911036940392866`*^9, 
  3.7911037085671525`*^9}, {3.791103800607965*^9, 3.791103800967214*^9}},
 CellLabel->"In[39]:=",ExpressionUUID->"86efaea4-4cb7-4ba1-a6ba-c5c09b3465b0"],

Cell[CellGroupData[{

Cell[BoxData[
 RowBox[{"Msdequ", "=", 
  RowBox[{"Array", "[", 
   RowBox[{"h2", ",", 
    RowBox[{"{", 
     RowBox[{"l", ",", "m"}], "}"}]}], "]"}]}]], "Input",
 CellChangeTimes->{
  3.7456423936118927`*^9, {3.7456424356736565`*^9, 3.7456424360720153`*^9}, {
   3.79110366034411*^9, 3.7911036621561327`*^9}},
 CellLabel->"In[40]:=",ExpressionUUID->"f2b05e9e-1560-41e4-a65b-953056c4fccf"],

Cell[BoxData[
 RowBox[{"{", 
  RowBox[{
   RowBox[{"{", 
    RowBox[{
    "1099.7757800634854`", ",", "1099.7666872633704`", ",", 
     "1099.7025540781317`", ",", "1099.5227761980975`", ",", 
     "1099.2030372107067`", ",", "1098.7998547174598`", ",", 
     "1098.4517009790975`", ",", "1098.3129189525218`", ",", 
     "1098.4517009790973`", ",", "1098.7998547174595`", ",", 
     "1099.2030372107067`", ",", "1099.5227761980975`", ",", 
     "1099.702554078131`", ",", "1099.7666872633702`", ",", 
     "1099.7757800634852`"}], "}"}], ",", 
   RowBox[{"{", 
    RowBox[{
    "1099.7666872633704`", ",", "1099.760622290305`", ",", 
     "1099.6908559999147`", ",", "1099.4773728060584`", ",", 
     "1099.0795106656742`", ",", "1098.5589631943953`", ",", 
     "1098.0959188801335`", ",", "1097.9081751777107`", ",", 
     "1098.0959188801335`", ",", "1098.5589631943951`", ",", 
     "1099.0795106656742`", ",", "1099.4773728060584`", ",", 
     "1099.6908559999147`", ",", "1099.7606222903055`", ",", 
     "1099.7666872633704`"}], "}"}], ",", 
   RowBox[{"{", 
    RowBox[{
    "1099.7025540781317`", ",", "1099.6908559999147`", ",", 
     "1099.5809987506002`", ",", "1099.2420721565813`", ",", 
     "1098.5843975565012`", ",", "1097.6754075434555`", ",", 
     "1096.8191534060607`", ",", "1096.4571318027192`", ",", 
     "1096.8191534060604`", ",", "1097.6754075434555`", ",", 
     "1098.5843975565015`", ",", "1099.2420721565813`", ",", 
     "1099.5809987506`", ",", "1099.6908559999142`", ",", 
     "1099.7025540781315`"}], "}"}], ",", 
   RowBox[{"{", 
    RowBox[{
    "1099.5227761980975`", ",", "1099.4773728060584`", ",", 
     "1099.2420721565811`", ",", "1098.5718267813675`", ",", 
     "1097.2376318148054`", ",", "1095.258555227021`", ",", 
     "1093.2133714414579`", ",", "1092.2666552754413`", ",", 
     "1093.2133714414579`", ",", "1095.2585552270205`", ",", 
     "1097.2376318148058`", ",", "1098.5718267813675`", ",", 
     "1099.2420721565811`", ",", "1099.4773728060584`", ",", 
     "1099.5227761980975`"}], "}"}], ",", 
   RowBox[{"{", 
    RowBox[{
    "1099.2030372107067`", ",", "1099.0795106656744`", ",", 
     "1098.5843975565012`", ",", "1097.2376318148058`", ",", 
     "1094.4286032381096`", ",", "1089.8015182144006`", ",", 
     "1084.246618437722`", ",", "1081.1444661730711`", ",", 
     "1084.2466184377217`", ",", "1089.8015182144004`", ",", 
     "1094.4286032381092`", ",", "1097.2376318148056`", ",", 
     "1098.5843975565012`", ",", "1099.0795106656744`", ",", 
     "1099.2030372107065`"}], "}"}], ",", 
   RowBox[{"{", 
    RowBox[{
    "1098.7998547174595`", ",", "1098.5589631943951`", ",", 
     "1097.6754075434558`", ",", "1095.2585552270207`", ",", 
     "1089.8015182144004`", ",", "1079.3471107753812`", ",", 
     "1063.457247124486`", ",", "1050.700361941223`", ",", 
     "1063.457247124486`", ",", "1079.3471107753808`", ",", 
     "1089.8015182144002`", ",", "1095.2585552270205`", ",", 
     "1097.6754075434555`", ",", "1098.558963194395`", ",", 
     "1098.7998547174598`"}], "}"}], ",", 
   RowBox[{"{", 
    RowBox[{
    "1098.451700979097`", ",", "1098.0959188801335`", ",", 
     "1096.8191534060607`", ",", "1093.2133714414576`", ",", 
     "1084.2466184377217`", ",", "1063.4572471244858`", ",", 
     "1018.6054238297864`", ",", "948.6426697314165`", ",", 
     "1018.6054238297866`", ",", "1063.457247124486`", ",", 
     "1084.2466184377215`", ",", "1093.2133714414576`", ",", 
     "1096.8191534060604`", ",", "1098.0959188801332`", ",", 
     "1098.4517009790968`"}], "}"}], ",", 
   RowBox[{"{", 
    RowBox[{
    "1098.312918952522`", ",", "1097.9081751777103`", ",", 
     "1096.4571318027192`", ",", "1092.266655275441`", ",", 
     "1081.1444661730707`", ",", "1050.7003619412228`", ",", 
     "948.6426697314159`", ",", "0", ",", "948.6426697314159`", ",", 
     "1050.7003619412226`", ",", "1081.1444661730704`", ",", 
     "1092.266655275442`", ",", "1096.4571318027192`", ",", 
     "1097.9081751777103`", ",", "1098.3129189525216`"}], "}"}], ",", 
   RowBox[{"{", 
    RowBox[{
    "1098.4517009790973`", ",", "1098.0959188801337`", ",", 
     "1096.8191534060604`", ",", "1093.2133714414576`", ",", 
     "1084.2466184377213`", ",", "1063.4572471244855`", ",", 
     "1018.605423829786`", ",", "948.6426697314158`", ",", 
     "1018.6054238297862`", ",", "1063.4572471244855`", ",", 
     "1084.2466184377213`", ",", "1093.2133714414576`", ",", 
     "1096.8191534060602`", ",", "1098.0959188801335`", ",", 
     "1098.451700979097`"}], "}"}], ",", 
   RowBox[{"{", 
    RowBox[{
    "1098.799854717459`", ",", "1098.5589631943953`", ",", 
     "1097.6754075434553`", ",", "1095.2585552270205`", ",", 
     "1089.8015182144002`", ",", "1079.3471107753805`", ",", 
     "1063.4572471244853`", ",", "1050.7003619412224`", ",", 
     "1063.4572471244853`", ",", "1079.3471107753805`", ",", 
     "1089.8015182144`", ",", "1095.2585552270202`", ",", 
     "1097.6754075434555`", ",", "1098.5589631943951`", ",", 
     "1098.799854717459`"}], "}"}], ",", 
   RowBox[{"{", 
    RowBox[{
    "1099.2030372107065`", ",", "1099.0795106656738`", ",", 
     "1098.5843975565012`", ",", "1097.2376318148051`", ",", 
     "1094.4286032381092`", ",", "1089.8015182143997`", ",", 
     "1084.246618437721`", ",", "1081.1444661730702`", ",", 
     "1084.2466184377213`", ",", "1089.8015182143997`", ",", 
     "1094.4286032381094`", ",", "1097.2376318148047`", ",", 
     "1098.584397556501`", ",", "1099.0795106656738`", ",", 
     "1099.2030372107065`"}], "}"}], ",", 
   RowBox[{"{", 
    RowBox[{
    "1099.5227761980973`", ",", "1099.4773728060582`", ",", 
     "1099.2420721565811`", ",", "1098.5718267813672`", ",", 
     "1097.2376318148054`", ",", "1095.2585552270202`", ",", 
     "1093.2133714414574`", ",", "1092.266655275441`", ",", 
     "1093.2133714414574`", ",", "1095.2585552270202`", ",", 
     "1097.2376318148051`", ",", "1098.5718267813672`", ",", 
     "1099.2420721565807`", ",", "1099.477372806058`", ",", 
     "1099.5227761980968`"}], "}"}], ",", 
   RowBox[{"{", 
    RowBox[{
    "1099.7025540781312`", ",", "1099.6908559999144`", ",", 
     "1099.5809987505995`", ",", "1099.2420721565813`", ",", 
     "1098.5843975565012`", ",", "1097.6754075434555`", ",", 
     "1096.8191534060604`", ",", "1096.457131802719`", ",", 
     "1096.8191534060604`", ",", "1097.675407543455`", ",", 
     "1098.584397556501`", ",", "1099.2420721565807`", ",", 
     "1099.5809987505997`", ",", "1099.6908559999144`", ",", 
     "1099.702554078131`"}], "}"}], ",", 
   RowBox[{"{", 
    RowBox[{
    "1099.7666872633702`", ",", "1099.7606222903053`", ",", 
     "1099.6908559999142`", ",", "1099.477372806058`", ",", 
     "1099.0795106656742`", ",", "1098.5589631943951`", ",", 
     "1098.0959188801332`", ",", "1097.9081751777098`", ",", 
     "1098.0959188801332`", ",", "1098.558963194395`", ",", 
     "1099.079510665674`", ",", "1099.4773728060575`", ",", 
     "1099.6908559999147`", ",", "1099.760622290305`", ",", 
     "1099.7666872633702`"}], "}"}], ",", 
   RowBox[{"{", 
    RowBox[{
    "1099.775780063485`", ",", "1099.7666872633702`", ",", 
     "1099.702554078131`", ",", "1099.5227761980975`", ",", 
     "1099.2030372107067`", ",", "1098.7998547174593`", ",", 
     "1098.451700979097`", ",", "1098.3129189525216`", ",", 
     "1098.451700979097`", ",", "1098.7998547174593`", ",", 
     "1099.2030372107065`", ",", "1099.5227761980973`", ",", 
     "1099.7025540781312`", ",", "1099.7666872633704`", ",", 
     "1099.7757800634852`"}], "}"}]}], "}"}]], "Output",
 CellChangeTimes->{
  3.745642394542629*^9, 3.7456424368671894`*^9, 3.746328828211438*^9, 
   3.7463299597062283`*^9, 3.7734535589645863`*^9, {3.791103669232625*^9, 
   3.791103713034786*^9}, 3.7911037647882347`*^9, 3.7911038029042597`*^9},
 CellLabel->"Out[40]=",ExpressionUUID->"45e74853-1f0e-43d5-be70-7b23e1925e74"]
}, Open  ]],

Cell[CellGroupData[{

Cell[BoxData[
 RowBox[{"MatrixForm", "[", "Msdequ", "]"}]], "Input",
 CellChangeTimes->{{3.7456424412532024`*^9, 3.7456424421329155`*^9}, {
  3.7911036775275064`*^9, 3.791103679464627*^9}},
 CellLabel->"In[41]:=",ExpressionUUID->"33154ec6-661a-4b0f-ac6f-3c78c2a4a62a"],

Cell[BoxData[
 TagBox[
  RowBox[{"(", "\[NoBreak]", GridBox[{
     {"1099.7757800634854`", "1099.7666872633704`", "1099.7025540781317`", 
      "1099.5227761980975`", "1099.2030372107067`", "1098.7998547174598`", 
      "1098.4517009790975`", "1098.3129189525218`", "1098.4517009790973`", 
      "1098.7998547174595`", "1099.2030372107067`", "1099.5227761980975`", 
      "1099.702554078131`", "1099.7666872633702`", "1099.7757800634852`"},
     {"1099.7666872633704`", "1099.760622290305`", "1099.6908559999147`", 
      "1099.4773728060584`", "1099.0795106656742`", "1098.5589631943953`", 
      "1098.0959188801335`", "1097.9081751777107`", "1098.0959188801335`", 
      "1098.5589631943951`", "1099.0795106656742`", "1099.4773728060584`", 
      "1099.6908559999147`", "1099.7606222903055`", "1099.7666872633704`"},
     {"1099.7025540781317`", "1099.6908559999147`", "1099.5809987506002`", 
      "1099.2420721565813`", "1098.5843975565012`", "1097.6754075434555`", 
      "1096.8191534060607`", "1096.4571318027192`", "1096.8191534060604`", 
      "1097.6754075434555`", "1098.5843975565015`", "1099.2420721565813`", 
      "1099.5809987506`", "1099.6908559999142`", "1099.7025540781315`"},
     {"1099.5227761980975`", "1099.4773728060584`", "1099.2420721565811`", 
      "1098.5718267813675`", "1097.2376318148054`", "1095.258555227021`", 
      "1093.2133714414579`", "1092.2666552754413`", "1093.2133714414579`", 
      "1095.2585552270205`", "1097.2376318148058`", "1098.5718267813675`", 
      "1099.2420721565811`", "1099.4773728060584`", "1099.5227761980975`"},
     {"1099.2030372107067`", "1099.0795106656744`", "1098.5843975565012`", 
      "1097.2376318148058`", "1094.4286032381096`", "1089.8015182144006`", 
      "1084.246618437722`", "1081.1444661730711`", "1084.2466184377217`", 
      "1089.8015182144004`", "1094.4286032381092`", "1097.2376318148056`", 
      "1098.5843975565012`", "1099.0795106656744`", "1099.2030372107065`"},
     {"1098.7998547174595`", "1098.5589631943951`", "1097.6754075434558`", 
      "1095.2585552270207`", "1089.8015182144004`", "1079.3471107753812`", 
      "1063.457247124486`", "1050.700361941223`", "1063.457247124486`", 
      "1079.3471107753808`", "1089.8015182144002`", "1095.2585552270205`", 
      "1097.6754075434555`", "1098.558963194395`", "1098.7998547174598`"},
     {"1098.451700979097`", "1098.0959188801335`", "1096.8191534060607`", 
      "1093.2133714414576`", "1084.2466184377217`", "1063.4572471244858`", 
      "1018.6054238297864`", "948.6426697314165`", "1018.6054238297866`", 
      "1063.457247124486`", "1084.2466184377215`", "1093.2133714414576`", 
      "1096.8191534060604`", "1098.0959188801332`", "1098.4517009790968`"},
     {"1098.312918952522`", "1097.9081751777103`", "1096.4571318027192`", 
      "1092.266655275441`", "1081.1444661730707`", "1050.7003619412228`", 
      "948.6426697314159`", "0", "948.6426697314159`", "1050.7003619412226`", 
      "1081.1444661730704`", "1092.266655275442`", "1096.4571318027192`", 
      "1097.9081751777103`", "1098.3129189525216`"},
     {"1098.4517009790973`", "1098.0959188801337`", "1096.8191534060604`", 
      "1093.2133714414576`", "1084.2466184377213`", "1063.4572471244855`", 
      "1018.605423829786`", "948.6426697314158`", "1018.6054238297862`", 
      "1063.4572471244855`", "1084.2466184377213`", "1093.2133714414576`", 
      "1096.8191534060602`", "1098.0959188801335`", "1098.451700979097`"},
     {"1098.799854717459`", "1098.5589631943953`", "1097.6754075434553`", 
      "1095.2585552270205`", "1089.8015182144002`", "1079.3471107753805`", 
      "1063.4572471244853`", "1050.7003619412224`", "1063.4572471244853`", 
      "1079.3471107753805`", "1089.8015182144`", "1095.2585552270202`", 
      "1097.6754075434555`", "1098.5589631943951`", "1098.799854717459`"},
     {"1099.2030372107065`", "1099.0795106656738`", "1098.5843975565012`", 
      "1097.2376318148051`", "1094.4286032381092`", "1089.8015182143997`", 
      "1084.246618437721`", "1081.1444661730702`", "1084.2466184377213`", 
      "1089.8015182143997`", "1094.4286032381094`", "1097.2376318148047`", 
      "1098.584397556501`", "1099.0795106656738`", "1099.2030372107065`"},
     {"1099.5227761980973`", "1099.4773728060582`", "1099.2420721565811`", 
      "1098.5718267813672`", "1097.2376318148054`", "1095.2585552270202`", 
      "1093.2133714414574`", "1092.266655275441`", "1093.2133714414574`", 
      "1095.2585552270202`", "1097.2376318148051`", "1098.5718267813672`", 
      "1099.2420721565807`", "1099.477372806058`", "1099.5227761980968`"},
     {"1099.7025540781312`", "1099.6908559999144`", "1099.5809987505995`", 
      "1099.2420721565813`", "1098.5843975565012`", "1097.6754075434555`", 
      "1096.8191534060604`", "1096.457131802719`", "1096.8191534060604`", 
      "1097.675407543455`", "1098.584397556501`", "1099.2420721565807`", 
      "1099.5809987505997`", "1099.6908559999144`", "1099.702554078131`"},
     {"1099.7666872633702`", "1099.7606222903053`", "1099.6908559999142`", 
      "1099.477372806058`", "1099.0795106656742`", "1098.5589631943951`", 
      "1098.0959188801332`", "1097.9081751777098`", "1098.0959188801332`", 
      "1098.558963194395`", "1099.079510665674`", "1099.4773728060575`", 
      "1099.6908559999147`", "1099.760622290305`", "1099.7666872633702`"},
     {"1099.775780063485`", "1099.7666872633702`", "1099.702554078131`", 
      "1099.5227761980975`", "1099.2030372107067`", "1098.7998547174593`", 
      "1098.451700979097`", "1098.3129189525216`", "1098.451700979097`", 
      "1098.7998547174593`", "1099.2030372107065`", "1099.5227761980973`", 
      "1099.7025540781312`", "1099.7666872633704`", "1099.7757800634852`"}
    },
    GridBoxAlignment->{"Columns" -> {{Center}}, "Rows" -> {{Baseline}}},
    GridBoxSpacings->{"Columns" -> {
        Offset[0.27999999999999997`], {
         Offset[0.7]}, 
        Offset[0.27999999999999997`]}, "Rows" -> {
        Offset[0.2], {
         Offset[0.4]}, 
        Offset[0.2]}}], "\[NoBreak]", ")"}],
  Function[BoxForm`e$, 
   MatrixForm[BoxForm`e$]]]], "Output",
 CellChangeTimes->{3.7456424091800137`*^9, 3.7456424426149282`*^9, 
  3.7463288370904484`*^9, 3.7463299636115923`*^9, 3.7734535601830516`*^9, 
  3.791103681464082*^9, 3.791103768224961*^9, 3.791103805341188*^9},
 CellLabel->
  "Out[41]//MatrixForm=",ExpressionUUID->"2e468762-b52f-43c4-9a74-\
1d8354952653"]
}, Open  ]],

Cell[CellGroupData[{

Cell[BoxData[
 RowBox[{"ListPlot3D", "[", 
  RowBox[{"Msdequ", ",", 
   RowBox[{"ColorFunction", "\[Rule]", "\"\<SouthwestColors\>\""}], ",", " ", 
   RowBox[{"BaseStyle", "\[Rule]", 
    RowBox[{"{", 
     RowBox[{"FontSize", "->", "14"}], "}"}]}]}], "]"}]], "Input",
 CellChangeTimes->{{3.745642475845969*^9, 3.7456424762113514`*^9}, {
  3.773453564806966*^9, 3.77345359664326*^9}, {3.79110378728301*^9, 
  3.79110378895449*^9}},
 CellLabel->"In[42]:=",ExpressionUUID->"fd611ea3-8cd4-485a-8f7a-e66799d3915c"],

Cell[BoxData[
 Graphics3DBox[{GraphicsComplex3DBox[CompressedData["
1:eJyVnHt8FNXZx5dbshACy2YTdsOSbHYnO5PJZFUEVLzsU6GIVkX0LV4QBFtv
CHJRRO0r71SxVgFBEEUtomLRWmtRrFYruKCgFgFR8ApeWhXxLgpCCMs7vOx5
znmeOWNf/Wc+fjmZnPnNc855bpOG8yecfkH7UCi0s2Mo1CEk/vsmL67HrKm5
sPaQW6H0DyD4ihOn1vRAHka+LzZ87Iac4BHkr7/4wOk9kceQj5/d9ukGR/A4
cvuK3pWHNwueRJ6bt+zm9U2Cp5DfMP718YA8jbyFjDeQN5H7ZwPmYwXM30be
Sp7XQb6c6JNDfjTRU+gcAqpnCK8fbL71gy4+nUMw/cyVE5736RyC6r+P3fRp
C9c5BB0vP+7SYT6dQ3B+8a3Rx9hc5xDsjs0+8nyL6xyCAdc+svs+k+vMxxvI
x5D7Z5HT+VjI6fxt5PR5HeT/IvrkkFM9hc5hoPYpdA6z+4fxOiYz/NvTfTqH
wZrw/Ic/OFznMBjGaeOG21znMFzRGr5nWZbrHIbCDdlXB2e4zmGY0zqidlMD
1zkMz5HxBnJ6/yzyRjIfCzmdv418NHleB/l1RJ8c8jaip9A5AnS9CJ0j7P2G
kZtkPhG8rlu2c+aJNtc5AqcZK3/5ncF1jkD3W5etCvfmOkfg7YqKae/EuM4R
OHVhrFuPHlxnPt5AXknun0V+OpmPhZzO30ZOn9dBTvXJIad6Cp1jQPcroXMM
OpH1FUZO7TOCnM4/htc5Y1/495MJrnMM9r956Mq+5Vxnbz59ZtzU9s2c0v+n
kH+w6puv5n0keBr5ODLeQF4k988iv4XMx0I+jMzfRk6f10FO9ckhH0f0FDrH
gZ4XQuc429/CyKeQ9RhB3o3YTww5fd44Xi/e2G7Sr7YKfZLIL+t5x5GbFnKd
47Bj+9GJu+Zznfl4A/mF5P5Z5PvIfCzk1P5t5HT/cZCPJvrkkNPzXeicBIec
10LnJDtfwsjp/hlB/hZZvzHk1N7iyMcTfZJ4pXqmAng6gBvIqf5Z5JeS+VjI
6fxt5HT/d5D/QPTJIW8megqdU/A74i8JnVNwJDnfw8jpeRRBfgrZP2PI3yPr
PY6c6pMM4KkAng7gRgDPIt9K5mMhH0bmbyOnz+sgp/rkkE8negqd09Citec0
7NHac5q93whyvT2nYazWntMwTmvP6QCdOU8HcAP5OK098/lYyPX2nIYVWntO
s/WeQ+5o7dkAU7s/G8y/DSO/XLs/G2x/iyHfp92fDbhAuz8bcKl2fzYCdObj
DbxeoN2fDWjT7s8GdNXuz0bA/myw8yuH3NTuz1l2Pgqds9Be629kA/yNLAzV
+htZdr7Hke/V+htZuETrb2Rhi9bfyDL7NJDv1fobWZit9TeycIrW38hCRutv
cH1yyPX+hgWvaf1nC2Ja/9kK8J8teEXrP1sB/rPF7CeJ/E2t/2yx/T8dMN5A
3lXrP1vMHiy8vqL1ny1o1PrPFlRp/WcLXtX6zzbs1caDNlyvjQdtGKWNB+2A
eNAOiAftgHjQZvt/CvlsbTzIxxvIJ2vjQZvZp4W8URsP2nCeNh7k+uSQt2rj
QQeWa/MbDnyozW84LN6MIK/S5jecgPyGw/a3JPIftPkNB/pr8xt8vIF8tDa/
4UAHbX7DgR7a/IYTkN9wWP4nh3y5Nr+RgwHafF2OjQ8jb9Xm63Kgz9flQJ+v
y4Glzdfl2HmdQj5dm6/j4w3kljZfl2P7p4X8NW2+LsfWu4N8hTZflwOar0vB
sQ9euS6+oAbP8Zqpn22I/1HGZYJPeaHLgsv/0uDjQp93rN/EduYk31z6f/Hv
3E/g4+ddumrKDZ9mAsbHoX1pXoL3Kc1bPAf36yJs/KWPDLrzu2VBfnUcbiw9
n+AbyPz9fuNNbPwCMn8+Pgl3l/5d8HeuVHX2+1F8/DyiPx+fgoml5xO8Y/ax
T0Y/XVe6yvd7wU17bp2ZS+BV8GkfP7/3zGiydJXvpa3x4M8fvNYh/+/SuP8u
/ZzgAyvr2m/alSldpT7l4x+cOXSxUbpK/QeVxg0q/ZzgZxzd4amnL87gVfDO
pZ/vXLrff7LboOcKstsgfYLsOUiHILsN0vPH7fmn2udPtTe//QTpHGSHQe8x
yJ6D3m/QOgqyq6D1GGRvP74P+PeNH9+X/PvYj++T/v02aJ0eHF/EutWpR10K
Udy3i1hnOXf6qQ9WIC8DMb7l/FGb389xHoJeU3f+YjPyShz//KAbR5zr4yF4
//A/rx+APIrj7/3zqwsvb+E8BDPnb6rvLbhbjeP7fvz7mn4O5yE44aKzbrwJ
z8EEjv9873VfvG1zHoLw9DVvrBbnqSvraFff0vPFZ33c8xdWzT30JOHnFBpw
/FXqeORsvJvB8Z+p80EegnJ1PtCof17k/HlNHE/1NHE80bMg63er1PdVkPUm
8r5cWddrVu3BlXWopGoPIOt9p6j2BrI+NYrYWxHrUId/XfX1Cz57C8PYb76J
TPDZVRiWT76r/Bqf/YRhycudzQebuZ2E4bordo7aY3F7CMMJI+eMfauRv/cw
nNN3/NXxDH+/YThb5fge2X3wfYXhevJ7TeRkngVZhyLP5co61MWqDiDrUIcR
3YpYb6psPeyBr1q4nhE4/2fj6/q2cD0j0P2dVV+c1Mz1jEC3cSMm3WNyPSMQ
r/zDqL0NXM8IrJpw02H7armeEQgf1/W0MTGuJ+OoZwQK6n1QT/57TeQRdZ4F
WW8iz+XKehPRAWS9iepWxLrS3P67BoxxuJ4x2PJUhbPZ5nrG4Gcv9J+2O8v1
jMGkF1clf1nP9YzBXVXratZEuZ4ev+yEZUvacT1j8JuPjrhywtelfR71jME1
Kkc92X1QzxgsIL/XRD5RnWdB1pVAfS5X1pWIDiDrSlS3ItaPameN6T/C5nrG
YeLeZ9fPN7mecZi/4LtND6W4nnH4Xd8dK+uiXE+P96sf+LsfxDmYQP5Zetv9
/7OO6xaHnW17hl9+B9ctDp+q41G3OEwn9zeR36DOpyDrRLep83dlnWiC+rwg
60QJok8R60ErHnh91WyL65aEW/4ED88yuG5JmH325uTAWq5bEtL1a6//vD3X
LQknP3TIpes2ct2Y3+IG1INQT8ZRN35/EzmZT0HWfcj8XVn3maU+L8i6D9Wn
iPWd40cMe3GzyXVLwYBe39x6QobrloLBo//a55yeXLcU1Cy9btprrVyfVIA+
qQB9+PiMnqNuKWh6/akLtj/JdUtBT3U+BVnHOVGdvyvrOOR5QdZxqD5FrNcU
tPaWDrC3dIC9paFBa29p+IXW3tIBeqYD9EwH6MbvbyJv0Nqb91xae0vDTK29
pQPszYBe2v3NoOsddTNgnnZ/M+h+groZbP9JIP9Eu795cZZ2f2PjUTcDrtfu
b97v1e5vbP6urLPo9zeD7f9FrKfM1p6z2YBzNgt57Tmbhcu052wW7tCes1m4
XXvOZmGq9pzNwlXac9a7v/aczQacs2yeBVlPOVZ7zmbhXe05y3UrYt2kq9YP
tAL8QAu6af1AK8APtKBG6wda8JzWD7SgTOsHMo56svugnvz3msi7af1ACyq1
fqAFo7V+oAUVWj/Qhj7aOMWGi7Rxig3PauMUOyBOsQPiFDsgTrFpPIJ62gFx
ig0/18YpNvxWG6fY8IA2TrHhH9o4xQ6IU7huRayD6PMPDtRq8wwObNXmE5yA
vIETkB9woEybB3Bg/0pdvM846snug3o6MFgbpztwszYed2CLNu52aL4FZB3k
XG0cnQMSd6OeOSDxO+qZA5IHQD1zQPIJqGcODlfzEqhnDraT/Iasd0zV5kkY
Rz3ZfVDPHPQhv9dEvkidZ0HWO1aqz+XKeoej6gCy3qHPjxXzX1x+/MauPj3b
8tFNl739hk/P1vwXrfefnPfpuTs/buG3o/r69NyV73zU1/Pf8tnn9/lRW/a8
Oc2n5478xKWTd//ep2cx3+XeI/Zf67PPtvxti4d+nvLp2ZqfXLWj/BOffe7O
r1y8bNS5Pj135f927eytZ/r0/D7ft9PHJ7zn03MH6/cWepbD2uoFxjrf/lkG
7SKNX7o+PTvBSUvaH/GAb//sCMnLRt5b78sHdoD1F5x0XH9f3q89DBj9SNs0
i+vZDv782EtXzDG5nuXw6KAj+r3m2z/LoPq3Dw+qN7menaBtSoeHTra5nh2h
5lt3yQMO17MDDAsNXBTx6dme1j1Rz3aweuQ/J3Xw6dkdHs9YD3by6dkNjtt+
/OqxvvO9Eh7Yemd0ne987wrPnrjq7p0W17MC2sb97eSzG7meXWDdtM7Dj01z
PTvD40M+6hlq4Hp2h6VN8x+7uobr2Q0GnBoZvKCO61kJi2JbJt7dyPXsCns+
v79tqM31rKD9BqhnF5g1pNfYI316doaZq3t/8Rd+HrlVsOjYZutmn/9ZBamX
h5cd3cz0dKNwfuj4LjtNrmcUct1HHhlKMz3dHvB4ecV7axNczx5w4dWXPNEp
yvR0I/DMKvORjd2Ynt48XzovWbv/e+5/VsHOX1906D1dmJ7ePIvxUXfsrOV6
Rmmfs9DTm+dXC58afarN9ewBdYemB613mJ7ePEPftT25mvtLbk+4buLWjbf4
4qCecOdZw3v0srieNdB/yKn/6pTmetaAVbyqIlbD9ayGhkn/WNCzA9ezGt69
qMuiLV8wv92bz5aTzz/kkSVct57wUJPx1In/YnGQNx/a5yZ0q4H1+45+/bxe
XLdquEe1W9StGpadM3n7UO63uzGwz7hmUQv3291e8N4HqTOe9cXdveDTzBl9
OzZy3WrhjJ93+WxGL65bLSwfU7+kfTnXLQEvHfLDrKXvs/jajevja28++nxF
L9rHi7rVQudHz0wt3s7jx1r47NuFi8q7cd0S8OojK8pH13PdEmy/FbrFYc9p
sSU5Hj+69bDrvC9v3ubL89SDvfLT+6byPI9bB1f917v9P/bleepgxLZr+z/V
xuPr3vq8hBuQB/Pmo9etXp+v8OYzLz27S9d/ct3q4L1tG9aWteO69YaRF/wp
/vcE1603LOww5K6RPF/hzbOz6icI3bz5VhBe0s1toPcRukED/b2oWwNsUecp
7K2QYs9V0tMNyJtBQN6s0KDXzZvPh2edtebhFVy3BjhHfY9CN28+16jvXejm
zYfYidDNmw+1K6FbBvYSOxS6ZSCm2i3qlqF2jrpl6LpA3dIQJutI6Mb6jVE3
njfL4LXPMxtu/eO9XLcMrFH3AdQtA/9Q9w3ULQ2nq/sM6paGbeq+hLql2T4m
dGsEk+x7QrdGeELdJ1G3RvgD8QeEbo10H0bdeD+w0M2AJeo+j7oZ8LZ6LqC9
NcLc2zYs7P8B17MR3lTPF9SzEerJeST0bARDPb9QTwP6qecd6mnAAvV8RD0N
dp4KPU3Yv0M9f4WeJj2vUU8TvlTPd9TTpH2wqGcW9hH/QeiZhR2qv4F6ZmGN
6p+gnib8XfVnUE8Tfq36P6inCUuJv2TilfhXqGcWRqn+GOqZhXrVf0M9s/AH
4u8JPZtgFvEPhZ5NMFP1J1HPJtbvKvRsgt2qv4p6WtRPQD0tOEr1h1FPCx5V
/WfUswkeU/1t1LMJ1qr+OerZBK3Enxd6NsEzqv+PelqwWI0XUE8LjlHjC9TT
gqUkHhF6NsMLJH4RejazvlahZzMMVeMj1LOZxlOopw17Sfwl9LSp/4B62jS+
Qz2b4WE1HkQ9m+FINX5EPZthHYk3hZ7NUKvGp6inDSeq8SzqacP+7kr8i3ra
8E8SLws9W1j/qtCzBUg8jnq2AInfUc8WKKjxPurpAM0PCD0dIPkE1NOhfgXq
2QLj1XwF6tkC56r5DdSzBcIkHyL0bIGxav4E9XRgu5pvQT0dIPkZ1NOBz9V8
jiv7/fT1X173FHGx5yeo9TgcH1S34vUX4TfGYL56vqCfmYB+6nmNfntv+Lfq
56CeDQH+Eu+jS0DDiKrabx9L+PyEg31o3M9Pwi8Wvzbp6daM7/6V4z668tF9
Gd/4L80joos7+uOI3zx9TnJWF97PloA7D/THXez3W647fdfkcvP/ef+g5wq8
/099rqD5BOgW+Lyi/7yYp/nbbzDfSPOQYRxP+6MiyGm/Sgz5raQeFEdO65JJ
5M+ROmYK+UBSF04HjDeQ07peFjmdj4Wczt9GTp/XQT6S6JZDTnUTOpexfkWh
cxnQ/sYwjqf9ZhHkvyL1shhyWpeMI6d9LEnktG6eQk77ENLISZ8D6lzG6shZ
5FvJfCzkdP428kvI8zrIaf0lh5zkz1HnStbnKXSuBNoXGsbxtH8vgpz2ocWQ
k74j1LmS9QUlkc8hfQgp5CeQvo40ctq3YCAnfTuocyXr77KQ0/nbyGkd0EH+
HtEth5zWZYTOUZil1o9Q5yit16DOUVpnRJ2jtF8OdY7Svi/UOQo3qnV/1DkK
GbWPAnWO0r4U1DlK+3xQ5yjt40Kd+Xws5N3J/G3k9Hkd5FS3HHKqW0ln77wd
Qup3JZ09Tvpyhc4ep3XbCHLarxhDfifpB4gjp31rSeSnkD6WFHKH9AWlA8Yb
yG8g988ip/0JMp9J528jp8/rIKf11hxyWjcU9pyg/c9ozwkg/dJozwkYotav
0Z4TtF8U7TlB+x7RnhOwXe17Qbvl/oOBnPQBon0mYAG5v4WczkfmM0kdH+0z
QevIaJ9cB2GfSdpnjvaZpHVVtM8k7WdG+0xCudp3gfaZpH2kaJ9J+F71Y0MB
+U+0z4C/C+HjBnLih6N9JuFqMh8LOZ2/jZz0P4Rk/pPU8dE+k3Al0a2ks+fH
tdPp7PGrdDp7/Gydzh7X6nzgPuS5ksi1evp4OoBnA+5vIdfq5vGzdLodiCdW
aXTz+FSdbp5fHNata49/qlvXHh+sW9ce165rjy/QrWuPbyPrNIlcb5/+74z0
3EC+TbcP+OZjIX9Otw/4ntdBXq7bB3y6lXT24ubBunPK431055THteeUx2t0
55THF+jOKY9frzunPH4SOXfSAdwIuE824PdayKt155HHf6s7j3z65JD30Z5H
JszQ+lcm7TPB88gM8K9M2oeG55EJE7T+lUn7KtG/MiGl9a9MiGn9Kz7eQD5d
61/x+VjIu2r9K5P2g+H5ZdK+Jjy/TLhH518VLOb3in3Von07uK9azH+OIO+m
ixc8ro0XPD5PFy94/BZdvODxwbp4wTfeQD5XFy94/DhdvFBgfYm4D1u0vw73
YYv1v+WQF3TxgmuzOE7swzaL48I4/iJd/OtxbfzrcW386/EJuvjX47N08a/H
j9LFv77xBvLLdPGvx9/Vxb8eH62Lf13Wr4j7MNcth7xZF/8C78cT+7DD+vHC
OP4wXT7H4xW6fI7Htfkcj9fq8jkeX6HL53gcdPkc33gDeUKXz/H4HF0+50Ae
WJfP8bg2n+PTLYec6lZeuhbztH+sO3LSB+VWIb9Hre+4PZFfr9bR3F7ISb3S
rUe+R63/FjLIW9X6b6EReZNa3yyYyEmfTKEJ+S1qvanQjJz0fRVakNO/z9Ct
dC2DPOn7qkJO+5d6Iid1xlAv5NtJn0k9clIfdxuRk7qtayKvV+uPbhNy0pfl
NiMnf0fFbUHeT61ruKJ+UQljSL2vBvkRpK5ai5z0ybh1yK9W+wHARE76oKAJ
Oan3QTNy0tcHLchp/UXMM0r7mkK1yFeo9fdQHfKRpC+lCTnpiws1Iyf1slAL
ctLn6Yr6TjW8rPYDFGS836rW1woy3r+c1Il6l668viDj3Llq/Uisay+OIPU4
sa49/lfSN1iFnNSXxbr2+Dukv6sXcjqfej0X69fjpO4v1q/HSf1arF+PLyV9
j83IaX9pC3JSFxPr1/PzST+kWL8e/16ts4v163HSzyDWr8fp30+rR051aET+
ltrPINavx0ldXqxfj9P+z2bkpE4q1q/HR5B+5tL69fxw0pco1q/HSf+GWL8e
J/0wYv16fK7aXyTWr8cfVfsHxPr1+F61Di7Wr8dJPVes3wO/l9Qlxfo1YZ3a
f4Lr14Ttaj8Prl8T3lX7o3D9mvC0Wn/H9WtCL7WOjOvXhEtIP3lp/Xp+4AbS
R9cb+blqv1ZB+plD1Hp0QfqZn5E+9tJ9PP+H9IO50l/qQfrhRfzC82npAC78
8waWXzKQf0e48GcawSJ1WDHPavhIrZOK81pZ75+X6ogHx8t81KRS3Y6Pn16q
/x0cL9dRplR35M81sFRf5PfvWqov8vsH3eenznNtqR7J5xk0/6D5BM1/Xqme
qn+PbVhfI/V3V/SBl7F+wlasE9HvJjqB4KT/HxqQj1LtGTLIaX/dbqyPkO8v
Qh1BcPIdQagr8uVkPTYg30rWbwb5F2S9NyIn/WmhXVhHoPtJBxB8A+knqUBO
+vDdHshJP3lB1gXmq/thIY28i7p/FmRdgPQ5F2RdgPaNf4/5+ZHqfh5qD4If
pe7/oS7I16vnRagHctL3HqpG/g45jwLy824aOelDdmXe/kHS7yfz9uQ8dWXe
np6/OzCvTs/rdiA4Od9DnZGT7yBcmW9/mvS/+df1//0/BOTPIR3AZf6c9LeD
zJ+T7wVA5s+JfwUyf079sTbM35L+H7F+vX14IvEDS+v3wDmu+o1i/Xqc9OuK
9evx1aQfdTfm30ifEq5fE6qJf9sVOem7w/Vr0n5gXL8m7XfF9WtCI/HPd2Ge
6gniz5fWr8dPI31rFcjp9yk9kJM+zILMO5G+dLF+PT5MjV8KMu/UV413CjLv
dB75PuV7zP/QPrH2IDj9O5ZdkM8gfY89kJP4Tqxfj5PvHVyZ52ki8WMaOekf
dmWe53Y1PnVlnqdOjWddmec5lsS/OzAPQ/vlSuvX47QvsTNy8n2QWL8eL6p9
tq7Mz5B435X5GZIfAJmH2anmE8S69vhWNf8AMg9D+n5B5mEWqvkNkHmYR9V8
CMg8DMmfuLLedxvpcxbfL2T+47kf5G8cHCe+vyjmb298POr/XrKYv2XtvlOO
8fUlFvPT37z767Tve8lifpMdOfNO3/eSxfzK6NBHPvJ9z1vMvzjszWem+r6L
LObXV1WM+c733W4xH9r1wbkP+foPi/nE2TO/dnzfRRbzb06ZfA/4vuMr5td2
G7LW13/o8bf7VFwmvycVOpTBmnw/83bfd45l8OHdy371b9934mUwIPxY3VVN
XIcyGDhq0N3PZLkOZWCddeMZ5xn8ectg2pQ/zX63iT9vGYwaufqTRt93i2Ww
e9CgQU/6vvsug0nLZxw6w/e8ZfCyqkNI5m1Om2ttXOT73rASyv/S48aQwZ+r
EoZMfXngQt4X7fHnZrzx1cu+/vBK2F+x8c7FTXz+B/Izc04+2fedYCV9LpD9
OW+Q9yvmGYVrJq4d+us4n2cU0mvDT8zpyucZhcM2Tp04in+/4/GiOk9X9rGM
VPUH2cdSq9phSOZtwjd2nHL/Nt5fWg2bZ829adxawWU+51r1vYPM57RT7R9k
3uYVdb2Ide3FC7cPH3T/FP59kMebwsk1Mf53YDx+2rBXfjmZ/x2YA3Xzc7ac
Ca+yPlhf3iagPu7645eD95F5m0N0+nt8uWo/rqyDZ8l6kXXwNep+gt+RZeDC
vdfct45/13MgH1L10qFVEfa8Hq9/pV+/3d/y73oycPEVr2y6ezl/j2xfBZm3
6aS+95DM26RUOyzIevRgso5kPfp4dd8AWY8uqPtqSOZt+i9d2DgyyZ7L4/c+
u/nEzRXMPj1epz6vK+vFZ5H3LvM2V6rrqyDrv53U/cGV9V+yH4Ks/76unhe4
fk3op84f168J/cn7knXYoardFmSd9FSyj8k66fvqvg2yTnqdeq6FZN6G2I8r
65KWuo5cmbd5Xj0vQOZtZqrnqSvrbvPVdQoyb0PP5SLG73eovCDjd3IfHF8J
9BwX534lrFbnWZDxO9kfXBm/X0TWURHj9xuIbuL+UXo+4nkahWHqeynI+H0Y
2X9k/H6U+t5Bxu/EzvE702qgfoj4/qKancuVyOm5FkVOzhH8brQaRqjrAvv8
q6FBXUe4D1TDfWTdmci18z/Qn0bWtdAzQf0H1DMBJ6j7Bp7jCXbeyfi9XN2X
UH//dweCj1X3PdQ/ASmyT5rIyb5akPG71n68dUD3bfG+ktQvwveVhBXEr4gi
P1Q9R3DfDvr+l38/4s+nkec90Ken2w89Pky3/3i8Sbc/eFy7Tr3fT/xewb3f
v3+n6veW4byIf1iQ8ftrxK+Q8XtHch4VMX6PE79F2JtJ/Ry0NxP2Ef9Nxu/k
HHdl/E7OO5Dx+1XETyti/E78OvRnLPhB9QPRn7Go34j+jEX9N/zuxmJ+RQb5
z9V1JObpcXKuod9iwVB1H8P3aDO/WtizDRNVPxzt2WbPFUVO/HxXxu/X6t67
x011vaA92/Az4j80Ij+K7IcmcnI+FmT8/gKJg4oYv79F4iZhnw7ToRL5ZvJ+
o8hJHId+i3cekrgvgXydul7Q/h26n6D9O/Ccuq/id20O9UPQz3GoP1CQ8fsM
co7L+J2c125AnQVkHZOu02r8uU0qL/jj/f8FQ1f/xg==
    "], {{
      {RGBColor[0.880722, 0.611041, 0.142051], EdgeForm[None], Specularity[
        GrayLevel[1], 3], 
       StyleBox[GraphicsGroup3DBox[{Polygon3DBox[CompressedData["
1:eJwtmQcYleMbxr/3vAfZlD0KaS8qmii0VUqkpNCQplEoNJEWSntoaIgoZGZk
tUulvUOhUMbfHv/ffd3vdXk8v+/tnNM53/e+z3M/dxfe0bN5j1yWZXX5XyQf
ClnGf1lh/vdtPsumsV6bvI8YC1cjf0M8C9cif01Mha8i7ycmwleQvyImwDXJ
B4gp8JXk4eQP+fzVfP5KrjtwfRF5PlEUzpNfIM6Hc+QFRHH4GPIrRGn4WPJC
ohRcgPwyUQw+mvwlMR6uQX6JuBg+ivwiUVi/kTyPOA8O5IPEdPhq8nfEc/C1
5I3EALgseQ8xCq5C/px4CC5D3kD0hUuT1xG94JLkz4j74BLk9UQfuBR5DdEN
LkbeS4yGq5K/IMbB1ck/Es/DDci/6DfDDck/E83hJTykI/BcuD75e2IWXId8
iJgBX0P+gZgN1yUfJubA9fTZxJl64HotkcF/8Jkz4WPgP+E7yI/xR+N4Ru+y
Xo3r08i3kQezPob197iuzvXp5MVEVbgQ+R2iClyQvIi4BD6B3I48iPc+w3tv
gR+Bn4Jbww/DT8Kd4RHwFLgTPAyeBN8Fj4Snwt3hUfB0WBt3NDwDfou/ozLX
p5BbkR9ifSTr7eHH4fHwm/xZJa5PJr9BVIRPIr9PXAGfQV5FdISL6p4Rp8P/
ck/mwmfA/8GvwmXg43SPiZPhf1h/DS4LH699RBSA/2J9FnwS/De8Fr4XLk5+
nbgUPpG8NO8zWJj8AXElfCZ5CXEVfBZ5OVEfvoC8gmgJX0i+nfwov3Esv/FT
rutwfT75Q6IWfDZ5GVEPLkK+kzyc10/m9Zu4Hsh1OfIWYjBcgfxk3vd9Pd95
ZN7PZh38FNwF3gCPSJ/1GTwGvh/eAo+FH4C3ws/A98Cb4afzfmafw73g8vAb
8Gj4bngTfDP8G99rMnyjzgA8AW4J/wpPgm+C/wdPhO+BL+K9i+BJ8GPwLngU
3BPeCN8Ll4Rfh1vDf/HeqfAUeATre+CJcH94J3w/XBN+G+4NV4DfhPvBN6h+
wX3hJvB78BPpbKyCH817fy+D+8Mt4I/0nYnxmZ/7g8R1rC9mrQ/cGH4XHqc/
g7fBE+B+8A69D34E3g4Pz3tPr4WH5X1W18CT4cfh3fADcCP4HXho2h+r4Vvg
v/ntz8Kt4N/hKXAL1Rd4PNwJPoHXz4Pbwv+xPgPuCB/P+vNwB/g4eK5qBXwU
PBu+Hc7Ds+D28NHwHPhZeAy8D54GT4a/gKfDf/D5v8M7tedYr0zeTTwNX07e
RTwFX0beQQyDK5G3EkPgS3TviQg/x+dsg5+ALyVvJ4bCFbVPiRPhF3hNZ/hU
+EX4LrggPB9uBh/m+4yB28D/wNPgpvD38Gi4CfwdPErPWveYZ/op19ez/gP5
GdZvgH+Ex8HN4SPwWHgzPIj3lCdPJUbCe1lvB+fgmXAP+Fz4Ffhu+EL4Nbgn
fAH8KtwdPgdeCHeBC8EvwbfC//J3TYe7wqex/jLcDT4bXgAPybsWr9RZI/fl
+48IPn9j4OeCe2Md+NbgntwY7hDck+vCbYP7ahO4Y3AtvAnuBpeDb4Z7BPfk
pnCn4N5bD24HF1Hvgm8L/g6q8xPhGnBn+OHg3nIn/FCwJjkVLkKep5oE74Tb
pl4wLbjutoS7B/exCnB97XXiF3hJzn2sE9w3WEfcCHcNrqND4QnBNf4quGXw
Pv0IXhvcM2vBN6sG5axh1sDnag9lrhX/st4w8/P6O/1G/Vb1kCvhm3j9WXBt
uBV8ClwVbgaXgJvBneH9vP97+CfyX5n75pHMfaYK+Xpec6z2ONwwWB9dD98Z
3Gcuh5sG959L4AbB/bkj3Ce4T94G9w7uh+3gXsHaZDr8UuqzM+CX4a7wNHh+
cO+aq98YrHGehxfB/8ANMu9P6aB58OvB+m4CPDu4r06E56T+PgmeG3xe34dX
BJ/XD+CVwef7PXh58Ll5C/4Y7q1zDL8RrK1eht8J1mtvwB8G97Q34Y+CNdoC
eHGwdlsIvxvce2+F74UbprMwPLjHPgAPhX/SM4PLBffkbnD/YL3QFe4HN4Af
hIcFa4q28H3wTJ0zeFPwOa4OtwjWXCVItYN7e3d4QLBWagPfAz+sGgC/F1wj
L4Crk//UZ8E1gnt7D3hgcG+/H35C+h0uCV8drCl6w0Pgm9Lv0vdUz6wB35jO
o/Zh8/T36rkvSPdZz+j54P4zE14Y3Ocnw/OCa6CexZvBvWsq/GJw/58CvxDc
V2dpbwT3tOfgV9J5V63oGVz/zoYvDa7l58CVgvvJufBlwX3mPLhKcF86Ay4T
3PNfhN8K7g9L4FXB/ed8uFq6J3qOFVSjU91eGjyP6D6/H9yre6d72Dg9F91b
9fxe6R4eZn8fhg9In6R7rn1SjOtD8K/kPzOfrwOZ+3y39HwbpPr2SHB/7pr2
kjTIq/AHwT18vupJcH94TbUrWI+0gu8O1lNj4VnBfXUxvCzt4S5pT0r7PAPP
TLVCe6ZmcN++CL4iuAeWgq8N1mI6v3fAC+Br4DapnquO3R6sg1Tf2gf3zNJw
nWC9diJ8eXDPKQvXg1fnXTsuznsmW8v6VtZfgL/UGcy5HqqONQruURV1z4L7
WyW4caqNqpmtg3tjZbhJsH45Ca5KXpjq513BWu9q+JZgzXgCXDlY9xWEiwbr
oEJwseBefQxcOriXloHrBvfS0+FSwZroYviqYB1RDK6V6kMBuGxwPde5uyZY
KxWFrwzu29XgG4I1xWlwiWCtcRRcPJ1r9bgLg7Xt8XDFYP17HHxJsEY7Fi4f
rEH42OyCYH1xNFwyWINwu7OLgzWLZvqLdEZYbMMblkdr/LdZ/4T1AXnv44+l
e6NrrObc3tH1UxrsgejXa1Z9HF6eeV5+MPoc6TzdF117pdMeiq7bmmcfjq7t
mscHw59k9gEehZdm9hAeg5dl9hkG5z0TLmXtkeheIA+hL/xuZv/h5GhNorlp
CLwi88w7FF6VeX5fmvOzlk4bRqzOPCMPh9dknotHRO9JzcUj4c8yz9TLct4b
0nv9ouuJPI3lOT87abzPUl3SDLIy51okjbcKPjOz9luR8/6Rnlyd6o/2y9pU
3zTXrEl1T9q7f7SukL5Yl2qd5p31qY5pJroluj5otvqd9Wsza8WvpbMzz2WN
o+uwZrea0TO17mcb4qXM88UV0TO15pTW0fVTs9tv6exLW36TzppmgW/hyzLr
51bRNV/94dd01qQtb4uupeoh/0tnVuf7SdbXZfY0akTPnp+Sq0drP2nA79MZ
kSb/IfVKafIjcM3MOvZw6lnSuhvgwpnnl+9S/9L5uzraE5C+rRNdJzUfXRut
bzUH1Y7WjdKP10TXSc1u10X3LM25jaJ7nGbbhtF9UJqlLjwu8/z1RHR/V5//
JOfzK636VLRGlVaN0bpR/lU++p6onuWidaY8qwLRelu+ljwh7efPpROidaP8
K+0JfeYO1YqcdWBMM9On+p7BHpXO5obg+Ulnar3qW856WN7FMdF7Rr7ZHzlr
RflsQXsis//2V7qf0gU62/qNG4N9vk3w7mAvUGdqs2pVdI9QrzguWufLAzmo
faOaFu1v6dxtCZ7ndPbXwQdz1kLyT46Nni/kq8g71HncFuxBboH3BvuOm+E9
wZ7iRngXfCjVXu0B7dXimf0W+ZHae9t5zdepp2iG/Qkun9nb+T3tbfmB8jae
1H4jf5Gz7pKH81XqoeqlXxJFMntlevbb4S+Dfbid8P7Uj36DF+Xsw+2CDwR7
li3gLuoX2nOZ/bHtqW7Ii5P/txf+Ntjn2wN/E+zh7Ya/Dt5b++CD6gs563wV
/h2pzkjvVIr26+QZbuT6lMyztmpUgVSL5H1uhfcFe5874K/Ud1Jf1vmVnyT9
8zjr+8nN9Tnao2nPq3fJC5EWna/9mLOHrLPwM/lpPd903v4lL1a/yFtnfBPt
WW5j/Qv1yuh5RJ7n9dFaVLPIoOh9Lp+5ebSGlLdTJFpvy+OSBuuQ2fsqHj3v
yE87M3o+lYd5drTmlPY8NXqGlQdYOHoWkM92vupsZj/w6ej7rPvdLFoDy7+q
r/Of2bvumeqetGRHeE5m37hg9Pwrv/Gs6PlUfmmh6HlNXmXV6LlDNfBj4qu0
N6qx3iezv9ceXpTZmyobrfGk9T4gfkp79Zfoe6t7XCpaZ0pvnhE958qbPRK9
J7U3T4vWS+IS0XOxvMGS0XO3PMZ7oudf+WN3RGtR+VH3Eh9nybtIz0g1f0Cq
e6pV6tfqxfJ8mkTvAfneDVLNVy2tFz13y2ttmmqynvWN0TOj/PP/uG6U2d8b
lLe3q94xUD0gs480MO/Z5hM921Sr1ZtaRs+bJZM22J5qtfqgeqU8+T6phqvO
dYqeZ+XP3Bk9w8oL7RA988ojbRs9I8v/vzV6Lpb/3y16DpXv1CN6xpRP1T16
9pQH1TVaw8ij65x6qOYnrasvy8vqEq3n5WHeFa2v9Jq7o7WB9tg56flqD58X
PTPKK96dsyaXD7Y5Z50vn7NCtN8uj3FPzvpWHt1RaQ+oH/WCX8/sv+3julxm
725nqquqJ/Il+mX2PMtH+/byMEtHz7/abwdy1vDyBnflPF/I19qU6qdqxd6c
ZwR5hvtTnVFdPTq6tsinLRft4cvDLJPOiPb8lpx1tTzM26PnJvmi23LW5PK+
tuas1eXdtSBmZ/afL4/+twBp3cui/41D3mzlaP9cvu4JqT6ol50YPXPJoz6J
aJ3ZB74hep6VX12FGJJ5721PfUd+6f8BvjFWaQ==
           "]], Polygon3DBox[CompressedData["
1:eJwtmWegVcXZRveeORp771GKDXs3sYsFEQRULIgNxYIogg0rltil2BAFBOlV
BVERo9gFC1WRomCJX4x+xhJjiTXJWnnnxzCzzj73cM/eM+/7PM9t3rVXx56p
qqpN+KfB/BNzK+bNmSfxwg/Me8KbMV8Ib8W4Ax5SV9Uc1rNzVfWHH4Rvgqfw
vjvhbxgvsP4XYy/Wv2fuyfU3ef+98EjefxvcAR4BX8D1uX4eMy9VX3L9aHgb
xt3wCHge61lc7AcPhW+ED2S8CM+FP2H9PT+/B7wpcw94AfMa8A9c7wSvyc+3
hXfl9d7wq8x+/y+43gGeyfVr4Tvhq+CX4VvgQfD18EvwzfB98HX+3/BN8ED4
Wz8Pvg1+AP4TfBw8CL6Y/2QgPJd5Vfhbrh8Pf8T1V+D58HD4THgMfB3vGww3
h8+Af2Z8zvqvvL4b61WYx3B9S8bt8GB+/k3W3/L6wfBGzBPgV/iZW+H7uX4D
PJ/XV4e/h0+E58Grwd/BJ8AL4TXhf8EnwX/j52+Ef2F87e/CGM36Wt73ANeX
wOPgx+v4fm/x+lrwj3Bn+FT4OvgrxjOsv2O0ZL0x80Su7814Cn6Z97/P+mNe
3xX+HfNouH2O/XQ+fBe8DH4Efpr3D4JXwE/CL8JD4OXwE+69Ou7fQT4TeAH8
N9bvcf1x+Pk6fv858EB4FHy796M8rzFwX7gdPADu7r6GP2PeBl6TuRvctuzH
bnB/+EvmHeD1mLvDXzHvCK/PfD78Ae+fCb/G5z/o94XfhlfAI+C/wHPgxfBD
8DHlvHhI74Y7ww/Cl8P3wZ8ybw2vwXyuz4t5K3h15nPg18v9G87n3QJ/zes7
wRswXwCfzPVh8BUp7ucvzK3hJswPw89w/Rq4Pz9/BXxsuV+9uH6P+xm+Dx7N
9TvgZ+E+8AD4Sp8H72sBe8hGwa+V+zmM6zfDz+XYH3fBV3u91KGv4GPc/4yr
4H7wG6z/zPu7u//gy+Gfef8R8BbMk+GVuH4ovB18CXwKPBy+Er4fPqrUq/Pg
AXB3+GH4Fngo/CvzvnAz5l7w+WW/3Zrief2beX94S+aL4d+Y94ObM1/k/WZe
ybPC73csvHIjzuNJ8BTrH9d/Z32Ej/P35/ObwvvVsd8PLPfDc+PzOrTUlzNS
7M8/wFfAJ6aoL3vDl8MnpDjfG/mdrTd83vOsLyr7vT/Xh8EXl/MxIEW9uQp+
1nqWYr8dUs57lxT1+YBSD09J8bz2YkyHX+LzV7Devzzvk1PU/3buSfh4zwDr
nbneg3W7FPthDbgNvAt8GbyIuZl9h88bCe/EGA8/Ab/D+ifevzG8cx37Z7+y
HzunqP+/5Pj5/euohzfAL9uPUpyn33Lsv0O5Ps7nC28LHwKPhZsxusF94NdZ
78KYCE+Hl/j7MybAT8KLWe/jHoRnwR+x3pPPuww+LkU/2IMxFZ7J9fdY79uI
8/46/BfvF+N5+E34/7y/jBfgOfBffb6MGfAr8Aes/8h4Gn4V/tDv75mB34A/
Zr0b41FrK7zM58Pv09v7n6Jfbct4AB7H9fmsDy/9rGuK+rZDI/rvo1x/m/WO
jJHwFHiR34/xGPwcvJx1C8ZgeDy8gPWujEnwU/BS1tsxhsAT4IWsPyzPY14d
+297xkPwI/Bb/jzXe8IdUpz/XeAL4fYp+u+O8AXwUSnqzzfMB8EbMo+HmzLO
ha/h815j/S6vbwT/Bz4dblX631m83g+uPTPw0XXomy0YZ8NXwbM837x/F/jI
Oj7/sNLvz0xR31bxHsKncf0x1utYo60n8NN+X963ObwSc1f4A+bfww3mM+H3
mTeDM/MZ8ArmTS2PzF3grvx/Y+HrU/Qzi6H9vm0d/bJhjfD8w4+wXsz71oN/
gU+G34BXhv8Bd4R3Z0yBn4XftZ7VcTY9o69YixrRjzvz+lT3W4r78ZlngPV/
cvTjNnXoieQehY+po95mfwY+to5+sVIjnk8n+FHWTRjnwFfDs1l/xGduAa/M
fBa8AeNE+EKuz2S9lNc3gH+DT4U3ZZwOXwa/xHoa13+CP3cP+V35/Q5jPZX1
pVz/EV4HblrqySaM0+BL4RdZb8w4Fb4EfoH1Mn5uQ/jf8GnwEnh9+Ff4FHhD
Rie4J/wc67aMLnBv+DvrmTUPPht+kvVm/P+d4QNS9Ke1GB3gc7n+FOu1GUfD
3eAZjaiRPo8L4GdYr8loD58DT2e9PuMEuAf8LOtVG6HPT4ensV6tEf2vC/w4
67+neB5rp6h3nzBvCa/mc4VXb0R/P4P3P8H68xTPc60U9bBj6ecXwffCXzBv
D6/LfJ7nK0e9+XMd/VTNuHsde1gtqcbeu449v6Ds6cPg7arY6+75w+v4TM/C
TMaPrDsyJrsf+fyPWW/Bez7LoZF3Zb1JFdr5RcZvVXiCh3j9U97zveedsbXn
O0Wtt+YvL2euVR2a7IOy51rXoYHci56ZA+DmVZwlNfGedZxRtbJ78KA6NJV7
8+c6eo09x96lxt23jj2t9lUz/7GOGrCw1IAj6tCA1gZrUss6NKS1yj13cB0a
zr349zr2rnt4Voo9eGAdz9C96Znevo4961lXQ+xYR81TW3Rk/Mr6C8at3uei
F45M0d+2K3qhdYp62aL0iyNSnM9NctTTfVOcx1Vy7M/tU9S7jXLUB+uE+7WR
o/5tm6J+bFD8yl4p6uGmOfrrfinOz+alnh+YQp80KfrgoBTnUc23TR1nUC2o
J2sOr1uFV1NTtaijRqi19Ihb1VED9Y5n5/ATN6TQD81Kf2mZon40Lf3l4FTq
QY76tE+K87Vt6eetUvSDf9ahPdQgc3gt5zi/26TQc6umqM3WaL3ZpVyfxfrO
FPpIT+s+db/qdfWIekU1lt7KmmBt8DPXy1ETrA3e0/XhH3LUYu/5NjlqnOfE
82LtswZZi7znesXrGQtZD0nhh2+E34GHpfA/1hRrizVp3RzPyN51bBXPzntg
rbEme2+sEdaKI+HV4Z09U3VoOLWcNcfaY01ZLUdNsjZZk1bNsWfsldYs95I1
0lppjVs7xx6z9ltj3XvuKWuhNc+95p6x9p5UxV66jrGA9eAUeulO+EN4AvwP
+Fp4PvxACn11M7wYHg5/6v+VQ3/dnqIfnptDb/0phb7rlkNv3ZhC/71f9PHs
OvxBzxx67Y4U+q43PBu+K4V/7ZUjj+ibQi9dDr9mvUqh566AX4fvSaHnroTf
gO9NoSd75NB3t6XQc3fBH8ET4W/gfvAKeCz8JXwrvBQeAf8/fAu8xNoIfwYP
gD+Ax8Nfw/3h9+Fx8FdwX3g5PAb+Ar4GngsPSqFXb4ffhUdZm+Db4GXwSPhz
uA88D74/hR7dn7lXHT3QXphy7LWtU+gB94TPdocUe0UP3aGOjEhvvU4KLWEP
s5fpoY+rw5N9WXpQR3ifKnqTnrd9HRmVXlhPe0IdHk2vq+c+vg6Pphc3gzq1
Ds1gNmWmdUodntGsS893ZtnvekH3e8+yP93/ZkYXle9nlnRuCq2r5m2TIwOY
6F6pIhsY7T6s4x56L1ukOG+eb2tn0xTny/Oj99ZTnlVHRqXX1CP1Kvvf86an
7V7Oq15Xz9m1nEe9qJnXyfAhVWRheiCzhbeq8EbmfGq9llVkMXpGsyE9gV5S
ja3Xv7oK7a1n08vrufRyelKzBD28XlWPaJZ3TxXesW0Kr65n3ymHvrFXqCXb
lf2h1+pWznMbuG8dPcpepWbS259X9o+e06xAz64X1QOb1ZiJ6I31MGY1aha9
jR7CLEHPqrfQk5nV3VSFV9MTmeXdXIVX0mOY9elh9R4npcg2zTj3yeExzRr7
VuE99RBj68iI9BZ6ArMPMxG9gh7YLNRMSG+sRzcL1IPo3Q03rX1bpdDvQ60T
ddRsa7ce3OznzSq8uXvKvXVOirzV38nfrVOKPKR9I7JWMx6zntNy6P2rUvir
1jn82tkp8kH1S/PSLxcXTXgUvHsVWrFPCq+n5+vi/U/hdfW85+V4zWvXpPCH
p+fwu1en8I8n5fCDl6Xwf/YY9ffuKXqPZ8iztFOK3mLPsNfsmKKX2PPU13um
oo9z6P89UtHPOfT7bil6Saccfv3SFH706Bz+tUeKvPiEHP79khT+V09lVmgG
otcaqE6oowZbi80MzQ7NTMxizXzM6uwBZkG9U3hdv6Pf1QxuBjy5imxOTaw2
NjMyezJTM6s0YzJrM5NrV0dGbVY3yTpaR4231qv/mtSRSat39DBNi/5Rb6pH
dqojQ1YPm7mavY6tImtWs0+rI0NWy5txTaojMzT76pciK7dH2avMgMyeX64i
G9Kj69VfqiI7MiM1K51WRfZrBjkVHlVFNmkG+FgdmbDZoBnp5DoyRbNTM9uH
68jgzHIvTJEt+Ix8VvZUe+szVWRxakKzK5+xWtE95967KUW+oKaZW34/z4s9
cGkdPcjeaI97tw6NYO+zxy2rQxPY+6bmqPXWSGulGsEsxp6udlBDvFfOo9rC
52P9NKO9G/5njizbjO6THD15eamvPj81llmzGlDtdWgj+v2iOvql52lG2Q9+
X8//vHL/byj9wvNvBnxHjp68pI6ebK+2B79T6oP9RE2zsA4NotZRczxXnpfP
155sVqTm6VP2++yyn60v9nizKTWHvX9QDi+hx9BrjId3rsIz6Z3UOGb1aia1
jxrXLFDNrfZ9KkdvtGfZux7N0Yvtwfbiwxvx3fxOfjc11MxSb9RWajKzCmvK
hWW/Pl/Oo/vxsEacVe+B9+K+HF5IT6A3mJ5DG9sj7ZVqKLMxa6LaSk30Vh2a
TK2khpxTzoPa0me0qNQDtY71cGrZ3+5/a96Usv+thdYUszVrrLXmnhy11Rqr
d3G/jyz9yvMyMId30ePode7N4XX0MHqZIxuxd92D7kVr6qPlvFhrx+XwrnpK
vaU13izNDM/a37oRe90z4FkYm8N76oH1wk/CR1WhMdQabRqx193D7mU9k9mr
NVMvpQaeXuqd2tgaa/ZnT7L2WmNHlP7veX4kh9ZSs6nd1EdDSz9UD9nDhpR+
am9Tc5utWsPV4oc04tm8XYeedbj2DP1P6zai/k4u/UgN/WrpT2rrx3NoITWc
Ws56PbHUP+uzPUm9NrTU7yMaUTusEdaKlo04S+4R94o91Szev13Zaw9uxNn2
zHn27KmDi16w17ZqxFm1JlmbHs6hXdWsalc1/qxS7+w3I3NkAWYAZgFv58hH
rZnWTjNt84bmVfhL/aZ5xZZV9Ou3ctRWa661V41t9ubfHNTeC3PUYnuAvWBB
jnvhPVGr6knMmvU8ehX/BuHfIppV8be4Gbx2chWaV+1rRmR2br5idvROjl5j
D7AXLM7Ri+xB9iI9sn/7aFmFdx7GaFJFZmJ2YmagHj2kCj1sRqE+VP+pByfn
yGv1CHoF9aL60L8B7ZBDb15XR6agXp2YwwvYY+21S3PUWmuuvXq+PboKDaeW
m5TDe+gh9BJmEGaDahazCfW6vcKeod42IzHLNCMxOzEjMDs2QzA7MGMwq1TD
mD2YMZg9qmHMHsxczKrVv2Yx9+fIFsxwzHIW5ag11hx77dAcWZKZmtnaqBx/
vzBDMkuakENLqOHUcg/myKLMoMyizLjNus34/Nv+6BzZm5mc2ZwZt1m3Ge83
RZOaLZvhqlXNfM1+zTf82/JjObyTnknvNC1HHq6n0lupn/UP+gX1shpVP6Cf
ULvqP/xd/Z31J1N47YAqPJvezYzbPEU9qj8ZkyO7MzM0OxyRIyszkzObeyBH
9mhGaFY4PMfZ8IyY7Q3OkeWZUZpV6i/97t4D/aMZqXmh+aR+0/zQz/IzzSv9
m5P5j/mjeeKQHNmmGaFZoZm3flU/qn97Iod305PpzczIzcr1s/6t8qEcWaKZ
ntme/s/aYI3Qb/4XwgxPHQ==
           "]], Polygon3DBox[CompressedData["
1:eJwt1ne8jnUfB/D7nCOkUBE9mdnZHJtjhEMZlVlmmU8ZZRdRyAwNszIzK6Wl
RVMhW2QVokWvp9LDU+ohvb+d+4/P6/v7vq/fzXXf13V9r3NDr/vaDU5NJBJL
5TJZkJZInEtJJKrKFfpdDjbPlkisUL9jX7Lp9jRly9hJdohNYU/L//TV5Uq2
2/FG9i1Sj7H9bII9jdlidpx9wR5lTdgS9jU7wCaxm9hSdoIdZJNZJlvJvmdf
scdYPTaPHWQ72BhWn81nh9hO9hBrxpazb9kRNo21ZKvZKXaMzWR12Vx2gG1n
o1kGe5odYbvZONaALWCH2S42ltVhT7F9bCsbxRqyhewo28cmso3Sho1ng1kV
fQ77yrD+7FaWxq5l9dgY1o9dx/Kzumw068sKslNSRP+N/gXHhtlzldSwHsF7
8nz23MA6swVsKqvL8rE67EHWhxVgeVk6G856sGtYAZbBxrF7WRFWkDVkD7MB
rDD7F2uc/G6DWDF2HWvEHmEDWVFWjLVgU9kIVpYVZy3ZNDaSlWNFWSabwoaz
MuwV/RtxH+jvkvwsj33V47vb151dzXKzamwo68bysgQryO5gjbRnrS9n5dUB
rAPLad+VrCobwrqyq1g2VpL1Ya1ZCruMlWJ9WZtEXLhEIjsrzfqxtiiVXcEq
skGsE8vFcrEKbCDryC5naawo68ky2Z/WJVgfdSWbz1radymuCevMGrJfrVPs
K6x2Z83YeeuSrK+6ii1gLXzur7i3WCeWwf5rfTGuu3obq8V+tE712SJqD9ac
/WF9IX5r9VZWk522ns/O6itLLraTfcnGqa+yFayXfqGc19eRvOzzOM4KqW2T
/16c8yvserUNq8F+t34p7lU1k1Vkv1i/Hve02oHVZ3/FfcFKqB1ZA3bJ+rW4
t9T2rB67aL08fms1nRVix6w/YZ3U6ewBVlu/Vq6JOcgqsJ+tX47nUG3BKrEz
1i+yq9VmrDz7yXpdPA9qa5bOfrM+z/6I85BibH/MBjZJfZutZffqj8lk9g57
iQ2I7yqn4zrIq46dc32OsxnWH9j3Oh+iXxH3KqvJCrPjMVvZTPVD9gYbqj8h
c9gWtjE56z6VO9lM9hCrH+cbzw1rwspYHrH+M2aW2jKuO/smnkf2i/UFaac/
6/xOsmetd9m3iY/XPyeprBq7nh21Xhr3pf5GKcAOs7dYFbU3a8Xy6NdLOdaV
NWXZ9W9KZdaL3cJy69+VVsnZFDOnkv4jaZ+cJTFzaug3ScfkzBnFauk3SOvk
vIoZVln/Tsx8dj/rwgrpP5YOyRkW86qmvpTvPICtZYvZD2yxXNCXlvzsYFyH
tKzfaHJyrqUn5/g61i35/ObQPx+zKN6l8Xl2Kp7lmDFqXVaUnYjZELNIrc2K
sK+tX4gZqDZOXrd4VpfF7Ih7WQomr+WamE9qQ1Yqztl6CbuoLyvXskNsdcws
NYOVZN+nZs3ie/Tt9N/Fs2DPLdmy7s+1qVnvt+Jskfw/Pif52AHHnmG/xTMu
udmemDXxf+ufiNks5+zZI//mC/lM1lq/T+KPl2VsNrtdf1BGsufZQtZFX8a5
DI1ZwVaxTqw0GxgzhS1hbVl5NpptYC+z7uyADGEr2DzWQV/BvjFsI1vHerBa
7Am2l21mI9gXcn/MGTaXtdffaN+D7N3kM92NlWXDYm6x1axj3N9sOFvP1rDO
rCZ7nO1hn7JhbK6c0ZeTHGyb4/PYrzGDJCfbzp5lv8dclzxsL7vZv7dGPc2O
s1n2HJJRcd+wRayr/kn5j754yj+vtsTmmHs+u0r9gR1lMxyozZ5kn7MtbCSb
LT/HPZWS9fflVsfnxIyI+1Gys8/YU+wnfYmUf17PiS1sN+sf585msFb66g5O
Y9vY+2wQq8amss/Ye2xg8hm8FPeOLOY79Dv43fbN1U/izfTb5a44J/Yoa6rf
Jj3ZbDaR3aTfIl3Z42wcy9Bvli5sFhvLGuj3yj1sEZvF2uh3Se94R7IpLFO/
U3rFtWKTWXN9unOczrazD9hgtl/uY8+xOTFT4xmSnHH9WBV20rqyz05QN7G3
WL+Ym2xivNPY26w/q8FmxW/LPmHD2WF5IN5fyXkV9+RX8nC8N9lK1ltf1Wen
sK3Jd0W8jyqyR9hHbD3ry47I2JgLbDm7Oy3rmd4gZ/QTpAmr5LPj2cf2vcn6
sL8BuXGFvA==
           "]], 
          Polygon3DBox[{{957, 590, 684, 234, 237, 997}, {978, 618, 686, 242, 
           245, 999}, {1032, 553, 362, 228, 226, 775}, {1053, 581, 390, 236, 
           235, 805}}]}],
        Lighting->"Neutral"]}, 
      {GrayLevel[1], EdgeForm[None], 
       StyleBox[GraphicsGroup3DBox[{Polygon3DBox[CompressedData["
1:eJwtkjkzREEUhbvfa/s6xTPMvMTyA4wqAoE9E9higZGbGapQhbJLLX9DSQiM
wChD4neQqCJAGanv1u3gvnPu7du3T59+3dnc/EpgjBkmQqKPzzIYO2PKxDiL
KXCHuIa/s/5JBNaYV3CC2hL9G+Q1RA5eC5ao14NnxC997Vb3ZogCPXOsR/AF
eILZjayfwpvAitG6sXp+HnoAb/Y9LWAve7PwNHt7QtUgWk7IF8EXr03OOqT/
gzwBjoFT1NeoH5MPBXrfTfhMoPrlrHXCEfeBapU5R+QdVvcmwTdmpcC/UL1Z
9TNHyffg00737sMvqF/B28BHcNL3y8ykn9lpVfsu/Nyqj6KnDtxyqq/E7BGi
gdoPuE19lvoDPG3Vt1g8p34TqIbIe1UM1beC9yry58qdnp36Evt5ee/bQKj6
5R5PTnWL53dOvZO3i/25Ff9+8kbyVhnvg2gTLa3UbsEy0QW/BL/ZPxiotv5Q
7y53FA9ljryjrFv6i+AXeZXVf7La+yP/3T9Sbkc8
           "],
           VertexColors->None], Polygon3DBox[CompressedData["
1:eJwtkD0vg2EUhp+vSTcbGonyA8pgFB+jBbuhtSOGkiDatDGrvyEWg+iA+Pgn
bD4GSXfXnfsdTnuuc97nnPvcc+2Dnf0UQpglCnHJzz2FWgxhJYewRBxRv6N2
Tu8BbsPH9P/gVbgHT8Lf5B9EC87wD/knsQcv835UqiCfju5twl361/C4eMdt
8kztrhe/v6H2Tv5E7QK+4vtTeKHSt0H/rbim3gTxRe8MHka/acLbybu0cxFu
EIfka9Rf+Xam+L6T6Hm6UbfqJt0mDdIyRe032yPN3k32TvMH0Zqkv1nN30rW
8pjsjeZ1+H/O1iKN6ktDp+pLmzyRXvkhr1+SvRbLp/VkfdI8n8396J16rxt0
izyUV/849DvA
           "],
           VertexColors->None], Polygon3DBox[CompressedData["
1:eJwtzz9LQmEYhvFHPQ5Bg1KBZEvkB6ihxgpyL3RusT1TQYIQxf6s1ecIpyBw
MZCWPoctETQU0toPjsPFee/rfh7e8242mrXzbEQUkEcxiaj7ljMRY8VYnuQi
jp2H3IVuWy7zR9wN1+K2uBmycga7uh8z79yp8yM3MHcgb/BV7pZrcxXuFxPu
getz+/I3SnIn0vk3e1/cEteM9J+uuEOuyBXwzM0X996bWeZeuLskfdue8yXX
0K2ZecUJd714x478iVV5BSNdz9468nKCLqbyn7mp/glndj/kf+HhJP4=
           "],
           VertexColors->None], 
          Polygon3DBox[{{1001, 690, 389, 115, 277, 1013}, {1099, 691, 695, 
           271, 143, 831}, {1050, 577, 386, 111, 262, 1009}, {952, 565, 696, 
           256, 83, 789}},
           VertexColors->None]}],
        Lighting->{{"Ambient", 
           GrayLevel[0.8]}}]}, {}, {}, {}}, {
      {GrayLevel[0], Line3DBox[CompressedData["
1:eJwt0bkuhGEUBuBv7OuYXowlIiJMRMSS0IqESkRBRxQUhCgoRUGp4gq4Aq4A
NzDGbjY7lbgBnj9RnDyne9+c0zq/OrUSCyGsmaQl2i9KQkgww2Y+M8UfjjJW
GsIkE5xjE5fZzS0Oc4/jPOQMj7nIU27wnDu8ZFZohjleMc9rFnjDIm/5xLuo
D+/5wge+8pFvzPKdOX4wz08W+MUi9+Wmuc0zrvOECzziNA84xl0OcpNdXGIj
ZxnnBH/dZYTf7In6Msk0GzgkN84B1rOfdexjLXtZwxSrozuyKspjJTtZwQ6W
s51lbKMKoYUl///7A356NtY=
        "],
        VertexColors->None], 
       Line3DBox[{285, 227, 700, 248, 229, 1008, 247, 692, 230, 250, 1002, 
        233, 249, 234, 237, 1010, 238, 698, 1101, 241, 703, 242, 245, 255, 
        244, 704, 253, 243, 1012, 254, 699, 240, 251, 1007, 239, 252, 236, 
        235, 1014, 232, 693, 1100, 231, 707, 228, 226, 285},
        VertexColors->None], 
       Line3DBox[{1003, 266, 702, 1011, 267, 694, 268, 269, 270, 271, 695, 
        272, 273, 1004, 274, 705, 275, 276, 1013, 277, 278, 279, 280, 1006, 
        281, 706, 1015, 282, 697, 283, 284, 246, 256, 696, 257, 258, 1005, 
        259, 701, 260, 261, 1009, 262, 263, 264, 265, 1003},
        VertexColors->None]}, 
      {GrayLevel[0.2], 
       Line3DBox[{709, 491, 708, 1102, 913, 710, 1103, 914, 711, 1104, 915, 
        712, 1105, 916, 713, 1106, 917, 714, 1107, 918, 715, 498, 716, 1108, 
        919, 717, 1109, 920, 718, 1110, 921, 719, 1111, 922, 720, 1112, 923, 
        721, 1113, 924, 722},
        VertexColors->None], 
       Line3DBox[{724, 1016, 1184, 723, 506, 725, 1114, 925, 726, 1115, 926, 
        727, 1116, 927, 728, 1117, 928, 729, 1118, 929, 730, 1017, 1185, 731, 
        513, 732, 1119, 930, 733, 1120, 931, 734, 1121, 932, 735, 1122, 933, 
        736, 1123, 934, 737},
        VertexColors->None], 
       Line3DBox[{739, 1018, 1186, 738, 1019, 1187, 740, 521, 741, 1124, 935, 
        742, 1125, 936, 743, 1126, 937, 744, 1127, 938, 745, 1020, 1188, 746, 
        1021, 1189, 747, 528, 748, 1128, 939, 749, 1129, 940, 750, 1130, 941, 
        751, 1131, 942, 752},
        VertexColors->None], 
       Line3DBox[{754, 1022, 1190, 753, 1023, 1191, 755, 1024, 1192, 756, 536,
         757, 1132, 943, 758, 1133, 944, 759, 1134, 945, 760, 1025, 1193, 761,
         1026, 1194, 762, 1027, 1195, 763, 543, 764, 1135, 946, 765, 1136, 
        947, 766, 1137, 948, 767},
        VertexColors->None], 
       Line3DBox[{769, 1028, 1196, 768, 1029, 1197, 770, 1030, 1198, 771, 
        1031, 1199, 772, 551, 773, 1138, 949, 774, 1139, 1000, 775, 1032, 
        1200, 776, 1033, 1201, 777, 1034, 1202, 778, 1035, 1203, 779, 557, 
        780, 1140, 950, 781, 1141, 951, 782},
        VertexColors->None], 
       Line3DBox[{784, 1036, 1204, 783, 1037, 1205, 785, 1038, 1206, 786, 
        1039, 1207, 787, 1040, 1208, 788, 688, 1008},
        VertexColors->None], 
       Line3DBox[{795, 953, 1142, 794, 571, 793, 1213, 1045, 792, 1212, 1044, 
        791, 1211, 1043, 790, 1210, 1042, 1100},
        VertexColors->None], 
       Line3DBox[{106, 382, 107, 383, 108, 384, 109, 385, 110, 684, 234},
        VertexColors->None], 
       Line3DBox[{797, 1046, 1214, 796, 1047, 1215, 798, 1048, 1216, 799, 
        1049, 1217, 800, 1098, 1268, 801, 1002},
        VertexColors->None], 
       Line3DBox[{810, 585, 809, 1224, 1056, 808, 1223, 1055, 807, 1222, 1054,
         806, 1221, 1053, 805, 1014},
        VertexColors->None], 
       Line3DBox[{812, 586, 811, 1143, 954, 813, 1144, 955, 814, 1145, 956, 
        815, 1146, 957, 997, 1010},
        VertexColors->None], 
       Line3DBox[{120, 394, 119, 393, 118, 392, 117, 391, 116, 390, 236},
        VertexColors->None], 
       Line3DBox[{823, 964, 1153, 822, 963, 1152, 821, 962, 1151, 820, 961, 
        1150, 819, 960, 1267, 998, 1007},
        VertexColors->None], 
       Line3DBox[{825, 1057, 1225, 824, 600, 826, 1154, 965, 827, 1155, 966, 
        828, 1156, 967, 829, 1157, 968, 1101},
        VertexColors->None], 
       Line3DBox[{838, 974, 1163, 837, 973, 1162, 836, 972, 1161, 835, 971, 
        1160, 834, 970, 1159, 833, 606, 1012},
        VertexColors->None], 
       Line3DBox[{840, 1058, 1226, 839, 1059, 1227, 841, 614, 842, 1164, 975, 
        843, 1165, 976, 844, 1166, 977, 845, 1167, 978, 999, 1060, 1228, 846, 
        1061, 1229, 847, 621, 848, 1168, 979, 849, 1169, 980, 850, 1170, 981, 
        851, 1171, 982, 852},
        VertexColors->None], 
       Line3DBox[{854, 1062, 1230, 853, 1063, 1231, 855, 1064, 1232, 856, 629,
         857, 1172, 983, 858, 1173, 984, 859, 1174, 985, 860, 1065, 1233, 861,
         1066, 1234, 862, 1067, 1235, 863, 636, 864, 1175, 986, 865, 1176, 
        987, 866, 1177, 988, 867},
        VertexColors->None], 
       Line3DBox[{869, 1068, 1236, 868, 1069, 1237, 870, 1070, 1238, 871, 
        1071, 1239, 872, 644, 873, 1178, 989, 874, 1179, 990, 875, 1072, 1240,
         876, 1073, 1241, 877, 1074, 1242, 878, 1075, 1243, 879, 651, 880, 
        1180, 991, 881, 1181, 992, 882},
        VertexColors->None], 
       Line3DBox[{884, 1076, 1244, 883, 1077, 1245, 885, 1078, 1246, 886, 
        1079, 1247, 887, 1080, 1248, 888, 659, 889, 1182, 993, 890, 1081, 
        1249, 891, 1082, 1250, 892, 1083, 1251, 893, 1084, 1252, 894, 1085, 
        1253, 895, 666, 896, 1183, 994, 897},
        VertexColors->None], 
       Line3DBox[{899, 1086, 1254, 898, 1087, 1255, 900, 1088, 1256, 901, 
        1089, 1257, 902, 1090, 1258, 903, 1091, 1259, 904, 674, 905, 1092, 
        1260, 906, 1093, 1261, 907, 1094, 1262, 908, 1095, 1263, 909, 1096, 
        1264, 910, 1097, 1265, 911, 681, 912},
        VertexColors->None]}, 
      {GrayLevel[0.2], 
       Line3DBox[{286, 491, 287, 1184, 505, 314, 1186, 519, 328, 1190, 533, 
        342, 1196, 547, 356, 1204, 560, 369, 1214, 573, 382, 586, 395, 1225, 
        599, 408, 1226, 612, 421, 1230, 626, 435, 1236, 640, 449, 1244, 654, 
        463, 1254, 668, 477},
        VertexColors->None], 
       Line3DBox[{288, 492, 1102, 289, 506, 315, 1187, 520, 329, 1191, 534, 
        343, 1197, 548, 357, 1205, 561, 370, 1215, 574, 383, 587, 1143, 396, 
        600, 409, 1227, 613, 422, 1231, 627, 436, 1237, 641, 450, 1245, 655, 
        464, 1255, 669, 478},
        VertexColors->None], 
       Line3DBox[{290, 493, 1103, 291, 507, 1114, 316, 521, 330, 1192, 535, 
        344, 1198, 549, 358, 1206, 562, 371, 1216, 575, 384, 588, 1144, 397, 
        601, 1154, 410, 614, 423, 1232, 628, 437, 1238, 642, 451, 1246, 656, 
        465, 1256, 670, 479},
        VertexColors->None], 
       Line3DBox[{292, 494, 1104, 293, 508, 1115, 317, 522, 1124, 331, 536, 
        345, 1199, 550, 359, 1207, 563, 372, 1217, 576, 385, 589, 1145, 398, 
        602, 1155, 411, 615, 1164, 424, 629, 438, 1239, 643, 452, 1247, 657, 
        466, 1257, 671, 480},
        VertexColors->None], 
       Line3DBox[{294, 495, 1105, 295, 509, 1116, 318, 523, 1125, 332, 537, 
        1132, 346, 551, 360, 1208, 564, 373, 1268, 689, 684, 590, 1146, 399, 
        603, 1156, 412, 616, 1165, 425, 630, 1172, 439, 644, 453, 1248, 658, 
        467, 1258, 672, 481},
        VertexColors->None], 
       Line3DBox[{296, 496, 1106, 297, 510, 1117, 319, 524, 1126, 333, 538, 
        1133, 347, 552, 1138, 361, 688, 692},
        VertexColors->None], 
       Line3DBox[{298, 497, 1107, 299, 511, 1118, 320, 525, 1127, 334, 539, 
        1134, 348, 687, 1139, 682, 700},
        VertexColors->None], 
       Line3DBox[{8, 715, 23, 730, 38, 745, 53, 760, 68, 775, 226},
        VertexColors->None], 
       Line3DBox[{300, 498, 301, 1185, 512, 321, 1188, 526, 335, 1193, 540, 
        349, 1200, 553, 362, 707},
        VertexColors->None], 
       Line3DBox[{302, 499, 1108, 303, 513, 322, 1189, 527, 336, 1194, 541, 
        350, 1201, 554, 363, 1210, 567, 693},
        VertexColors->None], 
       Line3DBox[{304, 500, 1109, 305, 514, 1119, 323, 528, 337, 1195, 542, 
        351, 1202, 555, 364, 1211, 568, 377, 1221, 581, 390, 594, 1267, 403, 
        607, 1159, 416, 621, 430, 1235, 635, 444, 1242, 649, 458, 1251, 663, 
        472, 1262, 677, 486},
        VertexColors->None], 
       Line3DBox[{306, 501, 1110, 307, 515, 1120, 324, 529, 1128, 338, 543, 
        352, 1203, 556, 365, 1212, 569, 378, 1222, 582, 391, 595, 1150, 404, 
        608, 1160, 417, 622, 1168, 431, 636, 445, 1243, 650, 459, 1252, 664, 
        473, 1263, 678, 487},
        VertexColors->None], 
       Line3DBox[{308, 502, 1111, 309, 516, 1121, 325, 530, 1129, 339, 544, 
        1135, 353, 557, 366, 1213, 570, 379, 1223, 583, 392, 596, 1151, 405, 
        609, 1161, 418, 623, 1169, 432, 637, 1175, 446, 651, 460, 1253, 665, 
        474, 1264, 679, 488},
        VertexColors->None], 
       Line3DBox[{310, 503, 1112, 311, 517, 1122, 326, 531, 1130, 340, 545, 
        1136, 354, 558, 1140, 367, 571, 380, 1224, 584, 393, 597, 1152, 406, 
        610, 1162, 419, 624, 1170, 433, 638, 1176, 447, 652, 1180, 461, 666, 
        475, 1265, 680, 489},
        VertexColors->None], 
       Line3DBox[{312, 504, 1113, 313, 518, 1123, 327, 532, 1131, 341, 546, 
        1137, 355, 559, 1141, 368, 572, 1142, 381, 585, 394, 598, 1153, 407, 
        611, 1163, 420, 625, 1171, 434, 639, 1177, 448, 653, 1181, 462, 667, 
        1183, 476, 681, 490},
        VertexColors->None], 
       Line3DBox[{482, 673, 1259, 468, 659, 454, 1178, 645, 440, 1173, 631, 
        426, 1166, 617, 413, 1157, 604, 698},
        VertexColors->None], 
       Line3DBox[{218, 905, 203, 890, 188, 875, 173, 860, 158, 999, 245},
        VertexColors->None], 
       Line3DBox[{483, 674, 469, 1182, 660, 455, 1179, 646, 441, 1174, 632, 
        427, 1167, 618, 686, 703},
        VertexColors->None], 
       Line3DBox[{484, 675, 1260, 470, 661, 1249, 456, 647, 1240, 442, 633, 
        1233, 428, 619, 1228, 414, 704},
        VertexColors->None], 
       Line3DBox[{485, 676, 1261, 471, 662, 1250, 457, 648, 1241, 443, 634, 
        1234, 429, 620, 1229, 415, 606, 699},
        VertexColors->None]}, {}, {}}},
    VertexColors->CompressedData["
1:eJztfGlYje33dkLInExFSJkeKmRoskhEhcpYZMgQlUyZ51B4kiQzUZKkMoWI
UEkZEg27dkl17/ZUQsgU/vv3W+v9uDxH7+EdPjyfHMd93K57Xetaa53nuta5
6+G+zHmhupqa2qdGamoNVf926HT1dt6qfBAHXUi62lyAkx17J4udKiHokdel
rhvzoWlvYc6QlgIYFS1b/MWuEqYYtfdbF58PdkmBS4s7CpC11WOap04ljNK9
eWbpCBHkdvaXJA4RoDx7mufEECXct255e/WIAsjwOpyc6ylAl6xuiRZnFJBb
fFFv0vZC+Hj964OncQKUHu1rX+cjh0GKS006HRWDcfMA8RmZALWXVrss8pCB
R9rmiWZNiqB8ywWd+J8CBJs96TzlpxT0lfj+PHq/Hb2f9grXN7yB6/84gutz
9nD2x5ngftNpv4c34363ZKB/zMk/9mL0j0Zn9GeL/ejPWx1+78/s9EOfvmzN
h96ndtoMayXAnB9blXPHVsKIFc/982/mQ7joUuGzzgIIM3a32t+2ErYVJ37P
cBfB8laSXaOtBFj06Oum6mVKcLfySp4TXgA7D42a6LJVgMtaXSxvWCtg17gB
2qbWYqiuHFz2PE+A00PT95xIlIH07cqrdQlFkDGhtfMtfQn8dB0ga+YqhRvS
/ved7YtBe/f67fJREjjjE68lfVLBvv+D1m9ShesPoPU5ezj7uf16PET/FJ9E
/1z7if6pb3xy6084lbQ8q7UIzo9c8lfL/gLEF02Xuycr4YR9hXhwtwJIWzNZ
MWOBAFe09aZl3lXADM2jZvkDxPBaULodfiFAzCmznq+eyKDEJ3jOjcavwDoy
zDhksQS0t/kVX9StgJVP81vPuvYa4t+nHHpSK4HxnoMvehwshyM3lcJpz1LY
GffE7c2gCsg/M0rmtL0MKun9R/R+wRJ8n1vfoxnaE0f27AtDezj7rcJwvwW0
3ydi3G/USvRPJfkneDr65yn5cz750+0f8p07378d0J5PZE9WO7RnZUBGT9kw
MXzZVVgRmyPAR8WtGzNSZOCYU643ekEJLKtK6Tv+igQ6PdG4apEtgLJWdvDC
kHIIWbyhMPJDBWgsEpXcvlEM5Tu+3Bl6XwIzNOKWv2sng/O3XmnGNRJBfu8d
l13fVMBHoxSDBcdk0PHkw6bJ83LZ9zd8xvVf0PrpC3B9xQu0x5Ds8X6K9nD2
c/vl/FPf+rnSEvPLmfLrYDvMLy4+Ofu/P9B1uqCyI/6047uIxVLwsBCZaXqI
4YZd7OWRM+XwNKA0bkqqHK69m7m32+UcODzQ69VYQQnRLuerJg1XQIf1k33c
8wtBXt6ha+pCJcQqZpg3ipLBT6tcLbFZEYTR+6H0/kR6P5/WL6b1q2j92ylo
j/oZtOeOGdoz7yXaP4Ls/0bxwO2X88+V0ejPb+RPs2foTw4vuPpWvRTzsQ3l
Yy3low7FTxTFz4mFGD/cfhdc6v9t2UUFjDB/2+LdJClc/zm+6N6+IjCVZIXu
blQK3ddmeDt/fQkFe00sNNLSoenMqlqXhYVw86T9iqmFOWB28mtel+6P2fcN
af2nZrj+S1pf2x7tqSN7Zr9He7j45+rPm/HoH3Pyj/0Q9A+H78cJrzcQXofH
I15z+MLVz1E7MX/9KH+zEzF/uXhLFNA/1uSfqX//3p/1fc75P5Ls2Ub2+JM9
nP1c/c9/h/75Rv7pQv7ZW4n+jCV/JsehP9+mIl/KJL6kbo58qZsc8X024bv9
UsR3Do8a98H6qWmM9TP2BNbP25Tv0yjf243AfP9T/qzv8+Nkjx7Z04PskfdC
+/+m+j8gDO3n9sv5Z8ZD9Kf2VvRn3PDf808fiufLdF7LZ+J5cefLxUM0xc8a
ip8Iip8NFM/OFG+hfzieufU5ezj7xc9wv19pvx8X4365fOfqQ//XWE+WU32O
Poz1hOO3WcuwXvlSvTLZivWKq29cPWxP9fMy1c8Cqp8/y9E/K8k/WoG/9z/3
Pre+M9nTZTfak032FJL938n+d/N/X585/OL8yeHj4xGIp88JT2e2/T3fGJmL
eB1OeD3kMeI1h+/Lab/9ab9Na3C/lyne5lG8iSneNlG+S+SY78aU71x8cuu7
kj0FxH8OmKM9MXlofxXZX5qB9mfTfr/QfofTfjn/cP68RXzvDfG9FcT3vhI/
3EP88GP67/mz+27kn/38kX+2/Qf+zMXPGcrfWMrf7zcxf7n6z73Prc/FA2f/
xwm435Frcb8btHC/ilfonyTyjxb553hX9KejDvozJgv9eccY+5dD1L9s2IL9
ixH1OznU7zSgfjDqNPZHPUdhf7Sm8M/2g1z9b52IeHSd8OjD6d/3g2OX4/qB
tP69Lbg+F5+cP69TP1hD/aAL9YOcf+p7HzKD7jda0f1GNt1vcP0md77cfQJX
3zi+9EuB+J5C+L7LC/Gde5/jt86U7zfInqeU706v0X6N1mj/3bTf329w9z+c
P2vpfsmK7pfy2+P9Evc+d1717TcTShAvphNe6Bz5PZ/n+BL3Prd+fesnl+/c
fRF3X/f/isf++/zf5/8+//f5v89//3z/gdzLphvy4deHmc0bq+r545Re13Lt
K6F9QHagmwpPvX3eNemowtO3X6zEH1R4GpHr+Sw8PB/MpunHDGovQNRhhXhf
r0p4oLFd//UFFS40W2gq7yCAdJT/rlS9SiibZ359RVMRjDksH+bfT4BvWq/K
ZzxUQsnkstbx+iJ4ut5x4WdjAWaM2H9tb6wSGhi7x61IFkGWddCLsY4CbJ1k
0XZMZxWPaqnlpq1eAE1eanlOnC3Ay6q9s5wLFeBwJwMCbhZA4Pmie+93CDB7
w+i3qQMUENwgdPYlq0KoWj3r4cPTAvQttTCripdD1euqGQ0eFcLo5l0zRt1R
2R92J6vDADnEXEm2kIaJYWSap5WmQoB5at17fJ4rgwmRe0zqzonhsMvffn5K
AZbP29bWxlUG/Yz7+T56VAR9DtUNO91LAq03n/IeM04KI87h+xn0/r65v3+/
uBTt8SV7Uk6hPceuoj0ryZ4tv7r915767re+/nzpjue1hs6r0z+c1458jIdT
FA+loRgPLxpjPIiaYjxkWmM8bAvBeBv4EeNN+gDjzXQXxlszireEbxhvZX2G
p8fcyIcOvn/F7lfxvQdWO9fGaFVCy5CRa7K/5oOL9Nu0zb0FMP0uvB+Qo4SH
Me1zlt4SwaEIXT/LSSqenPyhSl1P1Q/GjNDc1asQnAecPvv5uIq3FF60zElT
xYNxnu3jEUXw0z7oqammBOJrEqIfZ0rBRiPiSbcrr+Dkzd57ugdKIPy2Ufbx
9RLYcibf/6joNeg0S8ua9FMC7gOv1xisKAefcHxuT8+3mOBzbp06I/zuU/pu
8Af8Lmcnt681B9EPkeSH11/RDw/6od/Wk9++W6DfzCNnBFvNFoFoUuJAZ0tV
/7X43AZzX1XeDdTp2fmdigeeXBt80FWA0Wp5p52VCrByWiU/61MITiN7e7y5
oIrP9VtrIrbJ4VTc1B7tJ6r6UbOsJhutJTDBda6pXWYFxOp/3jNmZilEZVZm
B/WvAIXT2BauYWUqftm/xKGgHOStbe/dtJCC7/eCJcPsisC1YIlFUYUEFl80
loUZyED9xvF+ky7ns89jdXAdqza4TsZXXIf77tBYtLN2ONoZMRPt5PbF+YHz
m8Pm15vVDxWAoYkqMzcJkLf3ZOWiiQqoy396PPFxIVgHq+k0uStAE4uVSw72
lUN+unSc+Hkx/JQ7dV3kpuqPitZbHp1YATUfwxqtXVAGBa2k/gePV0Dprb9G
pzq9BoulPxKOLqyAjjmPk8zdZODWftY19ZA8KNS+2dl8vQL29zCx3DFdAZE9
P5wtT86DzZkmB8qrlHA4vEGuvZ4C9lTWbPjVVQw76bkfPb9Pz7l1HtN3p9F3
u2rjd40+oZ3vyc4fiWhn+iPcl4kC92Umxn1xfuD8tk538+qO/cQw5pzD5ufZ
AuyMqAn3eC6D6sibT/OmFINObcOTZaMl0Nwn55EspQI65C/XP/u6FPqkBEWs
m18BuxckxLWMLIVNHRpNOHisAkQZr8JG+8og95Gb0Y6ueVCy3l6aflt1buGa
nb+eU8CZ8cus/KMLYJF6QHLfHBk0d9bvWLyyHFrO9Mif65APxQlHdccKYtgX
//3yr6gcaPppq614diYY0/sHnfB9a1d8X07rG9H6H2j9WLKnkuxZQvYEkf2u
ZP+5+Wj/onO438G03+NLcb+Lu6B/1pJ/wsPRP0f263Sde6AIQsbojZ6mKwG9
hWtWX98ohUF5m4enXSuB+Kb5jR49kECIdKB5m12qei/ftlpHS4ACefjcqVOl
EDOyyigmQwzPC6yM5MMU4JjusStmiAJEM23VD4zNg8y2gzKyp8vBbv7lH2oH
BKi7mHH4vEnBH+Mh3PqcPZz9+vm43zLa7+UK3C/nn+iGnw881y8G44DTptvN
JJCrEZIzuKYCPCdU7kq7+hrMDW72iv3PfXtOl5rag+VwtmZC3tavAmStHJhU
miSFR+GF0uYpBTDNRNfGJUoJoye9sRv/SgHOCdMko9v8Of9wz+PaG091XVMB
fjZ3dO3qRBBk2tXwvXkaOJM9E8meYWRPwnu0fwHZ/+os2s/tl/OPURD605b8
uXLR/168VdP5zqXzbTMLz/cGxYM+xUPiH443bn3OnoEKtF9dgfbnAtp/nOLt
K+13xD/EmxrVt/6Uv7VU37h81xBhfQik+pDijvWBqydc/ZE0wHr1wRHrlakL
1qsVV7G+lVJ9G1WL9Y17/x2t35nW72eH67foiPZ0yER7QtPRHs5+br9c/T+7
FfEinPAibPfvcXZEBuLReMKjjELEI71axK8prRG/VlxH/Orrg3i3nfDOth3i
3ZX2iI9q+oiPgwwRHw8TnjoSntpXIZ4G0/MF9Fybnq+idUoJZx8Y/B5nOTv1
HuO+Ymlf6gW4ryoR+sGX/GBgjn7g/HaV+Mxb4jMj/4EHGjkjX9pBfOn1ut/z
wBM9kY9pPkY+ZuCIfKyI+Jsz8bfZxN8UxPeiie+lJCDf455z63Df5eyMon2d
pH0tpX0tGYR+GH4K/VD9M/e/fog4h37Td0S/zfZAv2X3Rb49jvh2iSXy7UWh
yM/ziJ/XfUF+PuIi8vk44vNz/nCfwvUj3PPYJriOnNZxuIXrFJvgd00c8LtP
3uN33WPRzpNkZ6EI7RwQi/sqpX1tuvv7PoXzG3f/cKUJ9pXmdM/QiO4ZbKdi
f9pxA/anDa2wP+X6XK5f3nsN++6z1Hef+Il9t44J9u+u1L8P2IT9O/ecW2er
On5Xbw1+1/Y1fvdwK7TTmezcUol2DpuG+xpP++phifvi7ls4v3F9N9e/c/cA
3H2C5V28l0ime4mN6/FeYkoZ3m/so/sNJ7rfMIrCe5JvdE8SMwfvSbjn3Dr9
k/G77+i7R9fhd9eTnTKysxXZmTIf9xVN+zJti/sKyUM/eJEfUg+hH7j7sTBH
syDfLflgZ7HkmlT1vK70o0G2bSXYBdQ6Rkfnw8GLlknnVefS2Ex9oaJbJcBG
3ax+3UQwZlJqsaXqHLdU+VUXX1JCh/4HLknfiuCMaH7nPao6o77SbLKfqs4U
2RTqvvpVALkbD1TWhAgwc0hy1ByFHDaEn9ph3koM5bq/Kpo8UeHjnn5X7ylk
4LD73uytWWKIc134XFEjgEvGScfawTIwt/s4xuZ0EZQe1K8cpieBZh23Dzjo
IwW/9y3bxk0Xg/La7m42YlWd0b5qNTFSBuvW7/Bz+aQ6x/CoY2nBAiQZPNju
+EEOZ1oLrqezRdDFykq/xRQB7j8O1GnfVAkKC7XPH5uLoMOD1fdH/iXAtvmK
8xopqjo29VNYQUQ+aCXY9Vyl8ueDU0u/exjy8zWbunIvUNX146PWPDbvJMCn
cQ/N7nSqhODeNW0LK/PhfsfLV44YCDBUUrbYvVQJbjpuRcuPisBMd03qgnEC
RL8Zs3GwlRIkq6KPT8oogJHrZe+9AwTocLVzdkVXFX6bFJqr2Yqh1ca0iKx8
AaI2Ws/QSpCBMrpjuy1hRQBx07NaqfzTcWePkInLpPAcurVv7FIM9wv9c+7Z
SOCWYCyrSa6AzOCyCtexr+Famtlg41IVH87UX7f2Wzmotx7/MeBKMYRlmX/R
nS4B5dABc0Z7VUDDBsFe64eIIXVsr7d/5QgQMT1+T2SaDJJsop+On1sAA/0f
6xauEGBdu66ZsE2V7xXHmlwcLYKZDWp7Ph8qwKlWVoau+/i5Z8pVQ1nGrny4
eeacwqu1Ct+r6zqWj6yE5Yt2Vo1wEEFdz8KIw8MFuL2l9xerXUrQyn+9a9ZD
EQza72l4w0mAe5HD025rKaH60tnSV00LoZn321/ZoQI4G0zdU1wqh6utJZuS
RhVB1MC/m71Q1f/YZVo71R9JYc7u040CtEvAJ21n23tnJCDX1vgQ9h+eezb9
0oZRpVDX2y+wqEcF1A4Z/rjb8zIw7LknY+fdUvDOXN7RaWoFlNyqVguRlEKj
LjNqLEEC7h1jfDLEUljmHu6bbFgAL2eeiHCIL4PD0drthtyqgPE/wjP9zUvA
q6rn9KzSV9DV6dPfjQ5LoLvJpwe7HCTgPe5yfMkgMbw0LQ8Pf6niM2lfq3Qe
8frtqjcb2u0zUOXjxyYpriYC5E3d9uxhjBK0F7fwvJCRDxZnNC3su6r6pF7q
36IaVIJ6YsKGBqsLIMdQc5ThGgF2eAmjLngroCt0V2ptLIRgI8X57bEqXDt/
YX2Zrxwy7s1f6KZZDP27H2u7zFTFNwL2P3dsJoVg94LGc11KQTzz/YKHf1WA
tdfbnu/Cy8B2lVZ3w2ECeJ5IvnhvoRSWPzBsd261GOaVewbPDFf1ATrntt1Y
KwMzj7dqWi3ywGlI5doOZ6Sw79OtVsfkMtC4Lt/S+8VLWHzMKXXZYyU02l8y
K2SjAu7nmd6z6loI4baeGicuysBu35TmTovlMGXV7f6HvF/Cgml9PC+Iy8Ha
/v75VEsp6NvdXFtlU8TqnB1m1D7pbqrqs5uVrpSo/Bz8bMkc5UMZlGak5yRD
AZz5GaTe2Uu1j4On9jc6rYCWS3YcHLFFBK1dv8V+shZg9e7ZBl+mKkE5TjHu
TgMxGFqWblqeIcD2xQf27/8kg/getjfPVBWBx1zbz6ONJLC9YrGvj6EU0kY7
6/adXgoWrpWDxf0qILyVWZ/uUWVweXD7idmzJTDeaeWpdLkUhi6vCPpaIoK5
DSdmahorYEvWlWNaAxWg2bPimeXQPGjQ9V1GTp0SDpr0NuqhqmtWLcaMeRkq
huvdYvS+q+I+wdvi3RTNl7Bk9YHx9n1TYZ9eu/me/ZTwMUZtQ2szGXhdffcz
ZAqv+31ZvH3lhVvlYLezQtLTSAplk6YHlgcVwcw3GLcTKW6tjDFuLV2tLr9R
xW2t4d3kSJU/Q1KL77RQxa2T46oYt7sF4HYs8U5vVT/pkfbjx4g+Cmje6tsv
f58iUB5vcV9XWwIW5bGDo09K4bBXVRut6SUwxuR0dGC8BKy7FkQkFAuQ1bLR
vM8Xy6F0pktfrT5SGDi8el9oXBH073TBdMpCOdhUjbTflyGHo8rZdfEpOeA3
1vdOO5kCfNXGBPnclYJvYO9eFSvrr0fldLzzH3qrlcuVYJJ7/FTyYTm8u+eZ
8PynGEa6BZYVlkihsONazyWN5NDo/VybTTYvYVrTLYMHzS2DTXOK+2QdrYDW
a5YOlc97zdZb77BTIe8cxDDMcbaaZoEAWgZ3BN94GTQa33VJpXYxlA8/EXh6
qAQUUwJ0p/2qgFnPN6kb73sNhw4Vu5ZWS2DufkvZ1pvlMGv/zTeOWQJY6xtf
uRsthaZGp57l6hfCrWpda8e1SjgxXLPsryIFJHoe7KwIEf0fv+fZPC/6/KPF
MmjlNzdw3r4yMLKRf1DLyIXEGZGD3I8pIHJv9Yv+ixUqv8Z31PuWB50dOrqN
t1LVL7NIz3WLpbAkoc+4Mg8xGE+pSnIpLAH/I5ezQzJVcdJPa0zAPAH62SNP
0ApFntC7A/KElPH4PJ34w0biD9w63He1XdDOXLKzmOzk9vWn/Ha0U+GuUJBC
k/Ls2qbexaBZOebSkG1P4QudYxKdYz8vPMewIDz3Nz3w3BOM8dy5OOHiqtEp
jMOqSRiHHoYYhzUUt88pbptQ3HJxzuXFFMojbcqjL5RH9dUzH993cezJ3mWQ
dWFak2OxL2HlRE//FacewmSqA3pUB3ZTHdhNdcOX6oZNJdaNH1RnaqnOpA/D
OrPLG+vSGqpLc7pgXeLqWIwz1j0x1T3jFKx7Di5YJ9OoTq5OwzqZWo119TjV
VfkArKtcHeb0wJOozvtRnfenOu9GuHDCC3FhGOHCy3aWvaM+KiCs8vlUl3wp
PA2+fC3Duwg6Er5MJ3wRCF/uEB5dIjxKIDzKMkX8yiD8SliK+KVmg3g3hfDO
mPAuTB/x8SjhY5gE8ZHD0zrC31GEvwcDEH85vLZ0QXyfQvge/xTxndPBhhJ/
mEH84eZ45A8W45BvnCC+sdwX+YYv8RNpEPIT7XzkJ2XEZ54Sn0m/hnzmPfGf
scR/vixE/pNPfOkC8SWj+8iXOH7VJhX5WDHxscE7kY8dJv4WTfxtGfE3l9vI
9yb1Qr7nsAT5noEH8sNmxA/H9UZ+WFyNfHIN8cmaKcgnOf45azzy1UZDkK+6
pSJf5XhCq1nIhy8RH15Uh3w4lPhzBPFno3nIn92Jb+8ivr2U+PZL4ue2fZCf
R5giP8/Yg3w+kfh8aDvk8zptkf+/J/4/3Qf5/+vL2C9YUL+wrCf2CxtF2F9s
of7C8yz2F46LsR+ZY4D9yMdN2I9cuYb9i5z6l6Q32L9wutYwKfZH56g/GtcS
+yOun9pI/Vcx9V8m1H9x/IHr7+6PxH6whvpBUTn2g84x2D/upf4xzQ/7x3XU
b/ahfnMo9Zv2q7E//Zv605TL2J/mUT/rTP3sMOpnv/TB/rd5J+x/y8ux/zX9
gf3yU+qX21K/zPXXXD/O9e+d2mC/P5T6fUfq97n7Ae4+geMVkXvxvqLvTLyv
0E/H+wohAu83jLrg/YbJbrzfmDwG70Oq6D5EYYr3IVsG4P2Jku5P4pbj/cmR
zXjf8oDuW2yVeN/C3c8EOeF9zia6z+lM9znc/JfD0xc0j6uheVwEzeO497n5
Sw9txBejKsSXGMKX7CDE602E12YTEK/TiefoCMhz+r1BnvP/m97s3+e/f87d
33L3kJw+itOrWG7BedA0mgd92IPzIG4u2Y3mmOtojhlMc8xEdZwL//THufDN
JjgX5t7n5nqcPZz93H4N/NFvFuS3F19/7zfu/pzTN3J6szYmOCe6Q/MywwY4
L+PmkpyOhZubc3N5TufAzVVbkD1tyJ5Ksoez/yftdy/t1+kb7pebv3D355xu
kNOFcjo3Tq/F6Y44XVAE6RBSSIfQfhTO8W1I1xFJuohTEaiL4HQLnG6H03dx
9nNzwOdT0G8/yW+raZ7FzWWsWuD8KO8Fzo+uv8H5ETev4eaMnF6O033pkQ4h
lnQIMRk49w8hHYUJ6SgWkm6H06VwOh9Ox8XZY0hz3j40502mOS+33/r6rRPN
DXNpbnic5oacLpeb23J6RU/SA/QnPUAN6QE43Vo16ViOkY7FLxZ1LBodkIcc
H4M85AHxEO79clrfmtZPovU5fQJnP7dfbt7KzQ05/TOnl57cGOfXXjS/3pmE
82tOL8rpHq1J15dEuj5/0vVxeM3pAKeQ3uM5rb+b9B6cPdwcn5sjc37gdObc
XJXTM98m3cVB0l30v466C05HKrmGPDaeeKz/P/Dk+j7nePjfZI8P2fOZ7OHs
5/QP3Bw/ivym5Yp+G05+MzfC92tD8f2af9D/c9/l7OR0RH/Kn9z6nD1zItD+
zWT/SWO0v77xxv3OwqYc4/kexbPPSYxnU9KlPKe8SL71+7zm8q4Z5eloytM7
Lr/P6/o+59bn7OH0S9x+uXrI+Y3TmXB6Ca5uc3oqDhc4fWAI4c5Ld8SdgaS3
5J5z63DfFZGd+mTn1UloJ6dfqq9/9EifY0b6nLekz+F0JhzfYHVoxGd6kt5v
2E3kM5yusn8h8qVtxJe2k051IfErHeJXD4hfce9z63P2bLmE9keS/QEz0H5O
D8bpmpaYoN86jUa/9ZuIfuN4L6fb4fgzp1fk+gVOp8rpfjkdOPe+Na0fSes7
0vpGmWjPBrJHQnpOTpfI6es4/Zv5AvTbffJbahv0W337OE7HWN/+l+tPuX7W
dSL2v97U/7b5h/53WhSuv5DWv+mN63P6WE7nyekVOb9xOrr66vG4321xulPu
/oS7b+F06W0a433OBtL5b2uM9znc+9zvUK6RPcvInu1kT/PzaL832d9s0e/v
c+rrN04/xumg3pOeR4PmO2c8cb7z1RbnaB8scI62cAnO0bh5ZexYnP8upPlv
9+k4/91E89/GpEOoJR2CtRPON/fTfHNnKs43OZ3M4EU4bxKdxnnTX31w3sTp
vri/z6Cfh3OZBjSXiTiHcxlOv8TNGbuQzqQ/zXMTSGfCzce5ue3bRzh/9KH5
44RQnD9yuizu76ho0lyj9BrONSLDcK6ReB/nfbNp3ufpj/M+B9IRadJcdWdr
nKtyOpkfpAfoRDqQEtKBcDoobt7H6fq4+Quna6ruiPN3A5q/9ybdjhvpGbxI
z9CSdCmcLo6bl3E6z3DSA8SRHmAR6QG81HG+1tIW52sTpuF8bfc6nBMF0pwo
zBDnRBx/Vtbg/GhIAs6PxFo4P+LmcaY091xHc89GpBvk5ss+NMfPoTn+KJrj
15fnc3N/bn4tpjnsDZrD7k3EOSynL+XmYpwe8j7p+mbSnH0f6fo4PUN9/95a
O9IzzCU9wyPSM3BzeU7/yc1Jc87ivG8OzfsmBOC8j9MlcvoNTg8znfRF97aj
vih6NOqLFvqifkBO+oHqZNQPiEjX6k9z8LWka+XmudxccuAr1J/4kv6kOelP
TpOep1En1PMYvUM9jzPpoz6QPmpCHuqjNLVw/q4/COfvvktx/j7LF+fIrjRH
PncF58g+RjgP7VqA89DHy3AeGkL6olDSF/21GvVF60ivFUR6rdBrqNdK18V5
9A6aR0+uwnn0+U04Vw2muWq/Spyrcnow8904b31I89Yew3HeWt+84+6XFtPz
ZHqeRs/30hy2Dc1hN9D9ZwXNSbNpTnq4+t856f/N59z8nYsf7ncTnP5fYY/x
PJHiOZf0h5y+jvv9Bfc7gpRWmI++pIcJWo75+Il0mGmUv2dJ33hlFub7MdLv
2dRgvnP6NK6etDHG+vNqA9afvZuw/nA6fE5PnkD10J/0ll9Jb+lH9XMJ1c9y
qp+czpmrzzX0+5Q6+n2KFv0+RXwB6/9Kqv+mO7D+R0UgXjwmvCgcinjB6d4b
ER7tITyaQXhUXx2yD+FjEuHjOsJHDk85/OXwmsN37ncQ24k/RBB/OJmA/OFP
5R2nb+d+L8DxK46Pcfqf0g3IA5tGIA/06Ik8kPtdDKfXNSX+Kf1l81/+eZj4
J6dTGjwG+e144rcaxG853R2nB+b0rmGk27xG/LybD/LzeZbI502Iz7ciPh9P
/H8V8f/+xP+5foHTYXK6dLdW2L90n4X9y9uh2L+sIx2pP/U7Di2x3+megv3R
BeqPOuzC/ojTiXH915S32K8FU7+2jXSPXH/H/d5hQjb2j+nUP24Owv6R0w9r
GGB/KqH+1E7A/tR/JPazYupnA6Own91Lv3tyoP53Av3uidPLcbpE7vdBVZ7Y
v6+i/v2yP/bvXL/P3Q98JD15OzO8T9AgPfkOun9oeALvHzLL8P6B0/2W3cL7
jWF0v5FM+tVbS/A+JIZ0mKc34n0Id3+iTjq0j9TvJFK/88d+1/Ao6dboC/mw
SJz9+dF/7tOsbFZPU/EBv+Z2k/x6iGBUh6fDbqlwf2jPv7tExSlBlnvl/e4f
IljaTtbezU0AvaChrmGvFLDYuqme88BCSG7jMXjIKQG8p9+Rn7wth5M7W53K
9BfD4c07CptJBBjr7WCWqsIT5bMXJf0ii+BeYPO+lt0koLVb+u3dEim8dFoU
NX6jqq+/s97ofJkqfzWXXIrwk0HzXOFeiGEh9DNePe/hcVWcOyx2SnwoB42J
/l1ufhJBoXfXgrszBdBe0LxFwwoFHNPdHqmvJ4LBSQZtNVT2R742v5J/WQm+
dxXzrqn4j8O5Uo0Y1X7P9/arLlHt9/2Y5gYpW/LBA2Y9qVXF4YtP3zP9bSvB
//TxgmVnRWA7Li4u1k6A6SVba58NUoLP/lXOnp9V9W1yqt2gA6r6+dDdf9Z7
OQTXNbsQWySGeV/O7j73SYAWwW+qt/VW9SmWmcNB7RWsabbv0zIPCRyL3pqU
370CblzYfEmtoAQGdxdZ2at4l3ncte3P3AWoW1iXoNgnhvxTH4bvrBAgqrRx
qMYKGYStXeXlkVoACYUJcxb7q/JrjcRvj74CUoPsdCfvFYFvBvRdO0aAGxdj
hgbaqere7ocbXwr5sCww0O+NvgAfOy3//kWmhMn30A+XyA+lhuiHJWvVpC92
FsGxD7p7kjpJoIvScHlogBRszGus9PVfw9b0DWkXC1T2z711+EYX1f/L+quV
S2yZKh/XvViYWAF9rmr1lY8qgUrLmg/JKv6TrCpODRdJocjqwkQHX9W5hrvY
x94Sw/Mhbt+PVAvg5JmTHGUrg2a6enFzzxVAzDdf+YBtAhxoNsbozQh+X7u7
4PkupPN9UILna3POV5QXJUCvkR/jRxyRgtnL+YucVPWockLYE1fVd1Y4v78z
21QOy24+Kq+89gIMZg8ZnBKggCx3x2LNOQoYN0en6fnCPNCKQDvVhqKdPkvQ
zqB16H8p+T96Nfq/wwSMw/MUh18oDsUPCxZ9T1CCc/Nec1cPU8VH3vfpRh2K
oF/kVuvhB1VxEfZ+7xt5GSi83+56554HVYvw3JuG4bmnvMZzP5iD8d+W4v89
xb/5ZMwXb8qXpKaYL77aQ74FpZdAK8dUZexDCUQ2jbhnv0qVBwluS7d2FyCx
4Zf5N2ZKYcWdqcM8osXwa930S2MdFbBt7Z5O9tYKcDQPt/VdlQfquzv0Ue8j
h8fq5jplfQVQe3yiuJvfn/u91Tby/0/y/wfyf4wVxo9WEMaPiSXGj95FzJct
lC8VFzFfxFlYT95RPTEOwHqyKWJ9wfQhZZCV17FOI6BChadzw+salEKJ2bgj
Q1W8ecbymJ3T7sjAe9acW79UvFpf4VBm/EoJU4dG9n02TgFbd325/zO6EPx/
5osOGEjhdtPNQSceF0GVR2hyw5FP2H0F0rmnaeK5J9C5207EOIygOOyciHEY
+hzzaBfl0bZLmEePqW4EUd3oTXVDexfW1UtUV/O8sK4uMki/+sWzHPyj9kba
NJeCi9l6g5FQDAZ9Dhk1XyoD0banA6W2cvDq4N5jxtcXYEj7taf9nqD9lgTg
uW+kc1+fiec+Pwrz6xzl183nmF8Gllgfyqk+5MzG+sDVwxmjES/eEV7snYZ4
cZjsP0H2Vw9H+5ea43kdofPqPxPPS289xu0Bitu9FLfj12Mdq6M6NlWOdUwU
jHU7lOr2hDSs2475iGuJhGuZgYhrXPw0vI55VE55dCIJ8+hVOOJFGuFFt2LE
i3ktEU+jCE+X90A8fUN52ovydBDlKYfLQen4fAg9l9Fzbh0Ox38Srs0hOyte
oZ1cfRhJfrhBfhgUhn74koN+syC/qe1Hv3H4+H4Nnss2Opd9hC8pVH/m0Tm+
NsNz3Ep5OoDO3doNz52Lc46HcHHI4RqHI+ZUD60bYl48pnqoRXm0mfKoLeWR
tDfm3Q3Ku2/tMe84+7m85vhDF6obk6lujLlC+Mvg3W2qS50Jj8KoLnF1LIHq
3tNmWPdaeGLd06H9etJ+x/2vusHUVS5+uLrN8SI7wgU58QoN4hXWhCMlhCPb
CUf+FE71oXPXoXMPoHPn4pbLIy5POd77jXjvTML9k/aI+xw/zDqLvOLvU8gr
jnohr/Cmc99LeJRC515L/FlzKfKWQfORt3A8R/0s8qLBxIsCFyMv4nCcw7tc
yq9FlF9fsjG/OF53dT/ywHPEA3NikAdyvJHjbxyvaJGNeXSD8uhWHOYRh2su
67COPaE6NlyBdYzj1b32IA8PIB7uRzyc2xfH8zl+aBSD+eJA+ZIRi/lyxwrr
xn2qGzbnsW5s/4H1MITqYd/9WA85fHxzBvEihPBCnfCifCz2Tceob3r7Efsm
zg9qXfF8N9P5TqLz5fo4ru+zc8Z8Mad8CWuG+cLVk0b+WFfLqK7WeGJd5XgI
xwcKCceTCU9/dkc85fCaqydcnmpQX9CQ+gJ36gu4df4HrwxSEA==
     "],
    VertexNormals->CompressedData["
1:eJzsvGlcje33Nm7ImHlqEIqiSGZJtIjM81jGDGWeiTIUIiQ0UEgzaZBkSONq
VGmeazfu3bibQxHRk3Od35f3//e5n8/393/13G+uz71t1z6v81prHcex1nFS
2Htig0G3Ll26tEh06dK9yz/91wSKCxyG7d7xEvaOzRqbrWUGTkqjk41aG6El
1qPPmjnR0KZxr6le1R76hIws63BphPvHS65rTc4AmUfDEpJPvwGz+klrPj9p
gC8xNThtdB5URlvZH+0aDfHvPZWbFtaDr4yEouT8XEi/WxyQ2jsNKq8HXowP
rAMJp+vDTi/6DKK+Pbafzc+GIwZS8XLb6mFf29cFF4SvsMY/NlZzTC7IHLAs
eR9XDxcXlp87uywDv3V1Lvx0MwOaLZb6VGjWQ1We4vuFF/KweetPp5Fr4iBx
U5/VU37XwXYpA6X4JTkYKrkrsmlCIEyIGttTXFAPHeeHfE0wScblC7yFg5tc
IFzL2GjSmEa46jn8esqtYIwIafcb2H4dXoWVdVzMbIT+qXHdtvR6ilfP71mT
/P0SrJ9eU9DU3giJ6sOGC5yuYYT6iL9XOFZr6bqhoxHyk2gfvYfTvgbx/Vwp
f+zFjPYXMF2Srl3jE6YaNzaCK3w8vlAqBnaJ6p936/MOJL9vPCpxtRGOd3Xr
29GSCaZbWo4lboiBaz1naNW21UPui5y5WuMK4LDaiZjdEzJgj61vTNKNWtiZ
I/Ejt0AAKVFXY5zNC2DPAKmzZnZicM/vU1wenwbTbk7Kf95FBF6XTjkJR4hh
oNahzbfT72LYh3kCGfsycJ6vITq1SgyqStnXooXpaDNE/82npUKYYx42SHBA
DDPz1dZljijAjypPt/WdlQ8nX/RI+TGyBvKuKK89FCpADYWHdweKU6DPZYct
Gr3qYIO2yrKIsgzMtZOUdX+PUFKiUdexrgEyZ09LWvYrEltTD0ReVPKDF+2F
hw52xtUI8c8XE3e7o5stu8JBwemQRd8aYWvS3r/7jpOU2HuAk3z/u5ZRXJry
OG0Mpvjc2a2B7aPPItpX61baz+E9FpfotaVAfC+6DgvqqrN7cAPM9Y9a5Wdd
AFF+bnf7O+TBSPVqWKBQAwG+v7+tzyyF/Jtq7ndthPBhsc80q4RyWJ0zZNu3
7cVQc0v4601iJSgPnq0+yKoUFo4Z1MvSMh02PV2nUbi4Fm7u8U0sulkINjoe
JkOP22BGU//2rj3roecTWf0RDQIY2ff4pxmrM1Als6Ffjnot5GVW9HikVQiK
k2rWPf1ShKXxOT8WZlZCcIfu5HMBpfD42Pz5Cj6lOPHWx7jMUUJo+/742afl
FXD8k9y11tsCvP0q0Kvnixz4ej3gyuvMGijTnHZHOCgRK3TYFVqlZvZVvN0A
65QO/t13HL+UvQfAX7T/O7pIvO6Me4woZ3kADqEU/8euU54fMaC879VI+V66
jeLSqcOVxakzj88UT9rHo3xf/efQfk6z/uLrrC6CjzZ0ferteKfHLxE8mPYt
qe1GGcx+1tT3yfxKCLIoGJmumweHL19rWXujFD63Pz40bmoNrK2SnZw/IQ3m
ePWtqfDPAPHp5fne7fUg9/7ja6FxPHzVH3F5iaITFipZ6Fwyb4Qz+kVdhmTE
AojLZy9RzUTNUQtm72uqh5fxLVsH1MaBWYvcQLl3Jeh/M0Vj09MauKZcI2Mn
kwa3B5vsHDSzDFsmFslqnqwE22XNqWPdO5/nWpjxgK4ifGrOrvDQ5nPpwL1l
0M+f7TvOimfvAX5do/0/foHFPc6ayfIALEQU/8/m+vytO6h1ldUh8JpP9Wea
P9XNfklUR0fz+hk5mfK8wofyXsuG8j3vFsVlvTfF6RkenwFPaR+rptO+fr1F
+znw16J2f+VKcG2j66gmxXJtcQJc9JJODWoQQfLj9+4zLMQQLmX7cXdSGOzO
nxLbdiAXfjW57pZ+VQ8TQldanFZ7ByZF3hD6wAvNpSKPQlkjSBc8UBg34w3I
PxpcUz0iF7fKLHs5PaweHAbrXjKVegdmiZPyXJeKMNn1hHRiuxj8ix0nnDEK
h8cfnu85Pa4STwWyKyw4N1Q8/fxniFJh+46eQ9h7gLPLaf+DbrO4x4nHWR7A
klaK/zZ5VnfQ2ZTVISi5RPVnQNTOv3UfT0gyHACdWKr/ouuEQ09kCZdazQmP
lgVT3dQWUh1N60/1cxTP86V5lPd6PN/387icfoXi9E0lxacx38cWvq/zRtB+
2k5V3adqXwmF/Oqeu8mv99xX4LYgvvKtaSnELtxxcZZhLdwW3Hfdb+kC/4TX
oS2R6pVyJeiQY6d1tLkW1oZJi+caukK/wbn9uz6qREW6wuGZsS7zfvmBO+07
htJ7gJl8/00o7nFxK8sD2MnjfxnVHdSYyOoQfO2ix+rP3sms7uPvSoYD8NOV
6v/XbQx3cUE1w2E4uJ7wd2JPwvX6l4Tz/hzfJ10lHAoXEi7VXCE8CnlCdfOk
AtXR83upfnY/Q3le/JLyXu0d5Xstj8u3PE7VeHwO0KZ9VOL76v0/7Oe//dyE
9h0nt7L3AJf4/p+juEeLhywPwIrHfxTVHRxZyeoQKPD6szGD1X3c2o/hALhl
U/33H8hwF29OZDgM824Q/qq0Of3lPVi1hPEguHKL+E9tMvGksvxvjDc56BNf
MgsmXE+OPsxw/slcwnddjkNbVAiX1BwJjxp43by4m+poxS6qn7d4nj/Np7xv
FVC+/7f2899+fpHWg2E1bD0wlq8nkdaPiy6x9cOFPbT+I/S8eHgze14IeUrP
O/Y92x/MHct4EJRo0f7EvWP7iSpL2H5Cf0Paz3nVbP8BphMPNbxH+/9gBPGk
yMnEm36b0vsyofcLSO8Xo7Lo/W7hODSH45LHJ4qHFbxu7uF11J7HTwLP88E8
76V4vP239vML1R3cRPmCVTxfRjez/MLXeSy/sB/PrxLKR1zozvIRLXg+rnZk
+YvNsix/8aw+5e/9ayzf0ZZ4KC4zpXw3+i3xtz7gYB9WH3DqAaoP/dSIx99P
IV4/XI/qSe1I4p3vUoiHXval+hOaRDzJXpF4077fxJfiOK6f/UY436JC9a2B
45Aux6WdRVQPNXndbBlEddSM18+NPM9P8Lyf/j/sfzPQPk6hOoTOfD/bqO7j
eX6dz+v/cMILPOnN8AIrOP4+72D4gieNGb5g/wrCF53bDI/wdybDIwzmeOQR
wfALz+Ux/MLDnP/bmjO8w60jGN5h0A3Cuzxd0kU/ZEkn3Y0gfJSWJR7f4zLx
+u+cz0/nvLP4CPHQ1W2Ev4aTiCdZcd5UuYTwei/H9asc51ecJ3yfmkQ4pMdx
qbqQ9l+F4h628Dq6isf/TSHl+XWe9zd5vnvwuJTncZoTQvE5g+/jKr6vshx/
xxPvwTPEg3BPM/GfeEfGl1BAfAkn3SC+NI74Fe71YvwKVy0hfiWnzPgYLnZj
fAzvPiQ+tiaW8TfUDGH8DYMDib9VcZ057y7pTkvO95a8IV2kCaSTyrg++uFB
PP5UHPH6qzeIT/a8QbxzNV3x5n3in8WDiCdl0nvAS0tp/48Rv4UUjvMFEyj+
ranuwFKOSz68/hgSf4ZyXkc/76b6Gf6c8vwyz/udPN+9iZ9jJvEgHMz5Txjf
x0bioejC+acR8X88RPwfPTj/R3+mF/A16QU0n016QWIZ0xd4vxfTwSjD9cVH
X6ZHcJs+0yN4kOuRcZJd/uoX8AsmHb+a6/fv45jegbVLSHfGc70jqU66SGkW
6SRlGdJHukHE40NeEK93vkX7r8B5Z80d4qF6LRT/UhOIJ9UkEG8aw/nSimGE
62PSCeflOL5rjSAcKm8kXFJxIjxq5HUzj/QjTuf8Jz2L8jyE5/37QZTvIuL9
eJv0KZ7i8ZkfSvvoRDoMz82i/QyUZroXn8nQ1ecD6d+wCNZ3wN97mV7GHy2k
l6+I7/7V1xhbzvQ1juT6evh5A9YHMTahvsgmrsdzq0m315B+x//o91FbSGem
jSXdOZfv/6SppIvMnpJOesT1kfo14vErZIjXx3M+7ysg3uk2gXjofd5/cJpJ
PGnSUOJN0lcJf9PKCdelggjnIzQJ34dVEg4pcFwyu8zxKJfqZmQ01dFczv/P
u1Oe95lNef+N66+FvSkudfdSnBZLUHy+NqF9LMimfU37RvsZ+/no374PftzN
+j/4n/6PIDntb78IRzxk/SK8wPtFzurSrK/kTf0lXMr7S5+pHwXPFPazvshS
vv+H0ki3t/VleYASPP7DqN8FpzRId87l/S6jAaSLgmcxHMA10VT/pwmJxw9Y
TLxekvfTsjWId6r9IR4afpv4z/hi4knpCcSbdu0hvvQihnA9pD/TARi8l/D9
z2DCIZXbhEvfOR7ZR1Hd1IuhOgofqH4+Xk95Xj10OMt7vybK9z4NFJeR5VYs
Tm2DKD6nUj8T/ZIz2L568f0MhMReD/ua4itIZdf5m/pZWXTup7XCBYmX6VGo
OD15uqNbI7x1m71rgYsLjDjU6/2vSdkQ/u5cYf6UBuixVeJIqdUTeG7U9232
+GzcqnB2YdTUBngeOWLrEYsnsKh5++ItojK4YVL+oHaQGHZNs6xXF1mD00X6
/+JG+vNd0+nzGVP6NZvNKkUtR5O7Dx7WQnGgk42Sny1soP/HofTnsOIjfZ7A
15F5kNa1ia9nEl93kTw9RyZfvz6tD4/ReqGEr1OGvo8BY9n34RX//k3+PI/O
0fOZ8+8X8fUpqdF6Zfg642k9mE7rwSW6tJ4B9Lxo18SeF7vw5/Xjz/P9KT3f
CX6fB3x92/h6rfnvGtF+YRO/XzTfz+H892r57yvwfRjEn2cMfz4hf65/4mnS
yw959HOuhJX82mH/2upNtj38eeUqFTBICJeGxYdOHVwLNzQv7/V9fAuOj9s4
c9rKBtgxZN33mSZZYFlVurXbZne4O5y+t8aX/t7K+fT93/T3cSrdD4216PNL
dB/sRffBE/w+FT70vWS6H66eR9+fRuvD6fyq40DrFAymv3+d38+E3+e/pQv+
3+f/7/P/Pz9X5Hl1nufZTh7PpamKI26sfw5jG/aD6Pgl6Kt0PjTgRydulh89
2MfZA4RLlRV8lD1hmaLJtNamRug5IvTIumqEqkDrKMfjtnAieMZ8t/DOuj76
btPbmxFQ5HKrL9S9gdl25W9UPBvBL2qY6dMuKbDhxJRckzneEJ30cEHwoEZY
GdbLduKaNDDJdNd6fyMC+gWaXIr37uRLfsd+j5+WDRsK3HenJ4RAr/36ny3/
1EPt00Eap17kwr6y0q4ZJ5LA2+nD1r0ldXBc3/jA3fRccNy089qGxjhoSdEO
cpeqh/5eEyPq5Apgx5g5KaHB2bCiLiXsUUkNVJ0vzmn/lAW9uwuCx1qmg6DY
2S7iex0Mnb61dNzJPHhaMDF+SVQRPFlpbr30vhh+BHmbvVf4BL6vZg0WSuVA
zHzL3ynm9XAx/nrR+iXJ4Dzx0D6/Tr11tWdJxiUNMdhkyo0ab56GUzKa+qqp
ZMLxdPdDNfvr4ccbiXGrX6Ri1bJHLw56CKHtmWiaiakY7rZfHl/4PQdv5Kh6
n078DOUKvzSvjuzE8WD9GomyPFz/4Ki4xbMAUvP9u9r1qYEaaWOHy/K5WFrY
VerUb4SmKlPj29b1MG9v7YcB3wR43O1FyJRO/RFz93SbjEEtZD6ev3S2VQb+
cZZx+BXwGtwtftsV3W+AG4Y2tyXFOWjUQ7Pq5sU4yI2squ69qh7eCqwHHT4d
h4LaL7PH/3AA4fOlX6pPN8Ks6plv5hil4PD+Cs7n7gfBtDPd9C7VNICBWdRP
1Sfv8dndUxPedfKpBj0f5VOiRjizs8cWz6NhmKS+uUL9og+kbuqoTQ9rhEef
B5WdSXPAuYvmpXh3uQIWDedEu383Qq3y9cQDB1zx1m7F8G4ebpA3fHtlVksj
qLQ6r5HWDoCttutlddqjQQXMTA/e7PxcO8LGPCMBbnZbPsNALwm8up4uCbNo
AP0uykHmmrlQv6J//8vbs8HQa5FJcU4tnN9mLRNQUAxKD+5X2MgVQ07XjmCp
F1VgHfMxavGqUrBcLNPq5l4GNg0uYwasKYMFUy2qjm8oAK8n6ydcGlgNGQFy
2h+GlsKC05Y3nz9Igf7fCnqaOtdCzBC3k+vOF8LcsvePbTXS0PbA8aqoe7XQ
UfjjyrbphbCiVXLupSkFqLtnSw/NAdWwUMojYadiKTgWya1eNK4U9bvNmTi0
U2ceuf/yftSbMjh2wbxntznFKNyCsxTfF4Jxduueq8uqQSghsSFRkI0/juik
JxhmwvQN7zOHX6iDCTfSV0drfcLc5/pe0kXx4OzbVyavvAGG26WdGdXNB527
bR68zSASbHumdbv4shFE0XcuyIiioM64/fkVzISHrVsC2jp1islWp9H5itmg
eGa4vlZhPqxYtLf2+cpaKJLyrYyfVgouJR5NelGl0M3e1SuivgLCD0rclu9R
BlNNX0q/3VcOUQur6t4ZloCvyR/jKZdE0NV53cNr2VWwOSFGcFQ/G8ynXYlM
9SiCAKew8kHrauFA3ENt3bspkLqyedKL2WnQIZ6rINjWABO/Rnwesjwezgae
+Kk8PB1rfYfp91rUAPN+7po0ITIORgzy+SYRWIgSrsGvutjVgtht1dduy1Ig
5GRasYKkCK27bc94pFANc9a3jpphlQ07fz3O3hsjwgPBjyeONCyH6Minc6t+
lsDVaRf7Tj5VgrNma6R0nCsFJ6n+ixouV4JGk/eDpXKZ+MR5j+er1DzQHj93
lFp1LUg+07yjnhmKXr+2t27YmwHCfV9Q92QD2IW3HZwgnQ530s9nHkwUwL6D
r2JOfKoFg1/VUxQWl8CV+d2y82aUwuYI7cfrwioh6aNbgXVoOZz3z/TpCBGB
C3olPZhcAnEJ27x911RCqG72gsnN5bBl79e2/LAMkNbfbN6/RwVMCsvS2GVW
BZ+nB8vXC2JhRsvtbgnzhOByytx4UVgNHA19r1NiEwLX7B/7HVyaBR/OlsYb
QwM41e+J7dP1HQSZmmyPCsxCrYEJDvmqDSCa+kJHOfctREQERd/3L8VegaMH
fx5aC357Vrv96BkKiecdi7/GlaNwV/BdqddV0Hvoqwn6ep/gfPWEmzGGlWjy
QfT24adycJmR9qq5Vya8aZo15WNgOTrsmKnywFQE0ywCspYnlMDyrbbz6hqL
0PeP4xa3AaWQUyWve3VZFTSoB25OupOEolGJZ4ZqCCA/3e7lsDV14J2v1eah
JIDluc9/vrkggPFXVdO2dNY9kWDXSq2CcjBQs9Mxay6CPPeLOXUyZfBTO7f1
uooYYu/4zZKaXArWmv2aXobkwLvyIrF8kxjcVjqvkowXwkPfqmlOr+LAd8yW
jsem1XClb9D56TvLYX3vyhXxqh9hTvnttY5TKmDJCv3ZyvVV8Fpc+lEwwxum
nRV+lT+Ti6+XjTlSGVXf+ffGhvudc4TLEzyP9PhVjtv6dLlwV6YaHJZX6FxP
8IG+5wIyglKqcVFNiFHwjzIItInbH9H8EfRHj9WW0a/BBstZeXmjhOB38FC9
dkIcZJqqWnucEeOWwFGjLHeVQKBzmmBWRg6M0Rv1bKNHOc4wc+jTJ7YI7L+7
uW83LAO7CbvGbH+Yi83nuxx+kCuA+5uH7z93twbWzTv9vdsUIYyffbRuyP40
mGYTpXj9oxgs5h5JG3JcDHvTSqxqX6fDTT0729MrhXD3WUnf/er14N5o0l3i
SAb0Tt8R1GaWAW0GX78urqwHyV5uzu+ks8F6Zf1xlw2RYLy2bPr6ujqIeB/U
0ihdAMdESQEX7rz+r/ETq6C8kp7j6tFyQPd3t1UEYOb8wc868DXE7+ol511R
jw41Du/GqGaD+462hKLukeCQN7fefmI97vuU+vZL10yoV7aCO3MyYPeCgT9H
LRJju7fRDuHDDOhQfN591Boh7I97NqtGtxSdcnbYDO+WAZoJeUcu/hHDxIE5
set8RXBNM/TF90l2GDJZ9bDPTzHo381sHa5VC9bOUd6bk61xcsH6uGNxpfBG
t1aiW3anTtT72S2p5TE+WjjJZs2Azn3duMtoCTbCso/691HXA68mxA16ZBT+
v87rBp4esO5yfCOWOX7Z7z81BMb+UjPYN+ElnKb14LB4th54nUjrsaP148NL
bP0wU5vW72jJnhfP3GXPCycK6Xl/92b7gzq7Q/7uD2ydTvvzMontJ6jlsv3E
jFjaT++FbP8hwIftP9aNpf3fQ+8LTOPZ+8Ix/H0Z0fuFB3Xs/WLZdnq/tyke
wJ3iAXfzePhv7dtDimdcQvGMe3g8Wxqy+MfI7iz+MZTHv6MTyxd0ELN8wS1p
lC+T5rH8QoMEll9YrUv5NXA+y0ecPIXlI6bwfDw/nOUvnNrN8hfjdlP+Gmxn
+Q6rzrN8R7sflO8GV1l9AN+3rD4gPqP68I7qCayieoLSh6merKL6A9/ErP7g
LF5/3lK9gklUr9CZ16ss+fW37tXkYqbn999qPp359+3K/R7yjrCP6iEqUD1E
I14Prah+ogvVT9TuQ/VzdiWrt3h7Oau3eNiH6q2VDqvP2NWC1Wcsn0v1+UYh
q+eYoczqOWp5UD3fVcLqPw5OZfUfU3j9b5rL8ALUCC8wg+NFt00MX8CqneEL
bqshfDnZzPAIlm5neIQbbhEeuYkZfsHB9wy/MG064Zf1BYZ3oER4h12HEd6t
jGT4CIEfGD7iKn3CxzTCU5hLeIp3OJ4mPWL4izmEv7iY468/4TVuIbxGlRDC
a+ndDN+xbzjDd5w5g/B9A/EBfKjH+AB+1Cc+cCKI8QeUJP6ALeHEH0a3Mb6B
czQZ38CQKOIbFcGMn2D1J8ZP8PoR4idHkfEZUOq54y+fwYQ9xGe+1TD+A1Nd
Gf/BVM5/thBfgnLiSziZ8yVoZ/wKRoQwfoWtYcSvdIiPgXx3xsdw0TriYyOJ
v4Ec8Tc86kr8LZT4HvwgvoeHfhDfC1rG+CGeqWH8EPW/ED+UJT6JX4hP4rFY
4pNWFxn/xCVOjH/iZc4/Tx9ifBV3XGF8FWdoE1+1lmH8FtcRv8XfD4nfjtjB
+DA6n2N8GFMXEh8Wv2f8GaeZMf6Mspw/rz/D+Das69j0l29jEufbO68yfg6t
Doyf46lXxM8v/+r+l8/Duv2Mz+PqzcTn5c4w/g9NxP9xVC7x/5GkF+CQBNML
mGlFesG8hekL2EX6Au9yfVFVy/QI5BgwPYLJxaRHlhxh+gWXkH7B6KGkX4aq
Mb2DJ54yvYOPuN6ZHs30EX4kfYR3G0kfJe1iegr73GV6CoO5niqVZPoLPZYz
/YXgSfqry3Km13CMNNNrKNmF9NpXX6bv0D+A6Tu00yJ9t2MG04MgY8D0IKZy
PXj/LtOVoG7EdCXWbiRdebOQ6VNYIs/0KXpzfbpuN9O5sLs707m4LZp0bt1+
ppdB1ZnpZfTlerkEme6GpntMd2M3rrvtUph+h7TlTL/jmKek39cWsT4A3pjA
+gA4vxf1AVJmsX4CdhewfgKq8n7CQk/Wl8AjiqwvgcG11Jewesb6G1jUxPob
aPaM+hs3klifBPfmsT4JFr2jPkmVDuu34CI31m/BOhvqtww1YX0bTHVlfRtc
xfs20yUH/9Xd0NtB66/uxtNcd09xZvodwnee/avf0Yzr99Ei1geA31Hf/vYB
cBLvAyg8ZP0EeLlE9m8/AV/xfsK2EawvAcOqWV8CoZr6Et26Xvnb34DCWNbf
wDbe39BOY30SiEtnfRJs5X0SjWzWb8HEt6zfgls1qd8SbMT6NpjUhfVt0LCE
+jZ9drD+D8ptYP0f/JVK/Z/BzqyPhDmyHn/7SFhqQH0koS/rR+GZdtaPQsdk
6kcd2sD6Wnh4NetroVUQ9bWkDvf1MUl+js8Velp2UTZDhRFig3U/GuFTzRj5
tFEesDaPrlnh+8fofm2EmRsNKiWdIqD1TerKeaNfQ6pFaX9Dn0b4nWHntXVS
Ggxq09BXDwmBJ7q5UodiGuBmS5ajW0kOfLjztteYkE+Quyh6vd7Weoh+OEnF
7Vg+1E2ffL3pZBoY39U2HDatDh6dt6mwLsmG5rZ9w8MWZ0NHVu3H1Qp1MNrx
11Hv+k+gf+f214TpefDb+eMOy0H1MMNiRN+AGWn42Pzl+B4vS8HK80H5Uuka
mNLbbXHpzzx8tzD6VbZzLswfXBFr+rsGLpzdUKdTlY/jPspfDh/aibe5uofX
HKyDqW+7evyyz8Lxm/rEHzwdAkVvmnsek20A75z5b2OmJeCJP2s3dqt5Difu
HZcYodsId748lV24+QMOyPYN1JhqDUbpS5qfljTC1G4VBkfuOWBcvtumM8ev
w1ZxmPGSzjhUNMpTGpv8BjY7rytz2x4Fu562XtexbwQ1Y7H81oJ4KOfXM7sO
POse2wC/7vpMLDDNBtsRe+UMvNLB2S/owab0OugiL29jlFQAYyfKvOtxJRcg
1ypYf0MNrK5+I3h8qAiGCu2XHrxeBNe+7YyTXFENKhfWLm9fmw+pLoPWpPsJ
4bzmEst64yro6Wsx1N45GVaMvh8sE1YGj4xK9HKHVINTydQc921puFuteftz
txrQ7u94sadJCTjvc/p5dkUBNsstveobVAGDxk1dt1G+DPC3nM6eKSVoApqa
gj4lsNha9bjk/Co4m6m4fPprAf5R/SJTPDwToh/8/pVuXAt9L1qubq9Ow/Hq
sf5tUjFwcLqy4PqZBgh1lXt9Ni4cLVcH2U3f8A4u9rg04LZ3Iywv9j19yM4V
raa1z59k7wlLh+VUGn1phMmzv/lqTIuCr4sDGqcGZoDa1nW9KrQbwDCtedua
IVkw9p3JoSyXXIhtsk7z/VML613KwxtiiiDbja7l0MOtv2w1XC1SCl+8QwhJ
0f5S27qIYHrMldC01jIYZR6QeFxNCPY1fZQu7auA6PZLu3MudMaXU0ptfHMB
bHiaM2KKpBjMvDU0rxoUwuT1O2T2WabAlz6DJowfUQfH9l/LsHMQwCmpbPUK
yXRcM0yqvXu/zvX1Ny36XZQIvc/sTHWwLsS992xHWbfWgCC3m5H0skxwDtph
sv2NECcc0fZQ9KsEJcUBn070LYSjuzWrzuoJ8WtCxqp8GyFYlr7TLtIrh412
+cX9ZfPRWKrGTSCfByMndx/qkV8DA53P9mpZGY8L1B08Byckw+g0F8XKGw3w
8qm5z/5rvtg7ReTmfSwaKtMMkjXsGuGZl23VBdM0aDe6oCwjL4Ad8CK1d886
qFk8ekWGfxGc2V8sPj2gpFOvbPc0D6yC17bSCUFaZTDIbcfMGQNFME9rT3Go
tAhOJRsIHLzL4TK/3piYcj5soAAcj28c8+RSGWwuMDeLC6iCWRttpfPVMqD7
SwOdb+nF0G/xH99YjVrw6HFa3bT2M1hv//519tA0OKBcF+bSGR+tl/4MGen1
CQJ7XW0zsM1C5+Z3c8xVGuCF6Q94MjUQHst0mfUFSjEjuWnAOPVaqNm5Uphx
LxJeuf8J/FFbhhXaYTeSflXBcb8+57LSk+BE7Nnb6SXl6PCJXaFEOFpu3ds8
SFoj1hz4Woj9DPXPSZgLobHblHGOcuXwruWHbUBpFsY9/jnzvrMAZgaZPAxV
qYVEj3c33jwPx+4bU59prc8E75RgRbnFDVA+pcf6cIN8EKiOfnjQUwBfE2Ie
pqvWgIvGBXWd5jIov3Vs1e/jxRBjMPLukuIyGBDotMfgSRVYZhzI2iMrBEO9
O92kDgng5F3/jq/y1XBSMG7I+6NlEDj+21H7gWkgWDR5uLV+JQzi1/aQO6cu
/oqCcRJ9vBW3iaCpactChU5cP7a9fsmisx/B8vywmLSmAkxd8Fp7bXQdPHy7
f+ArdAfH6+GJYqVy7NH+xnF5bDU8iFr0e7fYHy4fiLjQeLgKhxa+m5VkVAGt
4heOb0XhsOFyTFvivWrsIzYZ/nZcGQTZf5gy714yaB5m8YrTg1n8gr8SxS2G
O1soDS7FQdHjL5xsKIH3f+RbvZ9UwvBp03OH/khGq5U/PTrOCWBlaFXjLOU6
GOooG+9eVAp9e05W2vE+HfIEQStMPoghur9GtoZnNaw0nXkh82oWRBw5lTrL
XQgm9cNiF9fWwsdbfTukH3fWw81X3NRvZoGK+FOJokpn/D5vX3vybCHMVFsx
VbQ7FtpmuLT4LK0BPfNj02v6i+AL7M28GvP+X+vrdU7tq5fYitFa72zGkhll
MOnXtvqKaleoOb4xeopjLV5xT7t2t2spHFz6NOhHWACcq7j5o2JlHY4PbJaM
7+SpFq/n3ChIiYaUh4v635KqxQrXFI3nDQKoq7zwuDQ/C4JHsjqL8/ezugvq
ilRvJ4wrvRJyNA/rSzYkG0gKYKeiyvhn92pgx8aKkoznIqifJtz81twSZGef
vq7fpQYC9K+NXDa6FlysXN5tu+EDL3t1lsLKUtCdZzgl16EBZpm9Uu0i/QFi
v+++3kucDuWpwdbtxo3g7VA0WmiBcC9wlN+1zIj/9T4PJC28oKjaiIM1nXUH
SSTBuvg7tWbBvjD7rfXgO7KNOK6rduqBHQnQy2CCWF0tAsYdmWc/amgDrigR
FuprJsAAc9d2y4J0aHdp8ShoEGNetdn2h4+S4KXc1Jxfm4Qw+xrjB9jLivEF
UH1JPMH/NvGGPjbEI1zc6PNEV3YfMGhk98FYWbrPAPpd2Chkv4vC6/S7K2md
sLALWyfG76N1nqbnguvq7LlQJ4Ge67+1b+8PWcbJ9G5Ajc2ByzqSszF88fbq
sUm+oJTG3iOG3GLvEU/y92hB7x0Pn2LvHV35e/9CcdKpn1mcoDGPk5bVLK4w
4Lnob1yhSIPi6uVgFofwK47FIS5Uozh0kyd+YKZPfKF9DMXtN4rzTh7C4hxv
VlGcA+UFqH1keYHn/Cgv0imPwIvyCP+TRy8p72A05R0W/KS8+6f9WfXnUdli
p0rU+M/1yuyN8SrP4B3VAQyhOoB9FlIdeFnD6gZud2F1AzerUt0wa2B1Bq9d
Z3UGX/E6EzGQ1SVsOc/qEkrzurTnGatjqPdH9W8dww0FVMeslVjdg0lLWN3D
TeFU996GsDoJI4JZncR+EgqsTjYeJR5w8iPxgv0KVFcFVIdBpprVYdR9QnW4
luo2uBewuo0h1VS3Y6jOQ/kvVufRgtf5sRcYLoAP4QJu5bjg/H57jFppDvoo
KwouJdXjwljrJ6kLA8Cc8AX9CV9QcxvhS5o2wyEctJiu4aGER56EX3iX8Avr
FQm/FgcxvMPJqQzvcNY2wjuluQwf0eM6w0fUPkD4+Hk2w1P8NZbhKSZ8Jjzd
JWb4C492MfzF0ETC3/N1DK/hogPDa1wVQnhdv5bhOwQYMHxH4Pj+h/gA3CU+
gPKlxAdmeDD+AIbEH3DJa+IParKMb8BN4hsYvYP4RjjxE+D8BDU4Pzmgy/gM
CojPoAbnMzOJ/6Ac8R8M6k785+UJxpdQX8D4Er7kfMkuifEq1Eqhaz7nV18f
Mj6G1a6Mj2G7JvExvYWMv+FA4m8oGkj8Lf0543vod4zxPRyhTXxv/UXGDyGQ
+CH+5vzQyo3xSZg1lfFJ1Od8sustxj/h6xDGP7HrNOKfXfYwvgqvExlfxfdF
xFcvURyDEsU1Zo6jeN53jvFhSLNifBhtOB8+QvwZ9Ig/Y1I/4s8myxnfRr2+
jG9jHefbdxwZP0dZR8bPMcSL+Lnadcbn0Zb4PMb8Jj6vJWT8H2UiGf/HPdHE
/23dmU7Adg+6ztUivbA6k+kLdPrI9AWubiR9ETuK6RFsXM30CL7fQnrkQDjT
L7BsAtMvqM/1i0Ma0zugfZTpHTwvQXrH9TjTRxA/nekjXDeT9NGNFKan4O4E
pqew2ob01NQOpr9ghzbTX5hxn/RXd84bLEYRj1g4luqwlpjpOwhXZfoOY7m+
mxDN9CC+lmV6EKPOkx4Un2f6ETe4Mv2I47l+XFjB9CbuqmR6EzO+kt4sJX2K
c1SZPkWrHNKnFc5Mz6LhIKZnsa8v6dn6a0z3YvtdunbsIP37VpXpZYwPZ3oZ
S56QXp4gzfQ13JTx+KuvcQnX1zMGO/7V4zBgqN9fPY6taaTHB4uYfodFQev+
6nfUsyL97vec6X24fpTpfcx6S3r/nTHrD0CID+sPYGQO9Qeu9GL9BFgDrJ+A
dbyfoOJAfMLoJvGLYHfiDzJhrF+BQVasX4E+z6hf8fYs629gzTfW38DrOdTf
iLBj/RA0msH6IejK+yFjKlj/BIcHsP4JjtWh/klSMeu3YGEH67fgty3Ub4ky
Zf0ZnHqH9WfQ7Cb1Zx71aDny/LEHNtnT9X3P8jXBnXG4TYnNR0D8gs1HYHcr
zUf+CU/H0jwO2h+xeRz2a6d53D99/8ApNl+GecvZfBn/9KL58ooPDF/gDuEL
POD4MoFwGnbyq5op4fUj4jkgIp4DUjrEc/4tX5o5xy0hd0QVfBy8dlBXpUow
PrT6WGvsIxj43UtQ9FaMGsMTe2/q36nPjls3R8jZ/a/z3nv0u3B/GPtdFB2j
3x1C68RCWifm8XXeVL02JPJBHuy7sO/Rwjv1MDMqz/jzQPt//bvjomablEfl
wqq7ibZZb+vx5ib9ffeGPIYT49n90dOY3R+jPv3f3V8jlt0f/SzZ/SF1A93f
czf57YYmk/9uCe/fmkgbMn9egDf59cZwn17xffJFlWaRT+ox90c5XyJ/z5RI
8vsAn1NMSiKfyvYI8q0cOkTzIOtk8luoi8h/cYHP3farkZ9gyELyFyx4QHPM
HrpsHowafWl+fm4azYXV02kefO4zzYe14mkuXHGI5p0TFGn+WaJHc0/z0TTP
s5lH871DfK7n0IvmUlde0Jyqkc+nHjbRfEV3IM1b3HvRnKXuHc0J0vKusblB
Bp8XnKpnPjOs2cx8Z/CU972tQ8ineEaefIu1ttQ/n7TKhvkahwwin+Mp7m90
7FjGfGarF5DvrI77zZ5xv9Q6mhfBPG2aE03TIt+PxQ/yAaVx/0+vieRfuUbz
T4jnPpazSeTPaNckv4YhnyOHXCf/AXA/wkHuQ8j2pPn6Cz5v/zWO5uzll2l+
fJb8IzCGz5EHkf8Gk/m8dICY5qRn+Jwvu5HmfjVKNO87/ITmVdcsaH4lxedW
R61o7nLyCM1h1nNf35NJ59n8oMid5gl6fI6gVkj+zvxQ8numfaD5hel58oPm
fCB/6Bneh6/VId9eGffxLfSm+dH1YvKf9ZUlP5r2I5rT7eA+qqE0FwVl7qcS
3iY/kNki8gfFc19QF+538eL+l2Y+x9czID9HKPd3zOa+DpM48itc4/6F3dy3
IEt+HZQ1o/l8qhPN5VP5vFmCz58n8rmz7Uyam16ZQXPUUdI0P31Pfj780ov5
+8BzPc0BS/rSHEuWz7W+83lW3LUWNo/JrKX5jLUHzWX+lJMv9hnNkUCD+2N3
hJOPNvMV+Wqfcj9t5T3yQfbWI1/k2240v3O7TH4+1cPk79vC56TJ3JeWx31q
YXtoHt2N+6uGV5Df6tErmvsP4v6hFu4n6r2KfBQOweSPucz9MmO5L8WI+z9O
cT9IFff5OHF/wwPud/jCfVOX+Pz+Ip/nT+Y+tICPNIfu/Zvm0rOiaB4dpUfz
1AZjmq8qZ9Fc9dKfuWwuKKNPc8JTfD7YksH8spjI512St2jO5TGS/MTT/Mlf
rMXnd3YLyX+saUB+5K/ch3xAh3ylSHNU2Mv9pd+ekT8yn+bVUMvn1CLu89tA
vgA4x/1+Utyv9of713S476LxP34s7s/axX0sex2If4zifESb85Bw7qe5xv01
JtxXM4z8aqjG/SM9bMk3soH7IU5yf0TbEPJFJHSluf6zUzTnj+Z+y57daT79
js+r396jOXWqO81Zex6kuausJc1bDd7QvNBYiuaHLXxu6JdBPuwN88iXjXx+
Kvcrn/m2vxiTj/s1nwNWPSaf7orp5Nsd/pbm10bcb/piOvlPl30in8Ae7pt0
5D7KNdyPMYn7/7ZyP2AU9738E44D99M84/4aF+6raeV+kWLyV8Jm7qsczH0P
3waSD+I5968+16f5vRz5hUFfmub4T6xpDu3/iebSvjk0j96ZRfPUY31ovmoy
huaqovHkR/+dSf70Pb1pHm3O/etFoeRnf8l97Be+ko/5thH5mou5H2AE+S3g
KvfnKnHfhSf3lRZwn6kz97fMJf8QfBpHfLn7/8CT/+3nkeS/xPwzxJdvch/m
Ku6/2cP9OAHch7PmFflISt6RryS/jfwkqYbkh9hYQf6I//giNJbQXF87hOb8
ss403//ymebTFvk0r/7E59SCVeTjHxBDvv7sx/T9Pki+/9sJdA6gNZu+30a/
Czvod1GB/24PWicc4X5nHe57mcV9uhXct1vMn+u/tZ/53J/0nvuVjvD3GMl9
NquXkO8mkL/3ZO4X2XGY/CPtgylONLjv4SGdh8AWHm+33Wh+Pz2a5vmHgeKt
6y06z7DmPZ1v2F1E8Tzem84/fGui8xAh4yme8/aRbz6smXz0p4ZTXozk/u/l
lEf40IPyaCT3MXtxX/Mr7tcy4T5dPe7bdeJ5+t/az0PcJzeY++Yu87oxhfu9
hNz/9ZD7tLu5km+pVoV8TBHRVJc0uP/GZDL5ccbzOiaXRz6SJzPIV7JwFdXD
nW2sHmI190eYllI9zHtC50DqdtC5EMP7VG8V6+ncSDX5NXAgr7d9yVcEpwro
XMJ9fh4hj/vpzbm//jX3cVVzX/gb7hMfzv1y1tz3nHqWfNCV1oQjHdzXe5b7
fAdz3Gl+R/5LL+7H/CMk/HrN/YU3uN9Qhfu07UPJJ/eGfPHoyP1yrXTeAGXp
/AFKxBGeGhP+Yp8o8jFFc/+Slyz5bwZwPw7WE47PXks+km565CuJSCMcr+5N
52Sa9tG5GdUo4gnu9XSuJsSFztksvUk8IWgDnd/YfJ7Oc0hyH1c4P4cQRr45
fM39cneIz8BJ4jM4lvOZr9wvfoj7xwsOEP9xJb4EZ7k/OpP7Zk1Cye9rxv2/
Uz4Tv/ouQX7WLdzfas99rZeJv2Ee+eWxgfs29xPfwyGfyYd4gZ9HMOT+ucHE
D/HxAuKHK2zIBzZjK/nC5nA+6ZRNfiZrR/I37XEmXjqkmvFSjHQjn04r9+dY
qtH5oi9iOm/08jTx3lzLr+w80q8aOp/UhfuRUvfReZhV/HzM243En+cR34bQ
6XTOw5Xz7bPEz+HcFzqvADeIn1u9J//9Y+Lz+JHzebtE8pfn55LffAnn//M2
kn/aivupX3Af9Yxa8gdrc7/wL64vokiPYA7pEfTiPlgT7uOcQ+dCcHwk6Zcu
QvIjHpYmf+I97kscs5Z8dYslyGcXz/11LdHkD/OPI7/YVK6zFFeRz0kxlHxP
S7jO0r1L57JmH6ZzWlu5jrO9xXxgcOc2nesK4jpujROdL8owpfNG87keLLSh
czLdaunczC8V0o+DOui8xwpdOv+hxc99LLxI5xn6bqPzDVe5Pt38lvz61UD+
/ZNcz5qeJT96CPenL+a+9POkl/E+6WWU4OcaVFXITwxF5C9ew/W11jzyxb7h
PtnUSNLjb6+Qv3OJLvk9DRaQfp87inyKk1eRb9Gu4xTT+09MyW+3dD75767z
vsGLdQ+Yb6xtDfnIorh/LJz6EvCujPUlMIn3JTK0F7Dzb/dc6DycGe9LXBtA
57XWnabzW8u4j/T+dzp39DGEziFJ7qd+yBp5Oj8zZQ6dp1nC+yfLj9L5EAUF
fl6E91sqiuj8Qyr1ZzCT+/btBeTv9+9Pfv9iNernuGuSf92G+9lNeP/Hk/pF
+Ir6RbiF94u+x5PPWDqOfMdKvL/UdIX8svszyT87voX6Udbx5PvUiSMfqPF8
6l8VDCP/4uF+x5ifcSPvg6GCBPPh6ceQL+/bcPLjGY/fdWjp9ijQnfx1kW/S
GyhdPaF0uX0jPE9df+3P+wzwCH12W21KFGyMX9VfuZNvuW3e+WXWaAFcWnwt
8NClNCgwELnU9awD/3GjepW/EMAkryVmKfr58OB7VbiSWg1gi+4H+8B0GP3M
1S1ZUAomfQNbvgaKodd45woos4SuojnzZnmIYKNVXeK1rjXwWu9ZdEVfAdq6
iA5uP5oHh09ecs24VwOrLs1z+H5OgNutr+368T0Z1s4Vemoo14HRwIcnl6/P
xD+HPG0fPQ8Hy66RubKLG2Bbj37WP49Fo/K4Zb37XvOFfev29VO3a4TVggML
n9h7Yn3OyUVz7VzB6XaG39+5ibryFr8rx69j5SUMMrjnALOXGpr87f+7G2T+
ueCQCwfeu2Ym984CyaONG8d1q4P2x2+6h3QpgUfZY5ZffFgEQ9Md196KqYL6
HecrA48VQ0vRpeOHSsrAs+LNVeemMnD4EP9L3joLanKMLq2wr4a1cWuWfX8n
hIZ73eV7SfiCTfJuuYARteBslvKhtbkUTum/kfStL0E164cP7AaVgp/ZO72t
TyvBYetvQ1tnATYO3p62sjQLPhxRXp2qUguLrJNyEhKS0e6tebT6yng4fH7s
xvIbDZA4tlJ5/cZ3uNq647jup3BIHF1gese7EdZ237HbYao15rx3iu2z+QNs
O25v6ljSCCOupF8c3FcE37bP2r1pVhmA5JcraRNEUOSnvFp7pBBEmuO/hVhX
wQXPTVPf3hCA4Zw5uX/cc+HF2vgz5ypqIWbwmKD5j7Ngku/qmh46H+B34nhI
fdQAcs9O5Rz8mg5Jmfmr/lwX4o2SVyqSr4Ww9sjTYc/lysH98oku7fJ5KNji
UV4nkw8dtycv/zvv8xl5ZGiQdAwarfTxd61Og+/HfG/fOtOpo+qtYnfWPEeJ
52Enz01LgI7oNJTRbYS2TRHqgqNloLxG9FNRvhpmNyaPxaFpsLDau6XVqBC+
Tfr8Zm5n3Ey4Nuree4NYONhw78wJXwTd5IHdpxl36v2bKz3GCSJgwe/fx4ts
hJjpZDHmop4QQo9e3pelVw4m77MqdUZkYp+Q7qemvBbATD+JFxHGteAec6Xk
+ukQLFDKEzfZZ4Hc4GTj47INMPFZpmb3ASIQyycI7JfWQNb3Iep7Y99DQ8cY
ne6SJfh5QL8w1aklYNcrrHXfvCrIWnBrlGBoEu4XKMitqcoH1zX+uSsO1v0j
fxYcdXZVd8nFWdZf1+z9lQcypzfDqt81ML2jNvO5Sw2cn1akf2BTGk5oMK+U
MC+B7z+LZ8/t1wCBP0bGtvRIR4PVGy7mVidCgK7plICJDfDU/nV9pmUnH44s
SErUCITu8lEG6+PqQFVtwqYJpQX4Qn68gV/iv//3HJxuedw3TapHp9VHUseW
5uDxXV02eSwMgKXV8SbDzjXgDR/Dxfp909BxtNXyBrdP8FgzywZl6nDs5AQL
hU4+cy88YqnRfQEUlKnvqIwvQ2Xdszbnriejv/e0A2slq2HOid2e/rPzcJHU
H72e1Z/w1vEnD7sNqgfPtuIdya01YGSa2bP9XiG+fL+yx4sVmfBY8fPH8jm1
cGjDS7OYeaXo9NpfvNomEhpLdS99TqwGi24m8oJRnXpn3old9vX+ULy158GW
xWXgXKOu2XJDjJfGHK31qPlnf8icn0biWX1qsGpMsUS/bSIsLag9su/MRzhc
2xCSPLcWj+U0mt9LLcbRch/c4yo+w4rgTMGrIZ14fGREwoPqApxutnm89KZC
GC2rvMklWohKFxXlWnTy8ZLUlOCqo1Uw7ODhhkErs3Go1tBeiUXZCG91o87I
14FMgHTp8/YqmNC2Kze/pgxN/N4E1GQkgXqifqT0xQpozzgQ1m5YhSoWVYeb
ReEgvnVvh2XfUjBYVp/e8agWny/rlfgiOACqvZf2Pq2cBG1xm+4oTGzEBTkv
G/r7+8K98jcvnr+twrcjhXpXL5XhlxL9p6ETM2C0dLvQ9lgFJpw1PPdcTYg5
ZseqjY+Ugm9j2gKVV0Vo4dY08PuJInSy6f5zj2Y1ODbf1JlslIb9BqlPunY8
H9fc7rV49NQ6WIODK/MUy2CR14WRv6yqMdtvjNJUq2RY/KvR+4hGIXxZt+js
vhV1+Fp59Kg7idHwaP7DjslHE6Cr6gKjUplGTFB/9ShHJQJMkwaqW/QVocXo
2qHj9gqxXsoh3Ky6DCZP8rkT9jQXh/cZaBRaWIDjKuc8PNKZl5+9IltORH7C
wnzL4tfCHJz4TtveY0s9uBwYN359swAkWwTFelK1aHY7vXJHbhbM84nTfr40
AVp7//FZMLQBT0U53FiWkw4jV+qPUX6bjv6lzWB+Kxtdx90A9ZQ68L0mTtuG
IXiusn/hA9U01J03pfu0mAbYdOfI6SvuSbDFMezblGYxHhy2JUJlnRCM5w9z
VB7zGrfvmut5wCkCoxI2jtvr0/iv824OzUfhKs1LsbA39X9O8XNrH8fSObY5
vO904gmdh5Ti5yOP8XORCqbNeyRTsmHdivHaUr0bYNG1Tb7G/x9z0mo+R+w2
keaKw2L+7+Z9//ZzGT5fHKFC88azfM4Yx+eySnxOq8Xnnv90n800v4SWSJo3
um2kOeM/fd+Pz1Pn8/lq3v9w/880v8RXMTQvXfQ/3P93CYsHSNJi8QCqnyke
NC+w+MHrz1j8wA0eP58TWLzB+QIWb5DA420zxSeoCVh8QpoixWeuL4tn7N2H
xTPsjKR47rGfxT82UPyDLY//B89ZvkCgkOUL5AZQvmRPZfkF/j1ZfsHVCsqv
1ASWj+BL+QjzZSkfef7in0ksf2H6HMrfnT9ZvqPcepbvIDeR8l0UzuoDulB9
gAO8PtyrZvUE+o5m9QSMLaieODez+gOhXqz+QM59qj+1I1i9gi3nWb2CEFOq
VxOovoEn1TdYJKL6lujF6iH2jmf1EHrkUj1Mp/qJp6l+QjKvn/6fWb3Fk5ms
3oLrLaq3Zm9YfUbpn6w+Qxdfqs+xhqyew5pFrJ7DxQCq5yulWP0Hn+us/sMm
Xv8nBjG8gA8nGF6AlSnhhbSY4Qv0K2b4ApGjCV8sCI/gMuEROAgIj/4p3u4Q
3mEJ4R14cbwTET6iPeEjOHJ8tCc8xV2Ep7DXn/DUiPAXk80Y/kLoO8LfIxcY
XsPsIQyvoego4fUbEcN3MD7A8B2MOb7rz2V8AJQ1GB8AnQjiA4+rGH+AKH/G
H+AA5w//9Fz/9vMPYxj/wUNTGP+BWM5/4okv4UDiSzA0ivjSgl+MX+GyVsav
4OIa4lcxfxgfwxdTGB+DO03Ex7ZvZ/wN3I0Zf8N9F4m/1U1iPBD0UhkPxBMb
iAeq/GC8EYy7M96IP/oTb7S/wuozHqb6jL5XqT7vJv6J8cQ/Ma+V+OcpVdO/
fBVkZzC+ijv6E1+V92P8FhYEMX6LNa+J35YQHwZZ4sOYxvnwiErGn/EK8Wf0
vEH8WYn4NvZXZXwbM8yIb//YzPg5rlnN+Dle+Q8/X8/4PAT4MD6PUjHE519M
YvwfNNYy/o8JR4n/p51iegFyNzK9gNutSC+4ZTN9AX9Kmb7AQwdJX5x+zvQI
DkliegSHcD3iMovpF9Rbx/QLTuX65TTpHWwhvYOLXpLemXyV6SO8r8f0EX7o
S/pouMW2v3oK1j9iegoruZ76PY3pLzjzhOkvvMr11wZzptcgwJPpNUy8QHrt
wRqm7yBRkuk7lDtB+u7zHqYHYYgt04NYeIX0YEgI048ol8T0I768RvrR7i3T
m3gml+lNPMX1ps82pk/xbAnTp9iT69M9DkzP4ugcpmfxBNezJ4yY/sUsP6Z/
8fUh0r/SG7f+1cuQV8j0Mkpzvby+nOlr8G5m+hotuL52l2d6HOLvMD2ObWtI
jxv/sfur32H4OabfcZgE6fflZkzvQ4MF0/v4R4P0/rBtrD8AW51YfwCzeH9g
qcjpbz8BT5azfgI+saR+wtMO1n9Ajces/4CbJKn/sEeR9SuwvzfrV+Bk3q9o
W8P6G6iwlvU3MJf3N8blsX4I+sayfgi++kT9kNXbWP8EJ45i/RMcu4r6J6dJ
74D5GqZ3wJbrnX+qM+7dBy33ly7Dtn5vWo75iCFkzQUYPNoOdCXY53CWPkdV
/vlX0/OPj9hEQFtG6P7gMH+4FHZs6i6vRthnfdo9WjsNnmWMvXhoCYJVwPbC
D28bACaqTh5klAsFlwImT5JIhMdd3Wy7ddTBQk9rqeBEAYwpvWEsep0FW77W
TldXroUDqqnH3vTPgyph7+Bf+wtB5dijrjm9a+BIgaLKcaMkCFu+JuniWSEM
8F/Ut6ZADOVnNzzO/JKHz7d1fBV55sNnxe65XhY1ELLVY/BqFwE6Xd5aJTZO
B5WRoTmPImshL3eYYrNuDuoN89pdPCAWbgXI3lS4UQ+fu2mkOB1Jxndrhz1V
evEBDmlaeXh1b4Tle22GT4RQHCUs81m55SXENHyK8opphFd2sSoTfV0wwm/7
0Um+LvDHMrL32u+NEHBNXbNsRA6sOrp8/pmqDOgy58WTyqudPGeFfrnQsAjM
G6OmXSzujCPLvNYF/cQwRy/pjvz1EuiiJp06PFEI37+ePWTcyQ/uzbcQXWwU
wJnt5j1bJlbCr5yIGQ/DRGBh1xDxNiEFVlo4wOJ4Max+9d1FZ4MQnj2d3Fbm
UYK3A8DFt6AUuhuq9P84phKklO6tnG9XiIV95z2v6ZIHFn3mmOf/EUPP4kW3
Hb9m4vW7UosqTqTC5tOei+ftroeDFzYbzO2IxhWNM55Wd0TDk75KcrdmNYLb
VkMH0eaXaGivnd6oFQrG/cxE3p37oNHqG+eULoS0FYPP5HqIwFF2ya7PzSL4
3ravrDFBCMnp1xvfGFdC4MKHNbvOFoJRzzjFwO+FcG9rTWzXLTVQaFh66sb3
bFhQfEVSOjcVgr0arTc8qofUWa4vGo0yIHXAMFgSIcRRTZarFDeJIKerzefq
tWUw1umAMDKxAJ//SRkZl1wA74QBOiMXiGGq8adEpWOpGNvzyjLdlkzY3F7w
ZUznc621MRSKPD7gh3GvQrYcSYarkb0fv+l8v1tTMhZqp5fB7xvKhwf7V0He
kW4mDyPSwMSkqGqdZCmsM9s+dcTIWgi9Hd6abvsJVhmua9xTnQ5H/exmxhxu
gOYTT+2bFkWCfsvGTM9NIlzVcFlucYQQFIrsxcc615n3NOimfbc8NDlpv/HU
o05dXTrnRMFvMdx1OXl264BYHKXqbK2qlwMbTJ+tkOuMw/bF9huTckUgMj+2
6el7MSzoFS1//+EH6DeqEZ0n50J1eKrH65hOvvuhSEttpB9cL/gSm1VUig+W
hfbu6lECw8+c27B/dCVcll9/8aBJOrqaxk2Y6yIAna6tpy064/+R0H7urpf5
uFRjY/SGL3lwvG/oBu/OfJmZqyvs/UwM+40Cjk45k4ajMmsNlm/q5MthXkPU
rtZD/Mid+4Ir0jA89Onu0WMyIO7H5rSwBQ3wKeSZ597hmbiu+vvHiTkRkNrU
y/+lez2M/qlRnZuSi83iU5qL5/wX/92hGlXDyUcbcOjLPTr7i9PxhdPUwTY6
kSD7UH5ntX09dnxfELIzIRV9vB6/eX06A/YrKLzSTBFjllq+fmZoCnab4roz
dYUQRDnBj1eeE+KD/QovTp/p5NegqWPTWU9KEqCyyroG+i0Psx14shCttVsu
j7HIhoxvn4KT99TC6pMlNYGLS1A6q+3PhexYiH+/xeZxlxo4vWJez/4nRXjY
78P8rhYfoMl9S/dY50oIejNy3yC7SryYcF8v69k/+4qj+4QJPr8Xo7KEXPu1
XBF2iASBm+w/wNUq20/pI2vxdvly01GdfN9b1micQWcc3l/VK/aHXg1+Hnb1
0vAvhfgmNzJHXJsNU29f2qqlXonLz9ZO2S4W4P0fEu3qb0RwbNB+l/yDhZi5
Y26PU/0641E5ofuQzroadWS8w4VOnvsxxru0wLoMbbuUzjYKTIVb1dqLmww7
1z/fYP3I/ZUYrqCcEjAvCu7aLvfcbCQCmZdfdZTbxRh/fHD9+xsfILay/4qt
hbng6lwt+92lHmM/Ke7ZNOM11Kre/mDmX4Xt67NX6aSX4XB78x2Dw9Ng92KX
jv5mlTh+3FvrJZ+FuPj8Ndy3uxBcM0fNn5YvxFsvVG5E3yzBOwuWme/TrwBl
WfURr99mYf62P1O0kgS41evs2p0TauFufdi0qTZlsK9XxPYZktU4Yt2lR5c7
12//Rv9w67IS8L8wQtlJvxYN3nRb/yUrFn5//PVg28hMiDmKVvnQgO4K9yYF
ZUWA5UGXJeN8RRhp4pmelC3EFTOUH76sFIFXdW/L4q8CTA0NnSh5ugjz5ubb
aXQXQ8s3qz7JvRPxmLxPUMD5XBzvMzL94J86kHjYRanyRCE42u+7PMmmBqeY
zbra+2Y2KM1SK75XnQZHQ/qMGne1HmeEBmRHymWA6ELVo0sNGdjFYFqL0agc
bIBXK8+Z1sEpqbru6ssRBSdWFZYsSsOBZx4k3ejE0/TIgQvLz6RByHlx+Rxn
MSYGbl8m6tTdjy/u8WsL80dLnxnvIm0i8FvV2fxtnbg8O4p9DnpW7HPYUU2f
3wxk98HJxuw+IPOR7nNkLftdaNnPfhcc+e/Wn2PrBLPdbJ1weSGt0206ey7M
oueCohB6rkm2bB9wiAPbh846SvtwuYPtG8wex/YN2rxo3/zFbJ/hFO0z+PJ9
3mnI3gvU0XuBpbPovRTSe8QIeo9wdyy9x2R/9t5RQO8dXgbQe9egOMFXFCeQ
tJbiZJIMiyvobsDiCiQ8Ka4qKA5htw+LQ7itRXGI2ixuYa0Si1vowuO2kOIc
/CjOIcOB4vwc5QX6U16AdhzlxSzKI9xEeQRXT1Ae/ahieYfLtVjeQTDPuxGU
p/guluUpSHaUsDx1lWR53fm+WF5D9QTK630WrA7AcRNWB+AirwNeK1jdgIsj
Wd2An7xutFewOgM/K1mdAVU5qjN/qC5BYXdWl6BVSHXpn+qYL9U9bKe6B/d4
3XtNdRJtqU5CCK+TCVRX8QzVVWjOpLq6jOow9lrJ6jDk8zo8NZfVbbh6jNVt
mK1FdbunPKvz0HUeq/PwiNf5hXYMF0Cj+8K/uADLvAkXJAlH4K4PwxGw5Djy
38KpSMJB3EM4CFkcB9sIN3FvMMNNUBUTbhoSzmJvWYazsDmMcHZSDsNlPHiW
4TLIZRMuy2cxHIc8RYbjeHkI4XhvKYb7cOcsw3080oNw/0Q+4wkQDownYMZ5
4gk6IxmvwIXIeAWO4bxikw7jIehJPAQ1exIPmfue8RZQmc54C2pfJt7y2I7x
HJh3nPEcPCAinnOwlfEiCKlnvAh9C4kXTd3PeBQi8Sg8w3nUO+JdqE28C7Vu
Ee/6QTwN9xNPQ62jxNMWOTNeB8umMl6HThHE6zzOMR4IiT0YD8RQzgNbHzHe
CEntjDeiWjnxxmmDGM+E+82MZ+L0DmvGMw/kMl6KU7wZL8U0zku1ejAei0N0
GY/FnwbEY+OJ9/6fuusnlOEwjuM4F02L27RE2QEn/fop5kBP2YHIwYEwN8PB
xbLSDhSy1ZS/JaEmLNlh7bByWT45SDuI4iIHxYpo2uQyLuzzfa67fg7P5alv
7xeC0r2wuKR7m/PsZKx1s5P//1k62e5kVytzg12NqO7q4Bw7XEU+2OEI6Q4f
uGO3K98Cux0vPul2ax07X3VY2PlYtkrnd+7TBcpI0AUIeMQFE9t0BHYCdAQc
MXFEaTvdgfpRugNn2h3mIJ2CKoNOQdO3OGWsj67B9Cddg+eQuKZhiw7CxSQd
hM0WcZAZpptU9pxuQk676XCVzlJhI11wFt4z4qzd37aCy1TUS5dhRrus/IaO
U7c2Og6OhDiux033KY+f7kO+WtxXMksnqsshOhHQTnzN0ZVwdtGVaNWutBt0
KK6f6FDUaoceRehW9KbpVmS/xK0jjXQuUut0Lsq0c/1huhhTj3QxVuLi4vtT
OhrJFB0NMymOLnZPDipte8f9Gbzll+I17gcMVxhX4ycxtSi78v5wV/N6L/bO
Hzq6LN4=
     "]], {}},
  Axes->True,
  AxesLabel->{None, None, None},
  BaseStyle->{FontSize -> 14},
  BoxRatios->{1, 1, 0.4},
  DisplayFunction->Identity,
  FaceGridsStyle->Automatic,
  Lighting->"Neutral",
  Method->{"DefaultBoundaryStyle" -> Directive[
      GrayLevel[0.3]], 
    "DefaultGraphicsInteraction" -> {
     "Version" -> 1.2, "TrackMousePosition" -> {True, False}, 
      "Effects" -> {
       "Highlight" -> {"ratio" -> 2}, "HighlightPoint" -> {"ratio" -> 2}, 
        "Droplines" -> {
         "freeformCursorMode" -> True, 
          "placement" -> {"x" -> "All", "y" -> "None"}}}}, "RotationControl" -> 
    "Globe"},
  PlotRange->{Full, Full, All},
  PlotRangePadding->{{
     Scaled[0.02], 
     Scaled[0.02]}, {
     Scaled[0.02], 
     Scaled[0.02]}, {
     Scaled[0.02], 
     Scaled[0.02]}},
  Ticks->{Automatic, Automatic, Automatic}]], "Output",
 CellChangeTimes->{{3.7456424685938077`*^9, 3.745642477094401*^9}, 
   3.7463288691049037`*^9, 3.746329966657751*^9, {3.773453565869217*^9, 
   3.773453597643029*^9}, {3.791103781159379*^9, 3.7911038075125537`*^9}},
 CellLabel->"Out[42]=",ExpressionUUID->"4acf17fe-6e8d-4d29-926f-5f17ce7f5b2d"]
}, Open  ]]
},
WindowSize->{775, 561},
WindowMargins->{{Automatic, 87}, {9, Automatic}},
FrontEndVersion->"12.0 for Microsoft Windows (64-bit) (2019\:5e745\:67083\
\:65e5)",
StyleDefinitions->"Default.nb"
]
(* End of Notebook Content *)

(* Internal cache information *)
(*CellTagsOutline
CellTagsIndex->{}
*)
(*CellTagsIndex
CellTagsIndex->{}
*)
(*NotebookFileOutline
Notebook[{
Cell[CellGroupData[{
Cell[580, 22, 269, 4, 28, "Input",ExpressionUUID->"ab0d3982-72c1-42b3-8eb1-2182bb87f8d1"],
Cell[852, 28, 448, 7, 32, "Output",ExpressionUUID->"772201e9-f6f3-4d56-8690-e2bd9a9d725b"]
}, Open  ]],
Cell[CellGroupData[{
Cell[1337, 40, 322, 5, 28, "Input",ExpressionUUID->"0f5da4d4-8bb5-4fee-8fc6-3f83fb8af9a5"],
Cell[1662, 47, 372, 6, 32, "Output",ExpressionUUID->"b17c3e2f-7bfe-4f80-8b36-41c2ebf35ca3"]
}, Open  ]],
Cell[CellGroupData[{
Cell[2071, 58, 270, 4, 28, "Input",ExpressionUUID->"bcb175b3-46ef-4c90-9921-79a5a96aa8c1"],
Cell[2344, 64, 307, 5, 32, "Output",ExpressionUUID->"7f381070-5fb9-4de5-813c-401ff61ec34d"]
}, Open  ]],
Cell[CellGroupData[{
Cell[2688, 74, 242, 5, 28, "Input",ExpressionUUID->"2dbc6487-8402-47c0-98d8-a092db35407f"],
Cell[2933, 81, 375, 6, 32, "Output",ExpressionUUID->"b5ddf4a1-3571-422e-b8bc-7b76a2d6ac86"]
}, Open  ]],
Cell[CellGroupData[{
Cell[3345, 92, 195, 3, 28, "Input",ExpressionUUID->"6ae784b3-8245-4491-9888-7538dd3f4db1"],
Cell[3543, 97, 396, 5, 32, "Output",ExpressionUUID->"1d0c5012-921f-4547-ab58-03c995d9b5cc"]
}, Open  ]],
Cell[3954, 105, 3235, 81, 175, "Input",ExpressionUUID->"4e09ef69-1f13-4352-b068-37792698467f"],
Cell[CellGroupData[{
Cell[7214, 190, 514, 11, 45, "Input",ExpressionUUID->"051c123b-14c0-44f6-9f4c-e45715636c36"],
Cell[7731, 203, 9365, 237, 92, "Output",ExpressionUUID->"24f8e367-ca7d-4f18-a307-a4ff2e2e2341"]
}, Open  ]],
Cell[CellGroupData[{
Cell[17133, 445, 209, 3, 45, "Input",ExpressionUUID->"6b420605-755e-47d0-8f82-792183c34318"],
Cell[17345, 450, 9633, 245, 106, "Output",ExpressionUUID->"cb188ac5-c976-4b2c-8491-01f5c9766edd"]
}, Open  ]],
Cell[26993, 698, 1398, 42, 82, "Input",ExpressionUUID->"7b1e745b-b517-4d0d-b8af-27ca19d40859"],
Cell[CellGroupData[{
Cell[28416, 744, 357, 8, 45, "Input",ExpressionUUID->"f1ff9473-3117-4785-8e9a-c099b63e6903"],
Cell[28776, 754, 8946, 231, 92, "Output",ExpressionUUID->"85253371-4d1c-4b26-9836-c6657c233cba"]
}, Open  ]],
Cell[CellGroupData[{
Cell[37759, 990, 209, 3, 45, "Input",ExpressionUUID->"c9190097-4766-4bf1-b91e-208a49425e29"],
Cell[37971, 995, 9363, 240, 106, "Output",ExpressionUUID->"fa39a352-0084-4511-80ae-d54affdeba62"]
}, Open  ]],
Cell[CellGroupData[{
Cell[47371, 1240, 264, 5, 45, "Input",ExpressionUUID->"abd10442-b833-45ff-845e-cddbbf646dee"],
Cell[47638, 1247, 8997, 230, 92, "Output",ExpressionUUID->"024daf5d-39e1-4c43-9191-cdb539a7fa02"]
}, Open  ]],
Cell[CellGroupData[{
Cell[56672, 1482, 235, 6, 45, "Input",ExpressionUUID->"bc83173c-913a-4d9a-ae04-ad027b126910"],
Cell[56910, 1490, 2835, 40, 147, "Output",ExpressionUUID->"4af7d1b8-d6e5-4b17-85e3-355047675d74"]
}, Open  ]],
Cell[CellGroupData[{
Cell[59782, 1535, 215, 5, 45, "Input",ExpressionUUID->"b1072797-b4db-417e-b07d-940f4d58efd6"],
Cell[60000, 1542, 7047, 115, 432, "Output",ExpressionUUID->"0ebadbd7-53d2-4898-bca8-c24fc954bb33"]
}, Open  ]],
Cell[CellGroupData[{
Cell[67084, 1662, 293, 8, 45, "Input",ExpressionUUID->"4343ef21-393d-469f-9aa9-17db8c750a41"],
Cell[67380, 1672, 7693, 119, 687, "Output",ExpressionUUID->"73397bf2-aab6-416e-83e3-c088efbf449d"]
}, Open  ]],
Cell[CellGroupData[{
Cell[75110, 1796, 187, 4, 28, "Input",ExpressionUUID->"afaf72b1-7f59-4def-a7f6-400ff2a0f8ed"],
Cell[75300, 1802, 7727, 119, 706, "Output",ExpressionUUID->"6779c90a-4524-425b-9b59-bcb743649bb7"]
}, Open  ]],
Cell[CellGroupData[{
Cell[83064, 1926, 226, 4, 28, "Input",ExpressionUUID->"ad008ee4-9c66-4213-a453-b48d632e79dc"],
Cell[83293, 1932, 6868, 115, 432, "Output",ExpressionUUID->"6acb240c-8ed5-4bde-a640-236f004455a1"]
}, Open  ]],
Cell[90176, 2050, 1230, 37, 64, "Input",ExpressionUUID->"c1fabd6c-8696-432e-a586-98eed9c15e52"],
Cell[CellGroupData[{
Cell[91431, 2091, 508, 10, 45, "Input",ExpressionUUID->"a204dd73-c802-419c-bfd7-a4220815f1fd"],
Cell[91942, 2103, 8066, 158, 546, "Output",ExpressionUUID->"ac96850e-7b51-4112-b3bc-99d9161cdcff"]
}, Open  ]],
Cell[CellGroupData[{
Cell[100045, 2266, 216, 3, 45, "Input",ExpressionUUID->"cee77883-e862-4ef6-95d2-5a5d943ee456"],
Cell[100264, 2271, 6386, 95, 283, "Output",ExpressionUUID->"6e7ed068-06ba-4c38-8871-683997268ec7"]
}, Open  ]],
Cell[CellGroupData[{
Cell[106687, 2371, 561, 10, 45, "Input",ExpressionUUID->"ff279527-ab88-4d51-a682-282e2a4d1d04"],
Cell[107251, 2383, 174525, 2897, 288, 79053, 1332, "CachedBoxData", "BoxData", "Output",ExpressionUUID->"ccab726d-dc0e-4864-a022-af29369fc0fd"]
}, Open  ]],
Cell[281791, 5283, 1230, 37, 64, "Input",ExpressionUUID->"86efaea4-4cb7-4ba1-a6ba-c5c09b3465b0"],
Cell[CellGroupData[{
Cell[283046, 5324, 389, 9, 45, "Input",ExpressionUUID->"f2b05e9e-1560-41e4-a65b-953056c4fccf"],
Cell[283438, 5335, 7896, 156, 546, "Output",ExpressionUUID->"45e74853-1f0e-43d5-be70-7b23e1925e74"]
}, Open  ]],
Cell[CellGroupData[{
Cell[291371, 5496, 268, 4, 45, "Input",ExpressionUUID->"33154ec6-661a-4b0f-ac6f-3c78c2a4a62a"],
Cell[291642, 5502, 6395, 94, 283, "Output",ExpressionUUID->"2e468762-b52f-43c4-9a74-1d8354952653"]
}, Open  ]],
Cell[CellGroupData[{
Cell[298074, 5601, 510, 10, 45, "Input",ExpressionUUID->"fd611ea3-8cd4-485a-8f7a-e66799d3915c"],
Cell[298587, 5613, 77735, 1314, 324, "Output",ExpressionUUID->"4acf17fe-6e8d-4d29-926f-5f17ce7f5b2d"]
}, Open  ]]
}
]
*)

(* End of internal cache information *)
