# Supplementary material for: Quantifying the spatial pattern of dialect words spreading from a central population
Source: J R Soc Interface. 2020 Jul 8;17(168):20200335. doi: 10.1098/rsif.2020.0335 (PMC7423420; doi:10.1098/rsif.2020.0335)
Supplement: figure 2b,c(2).nb [file rsif20200335supp7.nb]

(* Content-type: application/vnd.wolfram.mathematica *)

(*** Wolfram Notebook File ***)
(* http://www.wolfram.com/nb *)

(* CreatedBy='Mathematica 12.0' *)

(*CacheID: 234*)
(* Internal cache information:
NotebookFileLineBreakTest
NotebookFileLineBreakTest
NotebookDataPosition[       158,          7]
NotebookDataLength[    412798,       7523]
NotebookOptionsPosition[    407416,       7422]
NotebookOutlinePosition[    407772,       7438]
CellTagsIndexPosition[    407729,       7435]
WindowFrame->Normal*)

(* Beginning of Notebook Content *)
Notebook[{

Cell[CellGroupData[{
Cell[BoxData[
 RowBox[{"m", "=", "15"}]], "Input",
 CellChangeTimes->{{3.745554561871925*^9, 3.7455545662097816`*^9}, {
   3.7456393410811906`*^9, 3.745639343114813*^9}, 3.74632979792931*^9},
 CellLabel->"In[1]:=",ExpressionUUID->"ab0d3982-72c1-42b3-8eb1-2182bb87f8d1"],

Cell[BoxData["15"], "Output",
 CellChangeTimes->{
  3.7446789477591057`*^9, 3.744680079169492*^9, 3.7455545687881083`*^9, 
   3.7455571237096505`*^9, {3.7456393245813117`*^9, 3.7456393438365717`*^9}, 
   3.7456422012071185`*^9, 3.746326114872802*^9, 3.7463282736736917`*^9, {
   3.7463297935709105`*^9, 3.74632979846042*^9}, 3.746330438287134*^9, 
   3.773454226174979*^9, 3.791103965340891*^9},
 CellLabel->"Out[1]=",ExpressionUUID->"dfde0d9e-6d64-4f66-b419-e6d856321811"]
}, Open  ]],

Cell[CellGroupData[{

Cell[BoxData[
 RowBox[{"l", "=", "15"}]], "Input",
 CellChangeTimes->{{3.745554575020691*^9, 3.745554576911469*^9}, {
   3.7455571186007824`*^9, 3.745557118882105*^9}, {3.745639330897174*^9, 
   3.7456393467707243`*^9}, 3.7463298002880545`*^9},
 CellLabel->"In[2]:=",ExpressionUUID->"0f5da4d4-8bb5-4fee-8fc6-3f83fb8af9a5"],

Cell[BoxData["15"], "Output",
 CellChangeTimes->{
  3.745555969590093*^9, 3.745557121272971*^9, {3.745639324759819*^9, 
   3.7456393485815573`*^9}, 3.745642203241478*^9, 3.7463261159819794`*^9, 
   3.746328274657835*^9, 3.746329800866043*^9, 3.7463304397711887`*^9, 
   3.773454227034156*^9, 3.7911040165007243`*^9},
 CellLabel->"Out[2]=",ExpressionUUID->"d03de135-adc3-4982-b5ae-927b6f0d421a"]
}, Open  ]],

Cell[CellGroupData[{

Cell[BoxData[
 RowBox[{"c", "=", "110"}]], "Input",
 CellChangeTimes->{{3.74632656061808*^9, 3.7463265678038864`*^9}, {
   3.746328201799619*^9, 3.746328210016513*^9}, 3.7463298030374556`*^9, {
   3.746330442833026*^9, 3.746330443145403*^9}},
 CellLabel->"In[3]:=",ExpressionUUID->"bcb175b3-46ef-4c90-9921-79a5a96aa8c1"],

Cell[BoxData["110"], "Output",
 CellChangeTimes->{
  3.7463265685224276`*^9, {3.7463282026275473`*^9, 3.7463282104850764`*^9}, 
   3.7463282754232817`*^9, 3.7463298035216928`*^9, 3.7463304434890685`*^9, 
   3.773454227737117*^9, 3.7911040184845977`*^9},
 CellLabel->"Out[3]=",ExpressionUUID->"19ab2fb2-9bd3-4ca7-8337-228f6687cabf"]
}, Open  ]],

Cell[CellGroupData[{

Cell[BoxData[
 RowBox[{"n", "=", 
  RowBox[{
   RowBox[{"m", "*", "l"}], "-", "1"}]}]], "Input",
 CellChangeTimes->{{3.7455559762783813`*^9, 3.745555982216434*^9}},
 CellLabel->"In[4]:=",ExpressionUUID->"2dbc6487-8402-47c0-98d8-a092db35407f"],

Cell[BoxData["224"], "Output",
 CellChangeTimes->{
  3.7455559830446777`*^9, 3.7455571266943693`*^9, {3.74563933862665*^9, 
   3.7456393568261223`*^9}, 3.745642204568023*^9, 3.7463261168098483`*^9, 
   3.74632827786021*^9, 3.7463298063491287`*^9, 3.7463304450237675`*^9, 
   3.7734542284400744`*^9, 3.7911040199998674`*^9},
 CellLabel->"Out[4]=",ExpressionUUID->"92719bdc-bb28-4fa1-9638-b7c81ed8b3c7"]
}, Open  ]],

Cell[CellGroupData[{

Cell[BoxData[
 RowBox[{"a", "=", "0.1"}]], "Input",
 CellChangeTimes->{{3.744680083435646*^9, 3.744680084670151*^9}},
 CellLabel->"In[5]:=",ExpressionUUID->"6ae784b3-8245-4491-9888-7538dd3f4db1"],

Cell[BoxData["0.1`"], "Output",
 CellChangeTimes->{3.7446789618598776`*^9, 3.744680085435809*^9, 
  3.7455545817047276`*^9, 3.7455571296321535`*^9, 3.7456393591963916`*^9, 
  3.7456422058187065`*^9, 3.7463261176690207`*^9, 3.746328283952217*^9, 
  3.7463298143675833`*^9, 3.7463304459766655`*^9, 3.7734542291430664`*^9, 
  3.791104021530759*^9},
 CellLabel->"Out[5]=",ExpressionUUID->"3431f51b-c08b-406d-aa57-8cd211f6470b"]
}, Open  ]],

Cell[BoxData[
 RowBox[{
  RowBox[{"trans", "[", 
   RowBox[{"i_", ",", "j_"}], "]"}], ":=", 
  RowBox[{"If", "[", 
   RowBox[{
    RowBox[{"i", "\[Equal]", "j"}], ",", 
    RowBox[{"If", "[", 
     RowBox[{
      RowBox[{"i", "<=", "m"}], ",", 
      RowBox[{"If", "[", 
       RowBox[{
        RowBox[{
         RowBox[{"i", "==", "1"}], "||", 
         RowBox[{"i", "\[Equal]", "m"}]}], ",", 
        RowBox[{"1", "-", 
         RowBox[{"2", "*", "a"}]}], ",", 
        RowBox[{"1", "-", 
         RowBox[{"3", "*", "a"}]}]}], "]"}], ",", 
      RowBox[{"If", "[", 
       RowBox[{
        RowBox[{"i", "<=", 
         RowBox[{"m", "*", 
          RowBox[{"(", 
           RowBox[{"l", "-", "1"}], ")"}]}]}], ",", 
        RowBox[{"If", "[", 
         RowBox[{
          RowBox[{
           RowBox[{"Divisible", "[", 
            RowBox[{"i", ",", "m"}], "]"}], "||", 
           RowBox[{"Divisible", "[", 
            RowBox[{
             RowBox[{"i", "-", "1"}], ",", "m"}], "]"}]}], ",", 
          RowBox[{"1", "-", 
           RowBox[{"3", "*", "a"}]}], ",", 
          RowBox[{"1", "-", 
           RowBox[{"4", "*", "a"}]}]}], "]"}], ",", 
        RowBox[{"If", "[", 
         RowBox[{
          RowBox[{
           RowBox[{"i", "\[Equal]", 
            RowBox[{
             RowBox[{"m", "*", 
              RowBox[{"(", 
               RowBox[{"l", "-", "1"}], ")"}]}], "+", "1"}]}], "||", 
           RowBox[{"i", "\[Equal]", 
            RowBox[{"l", "*", "m"}]}]}], ",", 
          RowBox[{"1", "-", 
           RowBox[{"2", "*", "a"}]}], ",", 
          RowBox[{"1", "-", 
           RowBox[{"3", "*", "a"}]}]}], "]"}]}], "]"}]}], "]"}], ",", 
    RowBox[{"If", "[", 
     RowBox[{
      RowBox[{
       RowBox[{"Abs", "[", 
        RowBox[{"i", "-", "j"}], "]"}], "\[Equal]", "1"}], ",", 
      RowBox[{"If", "[", 
       RowBox[{
        RowBox[{"Divisible", "[", 
         RowBox[{
          RowBox[{"i", "+", "j", "-", "1"}], ",", 
          RowBox[{"2", "*", "m"}]}], "]"}], ",", "0", ",", "a"}], "]"}], ",", 
      RowBox[{"If", "[", 
       RowBox[{
        RowBox[{
         RowBox[{"Abs", "[", 
          RowBox[{"i", "-", "j"}], "]"}], "\[Equal]", "m"}], ",", "a", ",", 
        "0"}], "]"}]}], "]"}]}], "]"}]}]], "Input",
 CellChangeTimes->{{3.7446801790853653`*^9, 3.7446801928386545`*^9}, {
   3.744680281283396*^9, 3.7446803018361063`*^9}, {3.7455545962512655`*^9, 
   3.7455549071080637`*^9}, {3.745554980735962*^9, 3.7455550772598104`*^9}, {
   3.745555117310993*^9, 3.745555242464594*^9}, {3.745555528405005*^9, 
   3.7455555539688663`*^9}, {3.7455556068077507`*^9, 
   3.7455556523251734`*^9}, {3.7455558912834473`*^9, 
   3.7455558962057743`*^9}, {3.745639420810617*^9, 3.7456394473885574`*^9}, {
   3.745639513397335*^9, 3.74563952263496*^9}, {3.745639669894642*^9, 
   3.745639715683215*^9}, {3.745639757863569*^9, 3.7456398311950893`*^9}, {
   3.745640069715167*^9, 3.7456400739529495`*^9}, {3.7463257747285104`*^9, 
   3.746325811310486*^9}, 3.7463258517023897`*^9, {3.7463259444884405`*^9, 
   3.7463259696232204`*^9}, {3.7463260484489737`*^9, 3.746326048730178*^9}, {
   3.746327291942611*^9, 3.746327300628143*^9}},
 CellLabel->"In[6]:=",ExpressionUUID->"4e09ef69-1f13-4352-b068-37792698467f"],

Cell[CellGroupData[{

Cell[BoxData[
 RowBox[{"M", "=", 
  RowBox[{"Array", "[", 
   RowBox[{"trans", ",", 
    RowBox[{"{", 
     RowBox[{
      RowBox[{"n", "+", "1"}], ",", 
      RowBox[{"n", "+", "1"}]}], "}"}]}], "]"}], " "}]], "Input",
 CellChangeTimes->{{3.744680183679611*^9, 3.7446801995737033`*^9}, {
  3.7455553852950525`*^9, 3.74555539361502*^9}, {3.7455559900089493`*^9, 
  3.7455559956345706`*^9}, {3.746326069070878*^9, 3.746326107882254*^9}},
 CellLabel->"In[7]:=",ExpressionUUID->"051c123b-14c0-44f6-9f4c-e45715636c36"],

Cell[BoxData[
 InterpretationBox[
  TagBox[
   FrameBox[GridBox[{
      {
       ItemBox[
        TagBox[
         RowBox[{"{", 
          TemplateBox[{"1"},
           "OutputSizeLimit`Skeleton"], "}"}],
         Short[#, 5]& ],
        BaseStyle->{Deployed -> False},
        StripOnInput->False]},
      {GridBox[{
         {
          PaneBox[
           TagBox[
            TooltipBox[
             StyleBox[
              StyleBox[
               DynamicBox[ToBoxes[
                 FEPrivate`FrontEndResource[
                 "FEStrings", "sizeBriefExplanation"], StandardForm],
                ImageSizeCache->{55., {1., 10.}}],
               StripOnInput->False,
               DynamicUpdating->True,
               LineSpacing->{1, 2},
               LineIndent->0,
               LinebreakAdjustments->{1., 100, 0, 0, 0}], "OSLText",
              StripOnInput->False],
             StyleBox[
              DynamicBox[
               ToBoxes[
                FEPrivate`FrontEndResource["FEStrings", "sizeExplanation"], 
                StandardForm]], DynamicUpdating -> True, LineIndent -> 0, 
              LinebreakAdjustments -> {1., 100, 0, 0, 0}, 
              LineSpacing -> {1, 2}, StripOnInput -> False]],
            Annotation[#, 
             Style[
              Dynamic[
               FEPrivate`FrontEndResource["FEStrings", "sizeExplanation"]], 
              DynamicUpdating -> True, LineIndent -> 0, 
              LinebreakAdjustments -> {1., 100, 0, 0, 0}, 
              LineSpacing -> {1, 2}], "Tooltip"]& ],
           Alignment->Center,
           BaselinePosition->Baseline,
           ImageSize->{Automatic, {25, Full}}], 
          ButtonBox[
           PaneSelectorBox[{False->
            StyleBox[
             StyleBox[
              DynamicBox[ToBoxes[
                FEPrivate`FrontEndResource["FEStrings", "sizeShowLess"], 
                StandardForm],
               ImageSizeCache->{63., {1., 10.}}],
              StripOnInput->False,
              DynamicUpdating->True,
              LineSpacing->{1, 2},
              LineIndent->0,
              LinebreakAdjustments->{1., 100, 0, 0, 0}], "OSLControl",
             StripOnInput->False], True->
            StyleBox[
             StyleBox[
              DynamicBox[ToBoxes[
                FEPrivate`FrontEndResource["FEStrings", "sizeShowLess"], 
                StandardForm]],
              StripOnInput->False,
              DynamicUpdating->True,
              LineSpacing->{1, 2},
              LineIndent->0,
              LinebreakAdjustments->{1., 100, 0, 0, 0}], "OSLControlActive",
             StripOnInput->False]}, Dynamic[
             CurrentValue["MouseOver"]],
            Alignment->Center,
            FrameMargins->0,
            ImageSize->{Automatic, {25, Full}}],
           Appearance->None,
           BaselinePosition->Baseline,
           
           ButtonFunction:>OutputSizeLimit`ButtonFunction[
            OutputSizeLimit`Defer, 7, 25829844601406450830, 5/2],
           Enabled->True,
           Evaluator->Automatic,
           Method->"Queued"], 
          ButtonBox[
           PaneSelectorBox[{False->
            StyleBox[
             StyleBox[
              DynamicBox[ToBoxes[
                FEPrivate`FrontEndResource["FEStrings", "sizeShowMore"], 
                StandardForm],
               ImageSizeCache->{50., {1., 10.}}],
              StripOnInput->False,
              DynamicUpdating->True,
              LineSpacing->{1, 2},
              LineIndent->0,
              LinebreakAdjustments->{1., 100, 0, 0, 0}], "OSLControl",
             StripOnInput->False], True->
            StyleBox[
             StyleBox[
              DynamicBox[ToBoxes[
                FEPrivate`FrontEndResource["FEStrings", "sizeShowMore"], 
                StandardForm]],
              StripOnInput->False,
              DynamicUpdating->True,
              LineSpacing->{1, 2},
              LineIndent->0,
              LinebreakAdjustments->{1., 100, 0, 0, 0}], "OSLControlActive",
             StripOnInput->False]}, Dynamic[
             CurrentValue["MouseOver"]],
            Alignment->Center,
            FrameMargins->0,
            ImageSize->{Automatic, {25, Full}}],
           Appearance->None,
           BaselinePosition->Baseline,
           
           ButtonFunction:>OutputSizeLimit`ButtonFunction[
            OutputSizeLimit`Defer, 7, 25829844601406450830, 5 2],
           Enabled->True,
           Evaluator->Automatic,
           Method->"Queued"], 
          ButtonBox[
           PaneSelectorBox[{False->
            StyleBox[
             StyleBox[
              DynamicBox[ToBoxes[
                FEPrivate`FrontEndResource["FEStrings", "sizeShowAll"], 
                StandardForm],
               ImageSizeCache->{53., {1., 10.}}],
              StripOnInput->False,
              DynamicUpdating->True,
              LineSpacing->{1, 2},
              LineIndent->0,
              LinebreakAdjustments->{1., 100, 0, 0, 0}], "OSLControl",
             StripOnInput->False], True->
            StyleBox[
             StyleBox[
              DynamicBox[ToBoxes[
                FEPrivate`FrontEndResource["FEStrings", "sizeShowAll"], 
                StandardForm]],
              StripOnInput->False,
              DynamicUpdating->True,
              LineSpacing->{1, 2},
              LineIndent->0,
              LinebreakAdjustments->{1., 100, 0, 0, 0}], "OSLControlActive",
             StripOnInput->False]}, Dynamic[
             CurrentValue["MouseOver"]],
            Alignment->Center,
            FrameMargins->0,
            ImageSize->{Automatic, {25, Full}}],
           Appearance->None,
           BaselinePosition->Baseline,
           ButtonFunction:>OutputSizeLimit`ButtonFunction[
            OutputSizeLimit`Defer, 7, 25829844601406450830, Infinity],
           Enabled->True,
           Evaluator->Automatic,
           Method->"Queued"], 
          ButtonBox[
           PaneSelectorBox[{False->
            StyleBox[
             StyleBox[
              DynamicBox[ToBoxes[
                FEPrivate`FrontEndResource["FEStrings", "sizeChangeLimit"], 
                StandardForm],
               ImageSizeCache->{97., {1., 10.}}],
              StripOnInput->False,
              DynamicUpdating->True,
              LineSpacing->{1, 2},
              LineIndent->0,
              LinebreakAdjustments->{1., 100, 0, 0, 0}], "OSLControl",
             StripOnInput->False], True->
            StyleBox[
             StyleBox[
              DynamicBox[ToBoxes[
                FEPrivate`FrontEndResource["FEStrings", "sizeChangeLimit"], 
                StandardForm]],
              StripOnInput->False,
              DynamicUpdating->True,
              LineSpacing->{1, 2},
              LineIndent->0,
              LinebreakAdjustments->{1., 100, 0, 0, 0}], "OSLControlActive",
             StripOnInput->False]}, Dynamic[
             CurrentValue["MouseOver"]],
            Alignment->Center,
            FrameMargins->0,
            ImageSize->{Automatic, {25, Full}}],
           Appearance->None,
           BaselinePosition->Baseline,
           ButtonFunction:>FrontEndExecute[{
              FrontEnd`SetOptions[
              FrontEnd`$FrontEnd, 
               FrontEnd`PreferencesSettings -> {"Page" -> "Advanced"}], 
              FrontEnd`FrontEndToken["PreferencesDialog"]}],
           Evaluator->None,
           Method->"Preemptive"]}
        },
        AutoDelete->False,
        FrameStyle->GrayLevel[0.85],
        GridBoxDividers->{"Columns" -> {False, {True}}},
        GridBoxItemSize->{"Columns" -> {{Automatic}}, "Rows" -> {{Automatic}}},
        GridBoxSpacings->{"Columns" -> {{2}}}]}
     },
     DefaultBaseStyle->"Column",
     GridBoxAlignment->{"Columns" -> {{Left}}, "Rows" -> {{Baseline}}},
     GridBoxDividers->{"Columns" -> {{False}}, "Rows" -> {{False}}},
     GridBoxItemSize->{"Columns" -> {{Automatic}}, "Rows" -> {{1.}}},
     GridBoxSpacings->{"Columns" -> {
         Offset[0.27999999999999997`], {
          Offset[0.5599999999999999]}, 
         Offset[0.27999999999999997`]}, "Rows" -> {
         Offset[0.2], 
         Offset[1.2], {
          Offset[0.4]}, 
         Offset[0.2]}}],
    BaseStyle->"OutputSizeLimit",
    FrameMargins->{{12, 12}, {0, 15}},
    FrameStyle->GrayLevel[0.85],
    RoundingRadius->5,
    StripOnInput->False],
   Deploy,
   DefaultBaseStyle->"Deploy"],
  If[25829844601406450830 === $SessionID, 
   Out[7], Message[
     MessageName[Syntax, "noinfoker"]]; Missing["NotAvailable"]; 
   Null]]], "Output",
 CellChangeTimes->{
  3.7446789907610807`*^9, {3.744680090484885*^9, 3.7446801069182177`*^9}, {
   3.744680184992173*^9, 3.7446802007300987`*^9}, {3.7446802846552024`*^9, 
   3.744680305271801*^9}, 3.7455553950838633`*^9, 3.7455555590006514`*^9, {
   3.7455556124303136`*^9, 3.745555624369115*^9}, 3.7455556552786474`*^9, 
   3.7455559011745634`*^9, 3.745555996165804*^9, 3.7455571462589192`*^9, 
   3.745640225474018*^9, 3.7456422107274017`*^9, {3.74632609586757*^9, 
   3.7463261239599667`*^9}, {3.746327317513237*^9, 3.74632732143416*^9}, 
   3.7463282880918646`*^9, 3.746329819302026*^9, 3.746330449711483*^9, 
   3.77345423118943*^9, 3.7911040246394367`*^9},
 CellLabel->"Out[7]=",ExpressionUUID->"3062964c-d4eb-4570-aec8-f034f6066391"]
}, Open  ]],

Cell[CellGroupData[{

Cell[BoxData[
 RowBox[{"MatrixForm", "[", "M", "]"}]], "Input",
 CellChangeTimes->{{3.746326128568304*^9, 3.7463261313020663`*^9}},
 CellLabel->"In[8]:=",ExpressionUUID->"6b420605-755e-47d0-8f82-792183c34318"],

Cell[BoxData[
 InterpretationBox[
  TagBox[
   FrameBox[GridBox[{
      {
       ItemBox[
        TagBox[
         TagBox[
          RowBox[{"(", "\[NoBreak]", 
           TemplateBox[{"1"},
            "OutputSizeLimit`Skeleton"], "\[NoBreak]", ")"}],
          Function[BoxForm`e$, 
           MatrixForm[BoxForm`e$]]],
         Short[#, 5]& ],
        BaseStyle->{Deployed -> False},
        StripOnInput->False]},
      {GridBox[{
         {
          PaneBox[
           TagBox[
            TooltipBox[
             StyleBox[
              StyleBox[
               DynamicBox[ToBoxes[
                 FEPrivate`FrontEndResource[
                 "FEStrings", "sizeBriefExplanation"], StandardForm],
                ImageSizeCache->{55., {1., 10.}}],
               StripOnInput->False,
               DynamicUpdating->True,
               LineSpacing->{1, 2},
               LineIndent->0,
               LinebreakAdjustments->{1., 100, 0, 0, 0}], "OSLText",
              StripOnInput->False],
             StyleBox[
              DynamicBox[
               ToBoxes[
                FEPrivate`FrontEndResource["FEStrings", "sizeExplanation"], 
                StandardForm]], DynamicUpdating -> True, LineIndent -> 0, 
              LinebreakAdjustments -> {1., 100, 0, 0, 0}, 
              LineSpacing -> {1, 2}, StripOnInput -> False]],
            Annotation[#, 
             Style[
              Dynamic[
               FEPrivate`FrontEndResource["FEStrings", "sizeExplanation"]], 
              DynamicUpdating -> True, LineIndent -> 0, 
              LinebreakAdjustments -> {1., 100, 0, 0, 0}, 
              LineSpacing -> {1, 2}], "Tooltip"]& ],
           Alignment->Center,
           BaselinePosition->Baseline,
           ImageSize->{Automatic, {25, Full}}], 
          ButtonBox[
           PaneSelectorBox[{False->
            StyleBox[
             StyleBox[
              DynamicBox[ToBoxes[
                FEPrivate`FrontEndResource["FEStrings", "sizeShowLess"], 
                StandardForm],
               ImageSizeCache->{63., {1., 10.}}],
              StripOnInput->False,
              DynamicUpdating->True,
              LineSpacing->{1, 2},
              LineIndent->0,
              LinebreakAdjustments->{1., 100, 0, 0, 0}], "OSLControl",
             StripOnInput->False], True->
            StyleBox[
             StyleBox[
              DynamicBox[ToBoxes[
                FEPrivate`FrontEndResource["FEStrings", "sizeShowLess"], 
                StandardForm]],
              StripOnInput->False,
              DynamicUpdating->True,
              LineSpacing->{1, 2},
              LineIndent->0,
              LinebreakAdjustments->{1., 100, 0, 0, 0}], "OSLControlActive",
             StripOnInput->False]}, Dynamic[
             CurrentValue["MouseOver"]],
            Alignment->Center,
            FrameMargins->0,
            ImageSize->{Automatic, {25, Full}}],
           Appearance->None,
           BaselinePosition->Baseline,
           ButtonFunction:>OutputSizeLimit`ButtonFunction[
             Composition[OutputSizeLimit`Defer, 
              Function[{OutputSizeLimit`Dump`x$}, 
               MatrixForm[OutputSizeLimit`Dump`x$]]], 8, 25829844601406450830,
              5/2],
           Enabled->True,
           Evaluator->Automatic,
           Method->"Queued"], 
          ButtonBox[
           PaneSelectorBox[{False->
            StyleBox[
             StyleBox[
              DynamicBox[ToBoxes[
                FEPrivate`FrontEndResource["FEStrings", "sizeShowMore"], 
                StandardForm],
               ImageSizeCache->{50., {1., 10.}}],
              StripOnInput->False,
              DynamicUpdating->True,
              LineSpacing->{1, 2},
              LineIndent->0,
              LinebreakAdjustments->{1., 100, 0, 0, 0}], "OSLControl",
             StripOnInput->False], True->
            StyleBox[
             StyleBox[
              DynamicBox[ToBoxes[
                FEPrivate`FrontEndResource["FEStrings", "sizeShowMore"], 
                StandardForm]],
              StripOnInput->False,
              DynamicUpdating->True,
              LineSpacing->{1, 2},
              LineIndent->0,
              LinebreakAdjustments->{1., 100, 0, 0, 0}], "OSLControlActive",
             StripOnInput->False]}, Dynamic[
             CurrentValue["MouseOver"]],
            Alignment->Center,
            FrameMargins->0,
            ImageSize->{Automatic, {25, Full}}],
           Appearance->None,
           BaselinePosition->Baseline,
           ButtonFunction:>OutputSizeLimit`ButtonFunction[
             Composition[OutputSizeLimit`Defer, 
              Function[{OutputSizeLimit`Dump`x$}, 
               MatrixForm[OutputSizeLimit`Dump`x$]]], 8, 25829844601406450830,
              5 2],
           Enabled->True,
           Evaluator->Automatic,
           Method->"Queued"], 
          ButtonBox[
           PaneSelectorBox[{False->
            StyleBox[
             StyleBox[
              DynamicBox[ToBoxes[
                FEPrivate`FrontEndResource["FEStrings", "sizeShowAll"], 
                StandardForm],
               ImageSizeCache->{53., {1., 10.}}],
              StripOnInput->False,
              DynamicUpdating->True,
              LineSpacing->{1, 2},
              LineIndent->0,
              LinebreakAdjustments->{1., 100, 0, 0, 0}], "OSLControl",
             StripOnInput->False], True->
            StyleBox[
             StyleBox[
              DynamicBox[ToBoxes[
                FEPrivate`FrontEndResource["FEStrings", "sizeShowAll"], 
                StandardForm]],
              StripOnInput->False,
              DynamicUpdating->True,
              LineSpacing->{1, 2},
              LineIndent->0,
              LinebreakAdjustments->{1., 100, 0, 0, 0}], "OSLControlActive",
             StripOnInput->False]}, Dynamic[
             CurrentValue["MouseOver"]],
            Alignment->Center,
            FrameMargins->0,
            ImageSize->{Automatic, {25, Full}}],
           Appearance->None,
           BaselinePosition->Baseline,
           ButtonFunction:>OutputSizeLimit`ButtonFunction[
             Composition[OutputSizeLimit`Defer, 
              Function[{OutputSizeLimit`Dump`x$}, 
               MatrixForm[OutputSizeLimit`Dump`x$]]], 8, 25829844601406450830,
              Infinity],
           Enabled->True,
           Evaluator->Automatic,
           Method->"Queued"], 
          ButtonBox[
           PaneSelectorBox[{False->
            StyleBox[
             StyleBox[
              DynamicBox[ToBoxes[
                FEPrivate`FrontEndResource["FEStrings", "sizeChangeLimit"], 
                StandardForm],
               ImageSizeCache->{97., {1., 10.}}],
              StripOnInput->False,
              DynamicUpdating->True,
              LineSpacing->{1, 2},
              LineIndent->0,
              LinebreakAdjustments->{1., 100, 0, 0, 0}], "OSLControl",
             StripOnInput->False], True->
            StyleBox[
             StyleBox[
              DynamicBox[ToBoxes[
                FEPrivate`FrontEndResource["FEStrings", "sizeChangeLimit"], 
                StandardForm],
               ImageSizeCache->{97., {1., 10.}}],
              StripOnInput->False,
              DynamicUpdating->True,
              LineSpacing->{1, 2},
              LineIndent->0,
              LinebreakAdjustments->{1., 100, 0, 0, 0}], "OSLControlActive",
             StripOnInput->False]}, Dynamic[
             CurrentValue["MouseOver"]],
            Alignment->Center,
            FrameMargins->0,
            ImageSize->{Automatic, {25, Full}}],
           Appearance->None,
           BaselinePosition->Baseline,
           ButtonFunction:>FrontEndExecute[{
              FrontEnd`SetOptions[
              FrontEnd`$FrontEnd, 
               FrontEnd`PreferencesSettings -> {"Page" -> "Advanced"}], 
              FrontEnd`FrontEndToken["PreferencesDialog"]}],
           Evaluator->None,
           Method->"Preemptive"]}
        },
        AutoDelete->False,
        FrameStyle->GrayLevel[0.85],
        GridBoxDividers->{"Columns" -> {False, {True}}},
        GridBoxItemSize->{"Columns" -> {{Automatic}}, "Rows" -> {{Automatic}}},
        GridBoxSpacings->{"Columns" -> {{2}}}]}
     },
     DefaultBaseStyle->"Column",
     GridBoxAlignment->{"Columns" -> {{Left}}, "Rows" -> {{Baseline}}},
     GridBoxDividers->{"Columns" -> {{False}}, "Rows" -> {{False}}},
     GridBoxItemSize->{"Columns" -> {{Automatic}}, "Rows" -> {{1.}}},
     GridBoxSpacings->{"Columns" -> {
         Offset[0.27999999999999997`], {
          Offset[0.5599999999999999]}, 
         Offset[0.27999999999999997`]}, "Rows" -> {
         Offset[0.2], 
         Offset[1.2], {
          Offset[0.4]}, 
         Offset[0.2]}}],
    BaseStyle->"OutputSizeLimit",
    FrameMargins->{{12, 12}, {0, 15}},
    FrameStyle->GrayLevel[0.85],
    RoundingRadius->5,
    StripOnInput->False],
   Deploy,
   DefaultBaseStyle->"Deploy"],
  If[25829844601406450830 === $SessionID, 
   Out[8], Message[
     MessageName[Syntax, "noinfoker"]]; Missing["NotAvailable"]; 
   Null]]], "Output",
 CellChangeTimes->{
  3.7446790020904083`*^9, 3.744680119955223*^9, 3.744680314241503*^9, 
   3.745555659935356*^9, 3.7455559054093876`*^9, 3.7455560153862457`*^9, {
   3.7455571368672976`*^9, 3.7455571495561438`*^9}, 3.745640231178*^9, 
   3.745642214140636*^9, 3.746326132442351*^9, 3.746327326073695*^9, 
   3.7463282911224027`*^9, 3.7463298224419117`*^9, 3.746330450851803*^9, 
   3.773454247810565*^9, 3.79110402765432*^9},
 CellLabel->
  "Out[8]//MatrixForm=",ExpressionUUID->"8e25ed5f-36a4-443a-9ec5-\
82f8a9ad340d"]
}, Open  ]],

Cell[BoxData[
 RowBox[{
  RowBox[{"trans2", "[", 
   RowBox[{"i_", ",", "j_"}], "]"}], ":=", 
  RowBox[{"If", "[", 
   RowBox[{
    RowBox[{
     RowBox[{"i", "<", "c"}], "&&", 
     RowBox[{"j", "<", "c"}]}], ",", 
    RowBox[{
     RowBox[{"M", "[", 
      RowBox[{"[", "i", "]"}], "]"}], "[", 
     RowBox[{"[", "j", "]"}], "]"}], ",", 
    RowBox[{"If", "[", 
     RowBox[{
      RowBox[{
       RowBox[{"i", ">=", "c"}], "&&", 
       RowBox[{"j", "<", "c"}]}], ",", 
      RowBox[{
       RowBox[{"M", "[", 
        RowBox[{"[", 
         RowBox[{"i", "+", "1"}], "]"}], "]"}], "[", 
       RowBox[{"[", "j", "]"}], "]"}], ",", 
      RowBox[{"If", "[", 
       RowBox[{
        RowBox[{
         RowBox[{"i", "<", "c"}], "&&", 
         RowBox[{"j", "\[GreaterEqual]", "c"}]}], ",", 
        RowBox[{
         RowBox[{"M", "[", 
          RowBox[{"[", "i", "]"}], "]"}], "[", 
         RowBox[{"[", 
          RowBox[{"j", "+", "1"}], "]"}], "]"}], ",", 
        RowBox[{
         RowBox[{"M", "[", 
          RowBox[{"[", 
           RowBox[{"i", "+", "1"}], "]"}], "]"}], "[", 
         RowBox[{"[", 
          RowBox[{"j", "+", "1"}], "]"}], "]"}]}], "]"}]}], "]"}]}], 
   "]"}]}]], "Input",
 CellChangeTimes->{{3.746326475631158*^9, 3.7463265515468163`*^9}, {
  3.746326823713845*^9, 3.7463270337524557`*^9}},
 CellLabel->"In[9]:=",ExpressionUUID->"7b1e745b-b517-4d0d-b8af-27ca19d40859"],

Cell[CellGroupData[{

Cell[BoxData[
 RowBox[{"A", "=", 
  RowBox[{"Array", "[", 
   RowBox[{"trans2", ",", 
    RowBox[{"{", 
     RowBox[{"n", ",", "n"}], "}"}]}], "]"}]}]], "Input",
 CellChangeTimes->{{3.746326593697256*^9, 3.7463265943064723`*^9}, {
  3.746327011838256*^9, 3.746327016477764*^9}},
 CellLabel->"In[10]:=",ExpressionUUID->"f1ff9473-3117-4785-8e9a-c099b63e6903"],

Cell[BoxData[
 InterpretationBox[
  TagBox[
   FrameBox[GridBox[{
      {
       ItemBox[
        TagBox[
         RowBox[{"{", 
          TemplateBox[{"1"},
           "OutputSizeLimit`Skeleton"], "}"}],
         Short[#, 5]& ],
        BaseStyle->{Deployed -> False},
        StripOnInput->False]},
      {GridBox[{
         {
          PaneBox[
           TagBox[
            TooltipBox[
             StyleBox[
              StyleBox[
               DynamicBox[ToBoxes[
                 FEPrivate`FrontEndResource[
                 "FEStrings", "sizeBriefExplanation"], StandardForm],
                ImageSizeCache->{55., {1., 10.}}],
               StripOnInput->False,
               DynamicUpdating->True,
               LineSpacing->{1, 2},
               LineIndent->0,
               LinebreakAdjustments->{1., 100, 0, 0, 0}], "OSLText",
              StripOnInput->False],
             StyleBox[
              DynamicBox[
               ToBoxes[
                FEPrivate`FrontEndResource["FEStrings", "sizeExplanation"], 
                StandardForm]], DynamicUpdating -> True, LineIndent -> 0, 
              LinebreakAdjustments -> {1., 100, 0, 0, 0}, 
              LineSpacing -> {1, 2}, StripOnInput -> False]],
            Annotation[#, 
             Style[
              Dynamic[
               FEPrivate`FrontEndResource["FEStrings", "sizeExplanation"]], 
              DynamicUpdating -> True, LineIndent -> 0, 
              LinebreakAdjustments -> {1., 100, 0, 0, 0}, 
              LineSpacing -> {1, 2}], "Tooltip"]& ],
           Alignment->Center,
           BaselinePosition->Baseline,
           ImageSize->{Automatic, {25, Full}}], 
          ButtonBox[
           PaneSelectorBox[{False->
            StyleBox[
             StyleBox[
              DynamicBox[ToBoxes[
                FEPrivate`FrontEndResource["FEStrings", "sizeShowLess"], 
                StandardForm],
               ImageSizeCache->{63., {1., 10.}}],
              StripOnInput->False,
              DynamicUpdating->True,
              LineSpacing->{1, 2},
              LineIndent->0,
              LinebreakAdjustments->{1., 100, 0, 0, 0}], "OSLControl",
             StripOnInput->False], True->
            StyleBox[
             StyleBox[
              DynamicBox[ToBoxes[
                FEPrivate`FrontEndResource["FEStrings", "sizeShowLess"], 
                StandardForm]],
              StripOnInput->False,
              DynamicUpdating->True,
              LineSpacing->{1, 2},
              LineIndent->0,
              LinebreakAdjustments->{1., 100, 0, 0, 0}], "OSLControlActive",
             StripOnInput->False]}, Dynamic[
             CurrentValue["MouseOver"]],
            Alignment->Center,
            FrameMargins->0,
            ImageSize->{Automatic, {25, Full}}],
           Appearance->None,
           BaselinePosition->Baseline,
           
           ButtonFunction:>OutputSizeLimit`ButtonFunction[
            OutputSizeLimit`Defer, 10, 25829844601406450830, 5/2],
           Enabled->True,
           Evaluator->Automatic,
           Method->"Queued"], 
          ButtonBox[
           PaneSelectorBox[{False->
            StyleBox[
             StyleBox[
              DynamicBox[ToBoxes[
                FEPrivate`FrontEndResource["FEStrings", "sizeShowMore"], 
                StandardForm],
               ImageSizeCache->{50., {1., 10.}}],
              StripOnInput->False,
              DynamicUpdating->True,
              LineSpacing->{1, 2},
              LineIndent->0,
              LinebreakAdjustments->{1., 100, 0, 0, 0}], "OSLControl",
             StripOnInput->False], True->
            StyleBox[
             StyleBox[
              DynamicBox[ToBoxes[
                FEPrivate`FrontEndResource["FEStrings", "sizeShowMore"], 
                StandardForm]],
              StripOnInput->False,
              DynamicUpdating->True,
              LineSpacing->{1, 2},
              LineIndent->0,
              LinebreakAdjustments->{1., 100, 0, 0, 0}], "OSLControlActive",
             StripOnInput->False]}, Dynamic[
             CurrentValue["MouseOver"]],
            Alignment->Center,
            FrameMargins->0,
            ImageSize->{Automatic, {25, Full}}],
           Appearance->None,
           BaselinePosition->Baseline,
           
           ButtonFunction:>OutputSizeLimit`ButtonFunction[
            OutputSizeLimit`Defer, 10, 25829844601406450830, 5 2],
           Enabled->True,
           Evaluator->Automatic,
           Method->"Queued"], 
          ButtonBox[
           PaneSelectorBox[{False->
            StyleBox[
             StyleBox[
              DynamicBox[ToBoxes[
                FEPrivate`FrontEndResource["FEStrings", "sizeShowAll"], 
                StandardForm],
               ImageSizeCache->{53., {1., 10.}}],
              StripOnInput->False,
              DynamicUpdating->True,
              LineSpacing->{1, 2},
              LineIndent->0,
              LinebreakAdjustments->{1., 100, 0, 0, 0}], "OSLControl",
             StripOnInput->False], True->
            StyleBox[
             StyleBox[
              DynamicBox[ToBoxes[
                FEPrivate`FrontEndResource["FEStrings", "sizeShowAll"], 
                StandardForm]],
              StripOnInput->False,
              DynamicUpdating->True,
              LineSpacing->{1, 2},
              LineIndent->0,
              LinebreakAdjustments->{1., 100, 0, 0, 0}], "OSLControlActive",
             StripOnInput->False]}, Dynamic[
             CurrentValue["MouseOver"]],
            Alignment->Center,
            FrameMargins->0,
            ImageSize->{Automatic, {25, Full}}],
           Appearance->None,
           BaselinePosition->Baseline,
           ButtonFunction:>OutputSizeLimit`ButtonFunction[
            OutputSizeLimit`Defer, 10, 25829844601406450830, Infinity],
           Enabled->True,
           Evaluator->Automatic,
           Method->"Queued"], 
          ButtonBox[
           PaneSelectorBox[{False->
            StyleBox[
             StyleBox[
              DynamicBox[ToBoxes[
                FEPrivate`FrontEndResource["FEStrings", "sizeChangeLimit"], 
                StandardForm],
               ImageSizeCache->{97., {1., 10.}}],
              StripOnInput->False,
              DynamicUpdating->True,
              LineSpacing->{1, 2},
              LineIndent->0,
              LinebreakAdjustments->{1., 100, 0, 0, 0}], "OSLControl",
             StripOnInput->False], True->
            StyleBox[
             StyleBox[
              DynamicBox[ToBoxes[
                FEPrivate`FrontEndResource["FEStrings", "sizeChangeLimit"], 
                StandardForm]],
              StripOnInput->False,
              DynamicUpdating->True,
              LineSpacing->{1, 2},
              LineIndent->0,
              LinebreakAdjustments->{1., 100, 0, 0, 0}], "OSLControlActive",
             StripOnInput->False]}, Dynamic[
             CurrentValue["MouseOver"]],
            Alignment->Center,
            FrameMargins->0,
            ImageSize->{Automatic, {25, Full}}],
           Appearance->None,
           BaselinePosition->Baseline,
           ButtonFunction:>FrontEndExecute[{
              FrontEnd`SetOptions[
              FrontEnd`$FrontEnd, 
               FrontEnd`PreferencesSettings -> {"Page" -> "Advanced"}], 
              FrontEnd`FrontEndToken["PreferencesDialog"]}],
           Evaluator->None,
           Method->"Preemptive"]}
        },
        AutoDelete->False,
        FrameStyle->GrayLevel[0.85],
        GridBoxDividers->{"Columns" -> {False, {True}}},
        GridBoxItemSize->{"Columns" -> {{Automatic}}, "Rows" -> {{Automatic}}},
        GridBoxSpacings->{"Columns" -> {{2}}}]}
     },
     DefaultBaseStyle->"Column",
     GridBoxAlignment->{"Columns" -> {{Left}}, "Rows" -> {{Baseline}}},
     GridBoxDividers->{"Columns" -> {{False}}, "Rows" -> {{False}}},
     GridBoxItemSize->{"Columns" -> {{Automatic}}, "Rows" -> {{1.}}},
     GridBoxSpacings->{"Columns" -> {
         Offset[0.27999999999999997`], {
          Offset[0.5599999999999999]}, 
         Offset[0.27999999999999997`]}, "Rows" -> {
         Offset[0.2], 
         Offset[1.2], {
          Offset[0.4]}, 
         Offset[0.2]}}],
    BaseStyle->"OutputSizeLimit",
    FrameMargins->{{12, 12}, {0, 15}},
    FrameStyle->GrayLevel[0.85],
    RoundingRadius->5,
    StripOnInput->False],
   Deploy,
   DefaultBaseStyle->"Deploy"],
  If[25829844601406450830 === $SessionID, 
   Out[10], Message[
     MessageName[Syntax, "noinfoker"]]; Missing["NotAvailable"]; 
   Null]]], "Output",
 CellChangeTimes->{
  3.7463266128567467`*^9, {3.7463270185841413`*^9, 3.746327037626542*^9}, 
   3.746327349412359*^9, 3.7463282971210246`*^9, 3.746329876779199*^9, 
   3.7463304558662777`*^9, 3.7734542509348087`*^9, 3.7911040317002697`*^9},
 CellLabel->"Out[10]=",ExpressionUUID->"2536bbea-010e-4234-8e8c-37d43c3ccc90"]
}, Open  ]],

Cell[CellGroupData[{

Cell[BoxData[
 RowBox[{"MatrixForm", "[", "A", "]"}]], "Input",
 CellChangeTimes->{{3.74632661770969*^9, 3.7463266245666533`*^9}},
 CellLabel->"In[11]:=",ExpressionUUID->"c9190097-4766-4bf1-b91e-208a49425e29"],

Cell[BoxData[
 InterpretationBox[
  TagBox[
   FrameBox[GridBox[{
      {
       ItemBox[
        TagBox[
         TagBox[
          RowBox[{"(", "\[NoBreak]", 
           TemplateBox[{"1"},
            "OutputSizeLimit`Skeleton"], "\[NoBreak]", ")"}],
          Function[BoxForm`e$, 
           MatrixForm[BoxForm`e$]]],
         Short[#, 5]& ],
        BaseStyle->{Deployed -> False},
        StripOnInput->False]},
      {GridBox[{
         {
          PaneBox[
           TagBox[
            TooltipBox[
             StyleBox[
              StyleBox[
               DynamicBox[ToBoxes[
                 FEPrivate`FrontEndResource[
                 "FEStrings", "sizeBriefExplanation"], StandardForm],
                ImageSizeCache->{55., {1., 10.}}],
               StripOnInput->False,
               DynamicUpdating->True,
               LineSpacing->{1, 2},
               LineIndent->0,
               LinebreakAdjustments->{1., 100, 0, 0, 0}], "OSLText",
              StripOnInput->False],
             StyleBox[
              DynamicBox[
               ToBoxes[
                FEPrivate`FrontEndResource["FEStrings", "sizeExplanation"], 
                StandardForm]], DynamicUpdating -> True, LineIndent -> 0, 
              LinebreakAdjustments -> {1., 100, 0, 0, 0}, 
              LineSpacing -> {1, 2}, StripOnInput -> False]],
            Annotation[#, 
             Style[
              Dynamic[
               FEPrivate`FrontEndResource["FEStrings", "sizeExplanation"]], 
              DynamicUpdating -> True, LineIndent -> 0, 
              LinebreakAdjustments -> {1., 100, 0, 0, 0}, 
              LineSpacing -> {1, 2}], "Tooltip"]& ],
           Alignment->Center,
           BaselinePosition->Baseline,
           ImageSize->{Automatic, {25, Full}}], 
          ButtonBox[
           PaneSelectorBox[{False->
            StyleBox[
             StyleBox[
              DynamicBox[ToBoxes[
                FEPrivate`FrontEndResource["FEStrings", "sizeShowLess"], 
                StandardForm],
               ImageSizeCache->{63., {1., 10.}}],
              StripOnInput->False,
              DynamicUpdating->True,
              LineSpacing->{1, 2},
              LineIndent->0,
              LinebreakAdjustments->{1., 100, 0, 0, 0}], "OSLControl",
             StripOnInput->False], True->
            StyleBox[
             StyleBox[
              DynamicBox[ToBoxes[
                FEPrivate`FrontEndResource["FEStrings", "sizeShowLess"], 
                StandardForm]],
              StripOnInput->False,
              DynamicUpdating->True,
              LineSpacing->{1, 2},
              LineIndent->0,
              LinebreakAdjustments->{1., 100, 0, 0, 0}], "OSLControlActive",
             StripOnInput->False]}, Dynamic[
             CurrentValue["MouseOver"]],
            Alignment->Center,
            FrameMargins->0,
            ImageSize->{Automatic, {25, Full}}],
           Appearance->None,
           BaselinePosition->Baseline,
           ButtonFunction:>OutputSizeLimit`ButtonFunction[
             Composition[OutputSizeLimit`Defer, 
              Function[{OutputSizeLimit`Dump`x$}, 
               MatrixForm[OutputSizeLimit`Dump`x$]]], 11, 
             25829844601406450830, 5/2],
           Enabled->True,
           Evaluator->Automatic,
           Method->"Queued"], 
          ButtonBox[
           PaneSelectorBox[{False->
            StyleBox[
             StyleBox[
              DynamicBox[ToBoxes[
                FEPrivate`FrontEndResource["FEStrings", "sizeShowMore"], 
                StandardForm],
               ImageSizeCache->{50., {1., 10.}}],
              StripOnInput->False,
              DynamicUpdating->True,
              LineSpacing->{1, 2},
              LineIndent->0,
              LinebreakAdjustments->{1., 100, 0, 0, 0}], "OSLControl",
             StripOnInput->False], True->
            StyleBox[
             StyleBox[
              DynamicBox[ToBoxes[
                FEPrivate`FrontEndResource["FEStrings", "sizeShowMore"], 
                StandardForm]],
              StripOnInput->False,
              DynamicUpdating->True,
              LineSpacing->{1, 2},
              LineIndent->0,
              LinebreakAdjustments->{1., 100, 0, 0, 0}], "OSLControlActive",
             StripOnInput->False]}, Dynamic[
             CurrentValue["MouseOver"]],
            Alignment->Center,
            FrameMargins->0,
            ImageSize->{Automatic, {25, Full}}],
           Appearance->None,
           BaselinePosition->Baseline,
           ButtonFunction:>OutputSizeLimit`ButtonFunction[
             Composition[OutputSizeLimit`Defer, 
              Function[{OutputSizeLimit`Dump`x$}, 
               MatrixForm[OutputSizeLimit`Dump`x$]]], 11, 
             25829844601406450830, 5 2],
           Enabled->True,
           Evaluator->Automatic,
           Method->"Queued"], 
          ButtonBox[
           PaneSelectorBox[{False->
            StyleBox[
             StyleBox[
              DynamicBox[ToBoxes[
                FEPrivate`FrontEndResource["FEStrings", "sizeShowAll"], 
                StandardForm],
               ImageSizeCache->{53., {1., 10.}}],
              StripOnInput->False,
              DynamicUpdating->True,
              LineSpacing->{1, 2},
              LineIndent->0,
              LinebreakAdjustments->{1., 100, 0, 0, 0}], "OSLControl",
             StripOnInput->False], True->
            StyleBox[
             StyleBox[
              DynamicBox[ToBoxes[
                FEPrivate`FrontEndResource["FEStrings", "sizeShowAll"], 
                StandardForm]],
              StripOnInput->False,
              DynamicUpdating->True,
              LineSpacing->{1, 2},
              LineIndent->0,
              LinebreakAdjustments->{1., 100, 0, 0, 0}], "OSLControlActive",
             StripOnInput->False]}, Dynamic[
             CurrentValue["MouseOver"]],
            Alignment->Center,
            FrameMargins->0,
            ImageSize->{Automatic, {25, Full}}],
           Appearance->None,
           BaselinePosition->Baseline,
           ButtonFunction:>OutputSizeLimit`ButtonFunction[
             Composition[OutputSizeLimit`Defer, 
              Function[{OutputSizeLimit`Dump`x$}, 
               MatrixForm[OutputSizeLimit`Dump`x$]]], 11, 
             25829844601406450830, Infinity],
           Enabled->True,
           Evaluator->Automatic,
           Method->"Queued"], 
          ButtonBox[
           PaneSelectorBox[{False->
            StyleBox[
             StyleBox[
              DynamicBox[ToBoxes[
                FEPrivate`FrontEndResource["FEStrings", "sizeChangeLimit"], 
                StandardForm],
               ImageSizeCache->{97., {1., 10.}}],
              StripOnInput->False,
              DynamicUpdating->True,
              LineSpacing->{1, 2},
              LineIndent->0,
              LinebreakAdjustments->{1., 100, 0, 0, 0}], "OSLControl",
             StripOnInput->False], True->
            StyleBox[
             StyleBox[
              DynamicBox[ToBoxes[
                FEPrivate`FrontEndResource["FEStrings", "sizeChangeLimit"], 
                StandardForm]],
              StripOnInput->False,
              DynamicUpdating->True,
              LineSpacing->{1, 2},
              LineIndent->0,
              LinebreakAdjustments->{1., 100, 0, 0, 0}], "OSLControlActive",
             StripOnInput->False]}, Dynamic[
             CurrentValue["MouseOver"]],
            Alignment->Center,
            FrameMargins->0,
            ImageSize->{Automatic, {25, Full}}],
           Appearance->None,
           BaselinePosition->Baseline,
           ButtonFunction:>FrontEndExecute[{
              FrontEnd`SetOptions[
              FrontEnd`$FrontEnd, 
               FrontEnd`PreferencesSettings -> {"Page" -> "Advanced"}], 
              FrontEnd`FrontEndToken["PreferencesDialog"]}],
           Evaluator->None,
           Method->"Preemptive"]}
        },
        AutoDelete->False,
        FrameStyle->GrayLevel[0.85],
        GridBoxDividers->{"Columns" -> {False, {True}}},
        GridBoxItemSize->{"Columns" -> {{Automatic}}, "Rows" -> {{Automatic}}},
        GridBoxSpacings->{"Columns" -> {{2}}}]}
     },
     DefaultBaseStyle->"Column",
     GridBoxAlignment->{"Columns" -> {{Left}}, "Rows" -> {{Baseline}}},
     GridBoxDividers->{"Columns" -> {{False}}, "Rows" -> {{False}}},
     GridBoxItemSize->{"Columns" -> {{Automatic}}, "Rows" -> {{1.}}},
     GridBoxSpacings->{"Columns" -> {
         Offset[0.27999999999999997`], {
          Offset[0.5599999999999999]}, 
         Offset[0.27999999999999997`]}, "Rows" -> {
         Offset[0.2], 
         Offset[1.2], {
          Offset[0.4]}, 
         Offset[0.2]}}],
    BaseStyle->"OutputSizeLimit",
    FrameMargins->{{12, 12}, {0, 15}},
    FrameStyle->GrayLevel[0.85],
    RoundingRadius->5,
    StripOnInput->False],
   Deploy,
   DefaultBaseStyle->"Deploy"],
  If[25829844601406450830 === $SessionID, 
   Out[11], Message[
     MessageName[Syntax, "noinfoker"]]; Missing["NotAvailable"]; 
   Null]]], "Output",
 CellChangeTimes->{3.746326624972804*^9, 3.746327041766226*^9, 
  3.7463273545517836`*^9, 3.746328300323365*^9, 3.746329879748089*^9, 
  3.7463304570535*^9, 3.773454252215789*^9, 3.7911040619275017`*^9},
 CellLabel->
  "Out[11]//MatrixForm=",ExpressionUUID->"05b7c576-8a6e-407e-9126-\
71a8ad262f8b"]
}, Open  ]],

Cell[CellGroupData[{

Cell[BoxData[
 RowBox[{"En", "=", 
  RowBox[{"IdentityMatrix", "[", "n", "]"}]}]], "Input",
 CellChangeTimes->{{3.7455559250698147`*^9, 3.7455559277732315`*^9}, 
   3.7455560031975*^9},
 CellLabel->"In[12]:=",ExpressionUUID->"abd10442-b833-45ff-845e-cddbbf646dee"],

Cell[BoxData[
 InterpretationBox[
  TagBox[
   FrameBox[GridBox[{
      {
       ItemBox[
        TagBox[
         RowBox[{"{", 
          TemplateBox[{"1"},
           "OutputSizeLimit`Skeleton"], "}"}],
         Short[#, 5]& ],
        BaseStyle->{Deployed -> False},
        StripOnInput->False]},
      {GridBox[{
         {
          PaneBox[
           TagBox[
            TooltipBox[
             StyleBox[
              StyleBox[
               DynamicBox[ToBoxes[
                 FEPrivate`FrontEndResource[
                 "FEStrings", "sizeBriefExplanation"], StandardForm],
                ImageSizeCache->{55., {1., 10.}}],
               StripOnInput->False,
               DynamicUpdating->True,
               LineSpacing->{1, 2},
               LineIndent->0,
               LinebreakAdjustments->{1., 100, 0, 0, 0}], "OSLText",
              StripOnInput->False],
             StyleBox[
              DynamicBox[
               ToBoxes[
                FEPrivate`FrontEndResource["FEStrings", "sizeExplanation"], 
                StandardForm]], DynamicUpdating -> True, LineIndent -> 0, 
              LinebreakAdjustments -> {1., 100, 0, 0, 0}, 
              LineSpacing -> {1, 2}, StripOnInput -> False]],
            Annotation[#, 
             Style[
              Dynamic[
               FEPrivate`FrontEndResource["FEStrings", "sizeExplanation"]], 
              DynamicUpdating -> True, LineIndent -> 0, 
              LinebreakAdjustments -> {1., 100, 0, 0, 0}, 
              LineSpacing -> {1, 2}], "Tooltip"]& ],
           Alignment->Center,
           BaselinePosition->Baseline,
           ImageSize->{Automatic, {25, Full}}], 
          ButtonBox[
           PaneSelectorBox[{False->
            StyleBox[
             StyleBox[
              DynamicBox[ToBoxes[
                FEPrivate`FrontEndResource["FEStrings", "sizeShowLess"], 
                StandardForm],
               ImageSizeCache->{63., {1., 10.}}],
              StripOnInput->False,
              DynamicUpdating->True,
              LineSpacing->{1, 2},
              LineIndent->0,
              LinebreakAdjustments->{1., 100, 0, 0, 0}], "OSLControl",
             StripOnInput->False], True->
            StyleBox[
             StyleBox[
              DynamicBox[ToBoxes[
                FEPrivate`FrontEndResource["FEStrings", "sizeShowLess"], 
                StandardForm]],
              StripOnInput->False,
              DynamicUpdating->True,
              LineSpacing->{1, 2},
              LineIndent->0,
              LinebreakAdjustments->{1., 100, 0, 0, 0}], "OSLControlActive",
             StripOnInput->False]}, Dynamic[
             CurrentValue["MouseOver"]],
            Alignment->Center,
            FrameMargins->0,
            ImageSize->{Automatic, {25, Full}}],
           Appearance->None,
           BaselinePosition->Baseline,
           
           ButtonFunction:>OutputSizeLimit`ButtonFunction[
            OutputSizeLimit`Defer, 12, 25829844601406450830, 5/2],
           Enabled->True,
           Evaluator->Automatic,
           Method->"Queued"], 
          ButtonBox[
           PaneSelectorBox[{False->
            StyleBox[
             StyleBox[
              DynamicBox[ToBoxes[
                FEPrivate`FrontEndResource["FEStrings", "sizeShowMore"], 
                StandardForm],
               ImageSizeCache->{50., {1., 10.}}],
              StripOnInput->False,
              DynamicUpdating->True,
              LineSpacing->{1, 2},
              LineIndent->0,
              LinebreakAdjustments->{1., 100, 0, 0, 0}], "OSLControl",
             StripOnInput->False], True->
            StyleBox[
             StyleBox[
              DynamicBox[ToBoxes[
                FEPrivate`FrontEndResource["FEStrings", "sizeShowMore"], 
                StandardForm]],
              StripOnInput->False,
              DynamicUpdating->True,
              LineSpacing->{1, 2},
              LineIndent->0,
              LinebreakAdjustments->{1., 100, 0, 0, 0}], "OSLControlActive",
             StripOnInput->False]}, Dynamic[
             CurrentValue["MouseOver"]],
            Alignment->Center,
            FrameMargins->0,
            ImageSize->{Automatic, {25, Full}}],
           Appearance->None,
           BaselinePosition->Baseline,
           
           ButtonFunction:>OutputSizeLimit`ButtonFunction[
            OutputSizeLimit`Defer, 12, 25829844601406450830, 5 2],
           Enabled->True,
           Evaluator->Automatic,
           Method->"Queued"], 
          ButtonBox[
           PaneSelectorBox[{False->
            StyleBox[
             StyleBox[
              DynamicBox[ToBoxes[
                FEPrivate`FrontEndResource["FEStrings", "sizeShowAll"], 
                StandardForm],
               ImageSizeCache->{53., {1., 10.}}],
              StripOnInput->False,
              DynamicUpdating->True,
              LineSpacing->{1, 2},
              LineIndent->0,
              LinebreakAdjustments->{1., 100, 0, 0, 0}], "OSLControl",
             StripOnInput->False], True->
            StyleBox[
             StyleBox[
              DynamicBox[ToBoxes[
                FEPrivate`FrontEndResource["FEStrings", "sizeShowAll"], 
                StandardForm]],
              StripOnInput->False,
              DynamicUpdating->True,
              LineSpacing->{1, 2},
              LineIndent->0,
              LinebreakAdjustments->{1., 100, 0, 0, 0}], "OSLControlActive",
             StripOnInput->False]}, Dynamic[
             CurrentValue["MouseOver"]],
            Alignment->Center,
            FrameMargins->0,
            ImageSize->{Automatic, {25, Full}}],
           Appearance->None,
           BaselinePosition->Baseline,
           ButtonFunction:>OutputSizeLimit`ButtonFunction[
            OutputSizeLimit`Defer, 12, 25829844601406450830, Infinity],
           Enabled->True,
           Evaluator->Automatic,
           Method->"Queued"], 
          ButtonBox[
           PaneSelectorBox[{False->
            StyleBox[
             StyleBox[
              DynamicBox[ToBoxes[
                FEPrivate`FrontEndResource["FEStrings", "sizeChangeLimit"], 
                StandardForm],
               ImageSizeCache->{97., {1., 10.}}],
              StripOnInput->False,
              DynamicUpdating->True,
              LineSpacing->{1, 2},
              LineIndent->0,
              LinebreakAdjustments->{1., 100, 0, 0, 0}], "OSLControl",
             StripOnInput->False], True->
            StyleBox[
             StyleBox[
              DynamicBox[ToBoxes[
                FEPrivate`FrontEndResource["FEStrings", "sizeChangeLimit"], 
                StandardForm],
               ImageSizeCache->{97., {1., 10.}}],
              StripOnInput->False,
              DynamicUpdating->True,
              LineSpacing->{1, 2},
              LineIndent->0,
              LinebreakAdjustments->{1., 100, 0, 0, 0}], "OSLControlActive",
             StripOnInput->False]}, Dynamic[
             CurrentValue["MouseOver"]],
            Alignment->Center,
            FrameMargins->0,
            ImageSize->{Automatic, {25, Full}}],
           Appearance->None,
           BaselinePosition->Baseline,
           ButtonFunction:>FrontEndExecute[{
              FrontEnd`SetOptions[
              FrontEnd`$FrontEnd, 
               FrontEnd`PreferencesSettings -> {"Page" -> "Advanced"}], 
              FrontEnd`FrontEndToken["PreferencesDialog"]}],
           Evaluator->None,
           Method->"Preemptive"]}
        },
        AutoDelete->False,
        FrameStyle->GrayLevel[0.85],
        GridBoxDividers->{"Columns" -> {False, {True}}},
        GridBoxItemSize->{"Columns" -> {{Automatic}}, "Rows" -> {{Automatic}}},
        GridBoxSpacings->{"Columns" -> {{2}}}]}
     },
     DefaultBaseStyle->"Column",
     GridBoxAlignment->{"Columns" -> {{Left}}, "Rows" -> {{Baseline}}},
     GridBoxDividers->{"Columns" -> {{False}}, "Rows" -> {{False}}},
     GridBoxItemSize->{"Columns" -> {{Automatic}}, "Rows" -> {{1.}}},
     GridBoxSpacings->{"Columns" -> {
         Offset[0.27999999999999997`], {
          Offset[0.5599999999999999]}, 
         Offset[0.27999999999999997`]}, "Rows" -> {
         Offset[0.2], 
         Offset[1.2], {
          Offset[0.4]}, 
         Offset[0.2]}}],
    BaseStyle->"OutputSizeLimit",
    FrameMargins->{{12, 12}, {0, 15}},
    FrameStyle->GrayLevel[0.85],
    RoundingRadius->5,
    StripOnInput->False],
   Deploy,
   DefaultBaseStyle->"Deploy"],
  If[25829844601406450830 === $SessionID, 
   Out[12], Message[
     MessageName[Syntax, "noinfoker"]]; Missing["NotAvailable"]; 
   Null]]], "Output",
 CellChangeTimes->{3.744679020154823*^9, 3.744680324601977*^9, 
  3.745555936058001*^9, 3.745556003963163*^9, 3.7455572158688545`*^9, 
  3.74564043200594*^9, 3.7456422168205094`*^9, 3.7463271452624645`*^9, 
  3.7463273613657293`*^9, 3.746328303666329*^9, 3.746329896166102*^9, 
  3.7463304602177787`*^9, 3.773454253278035*^9, 3.791104064708102*^9},
 CellLabel->"Out[12]=",ExpressionUUID->"811679b2-0149-47bf-b524-ec6d651a5ce1"]
}, Open  ]],

Cell[CellGroupData[{

Cell[BoxData[
 RowBox[{"u", "=", 
  RowBox[{"Table", "[", 
   RowBox[{"1", ",", 
    RowBox[{"{", 
     RowBox[{"i", ",", "n"}], "}"}]}], "]"}]}]], "Input",
 CellLabel->"In[13]:=",ExpressionUUID->"bc83173c-913a-4d9a-ae04-ad027b126910"],

Cell[BoxData[
 RowBox[{"{", 
  RowBox[{
  "1", ",", "1", ",", "1", ",", "1", ",", "1", ",", "1", ",", "1", ",", "1", 
   ",", "1", ",", "1", ",", "1", ",", "1", ",", "1", ",", "1", ",", "1", ",", 
   "1", ",", "1", ",", "1", ",", "1", ",", "1", ",", "1", ",", "1", ",", "1", 
   ",", "1", ",", "1", ",", "1", ",", "1", ",", "1", ",", "1", ",", "1", ",", 
   "1", ",", "1", ",", "1", ",", "1", ",", "1", ",", "1", ",", "1", ",", "1", 
   ",", "1", ",", "1", ",", "1", ",", "1", ",", "1", ",", "1", ",", "1", ",", 
   "1", ",", "1", ",", "1", ",", "1", ",", "1", ",", "1", ",", "1", ",", "1", 
   ",", "1", ",", "1", ",", "1", ",", "1", ",", "1", ",", "1", ",", "1", ",", 
   "1", ",", "1", ",", "1", ",", "1", ",", "1", ",", "1", ",", "1", ",", "1", 
   ",", "1", ",", "1", ",", "1", ",", "1", ",", "1", ",", "1", ",", "1", ",", 
   "1", ",", "1", ",", "1", ",", "1", ",", "1", ",", "1", ",", "1", ",", "1", 
   ",", "1", ",", "1", ",", "1", ",", "1", ",", "1", ",", "1", ",", "1", ",", 
   "1", ",", "1", ",", "1", ",", "1", ",", "1", ",", "1", ",", "1", ",", "1", 
   ",", "1", ",", "1", ",", "1", ",", "1", ",", "1", ",", "1", ",", "1", ",", 
   "1", ",", "1", ",", "1", ",", "1", ",", "1", ",", "1", ",", "1", ",", "1", 
   ",", "1", ",", "1", ",", "1", ",", "1", ",", "1", ",", "1", ",", "1", ",", 
   "1", ",", "1", ",", "1", ",", "1", ",", "1", ",", "1", ",", "1", ",", "1", 
   ",", "1", ",", "1", ",", "1", ",", "1", ",", "1", ",", "1", ",", "1", ",", 
   "1", ",", "1", ",", "1", ",", "1", ",", "1", ",", "1", ",", "1", ",", "1", 
   ",", "1", ",", "1", ",", "1", ",", "1", ",", "1", ",", "1", ",", "1", ",", 
   "1", ",", "1", ",", "1", ",", "1", ",", "1", ",", "1", ",", "1", ",", "1", 
   ",", "1", ",", "1", ",", "1", ",", "1", ",", "1", ",", "1", ",", "1", ",", 
   "1", ",", "1", ",", "1", ",", "1", ",", "1", ",", "1", ",", "1", ",", "1", 
   ",", "1", ",", "1", ",", "1", ",", "1", ",", "1", ",", "1", ",", "1", ",", 
   "1", ",", "1", ",", "1", ",", "1", ",", "1", ",", "1", ",", "1", ",", "1", 
   ",", "1", ",", "1", ",", "1", ",", "1", ",", "1", ",", "1", ",", "1", ",", 
   "1", ",", "1", ",", "1", ",", "1", ",", "1", ",", "1", ",", "1", ",", "1", 
   ",", "1", ",", "1", ",", "1", ",", "1", ",", "1", ",", "1", ",", "1", ",", 
   "1", ",", "1", ",", "1", ",", "1", ",", "1", ",", "1", ",", "1", ",", "1", 
   ",", "1", ",", "1", ",", "1", ",", "1", ",", "1", ",", "1"}], 
  "}"}]], "Output",
 CellChangeTimes->{
  3.744679053223528*^9, 3.744680331118291*^9, 3.745556033872551*^9, 
   3.7455572196348777`*^9, 3.745640442480668*^9, 3.7456422202686777`*^9, {
   3.746327154682129*^9, 3.7463271839985685`*^9}, 3.7463273647243166`*^9, 
   3.7463283071655393`*^9, 3.7463298992747555`*^9, 3.746330461483105*^9, 
   3.773454254309063*^9, 3.7911040668170166`*^9},
 CellLabel->"Out[13]=",ExpressionUUID->"bbc9e21d-f386-454a-9bc1-bf9dbf91efee"]
}, Open  ]],

Cell[CellGroupData[{

Cell[BoxData[
 RowBox[{"requ", "=", 
  RowBox[{
   RowBox[{"Inverse", "[", 
    RowBox[{"En", "-", "A"}], "]"}], ".", "u"}]}]], "Input",
 CellLabel->"In[27]:=",ExpressionUUID->"b1072797-b4db-417e-b07d-940f4d58efd6"],

Cell[BoxData[
 RowBox[{"{", 
  RowBox[{
  "1101.5851117289294`", ",", "1105.74787272938`", ",", "1114.8892700473143`",
    ",", "1130.2996535683455`", ",", "1153.0910675283278`", ",", 
   "1183.4188783206705`", ",", "1220.0336931751303`", ",", 
   "1260.5965812508439`", ",", "1302.3305186374907`", ",", 
   "1342.569263547441`", ",", "1379.057885301958`", ",", 
   "1410.0457769378518`", ",", "1434.2613849557342`", ",", 
   "1450.8411999590464`", ",", "1459.256139317724`", ",", 
   "1087.4223507284792`", ",", "1090.7692364118968`", ",", 
   "1098.6202838442177`", ",", "1112.9186231293943`", ",", 
   "1135.5546706959678`", ",", "1167.1318742585522`", ",", 
   "1206.0856199538766`", ",", "1249.4255319399113`", ",", 
   "1293.825711114188`", ",", "1336.3193867028754`", ",", 
   "1374.5586154205814`", ",", "1406.8180605558641`", ",", 
   "1431.8971779703047`", ",", "1449.0060756036833`", ",", 
   "1457.671078676401`", ",", "1059.912704044611`", ",", "1061.286438345509`",
    ",", "1065.904005788266`", ",", "1077.1998844090467`", ",", 
   "1099.0771178675984`", ",", "1133.468328063695`", ",", 
   "1177.7513804419152`", ",", "1227.1942154407357`", ",", 
   "1277.2274071764753`", ",", "1324.323956729291`", ",", 
   "1366.0391291216279`", ",", "1400.7706718947175`", ",", 
   "1427.5031907659354`", ",", "1445.6148458089797`", ",", 
   "1454.751021107795`", ",", "1021.029323059845`", ",", 
   "1018.5598071372622`", ",", "1016.5094165542904`", ",", 
   "1020.8997908509277`", ",", "1040.0855883016834`", ",", 
   "1079.9129396867145`", ",", "1134.2573583093513`", ",", 
   "1194.3725422046407`", ",", "1253.5657454216857`", ",", 
   "1307.7099039161858`", ",", "1354.5032724419239`", ",", 
   "1392.7223071354424`", ",", "1421.7300673897398`", ",", 
   "1441.1990957585056`", ",", "1450.9671388380045`", ",", 
   "974.6154579976616`", ",", "965.4140505894044`", ",", "950.6740624407054`",
    ",", "939.8042741386907`", ",", "950.4525048014921`", ",", 
   "1001.8404840721289`", ",", "1074.9925709041368`", ",", 
   "1152.4728496467892`", ",", "1224.9531283894414`", ",", 
   "1288.4466410718412`", ",", "1341.5417495944387`", ",", 
   "1383.885216815388`", ",", "1415.4956758990766`", ",", 
   "1436.4843309972964`", ",", "1446.9512996477138`", ",", 
   "927.4030003437349`", ",", "907.8068747819884`", ",", "870.9685084804363`",
    ",", "827.1907384616363`", ",", "810.0796726934649`", ",", 
   "892.0039208961722`", ",", "1001.3995915882763`", ",", 
   "1105.5731570889375`", ",", "1195.32727741745`", ",", 
   "1269.5817823872983`", ",", "1329.3318680485997`", ",", 
   "1375.7811346325973`", ",", "1409.8830883938822`", ",", 
   "1432.2912526838877`", ",", "1443.4024291078422`", ",", 
   "889.786668251555`", ",", "857.4419397143774`", ",", "788.202358237415`", 
   ",", "677.9104985339525`", ",", "560.6715266145591`", ",", 
   "744.6959352308188`", ",", "923.0287174638581`", ",", 
   "1063.0929097032335`", ",", "1171.2010418041214`", ",", 
   "1255.2213430113038`", ",", "1320.4228055800618`", ",", 
   "1370.0243652725187`", ",", "1405.9642903599672`", ",", 
   "1429.395162236532`", ",", "1440.9647349919237`", ",", 
   "874.5150646965528`", ",", "833.97185758655`", ",", "736.4884862208946`", 
   ",", "525.5773708221997`", ",", "593.0795759486854`", ",", 
   "872.9264333331048`", ",", "1042.5687224560177`", ",", 
   "1161.1626370844983`", ",", "1249.6797422737336`", ",", 
   "1317.1136459878269`", ",", "1367.9292305174492`", ",", 
   "1404.5545455369327`", ",", "1428.360370910349`", ",", 
   "1440.0966136313991`", ",", "889.7866682515537`", ",", 
   "857.4419397143758`", ",", "788.2023582374139`", ",", "677.9104985339516`",
    ",", "560.6715266145582`", ",", "744.695935230818`", ",", 
   "923.0287174638582`", ",", "1063.092909703233`", ",", 
   "1171.2010418041214`", ",", "1255.2213430113034`", ",", 
   "1320.4228055800622`", ",", "1370.024365272519`", ",", 
   "1405.964290359967`", ",", "1429.395162236532`", ",", 
   "1440.9647349919237`", ",", "927.4030003437323`", ",", "907.806874781986`",
    ",", "870.9685084804341`", ",", "827.1907384616344`", ",", 
   "810.0796726934634`", ",", "892.0039208961707`", ",", 
   "1001.3995915882749`", ",", "1105.5731570889361`", ",", 
   "1195.3272774174488`", ",", "1269.5817823872978`", ",", 
   "1329.331868048599`", ",", "1375.781134632597`", ",", 
   "1409.8830883938822`", ",", "1432.2912526838873`", ",", 
   "1443.4024291078422`", ",", "974.6154579976576`", ",", 
   "965.4140505894012`", ",", "950.6740624407023`", ",", "939.804274138688`", 
   ",", "950.4525048014896`", ",", "1001.8404840721269`", ",", 
   "1074.992570904135`", ",", "1152.4728496467874`", ",", "1224.95312838944`",
    ",", "1288.4466410718396`", ",", "1341.5417495944375`", ",", 
   "1383.8852168153885`", ",", "1415.4956758990766`", ",", 
   "1436.4843309972957`", ",", "1446.9512996477133`", ",", 
   "1021.0293230598411`", ",", "1018.5598071372585`", ",", 
   "1016.5094165542869`", ",", "1020.8997908509248`", ",", 
   "1040.0855883016802`", ",", "1079.9129396867122`", ",", 
   "1134.2573583093495`", ",", "1194.3725422046384`", ",", 
   "1253.565745421684`", ",", "1307.7099039161842`", ",", 
   "1354.503272441923`", ",", "1392.7223071354422`", ",", 
   "1421.7300673897398`", ",", "1441.199095758505`", ",", 
   "1450.9671388380045`", ",", "1059.912704044606`", ",", 
   "1061.286438345505`", ",", "1065.904005788262`", ",", "1077.199884409043`",
    ",", "1099.0771178675957`", ",", "1133.4683280636923`", ",", 
   "1177.7513804419132`", ",", "1227.1942154407334`", ",", 
   "1277.2274071764737`", ",", "1324.3239567292892`", ",", 
   "1366.0391291216279`", ",", "1400.7706718947175`", ",", 
   "1427.5031907659354`", ",", "1445.6148458089797`", ",", 
   "1454.7510211077945`", ",", "1087.422350728475`", ",", 
   "1090.7692364118927`", ",", "1098.6202838442146`", ",", 
   "1112.9186231293913`", ",", "1135.5546706959653`", ",", 
   "1167.1318742585497`", ",", "1206.0856199538753`", ",", 
   "1249.4255319399097`", ",", "1293.825711114186`", ",", 
   "1336.319386702875`", ",", "1374.5586154205807`", ",", 
   "1406.8180605558634`", ",", "1431.8971779703045`", ",", 
   "1449.0060756036833`", ",", "1457.6710786764008`", ",", 
   "1101.5851117289262`", ",", "1105.747872729377`", ",", 
   "1114.8892700473111`", ",", "1130.2996535683426`", ",", 
   "1153.0910675283249`", ",", "1183.4188783206673`", ",", 
   "1220.0336931751283`", ",", "1260.5965812508425`", ",", 
   "1302.3305186374891`", ",", "1342.5692635474402`", ",", 
   "1379.0578853019579`", ",", "1410.0457769378518`", ",", 
   "1434.2613849557342`", ",", "1450.8411999590471`", ",", 
   "1459.2561393177248`"}], "}"}]], "Output",
 CellChangeTimes->{3.744679068818493*^9, 3.74468033383733*^9, 
  3.7455560531262255`*^9, 3.745557232276843*^9, 3.745640456963371*^9, 
  3.7456422226858172`*^9, 3.7463271869129424`*^9, 3.7463273674424276`*^9, 
  3.7463283105240955`*^9, 3.7463299022740173`*^9, 3.7463304629046464`*^9, 
  3.773454255761807*^9, 3.791104069128976*^9, 3.7911042198434734`*^9},
 CellLabel->"Out[27]=",ExpressionUUID->"2da4e9fb-096c-4cf6-9741-1d272ec9e87a"]
}, Open  ]],

Cell[CellGroupData[{

Cell[BoxData[
 RowBox[{"qequ", "=", 
  RowBox[{
   RowBox[{"Inverse", "[", 
    RowBox[{"En", "-", "A"}], "]"}], ".", 
   RowBox[{"(", 
    RowBox[{
     RowBox[{"2", "*", "requ"}], "-", "u"}], ")"}]}]}]], "Input",
 CellLabel->"In[28]:=",ExpressionUUID->"4343ef21-393d-469f-9aa9-17db8c750a41"],

Cell[BoxData[
 RowBox[{"{", 
  RowBox[{
  "2.598986000416805`*^6", ",", "2.613039526085199`*^6", ",", 
   "2.6430381677619927`*^6", ",", "2.691912069129592`*^6", ",", 
   "2.7620102259279303`*^6", ",", "2.853185790785864`*^6", ",", 
   "2.961706639327794`*^6", ",", "3.0810402392077777`*^6", ",", 
   "3.2034830345088756`*^6", ",", "3.3215602717713295`*^6", ",", 
   "3.428825506396288`*^6", ",", "3.5201463700899496`*^6", ",", 
   "3.59168834649789`*^6", ",", "3.6407731989326384`*^6", ",", 
   "3.6657196039465107`*^6", ",", "2.562910772513832`*^6", ",", 
   "2.574989452622212`*^6", ",", "2.6018751226702426`*^6", ",", 
   "2.6480918206274863`*^6", ",", "2.71788099651777`*^6", ",", 
   "2.812182129535452`*^6", ",", "2.9265032141262386`*^6", ",", 
   "3.0527291121616485`*^6", ",", "3.181811982174772`*^6", ",", 
   "3.305530889137877`*^6", ",", "3.4171987196215466`*^6", ",", 
   "3.511734341836915`*^6", ",", "3.5854702427719655`*^6", ",", 
   "3.6359048223543414`*^6", ",", "3.661490886174025`*^6", ",", 
   "2.493018417487909`*^6", ",", "2.5003270044913352`*^6", ",", 
   "2.519418643992395`*^6", ",", "2.558450721729752`*^6", ",", 
   "2.626538716566296`*^6", ",", "2.7278258792267656`*^6", ",", 
   "2.855283263080989`*^6", ",", "2.9965825024990034`*^6", ",", 
   "3.139638378668404`*^6", ",", "3.274836195249805`*^6", ",", 
   "3.395222968806694`*^6", ",", "3.49599567365308`*^6", ",", 
   "3.573925516839308`*^6", ",", "3.626914840026658`*^6", ",", 
   "3.6537048106476963`*^6", ",", "2.3946292213776684`*^6", ",", 
   "2.3926657750959164`*^6", ",", "2.3957136469624853`*^6", ",", 
   "2.4182197080446496`*^6", ",", "2.4800257264335426`*^6", ",", 
   "2.5946400411630524`*^6", ",", "2.7466764288631035`*^6", ",", 
   "2.914145371776158`*^6", ",", "3.0797882866065046`*^6", ",", 
   "3.2324760652516577`*^6", ",", "3.3655505041199154`*^6", ",", 
   "3.4750944536915096`*^6", ",", "3.55878124709021`*^6", ",", 
   "3.6152219133491092`*^6", ",", "3.643623685320248`*^6", ",", 
   "2.277792885087982`*^6", ",", "2.259632031409431`*^6", ",", 
   "2.2322302723858934`*^6", ",", "2.2182807412358`*^6", ",", 
   "2.259912728194139`*^6", ",", "2.402443871335064`*^6", ",", 
   "2.5999618922660295`*^6", ",", "2.80965681829193`*^6", ",", 
   "3.0078320158213614`*^6", ",", "3.183585076952083`*^6", ",", 
   "3.33232846328096`*^6", ",", "3.452205943760122`*^6", ",", 
   "3.542458503133118`*^6", ",", "3.6027538990441477`*^6", ",", 
   "3.6329349891871777`*^6", ",", "2.1596350933168917`*^6", ",", 
   "2.116540912056143`*^6", ",", "2.0362911886870435`*^6", ",", 
   "1.9439741708357418`*^6", ",", "1.9199015236761172`*^6", ",", 
   "2.1352340140355923`*^6", ",", "2.4195805991559345`*^6", ",", 
   "2.6936485363112316`*^6", ",", "2.9338088188671414`*^6", ",", 
   "3.1359448306329157`*^6", ",", "3.301151493299826`*^6", ",", 
   "3.4312746505986005`*^6", ",", "3.5277930091200117`*^6", ",", 
   "3.5916805038872357`*^6", ",", "3.623498357204189`*^6", ",", 
   "2.0660334227996771`*^6", ",", "1.9924591973155634`*^6", ",", 
   "1.835010029300787`*^6", ",", "1.584889414974772`*^6", ",", 
   "1.3242935881851276`*^6", ",", "1.781179983557329`*^6", ",", 
   "2.229459962179121`*^6", ",", "2.589446445788142`*^6", ",", 
   "2.873913347154704`*^6", ",", "3.0998522977648694`*^6", ",", 
   "3.278481391325851`*^6", ",", "3.41644253352179`*^6", ",", 
   "3.5175707170932135`*^6", ",", "3.5840409251269195`*^6", ",", 
   "3.6170215299559953`*^6", ",", "2.0282202444015455`*^6", ",", 
   "1.9351135863113557`*^6", ",", "1.7106462690610248`*^6", ",", 
   "1.2227316616067528`*^6", ",", "1.4208484511248576`*^6", ",", 
   "2.109182245865802`*^6", ",", "2.539512079313447`*^6", ",", 
   "2.849131805362581`*^6", ",", "3.085975195085779`*^6", ",", 
   "3.2700807846053215`*^6", ",", "3.411052887764044`*^6", ",", 
   "3.513897114796927`*^6", ",", "3.5813130463265036`*^6", ",", 
   "3.614716012837041`*^6", ",", "2.0660334227996739`*^6", ",", 
   "1.9924591973155593`*^6", ",", "1.8350100293007847`*^6", ",", 
   "1.5848894149747693`*^6", ",", "1.324293588185125`*^6", ",", 
   "1.7811799835573267`*^6", ",", "2.2294599621791197`*^6", ",", 
   "2.589446445788141`*^6", ",", "2.873913347154703`*^6", ",", 
   "3.0998522977648675`*^6", ",", "3.278481391325851`*^6", ",", 
   "3.41644253352179`*^6", ",", "3.5175707170932116`*^6", ",", 
   "3.58404092512692`*^6", ",", "3.6170215299559943`*^6", ",", 
   "2.1596350933168847`*^6", ",", "2.1165409120561364`*^6", ",", 
   "2.0362911886870372`*^6", ",", "1.9439741708357371`*^6", ",", 
   "1.919901523676113`*^6", ",", "2.135234014035588`*^6", ",", 
   "2.4195805991559313`*^6", ",", "2.6936485363112283`*^6", ",", 
   "2.9338088188671386`*^6", ",", "3.135944830632915`*^6", ",", 
   "3.301151493299825`*^6", ",", "3.4312746505986`*^6", ",", 
   "3.5277930091200112`*^6", ",", "3.5916805038872343`*^6", ",", 
   "3.6234983572041886`*^6", ",", "2.277792885087971`*^6", ",", 
   "2.259632031409422`*^6", ",", "2.2322302723858845`*^6", ",", 
   "2.2182807412357926`*^6", ",", "2.2599127281941324`*^6", ",", 
   "2.4024438713350575`*^6", ",", "2.599961892266025`*^6", ",", 
   "2.809656818291925`*^6", ",", "3.007832015821358`*^6", ",", 
   "3.1835850769520793`*^6", ",", "3.332328463280957`*^6", ",", 
   "3.4522059437601236`*^6", ",", "3.542458503133118`*^6", ",", 
   "3.602753899044146`*^6", ",", "3.6329349891871763`*^6", ",", 
   "2.3946292213776577`*^6", ",", "2.392665775095906`*^6", ",", 
   "2.395713646962476`*^6", ",", "2.4182197080446417`*^6", ",", 
   "2.480025726433535`*^6", ",", "2.594640041163046`*^6", ",", 
   "2.746676428863098`*^6", ",", "2.9141453717761524`*^6", ",", 
   "3.079788286606499`*^6", ",", "3.232476065251654`*^6", ",", 
   "3.3655505041199136`*^6", ",", "3.4750944536915086`*^6", ",", 
   "3.5587812470902093`*^6", ",", "3.615221913349108`*^6", ",", 
   "3.643623685320247`*^6", ",", "2.493018417487897`*^6", ",", 
   "2.5003270044913255`*^6", ",", "2.519418643992386`*^6", ",", 
   "2.5584507217297424`*^6", ",", "2.626538716566289`*^6", ",", 
   "2.7278258792267577`*^6", ",", "2.855283263080982`*^6", ",", 
   "2.9965825024989983`*^6", ",", "3.1396383786683995`*^6", ",", 
   "3.274836195249799`*^6", ",", "3.3952229688066933`*^6", ",", 
   "3.495995673653079`*^6", ",", "3.5739255168393077`*^6", ",", 
   "3.626914840026657`*^6", ",", "3.653704810647694`*^6", ",", 
   "2.5629107725138217`*^6", ",", "2.574989452622201`*^6", ",", 
   "2.6018751226702332`*^6", ",", "2.648091820627478`*^6", ",", 
   "2.7178809965177635`*^6", ",", "2.812182129535445`*^6", ",", 
   "2.9265032141262344`*^6", ",", "3.0527291121616433`*^6", ",", 
   "3.1818119821747662`*^6", ",", "3.305530889137874`*^6", ",", 
   "3.417198719621545`*^6", ",", "3.511734341836914`*^6", ",", 
   "3.5854702427719655`*^6", ",", "3.635904822354341`*^6", ",", 
   "3.661490886174025`*^6", ",", "2.598986000416796`*^6", ",", 
   "2.61303952608519`*^6", ",", "2.6430381677619843`*^6", ",", 
   "2.691912069129584`*^6", ",", "2.7620102259279224`*^6", ",", 
   "2.8531857907858556`*^6", ",", "2.961706639327788`*^6", ",", 
   "3.081040239207773`*^6", ",", "3.203483034508872`*^6", ",", 
   "3.3215602717713267`*^6", ",", "3.428825506396287`*^6", ",", 
   "3.5201463700899486`*^6", ",", "3.5916883464978887`*^6", ",", 
   "3.6407731989326403`*^6", ",", "3.6657196039465116`*^6"}], "}"}]], "Output",
 CellChangeTimes->{3.744679088441577*^9, 3.744680336665757*^9, 
  3.7455560883625803`*^9, 3.745557235074016*^9, 3.7456404838336678`*^9, 
  3.745642225263962*^9, 3.7463273762528586`*^9, 3.7463283126954603`*^9, 
  3.7463299071478724`*^9, 3.7463304657827263`*^9, 3.773454257011508*^9, 
  3.7911040713003273`*^9, 3.7911042224991007`*^9},
 CellLabel->"Out[28]=",ExpressionUUID->"24507d22-be19-4f70-a7f9-47e1dddf3e46"]
}, Open  ]],

Cell[CellGroupData[{

Cell[BoxData[
 RowBox[{"vequ", "=", 
  RowBox[{"qequ", "-", 
   RowBox[{"requ", "*", "requ"}]}]}]], "Input",
 CellLabel->"In[29]:=",ExpressionUUID->"afaf72b1-7f59-4def-a7f6-400ff2a0f8ed"],

Cell[BoxData[
 RowBox[{"{", 
  RowBox[{
  "1.385496242033967`*^6", ",", "1.3903611680396495`*^6", ",", 
   "1.4000600832953593`*^6", ",", "1.41433476227287`*^6", ",", 
   "1.4323912159143116`*^6", ",", "1.45270554922011`*^6", ",", 
   "1.4732244268452458`*^6", ",", "1.4919364985464623`*^6", ",", 
   "1.50741825473428`*^6", ",", "1.519068044349011`*^6", ",", 
   "1.5270248553827794`*^6", ",", "1.5319172770296796`*^6", ",", 
   "1.5345826261227492`*^6", ",", "1.5358330114340326`*^6", ",", 
   "1.5362911238100417`*^6", ",", "1.3804234036499804`*^6", ",", 
   "1.3852119255196196`*^6", ",", "1.394908594596293`*^6", ",", 
   "1.4095039589192595`*^6", ",", "1.428396586378342`*^6", ",", 
   "1.449985317625171`*^6", ",", "1.4718606914667117`*^6", ",", 
   "1.4916649522983183`*^6", ",", "1.5078270114346377`*^6", ",", 
   "1.519781385859928`*^6", ",", "1.5277873323946006`*^6", ",", 
   "1.5325972863307518`*^6", ",", "1.535140714492643`*^6", ",", 
   "1.5362862152179545`*^6", ",", "1.5366859125644024`*^6", ",", 
   "1.3696034772927498`*^6", ",", "1.3739981002752394`*^6", ",", 
   "1.3832672944369235`*^6", ",", "1.3980911307588886`*^6", ",", 
   "1.418568205546149`*^6", ",", "1.4430754285032575`*^6", ",", 
   "1.4681849489481521`*^6", ",", "1.4905768600878008`*^6", ",", 
   "1.5083285290256625`*^6", ",", "1.5210022528826802`*^6", ",", 
   "1.5291600665153184`*^6", ",", "1.533837198412702`*^6", ",", 
   "1.5361601571923816`*^6", ",", "1.537112557603338`*^6", ",", 
   "1.5374042772335242`*^6", ",", "1.3521283428296233`*^6", ",", 
   "1.3552016943804198`*^6", ",", "1.3624222530189413`*^6", ",", 
   "1.3759833250851817`*^6", ",", "1.3982476954406837`*^6", ",", 
   "1.4284280838602511`*^6", ",", "1.4601366739841953`*^6", ",", 
   "1.4876196022037817`*^6", ",", "1.508361208511878`*^6", ",", 
   "1.5223708724511778`*^6", ",", "1.530871389064035`*^6", ",", 
   "1.53541902889884`*^6", ",", "1.5374648625701761`*^6", ",", 
   "1.5381670797339752`*^6", ",", "1.538318047332503`*^6", ",", 
   "1.3279175941199902`*^6", ",", "1.3276077423339896`*^6", ",", 
   "1.3284490993883791`*^6", ",", "1.3350486675464488`*^6", ",", 
   "1.3565527643107087`*^6", ",", "1.3987595158091865`*^6", ",", 
   "1.444352864766944`*^6", ",", "1.4814631491189392`*^6", ",", 
   "1.5073218490702822`*^6", ",", "1.523490330062773`*^6", ",", 
   "1.5325941973760524`*^6", ",", "1.5370676504399485`*^6", ",", 
   "1.5388304946441345`*^6", ",", "1.5392666658433974`*^6", ",", 
   "1.5392669256349697`*^6", ",", "1.29955876827033`*^6", ",", 
   "1.292427590154702`*^6", ",", "1.2777050459224076`*^6", ",", 
   "1.2597296530390345`*^6", ",", "1.263672447564966`*^6", ",", 
   "1.3395630191414477`*^6", ",", "1.416779457122768`*^6", ",", 
   "1.4713565306356312`*^6", ",", "1.505001518728928`*^6", ",", 
   "1.5241069284632064`*^6", ",", "1.5340282778902464`*^6", ",", 
   "1.5385009201876437`*^6", ",", "1.5400226861809404`*^6", ",", 
   "1.5402222713724554`*^6", ",", "1.5400877848497697`*^6", ",", 
   "1.2743131078014742`*^6", ",", "1.2572525173344095`*^6", ",", 
   "1.2137470717697646`*^6", ",", "1.1253267709522198`*^6", ",", 
   "1.0099410274288274`*^6", ",", "1.2266079476080253`*^6", ",", 
   "1.3774779489161463`*^6", ",", "1.4592799111268544`*^6", ",", 
   "1.5022014668316448`*^6", ",", "1.5242716778137682`*^6", ",", 
   "1.5349650058299294`*^6", ",", "1.5394757720814224`*^6", ",", 
   "1.5408351313258072`*^6", ",", "1.5408703953017176`*^6", ",", 
   "1.5406421624656504`*^6", ",", "1.2634436460203296`*^6", ",", 
   "1.239604527064995`*^6", ",", "1.16823097872508`*^6", ",", 
   "946500.0888863768`", ",", "1.0691050677173852`*^6", ",", 
   "1.3471816878541464`*^6", ",", "1.452562538269874`*^6", ",", 
   "1.5008331356015545`*^6", ",", "1.5242757368364336`*^6", ",", 
   "1.535292428157975`*^6", ",", "1.5398225080599834`*^6", ",", 
   "1.5411236434084678`*^6", ",", "1.5410996971393537`*^6", ",", 
   "1.540837756244418`*^6", ",", "1.2743131078014732`*^6", ",", 
   "1.257252517334408`*^6", ",", "1.2137470717697642`*^6", ",", 
   "1.1253267709522187`*^6", ",", "1.0099410274288259`*^6", ",", 
   "1.2266079476080239`*^6", ",", "1.3774779489161447`*^6", ",", 
   "1.4592799111268544`*^6", ",", "1.5022014668316438`*^6", ",", 
   "1.5242716778137675`*^6", ",", "1.5349650058299282`*^6", ",", 
   "1.5394757720814217`*^6", ",", "1.540835131325806`*^6", ",", 
   "1.540870395301718`*^6", ",", "1.5406421624656494`*^6", ",", 
   "1.2995587682703282`*^6", ",", "1.2924275901547`*^6", ",", 
   "1.277705045922405`*^6", ",", "1.259729653039033`*^6", ",", 
   "1.2636724475649642`*^6", ",", "1.339563019141446`*^6", ",", 
   "1.4167794571227673`*^6", ",", "1.471356530635631`*^6", ",", 
   "1.505001518728928`*^6", ",", "1.5241069284632066`*^6", ",", 
   "1.534028277890247`*^6", ",", "1.538500920187644`*^6", ",", 
   "1.54002268618094`*^6", ",", "1.5402222713724554`*^6", ",", 
   "1.5400877848497692`*^6", ",", "1.3279175941199872`*^6", ",", 
   "1.327607742333987`*^6", ",", "1.3284490993883763`*^6", ",", 
   "1.3350486675464464`*^6", ",", "1.3565527643107069`*^6", ",", 
   "1.398759515809184`*^6", ",", "1.4443528647669433`*^6", ",", 
   "1.4814631491189383`*^6", ",", "1.5073218490702822`*^6", ",", 
   "1.5234903300627733`*^6", ",", "1.5325941973760526`*^6", ",", 
   "1.5370676504399488`*^6", ",", "1.5388304946441345`*^6", ",", 
   "1.5392666658433976`*^6", ",", "1.5392669256349697`*^6", ",", 
   "1.3521283428296205`*^6", ",", "1.3552016943804168`*^6", ",", 
   "1.3624222530189394`*^6", ",", "1.3759833250851796`*^6", ",", 
   "1.3982476954406828`*^6", ",", "1.4284280838602495`*^6", ",", 
   "1.460136673984194`*^6", ",", "1.4876196022037817`*^6", ",", 
   "1.5083612085118769`*^6", ",", "1.5223708724511783`*^6", ",", 
   "1.5308713890640354`*^6", ",", "1.5354190288988396`*^6", ",", 
   "1.5374648625701752`*^6", ",", "1.538167079733975`*^6", ",", 
   "1.538318047332502`*^6", ",", "1.3696034772927484`*^6", ",", 
   "1.3739981002752378`*^6", ",", "1.3832672944369223`*^6", ",", 
   "1.3980911307588867`*^6", ",", "1.4185682055461481`*^6", ",", 
   "1.4430754285032556`*^6", ",", "1.46818494894815`*^6", ",", 
   "1.4905768600878012`*^6", ",", "1.508328529025662`*^6", ",", 
   "1.521002252882679`*^6", ",", "1.529160066515318`*^6", ",", 
   "1.533837198412701`*^6", ",", "1.536160157192381`*^6", ",", 
   "1.537112557603337`*^6", ",", "1.5374042772335233`*^6", ",", 
   "1.380423403649979`*^6", ",", "1.3852119255196173`*^6", ",", 
   "1.3949085945962907`*^6", ",", "1.4095039589192579`*^6", ",", 
   "1.428396586378341`*^6", ",", "1.4499853176251699`*^6", ",", 
   "1.4718606914667108`*^6", ",", "1.491664952298317`*^6", ",", 
   "1.5078270114346368`*^6", ",", "1.5197813858599262`*^6", ",", 
   "1.5277873323946013`*^6", ",", "1.532597286330753`*^6", ",", 
   "1.5351407144926437`*^6", ",", "1.536286215217954`*^6", ",", 
   "1.536685912564403`*^6", ",", "1.3854962420339654`*^6", ",", 
   "1.3903611680396476`*^6", ",", "1.400060083295358`*^6", ",", 
   "1.4143347622728685`*^6", ",", "1.4323912159143107`*^6", ",", 
   "1.4527055492201091`*^6", ",", "1.4732244268452446`*^6", ",", 
   "1.491936498546461`*^6", ",", "1.5074182547342803`*^6", ",", 
   "1.5190680443490108`*^6", ",", "1.5270248553827791`*^6", ",", 
   "1.5319172770296787`*^6", ",", "1.5345826261227478`*^6", ",", 
   "1.5358330114340326`*^6", ",", "1.5362911238100408`*^6"}], "}"}]], "Output",
 CellChangeTimes->{3.744679121640571*^9, 3.7446803430652046`*^9, 
  3.74555609326932*^9, 3.7455572383399878`*^9, 3.745640490708952*^9, 
  3.745642227842722*^9, 3.7463273815641108`*^9, 3.746328315210495*^9, 
  3.7463299103190393`*^9, 3.746330467251134*^9, 3.7734542581206236`*^9, 
  3.7911040734404445`*^9, 3.791104224936063*^9},
 CellLabel->"Out[29]=",ExpressionUUID->"62e2d0f9-d918-4b8e-93df-62744d956d7b"]
}, Open  ]],

Cell[CellGroupData[{

Cell[BoxData[
 RowBox[{"sdequ", "=", 
  RowBox[{"vequ", "^", "0.5"}]}]], "Input",
 CellChangeTimes->{{3.7911040778143935`*^9, 3.791104096622465*^9}},
 CellLabel->"In[30]:=",ExpressionUUID->"9977bcca-8854-4a6f-a2ce-9f8390cdfabe"],

Cell[BoxData[
 RowBox[{"{", 
  RowBox[{
  "1177.0710437496825`", ",", "1179.1357716733257`", ",", 
   "1183.2413461738731`", ",", "1189.2580721915954`", ",", 
   "1196.8254742920171`", ",", "1205.2823524884575`", ",", 
   "1213.7645681289455`", ",", "1221.4485247223733`", ",", 
   "1227.7696260839327`", ",", "1232.5047847164776`", ",", 
   "1235.7284715433157`", ",", "1237.7064583453055`", ",", 
   "1238.7827194963406`", ",", "1239.2872997953432`", ",", 
   "1239.4721149788088`", ",", "1174.9142111873448`", ",", 
   "1176.9502646754534`", ",", "1181.0624854749612`", ",", 
   "1187.2253193557067`", ",", "1195.1554653593573`", ",", 
   "1204.153361339481`", ",", "1213.2026588607164`", ",", 
   "1221.3373621969968`", ",", "1227.9360779106694`", ",", 
   "1232.7941376644878`", ",", "1236.0369462093763`", ",", 
   "1237.9811332693046`", ",", "1239.0079557826266`", ",", 
   "1239.4701348632627`", ",", "1239.6313615605256`", ",", 
   "1170.300592708023`", ",", "1172.1766506270458`", ",", 
   "1176.1238431546753`", ",", "1182.4090369913824`", ",", 
   "1191.0366096582209`", ",", "1201.2807450813725`", ",", 
   "1211.686819664286`", ",", "1220.8918298063104`", ",", 
   "1228.140272536351`", ",", "1233.2892008295055`", ",", 
   "1236.592118087172`", ",", "1238.4818119022589`", ",", 
   "1239.4192822416398`", ",", "1239.8034350667601`", ",", 
   "1239.921077018019`", ",", "1162.8105360847155`", ",", 
   "1164.1313046131952`", ",", "1167.2284493701056`", ",", 
   "1173.0231562442327`", ",", "1182.4752409419336`", ",", 
   "1195.168642435138`", ",", "1208.3611521330017`", ",", 
   "1219.680122902633`", ",", "1228.1535769242696`", ",", 
   "1233.8439416924564`", ",", "1237.2838756987157`", ",", 
   "1239.120264098219`", ",", "1239.9455079035433`", ",", 
   "1240.2286401039025`", ",", "1240.2895014199319`", ",", 
   "1152.3530683432011`", ",", "1152.218617422054`", ",", 
   "1152.5836626416233`", ",", "1155.4430611442733`", ",", 
   "1164.7114510945228`", ",", "1182.6916402043207`", ",", 
   "1201.8123251019454`", ",", "1217.1537080906992`", ",", 
   "1227.7303649703717`", ",", "1234.2975046814172`", ",", 
   "1237.9798856912225`", ",", "1239.7853243364145`", ",", 
   "1240.4960679680264`", ",", "1240.67186066397`", ",", "1240.671965361904`",
    ",", "1139.9819157646011`", ",", "1136.84985383062`", ",", 
   "1130.3561588819728`", ",", "1122.3767874644568`", ",", 
   "1124.1318639576791`", ",", "1157.3949279055303`", ",", 
   "1190.28545194956`", ",", "1212.9948601027256`", ",", 
   "1226.7850336260742`", ",", "1234.547256472269`", ",", 
   "1238.558952125512`", ",", "1240.363221071813`", ",", "1240.976505088207`",
    ",", "1241.0569170559645`", ",", "1241.0027336189755`", ",", 
   "1128.8547771088513`", ",", "1121.2727221039534`", ",", 
   "1101.70189786973`", ",", "1060.8142018997576`", ",", 
   "1004.9582217330367`", ",", "1107.5233395319601`", ",", 
   "1173.660065315399`", ",", "1208.006585713362`", ",", "1225.643286944307`",
    ",", "1234.6139792719698`", ",", "1238.9370467581996`", ",", 
   "1240.7561291734255`", ",", "1241.3038029933716`", ",", 
   "1241.3180073219423`", ",", "1241.2260722630872`", ",", 
   "1124.0300912432592`", ",", "1113.3752858156117`", ",", 
   "1080.847342932886`", ",", "972.8823612782672`", ",", 
   "1033.9753709433244`", ",", "1160.6815617791756`", ",", 
   "1205.2230242863243`", ",", "1225.0849503612208`", ",", 
   "1234.6156231137015`", ",", "1239.0691781163694`", ",", 
   "1240.895848997805`", ",", "1241.420010878054`", ",", 
   "1241.4103661317451`", ",", "1241.3048603161183`", ",", 
   "1128.8547771088508`", ",", "1121.2727221039527`", ",", 
   "1101.7018978697297`", ",", "1060.814201899757`", ",", 
   "1004.958221733036`", ",", "1107.5233395319594`", ",", 
   "1173.6600653153982`", ",", "1208.006585713362`", ",", 
   "1225.6432869443065`", ",", "1234.6139792719696`", ",", 
   "1238.9370467581991`", ",", "1240.7561291734253`", ",", 
   "1241.3038029933712`", ",", "1241.3180073219426`", ",", 
   "1241.2260722630867`", ",", "1139.9819157646002`", ",", 
   "1136.8498538306192`", ",", "1130.3561588819716`", ",", 
   "1122.3767874644561`", ",", "1124.1318639576782`", ",", 
   "1157.3949279055296`", ",", "1190.2854519495595`", ",", 
   "1212.9948601027256`", ",", "1226.7850336260742`", ",", 
   "1234.547256472269`", ",", "1238.5589521255124`", ",", 
   "1240.3632210718133`", ",", "1240.9765050882067`", ",", 
   "1241.0569170559645`", ",", "1241.0027336189753`", ",", 
   "1152.3530683431998`", ",", "1152.2186174220528`", ",", 
   "1152.583662641622`", ",", "1155.4430611442722`", ",", 
   "1164.7114510945219`", ",", "1182.6916402043196`", ",", 
   "1201.8123251019451`", ",", "1217.153708090699`", ",", 
   "1227.7303649703717`", ",", "1234.2975046814172`", ",", 
   "1237.9798856912225`", ",", "1239.7853243364145`", ",", 
   "1240.4960679680264`", ",", "1240.6718606639702`", ",", 
   "1240.671965361904`", ",", "1162.8105360847142`", ",", 
   "1164.1313046131938`", ",", "1167.228449370105`", ",", 
   "1173.0231562442318`", ",", "1182.4752409419332`", ",", 
   "1195.1686424351374`", ",", "1208.361152133001`", ",", 
   "1219.680122902633`", ",", "1228.1535769242691`", ",", 
   "1233.8439416924566`", ",", "1237.283875698716`", ",", 
   "1239.1202640982187`", ",", "1239.945507903543`", ",", 
   "1240.2286401039023`", ",", "1240.2895014199314`", ",", 
   "1170.3005927080224`", ",", "1172.176650627045`", ",", 
   "1176.123843154675`", ",", "1182.4090369913818`", ",", 
   "1191.0366096582204`", ",", "1201.2807450813718`", ",", 
   "1211.6868196642852`", ",", "1220.8918298063106`", ",", 
   "1228.1402725363507`", ",", "1233.289200829505`", ",", 
   "1236.592118087172`", ",", "1238.4818119022584`", ",", 
   "1239.4192822416396`", ",", "1239.8034350667597`", ",", 
   "1239.9210770180187`", ",", "1174.914211187344`", ",", 
   "1176.9502646754522`", ",", "1181.0624854749603`", ",", 
   "1187.225319355706`", ",", "1195.1554653593569`", ",", 
   "1204.1533613394806`", ",", "1213.202658860716`", ",", 
   "1221.3373621969963`", ",", "1227.9360779106692`", ",", 
   "1232.7941376644872`", ",", "1236.0369462093765`", ",", 
   "1237.981133269305`", ",", "1239.0079557826268`", ",", 
   "1239.4701348632625`", ",", "1239.6313615605256`", ",", 
   "1177.0710437496818`", ",", "1179.135771673325`", ",", 
   "1183.2413461738724`", ",", "1189.258072191595`", ",", 
   "1196.8254742920167`", ",", "1205.282352488457`", ",", 
   "1213.764568128945`", ",", "1221.448524722373`", ",", "1227.769626083933`",
    ",", "1232.5047847164776`", ",", "1235.7284715433157`", ",", 
   "1237.7064583453052`", ",", "1238.78271949634`", ",", 
   "1239.2872997953432`", ",", "1239.4721149788086`"}], "}"}]], "Output",
 CellChangeTimes->{3.791104097044278*^9, 3.7911042271699123`*^9},
 CellLabel->"Out[30]=",ExpressionUUID->"9149aa42-036d-4f16-acfa-a1e5836a4b00"]
}, Open  ]],

Cell[BoxData[
 RowBox[{
  RowBox[{"h", "[", 
   RowBox[{"i_", ",", "j_"}], "]"}], ":=", 
  RowBox[{"If", "[", 
   RowBox[{
    RowBox[{
     RowBox[{
      RowBox[{
       RowBox[{"(", 
        RowBox[{"i", "-", "1"}], ")"}], "*", "m"}], "+", "j"}], "\[Equal]", 
     "c"}], ",", "0", ",", 
    RowBox[{"If", "[", 
     RowBox[{
      RowBox[{
       RowBox[{
        RowBox[{
         RowBox[{"(", 
          RowBox[{"i", "-", "1"}], ")"}], "*", "m"}], "+", "j"}], "<", "c"}], 
      ",", 
      RowBox[{"requ", "[", 
       RowBox[{"[", 
        RowBox[{
         RowBox[{
          RowBox[{"(", 
           RowBox[{"i", "-", "1"}], ")"}], "*", "m"}], "+", "j"}], "]"}], 
       "]"}], ",", 
      RowBox[{"requ", "[", 
       RowBox[{"[", 
        RowBox[{
         RowBox[{
          RowBox[{"(", 
           RowBox[{"i", "-", "1"}], ")"}], "*", "m"}], "+", "j", "-", "1"}], 
        "]"}], "]"}]}], "]"}]}], "]"}]}]], "Input",
 CellChangeTimes->{{3.7463278055041113`*^9, 3.7463278221763315`*^9}, {
  3.746328227871694*^9, 3.746328252901119*^9}, {3.746328456539463*^9, 
  3.7463285632573442`*^9}, {3.7463286183064566`*^9, 3.7463286408311715`*^9}, {
  3.79110410149638*^9, 3.791104108057316*^9}, {3.7911043116031413`*^9, 
  3.791104314649371*^9}},
 CellLabel->"In[38]:=",ExpressionUUID->"c1fabd6c-8696-432e-a586-98eed9c15e52"],

Cell[CellGroupData[{

Cell[BoxData[
 RowBox[{"Mrequ", "=", 
  RowBox[{"Array", "[", 
   RowBox[{"h", ",", 
    RowBox[{"{", 
     RowBox[{"l", ",", "m"}], "}"}]}], "]"}]}]], "Input",
 CellChangeTimes->{{3.7456416620323744`*^9, 3.745641682745819*^9}, {
  3.7456419036725254`*^9, 3.745641914414031*^9}, {3.7456419669319553`*^9, 
  3.7456419747662325`*^9}, {3.745642075972603*^9, 3.745642078363763*^9}, {
  3.745642140299617*^9, 3.7456421617644725`*^9}, {3.7911041146650968`*^9, 
  3.7911041168052883`*^9}},
 CellLabel->"In[39]:=",ExpressionUUID->"a204dd73-c802-419c-bfd7-a4220815f1fd"],

Cell[BoxData[
 RowBox[{"{", 
  RowBox[{
   RowBox[{"{", 
    RowBox[{
    "1101.5851117289294`", ",", "1105.74787272938`", ",", 
     "1114.8892700473143`", ",", "1130.2996535683455`", ",", 
     "1153.0910675283278`", ",", "1183.4188783206705`", ",", 
     "1220.0336931751303`", ",", "1260.5965812508439`", ",", 
     "1302.3305186374907`", ",", "1342.569263547441`", ",", 
     "1379.057885301958`", ",", "1410.0457769378518`", ",", 
     "1434.2613849557342`", ",", "1450.8411999590464`", ",", 
     "1459.256139317724`"}], "}"}], ",", 
   RowBox[{"{", 
    RowBox[{
    "1087.4223507284792`", ",", "1090.7692364118968`", ",", 
     "1098.6202838442177`", ",", "1112.9186231293943`", ",", 
     "1135.5546706959678`", ",", "1167.1318742585522`", ",", 
     "1206.0856199538766`", ",", "1249.4255319399113`", ",", 
     "1293.825711114188`", ",", "1336.3193867028754`", ",", 
     "1374.5586154205814`", ",", "1406.8180605558641`", ",", 
     "1431.8971779703047`", ",", "1449.0060756036833`", ",", 
     "1457.671078676401`"}], "}"}], ",", 
   RowBox[{"{", 
    RowBox[{
    "1059.912704044611`", ",", "1061.286438345509`", ",", 
     "1065.904005788266`", ",", "1077.1998844090467`", ",", 
     "1099.0771178675984`", ",", "1133.468328063695`", ",", 
     "1177.7513804419152`", ",", "1227.1942154407357`", ",", 
     "1277.2274071764753`", ",", "1324.323956729291`", ",", 
     "1366.0391291216279`", ",", "1400.7706718947175`", ",", 
     "1427.5031907659354`", ",", "1445.6148458089797`", ",", 
     "1454.751021107795`"}], "}"}], ",", 
   RowBox[{"{", 
    RowBox[{
    "1021.029323059845`", ",", "1018.5598071372622`", ",", 
     "1016.5094165542904`", ",", "1020.8997908509277`", ",", 
     "1040.0855883016834`", ",", "1079.9129396867145`", ",", 
     "1134.2573583093513`", ",", "1194.3725422046407`", ",", 
     "1253.5657454216857`", ",", "1307.7099039161858`", ",", 
     "1354.5032724419239`", ",", "1392.7223071354424`", ",", 
     "1421.7300673897398`", ",", "1441.1990957585056`", ",", 
     "1450.9671388380045`"}], "}"}], ",", 
   RowBox[{"{", 
    RowBox[{
    "974.6154579976616`", ",", "965.4140505894044`", ",", 
     "950.6740624407054`", ",", "939.8042741386907`", ",", 
     "950.4525048014921`", ",", "1001.8404840721289`", ",", 
     "1074.9925709041368`", ",", "1152.4728496467892`", ",", 
     "1224.9531283894414`", ",", "1288.4466410718412`", ",", 
     "1341.5417495944387`", ",", "1383.885216815388`", ",", 
     "1415.4956758990766`", ",", "1436.4843309972964`", ",", 
     "1446.9512996477138`"}], "}"}], ",", 
   RowBox[{"{", 
    RowBox[{
    "927.4030003437349`", ",", "907.8068747819884`", ",", 
     "870.9685084804363`", ",", "827.1907384616363`", ",", 
     "810.0796726934649`", ",", "892.0039208961722`", ",", 
     "1001.3995915882763`", ",", "1105.5731570889375`", ",", 
     "1195.32727741745`", ",", "1269.5817823872983`", ",", 
     "1329.3318680485997`", ",", "1375.7811346325973`", ",", 
     "1409.8830883938822`", ",", "1432.2912526838877`", ",", 
     "1443.4024291078422`"}], "}"}], ",", 
   RowBox[{"{", 
    RowBox[{
    "889.786668251555`", ",", "857.4419397143774`", ",", "788.202358237415`", 
     ",", "677.9104985339525`", ",", "560.6715266145591`", ",", 
     "744.6959352308188`", ",", "923.0287174638581`", ",", 
     "1063.0929097032335`", ",", "1171.2010418041214`", ",", 
     "1255.2213430113038`", ",", "1320.4228055800618`", ",", 
     "1370.0243652725187`", ",", "1405.9642903599672`", ",", 
     "1429.395162236532`", ",", "1440.9647349919237`"}], "}"}], ",", 
   RowBox[{"{", 
    RowBox[{
    "874.5150646965528`", ",", "833.97185758655`", ",", "736.4884862208946`", 
     ",", "525.5773708221997`", ",", "0", ",", "593.0795759486854`", ",", 
     "872.9264333331048`", ",", "1042.5687224560177`", ",", 
     "1161.1626370844983`", ",", "1249.6797422737336`", ",", 
     "1317.1136459878269`", ",", "1367.9292305174492`", ",", 
     "1404.5545455369327`", ",", "1428.360370910349`", ",", 
     "1440.0966136313991`"}], "}"}], ",", 
   RowBox[{"{", 
    RowBox[{
    "889.7866682515537`", ",", "857.4419397143758`", ",", 
     "788.2023582374139`", ",", "677.9104985339516`", ",", 
     "560.6715266145582`", ",", "744.695935230818`", ",", 
     "923.0287174638582`", ",", "1063.092909703233`", ",", 
     "1171.2010418041214`", ",", "1255.2213430113034`", ",", 
     "1320.4228055800622`", ",", "1370.024365272519`", ",", 
     "1405.964290359967`", ",", "1429.395162236532`", ",", 
     "1440.9647349919237`"}], "}"}], ",", 
   RowBox[{"{", 
    RowBox[{
    "927.4030003437323`", ",", "907.806874781986`", ",", "870.9685084804341`",
      ",", "827.1907384616344`", ",", "810.0796726934634`", ",", 
     "892.0039208961707`", ",", "1001.3995915882749`", ",", 
     "1105.5731570889361`", ",", "1195.3272774174488`", ",", 
     "1269.5817823872978`", ",", "1329.331868048599`", ",", 
     "1375.781134632597`", ",", "1409.8830883938822`", ",", 
     "1432.2912526838873`", ",", "1443.4024291078422`"}], "}"}], ",", 
   RowBox[{"{", 
    RowBox[{
    "974.6154579976576`", ",", "965.4140505894012`", ",", 
     "950.6740624407023`", ",", "939.804274138688`", ",", 
     "950.4525048014896`", ",", "1001.8404840721269`", ",", 
     "1074.992570904135`", ",", "1152.4728496467874`", ",", 
     "1224.95312838944`", ",", "1288.4466410718396`", ",", 
     "1341.5417495944375`", ",", "1383.8852168153885`", ",", 
     "1415.4956758990766`", ",", "1436.4843309972957`", ",", 
     "1446.9512996477133`"}], "}"}], ",", 
   RowBox[{"{", 
    RowBox[{
    "1021.0293230598411`", ",", "1018.5598071372585`", ",", 
     "1016.5094165542869`", ",", "1020.8997908509248`", ",", 
     "1040.0855883016802`", ",", "1079.9129396867122`", ",", 
     "1134.2573583093495`", ",", "1194.3725422046384`", ",", 
     "1253.565745421684`", ",", "1307.7099039161842`", ",", 
     "1354.503272441923`", ",", "1392.7223071354422`", ",", 
     "1421.7300673897398`", ",", "1441.199095758505`", ",", 
     "1450.9671388380045`"}], "}"}], ",", 
   RowBox[{"{", 
    RowBox[{
    "1059.912704044606`", ",", "1061.286438345505`", ",", 
     "1065.904005788262`", ",", "1077.199884409043`", ",", 
     "1099.0771178675957`", ",", "1133.4683280636923`", ",", 
     "1177.7513804419132`", ",", "1227.1942154407334`", ",", 
     "1277.2274071764737`", ",", "1324.3239567292892`", ",", 
     "1366.0391291216279`", ",", "1400.7706718947175`", ",", 
     "1427.5031907659354`", ",", "1445.6148458089797`", ",", 
     "1454.7510211077945`"}], "}"}], ",", 
   RowBox[{"{", 
    RowBox[{
    "1087.422350728475`", ",", "1090.7692364118927`", ",", 
     "1098.6202838442146`", ",", "1112.9186231293913`", ",", 
     "1135.5546706959653`", ",", "1167.1318742585497`", ",", 
     "1206.0856199538753`", ",", "1249.4255319399097`", ",", 
     "1293.825711114186`", ",", "1336.319386702875`", ",", 
     "1374.5586154205807`", ",", "1406.8180605558634`", ",", 
     "1431.8971779703045`", ",", "1449.0060756036833`", ",", 
     "1457.6710786764008`"}], "}"}], ",", 
   RowBox[{"{", 
    RowBox[{
    "1101.5851117289262`", ",", "1105.747872729377`", ",", 
     "1114.8892700473111`", ",", "1130.2996535683426`", ",", 
     "1153.0910675283249`", ",", "1183.4188783206673`", ",", 
     "1220.0336931751283`", ",", "1260.5965812508425`", ",", 
     "1302.3305186374891`", ",", "1342.5692635474402`", ",", 
     "1379.0578853019579`", ",", "1410.0457769378518`", ",", 
     "1434.2613849557342`", ",", "1450.8411999590471`", ",", 
     "1459.2561393177248`"}], "}"}]}], "}"}]], "Output",
 CellChangeTimes->{
  3.7456416839963627`*^9, 3.7456419155486574`*^9, {3.745641968180256*^9, 
   3.7456419754852867`*^9}, 3.745642079069936*^9, {3.745642141705452*^9, 
   3.7456421622596292`*^9}, 3.7456422331066427`*^9, 3.7456424489414625`*^9, 
   3.7463282603955603`*^9, 3.746328320881064*^9, {3.7463285511601725`*^9, 
   3.746328567115841*^9}, 3.7463286454200735`*^9, 3.746329915786468*^9, 
   3.7463304706565833`*^9, 3.773454260541959*^9, {3.7911041109784985`*^9, 
   3.791104118133067*^9}, 3.7911042304191494`*^9, 3.791104316961282*^9},
 CellLabel->"Out[39]=",ExpressionUUID->"701dfcfa-a916-470a-8b76-ccf9c8e554ea"]
}, Open  ]],

Cell[CellGroupData[{

Cell[BoxData[
 RowBox[{"MatrixForm", "[", "Mrequ", "]"}]], "Input",
 CellChangeTimes->{{3.7456418950782423`*^9, 3.7456419226369486`*^9}},
 CellLabel->"In[40]:=",ExpressionUUID->"cee77883-e862-4ef6-95d2-5a5d943ee456"],

Cell[BoxData[
 TagBox[
  RowBox[{"(", "\[NoBreak]", GridBox[{
     {"1101.5851117289294`", "1105.74787272938`", "1114.8892700473143`", 
      "1130.2996535683455`", "1153.0910675283278`", "1183.4188783206705`", 
      "1220.0336931751303`", "1260.5965812508439`", "1302.3305186374907`", 
      "1342.569263547441`", "1379.057885301958`", "1410.0457769378518`", 
      "1434.2613849557342`", "1450.8411999590464`", "1459.256139317724`"},
     {"1087.4223507284792`", "1090.7692364118968`", "1098.6202838442177`", 
      "1112.9186231293943`", "1135.5546706959678`", "1167.1318742585522`", 
      "1206.0856199538766`", "1249.4255319399113`", "1293.825711114188`", 
      "1336.3193867028754`", "1374.5586154205814`", "1406.8180605558641`", 
      "1431.8971779703047`", "1449.0060756036833`", "1457.671078676401`"},
     {"1059.912704044611`", "1061.286438345509`", "1065.904005788266`", 
      "1077.1998844090467`", "1099.0771178675984`", "1133.468328063695`", 
      "1177.7513804419152`", "1227.1942154407357`", "1277.2274071764753`", 
      "1324.323956729291`", "1366.0391291216279`", "1400.7706718947175`", 
      "1427.5031907659354`", "1445.6148458089797`", "1454.751021107795`"},
     {"1021.029323059845`", "1018.5598071372622`", "1016.5094165542904`", 
      "1020.8997908509277`", "1040.0855883016834`", "1079.9129396867145`", 
      "1134.2573583093513`", "1194.3725422046407`", "1253.5657454216857`", 
      "1307.7099039161858`", "1354.5032724419239`", "1392.7223071354424`", 
      "1421.7300673897398`", "1441.1990957585056`", "1450.9671388380045`"},
     {"974.6154579976616`", "965.4140505894044`", "950.6740624407054`", 
      "939.8042741386907`", "950.4525048014921`", "1001.8404840721289`", 
      "1074.9925709041368`", "1152.4728496467892`", "1224.9531283894414`", 
      "1288.4466410718412`", "1341.5417495944387`", "1383.885216815388`", 
      "1415.4956758990766`", "1436.4843309972964`", "1446.9512996477138`"},
     {"927.4030003437349`", "907.8068747819884`", "870.9685084804363`", 
      "827.1907384616363`", "810.0796726934649`", "892.0039208961722`", 
      "1001.3995915882763`", "1105.5731570889375`", "1195.32727741745`", 
      "1269.5817823872983`", "1329.3318680485997`", "1375.7811346325973`", 
      "1409.8830883938822`", "1432.2912526838877`", "1443.4024291078422`"},
     {"889.786668251555`", "857.4419397143774`", "788.202358237415`", 
      "677.9104985339525`", "560.6715266145591`", "744.6959352308188`", 
      "923.0287174638581`", "1063.0929097032335`", "1171.2010418041214`", 
      "1255.2213430113038`", "1320.4228055800618`", "1370.0243652725187`", 
      "1405.9642903599672`", "1429.395162236532`", "1440.9647349919237`"},
     {"874.5150646965528`", "833.97185758655`", "736.4884862208946`", 
      "525.5773708221997`", "0", "593.0795759486854`", "872.9264333331048`", 
      "1042.5687224560177`", "1161.1626370844983`", "1249.6797422737336`", 
      "1317.1136459878269`", "1367.9292305174492`", "1404.5545455369327`", 
      "1428.360370910349`", "1440.0966136313991`"},
     {"889.7866682515537`", "857.4419397143758`", "788.2023582374139`", 
      "677.9104985339516`", "560.6715266145582`", "744.695935230818`", 
      "923.0287174638582`", "1063.092909703233`", "1171.2010418041214`", 
      "1255.2213430113034`", "1320.4228055800622`", "1370.024365272519`", 
      "1405.964290359967`", "1429.395162236532`", "1440.9647349919237`"},
     {"927.4030003437323`", "907.806874781986`", "870.9685084804341`", 
      "827.1907384616344`", "810.0796726934634`", "892.0039208961707`", 
      "1001.3995915882749`", "1105.5731570889361`", "1195.3272774174488`", 
      "1269.5817823872978`", "1329.331868048599`", "1375.781134632597`", 
      "1409.8830883938822`", "1432.2912526838873`", "1443.4024291078422`"},
     {"974.6154579976576`", "965.4140505894012`", "950.6740624407023`", 
      "939.804274138688`", "950.4525048014896`", "1001.8404840721269`", 
      "1074.992570904135`", "1152.4728496467874`", "1224.95312838944`", 
      "1288.4466410718396`", "1341.5417495944375`", "1383.8852168153885`", 
      "1415.4956758990766`", "1436.4843309972957`", "1446.9512996477133`"},
     {"1021.0293230598411`", "1018.5598071372585`", "1016.5094165542869`", 
      "1020.8997908509248`", "1040.0855883016802`", "1079.9129396867122`", 
      "1134.2573583093495`", "1194.3725422046384`", "1253.565745421684`", 
      "1307.7099039161842`", "1354.503272441923`", "1392.7223071354422`", 
      "1421.7300673897398`", "1441.199095758505`", "1450.9671388380045`"},
     {"1059.912704044606`", "1061.286438345505`", "1065.904005788262`", 
      "1077.199884409043`", "1099.0771178675957`", "1133.4683280636923`", 
      "1177.7513804419132`", "1227.1942154407334`", "1277.2274071764737`", 
      "1324.3239567292892`", "1366.0391291216279`", "1400.7706718947175`", 
      "1427.5031907659354`", "1445.6148458089797`", "1454.7510211077945`"},
     {"1087.422350728475`", "1090.7692364118927`", "1098.6202838442146`", 
      "1112.9186231293913`", "1135.5546706959653`", "1167.1318742585497`", 
      "1206.0856199538753`", "1249.4255319399097`", "1293.825711114186`", 
      "1336.319386702875`", "1374.5586154205807`", "1406.8180605558634`", 
      "1431.8971779703045`", "1449.0060756036833`", "1457.6710786764008`"},
     {"1101.5851117289262`", "1105.747872729377`", "1114.8892700473111`", 
      "1130.2996535683426`", "1153.0910675283249`", "1183.4188783206673`", 
      "1220.0336931751283`", "1260.5965812508425`", "1302.3305186374891`", 
      "1342.5692635474402`", "1379.0578853019579`", "1410.0457769378518`", 
      "1434.2613849557342`", "1450.8411999590471`", "1459.2561393177248`"}
    },
    GridBoxAlignment->{"Columns" -> {{Center}}, "Rows" -> {{Baseline}}},
    GridBoxSpacings->{"Columns" -> {
        Offset[0.27999999999999997`], {
         Offset[0.7]}, 
        Offset[0.27999999999999997`]}, "Rows" -> {
        Offset[0.2], {
         Offset[0.4]}, 
        Offset[0.2]}}], "\[NoBreak]", ")"}],
  Function[BoxForm`e$, 
   MatrixForm[BoxForm`e$]]]], "Output",
 CellChangeTimes->{3.745641923039434*^9, 3.745641978294701*^9, 
  3.7456422364986734`*^9, 3.745642451942176*^9, 3.7463283239740615`*^9, 
  3.746328649200406*^9, 3.746329918707684*^9, 3.7463304733552513`*^9, 
  3.7734542616198387`*^9, 3.7911041208042803`*^9, 3.7911042327779655`*^9, 
  3.791104319726222*^9},
 CellLabel->
  "Out[40]//MatrixForm=",ExpressionUUID->"77384f8e-c29a-4f36-9ed1-\
ce8bcfce1b95"]
}, Open  ]],

Cell[CellGroupData[{

Cell[BoxData[
 RowBox[{"ListPlot3D", "[", 
  RowBox[{"Mrequ", ",", 
   RowBox[{"ColorFunction", "\[Rule]", "\"\<SouthwestColors\>\""}], ",", " ", 
   RowBox[{"BaseStyle", "\[Rule]", 
    RowBox[{"{", 
     RowBox[{"FontSize", "->", "14"}], "}"}]}]}], "]"}]], "Input",
 CellChangeTimes->{{3.745642285303525*^9, 3.74564229361658*^9}, {
   3.7456423413711395`*^9, 3.745642342059826*^9}, 3.773454268649434*^9},
 CellLabel->"In[41]:=",ExpressionUUID->"ff279527-ab88-4d51-a682-282e2a4d1d04"],

Cell[BoxData[
 Graphics3DBox[{GraphicsComplex3DBox[CompressedData["
1:eJx1nHlczNv7wCcxlRrVVNpGyzTNTNM0yJbQPFxa7DsXhcSVJfuWbSohW7RZ
u3ZXKESoULZ0rSFr1xKufV8SMn7H6zvnzPX8Dv/M6/O+nzudz3vO8jzPnDOe
keN6Dq8lEAhW1xYITAX03xstfTWfsEDRr/kKMPwHYDzs98vfgik3Z1yy48K6
ZaMpt2E8d3nkDf8syu0ZTx98AcJrpxiunRiXth3/atdsyiVGnjdVJ7VJNVx7
MO5h5v8oMpdyKeOfOsZO6vl7muFaxni7mjovg79QLme8R0VocKsl6YZrJeNv
OsnvacwzDNcqxjUT5263jKZczbjJtsRh4Tsp1zA+dHNkmPB8Brv+36sA6q7O
m7Xn23Kg1/T1Y1Ferp0l9iyAdbI9vjNV2LMAorYv2rlrGPYsgJedV31tcZRy
J8Z35FjWXdAaexaA7PqxXf1uUO7BeEeHrUf3JWLPAph/u/mCLi2wZwHEX+gq
CqnEngVwLCynTutY7FkAfTN27O3wlXIV42uiLudlDMaeBTDnn5wA4RbsWQBH
N2gb7i7Bns3BY82DtduSsWfCPzt2905fzq7p67e5e/dl/kW5DeP918/NOVdO
uT3jjrNrPnVVY8/mENsnasXdPMoljCc+uBtt8gf2bA4DVkffK1Fjz+bwe8jY
208+UC5jfG797oWd9mLP5nDr0VRbZX/s2RzMB5v6OjzAns0hInt8e9Ou2LM5
rCnxWjMlA3s2h36R2ZYmhdizDYyZXiBq/STZwKlnG7hjr5oVW57M/n/KixJr
Qu1OJrNr+npu9+JT/o8pt2d8Te6ULf2A+ndifHNw1s1tdymXMC4ufb3QLJ/6
92Bc671/5uws6l/KeK3lJ3v+loE920BouOjttRjs2QZU/9z83VSFPdtASo+Z
Wx4cx55toLXv3xnPm2PPNtBCc/zu2XnYsw3sLtry+52d2LM9eHsETXkxeZmB
U8/2IBp27HM3X8rNGe/T82ZsVN5S9r6UL08PUYyLWMqu6evC8GsFf+6j3Inx
y2kHuuV3pZ+LhPFnZXFR1Wepfw/GF23O9X9ogj3bg8/UB4IyL+zZHsa9Cx70
tyf2bA9vb/1RrKqiXMn4jbvBUxetx57t4dzcqSlfG2DP9tDNbNqH1xOwZ3uI
z5njeWEt9uwE7+YF9W/5dYmBU89O8E/tk7GTIyg3Z/zrmcFxRS0WG65tGF9U
dX/j/JtJ7O9RvuDRON/N3ZPYNX3dWpJtZn6Pvo+E8UBXu3D/TtS/B+Plnnuf
dmTrspTxnbkXPbtlU/8yxvu5njja6xr1L2e805EWV3udwp6doMGVY5Xuc7Fn
J7jwomfoQjPs2QlyimVBqqHYsxMsbz+k/rql2LMEbkTnO3W6QJ+XepbA+CF7
HJPOLjJcmzPe6I5+7J8bFxqubRivlzp5X2jDRMO1PeMj5vYPG5wYx9pBea15
s4NXdFjArunr8eKAssAb9PP1YDx28yGvwetoP5cy3tPx8e3znbFnCejrHv3r
/jrsWQIFvu/e79mIPUsg7niz904jsWcJbFz/KqbiE+Vqxu3PjNya1gd7Ju2M
mP2gIgF79gB5/za33Hpjzx5Q1rRDeIk19uwB3Qumjn5iSv3YMO5cvXLyn2N0
hmt7xgU//XNivIXFwepNC+NZ+yi/J6nsEx2ymF3T12Ef/AYHd8SeSftr+iza
JsOePSDt/MB6h+Zjzx6gkGUOnpyGPXtA8uimCw8Oxp49wK7O37davMOePWBe
tLjOhB7YsweUW+1+FanDnqVwjtufpRDJ7c9SUHD7sxSE3P4shQhuf5bC1wRe
f5bCCW5/lsJ0bn+W/qI/S6GG25+lcJjbn6UQz+3PUtjA7c/SX/Rn6S/6swwq
uPOzDE5z52cZPOHOzzKYwZ2fZRDLnZ9lsIo7P8tAw52fZXCBOz/LYBt3fpZB
H+78LINQ7vwsAwl3fpb9Yn6WwS7u/Cz7xfwsh1rceEMObyN58YYcArnxhhym
c+MNOUzkxhtyKObGG3K4z4035BDPjTfk4MWNN+QwkhtvyOEFN96Qwy1uvCH/
Rbwhh87ceEMOOm68oYSO3PhZCUe58bMSNnDjZyXkcuNnJSzhxs9KWM2Nn5VQ
lxs/K6EZN35WwpdkXvyshLbc+FkJcm78rIQV3PhZ+Yv4mbSHGz8rfxE/q6Au
Nx9UgTU3H1TBC24+qIJQbj6oAktuPqiCGG4+qIJZ3HxQBd25+aAKenLzQRVM
4+aDql/kg6pf5IOqX+SDql/kgyrow80H1VC9ilffUMMDbn1DDcu49Q019OPW
N9Rwn1vfUMN6bn1DDW7c+oYafuPWN9Qwh1vfUIOOW99Qw1FufUMNvbj1DTWs
5tY31L+ob6jhCLe+oYEv43n1OsJDefU6DdTj1us0sJVbr9PAQm69TgP23Hqd
Bpy59ToNuHDrdRp4w63XaSCIW6/TQHduvY68D7depwF+vU4Dtbn1Og1E/VSv
0xvrovW+1zxpvwJxATgVfuz0hwXlQqD3X+/ReNSoSMwFMHHxhC4bpZSL2P2B
LpbtHFIwF8DnA6tcA7tSLmb3y6avsiq9hrkAtseu6PVuuYHrHNj9KvvnnhWN
UxAXQNoK043pL+n7OLP7pXfe9uy4KQVxAZQG5PvPHEbfx1injXTXLB0lS0Vc
AE+D9BrTV4b7iz3Z/bPaXYqb3D4NcQHM2SLr6kLXZZ0Xu/+19eYLFpcxF8Bv
l0t3lh4wcPBm9+88fXHL3D7piAsgaeYi5T2g/UfB7t+Q2sKu2RnMBWA1fldF
cYGBFxvrwyEFITvj1BmIC2BPQku7hx4GrjPWjb2+g+OGGZgLIDU+KSN3vIGD
sZ6c3aGtLmU35gIQftT1G7gd909zgLErZkxJo/Mt7W/mEOx2ds33TZSLGM/o
NdGm4gTlYsYD6gVdWSrA/cccWsckNP53MO4n5vAtIMFMeZ/eb6xzgstep4K5
+HM3h9WXzmU+rKD9xIvxA5HXTZvE48/RHA71V05Id8afizm8lbb5889M/LmY
w8hBSyZrLLFnc8iedPum+xDs0xzEX3qbm63FPm2gu+egnHfXaBxFfdrAgqen
HfxKKRcxbia4ViW8RbmYcTiVmVDtbPDMfNpAg7rR/R1mUf/OjH9/FFvnuwP2
aQOHeoWG1L9u4MynDeyIv79yx3Ts0waqfGZa5AZgnzaQrl6ae/kBnVcVjN/J
UM2dNBX7tAH/hP7rR7wycJ2xnvl1tFnWsI7Ypw2M0Ok1OUnYpz3s+dIoKaEp
zReoT3tI6Js64O5lGv+LGB/Q+k+55VzKxYwv+VzvrTDJwJlPe2g/cUduaRf6
/s6Mi29YaMwqDZ+Lzli3DHoecifvncE/82kPVwc2WJDync5vXoxH2MXU6XTf
4Jn5tIfihIrA+duwT3uICu+39lZH7NMeygtv3PtwAfu0h+yNVTuq/bFPe2hW
41jgOw37dIK7vSfVF02keS716QSTbh4qGhNH81MR401L9n6sGETrD2LGF8Zk
PbJPN+S5zKcTpLiY6UcG0/udGT/japZ5ucDwd3XG+mSo4PbZiH0Gz8ynEyy/
d3ZNjA77dAJ12/krxUuwT3K/4Ny5faOxT9L+0lkVLaXYpxMUtQ4wD8nFPp2g
ZOjpU28aYJ9OoGqsnnFoBPYpgcy4S/0qn9PnpT4lUBw02slZTesAIsZbjRt5
Uxk733AtZjwwaYS+14AEQ3scGPcYGmw+MdvAmU8J+Pd6sb3VDkP9R2esQy68
5K7tFGXo58ynBK6HbhQW18c+JWDXNXTK7VDsUwKT10esfKDFPiXg9in1/cPa
2KcExjqsrTT5E/uUQJBq6eEwa+xTAhsH+S4NH4h9ekCrlg/H9AjAPj3gTf9n
j++W0DqViPFXOt/GA/6NN1yLGf9fvXG8oT0OjF9eKp7y4dxow7Uz457LTJb3
PjTPcL+x3hg+9c1x0VvDuGA+PUDz9c28AU/pfOvFeMDvA7KbaLBPD9izWXas
S0Ps0wMqTj9570Dj1WJjvdHDW/3XXxnYpwc0jBjoLayLfRIP3zq069YP+5RC
Mrd/SuEAt39KwZ/bPwnn9k8pOHP7pxT8uP1TCknc/in9Rf+UgpjbP6W/6J9S
cOf2T+kv+qcU2nD7p/QX/VMGZ7jzpwyGcOdPGXhx508ZxHLnTxkkcudPGRzl
zp8yaM2dP2WwmDt/ysCHO3/KYCl3/pSBP3f+lP1i/pT9Yv6UgZI7f8ohlbu+
y2Ekd32XQ1vu+i6HKdz1XQ4Nueu7HEy467scmnPXdzlc5K7vcujHXd/lUMBd
3+UwjLu+y+Eqd32Xwy7u+i4Hf+76roRG3PhTCSO58acSnn+/yok/leDPjT+V
YMuNP5XwkRt/KmE3N/5UwkZu/KmE19z4UwnLufGnEv7hxp9KaMyNP5XwhRt/
KiGKG3+qQMPNj1TQjJsfqWA+Nz9SgYqbH6mgETc/UsE7bn6kgubc/EgFKdz8
SAU53PxIBXnc/Ej1i/xI9Yv8SPWL/EgFttz8SA1Cbt1DDcO49Q01vODWMdSw
jluvUEMSty6hhiJu/UEND7h1BjVM49YT1ADcuoEaFnDrA2ow59YB1JDNzffV
kMLN69W/yN818EX03/oS9amBv3+qI4kYV/9ULxIzXv+/dSHmUwOS/9Z/mE8N
OPy3zqMz1vF+/289h/nUwJT/1m2YTw08+299hvnUQNZ/6zDMpwZ+qrcUG+t4
P9VVdMY6nuy/9RMw1vH2/LdOwnzqtY5V3Txn2WCfNdqDYwdcXdsY+/yitfCp
PWLjCOyzWlsW8y06bx/2WaVtE97hxRhn7PODdtO22n/2S8M+32kVca23l7th
n3ptfrv6TfbIsc8a7frsm4/CirDPL9q96nES6Ih9VmvLD32eWXwC+6zSNroa
XPZRiX1+0B7vvLjzmWnY5zvt7//WrDudg32aQYPsnXnNN+H5Uwhfkyc2mVmM
58860PPShAavPuD5szYcTTlx6VsI9mkK0rKTV+oX4vFeCyoLBZu8Q7BPExh9
sXnqv/fxeDcDx7ZpLWs9xvOnENqWhmnOpWCfdSD/9uPdqb7YZ22IKu+/ansO
9mkKn+/sL+3sgn3WApcjj2K6jsU+TaBldr3Uf7dhn9Zw5lDmlfJveH2vB+P3
RCWX1cM+RfC6uZuJawvs0wo+b4/1SVmE13dL2BWa+SLZGvusCx7+IclZB/B6
ZAGHR7u86D4O+7QGv8YzTtolYZ/14Fw/7zEDu2OfIqjrP2LO0Rq8vltBc8nn
W4lLsU9LWLd4bGpiLeyzLqSJOozOG4h9WsCRf+1ypauRT50d5CfCrJeROP60
g0/xfl992lBu8KkTw6Zxz/ctaU+5mL3uEDYuHnnewKlPnS0sPFuY+FmI4yVb
aBY9uHXhLerf4FNnA3FeSjev4yheIu20WtJmT6I99mkH5b8/uvlYj+JP0s7L
z7f2HH0C+xSDSYTNk5Io5JO080l8fqbVvzhesoW2m5rm7OqAfJJ2wtHPil0L
sE9H6BBqF/vbRpwfOYKg8fT1mz+g/EhXH6r6a6987kQ59VkfrI4O9Enqtxj5
dID3sr9aBNem8T/16QBjDohSr3dB8bzOHswKFXntKlA8T9p52ubFicqVOJ53
BCv/Thdzs7DP+hAw4fbj7wuwz/pgdt2+x9ZA7NMB9kdZbk0qwT4doLZNZJvT
GuzTHj5p9k8fPgX7dAWB93H3ubbUD/XpChWKRm+vLEf5u84FzEp3wZSJtE5C
fbpAdUHmx4m7E5FPZ0g3SZ8yawndR+TMXtWJZfn2bijf1DnB3nsRtx4sRPkm
aeem/kPmfvPFPl3h6eR2Jd+GYJ8ukJ4oEMT0wT5d4FFR86gD9bFPZ7iwPrf5
iF3YpzN4RK0abOmKfTrByPKLE3XDsU93mFC470NGCK6HuMMNr8SMso+ovqRz
g8hlbhPn6Gh9g/p0M+wbnIJ8NgD79647Vz2i+6yozwYQOKpvR7NgVA8hr8e9
v4lOdUP1ENJOmx7xmZnvcX3JHWpvCIpvE4B9usGh2KyCzBbYpxts6WQXtF+A
fTaA6V+tFj1ci302AJeUaeVQD/uUwJiUFTGvBiCfpL0DvpuUrf0H+dR5wqVJ
ZdHKb7RfGXyCJxwfOmVV7bt0fxr16QmHW1Xf0VfrfvZZ7AE10jsf1JMn/OxT
5wEu01a+Wiih/dngEzxAKrX7kFpnyc8+yeuHd9avZlmh/knaGWwWteFKEPJJ
2jm29GZm6v/z6Qm9J0VnBetRvY6000FboD+5Cvkk7exVNV5kbYl8knZ6ld4d
chTX64q9YOTe+K7jOqP5k7Q3+M37R3slaP4ELxgwduyy5Cg6D1CfXlDceuLr
j9oFyKcU7GMPLY/4g/qnPqVQ+lS65HMwrUdRn1Jwe5vZqGQZ6p+kncVlVtLG
o7FPL+jtsiT43STs0wvGuKiifPpin4R/vzlqpA3qn6SdEbke++5vxj6l8EBx
WNpQjH1KISp/QWr6IOzTGzRmK7y71EHru84bbuuvxG4fjOpLpL3xWTZhL5Op
f+rTG6qyBuWklKD1qFgG5X/UnfE8mX4u1KcMhrUxDajVldajqE8ZZA1p4Nbh
Ppo/STtX+X4Ld3+CfXrDdGnW+R0nsU9vsLM74x64CPv0hhVdi7zH+WOfMriT
Wqd9bgH2KYOY9wObSKXYpwxG6JML5ozEPhUgz+hcuHA7ij91Cvhw2G/K/XBU
XwIFbD23MDrRHteXFBA62zkg+TWKl4rlMOB17f6CAHo/9SmHM9EeQ077ongJ
5DDGdaRZlhmKl0g7R/c8HnNwGIqXSDtjH9Rq5iBB8Sdp59yTx9e8LME+FRCU
McF/wSDsUw7uh6fd73oD+5TDiNF/b93dAvuUQ/+jkmN+M7BPH5i48c2I2nEo
P9L5QFJkx4wO01E8Dz6wVlK06MQMHM+T91EN9fuQjOJ50t6NDbtljjqH4k+d
Ei6/PDB7dlsUz4MSmtS6O2nuY+zTB+p5NZ8w8yz26QM3mvptTBqFffpA217d
tmYJcH7kAyszY9otmY99KkHfa5rO+hP2qQT7y+sdL3TFPpWQn6ZNTFmMffqC
cmaF9bav2Kcv5Dif2e9dB+Xv4AsNW66up2iA83dfcKiy7BMfhvLNYhVsanhc
PywF5UekvbfyWq2arcc+VZCXNH3/9UUoPyLtrG4anlvjgPJ30s79Y/rGNdyG
ffpCQtWZp5Ua7NMXMo4urzyQhX2qwM3EtuiULcqPyKu8pc5k3jDsUwV32p4+
N2sd9ukHXy5vUZS3QfUQnR8kjAu9P64X9ukHku3rP2XPwD794E2Cuqr2fuxT
DVNCs66ZClE9RKeGoPHbHo+dgPJ30l6326/tVr/HPv0gcMvddXeCsE8/WNY0
JXXh39inH8TXf77HvTP26QfXOz6b2OwY9qmGUyMDX42TYZ9q+NBUO3ThROxT
DQP7nAqUZ1GfdH+dXuvYeEfVcjH184bVneqWW/c8VRvvu9NrO3+8sjrTH++7
02tjtnpPCB+D993pte2stVtqSvD+Rr32M6wq2dke77vTax9ODDDrcRfvb9Rr
E/dlbA5bjPfd6bVNOxXJlrXC++702sD9HSz+eIj33em179ceezlzFt53p9da
iGKv36/B+xvJ8wqVvU/RejLbd6fX5uRZuL39f/sb9VqxyTxx7GnsWQhXRxU9
2ZBL5wHqWQi3nJ3sfXbi/bpC8PbZa9unFO/XFcLaocez51Xj/bpCsJrwIODv
7tizEEp8l41Lot93MM9CGDtk1Ze+CdizEPpOr3as9Rv2LISHu+6axdfBnoWg
O3kxueMR7FkIaUXz6mUPwZ6F8I86u7PnU+xZCH6uf3uM7Ik9C8FuScmxm6ux
ZyG8fbsi7cUR7FkEb72ute+twp5FELO+KGiCBnsWwdkZjVWeauxZBHvjfddb
hWLPIkgKKh1WvgrvPxdB0zHJbjUNsWcRhF8Oa9PhC95/LoK/G003yb+F95+L
4ET5iRHH8vG+aBEciXx0+PgC7FkE6uL9bj1aYc8i+LPvq+ZVF7BnEVjUPJ6W
psWeRTDo9LbE0YuxZxHk1PwxaPFe7FkMVYUfA//9TuNY6lkMoZ1ntU3T4H3+
Yqj74lll4WF6vw3jOZuiq8o2UW7PeETlPROFC30fJ8bnhx4vjvsN7/MXw5xz
h6rmtsOexRAV1eT6nj7Ysxjqm5ZnWYRjz2L4R7FD3j0UexbDsgoPkaMN9iyG
PKehohZ7sWcxzLu6Pm2SCnsWw4k1kmfhM7FnMTgdXNHm2mbkmaxLhYOlO2bP
oXmBwTPh7zpEdAx7TLk5uz+1qFNmcAnNF2wYf3Wz7ceVVpTbM/7kjfVwXT3K
nRiPC9lX3pzlKRLGsw+235MWjs6tEP5I3PPgIlb3ljJ+y6p19uBP6HwQ4SVx
zdrOroM8E37lYjPlLfa9qrF+Jf6aNicyFXn+0R5lVt/lDsjzj/dRO5VtHY08
E346uBfRj/uzMxxz/b4x/zPNm2h/dgZ1UHjpt934HJYzlCYvaN0ihdYZbBjf
GR4i/5RD6wz2jBdZPfO/HE7rOU6M1+QN7Tcqn76PhPF18/6ZMTmH+vdgPKhW
k+qLrvgcljNcXXy1TJOOz2E5Q9vrJjM+ncbnsJzhcf9HktGH8fkgZ6i64CaP
mIH7szMk3Pxsm2mK+7MzmJ/4eL19BO7PzlB38V8W6sW4P0ug5ktksc1++ry0
P0tg0+Ony+sUUf/m7P79N7OzH49F5woJ3/191ej3GYb9Uaw/S+DdnQHFI7Lm
GLgT41n7T856n033ERnrXcHnXm7w2IbOFRK+sovCUpKCzhUS/uL95PelIbg/
S6DHiRW9G6xBngkvXfTHUIsNuD9LYPPKq6es/sD9WQLdXkTXyPG5QsJr6cMb
2+BzhYR3SHtwckwC8kzi0Dc8z4Sv5HkmfBfPM+HbeZ4Jf8jzTPgmnmfCQ3ie
CU/neSac65nwbjzPhP/N80z4Fp5nwrvyPBPO9Uw41zOJ63N48wbhjrx5g/BD
vHmD8HW8eYPwfbx5g/C3vHmD8FTevEF4AG/eIPwSb94gXMubNwj/lzdvEM6d
NwiP580bhAt58wbh3HmD5Ekbeesg4Vd46yDhM3nrIOE3eOsg4Vd56yDhE3jr
IOHbeOsg4Xd46yDh5bx1kPBjvHWQ8Au8dfBHnY23DhLOXQcJL+Otg4SXcNdB
BdzgxnUKkHPjOgW8fM6L6xSQzo3rFNCBG9cpYBY3rlPAVG5cp4BB3LhOAfW4
cZ0CyrlxnQKSuHGdAg5w4zrFL+I6BRRz4zoFP64jeXwlL08hfCAvTyG8gJen
EL6Zl6cQPouXpxDuw8tTCO/Dy1MIL+LlKYQX8vIUwvN4eQrhKl6eQjg3TyGc
m6f88MPLUwjP5uUpOhWc5OXdhJfw8m7C7Xl5N+FLeHk34Sa8vJvwAl7eTXgU
L+8mvAsv7yb8Ni/vJnwGL+8mPJWXdxNewcu7Cefm3YRz827CX/PyblCDkFdH
Irz6CqeORHgQr45E+FBeHYnwFrw6EuGveHUkwm/z6kiEz+HVkQhX8+pIhAfw
6kiEv+HVkQg349WRCOfWkQjfzasjEf5zHcnM8KrXqsISdZYa6sGa8bXKfU+3
R9F6ph3jI9Ib91tJ1yOdI+Onaz8si2tG65mujEdt+dS71nnK3RnvEHY3w2Qa
3fflxbhNkH1saBn9/tGbcVtYHdlmFK1bKhivigiKinpJuQ/jiZWSwqze9Byi
L+NNX29/tI3WgYv9jM81tPRj+xPUTz3DqxCyis92CXhGx6kd48/M7kXJA6k3
R8b79Xq78+NByl0Z73rt2aXIQbT/uDN+fvtcu52O9HsHb8ZP3htTNo7uu9Ap
GD/gnFN5p5RyH8bXKYru9mpJ67e+jLvEWFceWUi5H+OVxS/7tsujnNaxRTB0
dMuFpvR7GV19xq1nmv87vIZyF8adZ7suuUGfV+fG+OoltT8uW254XlAwvjTr
9y6319Dzpz6MZ+kjNDMdaZ3Zl/FHmQlbge0X9WM8JLLc9jpbB2k7xVD7W/fO
+9nvPLgwfnqxw/qLV+nn6Mb4hWaXbk+5TT8vH8Z3P5m+dtwbOu58GQ923nBq
LO1XAj/GB8VsEHRZTn3SOr8DtAzJ3z+C7dtpwHi75El9r3+m+3aM9QePG9fF
fvT7tWJj/SFkjiau+yz6dw3vQ/Ji5bYd/dJL6Psb82jPJ7F/XYtG453kHTXb
H48edpHmBdaMv74+ecc/0XS/gR3jU2OKNSGRhv0edLwTPutKdoO7g+h5IlfG
LyeFXg1ZRr9Hdmf8+ob15WFt6PN6Me5pYSurGEvnAW/GPw3WXu8xh84DCsYP
5BwfsqULGu+Eu/3u+O7aQ8p9GZ98yd7KJwyNd8Irvu9esGw2Gu8kX4h68zRt
yWK638CO8UzbCUs7h1Jvjoyfmex0IzyM3u/K+NC8sY5nwmge4c74pLedkorY
95jejOd1v5nUYib9fkfBePunXeQnQ9B4J7zVJstJu+5S7st4dEC/RdeC0Xj/
kd8NlwaumYvG+488pf7MvVfb0n1Q9RkfYSepNcGafr/vwnjauATd54m0v7kx
3rGVl22ou2Ec0fFO+AP/ys95XdB4J7xukX+j6PuU+zIePvupnUVHNN4J7/6x
9a6yRDzeFdBzin2Lqfl4vCugWdJwJ/89eLwrwPKry5uCAjzeFbC4zkJhq+d4
vJPn6CfJH9YDj3cFzH4gUjxehsY7iRtjjh25OHIinQ8bMD5v6pGwcTSuKDbG
pTpvy/5FA9B4J/zY0MAy99VovJN46VVD2+/ZOXQ9NcZX0iOjvidsovfXsO+D
XIZqXUN30/5G968K4WpgYbrrTRq3fGHfa/TQtTvWXkm91QHKAx5fr93U28DB
k/GESff/2h9D9294MV6vz96sBm1pnFPN6vlHXh4xLbGgn1dtoHz1vriZr0/S
/M6K8e0iaUDbFZR7Mr7/fKej2x7R9dSL8ZbHEvsJ/6HP5c14g3UFN3S5tD1V
rO79rE/3aXN30XFqCpQLz6w795n2f4El409fzwp7246OF1vGX+67tr3dTXqO
0ljHbp4U3lndjn7uUsZdejuOPDaCznvGOnZc0MawBoPpvGesY9da9XTXfB/a
Pz+wevKlry6hXcbROkMtoLxxYcqnoHG0jlSXccG3h+c35tH5ypbxY/2Lz846
SetCDow/6tIk9855uq/PWDdusv7otucLaD+XMl4c2sm06VPaP4114/F361n5
WtD5zVg3XhV0UFLnFeXGunGQUHSqKz2nI3jH6rotHnSMi82gz2UClO/y9amV
3pPWrywYH2tyOUa/hu4TM9Z7dwmEmYOT4g3Xxnrvhu7ti05vpeudsd7r9ik6
9Nwpw/uAsa6b3HWJzcjzdFxIGXfJ+ehlOZnGP8a6rter/DvlhXS8GOu6+yfF
lkzIp9/jG+u6V1TKskG0DgbGuu4dp32e9UzReCfzvEVEW+moQNo/6X5LL7j1
Kkxq50PHyxdW78rq1mh2SD7t54bxTnjDPpdizzQ1cDreCU/IaOR0dDx9Li/G
dYED5ruy37mqZnWeIS77p++T4fGugNAPERv3fsLjXQFVOv8NnS7g8a6Ao6sL
j9udw+NdAbnR1dN7/Y3HuwJC/rAZ+GgrGu9kXv3WrtdxXSM6vxnGO+GTDzQc
1bYx5ZaMzz4VVCqmcQsd74Sf61MQe3skjWeM9Q1Byu/Fp7zpuJYyHn2/esYI
AR3XxvpGxZum4X1K0HgnvNXYMPNR49B4J/O8zmtVZVwObWctoPy1qb4ktoDy
uoybnflrwsZrlNsynnPmVJyCnYNwYHx8mK5m0Hg6ro31hIHPJItGjqN5ipTx
BlnDowWN6Pg11hPCNj8+v+ABGu+EH7qcMOO1jsYtxnrCGI+DS5vR8w50vP/I
9+uNUtwS0nYaxjvhytvV1l6OlFswbjsx2LMnzct0xjpAG/cmR49Po9xYBxjZ
6f1qOTsXZqwDxFjfnP6lL+3nxnz/c6E2XbGBjl8p432Pvdm3qxsdv8Z838Um
Jm0r/d08MOb7tTt+G/JlMR3Xxnz/QuPE8Xr6e01gzPdLzi1cbM3iebqvW69N
qxm+wo39PpiI8awFh5MG9cX7lPTa3Glq582r8TkjvfZprx1hA6rwuRi91vFs
h9fr2T5Y476arFuTk2o+4P3weu1bbY8wi0J8/kWvbTs0TiZoj/cj6bVBx4tO
CI7g8y967bAv5i3j6L5NnXH/TLDsbtNK+vuB7PyLXtv8QkXrYLYfiXoQwtGa
CTEpD/F+QiHMLNNd7iDDHoTgHzlq4uB52IMQwqyz/71kij0IQbkyOst6He0n
xvw9X7i9Q5o3fl4h7Pjaca3XNvy8Qmitap4RiPezET6rstmBeVH4eYWwuOhT
w9F/0uc15u+W402LR8fgc08isMoodExhv8vnzPhyq6Ede9PzfTrjPhPTiE1f
eznR+daYv9+LrdP+2ALcfhEELTzbeMYXvN9eBKWt5YuseuH2i2Cx84NyY75M
2ykGl6r9n7vvR/tjCZc/e757+xK0P5bwy4/mjG8TTfdzGvdR7P3wbtrGe7g9
Yhj+yT17vBa3RwxZyUd2r2a/W2vM37etsxplco/u4zXuW2i6I+vxjhW0Pcb8
fUtmg/JqX3y+wAG6ZbpbNqX9Vmf8Xj4y/cSTeYHJqD3OkN7nUJEoCo13kre2
v9ng2AZ7dC6G8IOjHJ0nBqPftSC8/OOiA/pj8awdlGt6uLqXzELnOH7cn9Dk
bqYYneMgXHS73LqxP80Hjfn7LtW1RTd+Q/u3CT/dz7+9Wxu035hwdV+LoW1M
8f5DT0h+Frj/4zr0eRH+fKp5x3R8XuPH/cs9nG8OQOOdtOvdopt7eh1E5wV+
5O9XRaMTR9HncmD8KMTVWdULnQ/68X2rZeGLpmm0jmH8PnRj9LYnG+rTz8uY
v087XHdBv3D0vIRfHObr1cMZPS/hqwLSOyfi8z6Ex3aNSa7jgvuPF8Q3+Sa+
MgyNd/L3r7WxKGrYgsZ7Doyn1Hk4aMd2mhc4M567SLhv3krUnwn/cqmuquc8
Oj8Y8/fgnt6miwJQ+wmvd13+9Nxx1H7Cl3b0GbdUhdpP+AHP/PTK8Xi8K6Db
8tPRm1bg8a6AG09SX9ycgce7Alz72+YtG4LHuwL6dgwyL/gHj3cFtKt/Z9vz
Nni8K+D1i/4tAY/3H9/7dMtJaz8IzYeEW1u4vvgmpvO/MX/vf7y3aG8P3D+V
cPnL9fc1yWi8k//Pp7R8Vq3VKT/fT/jaLavuadh8rmf5e/Xw73EfaB2j2Ji/
3550/kLX16nofhHYruoWs8UHn0cWgb1TJ9sEBX4fMs8P9lIc2YD2vRP+Pmds
nR39aX/Ws/z9j1LF2PBa+HwumYe7Hci5WozOkxL+9N0+xdb0ZejviuHIx7ev
xmvx3xXDog+OWl8xjh/E8Nm3fPijv1F7SD+K+LSi5d4FNH+h+7cd4PiJOrOP
PaD9X8T4Id2qD0380PkXwl8sCV375AH6HSTC57+b0kR6BZ9bcYC8TYOe6U/h
c2oOsGl61qZmaXgecIA/p2/dnBtE4wE9y99Pjs5p01OEz5M6A/x5L/ZhBc1n
RYz38asf29kfn4cieXea16vfNqHzUIQ/tSjsctY96efnIrwg/1JY15E4fnOG
+t9O9jgwG//eizOo18Xan43E50ecQXTypvt0CY4HnGGyz91LA3PQ85Jx4COZ
J4gux+fpJNA+0KV/ZDU6T0f4PxVLVlypROfpCO8yo5XDdh+apzswfnrF0qBy
B/R7TYQfiNg4w3P6wp89ED7Bu6Gk0BZ/vhIYIZRInYLx5yuBeP2V2q2D8Ocr
ATjXpOQGXtcId42sP65LJp7nJaCOiA89VQ+Nd/L3K1p73Ld1Qef7CO97JPmz
x+CUn+8n7dqy+1KH+imo/xP+/vyWive0flVszN/zAwPkc8+g5yU8469q59aF
eD5RwIxew884WeDxTubhN1uONb+Fx7sCIsKKP445gce7AgqeiBqdC8DjXQEn
Qy9dvGSOx7sC+s9LWzCxGI134tVF9Tp8uS+a33587++70kbD9jmIGC/aUXZw
alsU/xMu7fGm3ZSJaD4kPPJ05U7lOtROwqMa9r6a2QO1k/A0m5HTPD7iOEcJ
T9Zm2s6Px/1fBQ/uBIjf7sXnd1QQfvpM9YETqP2En3HIs059jNpPuEctb3tz
b5S/ED6rfbZ1chw+X0/y9Bba0tkv8PkmFeyx6Xej8TL0XITHNG4e4yJF+cuP
/Q9vHhXt2Iz7uQpanHnYPdUa9WeyvvmonyU/xL83QrjdoPTCEzhvJbxqX5PK
ZzhvJfxt64CaAzhvJfyG1/Lwgo8oX/vxvXx5w6WTR6FzNIR7i7OfD/BG52h+
1BkOFv31JB95IDz/fKaNx2/IA+GHH800iTiM4yI1DPFO3ivGeSvhJwY+nJlJ
4v//AxzH/yk=
    "], {{
      {RGBColor[0.880722, 0.611041, 0.142051], EdgeForm[None], Specularity[
        GrayLevel[1], 3], 
       StyleBox[GraphicsGroup3DBox[{Polygon3DBox[CompressedData["
1:eJw1mQUYVcUWhe+ZGRsVRUQERQELUBQkDEAaBJQwSOku6e5OSQVbxMAWrGcr
tmCLgB2UHaCI9f7lOn6f4/45XG7M2XvtNfuc2G1w60GhUCj04X+R+FBWKPBf
4QvW78CFxFOIH7MqwYcQP2RVgA8i/syqD59A3MtqCp9M/I3VBD6J+BOrHlyG
+A+rFXy6PoTPbE04A36WdSi8j/UcfBjxT9YzcBHiXtYL8JHEHaxH4UTcyXoM
3o/4Net/8P7Eb1mPZP5N21lfwWcTjyQ+nP370YWvWE/BBxN3s16EixF3sdbD
RxC3sZ6GDyH+ynoSPoj4M+tHuC7xeOKXrKrwEcQvWFXgosSifNAwuLneAx4E
N9ZnwgPhRvpN8Aj4Ir03PABuqM+Hh8MttAfwYLiJ7g/cHa6lPYOvhJtqz+Ah
8IXw4fBQuBn8Euso+BttOdd7EGtr/+Be8AXwLtY5cAniTlZN+Gji56yz4MOJ
37DOg0tqX/m3PeE68Nesc+FjiB24vg6eo3sC94br6p7AfeB68IFwf7gB3A5+
EJ4FP6G/076yHocPIH7P+giuSDyY2JzX3wqPhRvBN8DD4Rbwangc3AxeBY/R
e8Dt4GrKZfgWeDR8CXwPPFW/FV4I94IbwtfDw+A28N3wFLg1fBc8GW4AXwcP
1d7AM+HOcPH8N9aHS+X3S/fluPy+6F6cBk+EL4fPhGfAV8CV4elwp/w+doXP
h0vke6V8OBrul+/bMXmeKH9K5rmkvDo2z7Emea3pfc4j1uD6ArgnXA2eB3eH
32GdCKvoX9P7gr+wXtf7Evew3oXL6iXEDfoM+DfWVv0e4oHE91jllF/El7UX
8Hes9+HyxEjcxDoJTsQtrFPhA4jV+T7z4R7wRu2dtIf1in4z8QftBa9ZQuyn
HIQXw31V0/BcuJt0CL4WHgK/wSoN/6E64fpSYn+u1YaXwQPgN3Vv4L9Y7bm+
ljg7z9W28NlwHXg5PFA1BI+CW8K/KIfgysS/WV3gc4l9kmv1WYSnb3J9Pgf3
Tq7/Z+CO8J+89iG4X3KtPg+3h/dxfS3cAv4Uvg1uDn8Cr4bbwb/CD8IXwZ/B
t8ODk7/fy3AzeDPXb4UHJOvIC3D/ZD1aD3dNruH/wR3gP3j9Orh7ct0+AXdJ
1ovH4IHJOvUi3DlZgx6FO8F/SVPhXsm69jTcM1nLnoJ7JNf8k/AVyfv1CNwt
WYMehy+EP+D6KrgJ/BZ8MzwP7slrvoRnwJ3gj+EFcG94GzwX7gF/Ac+He8Ff
wXPg7vDn8Cy4M/wpvAgeAO+Er4L7wzvghXA/eDs8G+4CfwY3hd/m+9wCN4Kf
h2+EB8HFeM1LcCt4B9fXwC3h7fCd8MXwNvgO+LLkvLkPvhIuz799BW4L7+H6
A/Cl8A/wvXAb+Dv4bvgS+Hv4Hrg1/C18F3w5vBu+H67A+00iD9vy55+j+9yF
0XtZmetFiFV5zUp4MFwpr6M+cBV4BTworynV0ZW5po2GW0nj4ZvhkeoV8E3w
iFzfpsDtco0aC7eWZsOL4N55zUp7R0kD8prtmnn/RsIXZ879jnD1zL/1YrhC
5v1oCVfM3HPlHypl3puL4NMy+w3VbNXM+3EpfGbmWrkcrpK55q6Aa2bO2c7w
OZlzvxNcI/N9uAw+i/hWrufSA92rOXAXro+C34Zvy3xvG8InZr7/jeFymXuo
/E/5zHldHS6WOS8awWUz59EJ8N8F+w3p8D8Fa7J67mGZ8+5M+NBcn6WZ+xNf
ZZ0C75c5F1rAp2bu13Xh4zLrRx24VObeKm3/SfeV7/8a8cbMfk8+50tpqOqe
uCizrlwAlyZ2VY3CV2X2ic/BV2fWmBrwUZn1XJ6heGatqg0fS+wrbYOv0XeH
J8CXwafDU+EO8BnwNLgjXA9eA0/MrOfquZMy9199h4X6ffCd8ATtN3wfPE37
Dd8PT8/c6+UrZip3pGHwfOWONA9eoPyShsHz4KbwA/AM5RT8CDw3/72616vz
fdC+3ZBZh16CVypfpHnwEuWaNB5eqlyTHsPXKh+lhfDizDr0CnxdZq16E16V
WW9eha/PrFsb4Jsy698b8C2ZdW4jfLPyXX0GXpZZC9+Cb4VnBd/T9Xmufg6v
g0dI/+AH4THBPl/3f6R0Dl4LD4c/gR+Af4LHFKxRy4L9/xXw4uC+3wFeEnwW
6AgvDfZpneDl8OlwZ2kpXLRgzRwm/Ybvz6y778N3wJOCvZ/ydCFcQr9d+hyc
t8p9afN78O3wUPgj+L7M+bwVvgceDG+B786s8ZvgO+GB8AfwGlgHns3wXfAQ
+EP4XnhlcN2p/trleb4cvgYuU3A/WhFcp3rNDfDJBfese+BqBev81cF1rX7x
BNygYM2/Mbhm1ZdvC9Zk9ffb4TMK7u93BNe7evqd+fdRTd8UXPuqsxfg5gX7
hCeD9Uf6/1hw7Usj7w+uR+nQI8E6oN7xMFyr4N5xX3D9qmc9FaxL6kH3BuuV
+tejwTqgfvRMsKZJa58O1jr5kBXJufUj/FBw7atndYRfhFfw+i+Cvav6w6e5
rqq3bAzWW3mADcG6LU/yYrC2yyO9Eazh8iQvBfcF+Y33gnVbfuP9YG2Xv3oX
7lCw33gzuC9Iw98J7i/yJJuC9V8+bQvcrWAP9nJwr5E/+SDY18m/fRR83pH/
+Tj43KS+/0nwGUe+68Pgs5W81ivBfUoefGew/1ef3BzsyeXxXw/2kPJXr8Ft
CvZU64P1XH5sa/BZT55teXLefwdfG3zG7ALfnN9r5UadaG35mlg7Wn92EWtF
65U8T4NoDfmeWC1au+SvGkVrke5j/Wj90WfVjdY91Vk9+HX4W+IF0Xr1DbFh
tEb9QDw7Wuvkx6pH66H8WM3ompKmZtEeQF5jb7B/kB/5jTUZfpW//ye4574O
14jWOvk9HepnSxOIjaN17ydiVdVDwX7vvOjck687n/VCwb7ueNUb/B7xgGh/
spF4nGoPfp94UnRP2UI8MfhsLn9SNtiryP+XDj5366x9QvA5Xef3csFnBPml
MsFnf53f5Xnki9pk/p36ve3Vw+Hx8KXwyfA4+BL4+ODzu+YG5VWT8GbtefD3
HK/3ie5T8sMnRPfND/Sdo/umeuZZ0X1TvatMdN/cRDxdWgB/RDw5um9uJZ4a
3Telf5Wj+6Y885nRfVN++IzovvkJ8ZTovvkh8brgGUhXuLj0Dn6beEy091NP
nhZ8vmvNtanBZ8lW8Ljg2UszeHrw2a0NPD54dtFc+RJ8Dr0Mnhd83rwcngkf
rz2EZwSf6S6B5+RarT44P/gc2pbrtwbPMXrBE4LPqi2ie5D6zsXw9cHzom76
7sGzkR7wquBZR89o/Zfmd4cnBp9VL1JO5VqtnrUaPh/uzfUFweffdvCU4PN1
S3hy3uP+633qKe25fnS0x36HODq4p6tfPxc807iS6z/meaX8ahLtVdTzxwbP
yuT/D2ddA79BXMf1ZvBA+LBoz/8m8cDos4B8eolon/8u8Yjos4C8WNHos8Nb
xP1ZV8EbiM/zd+3hIfDa4JnhAOVR8Dywf65v0tih0oxcA6WNz+b6rJ7yRK6B
g5VruX6qlz0ePCccxPW7g+eNfZV3eT9Sj1uT9z71yruC5419ovuy+m8/7UGy
v5FGvU3sy/Vh8LJkHyBNK5tce2NVR8l1Pkb1lTzTGQ1XTp7XzILLJM9cRsHl
k7VgvPQkeUYzAq6dPLe6Gq6SPH+Zq5pKngHNhssl68U4uE7yPOsa6VXyfGek
6jRZgybCpyVrxxS4abTHG5Xr89Zcqyske+6p0rRkLZugGk/WmsnSgWQvPkO1
nKxfk+BKyefJ6ar3ZI8+E66YPMOaBtdKnrUtly4lz8tWwPWS5ynXSquT54+q
u3+iZ6yq2WM1vA3Oh7+jZ7uq69LJM6/hcJY8S1K9pOTZk3zmn9HzYtX4X9Hz
YtV+SJ4ZqXZi8gxLHrVB8tnmerhm8gxoEXxO8nxnMXx+8jxxGVw3eT64Eq6f
PNO8Dj4veT64FD43eQ64BK6aPMOaB5+dPGubD5+VPB+cE92b1Df1HWokz6Su
gqslzx8XwNWT51wL4T+iZ9/SwCrR/Vcafi78DnyDciC6n0qry0Wf3bT/6hfq
g/r+ZaP1X71Amqw+ot9YMlrnpcmlome2ys+/guddyskK0Wc33cfSrIcKzslj
o2dluu+fBc8H5OWOip6pan/2i57Nah+OjO5H0pAi0XNa7f+hrNsK3v9i0bPW
Jbm2qHdoTw6Jnvdqrw6K7iPSqBQ9p9Wex+h5rGoq5HolX3Fw9BxY+/l5rpPy
n1/mfVY5ti34TKr6+jZ4Bqv6/Sb4TKp6/CV4Xqp6+S54Zqs62h08t1QNfh88
B1Zt7gru7/J7VyefeeS1KrLWF5xLPwf7H+n2D9KSgutuT/CcVjW7L3jmqdr8
M3huKc2RX5WflIf8Ktg/SGe2B8+WpUU7gmdB0qu/9T0KzkN50ckFa9rXwWdw
ad0fwTNS1fg50X1EPu334L7wnzeT5ksTfg2emUsHdkc/j1GPXpl8npQfOzr5
2Y90+7DkOb567tLkc5p84+HJz5bUH3+JfmYjD3BA8nxW58eGyXME5Xzj5NmH
zoZ7o5/HqIfOTD5vy5Mcmfy8R5q/JPm8Jz98RPJzGvWOYsnPPNSb9k+eF+ts
u1/yDFpn2EOSZ9bq7wcnz7LlBw5KnnfL5xRJnoPLGxya/GxM3mBx8plT3rtU
8nMI9Zrpyeci+a7fo58/yf/si37OJF9UNPkZkvrXkOQ5mvzwhOSZhTzqmOTZ
x7/+KvnZm/zAr9HPwORDRiXPStTfxybPR+QlJibPROQDD0ye7+scUTz5GY+8
weTkmYU85/jkmYg887jkWYm8wVHJz37U6yclz1bkP4cmzxPlz6cmz0TkLX+L
fq4jfzUteX4h3zg6ee4jXzEy2ePKq4xInjnKnw9PnjnKb5RMfjYpv7En+vmf
/NuU5FmMfPuw5Fmnzg4lkp9Tylf8HxYxhsg=
           "]], Polygon3DBox[CompressedData["
1:eJwtmnfgVtMfx+8556EQStFQqWgSlUIoLasyWmhqDyFpLxrSUCqrhMrI3iuy
V1bZUjZZIZufzN/75X3+uN97Xvfc53nuPfcz3p/P/dYeOKrr2bEoiib6U9L+
2VQUg7U/KhTFmTrwjHiQuLV4pPh58TBxO/Eo8e/63GLx/tqPFq/T/FBxW82f
LX5OPETcRnyW+DFxH/Gh4iHiD/S5ceI9ouef0Hw/cUvNDxMvEa8WTxG3FC8W
3yCeLD5M/IJ4krir+Bzxv/qeZeJm2p8rbqT5+8S9xe3FDcX3inuJ24n3Et8p
PlY8SbyPeI34JPE0cQ3xg+ITxVPFH2k/QVwp+v4f13xf8WH6/aHiD3V8vLhi
9P2/zX2Jd46ef1rnDxS30vlniJ8S9xcfIR4hflJ8uvhw8XDxu9yHePfo89/T
foy4fPTz2KT9OeJdoz+/kd8V7xK9fi/q+6aLewY/n3e4bnG56O9/X/ux4grR
z3tzXo8LdP4M8RvileLx4sniN8WrxBPEU8Rfab+ftmN17C59R0Udqys+Tny3
uLy4prit+BbxJxrX0NZGfLN4s8Z7ajtUvFL8orauGhfaV9Nny/GMeNY6tErH
KvCMxO3Et0bbALZwPfesa3tG4381rqVtjuZ30fweOtZcfLX4Op1TT+MddKwj
3x1tO9jQpxrvoWO1xO3Ft4lX6vzKGv+IjWhuV22VsUXxtZrfTVxFfLj4OvHu
4qriI8TXi4/S59/R+CyNl2iujXiTGKe7RHxP8tqxhj3Fd4uPEe8rPk18l/ho
cR3xqeJW4rfFI/X5ReJ7xZ3FDTTfS3yctn/y/V+hcx7R/KkaH6z5QZprqu0s
jS/Xsb81v0Lz5TXeou0YzV0vrq/xjjqnk3iGztlZ/Jh4u+b+0vanuDo2orkj
xG9pfIbGF+v8JtrO1LmX6dhfOvZS8HfxnYvE1yZfG8/oeJ27s7YKmj9YfJXm
f9A2j/WI9uc9tdXnWenYvTp2oD6/TuO+Gs/WXBltu2j+AB27TMdeTv78AB0b
o7n14kXiYeKx4pfEc8X9g+PD6+IV4nHB/r9JfId4lng6/iu+STwtOB5sFN8s
Pk98nnhDcvwbLh6Hf4lvEZ8vPh9/Fd8tvlA8C38W3yWeLZ6J7WhrzrPWsSd1
/W9p/kaNpwbHmx1ZI43317FLNV9V3AJbET8l/kfnF+La2s0T/ysO4jri+QR2
nR/F+2p4kTiIEz4rXiCO4pK4rniheJU+v09hG8KWEmus+QbixeQIcVlxQ/ES
8Q7incSNxJeIX9Pnr9T4HB2bqLlXxEuxd/F48avJ8XmUeALfpW13jZvq2JX6
/Bsa76atiXiZ+FGd31vjQ3RsML+lrbzGzXRsuear5PU9PjoeNRM/Ih4o7iCu
LX5Y3CX6eQzX/gZ9/jVituaO0rF5wTlib3Fr8dzgHFEtOQYdKR5QODbtqa1L
cA4gF+ymrWNwDCYWd8UPgn+T38an8K0KOR49orkfNN5J23TxZdneZur4kSXH
QGLhpux/K8SHiN/J8WpZvr9FxFDx1eKXxSuC75f497l4j2wPl2r+do1nEJOI
H9rmaHyPjlVNvib88enga30iOl78luPR4+JTxL/meLQuOj//Je6DHojOV3+L
+5KPo/PZP+J+Jd8T98Y1VNLvdYz2BZ4Zz45r4tpuE1cUP6r57hr/rGOnkM+D
cyPfyXev1tZa4w91rLPm20f7Gj5XgfgfrS/+yPHwuej8/Ke4t/hwbdM1vpU1
0vmXJP82x5gjXv3M2mR7J+YT+6vk+IWP7MW1BPsOPrSn+Plg3yIm7oovB8fK
aeIdxQ+LfxOfJy4jXiv+X7JPVhKvC/ZVNA5aB41TTvP3a/xp8V86LCZG+1w1
jdcH+yI2hC09Kv5d588SlxM/If4z2QawhWeDYwUxoaL4ueBYMUF8n8Yf4+/J
98y9vxzs+7OxcWKN+G/NT8XnxQ+Jf032+b3FG4Jjwbasf+poX0/8XdZL+2pf
v+ScdJD4teD4go/j668H5wPWmFzxYvDa7xitNdGcr/JbPHPxcL6DHKHtdvFm
cVtdz2QxIfFBnqMG12h7Q7xafDS/n/UgPo6vb4jWp0n7AeKlrHnhmEBsYM1Z
+wfEP2luSrROXiP+RXx51pP4FL5VS/yQ+OTo/MA1c+07ROff9dH6OuIn4p+I
W+J62jcQb9d+prix9o3Ff2g/S3wguU/8p/YXiA9iHYnP+r0FxEfxweKftZ8q
rq99Q2I/NiZuIW4m/kX7aeIG2jcS/4b/iBtpf4C4krZ6PAsdu4dnrc9fTKzU
uEXJMRLbPCF6fXbL+bFNdHwviReKDxU3F//KOogbar9/yTHgGvEx0bGhfM6n
baPzAZrkQnHTaK1yn+ZP4PPZfxuInxSfFp1P64ufEJ8anU/3zfGuu7ituE72
727R8bKe+HHxKdH6Fo0yu3D9g3apq/nHxD2i83/I+ezgaD1BTkBrdo62nwo5
37eLznctxU+LR0TbW9mslw+P1gdlsp5uGa1HKmc9cFy0viYGXi0+Ojo2EqOv
E3eKti9i1lXiDtHxintcHJwTuPcf0ELaTsZHcw4kN7xUODcuz9d3RXD9gwZv
I/5YfGLJ14yvvF74XtD06NMvdayL5u6M1qdf8Bvim7ADcqH4hJLXmNy0tvDa
vxxdPwbyBPer7cBgjb9Wxx7T1kPjX7K+3UtbY36LmKm5O6L17+c6dpLmBoiv
0fhFbIRnQ84ovAasxRrNnyT+Ttwd7aT5S8WtyKvoB2KW+EjyaslrwFo8Vbg2
pEZcGrxG1I7/C9bO5ERyIzUG2rZ1dO1BjEZLHxUdu3tqf3mwjWKrxCi0Wpkc
u3gmPJvvdU4P8YPiE8XbxN3QS9H1c0n7geKryGmFr4lrQwOivV8J1oZo3hrE
xmAtfH+0v3zLGsPJ398o5+sDxM+J+xBHuJ7kfNskOB5Rs6ClPwiuZahx0Hbv
Bdc++PSYYBvF14/Q/IjgNWVt8QG03/LCvkFNhHZ9P7hWwubR4mhmfAGfRwvi
Y8QCYghaEY1IbOmb/Pmdcn45Xdy4sOYvk/P/6GCfwDf6JV//znl9qBmoxb4J
riXeEI8Ul43Wk2huYt3vwVocTU2tsT1Ya6MpqXWvLaxX0C8Tg30S36yj+V7i
GeKt0Rq2jsZvBmtbNCra+61g7UqNs5/47eDah5oYLftpcK1cI7pWn65jX/Es
or+fnEBuoIbvmX+P3kt1cTfxZPEnOYZQqxNziC18fnhe799zDB8bHIOJ7dQ8
1D7EJHohxCjOX1I4dpEThgbnAHIFNTja/93g2hy9Tv3BPXPv/ZPvZ/d8/9T3
1A98hs82j7YPnjexlfq7Q/Az4fofSPbf/bOeRMNR22LTz+Qcd25+3uS+wcm1
+F75eoYk1+KVs70OTX7+VbL9DRK3KNwToDeAnkdPjCAGatwt2b+2F9ZP2PeE
vJ6sRw9tNTX+u7AeGqbtyMI1P/5Cj4beDjGP3s3IZPuiJ0JvBM1aLlgDrc4x
aVK2J2IVMXTXYE1EbD0t2V5i1oenJttTyPqtZ3LtlrL+PCX5WRRZ7/VOXvsy
Wc/1Sfbnslk/EgMnZvvGf8nRQ4JzOLl7QHJtXj7bb6/k/gk1I/p3eHIvpma2
3zPEHQr3UOilkFOo56jvyDUjknsr9HDo5QxM7s1UyP7wSfbPytm26RdhS9gU
vkIPh/vdmJ8fPSCub0v+PuxrYLDmQfugqeD5hbUWepf8hiY8PjlGVguuKYid
xOC9g3MasZmcUzG4BiMX1Y32tyn5++pqvm+wJvs2x9T5wT1DYu1+rHmwhvsm
axbqn3tyfiBfoB3vzfkHTTY4WNOh1S4ULwjWlAdpfo54YXB92SS5B3JRcM+S
3sjckuvPtTk/ogEH5fX4OV8/vRF6JPRa6N/hO/gQ/To2xluzvZLjKwXXpOR+
arLawTmZWg2NiL99HawdqVnp99AvoJZF858erOmoBahh6b2h8VdkzUYvhHoQ
LUfN0C9Yk1FLUIPSG6OfSP5Fg9AvpB+INiHHVw/WMOR+NAS9MjTKf9qi5H5j
28K5lxqW3hqahtqW/I5v4qPkAvQTtoxNoz/o8VJ/UG9Q76Pp6f2g+dD61PvU
jmhM9A49uSuDe1T06uaJlwRryubiffDRYA3+eXQ/Av2B3kBvLSxZPzxVuD9B
T21ZcM6m10ZPrGuO9zw/ekT0itDg9KprESOCNfcX0T1M/Ouz7I+1tZ0WrPm/
1NwCNESwXjk0WeMOyP5CfKZH1j/bC711NBv++1OwlmONWKsfg7XbRWiUYE1+
iD6/mBwofl7cOrkHepX4hcK9UXpq9NaoAei9o7npvdGDRovXFPcIrmk+i9bs
9KbRzGj5GuLu2R+3kGvFvXO+/DpaL6JH0cfoX3pA9Auo/+nPzBdfElwTtEDb
iVeK14vbJ/dorw7Wm/Rur0ATiV8RH51cf6Kv6cG0Ey9DQwX3l45FG4pXiTeI
O6BFS9av6HHq1aXi68Svio8Rf57rG2wAW6BmQ98sz/Hsq2TbYk1Z21HiboU1
Nc/jLV3PmcTy6Pcr9A+2FO7xTop+5vSqqkfbAjU3vdjahWtx6m36kWhWtOvZ
yVq9cX6+fCfvbuip8FvUxPSb6G9NzJqKXh09GLQWNfLWwj0Hamdq8i8L9ySo
1Vnj9zQeHb32rOkH4jHRa80afiQeF7229Cg+Fo9Ha5W8Zh+Kx0avJT2Jbwr3
VOhV8A6Ed0n0qHg3wjsY3tXQw/rv3YzO71S4x4w+nMczLtwjp/6k5j4jWN9S
i/OOhX7UgML9vrlZ/9Pzpn6ck+uDkcH1+QXJ/Wc0FFqKdy682+lf+F0M/S3W
ljWmvzha5/cq3ONFf9IzoP6gP0wvgZqgWXA9Qq1wTvKz4pmhX+lhNA3u2dHb
QEOhpag56NV9ofOfLRxTiC3UBNQGaC56exfmeol75t7p+f9auCfEu4A/qIkK
96Bmim/KeoocSa4kR+Hr/XLuIgbgK0OiYwM5C98/PTqX3ZisddAIaIXVydoI
DYQWIofhe/2jc9vNybmYnERuukF8YGFNhba6M+sPchS5am3yWrBmrN3DyfUm
a8RaEfPwvaE5Fq7J/nRQcL1KzNrI8432N2Iyvj0s2j8fTF5bam76nWhGtCM9
MXpxtyTnTnIWueu2ZK2BxkBrEBPeF58bHSvOTX4/SM+Z3vOYZG2KRqV+pGf4
feEeJL1EeorbCvcg6TXSA6R/Sb+S3iD9ZvqXvMM6P/sM/W/qe3xpUXI/Aw2K
FkXTom2pKen93ZGcW8mh5NLbk7UROZfci41j69gMvalbNd+qsKZCWxFTiX2D
o2MtOZDYOig6NxID6d2Nio6Ns5N9jZqS/hdrytrSD6D/yzPh2VCz0lvYlr+P
GMv6dUyOLcQkYtN3+feJ2cSTTsmxiBhELDo52bZZM9aua/Kzw8ax9c7JsYQY
Riz7PtszMZt480O2H2I+8enHbB+sMWtNjud9bLXo3H9mcn1ZL+ul98UPFNaM
aEdqcGpxbJReITmP98dVo3Nhl2TfwyfxTdaItaJeoz7ckuN/lejceF6y9kJT
oa14x8u7fXqevPs9Kdk2sCls64Nk7YqmRFt+mqxdyJE8vw+TtSaaFP/ekpw7
yfn495fJWgUNhBbamuMBOZ/c/1myNkBz4G8fJWtbNC3x4ONkbYuGxd95h87/
EtBD5d36icm2j81j+98m515yNvnjmxwvyLHYU/dkW+adJf14/seA/0Wgx8L/
HpyQ7DvkDHLH1zk+kfPJ/Z8k95fQcNjr+eI5hTUt2pYYuIv48WB7oX7vFPzO
nn7A5GQtQg1Pr2BsslahhqC+mZVcW1NzUXstSK7N6bHQa5mU3AtAs5GvpyTX
EmgctM64ZG2EBuJ5T0vWztQk1CYzk2s5agpqi/HJ2hNNhT1xjVxrzejrm5Cs
HdGo2OvEZK2IpkRbLkx+X0oPgV4CNQ3/P1ArutZBc/L/BXtHn09NxP931M61
Eu/LiG3EuM3khOReEjU9tf2M5NqHmoXa5eLk2pgalVp1fnLtjyZCG01Prm2o
8aj10Hz8f8Q+WQvyPxL878rgwv87MTW5VqMm43rpKdNbpkfGu6L/A77480E=

           "]], Polygon3DBox[CompressedData["
1:eJwt13fYl/MeB/Df01AaRJ0TFZVSlAapSAsNtNDgNJ0WmppWg5aOhtNOKqNF
KtpJQztaaNE8h1SaokKL1+fq/uN9fb7v131dnp77vr/f+1GwZecnO6VLpVIf
Skb5OH0qdTItlbpT6ugLXNzEypid2Xj2l/WXrLj5LHuL/W49m53Wi0s9tpjN
Yqf0YlKXLWKb2f1mDzaZXaN/Kuf0u6UhW+76XHZev0casRVsIytsPsMGszPW
q9n1Zi3WhX1vvZilmZVYS/aV9XJ2rVmdtWffWm9hFcye7F2WSZ8vF/Xy0pSt
cX0tu8Gsw7qxvdZfsGzmI6wT22W9geUyH2c92QHrNSyHWZt1ZXus17Ebzbqs
O9tnvYSlMyuzVmyT9SqW3XyUdWa7reew3/RSUp99zhayy/r90pytZytZVrMm
68h2Wn/OMpoPsrZsq/VX7B6zExvHUvo8uaCXkyZoresL2CX9PmnG1rFP2Fm9
tDRgy9hSlsGsytqwLdaL2BW9grRgG9gKlsWswTqwHdafsfRmFdaabbZexjKb
1Vg7tt16Pctp1mM92H7rVmyXnkGKsEnsDOtpzmMHWU29tezRM8d7yd6P94lt
19OkEJvA2rC9+rXxTrMPWFu2T88id7Ep7Dn2g55DyrCZsS/Yfj2rlGBT2b/Z
Dj2dFGbvsP+yymYHNoZl08dILfYym8Ly6COkCuvIxrLs+kipxrqyiSyn/pZU
Yu3ZaJZVHy4VWTs2imXRX5A/4j7JY2yV633Ybcm7+yI7Zd2d5U72TDyjH+Pn
sZRZMnn/Ym+9zPKZjyV78Kh1C7ZNv6zfKmPYZLaaXdHzy2DWjWUyy/LG7Bvr
l1je5L1/gR2xfoXdmuyj2IPHrHuxAsk+ivfgRJwr7KbkvYr3/lDsb3Zzshdi
r/5k/SLLk+zf2FuHrV9l+ZN9HvvyuHVvVjB512JPn7QexarHv51NYrn0qXJA
zyOV2HTXR7MacR+Ts+4f+jipEz+LTWP59L5SiD3BXmKn41mz4/rNUpHNZ++w
JuZ/2AJWXB8v9dnrbBYrpE+Qxmwwm8+K6W9LA9aPzWaF9Q5yTL9JHmDz4hxg
Z/T88jBbyp5nP+o3yL3xnYh3jP2s5459zeayLuxPvajUYqvju8F+1QtIteS8
ascO6TdKWTaLTWQtY0+wZayMPkmeZ+PYGlZBHyu1431gU1levZ/cwRqxPuxc
3A9W1GzIerOz1v3ZneZTrC87bz2UlY/9zobHd1AfIMXY0+y15Pv2GitiNmC9
2G/WA1kJswnrzy5YD2IlzaZsALsYz4vdHXuCvcGuxLNhpc3mbBC7bP0mKxtn
GRsaR7E+RMqx1mwYy6C/IaVYMzaQXbIexu6LMyr5Jsd3dZoc1PNKZTbN9Q/Y
bj1ncu/jnPyIHYmzT2qwOfHfZlv0P+MdlVHxe7JN7FycSzIifk+2mf0ez0JG
ssZsIzut55bh7F9sAzup/1OGxVnDlrFf41yS1+Oes/XseOwXGRrPla1lR+Kc
kzfjObAv2AX9OhkYz5WtYz/HnpQhrD5byf6Ic1MGxD5jy9nZOCOlH3uSrWDn
4xyW/rHn2VJ2Ss8sfdkR1t6cwXewB/QT0oXNZnvYQ3GGyyL9cDwzedX1X1gP
cy4/wGrEWSBL9GPxzKR3nKNsITt09XOceiXOPYvF7Gjq6t9qvdhp1t38lO9n
1fVT0i2+zWwfq6Yfjb3OPmQ7WSX9pHRlc9he9rBeVz7TT+iZpI/rx1ln82P+
HasaZ4bEH44z2W5WJc4C6RjvEtvFKusNZZV+Sb9eBrm+lVWNs5tPD9cPSzs2
nW1nFeNbGf+e2BNsYXxD9H3SlI1na1kJvbls1S/qt8ho1/ezZubbfB27S98r
T8eZzFayovp38W9kI5IzJ87EmfE89TukNlvoeku2U08vt7OJ7D32tZ5NSrJx
cX/jd9Fvk+psdrwn7Ce9YHL+xVk3JX62nkvKscnsXfalnjHt6t8vsWfeZ9/o
2aUUG8v2sKfiG8RWsCL6NnkwvlVsRuyH+BbFvWET2HpWUv+fPBNnLdvISuvb
5dE4y9gnsV/j95KH4m+CtKv/b5BD3yWPx3nJFsf3O+6J1GND2KK4/3G2yBNx
HrElrID+rTzCBrA5sf/j95KacSYn36P4Nn4vjdhItpzdHt8daRP3gm1hZeN+
yrNxH9k2Vj6+J9I2zje2lZXTf5DW8azYZnav/n9pFfebbUq+MwelRXxf2QZW
Sp8e90vPJ1XYDNf/BknYqIs=
           "]]}],
        Lighting->"Neutral"]}, {}, {}, {}, {}}, {
      {GrayLevel[0], Line3DBox[CompressedData["
1:eJwt0UkuhEEYgOHS5rEdQFqspR1A2gGElSU7OxbETl+AvgAuQJtnfQH6ArR5
bCIiIqaIiIh4/rB489SmvkpVtfQP9wyVhBBGdKNonY6F0MgMmznFNmbZwRy7
mWcfCxyM9jPNV2YYSu1FnFkmmGOSeaZYiOY6dJ+zPOAcDznPIy7wmIs84RJP
ucwzrvCcq7zgGi+5zitusMhNXrPTuXts5w5bucUmzrCek/xxj3E+c5RFDnCX
vdxmVzSXKU4zyQkmOMY4v9Wgr2i2PlWnD9XqXTV6U7VeVKUnVepRFXpQue5V
pru/Jw63iv3/3y/42UEs
        "],
        VertexColors->None]}, 
      {GrayLevel[0.2], 
       Line3DBox[{633, 436, 632, 1010, 842, 634, 1011, 843, 635, 1012, 844, 
        636, 1013, 845, 637, 1014, 846, 638, 1015, 847, 639, 443, 640, 1016, 
        848, 641, 1017, 849, 642, 1018, 850, 643, 1019, 851, 644, 1020, 852, 
        645, 1021, 853, 646},
        VertexColors->None], 
       Line3DBox[{648, 926, 1094, 647, 451, 649, 1022, 854, 650, 1023, 855, 
        651, 1024, 856, 652, 1025, 857, 653, 1026, 858, 654, 927, 1095, 655, 
        458, 656, 1027, 859, 657, 1028, 860, 658, 1029, 861, 659, 1030, 862, 
        660, 1031, 863, 661},
        VertexColors->None], 
       Line3DBox[{663, 928, 1096, 662, 929, 1097, 664, 466, 665, 1032, 864, 
        666, 1033, 865, 667, 1034, 866, 668, 1035, 867, 669, 930, 1098, 670, 
        931, 1099, 671, 473, 672, 1036, 868, 673, 1037, 869, 674, 1038, 870, 
        675, 1039, 871, 676},
        VertexColors->None], 
       Line3DBox[{678, 932, 1100, 677, 933, 1101, 679, 934, 1102, 680, 481, 
        681, 1040, 872, 682, 1041, 873, 683, 1042, 874, 684, 935, 1103, 685, 
        936, 1104, 686, 937, 1105, 687, 488, 688, 1043, 875, 689, 1044, 876, 
        690, 1045, 877, 691},
        VertexColors->None], 
       Line3DBox[{693, 938, 1106, 692, 939, 1107, 694, 940, 1108, 695, 941, 
        1109, 696, 496, 697, 1046, 878, 698, 1047, 879, 699, 942, 1110, 700, 
        943, 1111, 701, 944, 1112, 702, 945, 1113, 703, 503, 704, 1048, 880, 
        705, 1049, 881, 706},
        VertexColors->None], 
       Line3DBox[{708, 946, 1114, 707, 947, 1115, 709, 948, 1116, 710, 949, 
        1117, 711, 950, 1118, 712, 511, 713, 1050, 882, 714, 951, 1119, 715, 
        952, 1120, 716, 953, 1121, 717, 954, 1122, 718, 955, 1123, 719, 518, 
        720, 1051, 883, 721},
        VertexColors->None], 
       Line3DBox[{106, 324, 107, 325, 108, 326, 109, 327, 110, 328, 111, 329, 
        112, 330, 113, 331, 114, 332, 115, 333, 116, 334, 117, 335, 118, 336, 
        119, 337, 120},
        VertexColors->None], 
       Line3DBox[{723, 956, 1124, 722, 957, 1125, 724, 958, 1126, 725, 959, 
        1127, 726, 960, 1128, 727, 961, 1129, 728, 526, 729, 962, 1130, 730, 
        963, 1131, 731, 964, 1132, 732, 965, 1133, 733, 966, 1134, 734, 967, 
        1135, 735, 533, 736},
        VertexColors->None], 
       Line3DBox[{738, 534, 737, 1052, 884, 739, 1053, 885, 740, 1054, 886, 
        741, 1055, 887, 742, 1056, 888, 743, 1057, 889, 744, 541, 745, 1058, 
        890, 746, 1059, 891, 747, 1060, 892, 748, 1061, 893, 749, 1062, 894, 
        750, 1063, 895, 751},
        VertexColors->None], 
       Line3DBox[{753, 968, 1136, 752, 549, 754, 1064, 896, 755, 1065, 897, 
        756, 1066, 898, 757, 1067, 899, 758, 1068, 900, 759, 969, 1137, 760, 
        556, 761, 1069, 901, 762, 1070, 902, 763, 1071, 903, 764, 1072, 904, 
        765, 1073, 905, 766},
        VertexColors->None], 
       Line3DBox[{768, 970, 1138, 767, 971, 1139, 769, 564, 770, 1074, 906, 
        771, 1075, 907, 772, 1076, 908, 773, 1077, 909, 774, 972, 1140, 775, 
        973, 1141, 776, 571, 777, 1078, 910, 778, 1079, 911, 779, 1080, 912, 
        780, 1081, 913, 781},
        VertexColors->None], 
       Line3DBox[{783, 974, 1142, 782, 975, 1143, 784, 976, 1144, 785, 579, 
        786, 1082, 914, 787, 1083, 915, 788, 1084, 916, 789, 977, 1145, 790, 
        978, 1146, 791, 979, 1147, 792, 586, 793, 1085, 917, 794, 1086, 918, 
        795, 1087, 919, 796},
        VertexColors->None], 
       Line3DBox[{798, 980, 1148, 797, 981, 1149, 799, 982, 1150, 800, 983, 
        1151, 801, 594, 802, 1088, 920, 803, 1089, 921, 804, 984, 1152, 805, 
        985, 1153, 806, 986, 1154, 807, 987, 1155, 808, 601, 809, 1090, 922, 
        810, 1091, 923, 811},
        VertexColors->None], 
       Line3DBox[{813, 988, 1156, 812, 989, 1157, 814, 990, 1158, 815, 991, 
        1159, 816, 992, 1160, 817, 609, 818, 1092, 924, 819, 993, 1161, 820, 
        994, 1162, 821, 995, 1163, 822, 996, 1164, 823, 997, 1165, 824, 616, 
        825, 1093, 925, 826},
        VertexColors->None], 
       Line3DBox[{828, 998, 1166, 827, 999, 1167, 829, 1000, 1168, 830, 1001, 
        1169, 831, 1002, 1170, 832, 1003, 1171, 833, 624, 834, 1004, 1172, 
        835, 1005, 1173, 836, 1006, 1174, 837, 1007, 1175, 838, 1008, 1176, 
        839, 1009, 1177, 840, 631, 841},
        VertexColors->None]}, 
      {GrayLevel[0.2], 
       Line3DBox[{226, 436, 227, 1094, 450, 254, 1096, 464, 268, 1100, 478, 
        282, 1106, 492, 296, 1114, 506, 310, 1124, 520, 324, 534, 338, 1136, 
        548, 352, 1138, 562, 366, 1142, 576, 380, 1148, 590, 394, 1156, 604, 
        408, 1166, 618, 422},
        VertexColors->None], 
       Line3DBox[{228, 437, 1010, 229, 451, 255, 1097, 465, 269, 1101, 479, 
        283, 1107, 493, 297, 1115, 507, 311, 1125, 521, 325, 535, 1052, 339, 
        549, 353, 1139, 563, 367, 1143, 577, 381, 1149, 591, 395, 1157, 605, 
        409, 1167, 619, 423},
        VertexColors->None], 
       Line3DBox[{230, 438, 1011, 231, 452, 1022, 256, 466, 270, 1102, 480, 
        284, 1108, 494, 298, 1116, 508, 312, 1126, 522, 326, 536, 1053, 340, 
        550, 1064, 354, 564, 368, 1144, 578, 382, 1150, 592, 396, 1158, 606, 
        410, 1168, 620, 424},
        VertexColors->None], 
       Line3DBox[{232, 439, 1012, 233, 453, 1023, 257, 467, 1032, 271, 481, 
        285, 1109, 495, 299, 1117, 509, 313, 1127, 523, 327, 537, 1054, 341, 
        551, 1065, 355, 565, 1074, 369, 579, 383, 1151, 593, 397, 1159, 607, 
        411, 1169, 621, 425},
        VertexColors->None], 
       Line3DBox[{234, 440, 1013, 235, 454, 1024, 258, 468, 1033, 272, 482, 
        1040, 286, 496, 300, 1118, 510, 314, 1128, 524, 328, 538, 1055, 342, 
        552, 1066, 356, 566, 1075, 370, 580, 1082, 384, 594, 398, 1160, 608, 
        412, 1170, 622, 426},
        VertexColors->None], 
       Line3DBox[{236, 441, 1014, 237, 455, 1025, 259, 469, 1034, 273, 483, 
        1041, 287, 497, 1046, 301, 511, 315, 1129, 525, 329, 539, 1056, 343, 
        553, 1067, 357, 567, 1076, 371, 581, 1083, 385, 595, 1088, 399, 609, 
        413, 1171, 623, 427},
        VertexColors->None], 
       Line3DBox[{238, 442, 1015, 239, 456, 1026, 260, 470, 1035, 274, 484, 
        1042, 288, 498, 1047, 302, 512, 1050, 316, 526, 330, 540, 1057, 344, 
        554, 1068, 358, 568, 1077, 372, 582, 1084, 386, 596, 1089, 400, 610, 
        1092, 414, 624, 428},
        VertexColors->None], 
       Line3DBox[{8, 639, 23, 654, 38, 669, 53, 684, 68, 699, 83, 714, 98, 
        729, 113, 744, 128, 759, 143, 774, 158, 789, 173, 804, 188, 819, 203, 
        834, 218},
        VertexColors->None], 
       Line3DBox[{240, 443, 241, 1095, 457, 261, 1098, 471, 275, 1103, 485, 
        289, 1110, 499, 303, 1119, 513, 317, 1130, 527, 331, 541, 345, 1137, 
        555, 359, 1140, 569, 373, 1145, 583, 387, 1152, 597, 401, 1161, 611, 
        415, 1172, 625, 429},
        VertexColors->None], 
       Line3DBox[{242, 444, 1016, 243, 458, 262, 1099, 472, 276, 1104, 486, 
        290, 1111, 500, 304, 1120, 514, 318, 1131, 528, 332, 542, 1058, 346, 
        556, 360, 1141, 570, 374, 1146, 584, 388, 1153, 598, 402, 1162, 612, 
        416, 1173, 626, 430},
        VertexColors->None], 
       Line3DBox[{244, 445, 1017, 245, 459, 1027, 263, 473, 277, 1105, 487, 
        291, 1112, 501, 305, 1121, 515, 319, 1132, 529, 333, 543, 1059, 347, 
        557, 1069, 361, 571, 375, 1147, 585, 389, 1154, 599, 403, 1163, 613, 
        417, 1174, 627, 431},
        VertexColors->None], 
       Line3DBox[{246, 446, 1018, 247, 460, 1028, 264, 474, 1036, 278, 488, 
        292, 1113, 502, 306, 1122, 516, 320, 1133, 530, 334, 544, 1060, 348, 
        558, 1070, 362, 572, 1078, 376, 586, 390, 1155, 600, 404, 1164, 614, 
        418, 1175, 628, 432},
        VertexColors->None], 
       Line3DBox[{248, 447, 1019, 249, 461, 1029, 265, 475, 1037, 279, 489, 
        1043, 293, 503, 307, 1123, 517, 321, 1134, 531, 335, 545, 1061, 349, 
        559, 1071, 363, 573, 1079, 377, 587, 1085, 391, 601, 405, 1165, 615, 
        419, 1176, 629, 433},
        VertexColors->None], 
       Line3DBox[{250, 448, 1020, 251, 462, 1030, 266, 476, 1038, 280, 490, 
        1044, 294, 504, 1048, 308, 518, 322, 1135, 532, 336, 546, 1062, 350, 
        560, 1072, 364, 574, 1080, 378, 588, 1086, 392, 602, 1090, 406, 616, 
        420, 1177, 630, 434},
        VertexColors->None], 
       Line3DBox[{252, 449, 1021, 253, 463, 1031, 267, 477, 1039, 281, 491, 
        1045, 295, 505, 1049, 309, 519, 1051, 323, 533, 337, 547, 1063, 351, 
        561, 1073, 365, 575, 1081, 379, 589, 1087, 393, 603, 1091, 407, 617, 
        1093, 421, 631, 435},
        VertexColors->None]}, {}, {}}},
    VertexColors->CompressedData["
1:eJy8vHkw1f3//y8qhYSU0kqbpWxFqNy1S4RSkSWiklTWFkVIlLQoSUKbUJYQ
pZI2qSzh2M5iP9vrHCVtQqXv6z09/3rPfH7NfOYzv7+umaau6/I8j3O/3273
a+ZS275/ww5JCQmJK8MlJKTov1YFzQ8wFQjB+9Hjkh9FQckzq/g8kwFGjnjf
vRohXILnSksdoSDWGHFO5h4DP1+NstNJFcJu9aQVzu4Uzoni3rE3MhA6bc3i
x5ZCVCb0zZxmRGHWmu6N6o/rYFMWZNd+RYAMyq6nmS/EKOW67PHtDITNnXR1
fjIfzzvu8r2DhJhw+mFdjkoj9AXiGN5uHmS2GkXc+yiAXBundlZ5M4J73Fnx
E7ioKpP0stsiwJE3sfXXS9nwdt8rpZ/bCffKEymaj/g4eGSd+SfTNpgIfi6P
HNmButOzgnaM5sNIPv11qlkXSr/M9s6Qa8XmUUerJL15mNXVcX/yeD7MZEb+
nBzGxtQwXeOMLi4ak/XSx4UKITV13+95EUxs1Xh3teMQF8f7e84auonwyvVG
2OjZzVBxd4wL1OOCc/Sbhu1dMWZNLHjcGNCE1rN3nhTIcnFeZW4p264bRncr
BB8MKETUlJvvz6XwzVfZqHlHPeYs4f2omkGhPyZUQvY2hfah+NDAlfUY+2F5
sUWfEB2TzbSkzlGwn3ayemYfA2P3uNuwM4W4NPCgi7uTQurGkxOP72Jgos+B
V+fnCVH9R7qXNYfCYjWDvPUJdRgWmR69Z5YAaTNPLK7MF6JCRct1o6AeF+yH
PYtr4+HmPMmFnmpCLM37syDteROitmTOkw7k4nl4V9HjMAFkXN8V6n1kIZk/
MD5Vogsln5+MnNnCh0fm/pGp81tRWrNs2waLDjBr7JcVzOJj8oXte3RfdmLv
ZwWnnXtasWTM6OF3Q3iIl1wxLfoJD6lDqnOVy9h4bmMQ+7yXi+VSJtNqlwoh
boVq330mJBOfbFp4nIsxzdOsZuqLUNTktit3XTPUfSIyDxlz8WevWXL5CTH2
vNh2wehSEypLuvSvKXHh+6j2xTqDbmg8yiwWvKHwfNWPT9d/Ush68azU/FAD
hiZ+NT/wnILZjLbJ5T8oTBsf9CTWuwGh+SrFgRkUioYeydeJKfySX6gZsqQB
lTp2zy28KeSdVUueVknhskrpzZrKesxOVPSs+SrE9VrJP4/PUNB4vn/Rpc8M
PKkwdY4zEWLvgXDKZD4FlxLvgqikOvhaRNskVPIx9eDBLXtjhPjW2L7BJ6cB
/h//JAzN5+GDsFF3Vr0A6c9Z2p5WTHRd1bt94HQXtl1re3t3kgA+V7IO7e3j
oF5Z2+RaeQc+3rgoUHHk44WT5GKn+g7cnTXlcfW0NqiPkXnZcZOHiUkj7woV
eWhVKHjns4KD2kmlYi1ZHrJT3jZ5vRZgRVBBcIgCC1+PODJ2JHCRMHB6UwaL
Qr5V+5iJF5tROzjYYLGGi9f5sZnLlouxcdUdg0JGE04u3hHiNp2Lnpzjjhr9
YjxsSPA7lCRC0mK7PyVeIhScP5Q67VcjrmtGyDAzREiVdfx1d78IdzbLc54r
NyFhSD/hS4EIM2Ie8/YEiZDzsrlqoWYTPvsrj5h3VYSeSnU51d0iuI45t2P3
70YYfBsrXrVABP/ErqYV9F9tndLF0maNWBa5IeqyE4V3v8Kyw19R8F6hE/Is
rx63N1uGrjMU0v/cd6pS2hTmHM2vzrhQB0rfqTrWnI+oSm1ejZUQbSkvL8nw
G7FTLWz8Djsung5RGe5+AsQ8v0XVmLLxMj7f/ExQJ9ItNE3v3uBj/aYzS2cp
tsNz87eeR/Rfs/c8CF3ZyMOrgOMCk3lclCYd8aI+cHD27LqmDTo8SAirs7Rm
C+B76lLC2BgWbFewj6Xc40LpjcFAEf19NYhzea7c24wXby5mXNjKhbjY6fVm
sQh38x0vbVdvxtSfpk+FunSe3E5TYGSL0Sj9TYJxSYyoJ/dTBunfF73H9ZJq
ZTOOSgytWZsmhpHtDaqtS4TVZ11v8CSY4B7hTeLliKG5/sKC1rciaB0MUT1i
wYT8xJ0bBgrFOOl148K9IhGYfVb5q0KYcKqwGTs6V4xLXaPVDtO/XzGwNe7s
Wvrvs2ts2XZJMUoMhB6XUkU4t+5Ra/STJpiPjGMuOUAhRi/AzLaOguTGZ9YN
nfWoLr60UPaaAF/LNqeqU0I0BW8OC61nwMnM+O1Tcx6O9bsN+HME2GVwqXeb
OhO+wlD1lPldEKq3Ph/Xy8cptjGn7G0LnUOP2JsUO3C0YkVg1xg+Yu+KLmpq
dWGGt03vn/QWXPR7++SDPQ/FFbq7jIP42BC4y95hDJ3biyf9ZFZwMT4mNvaS
WAiJnJU7XDYy0cefy9Taz4VsVXjdwVgRFuvc8v56oBk6Pddd/ZdxIXPhRHir
sxibbyVLyT8VI7zIzPD9NREMXRfuCnvEBGP8EQHjnRg5uvyJi0PoO3V/dzl7
IgvmhXlSDZ1i9F8brrRkiQjb3810TKhkgRHRUbR1SIyuZftyhnooOG1iDS64
zoZm+8Mwb+lurI0YMaf6PYX0wu5pCp/ZkKjdNnp6gxhrlb6vcnQXIeS0RZbP
Dham3T019Ho4/f3TC5/MoP99vDc6lX581oSXbrrpN2qFEPLnnAqjezlVrf3h
2zwGnn2SXnPemI8DzwJYq9YKsXsKg9fb1wh13QyfPZVdOPj1+UFJIwEmR25t
Gr+Lg9JxD0t5cR0Iv90uXLSCj7LyG5sVFnUiVSPyQ4ZdK8wMtn/fcIjOjQlf
zNrqeTg6Q1Hq1HE2Htsdn+XC5aK2rmxfU7AQa33X3L+TxcRAumnWkXAuDLYr
dP40FuH+ZKor90UzLoi8GF9subi2rlPBcIIY+yfMEZ5vpHtyqLpiv4sISo3n
vfV9Wfi2MHlPmliM2YHZ+11n0TlhqK5hQX+uqiY7F5RXilF8dc9ta5o30tbf
UeqW5aBL9W7XRPpdlnQf07UwESC/5Lfd+oscuNoXRqvRPTuw+cznB+BC/scf
E+WMZnh76jK0NtGfS5BxVmy0EPqNgYMblnFw6L33feEzMVaneflPSBQh4uDN
Ec/eM1HFmdua84AC82vvnsIvFBhNg3ejHRrA/Fgd7y4pwNmi/CtFN4WIvVwe
n2LQANeBZfmnV3Ax7rLpMbM9Aiz09JFjO7IxyfByeMGnDlh9SbRQ9+bjqCEW
3zvRgeUdbW2dFa2wdVvteCiOh8ShzKXm7jxEeeYWyTex8cDAfPmRb1xcWPfz
aC3d6xfeHJ2eTjHxOPiZpvpZOnfSz9/Y8IfCmTRvjeHfm/FkrsWjRCe6t79H
mmXzRXh2feGuyHYxxNpHfoQsp9/TZizH+TELk7qtTn4aEONKV13s90EK/unP
BCuPsaHj8qCywkwMnxOOew+50v88Rb72znUcfP/au8rxOZ2rvmphqy274JjU
sTpfugmjnD70OdJ3+jB5nd8mVj1Mkgcap8yogEJykM3CqxSiH07Wd1Xn4aXH
jqGsOSw4B672OtMhhvPM9XvyIMLy2WOllV+yUHx9cH/9bBHE7sGKVvNEWDdj
j3D57Ea8eB++Y+tmAeY2dY/88EYI25NKmbsP1MM/x7RS4MeF4031g++OCfAh
pbr622cWEnNEU2OUOvFy7cR7CYf46Px6KKFqRQcCDz8MkPjRCnWtN3rXknjo
392z99QiHsSPRP6lX9lYneqWc2uQC5XSHcrPFIR4H68b4zvERJpoplXGBS7u
Dmk4FNNcIDF4UNlKmomfSleOeGzjwr7v4kGPBhF8yT2rk3tWJffcR+5Zjdyz
BrlnFXLPBeSe08k9d5B7NiL3XEDu2Ync8xdyz8PJPe8i99xG7tmA3PPh/7rn
cHLPteSe2eSemf+45+3knpXJPWuTe55A7tmS3PNxcs9LyD3bkHu+Ru45ltzz
Q3LPsf/Le3Yg+XyU5PMKks8NJJ8zST7/Ivm8nOTzN5LPe0k+15N8bif5vIPk
8xySz8tIPmeSfJYk+bya5PMJks9zSD47kHw+RPK5guSzmORzNsnnCpLPwSSf
N5B8nkXy+RDJZ2WSz69JPkeSfC4m+Xyb5LM5yef0f+SzDcnnnySftf+Rzx8I
b1wkvJFPeOMY4Q19whsOhDd4hDfUCW+YEN5QILwRQXhDQHjDlfDGecIbMwhv
9BLeKCO8kUl4w4rwxjnCGxMIb7QR3hgkvJFHeMOL8MYJwhuWhDeOEd74SHhj
N+ENS8Ib4YQ3/AlvqBLeuEB4o/QfvKFMeGOQ8EZ/5V/esCC8oU9443fcX954
T/g5nfBzK+HnIsLPdwg/1xJ+ziL8rEX4uY7w8/CAv/zcT/j5GOHnVYSfjxJ+
9if8bEP4uZbwcyTh5zzCzzcJP5sSfv5F+Pkc4ecCws8HCT+XEX72IPxcT/g5
h/CzAuHnQ4Sf8wg/5xF+LiP8fJ7w86Dg/5ufQfi5jPBz2z/4eTXxwVrig13E
B8dP+uuDlsQHLYgPXiI++IL44Nyxf32wg/hgCfHBUuKDhsQH7xIfXE18sJL4
YBDxwSPEB8OID84mPlhNfDCK+GAf8cFg4oOfiQ/uJD5oRXyQIj74nfhg8v9P
PuhOfDCG+GAX8UEbsm+cJfvGDL+/+4YZ2TeGn/67b8j9+btvqJF9Q0z2jQNk
31Aj+0Yq2Teek31Dj+wbzWTfGEn2jYlk38gl+0Yi2TeukX0jk+wb08m+cYns
G2/IviFy+btvZJF94xXZN8zIvvGC7Btssm8ok30jmOwbZmTfOEn2jQKyb5SR
fUOX7BtfyL4hRfYN6X/sG/7/tW/sJvtGG9nreshet5DsdXyy1+0ke90Yzb97
3Ziyv3vdVrLX5ZG9Lo7sdQ1kr1tF9ro9ZK8rJHtdxbi/e10y2euqyV7HjPm7
160ke50S2eu6Wv/udSfIXscge5072euOkb3Om+x188het4LsdY1kr5tJ9roy
stc5kL1u2v9yr8sje50S2et6yF43gex1bLLXJZO9jjEyoCaMIYS8twTj0FEK
tr0m9osLGRCOfvFdYSaFkxejTy5Kp+/8Y2TjdYt6+JqFJ569K4R9/ZRvr3fR
XPGo53G6NwPK5tpvRRI05y16P/1EPIWDmysHHo6ux5mS/a9GeAuRknhr/6bV
9PeibHTYm6918P1Z9ID7Wgjf9FMpn4Jo34GX859kOk+Shj01GBBA4ZXt/gkK
FJZHjbDaP5oBg9kL0s7tEcLuaHq02hoKHkemjkjpq0PE6HE5JaYC5K0aJ3vv
iRC5YRmP1xfWQzFoVHXEOwHMPm72+TYoxL2p+/1sAxmYf3nMlqs2fIx7Vi13
dKMQjGthceteNWKuccj47ww+eDvSDuefEYIfcu2iMLkBJm8exQeDh+3CT6Vc
tgBLfurbLZxN9/jCBz7m+TysWmQ23GaMEP38iWWGc5rx4vH5xin8TuwflZL5
pYaPtO5syxX094d9v8ZYVrcLT19d/1VE9/L4dlPn869bMHLVxID9vh14wFly
bLMhHxMGV/2yP9CJix8Gx84v7oCUi2vOpI18uO+sscnu6YBHWnxD5bw2pJk8
qXxzm4c7jBh29nAe7n9xeu5ypQ2LDoyYbF3Cw06mzuKRqVyEDl0qcC/nwLRs
k+SmOTQ/PRuVc3mtAEM/xi97qtKCo7lTLQxpT/giaZaa9YsPC8WPTl3PWVg4
/dTTX4+5MPpz0KWDzrutDIuuUUMssCpe/8h6w0WOwX6bsQN07n80ncbTYiLG
aP6V1zu5SHT0NSyh+3vqlJPzeY5MyFjv9T7hy0VFyZwZVlEifAjiSnPlm1Gz
89bmFm0uDGuTjiyjOV6x8LlP+8JmGB/IPfx0ARdeD3vNt1wVQ6paZOP5gkLP
SvcDy/op5Hq3LV7hQ3vo6fWqRTkUVKSlNsjTfBtpWzZmmEUD3l9bvNQknEJB
sWr0sGYKzvZaRQp99Tjgoa8kp0vzru6Fap9sCq3dE/YWuNZjqqyaWn8O3U/r
LyTE7KZ7r+3M60++DHw5XCS5u1MAjuL+p6dHUJCOqvz6zIwBeZcDDtzLfBit
Om4QGSCE9bg/1uvUGqEc5X3rzbMu+J18+p2lJ8AmV0WbeeEcFKaFJl5e3omh
OFWVqFj6c2RldbfWtSNKoP9nkVc7etKe7jcU8vBYcodEALsLb1SFy6bmtyB4
nGfTiC08tF3dZZ65h49IIyW5jb5spLomDnNv50K9w261BH2nM7JCps/KZyKL
M+xiagQX1+daiatpDio7feiC7JFmCJaPqli3nIt1cVmhQw5iSD7zVJmXLkKy
YvGS6n0iUClHLmYrNsFh9Oqv2nk0V2ndvPszQISsXTtqVWY1wSb62JEJaSIs
u+/0tHivCE52ltmNY5pwYcGFH8a7RNAriPiss16EzYWqmcUpjTARZ0Z6dlEY
N/R7pNNo+vdvuPJC7k4D2IdsI4crUQiVGDdqewqFK4o2cSaa9TB9w5l5rl8A
3R8HPlWPpbDGKaKvVYaBoONH5CzPcbHZwW9/TawAi5LXmKnksbBzPju68Hcn
dq7UucFk8zHsc+Ow2Qtb8fZLj9K1ZR2ICR12W6zGh0Nm8k/2+06c7X+obXes
FVN+h92tDOfBM0djbUEmD8vtX09qlubAQamz8f0QFyOf1FOlvwVwOy3deX4m
Cz5pb99tTeLipNTSeak0V60Y/zvYtakZ83MtLJdu4iKqqUwnneb4VrMy71O3
xBDXnPEW8ERwPPE5cf3PZoxu9d4RkiVGtnzTdZcaEXpLDI9eMmIiNMTQxa5A
jLTSn7kdJSL0zXlWfHg3E0af2Xrh+WKcvd3oqPxMhEDDS2reHkxMnbAhNPiG
GAy/uxqHaf5zDa01+9HdjCM1umsdaR/TM4hRXbmH9r7qxwOqI5qgtDZhbMUy
Ctrmqt/UaQ/+kTnHwji8Hnc/vgqKjuVBvuDPx1H0zxnodObl8UPN0F76cd2O
gi5YTxw6260lQHjvueva1ziQzOzLHujqgM3vW3M4nnxMWje1/GlKB2x3dDIa
PdswatrIxF10/l17HPs7r4aL3r3M8e45HMx5GrVxthoPoRcMNi12F+Doy9RE
VioLDL6z/8f7NHex302V30hBK6R3du0iJoZG/ngbsJuLtysjoiPpu4xYM93S
9K0YXm6+R8+E07754oHiGzkW0qw8Suo5YvBfldQfsaL9VLea4tB/X6dL8gsy
v4qhdXvO/e+yIrSZG7YdsmWD6azf9VGqG9dbhrYI2ik8cA9c9OIdG5a2l6yO
fhfjQFzjYklpEVRZZW8nudL9ei2iy+qlGFMeHpyZFCfCvLwi6ysdTHx1Cw1Y
VirCSKGhaM0R+r2rT08dbdaEpUVV7N0JfMSvGylq8RfCTUvC+cqsRlhuw61C
OgcPps+3rQ8WYJ53/xU5WTYcHDkba0I6MXOk02qV23xIXwnspz63QV5joLDY
tB0d3df3vW7lobjnneXBEVzEjRiwd17ZArlU+TcHaM9jT+m0PUL3k2/hNN04
2stk5uqX82gvo4q2VG6jvaz4xGJH77NMWO+fcd77CBeux2Skb9mLMMtvzM9h
lBietxWuhmmLMH20r+3tARYi1o/o6BsUY8PAO17vQwrXgwb2ZfWxYZze28Ea
K4a3dfFiy1FC+IwzUz3lxoGZ7fgu3V4K8f5OcvdYPHTkity6ndl4Ivt0c7ui
CPFDq7Ic1Pngrl88l9/MRtCLJ/eK3tP5LcW2y6f5VkvBoyBRhoMXoTIzj9G+
vP6T2e7BByKsjfwi8fAwE3JzTRb4BAhwLvuloLqB5rhfS9KXG9bjaN8srWVf
uShwZa6a8kgAuc8RPTK1TOxS2+F4p6cTr6du/D6/gY+oHNuwlk2tWHR7pN/M
xnZY3/lkW/2bvnfVwJKDAV1g5vvcU7rXAqOxab5XNvMQzNm1KWEvH6t/q50v
3MrGg+EzfvHYXLjfnDHS74YQeseTOvQraL46n/ezNprOVT3dxqlTRHjfqTnr
Zp8Yr2TnJgmkRDh1dS0/Yycbw618HBaHi3E4d5zAnynE9oVXrx+Zz8HjKfeu
vKH9a8TJ+R/2BPBwM8xzNeseC/nLou66vefB9Jlo2wJRI667bSgP4LzCHL/F
FoG2PHRvjtuo6NQA5TPZBm0XX2FpRXL8uQMiGHgnLGjp4aPfb/LA2dscZN3L
UClhiGF8+qqj6g4RYkrNZ6k4sTBL3abdiSHA2qmXFnQM0TyjM7zxiBsDb4Kq
8qW0ebD+pDyZUSdAJNN1uBLt8898BqMcFLuQKpavjeXy0W1v+WP6qFZoF3Vp
j5DuwJdHnz4l0bwqzl0gmbW0CzftvO+/aWxBXlFY+3VXHo5rOsX+tuAjU+9J
v/cBNqb5KV5K6+Bi0dnNO5ZGCxFw49DP0+1M1JxVYpjFcnHDZULJR/r7N5vc
53ZynxrkPkPJfVqR+7xJ7nMhuc8d5D73kftcTO7zDLnPBnKfj8h9niX3ySL3
GUDuU+K/7vPlf92nxT/uM/S/7nPUP+5Tj9ynFblP5X/cpxW5z4fkPrf+4z5P
kPzcTvIzkuRnOsnPDpKf50l+OpP8nEvykyL5ySL5mULy8xnJTyuSnwEkP9VJ
fk4j+alK8nMhyc9Bkp8yJD/NSH5akPy8QvLTguSnDcnPYJKfM0h+bif5OZfk
Z2fi3/ycQvKzi+Rn9v8yP0tJfq4n+bmF5Gc76Xce6fc9pN9lSb+nk36XePq3
38NIv18j/T5i7t9+X0T6PYb0ewTp9+mk36tJv/uQfo8m/W5E+j2C9Ps00u8G
pN/H3Pnb78Wk35VJv28m/W5M+n0j6XdP0u9KpN83k34fsPzb7w6k30eTfr/y
j36PIP3eQPr9HOl3Y9Lvw6T/9vsT0u8qhD8zCX8qpP7lz72EP2MIf9YR/vQg
/LmO8Gco4c90wp+mhD+DCX9aEP6cTPjzEOFPivDnCcKf9wl/WhP+XET4cyrh
z2jCn66EP+UJfwYS/txL+LOz9y9/NhH+PEf404zwZxLhz+mEPx3+wZ9ehD/3
Ef4MJ/xpS/hTj/BnMOHPycSPBokfcYgfBRI/mkn8KJf4EY/4USnxoyjiRzHE
jwqIH0l++OtH84kfNRI/YhM/GhX81494xI8aTvz1I3XiR+bEj2YQP1InfnSI
+JEh8aMq4kejLvz1o9HEj64QP/pC/Cjz/9iPKogfUcSPVhM/kpD5u3skkN3D
luwemmTfyCP7RjLZN8LJjhFMdoxXZMdYTvYKR7JXhJG9QoPsEhZklwghu4QJ
2R8+kP2hhOwPv8jOYEl2hhayMwjJnvCK7Ak/2v7uCUlkNxhJdgN7shs8JvuA
MdkH3Mg+MKn/7w4QQXYAJtkBvIjvtxDfv0F8fxbxelni9a+I1/9P/s4j+5IK
2Zf8yb50nOxIrmRHOkl2pGtkL8oge5EO2YtEZBeaSnYhCbILpZL95ynZf3zI
/mNBdp7pZOdJIDuPFdlzvMmeo0D2nFqy2wSR3eY42W2UyT7zmOwzvwb+7jO+
ZIfJJDtMMtlh/qe95X/aVfaR/eQU2U9SyX7STnaSKrKTLCc7iZOHdUbwJPo+
E+dV4QaF6MrmEf1G9TjW8mHHzQ9CHAs4pCYVQ2HATRjiwmNg5zyJWlaaEE5N
nJF1nhSau7sHZ9IcKBqanXRsiRAfLFdnlurQOfH9/c0P1+pgIPeWX79XgPJp
q7Q30p+bb9CGmqpl9Sg3GJdW7sPHo/vmJrvd6M8tfq13d3gjnOLV2zXW8SDR
nkUpdNA5edbReqQsE8WCnT3OM7swrYrHONnNx0qrcW6l7S3QKrQaVXGjA0/k
3SfWrqX93eXioWGTOnHu+FxtKa82FDoHrFco4KF3zqjf96q4uHvo+lsXigOZ
eVuy3efz8OCLnChIU4CER0/Kz9SzoDh65cyWUi7yv+yONFGjEFQp3nJmId3j
h3+klntx0dq4nHHljgjjtVnqY8c1IzbWm/9oHhf+wxWSbZ6IMVs2d/zrXApz
jI6YX6VzMlHinUzf2gZoNMi8rThBoVxN+/Q2FoU+y9ih4KF6lDWue/rWjObR
FT528YV0X7DfGdw7Uo8r4Y9Y9u+FUOW3+NoEU+gc/WtubDYDSSomqeEGQtSu
k18Qp0nhSvYPVuSZOkwpSjUxkqf7szj85dcMIbZEb7k6aWIDcuYO23rsLQ8y
aUcXJKsIYfVl0GDKlyY4XJz+4GRmF7InHyuPnSPAkJ1ux6oiDnZ27L4vmNCJ
+GBr0Y5gmqeWRmufWfyf7/tLp9DR7Zg7odzuXD0PE1VOXZBcyIVGuPuF3Vta
EH3R46D3Sh6m1p4YPPicD/XKgPQnM9iwlwiPanvPxdXp/Qxz2mOuPJp7uXQP
E0W+p4NMArkotTblegfR3sN7N+PckmaMLZ92a5MhF7/HC+uV4sWI+7m6g3Va
hC5G1WNNdxFGR0Y263U2QndVV9hG2l/S9x/3l9wswmqVY29jHjVi511DizcQ
YSB0ck6piQj9Hz+8V9jUiNA4vU1v3lOIGxdhov+HQoBJQXl3ZAPyekW+j1Up
6KkphfHp+3fXv6y4yqQeRTmlvGPGQjxyGmeYPY/ObZ8lA2cT65D6etl0w8d8
3B0mf+dRhBBfdZZMdmtogFA1b1W/DxddVwX9V0IEOBsm4yf5m4XsyJnTKl53
QramovHrS/rP2WxYltfZivcRU2pHSHRguNud1/dH8vFSZsFOgWUXitvXKXJG
tIJdrVV1xYuHk+ZirVOT+VBwjW4SpbDhdiezq5HiwnBv3iu+uxDLlky18njL
hFA+U9qP5nZv0TH9+qm0Z1x57zrsRDOYg5IFziu5sM07V3TRRowB61/JL66J
MSZ3wwf1TzSfz76/UK29GTFrh8s13hTjfo9O9XuBCIeN2Yvl+5qxqNdHdjH9
68GLIiv2U3TPNajtvPC5Gb4KVyd8cBRjyUHZaZ8rRXgytT3ttXMz4p/VPOkN
E8F6Q9meCCcRdgZV81WqG/F8VhfbfDuFR6d+234vp2ATvSF/+NN6TJz4qtd1
lhAum0tWG9M9yW9qCMjOrEN1ckvmQzceOjY8TkgVCdDUbrqqiN2Mj4aYfu5A
F1onXTfdpSCATPzF1DWzW9Bzu++6OKEDlazDrtar+EiM+fXm/PxOLO+48cm5
pRXX9yFl4iUezK6x5jyifdhO7pubkgkHK+5NnDViNA/zPMc/N6gRwHbDMhmP
JSwMZH1sDLvGhf3J1fvn5FFgrky/1NvRjPM+Qan7tnAx+ltHcka/CNH5fo3u
ZWL4L3in/IO+09ihs+en9jJhI11m70d7tHRV1hse7dFXgw26RQ4sGEtsX6zT
IUZI+ZPpBeYijOp6kL7+GQsH5gbqLW0X48v+xAqzFSIEGuQqWRazEFw13tqu
RIxDyl061TdEYCfv4AwrZMK/P+fCT5rX1Auq43ipIpys7tx0o6QJcXUr/U+5
UzDKeLcmgX7nJispTsGTenRmPkrbtoOP2TMU/NVchDDKXJ4YcaERn/xPSz3X
4KL4m0ai6zYB7umKnKlLbBiODPq5YUEnFu7kn9WL4uOhc+2f6hEdiC37Wav5
uA0uQ4xC1Vd0T3XsFUkd4+KkvMOW+ywObp2Q527W4sE5R/ruxkUCbAiYnv2h
kAXlBLWM8GIuVMNy1HTpvGtWHYifu4wJ75G+zR576O/7k72H76WI8Hx5cupn
nhi2Ja5eVTRXrQwerlfTxcLkxU/jVw/vhtsM5vy+NgqmU2JtNlexkRDz4PcB
TzGyR549fPOWEJ+y6lP3m3JgnNZZ/rqCzoXcmccOnhKgv5LXcOsYB+r5K69d
oD+vWyn9P5Ttaf6cAX3NsRyknutaoFgjxts+xbhR+2kvGNm+7AVY2OTrMijJ
EaFM49wOnRgRmCs+/ZQIoN/5K2tIYo0Aoogl+dNeCKE+oS+oNrEe/QfuN1U9
52Je59tNz28KAMaJl9OXsbBgX8bH/cWdUG96/3L3Uz48PUwSdJXb0HJ8Tu6m
g+2gJC/OcBDzULB9tqVGVRem/Pl6cL1HC3z8DZW6VtO9H2M4waSIjyUy8yxr
p7DR78TYIf/+P/99/+CR7xwhqpu6hzXGM6G45ZfVs6NcZHwr/RBHe8xxBY1C
D9qvZXfGNayk/XpNlcnB7S5snN+9bINpnBhXvEoGa78LUb9G8GLNHA6OXzBJ
yqDzsUezI0buJw8mppSOB30PEVzNyOP0P3/2xU37ugxojtPP6g+bXA7zmuQL
Jx1prnqy/U5RPBe1f27P/Eh7q3Dw0/Dz2WKwQ+5CQoPCvLW7W/on0X//0F2T
tB+IMbyEcS2A5pKw9GGv5kUxwTrdJOKXCDDh1KYoF/rfZ/j+6YsunWcgJuRa
yIgJPMzZVX4s8q0ADi2n/0yLYMJIc6lL359OeAhU7jM5fFi2v+4Zr0t702f/
Jwbd7Vgkn1fiJslHcU2CfbJrF1o+b09Y+LgFsYtqEykHHvaW674f68FHfN57
rblubPjNeLRyZAsXTsXlAZbJQrTNn9IWXMXEy5zBjZYnubivYFfybZII+5aP
3WMuEkN1XbqbuoYIXsxjpWJJNr7o6Ql+iMWYD7XaC0l0n2zPtW7/zUbpffmk
n2wRZE/krzbNECDqaOGKLYc40Ehj7FxK8+87j+biobIu5Fr4Pt/e3ITYAfGd
p8P4kM8fyko83QTX3Mj09P5XqDjvhaJEEVw/vV51Zr4Afcbja3QSOBDfs1RT
qBMjvFR65o3dImxI1t9+Yz0LDk/zNbpOClBmLhlv2yaESYnaSs0R9SjpsXPF
KB7Ygjmdu18KoP9x09ff15n45Kl+XFaiCxLqlkpd9HtqzWw8KdBpRclUxzE/
f7RDZpNupPQIPkwHFLyjNnQhVTGw6nZFC7aesX9o58zDebOL4yJpP9gQIu/a
T3uTx6ZDVsdpb1p+KO+HR6wQr/v6fi9vZWKX39vDr09zcTbkW8MEGbp/gs6n
W1bS+bZW/d6ywyK42aobpPzHV+Ozpo6ic2Aoft+dlUYiuHhyqyRbWLgcu/ha
p3Q3dmxc2GHQSGHZw3hFIyEbkr/z8pdtFKPkwcu7MpFCZBcHGusu56B0ulyO
IX1nm/JV/rg6C/DY9JbR/RgO0libz06n8+Sypcq5F28pTJz8M+f0FzaMk75v
HZ1P50BMZ73Dc/q9T8369mEbE88p7bGNdH+bBcVOi40SIkphTazsiwYw2vL6
NK5wMTRzqblunAC9J7+//nGFBc+E5LsRDzoxwVB/RkoJH4c3vlc4PLkNu9ey
DkYltmPVhd+ppp95UE6f+LQ8uwtbi/1iZ5xvAdM0ZLYO3U9Ve8edZ8bwEZyh
HBS0jo03NaHOT5q5WBQnsZlzT4jxBuJFb14xcSmzwexoFBfOT4I/6ajT/dDg
1+6eQX/vfi1kHKXvbrPFJNV+FSbc1GWq2wvFiBwpzP5WJILYr/Zw9FEmbip1
2Ve+FsMqZefyWSfpfDuxtPfWIBOJcxK79JvEMFZaInxC9/hLT6fVnYEsfLpS
F3KbLUZVT4phro0IGY91541NYEHzlTzDhv5eO86p11eg33tr66Egs2gmQpk1
ChF0P0mERV1q8BbBQ/NezFmpJigPNmXFPeXheOt3zzIl2jNaLaOSZJoRp3mj
27G3CwoVkmvcVgvA07rWaqPMgeFP5xEH6D5flTKp7cVxPspNo5fzFDrAeNv2
wJPfhtOyDXZKVTyUvKVcZ23mYuSOw+NkJrbgQmPUolW0h/YOk/u1nfbQ61Kp
k0N/sPDugE+cbTkXLgqBb8z+CKFEGYiVTjDRtT8jPPgw7fujpo8/5CJCyA7b
tZdf0z+ne2Sv8jH6++/ooBS7rgl5FjWR0+n+tzjfI7Pyiggzjn86dj2zCfp2
Dty3mmJMCzt29w/9DtLnD3qrDm/GsRPxE94vF+N0cXtK3zMRkhIWPtUzaMbW
oYA9ZYpieH3LLD2TLoJe09nfLXQOXJ+Z+mUK/b6/Mq/V5S0ToXrLQ5aNXyO8
drXO3Dubwrs27Su+GRSsDKIeD1jVw6NhO2vSEy5OP3xQbnJdgFyVpCd8axby
F54sjDGheWl57Hfn73xstWZIjc5tgeBbz7TcMx1Quqm999Ay+j29ng5IoxN5
IT/kK6TbEJO95rZqKt1HbznT786l86LozvvZRzkwmWEz4hOdx66i3pA35wSI
+em5XzqKhdVti3a+yeWiYtNz9glvCnes18iazWfiukVF4PJdXBjM3TnpeB7N
R+elox9wKBQet+rnjRChOLLxR2lyA5JtCmLPCCn8fKEWIy0ngsKNu+PPFjSg
6ugJ35N8CiM+br38k84LwcPoC4259O8fcbEw5D871vsLJ7x/0n6089j6Ywcb
8GB4x8KbQTRnaodOlaij0PDnXNDDjnpc6PFSVW8Woilr+5+2UAr+4srrL0sY
eOqq4LK0SYBXph8OJUpQCMYqzXdbGDQHG3pP6uqCeKWFz1hzAZiH109ZtpAD
I7VVeh1hneixn9TlnM7Hvlm379kK2hBd3hTpTffOgVfjbXzo3llx/f2lXXTv
ZC3Y6HxRq5XmmseFi3x5yB2V7lrXT3vnPFsbczbNL29qvzl+5+LL/KA9LA0h
TAd3FdrJsaDjp77p5CUuXi8bzU9spfBaOiPXq6oZZn3W2+dt5OLow44fCnJi
tFf+0s0zpOB6c29p6z0KXluSRvZ418P1xz7VBrp3h01NFyy4Q0HLWWq02cZ6
xL6+bWQ/isLpycb1zokURj5+2+amUg916ayW1VVCUOVOPLPDFMJcjC1fZTKw
8peZ1tXdQhx9tWnBtNUUPD9cmi31tQ5jf19sm5suwOpncYFru4XYfXTchzOv
GPD01t6TFkbnHXOl1CL6z9WMnNruSftXZrrqHMvVXYjRa9eW+snH8u4plQfi
WvApb+z3Vm4HAgK1OSY0n7qNn6Yqn9yB64IKD5X+Ngwf8dv4aw0Polcydw7Q
HpMfd7XX168FgTrTMmrX8nD9/XQeJ4OPsqXCNdet2Zip2eqvw+RC9+vbl+9z
hEgd01a09hoTfx5yo8WhXBQkGM+9t1IEK6f9bU4BzVD8evn6fXMuHhoUdS93
EyMwRzBVpUUIuR1OZ33DKSgqCWfyXjMw6eazwcZSIU5c9v+yxp+C9D2G0TCa
TzJOz7479rQQJV52IwO3UOhXieq8qcfAmIhx1LglQkzz2cuO0qHQ6zqwfM61
Ohz23xi/J0GAhcqzrWx5QhRqlDkzBAzcTD749h3NV2v89K3LwoSYd6rp8Zq2
BrB3WatfuM1DNiLYaqOEkN34+Y2HeTO+RQ9Mr+ztxHgJR8b0Rj7sQhtWj7dr
RUhIeTAjivZKLVPl62Z8OElF1P9Z14kz497tnuPaBs2N1onD82h/j8yfKNXE
BTNEVvvFdw5yV09J1dDjIb/GZHv1FAGUtYIPunSz8LtD5kLVKy60EaLxQIbC
VDPmV1NbJlbL3PKM3MdFpLn98X3nROgcqrC7r9eMYFuhuN2AiwXHj8xYS3um
s8zr1XcmUOBlbhxWcY2C2vBb5m/063FHakviZk0KZxv2RB6k73Ozza6dOvb1
kMtw2rOKviedcEfr9acoPN4yOofdyUCIWpvVhBQhlnxs06p0oyBf8O1Pkx0D
M7YYXTJVpe92Sd29R9MoXPjz+tyuZ3XwYypXeIwTYA3nnR7uCmFYfjU7VK4B
5VGhE3/R97S+4G3KR/rP9RteXWPf2QTPGHQ5eNG5HzMn9swRAYwrbxS7SrOR
4jcr7NGPTmwdXDHbgMnHY66KX+yyVpxRenR1onkHtrx5n2GhxkfqsKzNT+s6
ER/39ejZba1I9VGZaniEh1OlfXmPynlQcktUu/SEjarv+e6/e7gI7Ft0jrlK
iPe3b/eV5DAxxjKkTRTOxWLOofgRi+hcFJ6sYK1uxgvLlNmHFnHB1m2s3hIj
hqWc90GZuCbIX55864UiFzonnG4sNerGW/d7Pafp7/MH05GbVLj0u45dmj1S
rQE+hvorM29S0NfQjrSnKIR+jHdOX9AA9TD1Ys0jFCRGXr3UWk+hXmktQyCu
R8vS8bM+mlDYLSr/OLaAQmK6XliJfz0+717/zucl/f7Ju2RmBVKgDkmkpyQw
0Gjx1Db1hwC/jvobeYylEDIh9cGAHAMHK3dobzrPR+isJHltXyFOVs1dZ2rQ
iD5p75KwP1xsl3esO1UqgETm+PWXaZ/d0LM9/LlXF3583cS0kBFgbsqUZJOV
LTjzKk9SLqMDXh9XhAyt48Nxt+oahbGd4Gxx7Pr6uRUa1aeULl7hwahwfLTN
Eh6srORuJMzkwGru5I3nh/Mw7mFaZgRXgD01l246DTDxQ9Ig4EocF9/y9DZG
faKgew9pS8ObMau55V38Ci6aZxzmq9McuZmXUGH/qgnMq5FaelO4qOtNWJA/
shsexz+4jrOj+earlkbRchGU2xbafAxshFvM0qrwdbQPHDt3mAER5Fdc9M7y
bkSOGrX9Fu1hzE3BDX50j1tuC/6037cRHibrKptof/hhr/6SM1+EBflhJTVa
jciOqz14+AmF4zk9J/S+U5jR6Sd0dm9Abuopo8YeIXZqDXs15zSFst5Z+t4U
A5r7zHR+5grwutg+1+CTEC/N0ozL7zGwuL//0GUWD/MSTofpTv/PLiurU1XZ
hA0227O0pbkYUF2lHGIrADc/fUirk43Xs9p/f6V9f7pW3dYA2vcnjnE5lTK8
A09WzHS68aANxm+/q2x7SXvYzYaxThFcyEv3ym3N4eBtRF/rTDXaT7u7fy5z
p3nNfUbVIWcWzva/S9VI50LCtOFIbRyFE4v2/TasbgYVnNS/me4vkwln2etl
xZA5tUUvnOajVfWWI4o0ueiy6N+j9E6MmZnx858toj2r+XPJ4scirDyjbsqY
2ow1+1aZzJ4oxvkjEe85d0SYGtp9JZnbhGzZjZWGO8QwvYoDFXU0P0xQDjrv
14yqsgmzXhwQ0x5+rLiT5uFjnzKDO+OaMbZu4uiB2WKEuOyRGpkvwv0yb6Hy
7yYo9enN/q1D867KwpOy+jT/vQnImWnUiIDcvdpljUIoT0vN1qT54dKu4jFm
jxlwCuqXqPrEx1KLZcsOJwnhECt3eqVzA9p0W/YpvuMi5WearTfdk6GHkz9c
1mGB82Fkeh+7E8MOuSeVVPKRtfmccXJcK3w4CxgGSe0YNznk8EXaC7TOGT3V
z+qCf8SOed/WtkBJQubdtWU8sJihp/Sr+egKDf1+v5IFo2eHly5+ykV8ZvvL
23TfT5pep/RIjYmWptZnbZ5cBL/ct27XExEG9w/9uWvVjMxvH8fkGHPxYfL4
d82R9M9P+XCdC8SQKnsc/KJEhPSU8pSa3UzsKzIuqb8jRmHDoE5bvQjJ5/Z2
6mkxMVwxTtH1hRhN836Xz4gXYajxp91tFhMTJQqbQ2rpz9M0d8n8PTQXJ3XK
bbNkQe6+5NjN9K+7DV79nkj/ep1+XpTRWhZKLMvyPGhPWSC1QnCQ/lwcpWzT
R0xk4v6K96vzZEUI8nX4/HyaCBr1A81TvzfA5kF5MU9fiPtdjwSge8O65xzL
I7YOHTPKH2an8DBFymvMzeFCaMnMs5qwoRkbJdeHVtB5MjXOf5U1nSczgneY
zKTz5HSRse/pZR1IWZJ6rIvO7TlFPVMkajqRoM/tGRK0oGHSdsUF23nQyZiY
+MCYjzZl4aW7JmxclroRI9PAxZ80986c57RPPzghGRzIxJae9XNHH6D9a+WW
LZp7RVgv/fThwIVmBH2QjVm+hovkH2u2uNLcf9Xl1RpphhiVEpd7pHaJ8CSh
/Uj9JhamSBwr0Xklxt3om0lGdI9+OCKbOU/IRInUrBs2n2jPKh2j91hFhNS9
HkeU9diQCf4QvYF+z4mi56sydlOYbhpZ3TaaAzevc3f2uYjhcydowaMEIRii
vhVJSzk4LiW7bNoH2i+2vHbfNkOE672P1lpMZGP+A//FHfvE0POVv1HVJIK7
armj6/FmRB77eH8W3fPbd7PCra9Q6JZPDyxWrcfK/YeThu/h4+eS4+9ubKP7
dHGNQsuJRuR3VocEiLrg6nztsN0KAdR/tXHL6fxVnrJf1+FOBwr7x4R9seLj
gPq7scUynYhqUt3dt78VL5c6rU8O5eFO7bVSo4d0fvgV79dKZKP/1JesNCEX
K3w3fLHfRX/fyu3fU4+ZoDgcy9uRXDgF6MXFaYnw9anFwsj3zZj2aIZVMp0n
040sW5RkxCheZ1Bzhv55v6nZbdSfTuct9/uz6MlsPBLO3VJD+2zrLY/ziltF
sE+7zjxwmIXkpb7lcx6L0eOwe+iLOQXJN7VB7HEc3HW/n6JL32vAmR2ygyw+
dmus0sy9y8G6Hd/ThOuFEN+f8+H8pk44urDiY3Y34KZ+lXKYmhhf3rRvzKc5
fogjvJPgQHvripHev+jPV8P+RP7oMyKYjqm9rfmRCe+FEeculFFIUrvpJhyg
e7jjpNJ0/wZ8383L7ZAT4OaAwy7nDCHSxuupqExuQMfYcOUta7k4kriorWav
AHtPJ3q2WrGhGakWNOZbB0xbvRp76c9n7d50gX9IB3Z/PZy/o7YVpw8bLUy5
wMPw7HyP0c48GNdsyilj0X/OPM3GnPaOtiuUzXpN+p7V6n22dTNxeZTc+4Kz
XJTkezg8+0XB1ObDbOsfzZi56oKikjMX9Y3ps49zRXhM3rmXvLMdeefH5J05
5J2dyDsnkXcWk3eWIu+cSd55H3nnPeSdLcg788g725B3vkHeuee/3nkheWfN
/3rnveSdk8k7S//jnXnknUPIO3uSd55N3tmEvLMteeft5J1jyDvL/h+/czLJ
jXKSG+UkN6aR3LhNcqOf5EYpyY23JDcySW4MJ7kxluSGOskNZ5IbO0luNJDc
iCS5sZPkRibJjQUkNxaQ3NhHciOW5MYukhsDJDesSW78IbmhRnLjPsmNbSQ3
JpPcUCW58YDkxu5/5EYEyY1BkhtmJDfUSW50k9yw+UduHCM9+PvV3x58QHrQ
l/RgDunBe6QHpUkP1pEelGv624OqpAdHkB7cTHpQnvSgM+nBFtKDT0kP6pAe
9CQ9WEp6MJj04GLSg46kBx+RHnQjPdhDelCN9KAc6UEX0oPqpAdHkx5MJD14
k/TgGNKD50kP1pMeXPiPHlxNenAr6UHbf/SgMeG6WYTrvAnXuRCuu0q4bg3h
ulLCdSsJ1xkQrmsjXGdBuO464boZhOuiCNcxCNfNIFxXQbgugXBdCOE6VcJ1
mYTrfAjXrSRcZ0C47jPhunTCdfaE6z4RrhtFuG4b4bpownUTCdcpEq7zIVyn
QLiu/R9cN49wXQfhOq9/cN1h4imexFOWEE85QjzlAPEUEE8pI57CI54SRDzl
APEUyU1/PWUz8ZRS4imxxFPMiaeUEE/ZRzylnXiKMfGUauIp14in2BJPMSKe
UkI8ZQfxlGGT/3rKY+IpLcRTNImnfJD76ylviaeYEk9R/T/2FEXiKWuIp3CI
p3QQ7+4n3l1MvDuKeDeId+cR7zYl3i1HvHuIeHcv8e5A4t2lxLslvP9690ri
3cMP//XuT8S7R4X89e5VxLtjiHdHEe92Jd4tM+qvd3sT727O+Ovd24h3/ybe
PZp4dyrx7v3Eu02Jd3cR79Yi3q1HvHsD8W5r4t1j/pfe7UG8m028+zXxbn+y
I/WSHcmK7EgvyI50lexIkWRHmk52JGOyI7WTHeks2ZFWkR1Jj+xIxmRH+kp2
JBeyI50kO9IGsiNJkR2pgexI9mRHYpIdKYDsSBpkR5pIdqQcsiNtJzvSRbIj
xZEdyYHsSIlkR7pJdqSbZEc6SnakGWRHek92pJ3/2JEKyI70nOxI7f/YkVbz
VM4FfRYidw1n9vFYCmnPHt42/8jAvM0JNZE0J81b8arHYCcFp6g78vI7GDCd
a32jnu6jEUoRsovozyHt4YDLSrqP5Hw6JFQXCLCqpK3OqlgIux9DGXte03e+
PtJ0VR8Pc1YskuFrC5GY9WDXidNNcLrjy3x5gYuKXz42jmcFkMldZ2yTycK3
ZW8WyAd1wPITe96yRXyc/THol7i3E++q9l5PetYK+ZB5/mrneJDz1B0n3sPD
dJej5+aM4YARtbiBou99xp+P5x/1CxB4y6EpmObBEeNlCtTPcfF2rPuWF4MU
wo6pm4b6N+POiu70E+Y0JxyLD1Z2F0P1+9xevYwm2MfVtTpOoL/v+kXrrdS6
MTnVutTCmsKv/MxnKiX09+6Kb45nQj3aY/nTlDqFaGN/WjQiksJIftE9hRoG
Om32rig1EiI+McrklTYF+QdLXm64VAd7lXMplZ18oCu4dmW8EN47C8anH2mA
8RoJ95lbeZg40KFXKBDgwhLu/EBRMzykjI6seNKGuqctapte8aCc6JI0EMLF
yHejdfZUc5DdpJBfMZeHLqMMr97lAiRdrprtEcKCIK8m7Fc2nW9LHkbn+9P/
3r4/zttwmjFZXbtoxWYuVBf7KQ7+FiFbs/nZl94m5EbPO5k+m4svLgbicxwx
5nl7DQqEFCoWsjsM5UQQL7tXY3C/AQ+0gw9nL6S5NdtPe8s9CgaMkbfG7q7H
/IjIfD7982Yt6Mlo/s//D+HbAY+r9M/r/FjbNS+Qj3Ztr09iD5rrL+Qs0aX7
5eh7lV2pz1owaqhAfhT9c8/Umnn6swsfRkuen7qgy8az+5+iv9Rx6c/dUs6k
QogHO5eOXOLMhH13SvMwPy7m1+39qRwpQlXl6ZvpdA9K/FSfk033oP3dqyIO
3YOyuWO3NCSJcJnvmfLBS4T99bq8N78aYf7aT1fsRff9hODvXhUUFlYe4K99
Vw9P44Yxi7sFeHFiiMUfTefxvVT7pxoMnIz2c53xm40mzwLq0i8uYoznT+mQ
pvNl8seQBz1M3FIeNs+Tvqtza7fyE2jPKN0WNj7yfjMGt6oel1zPReBt35lJ
M8V4ZP57YI2UGI2fn2vIXRMhXL5PUedpE/S8sm+rG9N9Gn9gq3o+haPmp7/v
318Phv/P5gcnWTj/avbvTfe4mPpz6YefuyhE9bl/ezKFiQ1rJJoaPbjouLrq
3bTnIsQY6feB5h5DtZR7MYEirFh43ER5ThMclp63lQhlQlO6tEfyEBcq0Xv7
53qKMNywUm4b/Tn77i037Q2h4MPU1uMP50DrVuX0sfdFCJm2eFGPiwA2GabW
djEcrKeOHKNmUtBgb+OOUuNin2wyZ25AM74M+nZ6bhFB+5VG160iPnQdXC5f
vs+BisPPrDdsMQ4192ba2YhQKWvbM+YyCzv2SG7zovPp0gW/dV6GItyNKrl0
e1Ujxn57F82/zcWPUj29hgQBcjU6/+yh79jtXlxXtVUnFH7YZL6k+23CtLsd
ZlntSN0foqWxuQ2hKRKznHN5WPn75du4Vi7mRu//OM+UgzRFxecYzYPzvUlX
574XoG2HWHO0Fgvzri3YWnCViztru3XDXlBIWH6rUH8CE/3Xbp0O3s5Fy4FH
L6zLRchqe5NeOLwbJv3Js6paKdxKyCqMqWFDed/CSZtzxAid4kntoXPvrlFe
1rVJHBxeLGnUS/9+1ordN83pu5r6Yf7j+V/YYPsGVGU8oHlhlfWgGv35FLkO
039/ion5f3QGyt5QcC+2DDj3k8K471S85KEGRI63ze+370Tc1j1j5sTzoVZi
meQU247hj3QMVILasLxLt6K8kAc31xGhG55zsef8cNNtmzjYNr7wM1eehxGt
IV2+hQJsn9/5dbkRC+LRv84vTuUibIrsqM9F9N2vHlPgI8tEyxmzTDM3mgvU
xwQdraXvZ2x5ztwqMdZH3TPsPiBCErX4ihz9Xrb6+f5eT8RQEf3KXpFGe31i
kp0p3TeW9+PKmCIRrN/brWmLE2FlRXew/dkmcOIoR/8RFG6UXg1pS6AgEz70
RFGpHrM+m56o3NQGudl2Hyzoz2vJqUE3Ef15fV3kP79vNQcVl78VC2R5qEj1
r1F4KYCjg9/zvbNZ2K5TUfg0iQvtnmArzms6R990vH4obkbIxa2cIEcuZK87
8r0+iTBrkmmzGu0VeedMe2YdFoFdnJvna9QE2/Z5as1XKSyY7oAqHs0RHkWN
KnMb8Dzm5YghAyECRJvu1NGfY28NW8L7bB1eH/Z/FT2RA7+tdVNXSfJAWejr
/fgowLuI7TEPhmgvDN9cV0T31WG1bxoHxBQ8dG1+tz+mPdg33/KUDRcC43Gf
06aI8WBmoKeQznfH4/WZZ5wpiJ4mGZQtZ2BKtuzaLporpsw8hIM0VyT1DdPy
kG3AbQO7V/7VTEw/Wf4s5CQXE4992yozifaWbyanFU40Q2fjy+ZtK7l4USh2
PmEjxqrYmqgCQz6qTZTuSVgI0bRo6x6X343o2P0n99rGZth0L/SZZsrFvfut
OitD6c/1t5d4XAqFsVYTd/jyKSh/mLJ1m2YDqmLk3yS97kL/5ell++jeviBz
f820QA4CrtWebt0ogo974aK5K0V41+ZbqxBMe5OXaZ+UA+1vXbseWa+mferF
hvKi8EaIxyikT0vjQrepM0mG/v7GSzDDd4WzYO+YEzPxQyekG4e4MvV8LGff
vpjs1Ip7v6e5j9UXY+KnvaVlD0RYd7d5crhiM3TVjpzI3CbGAEdeUvye9ms3
3aObdzXjWsxtn7QIMRzyK9NkOkWYY2mt8yajGerF7yxvP+dBanv5PjVlIWZS
2iuKpJqxO/LP5PBnXahT8Ch8rCfAWese94pwDo7eLDrj96oD504ZbSnfwsd1
LQeWC6sDLjOs4lJyxYhc7jhcSH//Jf1uB3RaMyGQcl/vQt//9LNzmO70/ftF
WqwWZjNxdGh7vAL9fTn7buULzYMiHBVf2+emyULyrV7j7Ab658pN+sXeJkIs
d9Pgyd0seJ0Jm5wykfaPm+EN57KF8GkevvOdRAPSmZ380kLak/vK3nql0Pyj
/2zOLNpPwjakvv+c2om7gosbmwr4GD9vYWdiYBtOZk2ytFRuh6f+vbSqRpoX
6uXsq2kvKY1OTgl4K4bWbPaKL2Ei9Nbv3+IvT3//qxZXrm8VI17LKOiwhQij
rm/T4t9hIT3h6dw1w7qR4ztzhjLd8zcHnnsNFbGxIXDNxD1hYgwFMc5/axJi
7ceKHaz5HAQ/H3+JTee5HjZI/z76n/+faHXjjBEcRI+K/frmIN3rDiURB2g+
mlc8tHn6GAbm+Ceo2Tyh8zeIL1mmSPtIbrFO1liaPxyWf5vo3gWW9p0g3kgB
5O5fP+S+qQVMLX7FmzkdMLI3Gf52Ah/F8R62ycO6/l+FZh4O5fqH8ZRDp7JE
iyQ6JSlSopLtriRpVVFUCilbUUhFiRZLUUI6yZKtJG1CZEtCnQoZzGad9X1H
KoQi/J7fnzPXXHM98zzP974/n7leJLyqS6nMa8XBvLuTHfeReTziX6fqKYR0
75YSNbKe/ED5y/OJ75o/m8VRjmVjI30/OPinBP91vPN/8TfZh0KPWYV7OVD7
s2+jlS/J4dq4xrFSMdQ3c3etMeRCSV2jKoTkw1pXhbmTFgogc7hPpWoxubcX
cjstQGHqwovsqQf5yMqMWinLJL797KZXG9mf9nOnTtcwxdBT8OnOIvtj+idN
aSvxNPfZr2x2NFD4mUW7o52B/67eM9n9XIjFjMMz7YPF2H9WHBQhIb5cL2fc
NJGPvXKJkTE7REi1DpYRSTiQr0k10n3RCaviFKG+jRBT1G6HSkY6EWjidGrU
pw2K2R+qkoMFCEsIUVnxSoDoa+Y/VO9xEPfofNU6io9fUs5no13FGGnOOvaW
3E+rI4ctN5+m8dY86FO0HhuvunYy52wXYZJO1pHGKjFeSZcaaF1n4NYFB/k4
0mvL9h7MKvpAw6b0xlSNTSykDCQ9cCySoMDllkdILo0N3889ik5gwf3UDL+1
r4Q4/1DD1C1UjB8GhS8UuE1I3LLSpmgXH+nJM6+FnRJh4Z7GQzONOWhQKfmr
WV2C5CMyn3c/obHeeXVRz/cW5Mce99tmJsGxhAX6amU0vC1kDaZpM9Ft+e7S
bgfCoaX9kWkfST+V+FTmHGBiSc+URUa/BOjo0lj4VleMqHkXDBeHt6BnjUrJ
PREPM5YyBuUJB+fedR9dtJQLDSOv0BRBJyL+zi6NPEryUkFrQnpiJ9y9HVJf
kXlwmS7j6WRO4/KGfXT40WbkmCZ+zLOi0XjMzIJtRqM36ODZh0eaUfF8VJhH
uKVLJ5S+Qbjl8QL5Nr1NzRh0ernZ4w+F159Xu7XMIuu0sWj6zWrC67VbgzOJ
H0/gfvudxia+/oedc1OHBZXsXf3efjw82TR4X1pBhKGBhonWuq0QWNhyzW92
Yn/svCfqG4Q4mDm2Usm0C/vPj0xwzGzDyLa14sBIAU4dSQ55fFUA6cQzm+en
EM6YPcd/hOT5sukFT7frNIElV9suiaagrxFw+Dbhlljm74u+ck0Y0pDMqyP8
eNasuKr5A/Ho+X9nmdcyMHFucJ3VXAqNOeZv9NJJbxsHBVgbMxB/lRObe0dM
5kXwz6gjBfuI9pB2q0bc8ioPeJBOuMHzpvDIbRHcjS+m511hwzrQguIp8LD/
XaGZmCcEv2W3/dGpbWg7sWG164ZO1P75ccJ0gRD7rjYaHPvcBT3uATuNzW34
OC8+3z6A5IShcm1XqwCaV5rn3UzlwPHcBctlNB9Suur++5zEeJtTt+aqFgWJ
ILZYKpvC/IiVaaM7GDD6PHnhOUUKJ3lftG8nUXBJ+mnlrMXASd8MqqVTjE06
pyNFlynEXLZNyahrROuP6ILsaDHMEzLvf7KncD1Bk++1qhGpVZ6HrgyT8zhQ
Kp9Lvg91LvGBMo1wVFTIVu0RInDLgXdWd8VwsQmJ2u7ShH0zR/0KTPlwLbra
vtqd9IvLgw+6HhzEDq2TSajtQuCqH2l5VULUNOz8KuC0YfDnSKSSYickhcW7
D8oJMeOg788oXR5uxysojMq14R43OsfaU4D6gnXPWMpCBLkI1zODiHcsXXTj
XRfx0Mqdn9QuiSErPy1c5RILmruWO7YSnq++Xize7ET6U37a7JpBMWLtMuZv
vEnu4wF2yZShRpworPPofC1GxdSsN8YnCY+do00KIxpxn/ss7eNhMX751NVP
Xk+BwY78+qPzC2Y5vU/RfUX4a+l83aY+Mab+mbjLI7kRCVHd+3oqhYiYR3sv
ChNju+50nlJVExa6GdTkpAvQVyrtzZIRI88rnyncxIRjw8KokdxOtBd08Px3
CJHvrC9omdSF3We3rJVEtKPwxMVQfpEAEqszWvFP+ND995eLcGorOuV0nd8Y
CtBZ3ruiXVaEBoOa1sgBNoQnLT9T1Xx0LPJ+M1uKwjC/5+/He1iYMa7Xb+zD
x9ibEHe9KBpy1VT9lBVMtNh+GCxdyYf1uXBfKlUCX+9NZt9siQdXjMjJvyHz
YY9DgZkMRPgOnH4+Rs712hqNQ3EUOgMjt6T+xQDd6hh2+7wY7qpDaf07iZfd
UTf8NbMR47wnFRPvieBmfXqGg4jwhv5wSERrI1Q6bQ3TDwrxb18Wvd5BjPa/
rTbNedCMcQuz2OlLOuD544SMGkeAbYoXpmnPIp6zXdPT4korQhh8raLtAowV
BMxTTBCi79Rx/nkbDuYcH/CoYRHf/L1MRfUx6eG/nK0mJrLw1IVj0Ej8f7z9
hzjXmuToN5a2vgcTJhqS8jvmfDhO+Lekw0MC6eH3ZfyfFIxMLj38oUT8zH7a
uPrHJrwM91D615OCpvKUQquPFHRYruXOnxjYFBduuCFLjLl6ceqyRyn0l1ta
CpwacfSCrJfGSRFcPRZF7GOIyTohk23KwFeh6I6RZhtyHN5YiLwFqOSe82WM
CRD1Zm355vccxMhEtaX28hFR0WvUslaMuiOxs4YHWHjkUEQJY/g4H9D+tKiP
+FeJXNFF4su2zjvvSRFfbjEYskghvvxx8NblZNIHMZdFg32BNN7cHNPkmrYg
x3FXTj9Z9+rZTPPXoxQOWJ/+UHixCZa9vi670sQoWGbp8seFwrUyjcnpDo0w
Dvu2y86Gi4yt751YcgI8uB96xrCYcNbngrWrHNn46lGWv/MBHzN/q9mq36Kw
8ft5ho4MC/yh3OeLD/PJ/vlI+TfToI+an7PbTnz5mIelVzWNq1OTkm9bMhEx
/LZEh3iJ9mK5itXDFL5tW7pmrR/J4eyflXlVbFCsHbqxJXxMj/xptmYF8a+P
57KN97GQU2g47Re5txHOuy40RBCvGvyioqgoQd57u+zHWTT2PMy0Lm5qQXGo
703/JBYiez+p2QbzsXq07t1B0k/FFapHhvokMEs6zVn/iPhF955DlsMcFOUM
+xmP0UiaUhj/XSzCx+tHL5x152JN1kYLvzwKrd6BQ5dsBdhi99EoMohwoNqY
X5YehdADHVkrjfjQKphx6UAiE7k37Pum3JNA0S50uFmWwtCsFufWf7gI7s9i
xxEe0E89kN3zmIaU6vy0f/4lnOBrsvHNKB816ReVq8pEmOvz9eSVIhboNZml
/j9J3mvY2Fa0CFHedJ7VQXJ/r8Vce3ZbB0zjK9rujQvA2cV1M/HiYfyd7KWE
/Fac1I7fWk54TxRxMuiwuxC/3D6Eex7iYInSlb9zuHzk/pBjf0sWg9X6Y1n3
JxbWqI+mOhNvSjaZGHWNeBNbENqwkPDtSNXyL36EbzWF/hOG8jlwrT0VN07W
v3/qZdlmcwqLo9OcD8/govvLe5/lLyRIDfguOU/O6Zen0jh/Nhf3G5epbiOc
afzHCvdtaOydufirfxwbk0+4PT+gLYFIq8p7Qx4Nw/jBonNSTBTrHjRKyuhC
bWA8szpfCIuZB172u7Sj3MgjIdWjA8qolwkRC+C6pXeSBpuHiy9vfslxaUXs
I9n5bzYJ8KXlRgOjQIiAv2rurVzAwZbD97fr1vNhZyvc0U54PIa72f9RMgvm
mZXL48l9CIpZ+sqIeNg6tnbhX58lmHaGNynWn0Yfa8mFyyvYqB+TDq6tkuDf
SNPRf6NpLDHNMEjtJucyu+vPMeKF83c6rmK10wgKpxuGUpmICWNcMGNSUAsZ
fxA3icaKJc6NofFN+OnTMbquuh1LY5wy3KoFWFl9Kyzcn/TfquMznHq4cDs6
/5GXngAD3nPDijVFkD+iztH5yMaOpwIpjTLiywMpvlrEs0+G6Vd9tWfBWUFd
ZfdJPqaV7ZNbHU78vfZFxmwyZ1pVYQbzyGtWiWP5HHdy/yV6Cz0J3wTPreF3
T6FRfTu+MvlpE24IJ6YrPSHcqfjpsbIH6Tup0CnWPo2QmDxr47lywbqc+n6u
kgDduVdqqrNEaAz5gVVH2dgz3z3810M+/hbSA9GRFNZknPw8cTILW8tiXSLJ
vE/tZOYXMmgcGVpk15VH+q+EJzPrOOGHc37hI+cIP1xatmZzkAhUmFOkNUuM
70FVBlkLGXh9p/ukxigLG+19DzvH8qHoHq841E0hJUD20pICJsbfPuxxIPlW
PJD7fOoCCajHquxJR4RYurylfeZBMeZMXM/9eKcZ16JSH3l7MmHcNfkem+T5
Ok+day/dJbi2POprfSKFCxYKbRYCCvWjupMMFpF9KDXKXHaHh6Fq4zquugid
DHGvTisX7mv4J6R205ii8vTSCgsaWQYp9RkBzYgaUa/m29IwPlQ1+//PQzfc
n9LUH9SMsLVJj86bkN8vrbk+102EmoBpzbQXB0/yVzp+fdYFA1X7613FQgyY
OEe4GLYjzOyMsfJqCea02Yw6FtMIa7rZV6bKhPcsN20fFwkSTRab7m+gIV+S
dtbvOBM67NDExxcliC0u8gjpoBFs4Fq5PZ2J3lvMo4MyAhjZLVNhVYqwwG7d
ho4MFo5HzNuwaQcPU7QDZaPHhHjuaOt562IrthXcuMK92oneZe9T15oLUVG1
s7FxexfatAxkksn8vrJ4+Od9OU380eH2WlcWdH1nOw6Vk3nvWWeYlkjuz9z8
lxW1LIQfvcxrJvOiFTPZ4ZAvjWP/7ZkRt5oNETt6RR2DfL7MTc/Qhcx1v9ss
pSNsLG/YdTSAFiCnVGaikZYYqw001Y2zWyBnX/owtoeHy2FxyossRVCJKR2L
VOViz5PTG5Yrd8HXZ0yfe1aIXLsFO+MJB5frnv7SlNmOzTWpPU/KBZh757Te
8jg+tt10e+zdIEGY/oLde71obBz8NNBjzcaCpBaHnbQExbzq3t+Liccxpk3d
P4kD7df7GpRHJbh79al0YwmFB5KE1lcDHMLzU1Iq/SVYGP7y1PVKMT4lsJ/N
MSDrucEIrR6UoIcVuNH8OYXmxczyG784eGdortf+XgjVDzPZRpFiaFuPhl95
Sfpr+rH80iuEJxSm7V4QIcJq3vmHZbVsPHeOe7fhdhf2OkS2f3kqhKNNlafR
3XYMNt/Ul3XogOvQ3Vp5gQAF2Wf+q6eIv++9XzlqT86t5cKO8o0CbC7xbvpd
LgQVnnGom/wugz0FwXu0aFi/sqAEshxI71Hw20fejyysNUu4Q2G0Z35j4hgH
E3p+3/vBpZH+PXn2n2wRNC9e7aXOcLHUee/4wDQKV+t/ykR+52HpzKoSZw0m
4oYOzjzRRMHPbHj8U7IAhh2HgmKH2NBrt+Okl0ngs+7te3srCo91j9VuVuJC
O2Pn9u4LIqT/8Mj3Z4vhF/hAu3QeAxPkXKOn/eZD1ak580mJCOtVnm2Sr2Ih
pnRQS6OvC9tyn4QWNhM/eCW1Yu6ONhwqSrN4yOlAxNsOnT7CQ4G153nrvHm4
rjbj4fu8VjxSmxx8iPTauyV22jM8hfi592zbCUcObscev3+a9Jr9k/7SthRy
bncNma71EsisHJmj5U2jxnNZ5ooNbIRkC4wUWoWYYBg/6/Utkj+plgtCI5qw
XHW61bvnEhT9tGxXrqRhNvpytsSRzNEji//+//9VuU1BhFMmDX3TrC5JLgsn
RNe2ho0IsO7msNpaPTEmqOyvKr/YgqsrRfnK0nws2NgxT30n6XGnSaNzKA4O
bUzJuKIvgcXwYIjUKxrOlx7OcVBiwqj+sMb6XRI0qbzY41dLoy5Xzrbu/88l
CFV0njpJ8LIy4fapeho3J5f7GBFONetwU+POEMCgwMJywnsRjqbHl5dcYcGA
9+gWw5mHp4Z52msI9+dfnm5UsacVEcK9JmUpnfi6vU0narMQKcs9v1erd6FV
pd7LbScN19+R7sz1JE8WpcuyT5Ec0/1T0bqVhsWgc6LUOhp+0pP7d3s1o2V7
4fpKfRq2pgf8AlfS2DdgMsnUpBnqX3ZfPf6dwpbaG/fnKtKwMhZlylU2IeCF
Y7qiJR+J/p+5Ei8RXKK32Pru5UD31my/c2+74Od3qjKO+FDW4bOctd/aEOwh
80FpRidUuevM/1IQIrulR/OPJg9fXXUb3qINDr06eUn+AjS92HT3A5kP4cwH
o+fuEh48HPkslk9h69EHumULmqCy30HVM5SCt7yApUp6+Iotu9BzkIH+p+P3
22woBCi/YfWVUbjMT4odTWJg7yrvM49GiY+NDLKaYylUZD7kvp7EgPhxxxfX
EDESk2aMf91FvEZs9vyPGvF3VtLF6ck8yLcZ/nX2HxH6nC/5/qrj4vIeaRfp
hV0IbfvvyfGLQiwc7pHK1OzElzk+iw+ZdGDY1eyNuE2AN2r+bRxyP1btXT/H
6lYrBudXmnvZCLCpwELpbSTJuZgBA30HDtKEJ9PjOXxcujNo0ZEuhiErbWOP
CuHMFwcjB+9TiO6LvdO/igGtEYsg0QDxiiR6Q8MNCpNitrG9Bxrx7cXKfA3i
rf8kvhC2+FAwSGmy2BPeiNOmOgXPibduMbJvHV5H+N8/3raCeOudDwEKQUUi
dGfec3bvF0P8sbMiKLERPp7D3offCZHY7ck3DhfDd5LJwztlTZBgOF1LiweX
T9pzq78KYa3Krwlmt8Jzue+2/medCLNlKT/fKQSzebaJ8VgnqFhz3tXodiQ1
KxuyigXYEc/7bPSIj3CHOBNzhVZE2SbP810lgOKgqUK+tAjbEp+W15O8EZ8P
D3Gu4aN+9Yc7vcQz/1n2PEbBjoVsnQjxFcL/GcFlu9qu0fgfbVT4vA==
     "],
    VertexNormals->CompressedData["
1:eJwUmHc0lv8bx0lDywyljCSFSJFS6SoaVoiQSuKrkOzI3mTvvUe2zFCki+y9
t+zN89ylkor6Pb+/7nOuc5/P+dzXer/e91FdU5Un26ioqGK2U1HRUJ5DkWas
FS2d+PDpeGfaKhlijgc/if9bCMYbzznET43g3K+bBXPHSHCzwCt3m3o+XBz8
KrL+bAYD6d/SpPy3BN3FY5UHXmYB9ZNdblRMi7iUd8v/xP45OCX6T0NVNQ10
j74uGb68gpvRfvec6ibhsryKMbtiEkTf5Al0liThd87vgYZrwyA6freW+mMs
NJ5RO+thRMZDDrdzPrT3wj52y45ratHwNbuqwI2FQDJv8n8K0h3w795G5XBE
FLAlqA1yWRLY9+awyUezRqCy1KB+eSMantUENvakE1hBu/ckfcYn4KdOsnCx
iYXb0rdz6pBAm3VzRRN6BA3ytPjT0kRQ6Krr3tZMYDePI2mN+gNUNMzUNF5M
A22DFfT+SOCOXxuxL1Wq4O5/O+/LsuXCsMPtjfGnBOaeDAc2jXrYRbcxnxT3
DpyVXC+xXibwpkTU0yzvRkhmWWVoL6qCp5XcquEN1RhpUC1pW0jAj37p22ul
mdAvZVsdr9OJf6ClhmGTDII8kYtCHVkw13sntcNyFC+VmDx/MbkKdffR25Y6
HXbLzpESj86gxcxtJvqUJdD7e57X4kAKGLrqso55L6CLmCErd84cuHa3xycz
xkNYZb4BS8UyRmweiGwJn4IdWoFjHyAaKtuFc8V6VrH0Ap/w7YZR+LMvajxL
MRKGttGbvD5Ixl2uDOMjJf0g8vnTpfbuCLjRw3rbfoCMWbLXm01puyGpcWQ3
W3QkfLE20s68RuBxpifC+6RaQTg4RWC8NBpWshOY1OwJPBFBf9EuuwEOV20E
UaXEQ/g3pq8K4QRa/GPoXxetgybPax+421Mg+Lfrvik/St6CdLrSQusgJZeB
Qe51FqRPM7/ROkygeqOp7wmmNrB6su9Hl1op0M64cFdNk/G/4XejaRc74IHp
lxqRdkrd2g5mSpnaYreWHY3nJgEafXv4LvAnQCnvfOvfz4WYFFPyb2KZgEPb
v1VdPZYAKTRNu5/814iXvJrUbSwJ6LnfpNmSFQOlGh1fvj4ewNAdJx36N0jg
9j1gJOlwJORStSj+Y53C4VC/YKF9KzDuYiL6RjsMVC5c+Mx9Yh6Dx3TVJlgW
ILj9rNohcgg89TmQyNu3hEcz944dmZ6GCwTro67wEFDeEOVoEF9FWXnnd1xC
48BzRkaAiSsU8tcb3gllkZAqm/bYb+oh2F/XvBHmEwbNlySWlJ3IuMMGf7o+
6AW7btZTY9sjoeddOaH7nYwferNzfXm7wETHdJ8oYyy45e86+EqAwDSuH/8m
P7QBz8eQ9s/myUDHfuXCMR4Cn7QsOc7tbAfR2KqwT+QMEK9o8fxgQMbhXAOq
h0q98LCEq5n5bQl0x3bUf+skodF27fVE2QFwUSCFPoqogMGZdcOfNBVQ+rKZ
JqGXgPGkT00XTSNBcrNcrEOgGGZO7MSgJQLK1AyqjO9FgK2W6sHA63eg+sSt
9pK/BKwsVGHQmVDYPDhyL9miHl/Qm8RK+hFwlo1a5FNzIFSWvAi0LRvGvIl9
lVsKJNhdxmTMzu4H9yVpOJdezqC18sfaLL0lsLZhbvDg8YUD2o5utBcX0cJG
0WBqfhbazotqXmCivM9Z8nvkxgo2um7T9quchNuFhZYsjwOgr9XWqoeNhNTa
8p40qSNgmwc+O18Fw07XtEc7ecn4xbx/sdq6H67wMTb9kwqDVFbn4tFyMsr9
/frg2UQ3NOx5B190omBE4RLV7CYZT//dt+ZQ3gmnm5rOZtImQuViffitn5S4
9dyLroFOkGT0EXornA70Kcfv6JwkYzHreHvjYh9ssXYqXJEuhpRoD3KrIgll
01SJG9+GgPFfRPF64DuItgwbNPPrhLNc+0aQmoCwtz/HqIfC4IFI61fjn+2w
qXw/g+UwAeq5N+cv5oTA/Xf7jx9Tb4GvAfF135QI0OPM1mhv9ANORyNWzswY
2BUx9vUbZS70tOx7Y5m94IEdVyrHRi8KXHuxJ+spGdgbJzMvjLmB6/qd037l
06iqcfgSx/clKKt/o3hj0Q3Opq/GnlZaxL8W9ErlHbNQOM9MldniAfThvLzz
ASv4XT/U1eD6JPBIXlL0734F6m17yq0ekDCuJyhm0nIY/rHMzDrt8Ifbe1f3
HtQko1lZmwT3jT6Q47vKprBAyT9VbfT1KTK2Dq2GBVV2gZHmcFwNXQQ40g1d
KeQmcDghT8fCvh1cBWJpGYPjoOmX36luTgIVlcPvcjxpB7bxxH12ZWlwpMew
NMCCjIz7l5fozvdCGEPksdQrRbDtYeI3yWgS7lNRrTubPggfbk3ziZ0sh7SU
FC8LyhySaQUrNMVXYYIjY9fFI+FwyrDw7F7hz9AsyPuk13YVNhRkjX5eCwbl
O4libO6fYerNbzZ3vVUwIX/8d5naCwRJAhjwqgeKC02PzCeTQXX98ZbFPyew
un3nScXxLqxujnfrWieD1gllRd0rtgC2yiOdvLP4LlmahvrzInxo3yHl3GcH
hKV/WirTMtqYS4+yB0zDurraEdpdLnDU6u+V4tlVpLcSLNdwGYXjW3HXmqPc
IVj4k7fhdTJq7xrl//CpD/g6/ixTiXoD94EQu0vrZJxQj4zTpOwHR9eg1e+X
AkHe4BoMKhP4iJqT5HG+BR5KtH0MuR0Gd6krT7HYEZhIfNBi6m2AxACXWfny
GMiTEHz5hBKPin8jVO3XAD+cg3SfZaSCWSRvhwEzgRPtbiVXddvhllDxz+n0
Quh+PiHFa07GZarl6D/LPeBU8jDzsVYZ6KRNRmyyL4MFP132d8dpiA9w3Oxq
jgL7bM2BYddFuF8pStcWMgsarxtf2kMIDLQoxVErLAK35EvxsJ5ZQPZ6kRR5
N2Cjz+ryKZ2Bku6z+tnnluBCcXNp1P0XcE3qeYCfTwdeyaKL+4+ZAP3dYams
f0zhaUS7ZNrrRRx88Gb1k+EsGCSqaX/2tICQNyk7jotSOMTC+mKH0Ai0hUoN
0h6zhbMiqq3O1WRcm02xZyvqBmEtIQfnfBcIEVbxitImMOMw2dxcsBmuUucn
cRV4Qp5kKQdXBoE37niEkns/QWHpgWTpH36g/Vbq948GAk+uCfpUdVbBgPHK
QN65UJh76PXiax+Bl4aXL8vbv4fMtP9S/SKjIcSW6ao7JY78WyOT1e8g/hKJ
TWRnKpBFf/oyFxLY+WqPkGARAtO+K42HHhdCqT5ZL5tyH9nLPZ2reQ1gs5hE
k7FVCuJ5m4k75QhQdV4pjElsQYdDBJQ3x0JBimNTCmX+SzoUS/WORKKO/nOm
k3fC4IxxQvH8AgG+vHZPehxL8Cs5bbcEvRsceX160CiAgKSD0+d5VeuxmstV
/pyiJRjQzWRs1hIosU77oeNXBTxlPfWCJJ0PZ3T5DsW/IZBrTbBbiv0TGNfS
m0qlPQdNtcXpi6sEej9zZuF6XwSnJk3pG1OtYM+A+UzJbwLvGl7d+keVCn+y
/WpGq50gTry+SfgvgW57XG1mVkOB3mZGka7QAxgyUzg6KfGwCseAO5uecEXh
XY/DUT8IPXPgWgglLrDN9c2HeXvIzNnRHNAfAoWK/WvJWwSmhn4WDGK2gPbK
AZ6f56MhyCBMcdsfAvcXW7fzWuiC9rM1jyP9KbDAtef0HYLAh/dN/Wc99PCk
wp9dvHcKoek9YRg8TiDPIdodUkqJECuI7lu9pfCJqtb31tk5qOA9d55ufQHb
S7TSa25Gw8KIzvRG0yIcfXQ4OerSLBpuO8642z8UPC+mdE1kL4JI7iv9b7qz
2K5b2HedxgMuXbXV43ScAdmY63F3dZYQXJPGDn18CR/YhGl4LhWCIJ9OgyXl
Xsc7RQR9DMygM0Ru8bzBIn7sVA6bLprFE1PfAt34zeCZrPvKIkXX4v98rD6Y
MYKRdqNhLyteQvqvuB1Bo2R06L4VmPilC/cE+x2iUneBT8dXT3e9JNAvDjOP
iTXis0jFEvTwhDfiz/KhlEDuz1EHN/lrkFl7D82OGT9IXFjr/tVJyZtvXO3T
25WYZuZmViAWCuWXHrbcGSFwkld04HVVOW7zUVVkSIyG6t9meSyDBD4NN/az
XqDEnwytsTGmgogGg39QDmUujnIffOlWjU/Tku7GGxXCwJVlPPSaQKmFbNs6
E0SaW9aGNxtKIUX97O3gNYpOkFTkNi6SMW76U3H4bDh8lY+LUm4cBdF7b190
Unh2+bqt2aHHISC4zhs68HgMyg3yq2nzV3H4kdDL2qRXsBb3a7T9fDeo/BLW
Ku4mo9oZabFnHi5AFo4o4meoRHv79cNEN+Vee59c18mwhcVg/cMCe2axuO+z
zqu1RXw0OnX2B7ctOOW6fzi0uIR5DKdKtZqmMXugVjTE1QnE3E5Jj3evIrep
YwNN5yg+6T1uasfmDg8tzem8bpDRtBr2qn3ow0QbJKqXXsF9tVN1VRR+KE8f
2a0424nfU7P4tNkCoSX4buRndQKP9v1u0K5txsj96xLmsmFwQUHLR8CJQN4+
1X5amwZkHC7gaPsUA4yKfy+4U3hbo5htb4N5A05sscs9fJ8KNoc/lC7SEuiY
csq7lq4DfyWb2npXFoJ68VHS/X4yKtHvNVGX6EIJbX5RgYVS0Oswlmn+UANO
AisT1woIZPjy1zm+PRye5YxcHXjRDPR8mbv3PCDwkJTNPR0Kv1E1nGyVsGoE
y9jdTeYvCMzSUCieivIHNx/Rtv5HycDREnpEmTJn+nu0nZmjvGBrdDvDdacO
tDX6vtBA0Y2DuqGv1I+7A/XEey1J1Wl8uufHHrVLy1hqQSSkWLrBSRR2sBdY
xDi9nj71X7P4iMuV+xUfhTfitfn4TFdw7hLT68M2k1j08U0Vg+wrcLzw78wh
ORKW1U+sONUOo9GgLp1Vth+wmeVejb5DRi5lqvOL5n3Yaxvsvas9GJYKQjRl
x8koTGfHENDdhfS831vFd0ZAe/+jkWUKV4z4SndyxbSjbnmknkZ8HLx0Nmer
ofgRGgMHg7aodhye+C1Q0JEGAVqXYw8/JWNQNne2lXsv5sa8j2PWLoIo+v90
c1dIeHXjymrTVj9aptSwvzAqg/CWzQXethhovhP7jZuSH554h2a3w9FQxnxe
T/5jOqj+YdFtWydQz+lmRK5nBJhyfgr5lv0K+wrZ6o9R9txJ96COHrVQaHk+
L15YW4uM7Dnn2+IJPM3WJEiwBAE8zT/iZTaIc0r8zTsbSOjKTNPKoucHJ/ZF
Fr47MIOLJ4UEvAuW8HmDq2Hbog/QylEthDIs4p27e/tjWOewT9C/72eYL1D9
Oz799NgKBrfyfL/6bRKX6JYdhab94Sy/0pPsrVVU2/jtJs88im37u+3OaQTD
fykP+xeYyHg7lkuLZaAfd7+0KTxxPAyC/q6eo31Dxmzrue9X+XvQsfBCWp16
FPBv3muw+EFGrZ2LxrosXTiWdsTuIksi0BkMhnd8IWOAoHvq6JEuvK5lK/1P
Lh0CFS0ej3OSkf752nzPkX70NguNSTAvhvCDcf+8DEgoI+w7/s17CN+u5338
7FsONeoelxnki/DyPSPhI0sE8h9XdEq8mwyhzve3dmeVoaUHp2nAGMWPjhbd
ObI9ATgFs6lNHzXhA1VjulB9AnO4vvlUBsSAZ5839VZLP048zA7QP0DGGt/P
A+48kdA4/FdxyH8SJaaVB/11VjBOGTrjLcNgMpzNy2BsDnU/uFoWP1zAY1S2
Vz/3hkDvdloBi9dL+PrJ3+APPDPox1ng0vowBOZehotW0q1iLjm1QahmHDGP
ViBzjsI/9U9sZ7xJmORhOO4RO4TsQX16GQ/DQNVsm8Blil+TSX8/nDfbi5IZ
Z6t5FiMg3o3e/tkcGVvoxJkaI7qwP4/XVHNnLOyqDD94icLPNlbXGdiM2/Gl
spSToQ3FD4brKpPZCfT6wm+63aUdM3fcpLq+PxO4ArRjYin9fIVTPn/+Xi9S
zbdwBH0pgeOHdH7sSSAhz1VRSx+DQVRQ62CxfPQewu0LGvVdWnD1/k3d09cI
bNaSb6wZyQP5n2s+HHLdGKQSWTZaT8bZqfQ7pKtZ8O1qN3/YzCjuNWH5+a1+
FTeVmoMtgl7DnSiWBucv0+i7zO0bVr+EdN++xotNJkPFH/PUd+cWkFv85iw/
zTzSN7aw7ZuKg/a/T/WlXiwj49uvnVJbU8j0d9s2gZ3REHs69+pWzCoeP3g6
+FruGK76T/XcY4yEdh2aAgkSCf9k/bxxMWkAX0/+qLuXGAF3RCPlbCj+7oLn
68xbM9148Wduz07LSIi87f8t9xSBPa+37tS+a8Nz8jscuJOiYauZVvmpMYWH
6xjDxQYbUSb1y+XB6HgYubRjksWPQBPHxvNsLPU40H7Wo6InBUJ/3Fj286Lo
48mhVjJjPZrTnZ7W/pgFMSfOnCun1EVIQVxtOaMV//W1+ciGloL8ra3TX1zI
aGxBHVJD34MH5grLGfIroUPQsjWFugdX1wdtglPI+M1Znv7p7SLoqdyT4P2j
HyffghB5k4T6AnOhpmqFQLDkx7/KmMI6U3lmp7Rl5Ev9J+X7KwfuXg5cFsyf
R2vOHOo9PvN41u6j+OildIj5lJR7/PQyLosqVHtpTWMLVWjmsc5k8LZNbJuw
XUWGty/v0h3/jK4DRmy803Fw7fnby+4zJPTLHyg/2zmAQn0TbQYfokHLi7zC
WUnGhf182Y1N3fio8CDpklMUfPNpFli7QGD4RUkRqZlWvBy295JiTRTU7P3J
PeVC2bemY7lilxvQ9hDT6/CXMeAbfcHtcRaBc8/9Lu+88wnpj18N5voTD1lP
uwc+VhA4O3i6TGpbNb7bTClWL0oB1tP02R7vCXxzLfLtvALiXETLyQJSJgjm
37kpSMm/lGqwU0V8Ld55PbdnYaEEnnlK5rUKEghurcxLW01YbqWZaCVWBaOM
tz9bk4aQVvF59rIBCeqZtW4aDeaD7TEbjb4wyvz89+ef80ECpMOVxXsKssAm
4cZS/OoUpowcbbGwWgbP8+KO9Aw5UHvToDolZghPRWvtMnMjAdf5dY4J2gyI
PmOTc8BkHplkbx563zQPG5//XhC8nw4RjdyT3cJTaGQfWfdoYxnk1FqYuNNS
wUulsEDj4xL+9/GecPmvafgR3pLf6Z8C/V3u23uez6HHlVsDFbgA4tc6qjIg
CWLbHX/DvlX8RMjs5K0Zh4+6NF1sWQnQM7tbc7pjESvv8bvsPzsLAnbnyrfK
Y+HKwSOi7sEkbLD2krU0HQLfgLJrLwViIeWBiUS2/Ar+fv2fr1nBJGx/dDzJ
pz0K0mz4mS+6U/z7iz8jDRK9UPRhzkEWouGOr5mj0r9VHHMPZqemHYV/dTTW
96UiwVGTq6nCgMC9JbRUzApNMJqrs9NTJBr0Jn5E3awhY7zPgoFSUjfA/GAS
n2skhEzUulyJJdDeeYTbaLgWfN87nXi9GgNZ3R6xh/kpcxf4rn3wZxv0XX63
LEA5R/yWKV9KGYGK25Qb9Euq4TTt0Rl2rgRQP7am/fspgfH8D53z/2uCDZ6N
PWT+OLhx/OdmVB2B3Y0ZIlPeVdB1kH1iWC4FrNML3l/xJtBX+MthGtN6CBIs
1qWlT4aDaPVUrZ7iizM9nz1y+QAsRuRb6UIZEKoRvFslhEBxVn26CI06ir8m
kkhar4G7/9/2s3kUXg84uMtPvRr2rMJNe4qPOGsm4mdkSeGkbX72x6waYPaL
xrZX/G+gKv+t7oAOgdlH2IdcEuohsMdRKePKe5h3Z3jQfoDAXrbLFwo02sAu
sOTu4RtlkP/5pe77lTcoFK3enEcmgL646PyL4wngTntwcjivFiNPxRmMxBFg
a/ew+lpwLLTvY5AZM+1Bj5rqNqtUMowoVtg0eUaBXcvRicMmY6jmerLJKnsV
QmY/qm4Nh4PMsa/RYhROSF37Lr+VvwR251vK91N82P7JXlmlYwsIAuzmhw7N
w4LSfsvx2RAwT+c4mn1iGUUPmq1UGk+DVffrqm85IXB75pdSvhMJb7cc87zd
OgR/S2MU1LXDYCGIPpnrNhnbBMqPM3r3gbGgputhwwhYZA3E9BYyspk1O0fc
74anVws9ogOj4Rrb6ooiA4FTHwQvdrt3AJNAFM9N+wS42HzR2+cEgfkHZhIb
h9rA4czX2tbJVHDKEnrM8YuMh09HNEtZdMKh9o7aWsZcGOphOkOjQcbRXaNx
3gW90PfzYJRgyFvwpFs2EeMrgSGWzR5Jig+upzV6HGwfAapkVeprm6EwpUjV
LrxFQItItLf7VijYBfE8NW+rwITN5m8r3QQElpWZ9jsHQ8UFFSaeBz1Yd/7a
2o8MMrREOzOv8AfA3NtDl15NjWPYzewY652r8EBf8djXFV8oaLyxXb5qFpfP
9D4v01qEqxNFpvS2vtC8+YPP5f//KxYjihYNZmE6Ozln7YkfTPqGPXeeWcXs
ow7PZd1Gwcq/iXBSCgYJ+RZTk3kSFvTeDX1fPwBhP3mPPo0KBd4Ur4EEypzm
hMirCV/sBfGUE51JQxHg9YphzpriB9Menft+arwL9K8Ky0iWxQJMdZ1a/U3G
PHrtX9q1ndCVVq0gfzcFWIafNwg3k9GjkHRoVqgbug6/+C6xOxsmt3KfGtKT
8dIXK9l8o36wljl8gouuBDI9sqWpBDrAz/a16RYbASsy4xZ/iRCIUnpfuQNa
IYZKU0NHmgCiIuh4eG4AnBSQGbMcKQe5yjC6plECVBk/rTxS8ga7yYwqw7RP
WN63vl86i4DIf3KpafUe4OTUVRzVNYLRyT8/zO8nQbIXxH9kdYfsIf/B+Quz
mKCk8+R52yLIS3B9U7R3h8SIQ9phNYtosGvoIePNWcgW1xcLEPOExcNDLAwn
SahiT6Um8nAElINS7q95+IHVg/Bn3FxknKPSVC4L74eCurK3LGeCoT8t+KRs
ERnrBjyerjP0gL+RhvCKaxiM5IjN7N5GYH9sgOZDu06gvtohdEU5GnI/erQd
oeg7T6bzDxHLdhi6yJLpTp0MH7PuPdbfIOMrtUJPrrxO4Nk+r1pklAkx6t/v
92mScaWB/YJzQy/4tc6Ga24VQYN2M7ArfoZTWaZ3PM1Xgen1yyuqVcEgqzxG
P2H8GX5LMWZOGa7C6ROc/msp3nDveKrj/aoBOC3sIXJ0iQR0gTJ209vcwHb8
Sfe5tjA4+3grW+ovAXsfh8uUiDsCw3WFhMSPw/iZfmOjTZ4Ekv1719Oe2EHx
oIvym4Y59Jc3eq1rsQDyXNRyY3cdYM/PtvNcNsvYmPulhuPPFJQelLnK7eIC
+S+V/yxwkFGDjz/nfmI/xOt97ppOewVNbb1tf9rJ6McqekZJsRtK+U5Hvq7y
h7QjE88PniHQ5UuEP5VLG9TeCmP8+yEEGIaHXC5R9jYjelTOeTbBuKTO9U23
SHBqOPJI1Y7AkvdH3j571wDJ0zpjjvSJEHJAlcXnPwJ9ZDKexkk3geHVzuiO
OxnwUzZpWJ+aQO8H4xnfLTqggokt8tCjIlBPvy9xt3wRjocIVl2+Mwt3hslm
9kyhkH6NdihYcxFYn32dsf40C1fKicqAe15Ar3g72uLVHHQMm0x55S1A2XWv
6uZgO3i/6jUoOtwCDpgvny1LwHamqMnvoi+AwYiRlffZZ8wfe29obLQKO6SP
OGQ1mkOnWNyJwh9L6OrzfGdz6TQY0/EpvVV+ARdDrN7TGpOQidUpRfL4MFzM
fN4dfcYOcpxf8OQoEnjn+m7V5hct0EKt+3g3oye07KKeNYyk+Opv36r3G9VB
+DcrFfUnvnDbvlkptJJAXtHQjfHH1cBs7tezPTkYfAw0uGQ7CLygmZjckV4J
cTQ3StSeRsB3SZmKxT7K+T7K/I7n3sNJw8TVoel4WLn8Vju+jcDv+eSF744V
IE5a+Opemg7tx+RafTMJ3JZs40yi6CzDyI1v8Qco/fmiO+/QOgFJvoJ72Xdl
onugeMNVuXC4d6BHz4IgoPRXgbQqdSF+3XhiVXbuFZAecfy6UU7Aqh7HwfZ/
1ag3la5RkmoLT0iGu8skSrDyecTB76zzODH8zolp1wLs6bLNb0YCH9irVAxZ
fgSq2Sij8eg06FUm/sjUEPgwP0kwLwYpnCdwe/2EGRz56vcpiEzgI8OuceXU
QpjuqNu31GANi1vmXJNbBDoL9wXF00fAJ7eZd8I7PUCkv7LhLcVXUw8K76v4
5gNOu1lPnvL0gT6WW66FlHhmilxX1boL+BxgP1x3KRhqgn618VLiwR877wpv
WYM8jQZfy84IWPrtp1q/SeDNSV7BR+7GwFZ27dqqWzyMSZ/fixuUcxrcN7gN
78BLcxkY9k6H0cMCAbMkAoeSz7bYlN2D5Gsn/Ueoi+CNl989Zu1F4GDM3nKp
mMXTfXO5lnJhcD31qmpZ0SKszzMM8WvOIpmK7ai3jDd8Tj/ZlRs4B+blLInT
6Qt4qv1A9OJOJyD3+SUYOw0AR4GUuOQPEjp/f2DvsPkCDt2wtHjo1o0KfZ6t
Oo1ktBZqtm3isIAt45ZnDz8tIYk9p1pycxppqHbyaQtbwKKYgxjLAxLSfPDY
LLUZRp/Egn0fp2yg0E1vxoXik/PvjMfI+zfh9oHp4/umPMC943t+CqVPtp8/
wxzw5hN+Uak6Nq/gC4qaqlnFDQS21YyvBH+pQu63Q5em44LhgFXqim4/hf/p
g9rKPN+j2z6GP94UHrg7uEfl4jCB8vselDxrL8eV1gTdd0Q8HPy4Tzu8ncAY
m8WzgiIV+CW2+deH2nS45hMzu55NoJtKr5uIYTX+tr/SQMdWBAxCdL+qv44A
3/zRa1d3kDB8TPreFsWP6xx6tOJ/cQxOD5HzVcpXMWlEO+mHvi+4v3bzr3Ts
h362l57EMTKKOco+nJByh5d9A19LZUrhY+YZBaMZArknpvdsn3SEhfDwBInt
fcj1MHtyWI+M+QFyJz6/sAOeAJsWz4w5XCr1iuEMXkCVuflfzhl2sNiZNrym
vIxmAaPSt8Wm0V4nr0vA0xlE8j7FsVL25yH5ANu/qf0ofZ1PlefuK/Cifmtm
1UtGHpr0PPET3eiu73XhZLA/qI1w29w7T9EX4/si9YxtOLdT/FBYSQhsKBjX
XTEiME/DIFmaswnV+zpevfaKhC6593flHQlM/f3zVoNVA06QS35P8ybCrZ0X
XBV0CRw1W9QofNCEM4+paa4YZYAsq4VDJ0XXvHkl1aIedKBJbIWssE4RrD7l
buVwboKvd1v/iFPqXz+jkjrlGQpVemnqMj8a4dr7+VB5E0r8A7V4m28gdNHt
sNGvLwNZ/XOGK+MEav04yFi+6A1X2WqUW9Ir8HphDxVDL4FXe+49EGHwhON7
Cl/czBhEWTuyTGslCY9e3Ll/WcQd9u97oEzMzWCvg8LMOfol/LGT6e3SHzfQ
vx/U7pywSOHPL5PD5rOokNzNEBLmAT94aFQusJBwVavDYE/BCDar/PtifcwP
5D5ka1mzkLFG2TrcuqUfv8qjzQ6mYOB/Nb9Rl0fGnfRqGnGne5AQZVPrtQgD
I+eUW0X/yHgv0feTRFIn2nq9PMqjEg13n+UxjnFQ5lqcugOj2/GanfW6MV0y
/P5ANn38jYxljSuPGjc6cZKtn1o3MBOebNoJlVD48+r+BFb13l7cUjmydIK6
GDZDhwbup70Gd4+BBdufBL4Lt37kROG0uNQEnrkNbRi/nFwVQNk3BPOF50eP
hYGLbthEwOR7HAs6ZvGdsr/j+ZgfK6YEg+e1zhn22i5seO/CLDBFRreUw3nO
zwLAktsutvbsZ2wWX2b5ZbOKQWSplFt0fnCib/fme8NZPP7w/thC2iLG/dl9
ePy0L9xf8NnRZ7+ItF92kXJjZvG9OaeF14Iv5NpLrSo3reK1kPtg/W0U6Xi/
p9dxBMN/9Nv+nO8loajNR/oa/kG01Jg8zmcVCpcLO60jrcnYu/+I8Xn/XpxN
dnoc1BABIWqrt572kHHy77moda5u/MRi0EZF8aEyPz3rhih5+9ZAaEsd7EKP
8rhf/bopcJz6yMA/ik8sXpYwoXvcjVSwx7D0XDbsZJXRydxNmbd9/6ps/PrR
CqKlGlhKQGrXGd/AzVLkvRfBpUrpt8LZUs0vNgkwmyKRKna0Hu0EGYoG/Qm8
2HCJic4iFgy+i1yakOzBLDrvHWvZZMx9vEdh0D4KdmQzmF4NH0XxHYxTtuOr
WB/dalAzGw69LMq266nT+CtJ53gC9TLar3CSdb6EAkuvtkHBxDyaFbrqHNSe
R9V9iVWutSEwKJwZ2LOxhN6PYTykYBo5KnUtcyxCwMXRKkz+EQknWNYn9f4b
xgfP4FOfSBjstekvHxcjo+KDL33XWPqx/ie7+DOZCJChnY0SeE/GxxfsDUl9
3Wh8Yt5ZwDEamr6IfK6jIfCyl9XKzdudSJ/P/8DBIQGM2g/8esJJ4M7BW8lq
L9rxWFZOmOqXVPi7PcFyaI3iv2Zzi2K6Kf2scWsg5WYuvFgbrAlWIuPzD0LN
18d68eQGlUxt0lso+N5tM93chb4c6o+4Byl1aIuqSO/PghsCIzKKysM4KvSz
kfkhCc25hZ4w+adDmyqYsPJM4V3OXafeUK0gx2sq6wt3U+FzgDE57OQcDsw/
OVG6uYBl6U1unF8SQdNEdkDXZRE7dYVmmENm0aHQ/0+Neyz8uOi4wrp7BaM6
liWC2afwfNfs0lxoFEzHG1IVUPpQrpT/yjJpFC8bz3Jc2xkJptqGZ9uSyWgV
G/b3nkMPvuNU+O/e/UioCaRraWEk8Annx5hIpw4U/PHQ4zdLNFzWbDkYok6g
nYoS/0ZeMwpt5qWbH4kDi+UBh3oHAlUKexy8rBtQr5GaZ4g+Gfj2NL4M9CFQ
7lhdwY4D9ShwOfniOaPXwGKfsHzKjMDyih8DBu8b0EHgplPH/TcQqWyaT09P
UO7zjpXnXRseXt5/1VijDBSE3Zzv2PSj0ozsJzlmMgrJcrIZWBVCQqddUS7D
JHLPcJDYElcw95Na8l2/PFAYHzlwZW4WOx9cTdgUWcTiHYTFSZdMuCnPQXL0
XMRthixTel6zeKHW6dBNtjSQuJm92MG+gqxe7CyifybRs9DDetUnCdYvX84w
GVvFO23i6TpRo7jnac60FnccyGz6Wt6jJuPT78MrXiIDmNjK1PovMhr0eDP1
ZgUofC6T+zp6pA0zpIqunq2IAocg8UBjyvfaWQWzcWU2YmSwo8mlvTHwcfJ9
lUMsgbqsN41am2sxjSTJGJsTB807jnsTRQQy7dupO8Rfg+PJHxbT2JLhRVU3
i2kFgdd4Gf92IuLf3ol5etrXoLByuUMwn9LPFp5B7a+rUed93pLXQi5QbRtU
lKXUhVZaLaRZtg6X/jFwGzGVQmeAtMS8SSfmt6s/kflNhmPxs/bC37Nhl8Pr
HmOeUfx6ufjb+NdVGHHRc6LTyATGdGd/FckZLL52UUvWdwlU3zAkpw2nAX3v
AV3qjgVUwDNtJx7OQdJkzZxNfjL4f7Q7F7FvBf95aGqxMU/Bq73y4t7Z8bDt
rsPS42Mkyr4uy9phMAJ/Dwj9ak6NgQghiekwHTKaUjNZN+7pg3mdI/dP7oiG
r5s//erGybijgVmzs7ULTlrRnjjyLhIKFQszyimcf+OmiLmiYguMqjDrKsdG
A2v7BZqLlD2l0tZLDJysh+uf+RSye+JAJyWo1zSXoqMc+qEp4zWQv3BtJj08
GQ7943pU/ZbAkMdXm/7YVMO7KkNRnuvpcKDdLv9AEoGiMp2iLbSfoD8yech7
RwGcWPy0VXKPwAHbvojzVg3wltlK7O2x9/CeO66e40cx0t9J3Zs2RwCZp1Zf
yyQJ1h5dO9rypBkP04r+5tIk4CRD/DmJ7CQ4Ur0UVXl7CKmpv7NkRJLgAyFb
eDcmAfiMd9uRuaZRi/rRn+kHy6BmeE8jrTkWXIUkmkk7F/Df9og1vnPzIHlc
LVrwVjTwt6xzCrst48WnO6tElqbgxNj76vuRkaDM1fvJCVcxhLaVc5R5DEwH
2vSvNUdA82U11dEyEibUX/319t0giDIo7N/RGwY5a8kXDSPIeMyDavd/jT1w
pW79kYlAJHS8MreYZiLQ4L/Djwn9DmBc0iWLBsfAXT1p0m01Aum/vFDhLm2G
nz2wUVyXCCwfjQigcAy3tYd9slcjDNDuKqj4kAbP5+qSU1Qp/isk/DeJpxnM
uD/YXdGjzCl/edLe32Qsmrt19LRAByS18T31pCmDbSji0K1fAHcKV02SyATw
XC8dN7gbCe7uL3UCGYLx6QUm3VtbBARcO06v8CUcLi8sth0TakD5VfW4dDcC
nl9PSPG9EgYCn2z4z9ANoWDM1ZqNdBIsXWfKFxoIAZMdq5vN/6ZQXii2bM5y
Ga5KnfC02xkCKrclnAoL59HARv0xOXAeyp74fDEbCgbVlnB93L6MVR6jOVRJ
0xBbc3igTSIEFjMZ2K9sraLzYBvbyIFR0H1lKk6qCIbHqXYjWjvJ2NMZP+DB
PgC8ixZ59mphcPNXu1JPKhn/lOml3DTpAcmfolfMJiKhKmAiMG+DjNri9tf5
qbogsY3xwY998XB7bUHqFxuB4vmbN64stMNj7rEuRolUiJ6/Mq+6SvEh4Soa
Mke7wH7ts/i+hzlgFib1xFyWjP4PXXOsdvZB5SOSCavKW0g9z0bXOdEKKw+z
NegvEsBy8QG3w61QUOkqrGulb4Ds8B6FZx4EZLqT048HB4GzaAaNllkwvG1/
pH/uLwF0m7nXv5j7geYRqme3GzvQ0GLgyQ56ApyslZTzZ71BP914Tfz6OLJl
CWY9ObMKbbbTR/GEN9we0hJ8VjuLPxjGqmLuLYJ1yRtKWr2B2RIs3QsWcT2e
82/ag1ng3e3NtLvMFyKpzndMc5OQsZN5LMd+BO57xmgVXfCHtbfPe3YwkpHB
Ob1Ac7ofVtLf3RzqDQa/ICOV7iQy2tam0xz07IFGtLff8TQc3G/9dOshk5H3
Y+X0klIXcHFICbLbx0CbJq0HzR4Kx4Sdof031AF8bmYvNRuT4ejWhGvNEBnD
rIvVa7ELKj+6bL3wyILQ4k89z9jIqKat2Md8rR/iRUceek0Ww30j8rUn4aNQ
Z2U3zzGxCoEXhjlcqoPB8Kme2P6dIxBfoRLgfIkEx/+clmO28wHPyhHRGO8u
kFD8t+q2RAaOD4275Lg84Jt3VfOFx1VYlcJDimgmQPy/t5fverrCx5UT+yx2
jOGQ7kHpmrpVaNb+wUfN4gpnxIyuRFDy2ZtaOthNyefDD+k/WLXdoPeM5z72
34u4EKBqqkA1C1edpvX13nnAdyfaXcN/SVgvliKkJDMAR2fjiCoxbzgafIP9
J0X3jx4LMq916wGVHZeZrmMALCRFmFtQEbiWLz2hlNYJb/NdVzNNQsE+grds
TYzAFJ00s2zBNuA4U6xgbxAFYdayB2VuEGjL8zr80GwLOAZwXmmXSILNDq6/
jkcINIy7lDan1w5PQq9dPnMkEwat9voEWpBxkdvLLluoF3DQ/Xf4dBHQHQ9e
WnNfgLWhitvCxXPQqswbvfQxBNpKNl61CM8DSTZONJJ+AazpeWlz+L1gqV2T
XWF1Ciqz5qwuuS3D1zXZfFMNRxi6yFsntC8OElneiP7bJOARTzj+eWADno98
JM+QPuMj6cIQJtlVUDxZbm3R9hKWlDjH5in82U2vuUf38TwciamR+PndDsxC
+KSYe5eR7qnIOyWLKXDL3+ytP+cCxSoT3dEUfWf1V2tN/tsG/d/dZ/9zoviv
Q1aufU8JpAmg8dgKa4KS/WyTeux+8Orur9V6X4qvNKr/62hTD4YlZZciWUNA
WvpBjX4ige59DQkFrrXgt+SmQP87AsgnfY56pxJY9Pz5u78rn+DtVpWcSkIC
3LRiUHemnHOB+dVQ5WQd6H/31EXhDKBrqHLQovBqQYRO5ax/G2gl0d/IuFME
c53ub8+uEUA6yR07uJwLj4fvst2+Ew6+TbJerB0EwE++RCmGDyBw4KHCI6tX
4NdRIt6dSMCLYTNzmbRa2Ohle8cn4wD8R+Q217uH8N+71g03IxKkKvTOdU4X
gsjniuSRzhn8NHMhd+fRJeA/JhzacMsCbjSdm+SzWMHdK992fLWchIUBzpr4
7S+Ao8tasamZhI63vEvdHg+CmqmtQ9k+OxCrOH3013cCn89w+cYz5sBJhT+K
otIe4GI5unvwK4FsoxG9Zv+9AaXT7O4JIz6w/XeWmP4XAg9HTG9jdMqHvVc0
bl8yDgZd1aoAcYLAsXjXVuetfLARFX78DCKA7ZjFK6NVAjWpmbb28xeC6aWm
HRca4oHfNV1RZ4bAsD8NuerPi+GEVmBCXXE6pCQdTttL4avjdo89pYo+wLa1
U309DEUwMNIduLq0BHp4lCGpdhp3mVrdDuwOg3JOK8m01BXwM2I5NMc9iVut
7S4bFT5gw6suqHJrGVwZ03PFpKbx7MzZFOlZJ7gVN7at02gOWBMGG+LqF9A0
VfHW/iZrkEsfZ6/TIXBQ0Edl1roJG/IzZBZl0oF4ZCSy9I/A5cF9fyxzHkOo
8Ne8VRFzGNP497Vyk8C7/V++26vGQ3xNxLXAky+h7PPj5/sTCPwxLauQ3VKL
PK84O9faPeC/3YvlWsMExs6ci/+b8A4F1l4G/OCl+FOmzOk2MoGvzx0cOE9f
iDoFMR50TsFgdl8tN2OdwL5agdRrOzPw2O9Ft+irEeDe6fLeZYNAAf/KT7Pe
yUgdXhkm9C4ezlXTlA5T6jiWNHx7WSMJY+jW9Q4kpcNux8ipJEr+1fcWahX/
CsGZt9MFD2iKoG9p+02tis/gWi6+yqO2imlmM3Y3lEPhJqOByCr3FDx5wDT0
aecKVp1xUN1n5QcvavUjW0LGQWa23OTtEYqPsRlofpbsBkPZzHts73XDxwOZ
PuLtZNzOPF80G20HfuQb41JvWvDrzDNrKgUKL2uT3RW2WYGsdNGf5NZFpLZ/
UqN0kbJHl+TWpT9ZQk+2xlsVehKSPg9Oa7WOIP8lF24hH1uIDXDsW9Ek4/ql
0+w/pfvwIO2hs682vOCu0D1aHi4CS0zK3r2vbEeT1OnKjR9+8Ierfv8bJwLj
Lb/9oQlowN1fkjxm5UIg44jZ8O48Ck9qKBSIMn1CeYenv0X+RUAVX5aHXxWB
Qikcz5KLEauPcIUfepEAb5mO2n4rIbDJ98qj3e7V6CSw69b3H+mwth5GuhFF
YOulteYOj0/Y92MuYy9XEdhztK2X+bRC2NjWjtYrBH52+2z+n38oBLDsgMrC
TjhMvd2YlrLXv5kKMg7cDYQNM5H8Bw+b4Ez5meJ3hgQqGqUKmdi9grYagcbp
28EAPgqnU/5S4oUepRdN3WBCk56O07MH27kPyd9IIeON36YOWY1O4K/UGP2K
Zw6NPlvUf9y5iBsa3xfVtjnCL8VW4crDyyi9pxVkXKax6Z7FIW9pFzj+O0Us
4hIJr7gl2+jtGMGPmmqSb6J8YVPiCGe8IhmJbEVOH48+7FhqF9kuHASFb2w9
V5fIyC42aTjr2IW6V952P2kKBQkNn5r5SwRuMJ5a4y1oxefOPcYZllEQ+Kbw
oMNDAtf3+k684mtG9V+Z5V9/JsIbprgDWtcJ7P3PqvFkWgvy8relzddlQO6Y
IDvnChkPnAqWfNrTiVwG88/6XxSBsfNLXd/FXFi7dyZlxxpFx7h2J1mZR4DY
zY5/GYfTQYKg2VX+k8CzDL7+Vo9D4dH2C4EHB+JR7v73/IE/BLoeOPr3S1Ag
NFALh+0eqscU2cvCp19R6n/kAZ2mhw/oOId9EpIbQr2llRPBsSTcIau7U4/N
C8zYnn1RHp9B4dn7aqdYlnDkBouCbbQHZHmv020PXUSls2Issc6zKBC2lnrj
hicUM1S4nu1axS9O3PJHekfR4upFGjevIOhp7z89OkNCt2HygaHeAVx9rZlK
6gmBuX/2TfT+ZJzRMf98Z0cv0kvUh26fDQcJPn0llmUyyml3Ho+w7MI7F84r
zgfEwNNb9EpAR6AxNbvUj4gODLNZ4VZOSIa81s1IuTnKvAm+Pdyo14X6ATS2
mexZ0LA7wCePwp8Z7fm37vD1YTSXXIgrXzE8q4znOkJbgppXmiwE5gncXxLP
ffZ5PJDPVhkCdQ1e9q+q3qT4sPOLyUoH86JB5Ps51h6BNmxo7GcxPkfhEVYX
oYTNcKgfYdx5c6EfxyZcZP7Qk7F7dENSpD8EmrTTXBZCJjBWve/MfN8Kxp+T
XL5DHQST0p/6F6Zn0a/Ju+yR5CKm2Nz1UVH3h5Ewuop3yYu4t2D9pKnxLM4Y
j4xpt/tBONvDA4K3SNjXauiT3z6MbPn1XpcbQmGoVtLp6EEyDsnfTyHK+/Gr
j9aZQ37hIPZOZEsxgYzbigyzd4f24BJN1YdjL6OA9KzkYjOlbw+fetAdZt6F
7KoJF3P54sGZNb3rxHYCOW45X9YT7MS91zsbNvemwqspyaa73WTUbFNuCyR1
4WXbxRGOb9mg+qHEKZrynbttxnp/Pu3HoByB//qVSoC7j12W27ATRfb5lH3c
JGP6HU5z+TuZ4L6b4efp+AGMbmOu8FkiITtZXTVLJg0008u8SfNjuKZ2pLbB
exVX9x9x99ZLApZAzbMLnlPYISB/2aN2Gb3qZelOF8fA9nZPnYXSWSzeGDZx
0l3E1vPBZkRKBHxWSio63LuAFhpF5YP357Dkx+AbkyNh4Cvza0tcbhkF1ARq
Ll2eRkddAdfIjRCYitx/P9qajGkdzkZbfpR+i5L8s0REwMR2noU3FN4OPEY9
bfazC+krNAp0HkVBeoV14xo7gXvqdhlNT7bjeSqquchjsTASfdYk7xqB2pyx
r91OtmLCheft5yYSYSVH7NRfOQLb0+Y9YxRb0Obwi+YnEWnQ8gGn8zkoOtVy
6M+PPe0oydHqcONAHlwJUzlg/YyMV/5lPuYQ6UXf1z8HUxffwoXwLoqg9WH/
3aTQX0JkZK4/LfXrSCEw0Rvxnj0wgdNc3OrZqyvonXW3Hb1z4JiQxuSDnBns
T/0TEXBuCZnnX3G+lE6HXcpFwTs/zyOjaNYig9Y8vptNXrrNmAIeVKuBNsZL
+Epp/4ieAWW+katIkdIPs3/VOTIsV3BCL5ydx3gSacM+kkA1GvSJ0tn0lVW8
LT47UPlgFCXO901qy0ZCzOdngWIHKXrtEN56iK0D9+vpO3q7R8HxyqiDhhoE
PhzZMGHIaMYv7O4PXlRFA0d5X91LFwIv82ULuFxuwJhke5Frj+JA/i9Z9C9F
R+Jer82KEbV4oeqG92eqZHjL/e2kNoVLiZMr7RX7KPzQ0em4i/M1QIFnjhhl
f8XPOz3nLq3Dsvn1OUP3PAhW+fnfGx4CvWb8yuVVWpHDvnT0l1cZdPSMLVvu
6sa35tt0D3eQYf3jgbFNn2xIl9A0+ZbzCTOyWOU8KbwpJlCxvH17NrxebDL7
+HUM91yT3C7ltgrTU2fb5R3TQXzHTdf11hn8XhjoIMi5BJl3hxg59FOguMdF
oG7vIi59HjNWPDgHUvdNsxZfxUNHKknu3YEV7G8IsKvdNQUqkZv3WqOjoYf5
+VDxPhJOLz988Ld9BP489PMTjoiEfknOPE5JMmb/1Qr6OtsHlsFZU6P7I8FC
pD9DjETGYeUzg2yPu4Dli8+bA12RMEFzsVBCmUBvzxwfaZEWcBs0ftFHRANb
bRGHnCeBJ8PFFiQa6iGmgM9sYDYejupKb63FEZiU+fuLpEktDOxY/mH6JwXS
jT3UhMMI1Apq6mIaqIUPv8JETb5lwa/d7Lc4+Qhk+fsla+VSKxw1831vhaXg
8vUAPx9BRhebQs/QJ+1wKoXehrT8AYptn3BwmXzAsdt0X/KbCMieNRQMFE4B
PZGjOjoiaZio35Hc9IOAA+2rEiYzyfA9ewFtX3aitezQ1BYVATdsygQniQR4
pvBevdl/BE9sz0e2wyRoUBJV6VaKgf6QqFtve6Zx7qXgz5jxJVBZGTjFXxgB
7GxeDvsNFrCLR/DweOccXLn6Z+FIbBiU5Zw0mctaxvVcl/fWhVMgvS+v+XpP
KDAMel78WLWKOU1B5K0jY+Aw1vZLhyUM0sf2BshvkVCw6iddgdwAXKZJvJCn
Gg4XL6up25eSsTDDaDTiSzd4l5UqtpZGwmXN9T0BlP0gdorgNptrB7ZT91S/
v4sFDcbNXDMZgsK7NYyxCS2Q3Tt+ya8lGYb4uQJ/A4H/fSPfqlttAcuNBZvC
R5ngme7pWBtLxvN+G0lrVD3wTWdt317ut4Dv5KxiOclobu28qurZB3mvaU8p
nqoEJ/KQ0xP+cJDOPlp9iOIruWbF+s+pREOZrvV8zaMCSDSY4xIgEzAkyXKq
eisaYnIdgqTNi7A0gltQYoUAnktL12aYI2D25KvvncodKMEhH5nEQsBEWoVS
7mYI/Po6r/55fQyFqcOS1l+tAiv3zy//BQSByhnX0wKus3giR7L/RPAiXJcg
63H3BoCpJ+uBvCEKx/b/yNnJPwspGv6ak9yB8OCiSQdH2grWHNyX/JhrEiwa
5UIr1oPAj4pTtVyJhE/vdhj5Zg5D7d911r3ZISBV3SOweZOMF/ztm2Tf9AEd
1T5dU4VwOORaPiLbSabonPBNlOiGl7JZRZJ60ZA6aRzvR+EBc9VTM3tiO6Az
6IaX5uEkeP5lWXZgF4G7VlJLVZs7QPfZLBvjYDoovjyuInCNjDluPA8LlPqg
QOIY7Xp7Maz/2Ujf7UpCaWq6Q1w/BsHpnOHYssp7kOZn2OUbVQvCkfWF3xMI
SGjseWgaGgauSrUBZ9UbwEev5IGnCwEpBvKgfDYC9GTSt4/GV4Dq11PzUT0E
9Byz9sniDoYtLfcLuarF+N9VoYdyy5R6WQfpWQf6AqfrzX7G8QFke8z+8M00
CVYLyp/9pn4F2068uit1cAZD/ghysL9ZgrGci3k7vLyggF3zT/L1RRx2pYnq
GpkFLcnWVy/Ir+CzFg/LsWcrSLa+8fuoyyToJzw0YozxBcX7Urd2XSShgc0d
S7m9I9B8xjdFyDcQLJwu8X69QsajhbM8YuN9UBws4PiYJRS+JjCvL7SRcT+t
zO38292Q+U1XJvpCJFztSqfmpCdw1OeQUktMB/Ts9JnLbouHN8y+3OZ7KX62
LVLqfmIHpG3W2g5bvIbEgf5GSQo/83QOJZkw9MFjbgMdvZoiqA34Ok3zgoR0
1bws6QpDwD5nL7U5Wg4q2SHk7eZ94K///Un+HTLwPRPkFLkaAlr6BTy7VPph
cPpfjr4AGfZ/dbrReyAcZHeqJYi/7AWpW1wp5+zJoJjBqB4z4AP6T46q6+2u
hjzHGg5GJMDlqtnhxQZ3yGmPGNLx6/lfBecdTuX/xvGKqJQGUqGhQXaJQrll
hKZKwx4RfVWkrEpkk71XQsle2fO2Qvbeezuc81CiUvye37/nOue6nud+3p/3
/Xpd1zkHb99mElWOpoHHfsEDcq728DXBofee7DgO1MYLDnnNgrjrZE1Enz0s
3Gastl2bQc9nb2mUP+MgJOpTNbTZEbZmiMwcZSN7w9508XvKEGyNd+gRuegC
u4V9vt3Jp+Lr7G3U3pxuOEe9cd8+wgPWhTpVhEJpGHtkY4NeURuUyH0d3CTt
C3QFzB4KZG49Pm3xMKpogthCt+kHxoFwQn/TpUHSCwZY9uSGrtWBGbM6wTwa
DqzCy+YrcgQmVFgCXVcdeFS9VBa59RG2D/ic78qiYbl+QG2Saysc1G44ybEl
E7xu97ocJKho3eO032S8E7oGhFJ1R3KBq/5ivcftUeBO6Pf/N0mBmDUcXi3z
BeaQO486zoyB8pH2wYzrFNh7zFlIySIIcl1/nV3XHYWdDvctWYcoIHngjssn
bWewnbjzY+POHtD/0ypC+0yF1dNiy7+zXgOntEMFd38zxux8Zs25RoPn2255
KdMsIbcubH/P/Un0rA5OjeyahrdvaiTO9FgDdcuezx0/KKivnlEXCqNw1HOb
xHvTNyA6aPri81MqvqH4mJVy9oKpWtx4yqwD5NJVirCS8/zUn+usjW2wkfrR
fCXCFb6mokYbH4FKb08IOv5oABHG385vvnjBqlnTjicvSC/TeTbBaVwDPvIF
DHJMAaC2trA1LIj0IvE+n0aVKphiWqf+Ng+DC1Z35hvJ1zsMBkvp6KuAzszZ
7+zbWAh4wlQK5PxnDV7qMTPWQaS0iylTWAYYJ3x5hHk0FIocilpkaoW22C6W
/67lAvu9jydNTlLgng2bLK/JGFCLQ6qfb/AHrCp2dMU5kPgiP5fbNQz07l0t
zTvD4FwCh8CXfRRIr9BSNnYagzdTPx+cHXWAYkZhHZrTFNye82KhL56Ckp2P
/83ZWoA7I1NzLWM3zi2cSo7qowI82WKSPu8KUcHsZgWLs+i/15tepWgMrN1O
1VldMQdv0eP8niVU5F3fkBgY1Q0nGBNkhgatQSInKqRgI4Hr9K9FHkU3Q+9+
hy2R/vbQxae4EvKWQI1gd9dqjWrY0hRo/zPUGYrujX10LiAwZ7lWryaxDOj7
LvrsH3sHDUozEpfbCXz9nm4Dw61CSOYQv1Ak4A/jl12XWIYInLurdmLcPBcy
8max2ysU8vSXHVQGCVx5uthIlOSArYb79PVNsTBmGzCwHwlc5MsvzEkpAvst
eWHTehkQIvmyRtKGwKnS5sbWu1WA8h16Eus5cIxXu07mGgVY7k0X+J4dwx8K
LF8k2QOgombLj9ClKQj7CS8HFKfw6K2tKn7cYeCWGC2RRM75sZBhhJbTGB5t
GxjgE3SCdckGRv+Pk+Aiwf16xH8aaRjZlD5pBX7amz/0qWfj42tBn40nCVSk
9fW+6neHjSc0UPsaBcXuqFrWSIzhHvHF8kdeZuAgxmD/vYeKM502nbV7ujHO
d/82kW9WsL9+E981HgKP10n4mUk2IstJwZATV+2hsG/4slE4gdd+vxsT21GF
6qMntoOlM4Rsa7/VWkOgMztD+NXCEiw3ffx7S/s7GFX93uvdT6CISLv7mYw8
rMq8u5eVnLN3bUP+0hiBt4bXfjh9ysYP/aNvvANDYaEmWTtpmEDaJf8vFX3Z
qFjQqD9L+l30QW3fK4UEymc869RYL8aDYm/ur5tkQJa/63bMIbDQ6eg2rpBC
pEUcN9/fnANymgzq/2ZHIE3/v+efeedQ8Qyd4B+SE5w9rRzkMvrAt85o6SML
FQ+6nP5lRvIqPddU5tDeUSjREtPQ3UF6CvvC+N4DrmC5W/XX+19dMDl1oXFs
kIpLjlw3BrjtwOiOXJ27Ugb2a0htUyQIlOlvz6czsgIJS68IwTOTGK3dwq+4
Mo0fo9WZuFcsweGJVdOpRgp6OYV9Mn01iuF65dJzlNdwtn03l7cJFf0GS0Nv
8vdiSqxeebaFA7zt5ArniqVhvEFFgKltG74Vei2Zr+kK2zgKx/lJn58+Ojq1
HRrQVnjl3fZAL3j/LWGZ5TWBX1zjS8+WV2PQhp6/z7YEwMCO8G578nm5d+6x
Ye6sRB++47fHbcNA4XbknjDSX7j4FgedydeTXfvD7/vHgp7DrVU6SQJbP6ve
P5RVh9eKt+efSskAwQs3ky7tJZCT80vL9I0GnAgI7JCfyYEktoFK77dtYNpk
WFAQTcOOT/a1V+j94e8GZtFHlDqYV63L2qtI4Np5Xb0FaiDIPvtQv5W7Dcre
jnUEpNOQtWz/7R8rHvD4zrePyjwIFSySXNkVZG8N32q2fe4Ei/frRPYL1yKb
r5+XwGMCNwj4Fqc020NnhyQa/BnD3XaSAfaVsyj04nLARxl7eKrJkH2lewYr
X7+KiOCfwN5enpQgVQf4bPX10bHVOYQE0WR7pmF8H+rEMF7kDJXrToIFaVQ0
cx7dSZnsxv7MO/ZCih5ANfk9mBtM7ilR7xzGr224bHpehZvHF1IuHBM6T3JF
4Mhvg4kvTVguP+c3rBcILbpiIqkKBJ6Q40u7Q9RhT/9fCz1qOKzd1C3KlyXw
XftGSYH5Osx4+udQsPFHuHi17SlTArlnlS/KV3e34llicu7lsUxYPXjn95Mr
NNQu0739rLcdfy3/8mmBXBC0s+xm+VcKu9mYB06T86G6Hg3UmwuA7D8/1enW
syFdIGurCXmestS/zY7bBoNp0Z72LLZc8Ao2bjcaIeeZeyhp3cAXqJKfRoRe
peOc4KnVb2RuvfxvPUla8gDLrfdObn/Qjo1hb194vqHh8MrAXrFbrvDnrxm/
XTbZFwHim04sz+JppeKCdiGS6wyHYr24ZjCLdunHP8ZJTJI1zVfQcoXRJK0W
L+U5fHTqyc/enBHsFd58aZzNA456sDRqHKMidV+bUodJH14Kd+t9KuANUdGW
pVWnaUjsTMvUONaJ9MuuoQ9/+8EHvf7D3NU0VIvbs5ps24qCjx6KdAoFQ8dO
Vun32wgUsuY8ozvWhEvSLT7CvZFgWVdiXcxAIF+T5jbx2SbsGdprc8zrExz2
ejMgJEfD4g330iNUOnAiSHSofCYTtv9O4x1IpiJ7T+z2Mvlu5N197rLL31yA
7i6lwUuvcMVk18KbfwRqJnn+zNAjeyldsupwvCMO3Lj5MesvgdJdtdY19yKg
r2hndLloNhbFH+bNniBwqb8z4u6hIDBsTbUJamvAXN2N41cFCPwhRyucYfeH
iJP+vUd5+tGVhzec9fc8rr7PSjRp8QFm9uppHZ4J/P6rcNOOPpLjDuiKt0R4
QVHtB+HQFNLT+eJN57UnkH1bwQm/eC8YuEpneufNHMa9FjvQpzWC65RFx5TX
PrCpsNTSTJSK9zgLTY15+tBV99oGkZd+wLGyytUjSsMYj0w9cc5O5I2UT5wS
CgQbrmSebxXkua1i/u+qfyvu+DP9l10tFM7HLtr/2EwgfaR7yf5jzRi2Yb1m
K+8HqM395b6T3L/nx/9u9jjTjHKb3Kn8S3GQ2teo6iP5/++hCkqPP+/AmF2W
j/I2ZkGpbNGbgNdUVFQqe7CXqwe3ng93tZfMh4o7hafunS5HlsiZCIFMAlVM
RCtG1qPBquSW9mOFQgwvY3pT3UTuz132jaV2H8Ep+7ewh3gLLtVusJRapGFC
AYPhr5j38KSMqcmZrg/LYiNktpDe8O9GMvFaKgyytl789PnuGFakPQ3kOEtB
v/86uDSyg2AyIb3SmWsau2P5jrYdnMKgz9+HrlkFQGOHrF2YBQV5a+8tTv4d
RSk596m2EH/IPDNvURcwj7YBWXCuegBfbFzoyxzwh/PnHpr+R+6D90Kbf7r9
6MK89tyTF3gD4fcDSzb5DzSkW+LiEHZpw8hjcscuhgdDb5NiXSDpHQOS2S6R
fU3IrRx3zjstHHbGRkXLSRPIZMjPtq5WjwpMEcdqWqKBfe8FEQkJcs5yex9Y
G9XjSCDVjP11PKjJW73ZFEFDUYMNt9f+tOK3KMbRKc1s0GT23hfbT8Umvhlu
u71d6MuePnF+pQAmJ9l/s4+2orTt2xdGZN8edjHO0lJJhJ3/WWfvz6pHz6wD
KoPCBG6/uE9cNigVVgs+6m7rGUAlt3ffe9zmMbNNTYBDPw6sZfelFj0dR+6z
aYXuD2fxwAuvbqdnMeB7YuHQrshpLNLpGtoYNInJR2ruPYiJBKDU1xUWUpAv
outJbsAoNpclqiy5hMKfupgX4jXzaNbF5pT0ox+58xqJoUfBMCxaSI3ZSsPL
D62E9Ri6yHM3kXBpIAh6gy/dffiNhlO0v/d2PmzF31r0G/ZFBYPG5fghrXME
Kp9sZblAqcelGGI3Z1Eo2IW4WL63IHDz9YaEHTw16KvXOjARFwlSnGfCy/wI
3D9WeOX08yrMUvr7aqkpBl6GqZsVehFYcJHXbLNhFQrXyTfOfUqAzMMZAWfI
uXC+pC0Jx9fhEm1WX1I7B0zWfVqLw2gooVlxPlKnFX3vRsttGCuCsyusRiev
9OPAD0EXsdl5uPn0Dfs1gc+gv4Hfd5RvHPWNbAbtw2ZhOLbu5tCGWMAFx3KZ
8GmMZGxmKAqehHOVW5eDDd7D9NFQ0291FBRgSptdfTkKP+tvCowfCYOV+MaH
DCPzqMzJOHTasx+OHTKWmx0IhgPh12+bHKXh68f7n+lbdYK4DYPoO+5giJB6
dl9aiUDbE7ObJGvrYIXDZoU7IRSyfiqZs5OczFTzrlX9ZDWIG3fL39WMBM1/
2HWf5ISc+NVz9VGVwLaH7iyPXQzcq7mxUBFI4I1vtlUnyithnna/c20lHtL8
Xp09SXJI3bBvm+CjOtjRH8feqpMNr1p/aAf+//f1l1/VXz/cCGoirumsysWQ
w3nnonhSN+Z8+E53I58KYk9GJxYPRICxUZ3g/chR7BLwWtTKocCe78dCmtlC
YBfjN57ct1Oo8MN/mrlkCvZz/+LfZxMIX28rnTq1k/SvhTm3EZ8xuJq1OahC
JgBUvjdF9GrPo6H6kZqUwEGw3fF2vIk/ALiHV/rmtpDP125RwXlLM7x3LUrV
LgqDI65ibA4yBP4Ze5HlJFEP7TO+ya0dHyDk1GWGl+S+piy8IcQ76+Cl0+Oz
AwlxIPEnYWy4nIbvFnwk2Pa2wleUHzGcyAT9pw/yTERo+ETs1+wp2Q4wYy3e
Ea5SAE5GJlbF1j2owNL1+KovFYp/iEScq/KF0oWdaSyhY9i6z+fKn60UGI26
zW426Q2Pxab0uWym8Sqv7qpe6SRknov2fvTQG0QsbXe/KKOg/G3n4rdeo6Ai
esxrzc8HON77Hir+TcPtfVsmD9KaYWf+kQfj7yLhgVX8pZP/75nW7s6i1CYY
Pqy44TLJG9vc5APKfWm4RffCwqxbG2RFj9b0W6WDGTWdebiMitrPrgdtHeiC
y192xnBU5sIzzW+MHqXDuCognZxSOwdHrwzR3z7qCrNNCtraG6eQ/SSzc7/k
NMmFd50MQ13B4KAt1/G1WWxIC9rGmTgGd8U+UM97ukPOnl30SswE9n7+G1Xg
3QQ3M5Jfx2rFQNqu62wv8mnoeZVd80xAK6zb77i31pMMhsKPXHLGqHgGXFbK
lLrgO9/piPt52eArJLPwomQSj5z6XVz1chrUQlptXzM7QKH4xNKeCxTsHNxV
G6EyBsEZ4YdeOjiBdFp90mkOsh9EJ+cTDRrBivVGz3JTArDzby83NqdhF6hG
fj3QDkX+wrIP+bJgrmPN9JXbHFaKWPcfuz4Cm3ZQG6y17CHuIKsFhZfAbZfb
uw/n1YOM9UV18X+Z4Psg+53ReQo89dLb8eDmGAa80lqw/e4Cra+HK36uTkI9
oqutzDQKnFI77Gn0Eg6Vi+fQfWkAhh7GuYdkrzSuNv3WrTGH28es+wXVKNis
I2zZyjOGB1YMqy3/uYLpPgMfkWUqWr14c0zapgtT3Uxkq2iWkF02Yq5Nfn7o
U+CG5vQGnPfcbbz60g6YJOo/1dUSOBZnXK3xsgTn/YoVZTa/g5Kw2vd0AwSW
KByOvuGTh1EZb4uef/QDYOodvjFOIG+hDRv4ZqOSSuj3g7UhEFZDhoDkxb6a
YKmXtdloFP9c+pNqDMx+cK3KLya9LFilK6O7GCuLpGsE1tKAdzGHTzCbwDL+
99Je4UX4s0yH+QdHDry8/lrYVL4P/hXZnhkTpKLh5PtLNgwOcMTBkV7VMwfY
v/RIlZO8ulyhKWEa/hJmS0biFvmGkOPouP3nc/N4822RayyHNRhY0o18fDeL
DKy3uy0VxpH+CE3/J+0lpA6fepU0Po8991dyyCTifjeOdlblt2Bd7G649oxA
M4/JTwEfatDK6LDOo59+IPy+SuleMIGHPyR+nVWoQgefs1dooyHweZlzX3Qo
gcz3uDnYWipR5QHTZvsjMWDge5Gz5Co5z7wfOpkB33C7qMHD98mp0GK1we0Q
O7lHhM3NNN42IIUlSEHBNxuqOWbEM1wT8GJC7SIsE/gpYyoMCh3gz27WhSA2
ksO6jD2fnKNi+U5FynALmSuzb0bxWVN4cSbz7gGvKdzisml+Wust6MwKG3iM
UXBr8MMwAfVRNNKWmdC47ASOFoniPWcIrOJT1Gk+2YA5aRlpv2xDITyutnpE
jsDUkg0+72h1uP2bvYHW2Rj4L31JqWqYhoL/2T88bNaCDYEH5NXqU+CM7T6O
rQ9ouL+fQXHNuB11B7XCHW9mw/GVn++2ifbjkd+qw83L83gx7LX+/l8u4CuS
dv7+/Umk97v1PLhrGlOLZsJ4UlzgwmNCeaJwFm/ImDyx3zyOl5SNFP4Gu8Hb
ZyZqLmTfdu62Z2OhNGGlRJ3LomcMfNwwv/ad9J3rm0h2JblFdvTD11H9FChU
S9yQR6Oi9MbrFs5MXajtmh81bJMNBGfAVumySfyWtyXR0moalVe+rHbZecEf
9vsNe7JnUXTSnlWMeRx3yV+wzjrtDT8OaFm1ldGwrrnmo/2dVtxslygbfSkF
6qQZUGKBiostNcJZfzrRL9vgTRtTDjBfNVO2nKHgh/dVdNI3RvHHr13yhj7+
UDQRKMv7lIZhmt2qEoztyPI9jj1qJAdaZU2bN2zPwalSm23NwwSspagxOg5E
w8w30S6Nr1RUj4i9fNm0G84+axFW4wyEuuzq4mq3OBB9IeLybJmATVuWaWuX
Q+HwAoMDNTYUtSlCzOmrBFToyBifuBEM85lzM8XV86h25VmD+u9+OLw/dPva
ET9ovXVyXmyFirXMQmN8j7vA1M2Z1Uk7AFZWLWcOeHwF/jiKbqA7AYrFFV6c
+0j+tGM0iiovh85pnVrfdALCpbwLuBJI/udV02cs9gAnnjsfrNYICH5Im5uT
8oJ3Gt6xk/rzaHEYrvW6DsJe4buWu796gnVn+Y+HlVT8L++EwdCrbhha2Cl8
rcQXOKNefXZxo+F8w4R5KWc7VLzSkv8mEAjXzHWWrWkdcCpJQXLHeRrYH146
fTXCHzR4hhabgjug2abG3OsKDYxvLLrUuHrDMWm2lFz9Jlg+BB6X2QjYbZe5
J/iUK3z3vsKtbpWNc8P1aDpJAJzu6MzMdIC7OdlMh3LnMWbpp9pPGADDynjX
QRY3kH8jZbKDiYalkfk7iui7wDv52t9Smif8qz79zIb0Grr7MsPKka1gOejD
v9bhB692Sj9/cIT0569q4y12jVCgXntue3swiHs9Ygr7MgqjxWYnVOMpwKp/
aqtjQgCoLizpUJRGId//QO5hKgVuPml+UnHPC5QvWZwy3D4C6hUmBZNpc/AC
D9ozHHCEWsuhPVMPq8A8SIHCEkLAynBCyyvqK1iPAib+1714ui0m4646FRL3
d4UuPraGM2txa8tpVHy7of2l8FQ37BT/ekdTygn2PE4mPubQUOjULXrT360w
kc9qoXzOHR78kRpoIbl3rbFWqnu1HqoZ7vf86PIBicsB4rYvCbQ/Eq2aPlQN
j56FVGfGBcLRAo8Lc0EExp3RngmQqIK6NGuxJzcjwV904MFeyzlIzf4QL/9o
BAQv/vS/URoCOiwMTDH3KbDa9sg6jWcMTgROs4kW+IJ+xZTO+kMKUI7YHjrG
OgaMwGp6cOotUPdwBdPWeyHPRuGpkhQVukqe9zIwhYCIXGsn21A31hqsJH7P
oIJm+kGf3fufAVvN767YgxS85Bpw2vr1GPCH66TY3H4OcisnFBlJf2dsNNt6
QbMZjreP+EYC2edfhbjoHQk8dFgwq0myGqQu+/pMGrvAn1P0v+kKyd7+vlFz
LLQMNC8lPrRf8oSuA5HCZu0Erv/sy311oRAE9gblef72B4npDrm1QQLnxOnD
S3Rz4ZJce27V3zBY8A8Riib349CyTvjukByQO65VNTXwEWKb03Yqfx6GQbl9
ay5Nc3hleHm9WSoAHn+4Z9z3hIZDf7zV5erbkeskn+o0gwsIhsrvYk9vBp1P
F7X912momKCQnyMdAJNakiy7x1rhfJ1UcQ7JO5zPY0WBxwf8OQInOA5SUUHr
/acmtz48XtNhmvjcDWhjvN85rtFw4vzLEz1eHahhV23+d8ULrlseIIJP50GU
lKGOO3m9R5V+hPwRDoLFxp7h3Sz5kGvAJaXTR6DTtZKpn1r+IJV54jnvFi/g
Hh9hVlojUPzuiNFuRW942uXFKSYzj+W3g1cIpiGszpMj8jZ7govL13OZX6jI
9H5f1e6WbtT+dXxZ3c4XGj8m8eXbkzw/KRVjcb0dz4xVzPXuCYTpbWXnf037
IXvgahHHXwLlRLM2M/0Lg5MbkzivSMajY2myu+VPAnm4Jzy/CYfAiHuOTGtQ
OZIiI1CSQaDJtpsLV7YEgjNLzUWWlTa8xbOg0elNekyTFvv1W35wNSdDQ+bw
PB6+YMVW83YIPXfwdny/6wsqvKe6kv2p2C3xWmnr4x6s0izr3mjpDzQ6u6FE
YxoeU417JDXWjoo8ZsczSoNA9ty+QyL9NOR6413ROtyCX1W3hIr9CIfRTpeK
vUal6BQinZdVRqBl7bMo3QexcOamTfuVlmp8/fnPrzhrAiPZej/3S0XDhs5k
4Z9M7ThkVn7M352GUvsYshePR8LrI/ZMyZEDuIumdvb8+3l8yW9U3swSCiV/
2FOZ9cbxs99OxoYXs8gtJSdxciUQfj6aHD3cN48Jj6Y0cuL7cYZZfue9QwGA
QTtjzRhoKLC6ubV3XxfmMcGblaJAOAJPznSTPWCUNKq6NN+K/VUTWhJRIeC3
J/z6OBuBw9IHP14XaEKWg2dK519Ewu8nqV23LpB8qT/z3yW1emSYDpJk84yF
3Z6NLdq5DZiXFMBjRPZfunE6k6BWKjTcPW5in9iOR1sYvaofkR6jkl8nUJgA
/G/pW38pDeE+D8N3HCfncZJ/uVaz+hM8OywgcfnXONbTji4qrc7gU/dWgfMr
0dC374ve1z/T2MwyebCefxLbROpAemMkhLvfOdC3TMH6XQas28+O4tWgvHvX
hUOBLY1th8ghGtotNB685dOJHy7ZUWgzQdCR5A5fO2m4t7OMJrOjFRssbMss
u4PB8UHSheNA4Fm6ArGzT+sx/XqVIrdgGKwN6WAN+ZxKHEUGigerse2yXTQ+
fw87vKLsKknf73Yu1GgwqkI+55Rnn4JjYfCFqtaCC4GOq+Gy/uNVaLQlyep7
dBIsnhMMCRnuxaTS0xJzZI8JNqZY3Mkk/X0vddFsdBS5jYNZfzlQgL+U13Np
x0fgPbFleW3bFO4ty3CjF5wGTGF0s2j+AMUhTdb7lGexyplldHvoODx11Ch3
OhoBTo3XrxfFzOGemj+CZw+NgM6bzE0XuUPhr60EkzTJhXcc6Gq2MveB7KXF
pWjXYPhrpVGhdZ5Au0ePR20+1sPJDd/VQw1DwWJtNWj1OYHuAWH/7FVqIErx
zqd0/QjYrfKGN468X4/KbqYb76og0+xVW6lINAyzsB2kCyNwQ6ymcZdfJRTv
tvqu6fkJTkmFWj54RaDke0+OifyvUGi847GDTSrUbeJrjz5E4Jdrw8rWb+th
vjEvaSgtF27/1tE4qdOFVrMbdzL+osITNX5LpfAICAlTEV8SG8GihGR/68A5
qBPouyhBcvUrS6Xg0oIJzHJ4PHFXZwYMDL+37+UOgovilzc53p3Bvz/e5tpX
TcA51+t7dzsHAFgt+EuvUFD6v2TdvedGIeYKD0/xhD9YtG9qGVole+Hkt/84
eprBU1bTXFQqDL4UvAtQJnlY1/OhcRNXA5izOib8dyQKuHpq3bwVCKSvMo99
WFAHIn0HaZ0SH6FX7wGD137ynMsk8S2pNcLwxrwToU7JkHT0H/8uDxqOrS6U
uui1QZXhnVTmtWzY81FlRPFzF6pxib2PmadCFJPhRZetfrB7X9KA/toIEiXO
jJc450AvRGy/iZQPLPmO3m8qmsTZJJqgy6tpyBr4IvKJwxt2qy9vewSzmJkX
qlccPw4v8tM/e5uRPRyoUO+0SCNzIjFfcrYF1HPXdj7Ki4BPvyj1ftsJlL5J
aZqJawK3vJ7d6YMxICubFMVE9tg9R5mbpfEt8HWm7sfIl0SoGF/TbuSlod+m
JNpiWwcEOfKpXQvLgq6l8d1fggaxXP0uLVJnHtguaOjtOeEKvQxPZd2CJvC8
gdkZL7sZYLp+64TVPleo3GE4LZ83g8d3zskY35qAFH7zS3/V3EBmXWHRkfR3
heZ6Zie/JkhO0Hdt/xANqopBSvbjNFxXy3JcedYCKgH9nzfzJEAB/TsLizM0
TF0w15L40AGimQc6nOy+wLiq9hZTYgIbtv2sEhadgdmHioRYylu4NnLw3n2T
WVSsNytLNB2HN4fFpsZdHEH7ys9/cifJ/ItPpg55NMCs3ZGLJ1Y/w4HwK1nJ
UWQftm8Lf8TcBicw1fRTaSZkWgT9+SE9hxTmYqTUjMBzhSj+yGA7uO26Le2y
OIEXi41O3huug+YTHjKqVzLhv2W/ilmgwB6FlRChq2N4SrqT3nWvO9wnyi+1
yk7Dz088Cv/9nsR3NuOpyq/fQMBdG3fR7/3AU1cg8eHbPBpbhp5myLeAWLof
/LtgEJOuxf/utJjHNZifLyj0gOjPhjZhPnN46IpK9nPZEaQr3n9ZzNUcXMT8
jz5jpeF5v1GDQ52dePKJB6fvvDVYc7Mm7agkkAg+HrhtvRRnbE7Ob5XygLGe
1t/YRaCmF8cLmVsF2Nl+peZugC9wXG3RFCA93erEhonKqRzkYTzD+lM3CJ4Z
JmdMjpL5ly/lC8nKRq2a4PmGqUhwObjz0PZu0uvTrzTIHs3DxO90Cx8wDlpa
rllGFpCe+0EwbbG+GO30YhY92DPhxROjbvaofnjTMlYWPTiPBSpzF73HHaCx
0lX40tdq4Lyut4/bluyhjSOlUVqv4d3xbb7R2q24Ui9/ULeBhveVTN59vWEN
d0LYFUXKplDvjKRSsv0UZv505s8wtoaTomXN00JzuNPCwWR2dAQveO/KGJiy
hfPHf5VGGxN4MF2n7pJhLfKpxm7Ep35wg2mX/08vAgsb83Rq939F4UaR/7zk
g4HX4CBrHNlvBfrR3c/bKvGPD7tD6sh7CP/8XvW3PYGxh066uJR9RfZQhlsh
lz6DvWmKnA3ZG5EWqXTz63WoPpbvfv1WJihvvLezcsQTTT1yD3WQvNQazRCy
76AjyPd3ZS8Gd+CBF52Mp6+SnrG27Nwybw/OlvIJU84TaFoSqv3bcwYXHm7+
O4X2cIiFTmRFYRYbPtsbnIseR/0a5pn+Egf4EjsjGCZI4KuY/5z7khvwxMPh
la7kEBhe+S/9szyBvAYcKYOkv2fFN5278/QDfGLR3JHFRaBRAKdY5o1GjCib
Xd/AHw+WREdJbTjZV4FOb/l421BLkE5FuSYTVs/JWJ5S7sW/bmJWiwZU1L1k
wPudPNe+1aoBu3ZM4AXVrfaVxAx2aJ0rp1i4AMN+lXQXtxlktH/6pM5jAicU
tfkfprvCoyunzrBsJbBCf6u54EwTyg4/EB+pioaUcZtd5b0kv8bY0Sfmt2BC
mJGDsE0CVKXJFJcLkdcztC2nBDvQPe+Qp7bXFzhOqzjwXHISD1jzuJQvTGPX
l9tVVE8voLQce8LNMIsG38d0HRfG8SZ35T5Ktxf8esfuv7ubhrfXFEGoogUl
+VNaOviTgOrvsmLITcOkiQ2rPssdWKH+nIs3Iwv+TZemPkmnIKcuZUfy51FM
VYy/VhfgD+Yz5ZwzTuT7L8+rqLxtwxltM/Fdh3Lg8PmhL4dK8vHn3eJpjk4C
QgO79DgYYiDhSHxA8igVq8+8jFIe7ILW2OdXL54LhIH5JF1aUwRIM80dTv5D
wKiLwPJRlVAg5ITroesjtnM5cv9eISCx9e2vmukgmB1+aW5wlIpZrIYWkU/7
4BfdJYHx137w81wiv8seGj6W2quV090J2xwTjW+nBQDPwcQGYKsCvqUbhzaG
EcDxtiZyKCsAYvsrU3xYEbr0K84pVhAQI1bZrjfpC7Uijxmuhtrjg6MaDTTS
3xldtzj1BHvCC+WguEEGKsYkroW9nu+DKaZ80Uxy71greGykp6Nhp9J/8kpC
XXCew+eQzX+k/7KZgByZnxcbrvzVTGwD37jc/aIZgeSe/TI5864DntgeaN53
jQbF9yVHA539IOHllhea1HaofG3Jum5EgxN3xI0a8t6BhGoba1NmLegVutl9
MCRgwCjBfM+wM0RXKsaEqyNKxGZ8WysnwFfomEfnHQdw2dy17uBGxaNx4gUv
o3tA0Wu0+iaXB1wXjwtx1adhi36Tre6ODgjWl90sy+IDpyknKreN0dBT23DC
Ir8FIs+frnMd9IfIHwrDyEv67PG4Ex3rDRBFP5/VFhsC+vuMfIsejsLtRM4w
x14KFM/dMu+64AdzKemGR7RG4deVO1pmIxSYuPHcs5HRDVKrEq8nnhyAPH49
k7mieQgV1jylUWsPNGvBdKnHIXDgZsSztH8EyIsIdeh/ewmfWsbY3nuSnM/7
3D3i4zyc36frOpJqDXLn3/c9sKBhXbCqqX5kO1xnKChbZ3aFe+OmCkmkz0Z1
5TSJXG4Gxds+VznOeoL53l/hf+8R2DIQ9zHlyzfYxHzTnIvMSZByyX8U0nMb
JiyVZ+ir4cqbszqfIRiSl1U1Fkl/DwhZqIwXqQKxoIRfx6reg1gNob9PnwKX
BYJCDfaPga9PVpV/jz9YmRYes5CkQMfDwbSTqmPQ7VHeps7uCmy/Nm5eezID
Hy3lZIaTJkDTd9y+mvIKPuzN5JbZlAEax82/8dMIiFoZeb7XJAjoPuVKBdqM
YJTuiE3d0zm4FDW+NkBvDuW3Jrs3F1LQpzIjbTR0FNz2EGbywi9gONjyZag5
2cNBtuEln2qAJupElK06AY1dRiU0mfTu4oXqGpkKWOMvlue97QGdEudZxL8R
mGsmlMAoXwIXS/TPWIX4AjM3c5hMD4Eu3nxS+u/zYVNUdW+VVhBM5tl2jpH+
bsx6Vvfo6VzISJs4dbcvEtIOOzDT9xIolGqzacgiF5ZSOG92ZcfBO0uFGkHt
Eci+HRqZYTuHlkEobRblDwZc/9r/c6Phwb+H+HKPtSNhOX1mJdMFjlzjYL8d
1Qo7TDRE91WQfu+fl2r71B+WYm5q3lluBYb0jrku0sNWz34Qn6r0giGTHdZn
7al40qhz54XaHpyX6mqLSHEHP2FHzQcPaei/e78T83I7xgn/1mUs84bjuV6p
o1tLYFSe5aQTed8B569W81wIhOMpcysyu/JA+Zb4U3vy/nhjHb8c1veDHM/A
jWxPn+PkVI/GznUCf+i7jH2z9ALlVeZIbto8tj3zUL90tx9NVgxy/eK84GuO
FtfnJSpSsg6nB7zqQn/Bu21mZP7pTkr65fvTsH9+XO1zXxvSD1pekA0PBOZz
NwxjOBxQ+l9lxJV/BAap+qReyw6Fu6fiXY7WZ6D4O5ckq3kCI1gCP1kvBYH5
wU1KV7mqMf6j0pO7ZE5VV/bWcykGQKGO1qPymA6sVBO491yZhonDRy8e3OUH
g7Y1fdT1eXwV/PbGxq39mFAb0n1U1g/6OXOFzi9TcZdyTJ3csy5035+91dY+
ABL9uxh3kf5PedpqI7vchg/KJEeU64Lh/vDELOMEDZ/HfOCQeN+CTzd7ZnbW
RYDyPNcm9eEy0vf8MzuzCLw9fjhuz/kYgDtmLI1KjXiP7Zb5MjeBfIca9zS8
jwLOLwnLMyFdyINt9P5UKsped+eXLQuH4k+TaXv1h3HLmTNc20bnME32c9r0
/RD4dPWG+LctE1hneeBw6uIM8s1uL2UrCwS6qevhlTlUfGyfIby1tBv1pFSU
0tYCwMVCuNLIlIat8d3P3fLbUUxnPEn6XxCY2UVPqpM9Zm7IW9SX2oLX4587
tvOEAWvrLGP7UZLzdWZHqVKNqPbr4zeKUBREXLppnEl6nwXHJakUjXrcoetm
VKD9EUJPdedd02tFAbVj92XKaagfy6k7PZkIBwdzuXZf6cOwgWSTo8eo+ESu
dPu8wWfw/bA3lCd+FMsG47M3JlHQ0PsF6xFaLCx5rMvYh04id1zRraGQaXxi
17ZhpOwD8KRy/aS1zKDNtxFhE+EJVFKw06DtioBI5pJnMyRX7xnP2iZUNYJ2
jF/5PX+EQOZMwSu1LBqKtFocM1xvRc+KH3aTziSPKdOeSf7/f+y7HzDHZDSi
LeX0uvvpUDB1arF/okOg7S7VU7L/atHZLSdvM18EBNRt0hkl8+T7evPcdMdX
3J+/YcfF7dHQqy71r8CXwD1y3ttZSH/fdeHVq5ibn6CDJdfrB+mtl694ppnn
fcVIMPFSI1Lgf2lJYi8=
     "]], {}},
  Axes->True,
  AxesLabel->{None, None, None},
  BaseStyle->{FontSize -> 14},
  BoxRatios->{1, 1, 0.4},
  DisplayFunction->Identity,
  FaceGridsStyle->Automatic,
  Lighting->"Neutral",
  Method->{"DefaultBoundaryStyle" -> Directive[
      GrayLevel[0.3]], 
    "DefaultGraphicsInteraction" -> {
     "Version" -> 1.2, "TrackMousePosition" -> {True, False}, 
      "Effects" -> {
       "Highlight" -> {"ratio" -> 2}, "HighlightPoint" -> {"ratio" -> 2}, 
        "Droplines" -> {
         "freeformCursorMode" -> True, 
          "placement" -> {"x" -> "All", "y" -> "None"}}}}, "RotationControl" -> 
    "Globe"},
  PlotRange->{Full, Full, All},
  PlotRangePadding->{{
     Scaled[0.02], 
     Scaled[0.02]}, {
     Scaled[0.02], 
     Scaled[0.02]}, {
     Scaled[0.02], 
     Scaled[0.02]}},
  Ticks->{Automatic, Automatic, Automatic}]], "Output",
 CellChangeTimes->{3.745642296946167*^9, 3.7456423433248816`*^9, 
  3.745642454985157*^9, 3.7463286861337347`*^9, 3.746329924975077*^9, 
  3.746330480837901*^9, 3.7734542698522825`*^9, 3.791104124818959*^9, 
  3.791104235136753*^9, 3.79110432206945*^9},
 CellLabel->"Out[41]=",ExpressionUUID->"0d62e4c0-f622-4116-83bc-af7b7a19f00b"]
}, Open  ]],

Cell[BoxData[
 RowBox[{
  RowBox[{"h2", "[", 
   RowBox[{"i_", ",", "j_"}], "]"}], ":=", 
  RowBox[{"If", "[", 
   RowBox[{
    RowBox[{
     RowBox[{
      RowBox[{
       RowBox[{"(", 
        RowBox[{"i", "-", "1"}], ")"}], "*", "m"}], "+", "j"}], "\[Equal]", 
     "c"}], ",", "0", ",", 
    RowBox[{"If", "[", 
     RowBox[{
      RowBox[{
       RowBox[{
        RowBox[{
         RowBox[{"(", 
          RowBox[{"i", "-", "1"}], ")"}], "*", "m"}], "+", "j"}], "<", "c"}], 
      ",", 
      RowBox[{"sdequ", "[", 
       RowBox[{"[", 
        RowBox[{
         RowBox[{
          RowBox[{"(", 
           RowBox[{"i", "-", "1"}], ")"}], "*", "m"}], "+", "j"}], "]"}], 
       "]"}], ",", 
      RowBox[{"sdequ", "[", 
       RowBox[{"[", 
        RowBox[{
         RowBox[{
          RowBox[{"(", 
           RowBox[{"i", "-", "1"}], ")"}], "*", "m"}], "+", "j", "-", "1"}], 
        "]"}], "]"}]}], "]"}]}], "]"}]}]], "Input",
 CellChangeTimes->{{3.745642374321083*^9, 3.7456423777166424`*^9}, {
  3.7463288095439477`*^9, 3.74632882136937*^9}, {3.791104130114654*^9, 
  3.791104134738566*^9}},
 CellLabel->"In[42]:=",ExpressionUUID->"86efaea4-4cb7-4ba1-a6ba-c5c09b3465b0"],

Cell[CellGroupData[{

Cell[BoxData[
 RowBox[{"Msdequ", "=", 
  RowBox[{"Array", "[", 
   RowBox[{"h2", ",", 
    RowBox[{"{", 
     RowBox[{"l", ",", "m"}], "}"}]}], "]"}]}]], "Input",
 CellChangeTimes->{
  3.7456423936118927`*^9, {3.7456424356736565`*^9, 3.7456424360720153`*^9}, {
   3.7911041377065535`*^9, 3.7911041386751432`*^9}},
 CellLabel->"In[43]:=",ExpressionUUID->"f2b05e9e-1560-41e4-a65b-953056c4fccf"],

Cell[BoxData[
 RowBox[{"{", 
  RowBox[{
   RowBox[{"{", 
    RowBox[{
    "1177.0710437496825`", ",", "1179.1357716733257`", ",", 
     "1183.2413461738731`", ",", "1189.2580721915954`", ",", 
     "1196.8254742920171`", ",", "1205.2823524884575`", ",", 
     "1213.7645681289455`", ",", "1221.4485247223733`", ",", 
     "1227.7696260839327`", ",", "1232.5047847164776`", ",", 
     "1235.7284715433157`", ",", "1237.7064583453055`", ",", 
     "1238.7827194963406`", ",", "1239.2872997953432`", ",", 
     "1239.4721149788088`"}], "}"}], ",", 
   RowBox[{"{", 
    RowBox[{
    "1174.9142111873448`", ",", "1176.9502646754534`", ",", 
     "1181.0624854749612`", ",", "1187.2253193557067`", ",", 
     "1195.1554653593573`", ",", "1204.153361339481`", ",", 
     "1213.2026588607164`", ",", "1221.3373621969968`", ",", 
     "1227.9360779106694`", ",", "1232.7941376644878`", ",", 
     "1236.0369462093763`", ",", "1237.9811332693046`", ",", 
     "1239.0079557826266`", ",", "1239.4701348632627`", ",", 
     "1239.6313615605256`"}], "}"}], ",", 
   RowBox[{"{", 
    RowBox[{
    "1170.300592708023`", ",", "1172.1766506270458`", ",", 
     "1176.1238431546753`", ",", "1182.4090369913824`", ",", 
     "1191.0366096582209`", ",", "1201.2807450813725`", ",", 
     "1211.686819664286`", ",", "1220.8918298063104`", ",", 
     "1228.140272536351`", ",", "1233.2892008295055`", ",", 
     "1236.592118087172`", ",", "1238.4818119022589`", ",", 
     "1239.4192822416398`", ",", "1239.8034350667601`", ",", 
     "1239.921077018019`"}], "}"}], ",", 
   RowBox[{"{", 
    RowBox[{
    "1162.8105360847155`", ",", "1164.1313046131952`", ",", 
     "1167.2284493701056`", ",", "1173.0231562442327`", ",", 
     "1182.4752409419336`", ",", "1195.168642435138`", ",", 
     "1208.3611521330017`", ",", "1219.680122902633`", ",", 
     "1228.1535769242696`", ",", "1233.8439416924564`", ",", 
     "1237.2838756987157`", ",", "1239.120264098219`", ",", 
     "1239.9455079035433`", ",", "1240.2286401039025`", ",", 
     "1240.2895014199319`"}], "}"}], ",", 
   RowBox[{"{", 
    RowBox[{
    "1152.3530683432011`", ",", "1152.218617422054`", ",", 
     "1152.5836626416233`", ",", "1155.4430611442733`", ",", 
     "1164.7114510945228`", ",", "1182.6916402043207`", ",", 
     "1201.8123251019454`", ",", "1217.1537080906992`", ",", 
     "1227.7303649703717`", ",", "1234.2975046814172`", ",", 
     "1237.9798856912225`", ",", "1239.7853243364145`", ",", 
     "1240.4960679680264`", ",", "1240.67186066397`", ",", 
     "1240.671965361904`"}], "}"}], ",", 
   RowBox[{"{", 
    RowBox[{
    "1139.9819157646011`", ",", "1136.84985383062`", ",", 
     "1130.3561588819728`", ",", "1122.3767874644568`", ",", 
     "1124.1318639576791`", ",", "1157.3949279055303`", ",", 
     "1190.28545194956`", ",", "1212.9948601027256`", ",", 
     "1226.7850336260742`", ",", "1234.547256472269`", ",", 
     "1238.558952125512`", ",", "1240.363221071813`", ",", 
     "1240.976505088207`", ",", "1241.0569170559645`", ",", 
     "1241.0027336189755`"}], "}"}], ",", 
   RowBox[{"{", 
    RowBox[{
    "1128.8547771088513`", ",", "1121.2727221039534`", ",", 
     "1101.70189786973`", ",", "1060.8142018997576`", ",", 
     "1004.9582217330367`", ",", "1107.5233395319601`", ",", 
     "1173.660065315399`", ",", "1208.006585713362`", ",", 
     "1225.643286944307`", ",", "1234.6139792719698`", ",", 
     "1238.9370467581996`", ",", "1240.7561291734255`", ",", 
     "1241.3038029933716`", ",", "1241.3180073219423`", ",", 
     "1241.2260722630872`"}], "}"}], ",", 
   RowBox[{"{", 
    RowBox[{
    "1124.0300912432592`", ",", "1113.3752858156117`", ",", 
     "1080.847342932886`", ",", "972.8823612782672`", ",", "0", ",", 
     "1033.9753709433244`", ",", "1160.6815617791756`", ",", 
     "1205.2230242863243`", ",", "1225.0849503612208`", ",", 
     "1234.6156231137015`", ",", "1239.0691781163694`", ",", 
     "1240.895848997805`", ",", "1241.420010878054`", ",", 
     "1241.4103661317451`", ",", "1241.3048603161183`"}], "}"}], ",", 
   RowBox[{"{", 
    RowBox[{
    "1128.8547771088508`", ",", "1121.2727221039527`", ",", 
     "1101.7018978697297`", ",", "1060.814201899757`", ",", 
     "1004.958221733036`", ",", "1107.5233395319594`", ",", 
     "1173.6600653153982`", ",", "1208.006585713362`", ",", 
     "1225.6432869443065`", ",", "1234.6139792719696`", ",", 
     "1238.9370467581991`", ",", "1240.7561291734253`", ",", 
     "1241.3038029933712`", ",", "1241.3180073219426`", ",", 
     "1241.2260722630867`"}], "}"}], ",", 
   RowBox[{"{", 
    RowBox[{
    "1139.9819157646002`", ",", "1136.8498538306192`", ",", 
     "1130.3561588819716`", ",", "1122.3767874644561`", ",", 
     "1124.1318639576782`", ",", "1157.3949279055296`", ",", 
     "1190.2854519495595`", ",", "1212.9948601027256`", ",", 
     "1226.7850336260742`", ",", "1234.547256472269`", ",", 
     "1238.5589521255124`", ",", "1240.3632210718133`", ",", 
     "1240.9765050882067`", ",", "1241.0569170559645`", ",", 
     "1241.0027336189753`"}], "}"}], ",", 
   RowBox[{"{", 
    RowBox[{
    "1152.3530683431998`", ",", "1152.2186174220528`", ",", 
     "1152.583662641622`", ",", "1155.4430611442722`", ",", 
     "1164.7114510945219`", ",", "1182.6916402043196`", ",", 
     "1201.8123251019451`", ",", "1217.153708090699`", ",", 
     "1227.7303649703717`", ",", "1234.2975046814172`", ",", 
     "1237.9798856912225`", ",", "1239.7853243364145`", ",", 
     "1240.4960679680264`", ",", "1240.6718606639702`", ",", 
     "1240.671965361904`"}], "}"}], ",", 
   RowBox[{"{", 
    RowBox[{
    "1162.8105360847142`", ",", "1164.1313046131938`", ",", 
     "1167.228449370105`", ",", "1173.0231562442318`", ",", 
     "1182.4752409419332`", ",", "1195.1686424351374`", ",", 
     "1208.361152133001`", ",", "1219.680122902633`", ",", 
     "1228.1535769242691`", ",", "1233.8439416924566`", ",", 
     "1237.283875698716`", ",", "1239.1202640982187`", ",", 
     "1239.945507903543`", ",", "1240.2286401039023`", ",", 
     "1240.2895014199314`"}], "}"}], ",", 
   RowBox[{"{", 
    RowBox[{
    "1170.3005927080224`", ",", "1172.176650627045`", ",", 
     "1176.123843154675`", ",", "1182.4090369913818`", ",", 
     "1191.0366096582204`", ",", "1201.2807450813718`", ",", 
     "1211.6868196642852`", ",", "1220.8918298063106`", ",", 
     "1228.1402725363507`", ",", "1233.289200829505`", ",", 
     "1236.592118087172`", ",", "1238.4818119022584`", ",", 
     "1239.4192822416396`", ",", "1239.8034350667597`", ",", 
     "1239.9210770180187`"}], "}"}], ",", 
   RowBox[{"{", 
    RowBox[{
    "1174.914211187344`", ",", "1176.9502646754522`", ",", 
     "1181.0624854749603`", ",", "1187.225319355706`", ",", 
     "1195.1554653593569`", ",", "1204.1533613394806`", ",", 
     "1213.202658860716`", ",", "1221.3373621969963`", ",", 
     "1227.9360779106692`", ",", "1232.7941376644872`", ",", 
     "1236.0369462093765`", ",", "1237.981133269305`", ",", 
     "1239.0079557826268`", ",", "1239.4701348632625`", ",", 
     "1239.6313615605256`"}], "}"}], ",", 
   RowBox[{"{", 
    RowBox[{
    "1177.0710437496818`", ",", "1179.135771673325`", ",", 
     "1183.2413461738724`", ",", "1189.258072191595`", ",", 
     "1196.8254742920167`", ",", "1205.282352488457`", ",", 
     "1213.764568128945`", ",", "1221.448524722373`", ",", 
     "1227.769626083933`", ",", "1232.5047847164776`", ",", 
     "1235.7284715433157`", ",", "1237.7064583453052`", ",", 
     "1238.78271949634`", ",", "1239.2872997953432`", ",", 
     "1239.4721149788086`"}], "}"}]}], "}"}]], "Output",
 CellChangeTimes->{3.745642394542629*^9, 3.7456424368671894`*^9, 
  3.746328828211438*^9, 3.7463299597062283`*^9, 3.74633055176213*^9, 
  3.7734542729921675`*^9, 3.7911041394248924`*^9, 3.791104238448515*^9, 
  3.7911043252874484`*^9},
 CellLabel->"Out[43]=",ExpressionUUID->"bec82c95-8772-47a7-9eef-daf77d9fac2a"]
}, Open  ]],

Cell[CellGroupData[{

Cell[BoxData[
 RowBox[{"MatrixForm", "[", "Msdequ", "]"}]], "Input",
 CellChangeTimes->{{3.7456424412532024`*^9, 3.7456424421329155`*^9}, {
  3.7911041439082146`*^9, 3.7911041442675037`*^9}},
 CellLabel->"In[44]:=",ExpressionUUID->"33154ec6-661a-4b0f-ac6f-3c78c2a4a62a"],

Cell[BoxData[
 TagBox[
  RowBox[{"(", "\[NoBreak]", GridBox[{
     {"1177.0710437496825`", "1179.1357716733257`", "1183.2413461738731`", 
      "1189.2580721915954`", "1196.8254742920171`", "1205.2823524884575`", 
      "1213.7645681289455`", "1221.4485247223733`", "1227.7696260839327`", 
      "1232.5047847164776`", "1235.7284715433157`", "1237.7064583453055`", 
      "1238.7827194963406`", "1239.2872997953432`", "1239.4721149788088`"},
     {"1174.9142111873448`", "1176.9502646754534`", "1181.0624854749612`", 
      "1187.2253193557067`", "1195.1554653593573`", "1204.153361339481`", 
      "1213.2026588607164`", "1221.3373621969968`", "1227.9360779106694`", 
      "1232.7941376644878`", "1236.0369462093763`", "1237.9811332693046`", 
      "1239.0079557826266`", "1239.4701348632627`", "1239.6313615605256`"},
     {"1170.300592708023`", "1172.1766506270458`", "1176.1238431546753`", 
      "1182.4090369913824`", "1191.0366096582209`", "1201.2807450813725`", 
      "1211.686819664286`", "1220.8918298063104`", "1228.140272536351`", 
      "1233.2892008295055`", "1236.592118087172`", "1238.4818119022589`", 
      "1239.4192822416398`", "1239.8034350667601`", "1239.921077018019`"},
     {"1162.8105360847155`", "1164.1313046131952`", "1167.2284493701056`", 
      "1173.0231562442327`", "1182.4752409419336`", "1195.168642435138`", 
      "1208.3611521330017`", "1219.680122902633`", "1228.1535769242696`", 
      "1233.8439416924564`", "1237.2838756987157`", "1239.120264098219`", 
      "1239.9455079035433`", "1240.2286401039025`", "1240.2895014199319`"},
     {"1152.3530683432011`", "1152.218617422054`", "1152.5836626416233`", 
      "1155.4430611442733`", "1164.7114510945228`", "1182.6916402043207`", 
      "1201.8123251019454`", "1217.1537080906992`", "1227.7303649703717`", 
      "1234.2975046814172`", "1237.9798856912225`", "1239.7853243364145`", 
      "1240.4960679680264`", "1240.67186066397`", "1240.671965361904`"},
     {"1139.9819157646011`", "1136.84985383062`", "1130.3561588819728`", 
      "1122.3767874644568`", "1124.1318639576791`", "1157.3949279055303`", 
      "1190.28545194956`", "1212.9948601027256`", "1226.7850336260742`", 
      "1234.547256472269`", "1238.558952125512`", "1240.363221071813`", 
      "1240.976505088207`", "1241.0569170559645`", "1241.0027336189755`"},
     {"1128.8547771088513`", "1121.2727221039534`", "1101.70189786973`", 
      "1060.8142018997576`", "1004.9582217330367`", "1107.5233395319601`", 
      "1173.660065315399`", "1208.006585713362`", "1225.643286944307`", 
      "1234.6139792719698`", "1238.9370467581996`", "1240.7561291734255`", 
      "1241.3038029933716`", "1241.3180073219423`", "1241.2260722630872`"},
     {"1124.0300912432592`", "1113.3752858156117`", "1080.847342932886`", 
      "972.8823612782672`", "0", "1033.9753709433244`", "1160.6815617791756`",
       "1205.2230242863243`", "1225.0849503612208`", "1234.6156231137015`", 
      "1239.0691781163694`", "1240.895848997805`", "1241.420010878054`", 
      "1241.4103661317451`", "1241.3048603161183`"},
     {"1128.8547771088508`", "1121.2727221039527`", "1101.7018978697297`", 
      "1060.814201899757`", "1004.958221733036`", "1107.5233395319594`", 
      "1173.6600653153982`", "1208.006585713362`", "1225.6432869443065`", 
      "1234.6139792719696`", "1238.9370467581991`", "1240.7561291734253`", 
      "1241.3038029933712`", "1241.3180073219426`", "1241.2260722630867`"},
     {"1139.9819157646002`", "1136.8498538306192`", "1130.3561588819716`", 
      "1122.3767874644561`", "1124.1318639576782`", "1157.3949279055296`", 
      "1190.2854519495595`", "1212.9948601027256`", "1226.7850336260742`", 
      "1234.547256472269`", "1238.5589521255124`", "1240.3632210718133`", 
      "1240.9765050882067`", "1241.0569170559645`", "1241.0027336189753`"},
     {"1152.3530683431998`", "1152.2186174220528`", "1152.583662641622`", 
      "1155.4430611442722`", "1164.7114510945219`", "1182.6916402043196`", 
      "1201.8123251019451`", "1217.153708090699`", "1227.7303649703717`", 
      "1234.2975046814172`", "1237.9798856912225`", "1239.7853243364145`", 
      "1240.4960679680264`", "1240.6718606639702`", "1240.671965361904`"},
     {"1162.8105360847142`", "1164.1313046131938`", "1167.228449370105`", 
      "1173.0231562442318`", "1182.4752409419332`", "1195.1686424351374`", 
      "1208.361152133001`", "1219.680122902633`", "1228.1535769242691`", 
      "1233.8439416924566`", "1237.283875698716`", "1239.1202640982187`", 
      "1239.945507903543`", "1240.2286401039023`", "1240.2895014199314`"},
     {"1170.3005927080224`", "1172.176650627045`", "1176.123843154675`", 
      "1182.4090369913818`", "1191.0366096582204`", "1201.2807450813718`", 
      "1211.6868196642852`", "1220.8918298063106`", "1228.1402725363507`", 
      "1233.289200829505`", "1236.592118087172`", "1238.4818119022584`", 
      "1239.4192822416396`", "1239.8034350667597`", "1239.9210770180187`"},
     {"1174.914211187344`", "1176.9502646754522`", "1181.0624854749603`", 
      "1187.225319355706`", "1195.1554653593569`", "1204.1533613394806`", 
      "1213.202658860716`", "1221.3373621969963`", "1227.9360779106692`", 
      "1232.7941376644872`", "1236.0369462093765`", "1237.981133269305`", 
      "1239.0079557826268`", "1239.4701348632625`", "1239.6313615605256`"},
     {"1177.0710437496818`", "1179.135771673325`", "1183.2413461738724`", 
      "1189.258072191595`", "1196.8254742920167`", "1205.282352488457`", 
      "1213.764568128945`", "1221.448524722373`", "1227.769626083933`", 
      "1232.5047847164776`", "1235.7284715433157`", "1237.7064583453052`", 
      "1238.78271949634`", "1239.2872997953432`", "1239.4721149788086`"}
    },
    GridBoxAlignment->{"Columns" -> {{Center}}, "Rows" -> {{Baseline}}},
    GridBoxSpacings->{"Columns" -> {
        Offset[0.27999999999999997`], {
         Offset[0.7]}, 
        Offset[0.27999999999999997`]}, "Rows" -> {
        Offset[0.2], {
         Offset[0.4]}, 
        Offset[0.2]}}], "\[NoBreak]", ")"}],
  Function[BoxForm`e$, 
   MatrixForm[BoxForm`e$]]]], "Output",
 CellChangeTimes->{3.7456424091800137`*^9, 3.7456424426149282`*^9, 
  3.7463288370904484`*^9, 3.7463299636115923`*^9, 3.7463305549645023`*^9, 
  3.773454274023176*^9, 3.7911041448924212`*^9, 3.791104240791705*^9, 
  3.7911043277555804`*^9},
 CellLabel->
  "Out[44]//MatrixForm=",ExpressionUUID->"9a89345e-28aa-4802-81e0-\
acdf4a6f80ad"]
}, Open  ]],

Cell[CellGroupData[{

Cell[BoxData[
 RowBox[{"ListPlot3D", "[", 
  RowBox[{"Msdequ", ",", 
   RowBox[{"ColorFunction", "\[Rule]", "\"\<SouthwestColors\>\""}], ",", " ", 
   RowBox[{"BaseStyle", "\[Rule]", 
    RowBox[{"{", 
     RowBox[{"FontSize", "->", "14"}], "}"}]}]}], "]"}]], "Input",
 CellChangeTimes->{{3.745642475845969*^9, 3.7456424762113514`*^9}, 
   3.77345428005306*^9, {3.7911041488914165`*^9, 3.7911041493600616`*^9}},
 CellLabel->"In[45]:=",ExpressionUUID->"fd611ea3-8cd4-485a-8f7a-e66799d3915c"],

Cell[BoxData[
 Graphics3DBox[{GraphicsComplex3DBox[CompressedData["
1:eJy1nGdYU0vXsAMiRjEYQ5AgkRJCEiBgwYooS1DErgioFOn2CohiQewdO3bF
hh2xF6QI9t4Lx3pUUEFsqCgeeMfvcU+Oa0+e93p/fM+fXN7PPmFyZ9bstdae
iV3kaL8YQ4FAcNNIIKgh4P73wZN7fRFwINc3ehn8/j+A45vzT9ZaMILjQsrd
FsfZf5vMcTHlW9eZdRSu5LiU8vXVdl16HOK4jPKJuYZ2dnc5Lqd8/spPb02/
cdyWcqfV4q6XzZf//reC8sXNHsmkjTmupNz5hW+RkRfHVZSPOjm2/E1Pjmso
72Z0c+jtQI47UV7k3nqaXTDHtZSnvnzbVBXKcVfKc4qtYl9QznkWgKLdD9XO
YOxZAOOfuEquRmHPAjjVrulPz3jsWQC7qxudLFqIPQtg8M5ezTbtxZ4F4Oxz
us6GG9izABqUXp11vRx7FoDwSuK4ATzPAghwa7Egh+dZAP/MGtHMxRt7FkCZ
vftdh97YswBOKNwySvthzwK4MHexgzAEexbAgTXC4c95ngWw1XL7jNkDsWch
JDsuv+bWBXsWQklx0YvDvbFnIewckX0jKRx7FsLA26sKtyRiz0KwWi6Y4rAe
exaCcPLWSTZnsWchjB67o0duGfYshGuud9suNcOehbBxydqti5tgz0K4rvBW
ajphz0KQNW7uP9APexZCwxGW4e8GYM9CWFjm139fKPYshPNpGcdahmHPQvgS
cMN1fxj2LIa+z5z/aeeMPYvh88hj8bObYM9iWHlkc9kbD+xZDEfbdzpq4Y89
i6FH9uLtRYnYsxgWtF+buXcv9iyGpPDHN8c+x57F0DncPva4KfYshi2lHb03
8DyTz+UNzcI7Y89iiN/ZK1MRgD2L4b3hDNWkEOxZDL17tXG7EIY9i8F762bb
t+HYsxhqDK8Xp4nAnqXQYmTu/KEG2LMU2j5o//ipAHuWwr57O/cEGGLPUrAz
u3XgrAh7lsKxnC2zHzTDnqWQNsS/3ZmJ2LMUelxS3fI8jz1L4VTQjpgNRtiz
FJaMv/yyxBV7lkJ48/rbm3TBnqUwMVU9uKQf9iyFDQ3EWmUY9iyF+lfbfa+M
wJ6l8Ly03c/9kdizFA6YZ1pkRmLPMkiZ1nfSu+tLf3POswyW25vDoAKOCymv
8f3N4RG7OC6mfP6RZXemzeO4VHf94P615ixZSv/Nvdo0rBy8whx7lkF+vZk9
lGuwZxm0CFh36sdnjisor35Q+NTeGXuWQYazILpJV+xZBsO0n0I9grBnGWya
3uZDXAT2LIPXms8fiqOwZxlc/5bg6x6NPctgkHjtFcNo7FkOC3Izuw7fij3L
YdrKhI4Ws7BnOUzJ6J1zrSX2LAe3xcqcDsuX/P63lPK8wkEvbB05LqP8ZWKf
IoueS+m/ude4SY6vtwZiz3IwyRmcY/wMe5ZDhemNE8tU2LMc7BIqj8bzPMvB
cVzjebnB2LMcdj4+4WMchT3L4W6BnaxVDPYsh9nWR7d2isGeyXhOT55azPNs
C+dV7W5YL8GebeFWfmnX5Bjs2RYqtj3eF/WC8yam/E+fUj1cpofLKRfl+pec
UGDPtvB66sTwl3ewZ8I93P8JVGLPtlDnRnFMAs+zLWy6mnbPJwR7Ju+TMmbA
Sp5nW7j90t8ig+fZFt6VGrXaxvNsCz2Teri0jsGeFTCPOZ8VkMSczwqYzJzP
CmjKnM8KPZ4V8Jw5nxUwhjmfFXrmswK+MuezAmyZ81kBauZ8VsAO5nxWwG3m
fFbAHOZ8JuNhzmclzGeuz0pYzFyflVBVwVqflTCHuT4roXoQa31Wgpy5Pish
j7k+K/Wsz0o967NSz/qshBHM9VkJacz1WQnFzPVZqWd9VkIMc31WQWNmvqGC
lsx8QwU7mPmGCuTMfEMFh5j5hgrWMfMNFXRn5hsqyGLmGyo9+YZKT76h0pNv
qPTkGyo9+YYK/mbmGyo9+YYGejDzZw28Y+bPGljGzJ81cJCZP2ugGzN/1sBc
Zv6sgUnM/FmjJ3/WQBozf9aAPzN/1sA4Zv6sgTJm/qyBXsz8WQNezPxZAwbM
/NkJpjDrQSd4zawHnSCdWQ86QTCzHnQCS2Y96AQ1mfWgEwxn1oNOcJ1ZDzrB
BmY96ARXmfWgk556kHBmPegEC5j1oBOcZdaDTvCZWQ9qwYbZ39BCLLO/oYXj
zP6GFnYw+xtaiGH2N7TgyOxvaEHK7G9owZjZ39CCP7O/oYUfzP6GFt4z+xta
yGL2N7Rwkdnf0EIms7+h1dPfcIVnzH6dK2xk9utcoQmzX+cKm5n9OldYy+zX
ucIEZr/OFeYy+3WuoGH261xhCbNf5wrsfp0rsPt1rtCV2a9zhRfMfp0rsPt1
rpD9R79OCqOHDLkgNLKieRfMzDk2pKg+/dwcb2lr6ndGac7j//m3GCwvLin7
3rwR5fHme+r3iDOhnnBe93FR3X0nK20ov/Pj8OaJhvryajEkrDsmnBFjR3mL
P8bJzxtrnUjcpTDUvU+7P8aPr5fClcuX11VO0fFtz2FbR4HZ71edn8iCx8sK
G9eFA89HdXlnYU3553Mbp663FP9+1flxD2gCvqcsYIOTzFb5RDf+Z18W7fYk
n/fDD5+7Nga6cVYfXyb8eUYKySFdjJIiFf/r96Lv7+r7XvSN/79/X/9X/3yf
+j6Xvu9Fnzd9368+n/99XvHn4X+f5/x40TdP/nN9FX3uUHvliZzpw5chLoDu
XS/EX4jkuDFw15uGzJI/moC5AEq2Z3awH8NxEb3+e+r9+wYLMRfAx5avmu2c
wXEJvT7t6tpzTtswF4DwTsuv+dz9PdmcXr+4c4OTP3MxF8AS74lR1ie597Gk
11cdTlq+/jHmAkgfPXPXrofc++iegzwJuJdQ9ANzAUiHFBQ8q/jN8+zo9V65
htVvufqCcgEMPzfl9Vjtb55sT683OvbuoG87zAXQ98DGuX3a/+bgQK8/MlRR
T9oVcwEcFrqs9u3GrZ9qen1ImN3+J36YC8B/69EOtf25ceqev5w9vurgmP6Y
C6D6wpcfCVzekqx7LuP3KnrflmDMBWB49V1CEnefBd3zmkqjjw/bhWIugP2O
ctOvdP2vos8RrMd4nD7TC883ISRenhOwMATPKyEUlr4KbDEGzx8heLhdcX45
H88TIcTvnuIxYw+eD0KITFSOmXMdf+9CsHIcuWDAZ/y9CyH65eZ773nfrxC8
q2RGhoC/LyFMudTGcFgP/L0IYc1VVaFDIPYvhJr/uIYG8DyT8fzlmFlvIPYp
hJH3l53rFIZ9isHz59mYx42xTzHstVeLb7bBPsXQtWTwgkHdsE8xGCa9dake
hH2K4cy+Q28+LMQ+xSCsVVLx+AT2KYbxtkXbGxZjn2KwyLLdFc7zKYYdI6cl
7O+AfYph7t+1T3/vhX2K4WDA0JJrvPkshuVhnU2Oh2KfYugRvTxDHI59iqFt
yPu3H8OxTykUvi2TfBRgn1IQ9zNtXWGAfUohYf30/ZNqY59SKB3iLu9li31K
YdRAh5IbPbBPKZgYzFO8WIR9SiH4UerMkmvYpxS+fi6SbnHEPqWgPVsdv8kL
+5RCZtOwgTG8dUMKC++tuzgnGPuUgrCtgWWLcOxTCjXv/vNdE4l9SqGy6d5q
XZ1eRfv/fu8nq7+d4fo/nE8Z7Cg4bFGyn+Miyu+POvQ6cSXHJZT7pHwZabTo
N6c+ZeA6bKXJiHzuekvK5/YLjZjQEvuUwZiKQVZTt2GfMpj9OjarvRL7lIHh
/a9eI3k+ZaAc0epZK3/sUwYz75urH4RinzL4YTt1TFgk9imDLfI7s39GYZ8y
+Duosr9bNPYph/zCdmefz8U+5dBeU/g0vCv2KYf3DVtsTL3B5QkSyv/IH5J1
eUhlreFtMnpw11tS7jvxfJE718dL1vX5z3l/9LoxGPuUQ6FRlPvpRtinHPqt
z2w1mRfvcpj9JXiidwD2KYchu8qLI8OwTzl8vw0rH0Rhn3KYVmic5R6Dfcqh
/JPr0zYx2Kct9LmeanVnGPZpC6NG2N19WwP7xHmdhM2pT3y9JeXF2iVL1qVz
1+v6+Zrx39tUt8Y+bcG305ZdQxpin7bgNfzUgjLe/cgW5owK3rua59MWOmYI
ZWU8n7Zg2zg9bWA09mkLhUWwaQ/Ppy1YVl89ksrzqYBc5vxUgAdzfirgHXN+
KvT4VEAFc34qoBNzfiqggDk/FfCQOT8VEMicnwqYyZyfChjMnJ9knMz5qYBk
5vxUwBfm/FRCT+b6qYQtzPVTCXeY66cSvJnrpxKcmOunEmYx108ljGaun0o9
66dSz/qpBAfm+kneh7l+KqGSuX4qYTNz/VTqWT9VcJd5f1eBCfP+roIxzPu7
Cl4z7+8qGMa8v6ugFvP+roIg5v1dBV+Y93eVnvu7Ss/9XaXn/q7Sc39X6bm/
q+An8/6ugTbM/FMDu5j5pwZ8mPmnBqqmsPJPDeQz808N1GTmnxqIZ+afGjBn
5p8aPfmnBuYx80+NnvxTA8uY+acGujPzTw24M/NPJ7Bi1kdOkMCsj5zgPrM+
cgJ3Zn3kBLHM+sgJBjLrIyeQMesjJ4hi1kdO0IFZHznBZGZ95ASrmfWRE9Rg
1kdO0JBZHznBcGZ9pAVfZt9DC0XM/oYW3jH7GFowZvYrtJDC7EtoYRuz/6AF
CbPPoIVhzH6CFnoz+wZaOMTsD2ghgNkHIJ4usup9LdRg1vVayGDW765g/Ed/
ifPpCnX/6COJKP/2R79IQvnGf/eFqE9XWPTv/g/16Qo//93nSdb1yR/9u59D
fbqC97/7NtSnK/zRn6E+XeGPPgz16Qp/9FvydH3ygn/3VZJ1ffLe/+6fgK5P
/kefhPqs8ox2eTrnURT2+dPzy0azXL9Y7POH5xTzjc9LZ2OfFZ41tzTNup2G
fX71lJzMbtotB/ss99w8v8XJujyfnzyDJnt7POD5rPL8sElsn8ybnz89FWOF
pSre/PzhuX3PpkkPeT4rPFeM8uszvC/2+dXzx7jWTc7zfJZ7rvHbO+kmz+cn
z9bOCg8/ns9asMyvS3czP+zTGOQXLSP8IrDPmtAhuOn5DeOxTyOI7LLYavYK
7LMGFFhc73H9CPZpCD9vTFzn8AD7NICRd1JO7eDFey0wmXDvscYF+zSGD+nV
2Vc9sc+akNFrXvGe7tinERhd2LW2dgD2WQM09arfSYOwT0O40NPi0m1evBuA
+9Jp9lYDsc96EPPqk816N+zTFJwMP+951AH7FMHHXs3Cc/pjn3Uh8IJZ3plE
7NMEYtyCmvTfgn3WAdWXpvWbX8E+a0PX9y1jcz5hn/XgdXlgfiVvfppC+r1U
0728+7sIAr9eylLy7u91wWhNcPaIftinCfSM6DTaJgT7rAMn1w2aP5l3P6oN
picbvo/H96NkM2if6LHZ2Rj7NIOkyaWPn4uQz2QJ1P2wyTfOBvuUwNGqOOsJ
3shncn1YOCUxp81E7LM+TI74Z0KfQ8hnshjObQrseP8V8knGuSM+IeGVE/Zp
BmMUG6+YeCOfZJzd7vd2O9YH+5TA3KeNR9kHIZ9knKdM541bMBD7rA+HEyY6
TMf5Ehnn0rEznioisE8LOD9i2C7VZVwfWcDNJtVJXXJRfZTcAL4ZtO108yiu
jxqApN3KENV1VB+R16pn9pVP1NinOQzxC+8QMh37lMLu4HGN71/BPi2g1dAV
4r4q7NMC0quadQzj+WwAg65vqLjfF/tsAAsXZu7ZH4J9mkNiu1cr3/HyeXPI
s6i7aAHO58k4/cZ2CSzE+XyyFdRw8zOJTcE+rSD/8umN5QOwz4bwPDWjcGkl
qtOTLcHi2pegDeNxXWkJ8QeNfR84YG8yWDArbZ1gC/ZmBXnjHU962mJvVvCg
p9u0NFwHkfGsO9HuL0dend4QatcM9Ns8EHuzBLN1TWwe8+pKS+hdtDXUMxp7
k4H0QL/3vXBdmWwDQ71e7W43EnuzgYbPZyy/YYK9WevpI1mz+x7JjfT0kRqB
a7dlg2EG6nuQV8P1bt+GD8I+baDuu7AvV6ywTxs49/T5xCl4nSTjvHElvw6/
j2QNQsPeY3fjvgcZZ39BefOavD5SI7BKKQzzw30PMs6pdd6Ue+O+BxnvjsHv
W0yYjXwm28GyQ+PtJnkhn2AHId9qT+h5APvEz3N/e0u2BUHI2Xqph1D/DWzh
nfWxWVHuyBt5lYZuLwuRI29kPLfUC3zf4XqHjMdjVblVR543O9gasC8lHXvL
s4U8w8+CZtgbGSe4jfyxHHsj40wpNktbyPNmD6arhjwflIu92YO17dX+/dKw
N3t48anN3qRheD20B9mknMiX9dF6mKcA02113k5ejX0qYICNteCvNDQPQQG7
jh7L7zkM+7SHtHF72+bZYZ/2kKyM/+6L5yEZp3hnwNQ+vH6RPbycdPjUGhzX
ZJxPBywuCsL9NzLOW+JWL7/huCbjLFh/y7cRz6cDhI80WHr6B/bpAM/fFNxY
8wn7dIA+tSv9lK+xTwdodHKti8sT7FMJa4tTK0Nfo3UyWQka49le1R3QOglK
sEmcO2Z5OvbpAJ3izuYuUmOfDjB3Q0HcPp5PBxh1raLTWV6/yAFm2hl0ysT3
FzLO+dbrPqdHYJ9KKHp49vMa3H8j41xgNdCwNl4n89Rwd+SE+1ucUP6TrIa2
Vb7Dil1Q/gNqyFjV9dOoFjj/UUPz15nO93D+k6eCrSlhDeaGo/t1sgqWpyds
Gb0C+1SBSaiqyPUG9qmGKPelnRvh+pGMM0r8wtqb51MN7zxkpTt6Y59qONz9
ro8bzn/IOJ8tyM2ICMM+VbAhv8GMYxHYpwrS5TKTqfh+necIX2bXq2XcHft0
hIrSrBPJ/tinIzSZazX9cST26QhFr7essZ6AfWrgpvL+F6tU7FMDHRY87tc0
G/vUgE+QPPcI7r+RcS7bPTzbH+fnZJxeK2uMqMlbPx0h4+iEWp49sU9H8Jnf
XDgX5+fktUtlk+/vcH5Oxrl3a+CdrWHYpwZWJw7Oz8f9tzxnuD04601iOPbp
DB13WrcMHY59OsOcC2vyPSdjn87wLDvO2G459ukEnvc0frf2Y59OUFvmmmRy
E/t0gpxTm5ctw/03Ms6CZl2et+b5dIatwuPXZuF6nIxz+ozHB4159aMzvN3p
Ns0B149knIVHHYYdw/UjefUfIAg9ifd7kHE+H+1ywBbXO3kuUHZgy55Rw7BP
FxBEKTbtTcA+XWDYcWvH7LnYpwukVW8yaIj7G3laqHvzVsn1LOxTCwZrr05v
U4h9aiG1Q2BVGa7HyThzX40+84gX7y7Q4tuMXnG4X0TGmX9uv/MMXn/DBeQr
Zm2ajPsbZJyXTAKm2OL+GxnnqbD0nb1wPU5eY2uU7NHtX+U8NIQmgX1n79mI
8sM8/nPJ7d9uVZ1/bcXLJ71frXPuX4nzIhFUODqvn1vciHe9x54fnd2n4v1p
Ihg4vfDDmUT+390nreNTXRPv09MzHn1/9//6/vo+l97xc/t7qzx/Bj278ZLu
+/1A+3LutvXdT9F+u5BeXzLH8nngOI6LKXc8FFLylnu+Q/f9Vnn2/Oz4JX4f
x2WUB4ybt8iFi3e677fKs+O02FiLLxy3pXzh9rqZg3n7fqs8Pczeeuzi7fut
8txa/7VGyNtfXeWZ08BuQBXte2goL3mSPusib391lWfdTUZ9Snj7fqs8TV+8
rHGJt++3ynPQ5zi7WNpH4jwbQ8qrCe8nBmDPxjCkbO9L3fMyIb3+Xfhaq9Ex
2LMxjB2YeCsuCXs2hlH9/d96p2HPxrC0bNjTqvPYszFYig8Ee3/Ano1BHti+
aw0p9mwM3dtMCw3mnRcwhrWTrg7e1RF7Noaee8c1v9EHezaG/Ieb3EbyzgsY
g5X5FpOOvPMCxmBoMyv6+UDs2Rieza5pFBOGPYsgs+3QJ6s8sGcRnFl30Hli
S+xZBB4NRxR06Io9i2Bcy5cvnCOxZxFMFAW1zJmNPYtg7ZHsU/ePYM8ieKDq
8mxUEfYsgpOic9nzxNizCGzrxKhX8zyLQNHPwGWBD/Ysgk9BZ0WW/tizCMKG
Wf2cFYw9i8C4RGFXNRB7FoH/dJ+HPrzzLyKwLhj/fW049iwBC/tKzSEZ9iyB
M+lfCvo2wJ4lYOfjcHWTDfYsgdKdJofLmmDPEjBsb5kaFog9SyC177eE48ux
ZwkMMje81f8O9iyB6aGvSnbXxp4lYNlMuOIMb92QQGHWzuG+vtizBMZvyjKZ
E4g9S+Dcwi67rodizxJoktK2wd/h2LMEJBdGm16NwJ4lEJQX1qk0Ankm6/fk
5r28br3h6qPfngm/V/7V6K8ydD6R8EXedr2qnqHziYQLexe21z5C5xMJv/O4
6Ov3L+h8IuFNSvx63PJHngkfcGZo8pcjyDPhux54DQqv4riC8oYeH/9OdkGe
CW90c/fCJfjcHOGHUw4VXOyPPBNuvWmTuWE48kz49Ot2CYcjkWfCf/S+/cA7
Cnkm/MjtOVaNo/B8tgTTZJdptw4hz4SLbjq9v3IGeSY8Mt271dmF+ByoJZQ7
f7v2sRs+B2oJFV3nLA+yxOdALUF8cEnnIy/weVtLyBjm0nzmXDyfLWHYaNPs
f8qQZ8KnqPqnVjvi+WwJ3apyJnTgnQO1hLVJpzUbeOdALSFizcNZD3jnQC1h
6/Wck22j8Xwmf/e0j80U3jlQS7h0yu+77npuPsvBObhTjHIans9yiO0emWWw
Gc9nOXTv4RUSocXzWQ6GT1LHdx2MzjUn6zmnT7jLpUn5fRyRZ8KLXqTsVPXG
81kOnRvsjt3yBM9nORz1b+fVDZ9rJnygwcNS3rlmwlunPY69gc81E37jkNhR
hs81E/5FLazohM81E963wiahDz7XTPiMhy1XfsSeSV6vYXkmfCzLM+F/epZS
zjx3T/hLljfCmd4IP8zyRngoyxvhLVneCL/O8kb4Z5Y3wv1Z3gifxvJG6h4T
1jpAeB3WOkD4QNY6QPinP9YBGeUiVrwTvpcV74Qz451wZrwT3pUV74SvY8U7
4ZGseCd8Cyvef/1dVrwTfpEV76ReHM+6fxF+k3X/Inwu6/5FuBHr/kX4Ddb9
i3Bn1v2L8P6s+xfhzPsX4cz7F+HM+xfhR1j3L8KZ9y/Cp7HuX4RXsu5fhB9m
3r/UIGHmY2rIYeZjapAz8zE1FDPzMTVUt2PlY2pYxszH1BDNzMfUMI2Zj6lB
xszH1HryMTVMYOZjaj35mFpPPqbWk4+pYQArH8vTwB5WfUF4Lqu+INydVV8Q
PpZVXxA+gVVfEL6KVV8QfpdVXxDOrC8It2HVF4TbseoLwpn1BeEDWfUF4cz6
gvC+rPqCcDmrvkh2gvmsepnwQax6mfC3rHqZ8FGsepnwEax6mfAUVr1MuDmr
Xia8EateJrwbq14mfDWrXiacWS8TfppVLxPekFUv/+qrseplwp+y6mXQQgWr
/0N4K1b/h/BiVv+HcBWr/0N4d1b/h/C+rP4P4V6s/g/h81n9H8KZ/R/C01j9
H8JzWf0fwt+x+j+EM/s/hItY/R/C/+z/1Pr9WuXZf9SW0C5x3OeqR/m6A77n
X9N9qmaUX1PN9d+7i+MWlA8IXST5TPcFWVE+fXbzEw+5+ZlsQ3nrVxrlkvpc
P9ae8iWT3Ovt5p475DlQfq8y+FgE99whT0155pcfgVfoPlVH3fsft0iJoPur
nSl/sOjayHl0H7sL5Qa3RyYGUT+mv1+N4YtLlaIr3T9pRnn7ss5XAlZz3IJy
2zk9h1bTfX1WlG8seneqJff8RWCju35g32vPTLj+swPlNzvmmyzjPm+ymvJ6
ayOmTOLmQ7Ij5asqL7m0o89ZnCk/X6gyG07387hQ/nLQk+y29DkX18cWwYqz
sW2u0v1gDSjvsBH+SeSebyY3pPzW7jkfb93juDXlR4vijbIMuf65mvKpcdv7
ZXJ5CDhSLg8SKVPp8wtnypNsZgYcos+JXCjX2ly+MpKuz9w4JfBVEjs2gO6z
akj5iJnhHb5y+9IF1pRvCM1fV4v+fpEj5YIhzxZTPwJnymUbsyw86P3XhfKJ
jzRyer9O5p53mEP3zoO8Ndx9M7kR5dFJkrc1uX2Jebq+gazd58DbXN6Vp+sb
uE0Mr6PLr36/D6ln/StPvXm0m3t/Xf07YFjr1JhoFO+kvqjV9OX7bR5cXlqP
8rcHrH522sD1580o/7Nvb0X53MuyjlfEKK4Jdx5YUxl6gftc9pR/71lQndkJ
xTXhM5LPRacOQHFNeHrW0f6ukSiuf9VfG7o9M4xBcU1472+OB+k+Fi6uCQ84
P7JBdTSKa1IXnHEzrHc3nvNgRnndsSZHWvThuAXlXfsYrFdO4bgV5b7DjrlF
+KC4/vX+T5JqbafroQPlD5Oax3cNRHFNuFd1wj3jcBTXhFvci569PwrFNeE3
dkdMToxGcU14mVnE9L7RKK5Jfu6V9ahG/8/cPocGlBu8Nu/yToHimnD3IYHz
N81EcU34Buu1P3s9+s25uCb80pMz7XuEorgmXNX00ZcLESiuCY9+YVChjEJx
Tfjk3T/e6OoLLq7VsDFp47r80Tiu1bDg5epaVhk4rtXQxdxB8fMtjms1fD24
rXECL67V4Hj8fd04Xlyr4dOe9FalOK5Jfrih6dQ9cWdRXBP+V4+1a9qVo7j+
f/zVtqVhKK4J76j6XDM+HMU1yYvqC9ffj6lAcU34P+337q5Dx8/l7XYg+KPv
JKPc+Y/+Epdn2kP5H32/2r+5HCITs+/HfOXi3YK+D7cONHYsHRks1vW7OD5t
R0lIsbw+73pDacC3pXn//95H9cPowiK6Hw/32X7S51ltsvccHtuX88ntTzaG
CWESWT7tV/ygz2V87wxNOE/PSdUEjo/bua5OYEdu/ttRHldzUt5xB24+21Pe
yzb/503uub+ggj6P6BzS4p0prX+NgOO9FU3Eoyw5Xpfy4JdtbvTj9mcK7Cgv
HT7e+ZY19/72lE8TO5cXeXDcgfKi0kNXttM88yvt269emttT85abDzWA47ON
bDKktO9hQjnMF7Q1vsutJ/UpT4192fQat58qT9eHN9898XY97ve+8hSUW7Wd
usKhDcd1ffjopTF1VnLjzNP14YW9UtYm0by3nPbDF/isf9cqmxunIXC8h/G2
MKD76+pQvnhj62/PozhuTnnWngaeJVO5z6Xrb6fPeJ2VJuDWAQXlnQVbzSua
cVzX3xZVdXNZQfM3XX/7pEz5YBTN03T97dJlbiejab/lE+0/l3sef7tvHTdO
A+D4mPFbbz4bw42TH0f/+bee/nOyrv887++Pqr1Dfr8P6PrMxSKvc0tec/Nc
QXnDWn0b1+P2Y4Cuz1zf7sOPDG4fC+j6zBGrW3mfpPsodH3mRe2vQjBd/3V9
5gpNVVZH2hf9Sfuci+qcmj44i/u83L5Zct+UJK0KkaH4/dXvWjW7Yibt4/2O
X8KT4vq8yOLmORe/hGcMOzHupgzFL+HyW/K/Strh+FVDysis6m8yHL9qeOnz
4dVLaxy/athX51tmS2ccv4TbJ/hvaIjjVw2xj2eZqNri+FXDsFGZux1x/JL7
iLrGweVd6Xr1O34Jj93XZtUML46bUJ4jsO68n66H9SkfkHT5mZy7z+bp+jaD
JZnKoVYofgn/CNv69WmN4pfw7KzKpKndUPwSfqtP24NlgSh+yX3tZIOJNoX0
fKUhcDxkyvddqwZwvA7lg5aaX15N933Vp3zjhVkfImifypzyx7ljwr1p3arr
k3xovG/x+oYorgkvF/Wq1aoFiutf/ZYXyUuKO6O4Jtyg9NDb031RXBPe8XNC
/fggFNekHr/eQzLjTCg3zt9x/aufEN/P/xO3P5y7LxM+bp5LzQF0H6Cuv7F9
atWCQ0s5rutvdDZRjdl/gOO6/ob5mPM+w7nftQNdH+O+rOjiEjr/FZT32rUq
sFYzFO+Ez9Xuu7StI4p3wn9UX5lT2RvFO+F5Z5f79u2P4v1XX6W8YbEz/Z1A
7vfELOFxzbh9DaRL/5f7O7efv8pzjCJS0HYs501Eue20qxa5XB5L92tVec6Z
M059fgPnx5zy8Sn+qnLeudEqzxsbu2vd8b41wr3/GZyp+c5xXR/DfWlfdw/e
+bsqz6AVO1PseedDqzyVqRvOPuedv6vybDpr6K2+vPOhVZ4+LyK3RPDOi1V5
1o2rSH9C+z+cB2OweZ6/2WEc9mAMvXL22R9ZjD0Yw/nRN3dtxvshCS8pKbk9
6Bb2YAxnzyeseczlvaDrY/jan+lUwtvfaAzXug45uYp3Ps4Y9g070uQu73yc
Mew2SIxK5/2elTHsDBga94H2bXR9jNPj5gWbjcOfSwQf/5ky8cIa/LlEYJFk
WrN2Af5cIrhZ1OewRSl3va6P0UT41Pcs7zyaCGqcf/osn3ceTQRGginrffB+
V8K7t12xtSet+7hxSuDE43U/+o3F45SQdcY55H46HqcE4tWxM424uixPtw+k
2QH31Ge881wSUKZWNqiH9zMTrhU9qa977qDrY6zWHPE5Og79XcJr7eves/dp
juv6GG0LDOte5J1vMgfR4X5vPGg9q9tXYOD2JSWT+15A18coWZkbNJbW77/j
neT/xe92Ckb5oH3+hGefUHk4nkPnTXh9DHM9XPccudXewBp9I1Bc/zpv8nej
vOZ4nznhp5PbZPJ+h4TwhDtbbsbxzpXYge3uVePf4nMQhKe1f7e2Cz5XQnj+
ldUHdM+RufNK9uAmFw2/NQGdayA8wyhoSHwvfH7BHhLef4I1Rvh7tIfgvmLD
p8tR/BKe3/5ruS8+30H4EcdXH1vzzm3ZQ3YrG+Mz+NwW4SEFm3r35p3bsocl
ysuNE6JR/P56frrda9cRLn/jvi/C50wZGvxJjOKC8NUz5jT7OBh9LsJj7j1s
tjkbxS/h566pVYPweQrC5xUsMTTD5ykIT7j/POE5ns+Em6d2eET7FTR+1ZDg
2q5w6FAcv2owlfvmvknD8auG0Lt10g0KcfySfO+NKKUuPo9AuMvWlUudePGr
hjrTsh/cwfFL3u/DwfYHPPPQ3yV8+hNT69olKH4JX3H/+4RwvF4R/v240+uA
cBS/5L8zW5i+xr8cxS/hVRmra33lnV82hqg+Er8E7jl4nq4ej7xy8aSpC75e
BC8KcrJ2tF1Gr+N43cSWvr188PuIoDh0RFAF79yxCFKb3a8b0wG/vwSiDtRu
WEeG318CrQ/vLpstx3mFBKYGuM5rp8F/VwIpgpff5/B+30ACLkVv9q/i/T6M
BOY/HCcf2AeN51dd3Ll6/Au6P4Hbn28OHwpm/5X2DK17hIc+nO/x9328DpB6
eW7SwjHcvg563tAcko/XNWulQeMk/E3EmpBq3vlNc3jrWHLSG597JbxumPOh
mBDs0xKudVs5JOoIPndpCTXHmq71Xo5/H8kSOryyePGmH/4dJEuwMXQuWbgE
jZ9wo5Yfxja0x54tYdOuI/2SeJ4twT/HeM9q3jk1S/ApO3LKA69jhB8539X9
EO8crhxGpNUtKpuJvxc5iM5fnvLZE/vX83tuvDzWkvKsv7U7sufh70sOq7ve
yE/Ev4tF+Ap1ykje72IRvtK2TrQ/vh8RvmRqt0vxvPOhcrBsrR5XzDuXJ4ee
h8cs8sHn78jf73623GDDMTxOewiTlzRwtUPXk3G1FBxzjCpB3gjXmpYemFyM
3ofwzd3m5azD57IJj528efhVXvyqIbPFnoFnePGrhuRz8wd42eD4VUPbZqcO
bNPi+FXDlAz7MxN55+vVkN59VdtjvN8rUEOG+2dDAxy/xOu3i+Ovl+H1ivDe
cz++1HRG4/m1P+GF8YmJtM6VUK69djjnXhwa56/1+QEsCsbrG+Hx07zGFuJz
W7/ef+VU6w/43Nav/RXZBqcf9sPfrxNkj7x2Zb4/Gj/hWbnRaZPx73X82ucw
/nxPY1xfEL6owmaNIa4vCK+Ud0qLzECf61ffe9HcJVm881NOULff1s4z8O9v
EH6w86S//8L1BeEd2u7btx3XF4Qvs08Slwbh+amFq+cS3Z7h33v5VS9/WK1y
x3Ul4SPe2kfvxXUl4aXW9U+sxnUl4cdjvYoycF1J+C0jx9SPD5EHwv3Sm60N
wR4I/+rRcKqWd45MCzMqzeR2uK4kfE6Yk2URrisJ9346TBWE60rCwxtcqjeY
rudc/mAHiy99zI8fjn+HwR5sep5Z5dkNrXvkv2sbq/xx3xzfp+SQM3RHv03b
lsD/AGSGpuo=
    "], {{
      {RGBColor[0.880722, 0.611041, 0.142051], EdgeForm[None], Specularity[
        GrayLevel[1], 3], 
       StyleBox[GraphicsGroup3DBox[{Polygon3DBox[CompressedData["
1:eJwtmQW4VkUXhb8zMwZgEAoGiCiKCipdgnQrbWAgISAGXSKKqCAhAhIKdoKA
IiVdImlgtxhgd+ev/7tc53kc9+v43Xu/c87stdfep0KvgZ0HhEKhcCn/isS3
skKBfwoH8q8j2WsKN4NPgDvBneAT4c5wZ/hguCZcGz4CbgI3hQ+Ca8C14EPg
unB9+AC4GlwDPhCuDteEj4Vbw23gsnAbuC1cGm4GN4fLwW3hdvBnrBJwEeLH
rGLwMcSPWEXho4hfsErBhxIP5WfrwWfBn7NKwsWIn7AOg4/XdfOZKvCZ8L+s
0+DTifv18/BxxH26Hrgs8XA+fxbcUL8Drg83gG+B18Er4GPgC+Dz82u8EL4A
Pg6+BL4IPho+Hz4PrgxfBV8BHwWfB3eFj4e7w5fAp8JXwH3hSnBf+PL8GfWE
L4PLw5fCF8MfsorApYlV2L8a7g+PZn0NP8ZebdYIeCh7deFR8HC4DjwSHgbX
gofDQ+Bq8GB4AFwTHgYPhqvDQ+CBcCN4HHw9vJvD9QX8KrEe+6PhEezXgIfC
g+BT4H5wH/htls7lwcR3WQk+hKjD+jB8HzwGXgYvhq+Hl8NPwD3h2fAM+Br4
IfheuAc8C56e+bzPgKfC3eE74Nvhy+CZ8DT4OngpvAgeBi+EH4GHw4vgR+GB
8CPw/fn1Ds6vvX7+HHWfvy/42e1jnc3+oPy+9YHnwbMz35Mr8+d+IXwbPBEe
AS/WM4Ivgm+HJ8Pd4KnwpPx56Tz0g6+GH4TvgfvCd8Nz4Cvge+G74D9YFeFK
xD9ZJ8GnEH9XbsMnE79S/sMliP/Ts4ErSxj4PZUJZ8AfKP/hI4jvKbfhw4jv
K7fh4sQvpQvw4cS90gW4JPGdzHpTlPiPzjRchfgrqwJcMT/nypcLlYtwN7gb
3A++B74T/km6AFcg/qYcgE/SuZZ2wKWIPyj34HLEb5VXcBnid8o9+Gg9I+Uq
fCzxR1ZZuDzxZP5WH7i37hN8OdxL9w/uDfdUvnM4E/+9lwuakZx7X8ET4KLw
h/DNcITfh2+CA/wePA7+W2ccnggXZ/9j+Fa4GPwRfCP8l+4ZPB4uwv4H8B3J
uvA1PBOuAH8Dz0r+ft/C9yXn5O/w7ORr+A6ek3xt38MPJOfwn/AkuAS8D34U
Phf+F34wOf//gh9K1ou/4YeTNeJ/8CNwS/gf+DG4qxKYeHuyxn3O/vRk7fsS
npasj1/AO+GZ8AnEHawZcAXiZtZE+BjiLtYs+ETiFtYk+Fjii6yGykN+zx64
Lfwk/Dx8J3wycTdrNlyR+ALrLrgS8SXWPPgUfTZZT3/gZ5+Bb4PLEp/VNcDH
aY9VBv6Uz0yGS8L74anJev0ZPAUuBX8Cb4WnwuWI81nnwRnxcdYlqrnEjawJ
8FHE7azp8PHEbaxpcHniAtbFcNB3T9bKH/n9c5Nrxk/w/cl6+kf0vb+L238H
5+b8XGdmZf77c+GZma+jK9wFbp/r4W15XitHjsxcZ5WPJxKn8Jln4HWZfYLq
70HET1Wf4BOIc/nMy/AueDK8BV4Lt4Inw+Mzn5FJ8C2Z78ED8Lxck6Vdd8O9
4PnwA3BveAH8YObzOB2ekuunNPnhXPek1Qsz36f74blwf50FeD58FfwU/Dh8
JbwEXiBN4n59Br+unGJ/N/xM5jxrAbfInKN14Lq5RsnDVCf+wqoKV8t1Uj6n
Xq4z0szTMudubbgO8WX+xlfwc8R7eV5V+Ru/wfOSa/PP8B/BdVz1/A3WGQVr
hfyVPFhHfs/PrDPhqpm15GzVlswa0whulFmTGsONM/uuJnCTzJrUEm4Jf8Oq
BJ+aWW9awa0ya0B7+NzMmnQufE7m894Bbp/5jHeEO2T2ePJvreHnuJY5/PdJ
xMbBfkD1vUlwrZdPuBHeAW+Ex8E74U3wWHg7vAG+Ad4Gr89ci3WW1mTO6Q/0
vDLn7gHEe4LP3kfsv5k5vz+E34BHw5vh1fC18CZ4FTwK3gg/DQ+GV8FLMmvP
2/CezOfhHfilzHn5FvwiPB5+Ht4KrwrOBeXKzfn52QLfBO+CN8ND4NXwU/BQ
eA28NLOvWAsvg0fCG+CV8Gq4uL4/z/2waF8kjd0UnJs6XyuDa9849p+WPsE3
wWuCc1bfZ0NwfZ/A/trg+ngzvFG6CN8Kb4NPV+5L94J97yR4c/AZ1t/aGlz3
J7P/bLBPnhKt2e/CL/OZ5cF1diz764K9xC1wivaiL0Sfd/mfazJ/hzJ6XtG1
qwfcnf31wf5kPPtHssYWrO1Lgv2G9OnwaM8j73NotAdWPXo8uH+RPp0Q7ZFU
C7YEe4yJ0XXgffjVzPXkPfgV5W+wD5f+F42u79LSIqxeBdfQb/LcUS3bn+ed
auV3+fmXx/80z0HVhU/ghgXX9A+C9UG5sie/t9KMf4J7BOn5i8H5KD9wSLT3
UM19M1hn5DFeD859eYlv85xVDf032C/JN/0d3Duovr8VrFfSgIOjtUX+vVi0
n1HdfyE/D/IY0kM9C+lSiO5TpEuf5XqiuvZ1ro2qd1/BzQt5Tcz1f2fm+vka
vBveAZfXc4mu2y/BO9jfmZ9Vaarq/B54e+Z6+AL8bOYa+KbOT+Y6/Ab8fOa6
+rq0FL4VfhHelll79sKvwb/lGiVf9GuuXar1P8PnFOxDtgfXr7fhz3OdlNa+
H6zb8m+/59orTX6PVatgD7Y3uC7Ip/2U66S83y+5fsqb/Ql3KdiP/RVcc+XB
VgT7zBvhZcH+8wZ4V/68dE96RmuCvMHl0Tomz9NfeViwP+kdrWnySL2iNe1o
eY3omijt7BxdBw9nv0V0nVXN7BJdB4uz3ydaY/UMe8Dr4TLsd4/WKGnbRfBK
uCT7Z0V7jAPk6aJ7OtX58vC1BfvAs6O9h2p18+haX4TPXxGt7fJFl0brYWm4
m7QMLiW/E63JR8hLRtfuEvJN0Vp6JNwsutYfDDeV34UPgtvJg8JFk/2PvMeE
XJ91LcvhDvBN0iv4AniK9BBuHtwLq+ftCN+sZwR3hsdLY+GmwT2veuFmwX2x
eudO8C3SZLgLPEH3Da7I97mxYC/dIrinVn/dGr4OHgW3jfY8xfjO7aO9jepD
J/gJ+DD5cWkcfGjyvdY9H8nPnhPtkQ7ROQn+zEOZfd04nSt9JlhLx8Dt4Bt0
NuBBwff8Sbh0dA+rXvak6J/V72gY7RsP5PcvDu7prtV3DJ6ljNR3DO4ZR8OL
gmcvo3Ldls6PgXcHz3ymwl/kOaVc+zh4tjOX/X1wO3ge/GGuq9LMq6I9g/zw
l8EzqLt1LvKaqLqwILgWS/+XBvd31/OZodHaol5gSLRWyJ8MjtYZ9QVPBveM
17E3KLq+q9cYEF3T5QWGR+ubvMawaB1TH3FNdK1XzzIQfq7gXkY6K73tkVkn
pQP38P9/VC7B98Elo3v//2YA0f5HvcbV0b5IvcAZ0WdYZ/ntXKOk51WivbR6
ihrwtIJ7hFrRfl6euma0Z1av0QC+E07w6fDEQuG/Hu2H4P76XvbeCZ77zYbf
DZ6/zdE1Bc/0boc/Cp7R3QV/n9cd1b6Xg+dsM6J1UnXhTviV4PnYHXmtkX5O
h1+DG8Cz4FeD52kzde+D54rTdI/zuqlauSlZ66Vvkf93ccG9z8LknkHX1Ts5
t5eqfibn5HK4b3IOr4iu6Trnej492G9DfEK1MTk3lsC9knPmqVzDe/H5++GM
1R9+IPpZv5OfjUrRcyT93cuSc3txtC4pfzcTL0yeAT0Kd8v98WOqw8lasww+
T9oKPwR3TZ4lPQi3zPVcut09WUcWsXdpsmYtjIX/hiryRfIAI6L9sM7qyfl5
UC6fn+u86sKx0Zr2OPGC6P5uu74nayu8I3p2N6bg71M61zF9/8vyvJCm9tMz
hndF1w6d/53EstEaqO9WjnVrwd+5Yn5WdW/n8/P7C/Z+paL1UNdbPHoOKY93
fH7+pXkVorVa93Z48gxuK3xi9HxMz24P6xPliM5S9DxNz7dJ9DxtE7FMrm/S
usbRM72NxNbRs8RniPVZj8IbiNckzwfXwXWj55Diq5NniGvhAclzxvVwnejZ
o/brRc8JtT8ieYb4LFw7uhYrTwcmzy71t5TLqmVriNWi512rdG+S+3Dd59HJ
s2bd51HJ81A9u+rRs77VxGuTZ6N6jkOT56Fb4GHJs1Rd41XJs0X9rSHJs0Kd
1f7Js0j93cHJczfdt1Oj56jKqX7JdW4lfElyLdRZuji5Ri6AuyTP75QvHaNn
47p21TV5jG3Ei5L7w/lwG9aKgp9ph+h6rTrYMfndgDSqUXR9lK84JXpmq9wZ
kzyPUN90ZfKcVPdhUPI8VM+3c/I7DOXyadGzYmlCZdacgq/lzGjfIr2tGj1H
fVq5lewVxK2i58+6n32j64K808jkua2uq37yLFJ9Vrvk9xDSzDbJ70ikq22T
36NIJxskzyLVf52dPItUn3VO8jsG1cf2ye9mVPtqJL+TkIdsmQr/zWeln62S
32dIV1snv2uRnp+b/N5CtbVD8vsV1aNOye9XVI8aJc9V1Q+emTy3Ve0+K3lm
qh6qXvKMWH1lneR3Ler1jor2VNK0asnvY+Rp6ybPgtXTnZY835dnqJn8fkU9
bO3kdzPqTzck99jyn2ckz5RVl09PnjXLY1RJfjcgH1I5eaYsv1E1+Z2H6n7j
5Lmw/Eb15HdF6k+bJs/BVV8WJc+Y5GOXJffq8lHLk3t1ea0Vyf25PNia5DmF
POri3G/JFzVJnqGrPq5LnmvIo65OnmXIMz+RPJOSRz0m2isqR55K9mHyq0uT
5xHygeuT5wjyxkuSZ1jyzyWivZ88w9HRHlW5Uyv5nZbmAE8mz7nkjVcmzzvk
/9cmz1/kq29IniWpL2uR/N5LNXps8mxLPVHz5Bm9avr1yTMj9ewNk2frmgk8
nTxbUR+xKnnmIq/eLPkdg2r9/wHzNGoP
           "]], Polygon3DBox[CompressedData["
1:eJwtmXnAVtMaxc/e+8gNGSqiQqUyKw2kNEloQBqQuQEZo6SikpDSQBo0USpp
FJKU0pwoV3FRkjGZMma8hnvXr3X+ON/Za+/3e4e9n2c961mncufubW+NWZad
oD+57ielLBuve3vhmZpoJvyM8A3C84UbCc8W7io8T/hs4QXCNwo/I9xA+Gnh
zsJzhK8TXi08TPhu4X+E+wrfGbJshvApwhOEO2j9ad6fOa2dqLk1mjtX69M1
5kveobUmwpOFrxe+Xbip8OPC3YR7CLcUflH4NuFnhS8UnivcS/hO4fOEZwh3
F+4lfIHwEuGewguF2wjP4/sJ9xY+X/gl4R7CzwtfLfyy8P3CdwmvFl4oPC/4
+50jPE34Fq33ZH901ddaPc1t1lxrrS/W+HaNn9Nac/ZM62dobovmGmt9ksbX
aXyb1hoKzxLuIjxXuKSuqcKT9D8LNP6f1gcK9xd+SrhM7t+/QHiJxofm/v7P
Cb+scdncn/+s8FKNS+taJPyM8Esab9P7VRI+Rvge4UN0PSs8R3ixxgfnPu/Z
wi9qfFDu+JglvEjj/XOf/5PBv6+ursoaH6m5RfoN2/X+xxJvmrtXa98Fj5lb
ofUvgj+b77BYuL5ec5xwNeHlwgfk3o9pwedxlN5vqPA50fF0hq5jtVZVc8s0
d5pwVeHKwkuE9xOeqfHU4PhoqLmfhL/kzDSXNPeIxsM1nq3xHr3/5cKXCU8Q
3id3fowOPo99dT0hPCE4P/6la4rwxOB8KJE7vscE58uBuuYLPy38gsbt9P6v
CPeJ3r8OwiuF74re75a67xHezZz+J2ruYfJJ41kat9frVwj3jT6Perqqs4ea
e1lzpwtXE64ivFR4q15/tMZVNDdAa7mux4QfDc7X97VeXfh44YHCNYgpjQ8j
RvT/H2l8qK5yxJjwgXr9nRqfpvE0vba2riO1XkFzCzVXSuu9NK6r8ZNaq6Pr
aK1X1NwLcI7Wb4Z3NJ6otS26rtD6VZrbR2sH6LpD4zpan6q134U7C3fSa54g
3oR7CtfW+hT2X/g24ZrCjwu3FV4u3Dt6v6sln+/50flyCjHOb9LcfOJD6z00
rhX9/pDiEPI9mA/P1HWSxsdrbpVeE3LH3wPB/NU8OV9uis7PBrpO1Npxmlup
uVrCFYTLCz8v/Jdef53G1wbv36m6jtD4CHJW6wdpvbfGp2s8XWvvJe89Z9Cf
/Nf89cLH6T5euKauclo7nBzX3N/J69cF//9vwtcIXx28P/9Ef/6xuj8m/Jfu
XYWr6T5W+E/duwhX1X1M7jP5XHh69Fn9rfu1wtV1Hyf8s9avEL48+Dz/m/x+
XYLP78/k13cNjoc/kt+/c/D5lcpdX6YH8/Hhxfk21ftfJnxJwbf9hfsKtyZH
9NoWmvtEc62EWwifJ/yx8Npo7tmjucZaW6f/X0bsBfP72oLPFwbXhwP0+vM0
PldzH2l8fPTesYfsdRu95lLhS4V/EG4nfL1wN+FM79USzhduJrhd6xcSg8Jt
hb+mnkXHCjEDd3XV+kjhRzkD9kJ4hPAo9lT4NV1vafxacP3cILxReHVw/Tlf
VyuNW2ruU733BcIXCV8k/JVwWb6zcBs4TuO2Wr9GuJPwH8IXCXcU7ij8o/Cr
ev81cEfw/q6OzuUfhRvmjmFi8/vg2IaT4YbdwVzdQlczjc/S3PvRMb4/3y04
9qnp5P5PwbWeGC3JWQXHLjG/H2cZnAvkGLnyQ3Duwenk6jfBXA/HlWVvg7kP
jivDbw/mPji/NL89uBasL/TIUuE+whdEcz2cADdUEL5E+BJ+Y3TNOlDjz4Nr
WZXo3CGHfo/muAM0/iyY++C0UsI7g7mOPebsjyn2vrOuh7Q2kjl9Xif4Q3gE
nCz8ejR3/665plp7LZq7fxNuQn2L1k5oqNJ6/abo2vhfYk7rb0Vrp0z3c4Q3
RtfCPziT3BoE7vonWJugOU4gtoO1SHtdvYktzR2i9+8g3IfYEy5DLRQeKHyf
8BHCHYUHUMuFywk3jtYiA4UPE35b+CSNA7Gv116l6z6tD9ZcRa1fKtwPrQGn
JecQsXhCkVvk/D1aH5SZC64UHiT8gHAFuEb4XuH7hctTS4Qnwy3UJOFtcK7G
Jchr+FX3W4NrBLWCmCd3jixy4Xpdo7Q+lu8ANws/IjyGmgh3UX+FR8O5cKnw
g8LDhCsncwJcVLHgCnKgtvC+0bkBJ9Ths6O54gZd44I1X83knCV3Di1yGc6A
Sw4ruAROQyuWKrgOzqsvfGA0F8IBDYQPiuaGerr3Cq4h1JKrNTdY+CHhSsLd
hMfC1cI1hC+O1ipoFrT5TVofH6yxawnfiF4I1uCn8npdz2vcLzqfNgoPgC90
bUmuF9TyH3S9SS2HE4I1N9qbPSYW2kXvPXvM2baN3ns+g9zoGP3ZfAdy57Lo
73a37kuCNRPaqV7yWV3DOefmdLh9aeZeAM6H++F8tD7fGS5Ylfm3cAbDNb40
+mx26N5cuCS8Tf3VvTFhqvt9xLLuq/T/r2nuKv3vVuEmGue6358XPYLWX8/c
O8Dx5E6baO5nz4mdS6LPAs6Fe+Eoat0ZybHYSevdtXZ6cuxdLXxL7hindlwV
HfvE+FlwR+bYh2PIrdbR3EOM9hNuER27++jeNPg7892JCXL9vOhYqVKcZ6to
rqqTrG8vj9afdZP7kSui9XLFQq80j871NcIvCM8P7rfKF3qwWXTu/g2Pw9XE
R3TNI9cvjK6F5Bi5fVF07r2jeyPoTfdBuTkIfXhWNDcdWui/RtHcUq7Qc02i
uQpOu0m4fjTXlSn0Z4Norvu37qcJ/1noX74T3+2v4H7lQ3hVeD/dB+fuUSoJ
79J6P+GtupcIe+k3mxXd09DbfFvotfXCNYR/LvQ3/U7J4BpFraLGU+u3ZO6d
0dtlg2sktZLP2Ff4kMyf/ZCuDcKbha8lFoQ3C28TvjWZI9HnZ0dzJxp+X+EP
g7X9POF9hD8QPjl3XBAfX+t6kv+J7jU5Y84ajVxC4x3B2nmC8Hsaf6y5Xlqf
G+0jbNfcSbn3gL3YJnyC8Jy4l+Kz94VPzL3v7P8uXVP5LbpqavxLcP+JZkG7
lNF9WO6cfiLYEyDXyYkpwT09ufIt50it0H1E7hpOLS+v+8PC3+l+MbVL95HC
e6L16lG6PyJ8bbT2RIPidaAB0YL76/5g7px7PLjHJxd3E0fUPt2H5+7ZZ2h9
TuZe/gt4W+PSnFXuHCAX0LB4EXgGeAdwKF7HzdG9Nj0EvcQu6oDGh+g+NLen
MFfrz2X2GnbC8xofrPuQ3J7IU8GeB14JnsjMYE8DrwRNcGZwzUAr/JS8P2ge
+gc0frvg34T2p0emV6anx1thj1oHfyZ7R89L7wsn4BWh+dH+V2bu7UYJnx/8
G36J/n2Ti/3j+7+p9SHBnLspuQelF6XHxkuiZx5T1KdGhT5D31NjqbWc19ii
frLf6DP0L5oL7UWPPrqoZ3gp9GSTCn3A/tKjTyziGy9rdG69jH5G36Fnugdz
CFxCT0jvSc9Cr4imaRhcc9E69Dj0OvQ49K70NPQ2XTP3qvRc6MdOmfUHMUm/
Qb9CrNKT9i/0FHqU/KMfgOPhejgWvTqqyMdHhS8IjrFfC04eVuhZuBp9O6DQ
T3Arv+kajStH/9ZY8OGJ0f4GZ8TZHR19dg8n65W6hX6snLvWUfNe1biSrg3C
K4XXa/xAst7Eg0CPPyZ8duaeCL3zYLK/gKdDv1Aldz+zRniDxlV1vSG8jpqp
cTU4WXi98EaND8/dz78o/IrGR+paJ7xceI3GR8Gxwq8Ir9X4aF2vCq8QXqfx
Mbo2Ca+lZhNb+j5nZj5DzpKelN6UnhjvYlyy/qKnQb+NT449YhD9NSJZX9YO
1udDkvU1PT/90ahkvYYHiN5+RLguZxms10cm68M6wXp/aLIex2Og33koWc+f
HNx/DUvW03ik9E8ThVtl7gHRexOS9Sw9MXpwdHJskvPk/nDhk4VrBPfDjyZz
AR4k+n9ssv5EQ6Al8CTwJuh/8XrwEOiH6XfRk3gieCP0s3jH6KGFhb5C7+Ap
4i3iSXYUXi68KPgMOyVz9DnBNRXu/jXYr6uSufehxtcMrpnUfmoC/mDlzLWC
GoqXRQ2mtqIH5xZ8ip4jRvbGinDnZI9sdsGveGd4bniXeJp4cXhEeHN4mnhH
y3LrVfQj+g5Pbk7Bv+hNPFa8VjzVy5M9VbxVPNcrkjm7cbBmhMvRW8QKMbOt
qAlNgvUXtYJ+nb3nDL4qOL1RsObZWWjOU4NrJFoUTXp6sGbZUWiSesGaBa2C
30A/h6ZD2+GR0j/S3+E/UNPQX/jT1Dr8D2KVmKXXQMPWEj41sz7EQ8ZLRr9f
qf8/IvfeLtbcitz6fkZRf9Dbq3Lr81WZ9Qk5SW6SkzcJrxR+KVi/d03OYXKZ
HL4xud/tFsxRaLfVWl8WnPPdkjkH7oGTbknOcXIdTro52UOaXtRj+g36P/yP
zsIlk/sd+iE0OFocDw9/hv6I/gcPGy8bzxnvHs8Z7xl9wLMB9Bf9w+rMeo09
2LsXwl2SORKuRP+jx+A4uA4Oui1Z/8IVcAa9ORoTPxy/EO2JBsWLRUOiTeFE
uBFO7JHMiXDjm8I9kzkNboNDb0/WJM2De5jdheY5N1jToIXeyK0f0Zvot7eT
tR8a8PVkfYcexYO6M7mfxO+6Qfhg4U3wa7D+vKPQn/Q7cHp34fK592LvGefW
cPQbTTNru+q5vzvvwXutSs5dchitc1juWCMHyUVykLMeFI3hFGJhQDTXPJkc
68Q8+p6Y47sNjY7FT4UbZs4pcmtncm6Sg+TijmSuIcfItY+Tc4ucIrc+Sc4t
cobc+Sw5N8lxcv3z5FzmN/Jb4QRi+Z5oriBm/yM8PDqWySFi9d4it6Yl7z2e
C/0IMfye8MPRsY0n2z5Y4+LVotnQbviR+JNP6PWXZfb08DOmJp8VZ4afQs69
KzwyOhc/TOYScpxcn5HcL95NjOXOwXeER0TnZrnc/uleDocrk/tZPBq8mlnJ
/RoeEf1Yhdy5vZcDNJ6ZrEXQJPRjTyV7RXhA9GtwAPEwJDpeqBHkygPRn0dO
EfsPRucaNZHaSM3Eq0SjoFWoqXhfXyXHOhoLrfVlcq0hB8iFL5JzgxpELaKG
1y74jvrzTbLWRcOih74Wbp1ZA6OF2SP2ih4Z7+NdXQdn7tHo1fDI8cq/19wb
yTWf2o+mwrujBlOLqel41ZuFLwzueX4r6mGtgu+pd48n+2N40PhLu5O1NRoQ
LYgH3yG4x8GbpwcrFeyJ0pt9oNefkrmmUlvpwfYP7j/pzT4q9Ak1hdpCzYRL
BkfX0l2FnoNT4JbjcmtPvjPfnR7yoGBPlt6SZwoXB/cYPGv4Prm3IIaJ5R+T
vyuv4bU/JMc2v4Hf8p1wu8w9Cb3Jt8l7g0ZHv6KZ6hT1FO+UPUa/8gxp77Ok
5FozMLo2z0vmejgff6NP8t6wB+wFGhq/qlL0fvZN/i3sIXvZO3mv6NnpZ3l+
yfMWPHG8cTh5h8ZjC66en9zb4BHit9yT7KfzDAg/HM3Ns0V6ULT4gGS/m2dA
+N9w+ofC46K5vn/yZ/GZ+OU8nyAWiAka61eSay81mF50ZfLzRnpAesFJyb0R
PRL+4iLhcZk9T/y3ycV+88wCv3FmtJdHfPP88YVkPwpPFH/u/mS/mmeM+O39
kp9P8cwQf+HF5N6MHg1/665k/54YIVYWJvt1eKr4OyuSe1V6WHrZxcleIx4p
ftzdyc8beGaH//BSsjeJJ4k/uDS5t6THxA+7L1lLoinx/xck+4d47vhZ9yY/
H+KZJH49Hg3P1nh+hneDn0Muk9OzhZ9P9t94ZoN/d2zu+kINpZYOTvbjeQbN
8wlihFjBr8ELGaT1ozI/E+d5wnPJvR09Hn5XRep3Zo1DfXgm2f+kR6ZXfjnZ
+8CDwIug5n7E74+un2gMvJ9R0dqDmv6x8Pii1i9Jfl6Np4t/uizZO8FTwVtB
Q23lfKO11Vw0YmbPHj9vufBTmT0XvJfZyX4tHjx+3sDk5zs8A+Z5yJxkfxfP
Hv9pSrL2QoPxPAQNtF14dLQ2QrN8IDwmWss8m/y8m2cm+Jf/B9bDJZ8=
           "]], Polygon3DBox[CompressedData["
1:eJwt13W4VVUaB+BzAaUxkL50CpiUQ4mUSogCBqEDF1RikBZEBFRSSoa0wCJU
QiRHSqVUwqCUUkqlDMDHGVH0/ebuP37Pt773rHPOPnuvvfa9pTN6t34sSyqV
miuXyfisqdS5tFSqpBTXb/LiBHZeX1pKsM3sB1ZEvZfdy84an2dV1G6sB8uq
nyi/6ctLWfap199k9dRerA8roD8lJVh71oFdMD7NSqodWEd23ngxa6YOYcNY
Gf1JKcruY/exH41/ZOXUziyD/W58gVVVu7OeLIv+F6nIurKH2Z/G51gl9WH2
CLtk/DOroHZhXdkfxj+x8moG68IuGl9iTdWRbCwrqf9eCrO2rC07Y3yGlVI7
sgfZr8Z/slrqAPY4y6f/Q2qy/mwgy6ufLcVZc9acnTN+haWrzVgz9ovxRVZD
7ccGsDz6V6Uya8faszT9/6Qa68P6sVz636U668v6s9z6/8rNrDfry3LqX5Pa
yTn9F8uvXyANk++NYy6qT8tmnbCpbBaryuZJg+R74zsK61PmtWX/ZjO117G5
Up89lnxvQf18uS05vvhtRfSvSx32qpyMtaZ/Wxon53QQS9e/JY2ScxrnuZj+
uVgLseYlnW30+jusiTqQDWbF9XOkLGvN2iTr6hi7Sm3JWrLjxkfZlWoL1oKd
MJ4c51pfMe4Htp1NivOqryDl2Db2DcupNmGN2UHj5+Oa6CvFXLaDHWG51dtZ
U3bY+FuWS23KmrBDxn+xlup4NpmV038nhVib5HecNj7OrlbvYnex74yzuB4d
1BfYbFbNnD1x/tlDrBPLrt8hP8V7UpnrIJt+ilwyp6pUZl94zwmWX23FWrHv
41qzv/TXSRX2JZsWa0a9IZztjrUT60O9Pj7TcJfxIZZVvZXVZ3uMCzvm0eom
tp11Nic7687ms0WsIVsm97Cn2Sh2rb6AeU+zDWwr6xjnhA1ja9km1p4tkjvZ
a3I2rqV+iTTXP2necFZW/660YEPZiOTcL5VWbDh7llXUvyd3sxFsJKukL+h7
n2EfsI/Zg2y5tGbPsNGssv59eSjWEpvKaumv8d4RbD3bwjrEeWfD2Tq2mbVj
K+V+NoZNYDfG+jGvT+y1bAVrzi5jXeL3svmsDlst7dg4NondrL/cvK7sdbaA
1WP/kfbsuWT9xRrKa15/tpStZi1jLbO+bAlbyZqxVfIAG8smspv0K6QNe5aN
YVX0H0qv2AfZG+x2/UcSD7fZ7E12h36j9GZz0jKfeXfq98lZ/bXJvbXe69vY
6dhbU5nPqp3ZMq9xXOvzqcxn0Gdsb9xL3lcmnpl8Nf+a/aq/SW5gW9hX7IL+
RrmebWUHWRa1PqvH9hofiD1ff4vUZDvZfnZRX0tqJPf+b7HHxDObvWj8uWMZ
G/egvogU9dqHcW3Yz/piEfYRO8yyqQ3YrWxfrBP2iDqDvcwa6K/wmYPZSraO
tWb52CC2gq1l97A18s/Y39g0dkt8vnkZsRezeawuy8P6sXfZKtaCrZPObAqb
wWrrN8ijbCZ7hd0We6n3PsFWsfWsTey5bAhbzTawtmytdIr9kk1n/9B/IuPZ
GraRPar/QLqxWcm+FvtBTp/Xk73FlrDGbKs8xRax5ewBfUXzZrG97Bs2gJVn
M9hudoj1Y1tkKFvIlrH79ZtkIJvLFrK79ZvlcTYv2ZvinJbyec/HumP7Yk9l
pdmUWHfsK9aLVWAz2R52mPVnZdhU9gXbz3qzYmwc28o+Y11ZOTad7WIHWV/2
sYxky5Pr20n/Qlx3VpfVYUeNX4z1odZjddkx45djz1IbJ8+teKbMintdrcNq
syPG02OfUKuzamx/rLvYo9UarDo7EOeN3aEOZkNZ6djrHXPH+H42h1VnMyUH
q5ncH/G8LGveNPVLdoD1Meel2N9ZI9aInTJON2+C+inbxbqbU5JNZjvYXtYz
1oB8qy8oudjS2NPZYf3VkoMtib2fHdJfKdnZ4jh+tj/el/b/P29S78Tez47G
fSp52DI2jB3RF5bc7D2Wwxt6qAvYYtbInEJsFNvItiXXqAgbwzazHSyDFWcT
Yy9ju1k3NkKO6dMlL1vu9SHsoD6fXM4WxfOFndCXkivYSjaIfR2/VQxTb7Oi
se+oW9hO1sULJdgktp3tYT3YE3Igfmta5v8ZC2P/Zj/Eb5X87H02kp2MY5Nr
2Jp4NrEzMUcKJfvz6Nif9VfFNWHr2Ch2Ko5XCrC18Wxnx/Ul4vexFexvnUKU
Ng==
           "]], 
          Polygon3DBox[{{1005, 545, 350, 228, 226, 759}, {1015, 560, 365, 232,
            231, 775}, {1064, 666, 668, 227, 94, 758}}]}],
        Lighting->"Neutral"]}, 
      {GrayLevel[1], EdgeForm[None], 
       StyleBox[
        GraphicsGroup3DBox[{
          Polygon3DBox[{{572, 109, 363}, {978, 245, 1013}, {349, 244, 674}, {
           1179, 558, 1013}, {557, 247, 670}, {252, 125, 253}, {256, 111, 
           257}, {1180, 559, 1014}, {251, 125, 252}, {667, 110, 364}, {1180, 
           671, 1065}, {260, 95, 238}, {1110, 572, 931}, {259, 95, 260}, {788,
            125, 931}, {676, 248, 362}, {980, 254, 974}, {1111, 667, 974}, {
           257, 111, 258}, {774, 95, 1014}, {558, 110, 363}, {559, 111, 
           364}, {255, 111, 256}, {677, 250, 377}, {557, 109, 362}},
           VertexColors->None], 
          Polygon3DBox[{{974, 254, 669, 1111}, {774, 110, 558, 1179}, {1179, 
           349, 95, 774}, {788, 110, 667, 1111}, {931, 125, 377, 1110}, {674, 
           238, 95, 349}, {1110, 377, 250, 976}, {362, 248, 247, 557}, {670, 
           246, 109, 557}, {377, 125, 251, 677}, {362, 109, 249, 676}},
           VertexColors->None], 
          Polygon3DBox[{{976, 249, 109, 572, 1110}, {1065, 258, 111, 559, 
           1180}, {1014, 559, 364, 110, 774}, {1111, 669, 253, 125, 788}, {
           1013, 245, 244, 349, 1179}, {931, 572, 363, 110, 788}, {1014, 95, 
           259, 671, 1180}},
           VertexColors->None], 
          Polygon3DBox[{{1013, 558, 363, 109, 246, 978}, {974, 667, 364, 111, 
           255, 980}},
           VertexColors->None]}],
        Lighting->{{"Ambient", 
           GrayLevel[0.8]}}]}, {}, {}, {}}, {
      {GrayLevel[0], Line3DBox[CompressedData["
1:eJwt0Usug1EYgOHTlqqqakREhJax1AKkFiA1MhJmJlIDYiKsgBWwAhJzxByR
uOvV/RKxAbEAz58YnDzf7P3OOaMLKzPLsRDCqpM0RPN+PIQcj1ngOcfZ5CS/
Oc1fzjORCGGJvdxggVsscocl7rHMQ87xlBXWeCFa5yUbvGKT12zxhg+85SPv
+MR7PrPKF9b4yjrf2OB7tDc/2OIn13SrXOQJZ3nAKe5ygtsc4yaHuc4cK4xx
jj/uX+YXS1GXRZ4xzyP2cEQ3yzy7OcQMB9nFAabZz072MRW9JzuiLpPMsp0Z
tjFNq4QU4///9wdwajRx
        "],
        VertexColors->None], 
       Line3DBox[{668, 261, 226, 228, 679, 981, 231, 232, 242, 235, 977, 241, 
        678, 236, 243, 237, 673, 234, 979, 233, 672, 230, 239, 675, 229, 975, 
        240, 227, 668},
        VertexColors->None], 
       Line3DBox[{976, 250, 677, 251, 252, 253, 669, 254, 980, 255, 256, 257, 
        258, 1065, 671, 259, 260, 238, 674, 244, 245, 978, 246, 670, 247, 248,
         676, 249, 976},
        VertexColors->None]}, 
      {GrayLevel[0.2], 
       Line3DBox[{681, 472, 680, 1066, 887, 682, 1067, 888, 683, 1068, 889, 
        684, 1069, 890, 685, 1070, 891, 686, 1071, 892, 687, 479, 688, 1072, 
        893, 689, 1073, 894, 690, 1074, 895, 691, 1075, 896, 692, 1076, 897, 
        693, 1077, 898, 694},
        VertexColors->None], 
       Line3DBox[{696, 982, 1148, 695, 487, 697, 1078, 899, 698, 1079, 900, 
        699, 1080, 901, 700, 1081, 902, 701, 1082, 903, 702, 983, 1149, 703, 
        494, 704, 1083, 904, 705, 1084, 905, 706, 1085, 906, 707, 1086, 907, 
        708, 1087, 908, 709},
        VertexColors->None], 
       Line3DBox[{711, 984, 1150, 710, 985, 1151, 712, 502, 713, 1088, 909, 
        714, 1089, 910, 715, 1090, 911, 716, 1091, 912, 717, 986, 1152, 718, 
        987, 1153, 719, 509, 720, 1092, 913, 721, 1093, 914, 722, 1094, 915, 
        723, 1095, 916, 724},
        VertexColors->None], 
       Line3DBox[{726, 988, 1154, 725, 989, 1155, 727, 990, 1156, 728, 517, 
        729, 1096, 917, 730, 1097, 918, 731, 1098, 919, 732, 991, 1157, 733, 
        992, 1158, 734, 993, 1159, 735, 524, 736, 1099, 920, 737, 1100, 921, 
        738, 1101, 922, 739},
        VertexColors->None], 
       Line3DBox[{741, 994, 1160, 740, 995, 1161, 742, 996, 1162, 743, 997, 
        1163, 744, 532, 745, 1102, 923, 746, 1103, 924, 747, 998, 1164, 748, 
        999, 1165, 749, 1000, 1166, 750, 1001, 1167, 751, 539, 752, 1104, 925,
         753, 1105, 926, 754},
        VertexColors->None], 
       Line3DBox[{756, 1002, 1168, 755, 1003, 1169, 757, 1004, 1170, 758, 
        1064, 1232, 759, 1005, 1171, 760, 546, 761, 1106, 927, 762, 1006, 
        1172, 763, 1007, 1173, 764, 1008, 1174, 765, 1009, 1175, 766, 1010, 
        1176, 767, 553, 768, 1107, 928, 769},
        VertexColors->None], Line3DBox[{106, 360, 107, 361, 108, 230},
        VertexColors->None], 
       Line3DBox[{771, 1011, 1177, 770, 1012, 1178, 772, 973, 1233, 773, 975},
        VertexColors->None], 
       Line3DBox[{784, 568, 783, 1187, 1021, 782, 1186, 1020, 781, 1185, 1019,
         780, 1184, 1018, 779, 1183, 1017, 778, 1182, 1016, 777, 561, 776, 
        1181, 1015, 775, 981},
        VertexColors->None], 
       Line3DBox[{786, 569, 785, 1108, 929, 787, 1109, 930, 970, 979},
        VertexColors->None], 
       Line3DBox[{120, 373, 119, 372, 118, 371, 117, 370, 116, 369, 115, 368, 
        114, 367, 113, 366, 112, 365, 232},
        VertexColors->None], 
       Line3DBox[{797, 939, 1118, 796, 938, 1117, 795, 937, 1116, 794, 936, 
        1115, 793, 935, 1114, 792, 934, 1113, 791, 575, 790, 933, 1112, 789, 
        932, 1230, 971, 977},
        VertexColors->None], 
       Line3DBox[{799, 1022, 1188, 798, 583, 800, 1119, 940, 801, 1120, 941, 
        972, 1231, 942, 802, 1121, 943, 803, 1122, 944, 804, 1023, 1189, 805, 
        590, 806, 1123, 945, 807, 1124, 946, 808, 1125, 947, 809, 1126, 948, 
        810, 1127, 949, 811},
        VertexColors->None], 
       Line3DBox[{813, 1024, 1190, 812, 1025, 1191, 814, 598, 815, 1128, 950, 
        816, 1129, 951, 817, 1130, 952, 818, 1131, 953, 819, 1026, 1192, 820, 
        1027, 1193, 821, 605, 822, 1132, 954, 823, 1133, 955, 824, 1134, 956, 
        825, 1135, 957, 826},
        VertexColors->None], 
       Line3DBox[{828, 1028, 1194, 827, 1029, 1195, 829, 1030, 1196, 830, 613,
         831, 1136, 958, 832, 1137, 959, 833, 1138, 960, 834, 1031, 1197, 835,
         1032, 1198, 836, 1033, 1199, 837, 620, 838, 1139, 961, 839, 1140, 
        962, 840, 1141, 963, 841},
        VertexColors->None], 
       Line3DBox[{843, 1034, 1200, 842, 1035, 1201, 844, 1036, 1202, 845, 
        1037, 1203, 846, 628, 847, 1142, 964, 848, 1143, 965, 849, 1038, 1204,
         850, 1039, 1205, 851, 1040, 1206, 852, 1041, 1207, 853, 635, 854, 
        1144, 966, 855, 1145, 967, 856},
        VertexColors->None], 
       Line3DBox[{858, 1042, 1208, 857, 1043, 1209, 859, 1044, 1210, 860, 
        1045, 1211, 861, 1046, 1212, 862, 643, 863, 1146, 968, 864, 1047, 
        1213, 865, 1048, 1214, 866, 1049, 1215, 867, 1050, 1216, 868, 1051, 
        1217, 869, 650, 870, 1147, 969, 871},
        VertexColors->None], 
       Line3DBox[{873, 1052, 1218, 872, 1053, 1219, 874, 1054, 1220, 875, 
        1055, 1221, 876, 1056, 1222, 877, 1057, 1223, 878, 658, 879, 1058, 
        1224, 880, 1059, 1225, 881, 1060, 1226, 882, 1061, 1227, 883, 1062, 
        1228, 884, 1063, 1229, 885, 665, 886},
        VertexColors->None]}, 
      {GrayLevel[0.2], 
       Line3DBox[{262, 472, 263, 1148, 486, 290, 1150, 500, 304, 1154, 514, 
        318, 1160, 528, 332, 1168, 542, 346, 1177, 555, 360, 569, 374, 1188, 
        582, 388, 1190, 596, 402, 1194, 610, 416, 1200, 624, 430, 1208, 638, 
        444, 1218, 652, 458},
        VertexColors->None], 
       Line3DBox[{264, 473, 1066, 265, 487, 291, 1151, 501, 305, 1155, 515, 
        319, 1161, 529, 333, 1169, 543, 347, 1178, 556, 361, 570, 1108, 375, 
        583, 389, 1191, 597, 403, 1195, 611, 417, 1201, 625, 431, 1209, 639, 
        445, 1219, 653, 459},
        VertexColors->None], 
       Line3DBox[{266, 474, 1067, 267, 488, 1078, 292, 502, 306, 1156, 516, 
        320, 1162, 530, 334, 1170, 544, 348, 1233, 675},
        VertexColors->None], 
       Line3DBox[{268, 475, 1068, 269, 489, 1079, 293, 503, 1088, 307, 517, 
        321, 1163, 531, 335, 1232, 666, 668},
        VertexColors->None], 
       Line3DBox[{270, 476, 1069, 271, 490, 1080, 294, 504, 1089, 308, 518, 
        1096, 322, 532, 336, 1171, 545, 350, 679},
        VertexColors->None], 
       Line3DBox[{272, 477, 1070, 273, 491, 1081, 295, 505, 1090, 309, 519, 
        1097, 323, 533, 1102, 337, 546, 351, 1181, 560, 365, 573, 1230, 379, 
        587, 1121, 393, 601, 1130, 407, 615, 1137, 421, 629, 1142, 435, 643, 
        449, 1223, 657, 463},
        VertexColors->None], 
       Line3DBox[{274, 478, 1071, 275, 492, 1082, 296, 506, 1091, 310, 520, 
        1098, 324, 534, 1103, 338, 547, 1106, 352, 561, 366, 574, 1112, 380, 
        588, 1122, 394, 602, 1131, 408, 616, 1138, 422, 630, 1143, 436, 644, 
        1146, 450, 658, 464},
        VertexColors->None], 
       Line3DBox[{8, 687, 23, 702, 38, 717, 53, 732, 68, 747, 83, 762, 98, 
        777, 113, 790, 128, 804, 143, 819, 158, 834, 173, 849, 188, 864, 203, 
        879, 218},
        VertexColors->None], 
       Line3DBox[{276, 479, 277, 1149, 493, 297, 1152, 507, 311, 1157, 521, 
        325, 1164, 535, 339, 1172, 548, 353, 1182, 562, 367, 575, 381, 1189, 
        589, 395, 1192, 603, 409, 1197, 617, 423, 1204, 631, 437, 1213, 645, 
        451, 1224, 659, 465},
        VertexColors->None], 
       Line3DBox[{278, 480, 1072, 279, 494, 298, 1153, 508, 312, 1158, 522, 
        326, 1165, 536, 340, 1173, 549, 354, 1183, 563, 368, 576, 1113, 382, 
        590, 396, 1193, 604, 410, 1198, 618, 424, 1205, 632, 438, 1214, 646, 
        452, 1225, 660, 466},
        VertexColors->None], 
       Line3DBox[{280, 481, 1073, 281, 495, 1083, 299, 509, 313, 1159, 523, 
        327, 1166, 537, 341, 1174, 550, 355, 1184, 564, 369, 577, 1114, 383, 
        591, 1123, 397, 605, 411, 1199, 619, 425, 1206, 633, 439, 1215, 647, 
        453, 1226, 661, 467},
        VertexColors->None], 
       Line3DBox[{282, 482, 1074, 283, 496, 1084, 300, 510, 1092, 314, 524, 
        328, 1167, 538, 342, 1175, 551, 356, 1185, 565, 370, 578, 1115, 384, 
        592, 1124, 398, 606, 1132, 412, 620, 426, 1207, 634, 440, 1216, 648, 
        454, 1227, 662, 468},
        VertexColors->None], 
       Line3DBox[{284, 483, 1075, 285, 497, 1085, 301, 511, 1093, 315, 525, 
        1099, 329, 539, 343, 1176, 552, 357, 1186, 566, 371, 579, 1116, 385, 
        593, 1125, 399, 607, 1133, 413, 621, 1139, 427, 635, 441, 1217, 649, 
        455, 1228, 663, 469},
        VertexColors->None], 
       Line3DBox[{286, 484, 1076, 287, 498, 1086, 302, 512, 1094, 316, 526, 
        1100, 330, 540, 1104, 344, 553, 358, 1187, 567, 372, 580, 1117, 386, 
        594, 1126, 400, 608, 1134, 414, 622, 1140, 428, 636, 1144, 442, 650, 
        456, 1229, 664, 470},
        VertexColors->None], 
       Line3DBox[{288, 485, 1077, 289, 499, 1087, 303, 513, 1095, 317, 527, 
        1101, 331, 541, 1105, 345, 554, 1107, 359, 568, 373, 581, 1118, 387, 
        595, 1127, 401, 609, 1135, 415, 623, 1141, 429, 637, 1145, 443, 651, 
        1147, 457, 665, 471},
        VertexColors->None], 
       Line3DBox[{460, 654, 1220, 446, 640, 1210, 432, 626, 1202, 418, 612, 
        1196, 404, 598, 390, 1119, 584, 376, 1109, 571, 672},
        VertexColors->None], 
       Line3DBox[{461, 655, 1221, 447, 641, 1211, 433, 627, 1203, 419, 613, 
        405, 1128, 599, 391, 1120, 585, 673},
        VertexColors->None], 
       Line3DBox[{462, 656, 1222, 448, 642, 1212, 434, 628, 420, 1136, 614, 
        406, 1129, 600, 392, 1231, 586, 378, 678},
        VertexColors->None]}, {}, {}}},
    VertexColors->CompressedData["
1:eJzsvGk01vv7/i1NSmkgkSQpGpBS0nhQVJoMoQiVQiREpUFRVNKgDBESkSIN
NEmmSoUm43VdXObPNYtKIg2633t5P7vX97vX/79+a933g98ja32WZe/O6/wc
5+t1aG91Z28rF2kpKamKQVJSA8nXoCwrG+NPYmy+1/xCNVKMLtWFesURLORm
D/5z5KoYFgqiknUeYkSs0nt3ewALYca3z9RJibHPfv59DWUxYu8NS53eUo0s
97pb5ioiTD/2tWLudRGKrc61b1pUhTmbLzsU1wuwt5f3K2CgCNVD0wZPN6uE
bMGc5y4SHg5HFylc1xTi+OmRN9XTWFipd1YQ2t2K2ZVnSlTNBBg6ftdfvyFc
aA/Y9dR8YAtGujnvNPXlo/nJ/XWx25qxfPfSZy0OjVjN+7Hs+T0eLBKy5A3Y
DHxvFd3xSORCcfj2kuGTeIhqeCna5i3AYT+urG5RLZ5tOWXLzmXAG/uZE6Yv
Qmf8INeCOA467u9Z2HuUgUtSw/Bfq8UIC3xgo/CLjXnhm7LqHBgsHFpy/0uT
GOIJCw8uvM/GtRqX3I3rGXB3+ZU/1pSgdrd0zIcoNjTPzHuXsoo8vyolk2Ik
weeNwoVhyySweKZSV5QvxlMT0RmbmWy84hd11H8R4/aCwX+CosVwVR4mZRzP
gonSoIifG8XI3P7a2MBEjPSIDytXHq5B58bwJ/W7RODYC39uLxMhLfqo4pzS
Kvwedd7YapEQj4U69Vd1RDiv4Swtia+Al9c6qQ5tPpa45EhPMhEiyHTVr4Fj
WLjoETEgbTyD8Ply+8s2CeCT65ywJK8OpWEBURdkW3C5LntC1n4+eBf8iqQs
m3GxOMxIz6QR5TrrfyZn8DAvZoXkQgcD0eJ9d4/6cXHsh7y1xjgeZt/pfNsd
I8Db4dK1HhG1eCdvDrssBn2BMzZ/dBLBrWMxu28vB3NU3V1P7mfw5WBay3Fv
MXqWutll1LLhbRxn88mGwetl6lahf8Vw+mRTphzNhs33EJcHZJ6zLy7t2ELm
ee/H8CLdo2zULdq1Jn85g46/fdN6bSUwW1Ka3HNLgtwsS625LDLPb4pbSzQ4
sI8t+2KfJMGLM6wXwe1ijIy8LB3LsHFCZ5zRztESeDSuW8G+IYaH37R11jUs
nF4UtyV+shibSvVexMwQQ/3tVu4NlRr8MdDZvZ8tRHX1vFnDA0XQNtJXcsiv
xOgh4YMWsPgYpxU+TCOczJlpCI6LrsZiN9VNP30YBDyVvrstUADbOx3Ph3TV
Imvyi+dx2i2w27VS6BrMx/i3Ri0nxjbD/7SyM39aI65c8tlul8rDhDMdfXNl
yXuyO9V4xEwuXk90txUO5qGq59RstwYBsopeX5MzqsWPz1+erUhicC7aQ/5u
pgilkwZr5WhxkOHze5aqK4M7q6eKnj0Sw2+FzOgbCWw8q9whZWLGQH+2wreF
CyVYt/L8q5s72PAt98vbu5TB9ruRHBVvCUIXmP/Wt2Ljw9uhvyoXMvg4xH9k
QqAEGy6vzrd7K0G2x8RqpUNiKGDbrZFTa1FqyYo3eyXBdG+pE8FnxCj3Xzim
oZuDP52yHWOeSGATeS1e+r4YIYsqFvLPceBq/mvbvVMS1Mc8b5vCiHFjI/vC
wntsNHTufqUwSYyyKRY5q6eLISMfXdunWIMtb6+GVywUwjO8UHsL2XOTMuOu
33EV+LR0yLzueTysiS6KW8QSoPEYN/n1Eg6EtQ+fHznVghVBnL33b5HcWK9y
WKWiEUW7Tk78pNGIKQO3R3xJ4WGy6rGc0SN58Dja7FrErsO88SsNa7oYdJ96
7WMwS4hL7dmzvGs56ExWWPwzjEFV6Y/Fj0aKMehyoNqAUjZOH70Y62/F4Ieo
RNpslASl48y1ojawofdA/uRYMjf+kqp1w4IlmBegsStyKtnnM/PGOugxsFLV
ryjMIH9+t4wh51TYOLzjaWKALoM9q6Rnmz2Q4N24H6O3/JLgweiJC1R7RFhZ
t8mv7kwd5vzKG9NLnt+2S9q597sIXWnJE/ZdqMPDp0MV1v2UIMt/Qs/PXhFC
3xff6T5ehwue78tmtUvQtLn8wklVMYbJFxupT65DQqsO69oLCTgvf59+elGM
0fsqIwYyHOh9+GFWNU4M+VHbLg+YKkbx8MCa0qE1WB56xp95zIdlcYy68XEh
CmRWupVzq2HwrPfQR91WdE9KPRH/hY/4QZIViq/rMXFuaMlD50Y0f5l+pvs+
D2/iaiweVjDY0oHR/lF1cFC2nt4sYGCt5Xm72kOItsYYQ11fDuJ03BeFk3xo
DIsYZ0Pyweret8hNrmy4zgraJbWMwTrHD2cueUqw5Po1eeFvFvJ277BVn85A
JU/Ge3m5BCqHumsrW1ngWEqO5ExhMP7+7jsSkQQ8fbnmD+S59KxXt56Q55+m
1Xh3kOdjk91ODLQhc9jIOWZyWgjz55/v7DTm4txQjVX1ShK4bX94tVpJCKMz
0pcPO3Dx9nOQ0rQEMealz0mo1xcgb8PO69ejuLhyZ8nAw10ijFRJrfjcysO7
vl82UZ51iFpg4nxxIsnz7qq8XQv5uPKhwKq9rw733s0YaMCTYG1qyI6S+WJM
ezqhdXNDLT4m+mSodglx5v6cC8x5EfLsvrpM66yE0Q4dMU+DwXLX9ocLHAVo
MTpwuCypDgo/Xnh0djTiScWE6yM/8FCZ5DJgIrlLMR3GMh7eddCp/HVbr4mB
fdeP6PrzQkQ3Pw1dOZEDW6dHh/N3MJC5M+HD+SIxzD6vtEgYzYa+Tn7TAm0G
g6OmLU/Kl2BXeY9q8iMWeDt1Lm1WZjDm8uDUG/Jt6F3yeNmDdBY+by1UblJk
ELy3aFD7pDaEmN4ZmJ/FwkM1wdczSgyuv6jy3ji+DZqdJrbmgWLM3p+2+FMf
H8c1qw8kJnMxK2i2yXKuCKsfPNEKy+RhnUUFQkbXwWsIwYkpQsj7q7w9Xt+M
P0t2PxQer8LwfG/jshYGw6cmD9f9U4lIz3iz79YvIbPlU7edSy2eJKzda1Nb
hYUJvTUTJ5fhZ+NwPYNkIUJnvp8wcWgrTK6dnTT4cg1uN/t+c/aSQKPK//FZ
ci/mFe2J9j/BRsDbeau5ZjwUSu7JH20SYE3C3u6vIznwGnD78MbYJtwIdpDV
+8rDLaPkzu7MVthGnpENcSGf5/k4WY0GBmaLNDwNY8idiPhuOZvHhkLO1i8T
NjNwz5Gddfm7GFP7tEKsWCzcb+u5PnkygysnQkPzukg+6B4eKX+SBf2Xf/RW
jiI/xz926AXjNuzUdo7rOcECy23gWpYcg5C/N8ecW9GG1rVNSvEXWehW0zyT
MYbBglGh7WkGbRi+UGnt0gli3Hv2d4zLPD7UCiwrfLrrkPNH91eTpgjO1y7O
9NZiMPVkcvBvckf1Vy6NXxjLxyLJIEd2MAe+o75rrC8q/o/z/D99PjP1Xppa
DdmjsYv3XncSIy3WxJzvWYu9o0685bXzsH6y3FPd6UI4Lsi/vjaRhQMT5/C0
2ppw4MHAo07SfOQ9DotKc2rF5JGRV03JnC8l7lNSJHPOcX/j60fm7Jnz1zi6
nI1S0cjhw63Jfs4ITpskI8GH9vTlsc9ZuLulo6tKhXChlFGgjUwbFJWyc2v8
WKi7kP4sW5ZBwnitgjrLNgyUjBhksp+F2KK1j/vI8xTBwD1BFm14nMjmS0JY
CNe9W7+UfC7DXN72PSCfywS6zxPoPp+i+6xE93ky3efhdJ896D4PpfssoPv8
J69/n5s1+vf57L/ss5Du83a6z1J0n9/SfZ5L99nrX/Y5g+5zNt1nL7rPB+k+
P6b7PJPu87DI/n2eRPfZgO7zMrrPj+k+H6f77EP32Yju82i6zyvoPn+g+5xK
93nSuv59lp7cv899cv373JfUn88PaT5vpvl8kOazCc1nM5rPD2k+D6P5/Ibm
82maz/wJ/fkcSvP5KM3nwzSfTWg+Z9N8NqL5bEzzuYnm8yWaz5z/4Xy2ovm8
mubzKprPs2k+69J8VqX5HEzzWULz+Uf0f8/nGzSfc2k+B9N8rqS8kUx5w5/y
hgHljXjKG5Nu9vNGHuWNBMobhZQ3oilvfKC8sZDyRhLljbeUN/QpbzhR3phF
eWOCbD9vbKC8YUt5I4XyxnLKG78pbwT9f8wbUpQ3KilvzPkX3rCl/JxE+dmE
8nM55Wclys9SB/v5WepbPz9voPx8hfJzCOXnT5SfGyk/d1F+ZlF+1qf8fJjy
cwDl5wDKzxOX9fPzVsrPfv/Cz5Pc+/nZgPLzm4n9/GxO+VmX8rPc6X5+tqf8
LKT8PKSsn5/VKD+fo/zcTPmZR/nZgPLze8rP5pSft1B+Xkj5eeyufn4+Sfl5
EeXnddQH71EfPE59cCv1wSfUB2dQH7xIfdCX+uBp6oNp1AfdqA/aUx+UX9Dv
g83UB22pD86jPqhJfVCP+uAB6oOXqQ9WZPb7YCr1wY3UB/WoD0ZQH7xGfVCK
+uB96oOV1AeT/8UHB6v1+2AO9cH91AejqA++oD6oQH0wnPpgIPVBDeqDxdQH
66gPXqY+ONK6v9/YRvuNTtpv/Kb9RgntN0ppv+FB+40i2m98of2GjHV/v8Gj
/UY57TcURvf3Gy9ov5FD+42TtN9YSfuNNbTfeED7jWu031Cj/YaQ9hsptN/I
pP1GNu032LTfUKD9Bpb09xsXab/RmNnfb2TQfqOY9huqQf39xlzab2jSfmPK
of5+g0X7jV203xDQfiOS9hvbaL/xO/y/9xuJtK9zo32dzqT+vq6O9nXbaF9X
Rvu6ZNrXBdG+7gXt657Tvm427etaaF+3mvZ1AbSvu0b7uim0rwuhfd062te5
077OiPZ1jxX7+7ottK9Tp31dKO3r/nr093WLaF938f+yr9NN6O/rftK+Tpv2
dULa162mfV3LkP/e132jfZ027ete0L7uf4p7//f5/z7/3+f/7+exVqNuWd8U
46GWlsiV5KOrcxbngzzxqwfTYiN+ijFF5taP0Dgx2H0mlzTusFDfcFwgTTim
Q8a5e4+OGEk28l5mM2pwY63+DP0jJAfHX/4SulkMh3mq30Ne1CAxd3r+jr0i
vPiyZtr7DyKE2fyaI+BU4YLqEfHQ5yK4/TkcPeaHCCFd8TJXdlejV8el/HuY
EJYjFye7bhJBxLq7wk+vEr/mXAiIqSBekRzW9veICMn13ufOZ1diZ6JFa7O6
AN83LuBn3Bcim619ffCnKszZ7W1re1CADz1Jfr9YQvxc6cVaNrMKVyaEhnnt
4eEmL3uA8WcBnGdNXWpQwMae9qtSCTd5WFe7Xm3YMCHKp1zQqFzMRmJzzfWO
/FY4D3+wWUZPgAFPhHssTnLBdbB89pTbCvaM4zZLlgpgzgqYEracC72C2b7K
lY1IUUh7OaaEh5zACnvnXQweXohtOF/QCHfGrnFgMQ9al4dNazjMQKlWba/M
hnpckxrqenA5DxbrA/VtS/nobei1ytCqx3vT639OLOKhRHiqKqGdD3u3SyUh
fnVQdTRMHt7MoLWxcdKvM0IYNIwQV6yswwWx0tBXLAZfvkRpLHsoRNnQL4YH
dGqxecjPVbsSGETYCb4uLxDhyu9JnHnStTimVG/lHcnA/7cwYbpQBKc5gmuN
Thys2+ny+vxe8vNPjZsRc1yMqdojpjcZcvAyTEUq052BYXD12hDCZbsF1omO
IjbKJ8d/+0E8NLYp2/D6VzHOi6/PP1VC7mxHlLIT4UmNjdMX5hOeHGs6duK7
TDbGZl7Lu7qOwd5RLpu6Zkgw5MII94kRbMg6qV9XIPk/vGB+9OwVEnA8Jae8
kiV40eESfkUihuI1TbnENjZuvvQWDDMg3K7/ScvuqRiqOjUvMyewcd1mddap
w2IssYyPmE32cIEk3XTV8xqU5ezYIRMggvLH7G6LahEeniztDSJ7st5WI0pA
eEVWlr1Amdwz461WT1zvVcA8cW6tcAkfGbKZvnPXCjFa0TlyfnsNonK9HszS
YbAx6LiK9XYBfmdd/f73bB2yGle6mmc2wmfdrLGLi3hwrDD8NfEcuafZz89I
i7n42TuzNliHB+36bRp108l9bj6U976HcItU47jtrxl4Lfp+9FufEB8+u+xg
HnBgfb/bTy+YwUjvN3/mzREjeJ1r38VvbPjMT3m2dguDaVimLSskvBzinu9y
gY0ZlW7e5iv/8fR9ntkrCTeHuKw7tJ2NBvOVvD9LGPgo6zXN2iuBfdygJNnX
EsR1rNA+cFqMxxaTpgb/5iA77FjttVwJVpctqHFOE6Pe7PbsHTc52DDMsWJv
mgSvarzLhzSI0XslufXnaA5Uk/XlnSvFsGiQqXx0knzVN5g3cQcLI1KXXTpC
uPFUW2/KbMKNBexojWMlVXin7OIgGyDAOj3dQUkcIQxHPqn+rF6FUWlHlKJb
GHzleOxalSXA03neYWk9HMh2bj8z8nkjXnSaXwgl74uP3Gi7oINk73LMrN9m
cKFb+U4uYTIPpzwfSt/ZIUDwQF7y+9hatOkMtc/MZlDw5dW9V5tFyDe+Ms3Q
koPc8Epxjhf5PGq3qQVeEGOo657lSvFsZGYZZ31dTXy/5NykrEUSOM4O6ZE3
YSNHtEXEM2AwdH5be/c5CbLtuo74arARP/WVxmTiOxek23+X35YgxCnVkk98
PKz8c2Ma8fHte3L4zefroDB8/8YnxMe1vxyJ4JB8kwz8LaN4sg4BZisE4zsl
8J76KXrOaDG6N6eaVZgQT795tJzPJp/PBdezapvEuLjirXvE8Vrcv+mglZlC
vHLTAodQnhiFK24HWf4m78+UTOv9W0XIszl54cQrEXb8kX7Y+KQKiRfYPc2m
fKSaP92jbS6EUWjdFOXaGuzaOCiWpdkEu2tGl2/U8mD8/AZ/hRKDTX8tjw0J
5QLmZ4pclHnQDHkddS5EgGe8A2eGoRYDVyZHjiT+EjKtuD31jghj35gKln9i
42jmvoo3dgzU9903/0a87dTM6h3vlxF/3PHo+bv5DAqNipu+XZJAvGn+YOdu
FoynvVJ7o8lg6qHkY54sCS75PLX/x9MH3Tm5/R9Pf9yYM62N+Hhe3Fnd7ZMl
eNTEufIP3y7Xk6odb8dF7v4ZPKtnYmBTRMKEPQI4Nqy9FnuKC5ZV0elKQzHO
cnUDHA/wka+3dfJ4Vy4ifIvmnpQRo0pmySptOT6uuzpWFz2qw8wk7peZChKE
pi4dsWC0EGvrvofEOHExpq1Hyr9AAp9ehZe/48n9em3zR7qYgyOla49WnBaC
l7SV+8pGhCGllx+mz6xEttfzU7c7muB0N1VZeSAfuvvl+zZuaUW3XuvkdeFc
jIoIFgsn8HBQrdon86gAVfxzHL9fHLwunX1HJoIhuSxnd7ZdhN9uQZ57L7NR
Yrrwzk+Se4cnT5YZDwler3BXPdbBgvLyVVOmTmOQE1W7srVBgou7tdJuZLNw
k7HUzyWfX9u6eQH+im2QnWTj/zCDBdGC4n0KxLducqdU9qq2YW/LvWGiLyJ0
nEg2W8Ll4bhmUebZrXXYYrYr5e9ZIY6si2HsaltQMq3tWeTqGvi47zgZP5cP
h9CoOcqa5HOexuh5Kfzn/vlA99MW9/pGTA0atKhzchVCz6lOmeHwBnrTL9xt
mCDG6w1zZAvn8xE8/L5d7o86RF0MkMSUiZGXsTkkk9yVR2s7f76wZmH2wDf+
972bYXx6sslQ8v1xfYxagX8L6jsshQuyudCWPbtWcwoPLc9ejLzlIMC3sefH
36vmYGZJ9M8/Zxjontk3UH+sGAElcm1Gjmy0VtwuVSW5d1y1zG7GfvIelqc9
qXvCwomJi3I+KDOwO6ardHZMG17rPNQ7F8KCo3bggpmjGFjaTQwbubwNDuVz
hmeS59yCN5V65LnvgKl7Phu3QWOa9o21pv/M85hwJLmDq89tGinbzsYH+6cq
g+cK4JCSPbVvQj2Wr/vYsL/p7f8Yp9Xr9biOWsdD0uPsEu311Yge6/DM6dJL
cHtlMy4+k+BN0+4SVooYiY1XRrve5eBG6ufAvDvNWPLV9HPxBj4eTUoa4iHd
gqaLi2YXvObi9Y7YObs0eRi11HCxEfHF+T9sd24q4aDbc1+412kGa59P9GtU
FeN3pfULRTM25k859rdjAfG4qJaxi0IlyPmTae6dykLrhX2Bb8YxkE9nHRBq
tOHEO5n1c/axsFLFKveVLAPPtY0zQizbkGi0stnQn4XNckrxriMY7GYtaUrb
0AYnup+v6X4uo/u5nu6nI93PaLqfbnQ/jeh+HvyX/VSi+6lH9zOH7qcq3c9E
up+g+3mb7mcJ3c8mup9GdD9X0/08Qvezh+7nXLqfb+h+rpHv388ldD+5of37
mUX3s53u5wa6nyvpfp6m+2lM97OF7ucOup+GdD+X0/1k0f08R/czneZnBM3P
tTQ/U2h+KtD83EXzs4TmpyfNzzCan0E0P2/T/HSi+alE89OF5qc1zU8Fmp8u
ND/9aX4G0/wU0fxU+L/Mz4s0P3NofsrI9OdnEc3PZzQ/H9D8TKP5KU/zk0Pz
M4vm5z2an+/+JT/D6H0/Qu97GL3vE+h9V6X3XWFQ/30Pofd9C73vOnb99z2O
3vcN9L5n0/v+iN73JnrfW+l9N6T3vZze9wx63zPofc+g930ave9n6H3fRu/7
lP+P77s5ve/dmf33/Tu9786UP09R/myn/PmQ8qcx5c+vlD83Uv7Mofw5Ma6f
P00of+6k/HmZ8qcG5c8Iyp9iyp+/KH9up/z5fkQ/f4Ly55Dafv7cQPnTnfJn
DeXP8f/Cn8aUPxsof/b9C39OofyZRfnTmPJnIOXPQsqfonn9/FlF+TOF8qc3
5U8u9aMc6kdzqB8VUD/KpH60mvrRc+pH66kf+VA/qqV+NIX6UQX1o53Uj8ZT
P/KkfhRG/aiY+lHYuH4/KqZ+tIv60SXqR++oHx2gfmRC/egW9aPBP/v96Ae3
34/Y1I/KqB+tp370mfqRA/WjDq9+P3pN/ego9SPBsn4/WkP9SI/6URP1o7vU
jyTUjxZQP3pEew8D2ntM+tvfe1TTfsOU9hv3ab/xkPYYR2iPUUZ7jLFz+/sK
G9pXvKV9hS3tJRppL5FBe4lLtH9woP1DEO0fvtGeoZX2DMq0Z/hA+wQv2ifI
0T7Bt7G/NxDQ3mAT7Q0saT8QRfsBNu0HDtIe4CDtAS7THmA49f0C6vtW1Pd9
qdc7U69fQr1enfr7GOrvX/P7/f0+7ZeKaL90ifZLn2iP1E17pHzaIz2kfdEH
2hc9pn3RKN3+XsiR9kJj2f29UADtf6Ss+/ufANr/ZNGeJ5v2PNq053lB+xxf
2udkPe7vczry+3ubaNrbdNPe5j/1M/+ph/lPfUsc7VU2014lnfYqt2h/0kj7
k220P/lPPclytcgjZl/ESEkrip4XLYbUhFGuc+IIhx0r/mTvKobthwvMs/Vi
CP5q3lJLqMHw93YCbrII2XG8RAn5XLepRbTpzK0GO0//e3kGeZ+yR20SuYkw
Y3FPz+TdlQhO+tlbtUiAOuN9Tk+fCdF37MXxCQ+roCs2q3i0n4egP1XanzoF
MKh23nnrNhusYbdXFBWQ/bQ6v8yFzNPhtPqVw8FcLPes0jyW14ju6nC3yy/J
3BZfUiwPYBB3Oi2LpVOPXfrvP5Qt5mGCe+vV10I+Wk6Wlkhs66BZ/qhSpY7B
pB07OgbfEOLL/bN7FZVrcSDP30k3loHk1RrHUxUiFMSatdhacTDZrW9HF8nV
ol+XB/ucJz4xoT47uoWNXJFz48VNDILcpwXJ/hAj3VZfnZPOxqoprp+kyDyf
cKeqFGpLUB147tWnKxKs2GmtqPLPnWMXK2ZUshGpUrT7hIwEuV25Wc+TxRA7
TDr08TUL99sHjG7SF+Ngq8zcSPL1h036wCmowTFTpzEzJotQN15O/nGqCD0e
m2NWrqjCiJ0yORVPBAgMmmOr+o347Is0s574SsRnSil+zedh9c+wOx1jhTih
9jWzeBgbp1SjRQOaWiE8dzv9/jIBnJe+VJi9mMzz0Hf7EamNyK2L3RxSwMO7
GWpPPpH39cUAJ+PoL1wMU3f+O242DxlqBpOyyPvQ9GGV6Wb5OkyX74sa/46B
T+LVzWKeENVRA4PGNHCw9MWN+c/OMljH00wyHS4mXBKq/UedA1N1reZPOxms
vDpbpEl48Xehz8MZeWxo37C4996cQV5dvv4eFZKT46JH559jQ91i/uYeUwaj
C6d2rlgtgdK9KIfC5xIci8mwVY4UY4nW98OH6zmwSXimuzNLgi8We/jOhWJk
XJT+dMmZgwzpG/M22hMuqow+p/lOjJBr1dHBhI+zFYNHb1YTY/QBo6VfSE6M
8z5sb6Vcg1Qv9o9NCUJ8qCs5u2sb8ecHOR4HLSrxu8qzXLCHj6snuO2ibUL4
rnE86xJYg0WS2U+UyB1NyjF5utpFANs/gWl9/nV4v8LFLDqjESX3/jg0FfIg
8L38p+A82a/CuzfMbnPx7tHF5Y/JfT9x2iJqPrnvzwPa5TOe1ELKwnqa/FMG
E1Q29MQsFmHDrJSm0yEc5D02ynA8xMC8UPnsL8d/eHryzTUsNhJnuOgstGFg
xOO350hLcGXMqLSkY2xsk+IMGr6CQbEk3iPeRoJQyf31qfZs1JzIU4pczODQ
8e3Byf4SRHvpavG/S/CWG24lGCxG7yG7dVrb65C79dd+2XYJzn+vUm4gnqb+
I3mlnlodfjQOUmrlSFAql+i3z1qMxgEzCiShtdhX6th39p4EHZHG3tuLiQeE
/ThVac3BpFeTF/wmHuSqcln2rqYYnR9H/FgzpgbbP5neOVUvgNxv5sb2gSLc
vzdmZbZZJc7dKXaY08UgYEj+k1NPBYRDVS9/ec+BlTNP7U9PI961Lnvd/pGH
dQkOx8JNyJzWW260PshFzUb28qmKPFxPvX93R6QAbhO+DTPdXAuDwQmHzG4w
sB/2OqY0WoSTG6q2Mmoc3HctszxK9vBoJOOskU/uRpzsFv8ANmovFyJmOQMd
zrazaZvIHnb8qErRZ6PJvlQ6QJ9Bgl1v6vEECWZXTWbbTyS8enXIyZu6DLY7
Db1xMlsCvZY/UFgmwaKpq8xmOApxizPWKWctF2kOtRGqgyWQfzL2bFSXANtW
mFxxcuHi2NlSGb96MbZ6jTnbli6AyTTbBXf9ubB2LfVbZSnB44jNy9yDhHjS
tG6W/AounO1HaBl+lGBQjvmEa17kvp0/f5ExqoXTC8VWl/ci7PO3VjjcJ8L5
xPin205U48rAghvBO/k4e1C6q9BBCNaozHTvqBqkF/WcPJfcBEUThXfK33gI
fq2RtCy1FaGBG3OWeHLRoLxK47o8D0LV+yGViQK8m3bu2eZhtTjCKz8iiWJQ
u0h5+65mEbTcvE1cnrPhriN/nrFgsHNU/e3DihK8X/xIS34qG72Tn/sbE548
OTZFfiHhyYFmLpMmiFj4sGvRm3INBlvTDyi0MxLcs9JRu1/PQvTb9AxfdQbO
2TmvnnQQzj/E68gknlM6dcDTl2p8SN8vPH+qqg63xssFdJK8sX51t9TwSitO
6+XGrD/PgqB43przwwWYwGpvnzibi6dz/DZdli2D3WOv8A0XRJjoMUbq3BAe
qhNm4TLh8Fh3zz1nKyRIWWdrtnGXGMu/jnE0tKrF18txa+KvCbF/ncp2ZWcR
hvq6jDliWwmnxbaLfIybMXRmwXy2Oh+zkrUu6X9swc1Pm8iLykVO4qIsR+JB
b6v8LLOIB2nOt7J14XDAMc5VfBnG4NfdqZH35cgd/exzat0hNqRvsOQ+GxNe
irGcdYPk1F/NRezVZA6HXOYvcyRzmJKu56n8WQILt7H53bdYiOdf//tEkfiU
nheuqbWh1enXwotpLHQuyDxtSJ7Pdqk15qm3YY33x2FjN4oQaKmWWXyKwSNr
RZE12fvERmdFh00CpGYna2j9rEfa34dxE+Le/4/1SCnS3WHPy0XI6x1v1RpN
7sWgogBtSS1q/NS0Gtli8MPWO54PFaPe632QwR4W5O59dWmPbIZqRYRwlAkf
HNOL7xfot0BheK3CsGwuymN0oydO4SGiKd+q2kGAcx6R771KOEhOu+7hd5oh
PnPNooTkk1OReRljxQZv2E3fnoXkfayfVvP9mATNb+JzdmSx0By6yNOf+Oqh
nyn1N8e3Qblh0lq14yycWW5ptU+OvO8bvyWtMW1Dcl35QINgFjKKDJcy5Ply
z3WjLFe0wTBmxA11RoT5D6VOniR3tdxxQKWxTh2eTp8+RugkhP/p9VPlD7bg
09ymd19TqqGYWfa6/BQPRquOLfw6pAajXttve5X9n/+e58yLV3NsInmwkl+6
8ZQuuUNbr21gnr6EmWppcc9TCSJyHL7OuCWGZuH03ceuc/D1R/GlwDPN8L1Z
tTYPfGiyv23+srIFH/Y/GND+motZ7C7hXk0eDJWXdsubCcBJsrgbU83B2Qtu
ar1nGDyf0DnNbCzZQ64847eRDSPJCdtxixiU1JyM2UPmNmhIzgZBBgvBU/a9
nTSeQZf29uwy1TaMU02cm+jPwrjBQdeOjCCcaTlUftWGNtgZ3BTcPUjmOeKm
3kPy/OpuhaWm69vw3mRoegbJvaIU30sx3wX4kjdxrBrJPZm9q8aH+ohxzn65
fxnDx4OFhj9Mb3ExQX3e2x0rREgy4oZ/JfksFubIKgrYWO3erKi0T4D3y34r
td5ogMDynl5exwdofJmTFtL3z98/8z0qvbkKsssOyq9xeYmuqQ8NpPzIzx+x
66+ViI/4cX22M25yMe+ljuqHbDEW/E3o27yf3K/rGolfp7OgFVghdXlaMy7L
Dp1upshHauXHc40DWwlH1u9MfcrFxb6q4PsaPNgM1dBJsRHg8Ms3V/JJfoy2
kL204hIDjVbH0pFfSb4YT6pwOcxGmq/crhnkjsxMizWItyP3or3mz6gyFnR7
1yZEqxI+dGd3bpRqw/S5pcqLL7Cwd6bubu0xDK7sb33NN2zD7vCzq8pDWXhX
0FQ4YjSDgQf3/Bm0rA2mn+Zd6ZNugwPnvJFXq4j8OaXzS1/UoTvEyPPYLwle
vBUXinNEKC0xc/XqroPKuPz7K0sl2BqlfP6JgwhOYf5DZUdyEfilN2YP4dI/
AXHjmwaJoF9idfzyFC42HvIP3VImgdAtoPyBkwjyrolbL4zgwlXYHbCE8JWg
ePW2D4SvWKI7oz22c7A+zdT0t58QhSqygwPXEl7xmBqsPqQSvgM+xH73a0LS
sAomVczDJ+/oFXYfW/H6frNgHOEf3zevTt0m/PP4pCTIlfDPi1T/tKlzamE+
S+rVrKsM9nfm8N/kiiB4YytnTu5LfXHc10ZyXwxOdt0OJ/fFaW6onSHh2bSQ
xZ73ZjIY+/Ln2KvFEmQf7jnXXkQ+z6T6s/dVGByYuFXQLdMG4eKWbNZ9FmyU
k2bZkxwYIKMxV0epDZZhh8tk30mwkknJMfAXw8bkaP6SGbWQm//j8doSCVqK
m9Y7EY/KtRncuXpkLdh+8dduFkpg35bf+TL2n3sx0avlHQeH86/JTSb8Y6W6
OuvkK+ID3xKG3bXk4OUotQrZ0RJ4jo72SSd+66yyzS2rmgWXgZG7/hKet1B0
0Zh2Q4S7+cluFSZV0D594YGJPh+Tp7hNal8pxPw92uM/SrNwhTk+QPi5EW73
LJ2MPvDwba5d0TziGQEeawKP5nIR9/7YuQaynwPXlYlqrAUof++mHhFIcsZr
xD6fOwy+jCgenOxD+CdXNjNGlYPImgD3geT9anyqM8KcfJ653+ev9SJcbHls
gb7WErK3c7749u0j/hJbNL1yCBvTH2warEfmbGEd+abltQSc7nN/xWIWhswz
kZozlYFKcOJRg1YJVDfbl+XekKDG9O/O7kYxbpeYP0mT5aDswbC3r05IMPHv
jM8qLYTbh1ncGHSLDQWPQx9Ke8Uo9lXpmBwnhpVhzZOs2yysW6HgOnY24UaD
I2cV54gxYc3JqjUGNXh/Nkx7+Bji7yoyFs0JIswOnu3jqVUFc95MlxFrBdjz
tC9U/EIIT86z+sLwKpw/kKtwi8PgYdLNMqs7AowSn6u9KVsL/fMr0t68aMTB
8KMreMU83PTMtm08QPbotoNhiIgLT0W3G+46PPCKii9ZzhAgws1nzVdOLR42
Xlzzs5BB76g9BuoTRdg6xCE9Moh495nQB2cPMhhzRi4iZ7sYRuzsK045bJzM
D8Qg4jVqGnyHgWqED683ytWSvA3PbbOaSfJW2u7l55Ekbwu+3Tq8aiYbt79u
+Bw2h3BU3LPNW8gc36l8GxBJ9odJzzj6mexPddwZz4wa4uPfWlNyyT3Qsn3j
OpnkKHtQNZwVWYg9+Tzs3lAxDD1Hdt+ZKEZHaMKagvZqONyI/HBAR4TozbM/
xt0W4UxPc8ebLVX46B2aNny0EBPfvOqZP0GEb511CUtYFbBs+vgyQpOPFxIv
3jpjITqV/g5bocbCtJ8zTzEzGDipbnrTtFWAnWs2DdwSWYetXWJR+etGaNt8
isl9xUPgUg33kX4MJoY7xo+fXI+aSbvZXwx5aEzJ4rzqIvfq87Jtq2bVYTb7
x2m5CgbV5z6tXv1BCItNx58NqeUgdIjOJR7hpQOnQ3+OJ7wULxH3+g7n4Fdi
DHf4NgacqUz4rgrCEXfil72IY2O3SmZt02rilacb90ovluDl7/pUjisbJY5z
dVWWMfBQMj4x3lOC34Lk4qtZYiw7I7f22T4xdq0SDnyuyUJBxpcp3CVkvpbu
AxcbEl8NG/bsrnkNjGTXFIVfFOHUxhaVrkaSRzMHm1uOrcbilMJNeVlC5P16
NP/YbhFiD2pxmvwrMcv91bIdZC6dw3b+/PRWiIPXON0znKvwe1L9U+trhLOL
tLscBwuRecj899YNbLzRD5ggqmuFa0uad9MSAVIGr+jZasLF1uau6TOqGyGj
4bMosIT4eJ2Zu7crg4Oz/cbWr6rHIPn6KD1jHvrearhrf+SDV1At2r2jDhEH
4mse1DMI9hxtrX9FiNMbg69FKdbCxdlpSXoMA9mLwXP4VSK8Kr4lcDXl4PPp
E86mngzs5DZ6374ixoxHKuobPrJxSPO97uuNDGxKH33dOEwCn4C2HaOj2WAJ
7X2zVhGv/Lq/YqeRBA1ODZ3+//TUZ5w5di+rMHx5dv3lg/+Zc/73+X9/7hl4
ptxHIIZJ5PEDEy6KsfDveTs5wgHJhdaqxvMkqLSb5++ZIwazNdtpx3g2PP78
uHjZjOSnUdTnqmVirOjeHzHFrQa3HueMm7VVhOXXSsY5vBJh9Z6tX22eVMHM
0+7glrnkPSvI8To6Q4SQ4RbRy85XwEHJ/UfCVD6MdveGeBkJ8X5k0f2bGizY
Bs9xOiFP7kH60aYuwj2NLi9Dg1/VIalX+emp4S2Y+U6UsmI/Hx36v7K+WTXD
S7nFe+WqRiSltraa3iacvGnvx5Q2BttKHTdwiadnxl1dbkQ83brq3ChehACC
BY7QiK1F2e/50meyGdjOXV7iaieC7qBxpYr+HNy9V9ocSXK5zPH9kCwPMdRe
f4llN7Ch2TZGvcyW3K/x3Y7Rv8TQthpbdDSWDacx6j5uJAdWrw1Zo7VUgglC
ce6UIDZuFCdPsF/B4KY+nHWtJRjc+NHJ75AEDl2xW1cR/5YO02nmXGYjLrlU
95/fl71Qnrj6n9+X2bUPzPnn92V6oovVZuRuLUKbtPd5MQyefSy7eIzkcFBM
9u1OEXL2OFmUjRHjxVKtDJk31Viu8ypJ+74Q4cp+4+95iDCqtyDi775KTNl2
7CXvNh8JB2rfbA8QYuSSnJZ9XdUYeSvX+IY9g6DYV2pH9hM/u3/WUEGzDsuf
+TzeNLUF7SHq+3oD+eg+MtJuypRm3GY9Uj6o04iUnJun227wkP3uZe+wQTzc
38pJ2LWEi9yqKpvHw3gYy09WlH0nwMzIcXdvWNdCcrBk4plUBvMt4nYaXBEh
vnJsldkiDkriYxb1uDOorA5x1UkVY5j0NmfBbTZcvbLGeRHOUPdjh72fSebi
XbhykA8bt5RzNKWNGLRo9jXs3kF4UWvZnU4HNqKFTRdGEn6QHnxlo99+CYw+
Zan4PJFgylOLuIH3xBjqnDcrJZyDc9U/OvcVSGDjYrFROkGMBy94md9echCS
5lf5/KYEw59vHnyoVoxPO0bj5QQOwoXdjW5SErivmZV34aoYXkFhs1qfsODp
GTXwSooIF/kuKypEIvzZMbpi+/xq6BnpH7J5IoD6yOqVgk4hPg/uKxp5tRI+
7brP/ck+Njv3ttx6JMCy+613jrVw4F39dPubnS1Y86Sl4WEcH3LpxjaRFk1w
6kq4nD61EVGcIc3jU0nOmYoiHEfwcLdbzEkgfL1mYeTAJb8YrMnakCMjJ8R1
h0U9kr8c6MLt7fcIBlYHXp6zEouwJt3yxclPbDz4wblXY0f++dpvlR62k707
HXWsbjcbwwot5aeBwe2YWWe3uEkwdvos2cVL2BhsMmKuyXwGKRt7NjpHSfBk
fom0rB4bsWW2A/Ln/vPfgXotF12T4GhaqW1yswQeOy38DoNwZnh79K0XhGNt
J7vZM4SLlyYMViF37c6I+pFdrFrYsYYNuMeR4MRgx9I+azGGD3r7bc/pWnhe
uPOjgnD0Aafbvm/CxDht99Vx+zcOpgSoRXT4SLDP7++WBuLxXauv1mudZqNg
3VvPSi0RFn8M3373lggHPJp37rAkHsa8qfn0nYcSbe3G/FlCiF5eDFl7jnB5
XleWLq8FR32bssLJ3Vq6f+fDAq8GBLw/5WuxohGDfhaf98vgQcBND3H+zEAw
/+Izlcd1WK20/n5dO4Mpm5QvDF4rhInrtOwPNzh4IyzINQkic854Nf0kyb/M
60/tMmPYOGAdKrWE5MCUlLUr20kOTHLwv5o/jY2A8GftV/QY7Prd3nAjXYKH
P0eoPxjIxpU9o1aFEa655WqOGuJLLesd/HT+srBsVaFG3HQGdx7v/qjyQQJ2
Sd0v2woJflp833uS3H3T0M+n3IdxsW1ASu0JsQQBGX/b+DEirJJdv+p0Xx0u
BoiHdaVJUNxkznugKkJrRKtv4EQu9NVXv/0QLsFHt8pL878Jwcr4vLdNkwvv
HQPYh4mvSBVek44id3r5/tNymW11EO/5nf8sUALurhOvQ5vE8NMMO7L7Onnf
LMf3JJI9fn9D7psG2XPLDfsv8pIqYTThTvCTsFY8uhI4zlZZgOnxThzlH1zs
XOLEXxvTCP0bwXObnvEw4Kqs/q9rDELuGulEnKrD3b5suz6GwdSubSk9/kIE
X0u17SEe01R4MqLZi3B0zCv7MpJ/5sII+zkr2ZAfsWC+zQKSG2M+y/WEkX16
EMTWbmVhxgzvEZenkHw4L7x+mswl3rngr+t7FjQWTOhZOYlB1MFZF2b9keBU
nbvOrnIWXp+aEyIgz28nVZtb/5RAJG18eMwHMSp27jwYEv7P38/o6NA6xsWm
707+lwlH69bLeulOEyKhbvpkPzsuZpouWzKRcG/M8DM31GX5GJ0eLRd/vw5S
7Pcjv0YJoTbi9bbUTy2Y65iUt9C9Bj6vnl3fGkM4ze+CMPdgI86cn7rs8Opy
FHdubf79gORWIjPu+nwRjP+YfUtS5GLN7KzfdyNEmLNwRezIZhG2+5V/XahY
jc1LPwc572HgMjRxROlRAW6N32+n8LsWp37m3V2j3ATDZbuXsFgkL0If5o+d
xuANW/7MF886yB1nVtxpZMA6GXxW/6IQ6u9lnhnJcfCqS41TTfiW99mW//E9
yWF9NAyTZqOm/uzouWQ/k8wLNrq9laDRjXPlaDoLBwPUe6sUGThskOSpqbXh
nWGyzaAkFoTbRwvqFRgMt/n5RmF6G2a96Q3dR77/jdrj8ZXk+5/WGJlPJ99f
5z3q16NiEV6Xjy0RHOGhyXbtav2CWjALvuvk+okRLsf3uCXm41lnVFxNGhcu
FxrVbL4Sv7QNHTrbrBnrNFUv3nOsJHmT+85mM+GBPKuZz69VImrzE46656v/
yDnV4yzm1LcKwJq8pfyzajM23N0WJhxaiQ+ZwbP6kiQwxpXS0jYxQhaqJ24W
sdHtl3jQwYkHr6wtqyNFAuSO+jXrTxMbtcXcoXevN+G6+6Vam288bPNuFGin
tCLlRdnSAJc6lH+cv0e9gcG0op53iBHCl909Kq+F8MOx6KrYTQwi0g4vEvaI
MXbJj8XPqli499RgZIwaA3vfrTdn9xDunaW+o+0EC7eWbHxRJcdg41qPxJgV
bRgREqNlfJyFNl/PzUfIc98A+aszTduIjx0bOy2chWL1mG8OYxgMOXw/XMaw
De/pnNPpnO/QOTfROYfSOef/y5z/0zzL6dwW0rnF/svc5F71zy2Tzk2Hzq2Y
zo1F5zaEzu0undtcOjc7OjdtOreHdG7L6dwy6dwe0bmp0Ll9Cu6fG5/O7RKd
mwedWyWd2+tD/XOrpzmQR3MgiubAapoDY2gOXKc5oEBzwJXmQN6t/hzoZvXn
gCzNgdE0Bx7R930qfd9X0ffdnr7vi+j7fuz/8n0X0fddgb7vj+n7zn/X/74/
pe+76pf+9100t/99/0Df9yL6vivs6n/fg+n7PvNf3ndT+r6/p+97En3fi+j9
Kqf3y5zeL1N6v9bQ+2VF79cher/i6P36RO/XVHq/HtD71Ujv1z56v7oK+u+X
C71fal7996ub3i82vV/J9H5V0ftl8D98v3bQ+8Wh96vqX+7XVXq/dOn9KqH3
6zC9X6r0fj2g9yuZ3q+39H5F0Pt1gvKYPeWxs5THFCiPJVMea6Q85kR5zI/y
mD7lMV/KYzspjz2hPGZEeSyY8piuWT+P8SiPmVMey6c8NpvyGIfyWCzlMUPK
Yycpj/Xt6+exBMpjspTH3vwLj2lQHiuiPOb7P8xjvyiPmVAei6Q8tpL6hTz1
iznULyKoX5hSv2igfnGa+oU09YsBO/v94jH1iwDqF4+oX4RQv4infjF9Z79f
bKV+MZ/6RQj1iyTqF13ULyrv/Xe/CKJ+EU/9wpX6RQn1CwvqF3r/4hdB1C8K
qV/c/Re/0KF+MZz6RRj1i2/UL1KpX/TJ9fvFLOrLPtSXV1NfTqC+/Iz68h7q
y+bUl9dQX/ahvix1vN+XS6gv/6K+bEV9OYb68izqy1bUl7OoL19f3O/Lq6kv
x1FfnkR9eR71ZSH15VEB/b78nvpyBvXlCOrLn6gvv6a+zOH9d19mU1+uob4c
R315GfXlvdSXP/v2+/Jf6ssPqS+nU18eNr3flxOoLzOD+n05gvY/m2n/c5z2
P0W0/2mh/Y/Ktv7+5yLtfzi0/wmj/U8J7X+saP9znPY/m2n/s5n2P8m0/wmk
/Y8F7X+O0v7Hi/Y/82n/k077nwLa/xjQ/ufxv/Q/HNr/FNP+p7Wyv/95S/uf
Ytr/eNH+p3Ngf/+TTPufgU7/vf9ZRfufHbT/0f2X/idx7c7CmY5iyMRmjO1d
LYZj6eGeuWdrkFpRubf+iAjvJlyas6haBJ7SbBm9T1VY/OxAx15bIULtBYf1
logQ7P6m8MnHCty6XfNW5MzHy56GlmEOQrxWjQyQia3BMJtTvX8sCd8cH+R+
Y68Av+Rzlh5aWAfXzRqHXlm2oKDppl5lBB/zD0pV749tQtL2kXoZ5Vx8ivYZ
4z+dB9OzkoeNECC08UqVpKoWl632+nwuIPvzdklYy2QRRjd9zC+O52DQK8/U
2ccYTD8XLjWQ/Dk+iH/WvftK5nBPobOdvB+8MsP0xyIxShKfq9QmsxGx+u+G
zWsYyDZdOLWB7NOXvNHjLwazMafDTWm0CYOx59dzv1gQv82aN8NPRwyv2YrO
0BNj+NHF3ev1a2BcYLrs4y8h7A6oqzVfEiG25tUmS6kqGL7q5O/TE+D6+PLn
k58IwXhvX2j3tgrSM9yNe5oYeEzVG3jxvgBeVSajV/7iQFBXIj3nWQtOmT01
vVDAR6PG40GvhjXinJrvDsm7WkzM7k0+kk/uQvw54yByz4rtQqp2nuDAV7lC
79NBBqcuTyuW2iaGgW7N8V8VbNhP49tZWzNIeJ7T8XaIBKuKgz2mH2fjkWe+
80XyuXuM7ek22ChBDq/cu92ZDV3Fm+PWLmWgnX5r8DtvCfLW5y8dqiYGtg9y
eD2d+ICS8eF8pRo8i/w24PM+IfafmfXu91ryHtnmJTcTT+kKXXjCq4KHb7Ib
ii+pCHFrZ4KiYiPhg+5DCyLWtGLao3UC0W8+Ti99Zdh4uh6fTeNmp9lwsOdW
9bRUbwbFZwaLN5B7rmWnf3NAEhvLfmYEd5sRv0ges2qEgQQDVikPjbNko9nk
lOyDhQw6g4VXdYIksDgCr8sGbNitazqjNI/B3/exujlXJLiwLXtol7IYnUqb
taZpivFdLmzTzlE1uL/fIf7GYQE0o8oODeAIMeDgwbQx06pw6fdfVuscBpPt
s+V27xAg73mrr9fxOugkhCt3kfmkdh3yX0fmc7RSlPOKzCfwzfWgB0psnJYO
DOLrkPt+QO1P7yMJRnCUpmaRe61dF9Bwhtzra+ohk9nkXvvkTdOdnS7C9dsb
Nj5uE8FDlD4rE9Vw+qkpXVzIw/AWdmy+vBCVqgd17w5mw3JiScqDBhashDcC
b6kzUEjScXvRLsGTwfHpHoSvZAqnywgJXyk+seq2JHwlG14sUSLc4SQaNM/c
QATTsNq88twKpAcZzd+TwsLnUVe+XxrHoHdz5zHu1DZkx05sXrRMCKVXfk9/
6LYg6FFkwaFp1RjqzOx5p8SDfZ2kWPl2FXKaTqYt2veff38xQmtcUzbhQc0T
voc+kTm3f9D6gCF1OJ1Z/dU/jY9WdX/Ln4cIDzjHR1+VqkFKSOIpQ+ITPtlv
DpUN4CFrht4czS8CbFzurmI1j4MOa2eb3F0MtusOrK5IF+Py91Zu3HcWHG/X
fbyqycCYverddLYElpqTH6YQXlvHOiJmj2awatf5btdFbWDP8HSSJz71SFup
di/xqbDWBUIb4lMlf00M9M6zMKa6TO47+f5BYf6qrQvbEPXTQH/3MRGcz/hZ
rOQxKDX5eCg6nwOvY/I1Ax4IkfNlxphAnVbUHpx7+DerBrcKI7813RFBeaOU
beoaHp7cXqlc41GLTnNVybxMCRpYXU88ibcMUrK0aF/MwSK121GubnzYlG30
GOokxJS5aSd7ztdA7v0ecfRdDtQzOhoVTzA4X56w39BAjHGx2aOPm7Ih/MhP
0SMcPk91a97VsxL84Ab7v89nIXFIUvRwFbIPlpqObbJt2LLQbe5Z4juvflxo
+kF8p9X3gGm0VhvmBdqny6ax8Gyvjowq8R2mYnXs9iltyJiumTbqrwTuh3sd
DxQSn0uTn1vVVYdPt1Mf8Kol2L1twKjlW8Won7ryi87uWjwuzOOUPxHh3JWm
uWu/iTBzcPXNa/bVOLH36sGIIB6OOT32zusR4NzbLYssIsldH1Aw+1IGG0cm
WZtrkbtv9stDY7S2BGpbnYavHcSGmQK/NJ28Fwrn9RNNyXvxrveAfnMFCz8P
MsHziC9vc+WXfvkhwY4F54N3Er9o7pvi949fzHa+I9QhfhG0y7Dn3TExqmcs
uOxqL8bb1G9izdIaaDXaRlvNEMLUu3uYxzQRImQX2kZerUBu8FW3XbcYHFhc
o/A1RoAh8U2ab/1rkeCc3LDfno31n0sPnFnMYOR7i93v/SXYGN6yNH80G+E/
1z5cps3g6ifVycfzJTjjY+Ezm/D27TrL8//w9qNfBh3KhLfrU6fnOFXwMWVn
4M4/54SYYGmy+UBSNaKEU1iykxl4P9k/M3iLAL35n1d7pNdBd1faiSO2bOgX
sBc+XsRghdti44tHSN62Prh2bz4bVi+C00X65J8b9c4tIk6C6nOGj961kvw8
frvZyUiAHmGhyb25xOsfaIcM82BjXNuXa8XLGMSe6Jgl7y7BCto7zaW90wPa
O72j/VIh7Zcm037JgfZ+gbT3U6K936LYXCh38lGjatjVk1CH27E/3z8Ul/z/
7veD/6fPww9dyWo8RzwoutF2E+FKlvUN6cRcNkburtioP6UJ9RrPze9xyF6X
mXunTWTw1H1MY0Yu2V9R31+TNDGmn/Lc8OgmBwP2ypufv0s+t9nWw+XfiJG/
WMV013oOOnunpgifNEFh2ILOvB4e3Ca9Oa0S3oplLeNM5cbVY+Lgx2/SDHh4
dHqc5vy/fBSVnHBLJ/6r7ew00XQB4a9vQS1GtbUoGPyZXdYkgaff+SWFxsQb
pwQ2uefV4vU9z/pJlYTjuheMK3YV403amqXBtrXYd+j32LYtzbiQE3S0SpsP
UdLXIepXW5B42/nyHId6LL9g77jLlIeZU75ndT7jw1A3z7wntRbu1zctnPuI
QUOo9kvT9SK8X+Wu0UV+fsTsiJ4jXiIYK1ofuyfDxee/jmsirksgWLtz761x
IljPjTp7cBIX0aH7pgbskWDMAxnxnIdC7Hxg37DVgIvRBfsf+CYQPk+YdcBj
OOGEIQ93LlLnInyvy6Gf81sQP/Kn35rTfMxynKhSKtWMas6eooPCemwdbGi7
zpkH6/oXHisM+Ziavqdh581aLIg01HpA/j2Dr+xR+rlGBKWTh47HtLOx/86u
g3KE61bcNVuZ9YlwyoGHAl3Cv5n22L6Z7Hvsx+YgtjsXgXN3lyr7iDFJIbrr
bysfS9pHpvjf4iJUvUbxuqoIhue5jwIJ169+7moJ4iG7Wx7VPM0XIXGFVVSN
Jw/PpLNNH5B5LR/rfOmceys2vX+5MmW4APdPvjTyWV6PIde6Ki+/a0Be0eHf
lZd4GD103MSUrTwksu/axxN+S32rsHQ34TeXG0t/lRF+q3KLPl1aRjh8wGsT
lhWD8CmPA66MlGBqYeTfp+0kt61G7vs1lcHjdScexDdK4BpV+3UayTubZeHW
2bl8rNqtMck+m4sxmUET2G4iiO4dHx/xgEFIuGOf1m7O//F78cEnqOGXoQhT
InwNAjcw6K648V6piA1DzVELRr4jXu3UV5p3U4BrAdbjRVq1+CktU/j1ayOG
nv77LvMDDw8Hp51YSTi6b9PmuYKxdVDo3dX29y2DSYbe+jZ8IfQmjfCpL2Tj
1LmvoyMsGOwxjhjXMV5CvvZKpMtYUJosJ4hQJTlvs8R8m1Qb0k6u01YOZqHp
xE3jBnLHl/BNrT3/+f9knmgbfqiTcK5A76R9pQBxXwwuvNzDJfxh/C67qhke
pt/uhDjxcXfQIqXk3GZsPKGQzRdKkPvW2fVzlAg2R0Xmxn/r4Gzq+iynRoK7
vGbeRT8RGkVLvXyGcjG0PDNh8dtmqC5WvzJgCx/GE8bNSClrRueYOVYuBvU4
nNg3/9JSHr4+TN99r4mPCn03W6tmCepwwcHCiPBy+uoXW4oIr/vzAk/WSrCv
W00q14rcU5+FGZnnazH40RpV57eS/6eSM3+nav/buCQVUik5FFKSooNSEbkz
VUoqoogSHQ2GjIkkSYmKIiTKkBINMpXToIGTKTN7b7aEtcclmUkank9/wPPD
99d1XXuta72H+75fe+29UOfZoCYaJMTwM5/5lqptiMsxYPXmdEGkaOl7rR1c
HAigmekzu1G2tyhpw+0OSEQ87+Jac9A5p845IJQLca8JxeFnbch1KtLpKyF9
P1UwbEY47K+9ydobXtLYui6z7y3h8Nd3dKO7H7JQrSKTlvWUxoFttgnH3glx
NDp/2S9HFv6NcvWOj6axP8ZFcjlXiHyNum2HnzFhJ16XNREhxH91V+4mEy48
/9E+/GJLK+41BuxXT+lC1cX8mtlbuLg3+a748rJuSEj4rNQT/4Q6Kc7Cx0cJ
z3qpLNNZyEUuY92rT0btCFW/n6PUSuGYVPmOspd8/HgzGFWdyEJArLvt8jNk
HuSjXj23FML/zMIpdhkk38mVjLJpITIznLfwaSaqctMrNlgTPjOqejpC9DZR
0Klz6897Ep8PO4UTXY4/s2Zwwovoc8jL0O0yJE/0L5CdmS3A9zlPtybTArge
Wsx9ZtCCB7zqQQcHwi8nLmisNxLA5IRRSi+jEfMHXeS/k/oXy894tJbUf2no
OeoCqT9DVztge9AnOLvLd14meafrutaQ6xMOIppP85eWtyP+VmZD2QCFh8l5
+u828iEilfU4WqoNmyZj1G4kUAiPmRB3/UT4+f7tQt35LAg4rmNzXCiIXLwr
qlUpBKW83ffoShpnNo/utS4UYrO5jvUmkv89dZQyO5qEWGTobjN6gdRfM2rk
pysDqT2dulxNIaz/q2ke1RLix7b7p7eubkXrkZS0+QYCKExNmZlTIEC4tOBD
h38z3IJFfBJGeOi7w+qXkBag0OQa9WFeE95unu+kwuOAE+c7+VqVj9MHaybz
8xjY0pD+ia7vQkeKgfKwIxc7d7GPV7zrgtY5nZjAflKHnNnzZyeTOqTNW5lj
xMHGpSov5m1k47uZS0vbTA6i9ON2HKvhgXbM3Bbg1wYvfpxRXy6FOWJhdfND
BDjQJRGp4srCsd4Ps719CY/nRr+MPUPuL8h4Y0gLE4OFa0zaCLcqRPSqeIkR
/4vbnx0cykN6RdbAEPUJB+KPyLGO1f+/OmbGnZSoIDr/3lfm+BIbIVQUMq2s
81pRLOotuPtMgNCOraZ5QwIo7TPdE7CvBQU3nrdzK/go4LqLfz8pgGnR7iMF
6U3oCiidM9ODhyb9mtbIRj72XuBqNJqTeia9+LYtjQO7zzEZ9tP4EO0Vbwsg
cxgdMCCXyOzB0dsDb9wMeBg690m6cTsbnat3hb9d2YG0V+t5agYcHHxQVJJP
E306PnZJy7Idry5njnYzKcjKaR3RyOMjeUWwUd/0NpyaUiabdoOC4InIrLfd
AvQac+XHN7KwSTEk+MVxCjJHJ70L04V45qMZUPiRCeWbUlwDGwoGmj/NqiVp
FA5XHghLILkm+PWjyi3EH4NCBr+Dxr455eYe24WYU6BvXQEh5q7eU37+eCtU
fzu/+MtKgCC/rojzrwSw+3atkkpqxi6R/HNMGT4yq4Lv+S0UIHCMPzxa3wiP
byo3E2S4WLd/TNtHj4/zXoaDsy0ZcJuUvMMgvGF30Oyq114eLIo3eMwqbcdw
y2O5lRLtKHm+VVa7mkLW8jn/JPXx4fK+yCe4kgVL/bqWgEgKqSvGrV4rCuEo
4p+7RJxFON6oetlBCmY1d3JDWoV4a/JudvZtJlo8iyOCLCj0Wa8X26xHg36c
VNvqycS85GirGFAYuH6Lc/ofGpv1ta4rEF3pjPXNVCH6LO8sbCh3b0Wq4pH6
3+T6lk9ma5VEk71Qn7uwm9cE4djRBRMjXAS2iQWVp/JRqSHxNHdXC+Jts+4t
uEkh8v7dvOJrPMi7nUw8kNqGyqeLBwsDWRjVXBZcdJLC+AUN70XHhdgRBG5q
KRNtmtGVO4nfGUvF6i6Sp+GcXmXlcIiJyJHkk+OGFH7Hmmpa+NA4Oe2HkoIB
E5s/p5rOWEvhm17+Wb8EGj7ZO3ILTggR139ON574iM+nOj3bx4RD00MD/X34
EMgW22uRPLTU6bDpqSlNcBPK2tERHCwq2bEyZ4KH46bLNt2IYqJU8daKJd5M
JF55bT9jE+GXi8apO11pNM6dFaunzISoheJzaFE4/u/Fvvo8GhJD9RkFU8nn
KnM1/zx3cEtIff7nucOgpWfhjM1CSG4qDvphKISvdVpKonMrInUrvttK86B/
+EfLlAd8+MXXnGiSa0G51dODOp8ZGMqOfzKuQiHDbMFp+y80Hps66R2tY0Bx
trJ1COG75z1X9+v9oLHy84th6iup+xxVt78vk5z0a8/eC4Im1HR4/1eSwcDX
khbP9bIUhuxOLj2l1otp+lsd/AL4GDg2dP7Zg25YaP5TbjLWgm8tFwb2TnBw
y7enU9KHcNs0ycSu4f/9d5iXU52dQ2bQqI7ujy3NEKJpsNOu/AMDrgXh/nGv
2NAafCNvqcpBGP17Sqc1DwEmdRbZLSzYSug4/oiiwJC2OLxBhuS2WXNyaglv
TrnZ/SiF8KavpP6xYMKbBtKBJ0yLGYikTy0xl6cw6Tlt/a95vVDV2H/xcDgD
bfdaKp//yT+rvi6WM+sFvfxI0ig5/qVKu6uVHA8Ojf12leSiXR0uB9ckCBBR
ldF5XJYDaZEUmXdz2tCfsnvjD9KPhgknRpdcD3jlUwzcClqhOe/c14JxGgma
Ld+mThHi+s92+WSvdvy0v1LvoibAtRU+3H7in//2BGwqtWrG27oD9t+/sZB8
Ss78wnWSN5JvWvX0C+C1p/6O+yUmdDruSsiYU/BydVS2t6RxMPJQbi/pe8Gg
rI3SEgpBu3z35fTSWDx1xpLw+wyYTJqnrCU6sWiafMKgSi/+k98UM430l60v
ayxD+rv5jWOCyvJeaCx3Dq4X0DhtejklNVGAq7PuS7J+tSNKXVv9z3PIGTbt
DJflQsw3d/4xIdaO3nd5lU5VZF/ysktnnhNiu7y0Q5g1AzP2/ROYasaDho42
Zr/l407tTMtVd5pxN9JaTIro5zuj6yvkiX7+CqNuHJWicd7Fb2W2EhP6Zh4x
KmQvzEY5h+1JftI+tqAqm83Ak56GVgMyz8JtYQX5/TQa7M+F/XkeahxX3PHn
+wqf7FPimj9peK8acrJ9KYSxYc6WcpL3qFl31LL1GHhs8mPiVw7hpbEfl06T
/H7R01rrzrEmWG/f+OJyJpknb8bDanE+4TpVT40tTOT5ZoeUHWMi5ZK+/DPC
++fDZ7vYEt5PCnjkuXEhE7/Kp+72+JtC5si0s/GFNJRYn3TjRJnomJG+z4rs
79j2me68ahrPWIwd4ko8tA4O5I0+4ePz+vCGByPN+LIpTDEnm8KHFad2pibx
EF90vTswqA3NFaMaKU5MnCm1DdcmeuUUeFmsxZ/GHrepcVIbCH+Vddo36FJI
Lo138E2kceNW0GQJuf+eK3oifQ48/Ky5V3roUTuy557kihN9dg/f4+pK9Dli
z1gE3GjUPtSdseI8jaZyg/07u4XwO3HM5+UDJgbSy561ZnfCzKvIfccbDi7U
ROnuu0ah9G1j/vkSGipKXW7yj4h/eVmuz0liIXxVZ7DFIxqtEg9nrK0Von7Y
4+ZFQxZCt1ffmvewE27x765NkPP0XF0du+UqheyN01Xii9kIXWB7kbWEg8wE
9Uen7XmQ7h93cO2m0UHFK3puFGLr0aYHVpVtkPIK+WLYQSPQcFT0IPHP/fPu
CXsz2uDND7lbU0fmouHGl3Ki0yE2/v+92Eg43c71s09XJ+4KC6MkazhYV2uw
rIlwaoP3xAO1KDa2NjdfzJDnINlw+uKQ8zxYhtipryL6U+6X3zZG+rCyMS41
IUqA6XlOt3MaafRQW9QUPQR4mDXV2mwmG9s5HLs192i4+pQuClEQYK5+WYiF
Ihusbwm1607TODw5FOdWy8dY3o/tOtpsXH5j8LmggEZFc7Ke2RoBtNNULq+V
Izzu1F7kuf8zsmxSEMMhelnGrojm9SDsjXWKSjAbcbqCwfMLOBjf9fJK3nUe
vO6dz25SaoMV63XvgWTia6vHVyt8FED9N+fRIrJHWlc17iwie3RVvbFlH9kj
pcScQ4nEt9WoS/7Wt3mIvfJF5z9y3mSxqo/aJMcuFVaKKRHOCrtuUjixng3j
kN1xFm183P+4S1ImrAe6sVMjX7kwMMXSSKxgkRAuDw5a5OtzcXT2roVHCced
K3HinpPqAkthtLBbkosVTi4vtq3pgZpCUUbTFTYGNrmfO6zAwcjTA25Tw3gw
b2JLePWxoO18S2JxLJmnbdu8a78L8PrhqYnOSCaOjU7vHDEjeayjRL6T6Ng+
tkWyQw8DRfYG0WlEx4SWpQcdie4sbox9u79dAI/0H8Kbf96bvWpD8YZZ7ZDK
aRf67+KjR+xVp3BfNyQ9Krm6J1r+Z985Jvs+tX5UAOOsrCcNXA4Sp+u5+/m0
g3v4YOkn/y4YedrKrFrPhc0qlfkjnt2QVoqX1y5gY8sOtceqZJ5bjZO88hx5
eLg3ptWgiQWTmJpPp4kfbQykZCLmC3Fc/HNmDvGjrjR6zQ3iR6azMk6lEj/a
XLtjViHxo4GEWAtH4kcR1iJ5N4gfeV8Qvm4lvuO/XmBWT3wHjEjZR8R3QkwS
Tcy7hAi4Vx3a/5SHv3rjSkcD2Hj5u36upnYXWoy1Ah4rcJGxeZxu6+9G335T
is2isaBe3ssmSAAbrb4qcXE2jorGtap8oJF19Sln0E6AGJXqEwHSbHQVOE6Z
lvQZTedm5dIDHIT4/Ku15kkP3g90mfvfZyOqdENSsTIHLsqGoRVHeGDNzE+8
Snhcj53Wl0fyrYid2CHZ9214rRa4SYHw+MiZ0sMdhAsiN4juvBrdRrhu6fxS
kmtGVlQE+REOyUprdJv7VxvE+kVNfKd/RtSDjltLmjlQFw2WHyK57O3mzBUP
c9hYZhW+1XkxB/OK/AJfHyZ5311saq5vG1aKjM8rI7zzl/m4SCvhHYZul/Jq
olfhejfMxoheKRlkGFkksGBoxHu98yG57viAUVu9EM5+tK7xWhZ25DXWW9nQ
OHL/bMl5wocnFQqzEncxUa7guJu3V4gl6UpORiR/eUXka5w914rqM0FTa951
YkPlKDuvnINn64LX1AZSKNCx+ZBdxcauEfl20eUcPEg03HZ2Mw8xvu6eFm/a
oFZjT2e/IH2/fU3EVZfwkK175St/Fr5ILJwiR3KssaLrWtpDiD7kFv0TTuOv
imXLaNLn1Xets22ymfAP7Q3uF6cRdiOaP0A4ZEnAWRNhGQOLUs1nJJG8/Xi0
crELydtznXzm53q0Qjlv8uabPQJ0zhvsGX0jQJGRrb9qVjNevp9TsWYZHzZp
6TcTlwpQ8aHPs/5+I9T/phR7Cjtxyc9Fr/Ydua/50mPDERS490c5ByYJbz5N
YFnrcKBddVoiVI6HbYWV1YelCE9FFZ+8T/ji54hq/elePtLv+s0O+MCCL/t6
uAThi9WTy0PuK5McLVm6q0mUhVWNAw0BByi8C59SfodFuGPH1yC1AeIfrqq+
SxKEGOJU0QPJDExqq6vXE650GnO9o0bmZ/vN8k2HCFd6hGVtsXsuAMfY8ank
MNGDj2eo1/YtOBDjUJheRXJpoGzo50AB3pc5KffcbYKp7BWrad48UD+7R7c3
8/FNmn+5x7AZluIbnU7d5WDI8nXUmul8zKj7OlvenIk46qtU1p/+OvR/yCb9
LbdbLzFE+ivpQQ1NX9UBBYHGlzTClftnqchFC7jwkDi6M5pwZXzT76oRwpVa
dx/HtxKfV5L5VmVJuLIv17D2DOHKa93S7/f2kP0rSjgiRbgyRDe+Jopw5TbH
nL3XSc7dtPOgBl3DxHEJHVWZP/97kj6RcInoeZRXvWj3VgGsb8x6W+lNQfPk
c7nF35ngnv1+ZPwaH7WqrHVzOd14fMHj5jOHViywUpv8cJGHA3a3+6JlO3Hl
bQG17mM9dv8+eVDdmANlhz7HopUteH9TTEHzchn+Dy0tYnA=
     "],
    VertexNormals->CompressedData["
1:eJzsmmk0lW/094UGJNKcORpEpRJK2aEUSaVBMhSJMlSGUkTKrBIRkSHzPM/j
Ns/zPM8OjnPOLSky9Zz/++f34lnr//I5b+61rrXOva61r3199+dz1hHUe6b2
iJGBgaGFmYGBif6s5vPdaN0xjhsctPljOUhAaXx/M0StHeQfPet9mTyN7xxu
r567NwLztFtbn9c0Qf3uEe8caSqactkZ8Yd0AVfzmTsrApXgWsB63DmAhmcz
o4gOn2ZopWguiiqXgNgW5rBKRQLPGYjLMdlUgnChPn4ULgJOR+Z59e8Eauq3
DHjcygf/8JeLSVKFwJ2/1YMvh8AZovCw4e1YKF5bf6rrAcLimZuid2MJlE38
5dKjognpfZQ0aa9S8Aia4ZM1JNDkgkxj370ITK48snSVqxqCE/UPyBfTkLPQ
7KasYAYuePJ+qf3bDCVzfokOO6jonpNBM1QqwrRNDxmdvvVAMYujbzl5Ch9h
+HEkyjAu4ORTMYsx8Nx2YLcBzwjKJIzuuHu6En9Ra3Y1vCRDiuhOR4mWZmQ8
TToWIleBnzcMdYsa0SDl0PWTr5cr0VKu7LFDQxmKHy0U8dtJwI+6v6mBZoNo
RmJ9umnXDGD/2Z3S3o0wrts6Y1Q+jtMHK6qcJSdhy3zk4ZtaDXDilaTjJkUy
5qqvtb14MwLHzH7JsAtXwBaXY77lgxSssl86/FC9F7j9o90yHYqBdaZEPu4u
DXNuednKMLfBK7emS0ftC8BkTytv7QkCM+4H7n64UA3cJtcj1+vkw50jigZp
9Pof2lr1SEYqH7TrGny/nSkEs7MJhy+nEsgupprXYRACV9VaxcblS8BpU33P
5zcEht/8TOhtD8Pb9uKT0XqVwD0iVsTSS8Mw0yzRqM4c1Bj7zfE+tAnyetn6
956lYqsi75S+STnGMCzfEZ7tAv8t67OuXpzG9GorhVqGelz+cHf2lPooEHLO
JTLVI8gb86kka7IJXRwII1PdadBRrgjR4W/FOdkgVvXQRqwSu3ZXOocKAn8G
rntPluOzCmLl+68aLEj4PPFuggY71ZaVXjxrRrbvyu5fP9FAWoLyulqsDOr3
9tpyuPTgeeaU4xXzFLAn2Vxm31gGpqtBLPbcY/h+af26+/engaFoyzBZAOFm
tOD3DdmTaNQ7ShGRnYBzOn8Y0vNyocXENem69Ax+pTYXqPoMg7SbUQfnVBa8
lG7nyEmg4pShkebmC12w2HAlMbg4C0QeaGuIcxF4PFSIb36iDvhyUomAM7lg
cuR3zZdQAn0/5BxZVckGzsiPy26LRfDg05GQWU8CHxrnCD0T9cGGs6+VnXrL
IbtUNLumjYZa7LNKdU8RNeSZB+KcG8Gxxu7NUgMFv3WLOjltaMDFGdc4s4Yu
sPCTVPu0Nonbnx7/5hPXjhe8lZpqrEfB7X7cjnrjIQyORZcvTl34kmdXiLfi
NPhT/N0tmRtwS75UxoB8JzavOxTsyUOFEYvEpL1TiJG7a1a6p9uw8cvRbr4D
NFBm3tlqwJaN8mQmjoY0AsYyL+z8bZIHdWybnT1+VGF1ggB1hxIBXZfSeKMz
cyF6g+OtwvgOdG+8eMx4lQq9x/Y4Fr7MhJcW//ZlmA/j/SgZE2GtGWDd8jLs
bnoqhD/nJoVeIuGC4/5MvVESDG7IXX0anwwbp5i+Jv4jY37Mz1pX9hFw2tD1
s9o5Ba7vUE52nqOin4PWOXumTuj/KGPoGJAOoQ5C63LuEGiTqvAcLSohag8q
y1fkwplU+GMZRc8T49IG1RtB8LhEkSfdoRS2XzZTKlqhoRd1WKItMx9lbvBG
qNTUQ63SXY/NURSU9HxiyV/ahKcOeQc1JnWB+NevJ57Vk9D09JD/LE83ul89
sdf/5yhssV+f1JTUi7Op1blbLPtQ4mVwbVbENFTzjuerSZdjrYrF2TXzHrwv
onXlPIUCRiHXVKgraci/4+sDZaUuPJKtZKKYRQUWticcB/qzQEXceO9iOQEJ
1x9ECL/IgPzfHgF9U5Fwv0W6O26UgEWG1zxDcWmwrdohrqv0ByqxKfGZ0AhY
G3xlvHVTIpxtpKhARj3eauzU9TlIQJ9j5rP4DVHAGSjcdT1jGI3v3U4hX5iB
bIuGs74hYXDVpfR0scgUZiTocn+cHQfTde/VK7IjwJXnwM/ZXAouVh2t+rva
Bwb6xqbmSvEwqvC8rHqShpsfFb/SS2iCOqvHTCd70kEgwM5zKZzAXBHdgNdc
WaBGKWRTl0Nw8XIgBcoSKHlne5++SgraDIGgjXEtuDhxNV4hUbDcZuhgmV49
3t7P+NTJtQt254p2qm8jYcv260YGfV3IW57+e7JvDH4UqJhpinbiM9LVZan7
fVjWlsCcmE2Gz3UFJnd5s9AwSmtQurAbfzy5lcuoR4VgkszUxpfeqJNgw+i3
1InvTvGXifVT4c6N7DhqQQf4ktpD+9fR4BWTQFVweBr0juwrkDNuhwrNFJmJ
CzSoxqiYUsEkeKEeyhLB2AHmyiIteSdp0DHxNFPPLByq7bwd+ycq4EN4/d16
RwLmd7MusZR/g3wJVapVQRdu9t3meoV+rtocAsfjor+An8o+0qZtk1j07Kre
wiESZKW0WaXV+cJNBx5pxk8UzLZiXG1q6QfPG5eXvPxCoTz/p/9YMw2RF/VZ
+5ohRaVI0kgxEVIWVjV9gwk0/36m1KSlEPzdr0j1pObCV/N+p8FnBGazujCy
ZX/Gm6bJ0sGtVcB63/K2hi4VH0rMt3yRKsePcTPxb+W7QEp1mMni1wSajr6L
6nvbhtSkP+tY90/AHg+bLoZXrWjO98Fpd2snnl3/4priMwpcqf0XfzHAB19y
/mbT29KOPw7MqgTq0uDlfFjIzuhQkHr009mItQ3nqOz5v1xo4FuVys0RMQkN
+2w2KehPQCT7hSemM5kwnpSaqPBrAphFvQNsT01C0NIJoX+cSXDoqs9pEx0S
3D832LppkARGUXwbRQ5/B3GRWfu4xFF4vic/+d/SNLz6t3/ZQM8FGP6vn1m4
EehxqSZhGh/KXiHH7h6DHq+gh121znDNVVOmlJGGIYQ2efBwJ7z1vvRoMMcX
op8+2rlMz41bI9JPOOVrIONYUIznjSi4QnJ+NVtA4GzWwkeGhzkQHHvnW155
JoxuL9xOdiEw2ltOUN/RFeI3xqeoVFfALm+ygE01FZUNLlfkn0pHo90nNDyn
OkHdXM7J5gwJ6+8zHUyg0PmhqibaTpMEBX4qwhG7mvGGs60w61gtThxuamqX
oUGmQkH2dE0wbNyiY+TKV4WSksYq9i8I2C/yuMiKnA6JkWVFLk+rMJ5VjPW6
FgGOeQWGnJE0GKPsumR2tgV7FLNFDmzPgyuPyvZbTxNQO9NW7HYqEN1C9/Xd
CkwFpd/7XdX7CFg4dFlj/HY2BlX0qTx57/+f9fx/XVcxj947Pk6g/XlvioRa
BlDYS1wfULxAqnk46+UcgSO5qQOPmyOhMlfae6kwHBiHzPcPjRHIPPhue3SB
H/SdOf/3nEYGmKvZPmOnz0fZPXJ8hTWfwG29+/3AdRUQKSfxT4FCxYie0qui
pc5wLOmoZ2l8JzCU58X9ektCfqYC5oDf1lB4SfRebzHpP/d5+lAqs9zJOBhm
OMVBuLxGRzuFAO7fBJy4YFe7kT7Hlp1uSIFGCA7LGjjntxKg2Vj7mU91BMhH
Axl2lNN5jWt94qPaLNC+4zsguZEEVz4wXzLlncQ6prVdt8dTIMZy103tChIo
a7c5aL0k4eDBTTT2hmAIUEsNV58cAU2WDU8JRzIuGlAD3L5/+M991jbrp85t
mcZo0UuUk6QxlDnBtd5gnSP8cno7vyuSip96x9x5OLpx2/tiee3fX4E3LFj7
hAGBMev01omxV6P8HmeNU/JRIHKqoVm6jkAa75HZFzzpaP+M/+D+9kywNDhg
8tiVwFdcSeUCovYwf41yKK68Aj5yvaMWVVFx05SSUphdNhzPLZA6ktAJznvq
Xqm8JyGTO0vTuT+V0K3rzqTESIKKZ+cEeF2a8UcwY+fOsRrYon7hQukZOpd1
/tRg0QuDh1NfVQ/2V0B2vLeh8nsCyjstmV/q5kCZkWOpoVsxDEZF36/7SsDH
RDYttsBy+Ntw5oAKnUOzXzdLEFXpsN2wYsggtRn0xSs6bOh8tMVauPyRWAoM
VxtSbd63wI/Ob1q6dA+4G2YmbdcbAfv+/PY/H48Qcbb9nnERgU3rXPnf//WH
CYlrp2RXanB5l/mvuZsECr2A198Pe8OP2eJ/z0dIaJBvpvdBi4TtFy769Z/+
CtLx2rvV1lMw0vnV/XWdg8jk9MJy4OcPYAgpukv6TsPCFkY9edVWTJ+OFRbZ
lwgnhW59Y/En8JqKZdKNo4hbZUa/B1XngqHvRoHf9Hx2r5GROFHiDcWnDdR3
VlRBjuZ5hqWnVCy1zr41juVQmyLJUzDYCZ/d97LFGpEwJ6l5heNhG/xIjvBX
SByHGWHfAlnONjycuX1V8FMnSK6doZEeUsD2VZVl/Iwjer7yaBkrbAPxHYc7
uJ7TwOuFWYmZXQoYTRzvs85phmfymx92t9BAhTVhrccjFNnb17pd+gl8X54o
K8OXBff+rnKQet3xw9yUbcwUgT9El57YM6cDjbfNwtc4DR/t1mncMECgqPjd
Q+IBiaDpciB5Ob4ON5ufEfhzis5fCxMXOGujIDqCqfVDSj8+ZmILO+9DwZ9q
m58q3wmH8+GhillJk3hz1eLsmM0ErsU7JtrwRYA201nYJU/BGL+1lfHuAeSQ
Cf8a4hsHQypEqGkUDf0jDDREc1rwn/gh4fs56fCmY31H21cCg2Re9XJF5qG3
Lof4rosIuqd4dGIvEJjp4yTNdSMB9ks+vNN5qRY8fpUG5rFQsU1x5Zn4hzrI
SjD5zLmnC4Lrw74XeJPQTE/ReuhuF1Q4iJ49bTYGIwpKfuGpnbj5ZPIdzzN9
YPr+4Ib2CDJwNTZO5G5NRwmeR8LzCd0w8cRZ8bcpFUY1khXsrb3gPaNf2JnV
Driv88t9w2Ya3JVS4X1mV4krwhESF5UIXJQ08QgyL6TPx0gG3fY6PGtk16G7
lUDKM9rE9cpc+HK/KW7qdSd+MuF+F9xJRTdbp8z0vEzQzzt3kplzGDXrphek
vs7g7ff5ITYSaZC66T3n6RcTOJbJ1ykePYlzp5XUC46kgHtGldN3VzIa+5Vy
alSMYKx5+WZFtRTwfpIok+RNRfaa8j+xc13YUcpqdVAtHWQ92VpGDxK4YOs9
uSBbi7OMjmtdP3KBlVng1K8QAqtNdK3FP8ZiUFM+YfSqFPKaV65/YiOwtvey
zl7pHOjPuf/jjnc97L3gFrStjYJ8s3LebeqN4LZuhuGochd0a0jxsUtNYpKy
c7yfUxd86DsHy8GjMD2/KH59Sx8Oab78t6TbB29i16zfek6Dz4NAzh2Jpage
Lyja8akH9oiUrZv9Q4GorYfvSMiGY78wO9dEaBcosmTWtv4PZx3h79x0vQP9
gob1x+OouNLK8AQZK2H9yqFNUjW9+IW5kPdTIgWlfeJnDveUwp4NE1sOio9h
9vQuM4Nr01jZceHk4kmEh89u8ZjZTKK4c/GAv90ERplqf2hnzAOFi4URVv1k
XOZe+UE7MIKnW1iUB9Znw/30z+etNKm4f/b7L5mObnwYFXY93j8LHN69+re3
j4aX97erHHFuwtzgYpOPm3Ph5q437Fwf6ZycNGFZ3V6IF9fKDPh6i2Bc+AZe
8SbwCnvDcLzeBfj1UQcMqsvh/bqWRvNxGq4ffMTXspIPe5svGfpda4SdKvOe
F39R8FnVH45tcXVgPPUsMeNtF5xqbu3JVJzCn3Xf5IaOtIO8Hdk0WHYUaAVP
LQQih3DnKjDEu3WBjFS9cPbJaYjfcFX7SmwdVtwb5ntj3wnRBwYsOvdTIWDv
lciGuGx8bPKqc9u3Dmh/lrHp9hIVWJsqIlh0RpHqcm9bTPAUFhecnlk31wLp
zTyMs7RxTBAjH+YTmsS+bZ7WJkb1YPVgnPnFHjIWsqsw9JSOYMOflPT7lHLo
Qiu7hWgKcnGpb/+h0IdVqmKRp2yLgVvlCUESomF5U2fuP6V25CBMBG+9KADW
uTWyPivdI7Z+Qf/fdbhv1o1fTDEf3ms1scs70e/7tnsLbl+L0Tqk6ddtoULI
Js9V/YojsJCmZHlzOBZvXTfoSJAugQ1/rUur7AlsI82vMNn7wKON/d9+qlWC
Wf0pyxsTNLw49Lvg/nwmEF/6FstfN0HIxgHR7htUbLkV/eHJ3TL4bRa2bbKo
C26Y/xJeNp7GrMjQSuP7dSDjcIq9XXwUpBpGIrM6RjDZg4ussKsZjKP5d2ir
TYMBbU4uMKIFjYdkPu3RbYLChph7R4uooOJT+Vz2Xwme8HhbkNPVBPUOsR5G
cTSgI4/Wj+VxZFO3uwQzE5jdu5h25mY7hEdrLjzRncQfdnYTyT1jyDrWYvtQ
rhVIzUosugYUfKhvL8PT1ItkNhol3acadL8PF68ToaHRJjmF9st0zkfxleW3
pdB5PHn+Kd1/d41mqZZR67C2/iWf7x4E5tNDjRFPCfRacWPU31WGxN9Lj7m4
C0Gn/6eJCt2jA31NLW+HZCGb8dvrsvJFUGnGsE41mcCOK6qnTUNDcV9hrfrW
+yUQqeyF350J3Hwe1b0jP4L1z7NV5iMVwPEz44zVZgKbnUvTE42TgP+NaHnJ
xkbwMA+5nNVORZqxjJPIYB5Mh+oJfKdzOiVr5I9tMRlzGFolOE6VQUuF5drw
2DCExqRbbDw5jj3BcZPHxKrAlCOm9si+KSiZX/SbONeJC+zpP1cFquDftXec
RmZU8ElK+v7WoQIXQweKLS5UgOj8Y1fqLgK2VOhkBWV04p7xtIQ+MhU+LrGq
bt5qD54iMbPH0rqBlMKyrOZEhSs1cqErV96AY4zATYHvk+hs+cXsZcAEVM/3
SOILWwg7QOrkP0KGI+t5DtQYjoL+0ouollprqCQlvtfZRIB1b/5xM8kmNGB+
I3j10XtQlj893D9IxrelpWonHoxAKec1R6tzdrB5/Q5Pm8t0HxEyizGg1ALL
rl2c8gFv4d2f/JGd8hNwYebaUDZ5El8FXzO98/gdUFoO57bUD8INxgOWwZsp
ODm9z+JM5DtYG5m69B4pmGH25Y8Pdz8OhqwqWb54BRq7TjY73RpFiWwJ2+Qz
dI69QO09NfwShkxlFG3OZoKR5q3r1nQe35Doa8Em8O4/uZTqyIByUtOwk1Px
+FDaGGzJWbxke90ZzIXidryVIYHdrPfEGtMkGPO6yBR33oZzpLTW9kUSupy3
urDpEgmvul/r2DdzC06ujkY7OFNwB0u3nPi/fvwxspmql+UA6d9vF259O45b
TC+7+HyZQtmdNzRYKe//1zzl/6//764r3GV5fv97J3Rtvpb9gKDCJ7WhVSlr
Z/iszccYsX8aZeJOuOmtjgAn71ftUdtmsH1edjOAfxz11h2ZfFcyCU+8FsrL
vjZAhfrr7yetKLjZ7VnxOode+F05FGEfXQ3touNXldmnMVk7jsLDMgYytZeE
uNSr4A/L9ZEq+rw4RSlU/SbXBhvek9i8hcrA+nNzq9HyDHLIZj07FT8ANJvI
40dVS6HOLjpXeZGGzv3MGZI9dQCfdOSkTxTD8mWPEBs6NzyoXengy+2EycPJ
7sJtRcDkI1HPZUxg2fEjLm7HykDGa0BxW3MhqD4aly/MoGHi1JjAV99maBy7
N1DFUwBi/N96d0XSuTm63nJdQjYcXrdk+aC8EAxKN23YS/eN4+yaq0XClXAn
MeK7d28+6KXa2jlk031h8ZQySTEKHHuQ9QA73YdGYsT4Q+nc5b2BI6khB57o
Mb38QioEL9c71nvNCMx/XzW8JzMU7x9cF6r5sAr2RDk619PnoGZToe6B3O/4
13F6k0NxBcRdOP+kn6Ch0wWmptDoVGw6d0zozLsmiFY7eT2FhcALpW52ClMZ
eGnjqvfTuw3weLipPbCGikecfBVkPuahiOEbq70mnRA30EsKmqHiXMmWi51W
JbjC37fLe64d0LRc6s+pGbwe85tZPLEE7+scvd4Hw6CVYXFLyXIGSawDg8b6
1VjSc0Y7ynUQbh2gxM1cJGG/hqbNT44KfM0S5X1fmwQn/+q49hWS0KhK/QB/
RwPuai10rD43AVu4olXS+Qcxv+h73x7RSmxPb3h8InkGNpctRXpbD6HoF+Zt
OgNNyHvw7+XWNDLcG8utszrUjGPUjZpqOyrw97fKK9T3NFD7+ubphqMt2Mqy
x6KRqxHfMafqr5+gwr80lc2Dxt348ZfKmvBxes67CN5p21oGs5mHAqu+j+DO
+4OOPAZk0MvePr76vhhCHQ6Kt+0goe9CuVDMOAm+8t+sKBzOh7pdiq0bvKeR
c4ux/8fVUTieX7Zsb0z3W82ctbPnKLhMu6mv8WkAdH7NLNdSs+DmtW0VPTtp
eFpgu92r5XYgObHZHzbJBq4it79vRQk0vf/T/NB4DXzSvhdrv5gLowyymqfp
Xjn3jzumhPEV1uWLBGWcKAfzhfOusRwEHpk+XTQ2lINazaR2loP1sKSz0i+b
SMUt9acj3wpU45kLFVyUxHZoCUlIwkgyMobyLkqVtGCFymVTr7hBGHwzeeiS
2ARy37PoCd/Uicf3RVrHX58A93r9N4pP+lAswtfcW78L51PN4v+akYHV6aG7
mmEdKhW8YUhe7sCeR2oxjApUsBIevrFBoBJPDuQFX71HwNqGOI/+plyoGu1a
yj/fhvVktSH2hzQQ3jOV8cAnC6JLp7a8bu5H9m0LjpRXFPjNZ8FicCIdHgkH
952xG8M217ALh5SnYb1oA7fISArE7rL6kyIxhXMt8csbOsZh+Rrzz+kTKeAW
0s60s3cGd62ZFlpKDsHG19omZ3VSQTvimDi3GA135ErKyqW3w0Ee3Z8pjzMA
FqmCP+k842X+WsRgRwzgYztby44ScOU5rKR3hsBvqZJX/q6l4R3REKetl2uh
qMlwNjCZimf22f85d7QGB366vt5xjc7XPJvtrTeTsX/c9WoGtOM1AcOhILEh
KFDuqyr+PIYVsX2rfyp60O33WANLwwQEvWhk58nsxL4PS7EiB/vwhkTnd5ZY
Mih9enTqyVgpejIKzQ6J96D74WFhLhYqUDjnBDzHYiDZOzpuboiAEIYpy6Lx
NFDZHzpX8PAjGj5vcuaYJaDnYLTTHH8y7HIWerz6rQyF2f76ZX0lwLXgM/f2
shhgbP8q/u94N8ptlW8a+EYF0gzPoyK/CNDUrfv1K3sMDQOZguXEpsH1lmDS
akg4zNjkqpy1msb455VjATfHwKbI3qjRPgoiQ/X87TipOKQsdU7LtRcIxY7M
K5MJUKcZc2UbvT9N1aV7DtK5PMG/2ERuuBA6aVShJ3Se/BaqEU+ZCMAuZQpv
ZU0Vnf/5XJSXqOjn4dXiQ5Tj89eyK1vr2oD36p9nRjPTKHjlfPLPu2345FBV
b9r2YZia4L3ce30Ut/0cO5Kb1IMaX5aesI+SgLHh0L8YoVaUWrhpLTDViwo4
tjzpMwPz27K9p/6k4709j7trnLuRtXomyMOCCtcaA4djv7aDsXHs58azNBC7
aK5dtCEZ+K2wc8tAO8he7WYylKZBprQhXylvFOCSajS4NcARrt0cF/kJEO/+
GB97MBjqsrXK3vvkoQTzbq3cFgJW+kNIDz19YQtNjrnZaBhvG07p176YgeiK
zy5NET5wZ83pTl/kFNb0M2nI6o/DwloGrHIHwNFuO5mxCQq6s4C2vV4fmBdM
CcjvDofcOrEOx88EHjj+V1bycgkUGXo5nbmbA7hTYu89DwJX9H9ds13wgsae
R/nVAhUQ6ZmZ1K5Bw5gWmdk7RB6Kyo09lhZsAxvGR+Rzp8hoNlZp1yzTiF/O
pKnU5Q9D+jst6Vc/RpBRPnCS+3IHmh6w/Mb2dgqsrcx+nfaoR4PuDxv6lDtR
sF3gqvo+KoyM1qkkyHxAYi4+tI7Whu5LDJQaQxp8qRgrsBQlQc1UQsG7VRJw
7g4fz6tPBo+SH1N3LpDAVUjn6Y95ErySnpsLzgiFiRcnL3bzjoP3RmsPtZEp
WGOI1Ut09/pPrngWeG0iZngSKzd0nra6OgGKTrdz1Gzfwo78/t3MC2T0DpC6
+OH0COiQvCQjEz5CQDbL1iApGtIE7sa2MHTA6M1avQE7f5j6sp45OpNAu2nr
ocn4fHhq3xhXYpkBouuf8SyFEMg7wF+xtfkH1LPvPXZnRxkw6tz8/TyAhk9a
Pq3rao9E7PnjY2jfCq6Zqq/tg8jY1aCto7GvGBcid1y/fnUEjnxkPGloPoLv
ZLPLNdyr8ZJ0yslrvGRITDz7bYtmFfosUU9f3V+LTjm39hdW0iA00nvgg0UY
VI0J5CmKVKHk5+YGLQsCNHdWrJzpJ2BIRtpXJTERC1P0i7Ty02D8RtA/8zEC
BPscfF0U03GnkHlzhm7Y/xq/tVxMG//0hkB9lfviK/WVsL3Z5bNlkyNs6WPY
pj9JYP+504rP99NzOc9mQ3ewDyRUZwoEkQh0vuEQTj0dADcsDh95z5oOXxhM
3Xzp3n3V8gC1ndcLcikyB/yulYLG2ie2l4k09H1wa7XkvRs0uShGDIi3ghV1
W8DjNjIKe7gnSn94D+Ze2leizUbo31sQfQaDSBJJ5OfhN4eVQiHJsycpYJ7p
K0uVcIc9Nst3Pd00UOG3BN74R4BIsKTpPc1E+Cqere7H6IBsYWPaonMEUGJ3
mGRZT4Dt+NW6X0GTSNpXs60zNhUyT30WY/MjAdNzp9y7oSR8tiLqKsQQAf0L
gjv3tY7B3/vWX5R4pzHfNNbP66LPf9ZN8OQzpWm5MbRP27FOw2MarTbd2Nor
8Bo2BRH7+R6TMTKB121o6yiWLbW/oB51h9s25ctOVCoqO7jFaAR0Yv0Ncf2y
9m9w6O2jc/srCOw5rmQ0VpyFf1MevFt7lwEi/6ixDeEEnlgZaTcUdMc36zX6
Xm4vg7acX2YW32io9O7fgB5bMgx6viwoutsKy5Q9hs9yyHhILeFNaEEJyPFy
Pj7OOgIDvkWKlbl0nrG5+PdVVzXsEHSssp6aBq/gsUvFXVV4b335NdldNXBe
xGytsZEG14R2xlQdi4LDvVCqc7ICblu/s9rsQkDY7JWQhMYmqIUPQaJUGr7y
VjyvGpYC52M/C9uptoDUXBZXdAUNRy4Xf7TIi4Y594SvdbuqgMXispPjCwJn
LwkHu/4JgbLOHVPCPhGYvbP41e0FAkvMzgSND/uCp4zUpv57vRgeGeardpCK
ra87uI7W+MBvZ6kdkren8LsgmqeU071wz+bPLp+/gdzpJkZZIwoO+RUfyFMf
QH+bKFKqQxjc2n2W08eZwLXsjroXUIq0V3nto3QeE5EWXNdKz88z6vXVAo89
8YE8kmP3VsBf2Rzx9w/o913ElfvcQj6MRbXszBhsBWeJlX2bnpLxILMb9131
RuhYnd2urjMMZLnetRWOUfzpQG4iCXbANk7xtshTUxAfMhVvdrgBn6dmMb/Y
1Al7L7ZUXdlPhet/H8za/lPBwLH2Szr322DglREp+S0N0sc4soKEPHHXi4m8
x/R7tpKapzZimA5Gjlm7Um8k4mLhnWN1owQKJY++L8hJhjzuB40bG8pR92pE
7LArgS5uu949fxwLhoFuBzaadmBM9rrsFn4a3vYsvPnhdCSM59mpqu8bxRLK
1f077pBR4ca90Qdz4cBHEzQ99XcKdxOM1vx/xnBLicKAzUAkGF4cCnINoeCl
WQPBL4/6UbKJ2OstnwA/rl2Y16bX08Qimi2Gtxg3Kd3qOjVSCDAm5WNJ95Ff
7zxFm0s+w8U/uW1/U6qg+28RWX4rDW02nsx89a8MTMLXNh+xbQP+1w7G3lJk
HP/2MiO0txUsktdpxNgMAa+F32+/0lE00niy3Hm7B971MQYoBZNAW2t4nle7
FV8EdC9UNfXC508ChTe9ZsC896Mzx4EUdPPbdML7XjdYZPIEcDpTIYnPxVX/
cB128ChvO7uHQFtX9pCvZ/NA8WI3xed+O66/yfruw0kazskqMt6tzgKl0Ucb
M/z7sf5mjFCkEwV5Ui7oyvilQ8xSHMda/yjG3TKolyqdxqyozr+KSqmw6R9N
8JzzJF5W/GbR9m0Cvxu1F5vdTYHXKpy72Q1nkFWDnD6uN4yvT7aEfxJKhWvH
pf4+baOibwhp6GpYJ2asrHehCGcA+cTaRs9AAuuDzk0HlKWizWMlwd81JVAu
IkpcvEig49lC1UnmJDjXezO/nbcW3E9VvHJopqJw/ZaAG6FVUGTufnv9+nYQ
Cblo1HWbjFI3OfWafdog1Gp5aGPYICSJfHwwTB5D68ehFSGPeoA13WHKxXcC
FpMvaIq1dGJSpuwv5oN94Nhi0Lo9nAzXR90dneaL8Z04rzczvf4P1lVNKG+n
QkXl9ojrvL1oprnZsKGZgoGRScal58ug13rZ+U7zCEYx6k6wK5Bx0fifmKlN
MUzx6O7G+QnMcQ2ffs00ifXro2drOAtgqdNdhenCNF53ypI4+2gMzTgPRVZ9
z4FbyhyTH8Zm0FOy3cm7dxDVdc8+/TpL9wKf66sP66jIbRN6vDewE8NEHB6P
y2dDmpKu7zzd3wuKNqhxWDdgR30OKak+Fyqz9BfO0flziGpJCir8iIm5a4/v
CpbD7Hu1i695CYybzfrRwpkJSj8sLcv+1kHfscgzZrVUPDe17pJjSCXMmj6X
e2HeDmIuQx6v+shIdTy39kCkBWauGb4buzAIQeqwEP14AgPnHR2ZsQNESnKD
9x6cAF4FNkurp314xWSOedWmCwLOBd14bkyGjs+eMT8yatA55Wrnu8edIDzl
eGjjJSpc8Cj+ofRjHAPHtTSt70xihVWYxyedBths9ubDq59TeCKk5s63U2Oo
88HoS85MJcQXVGpg5Qya+nOaeJkPoha7OM8BiVJQPFEs/tKCinApOqm4pQuF
t706xlhZBP6s92aXHWj4aCmD9e/PFny75AQOmwsgheHZOZljBLqfDOhy3FeD
LQWdAdOl+ZCo5PaW+pFAH0EVZd+oImTPb5sZaSoERaZ7KX/o+UKR3RG2/NMZ
2H7KNsamVkBVWVKX7TYC3Xxyn74oSwUfhXdDNMkGULfFa0qrVDTQ7vywCsVQ
2a6MPPXtkCaSbL/5ywwO5onXebhUwZ3wAi3zy4Nwx6UxPHWAhKI6lPL6jw1g
csGMsVdwAsh3J50NLIfQcdaqY1KoGS4+/uAamUCGDf9i7I19mrGOAT3UXzXB
qpdpXfoYFbTP/BM8sXsSV0ZYIgi+cRwKLjr11LkVgt05F8tuz6Bw02TB33OD
2Fd5U9q/pA68fganrHhScSrw5fDEwU68JSCrm9FWDmK3TX/H0nmvPJGzWCyi
GbdW+803sZaAiE5O/m+6j2srD+GO0Gq05dfSzdEpgq0RR+MN3hJ4OXZxL+PB
EpyNEvzjaFgIjuxDcT0xBLZi2VdzUgZSFR5f4msrgjmlJQ3lTwT+WbaLWTlv
D2HrvjudUauANxGfXiP9XJZJzhW9wTGgvTakYcZYD63+bEESd+k5/mRsbsgt
C/q38z23cmoDI9lbHH/NKejESZnVfFIMi1Inru0R7IeJqwcWTnpNodxZyo2D
1HKw2yy26tY2BoHS4kqneEfRM/TgRS2DKtDke3KEKXca2sh+MyHd7ejsf1Qy
fbYSyixanrRnUEHkmWWfeM04Zt1eRf/tk5B3oG9ao6YRGB734rwwGQVP33Sb
fzkCS8nCoR4tVVAdwa/cy0TF0TjlLVL03Hjfu8TV9aMU4svJxcE2NFR9rfc5
u6EFNsoklWp+RPjLULC7GAi0Luo7vc6oCoJ2711z20vvN768gKffCVSW/LLp
zNV8uG9r+uSJdCHonf0hbZtNYFOvuMZNwRgY/KpCTqpA0PVRkhB1IDDtT9C2
HU9DMDb0cuCR6Qrw0We56s9IIN8V0y2zxzKxvdJNrqS0AQIODhuLDVPxr7yn
/XmfYjxetFC2TrcD7nZVefNqz+Awv3FIUE4FPrkp8VDw3hDsuvzuSMUbEpZu
o5EGUqvR8sB+84HpCTh7SLH+k/EgSl42IjTeVePzi4XOaD0DpRNb1/ZsakZl
BmDW7avA61rq1TZ2NChcTHepONyLsVuZXLcVU2A04+kmH9tyUOU+JuXnMYal
Xe/Mnw5PQWpH2NEtm8sgJqrOsbRoCgPcpFW3j4+B329pfx+mYuDR8eX22EPB
A+d+jA40DsBXsyHX7PUF8FOftX09Lw2tPBNmXoe0w6f8VFcfrTww4eX7sJve
t7IEf45heg3YSTH6fu7IA9cQGnjQ5w7j+K93W/LyAIpEHlqaF4Km11TiC18C
Hw8ejftq8QGXfVrMnB6Xw4BHxGGmjQSKcHAwiQ3k4gbWFMsFp3o4Q8Tx7Uqn
Yqymr6H5RCV+vM7tFzTRDs2P2nuDCDIKOCYbwvkmHJ53e8PQMghzb0QH7feQ
0H1e+OqpqRb0qjoyfE19AnqP8Jo9SBpE9vWM/v+wBb0PTHD3RZBBSOIu6/RI
MxaM0FjPdDShuJjirtRWKth/ym8Qr6vGpx3n4qVPEXD8gX34BXq/uDZKZT6K
7kSNhddL30qoIKh4dR9bWC5MMb6P2PV6BPcFZ5qKxpAhcv+lpYSKLPg1oRXf
Q59PCaPeBYHbSXDx10uxK/UZMB1x7lu90Aye/PKyVrJ0GHQus1cLOmbAl8oo
v4AiKp4OZByXne+EszPPV58sZMLIE2kLb24CtyfYGD2SroPduTOlASq5kHgs
h9wSTeD0qyLn5egwEP2aP0ASKoUiP62UqsMETnHrWJlvzcLGFypp6h21IPgp
Sj/jGxVdZoMXdPpqcI+zTWFXUDv8qFTqjjhAxqpPhmls3m3IX3XQ4JzCEJxM
2rHR2Ggc1ymppNemdqEqz1Gji98ngH26SdLUsBd/MgZ93a3cjXCKcUfrWzJ8
EWmV/B5Yi1JSEmmHjTuxyCvu9afTVLCz2Rdc2x0AVwhW9dVxAmQ26yifj6F7
XpTW5cfCaVh2Zffcu24CDp2Vj16vmQqd+qEBawIt6JZzwyaY7rEHh+qPxs4k
gm1vqRCfzzA+19Jkdb0xA/zisgaCzPHwcqVYNnndJJZc2P6xTIwE00+X7mj7
xkOLCafJhZcz+N149/tY1WGQfO2/oyYyGSwtDHXe7KAht+JW2+HzHWDdufZK
JDIdgq+L/NwRTOB1vmItrtkcOLhaG/HqaxH8XNNQXdUlsLJ+7XN8YwSylZ4t
HH5VDc/8C3i06by0+nVUppWlCrtPfWvoP94OfxsWE8uKp1Gpgno6RKwdnfwd
LI/vHgauZe+giq5R3F98cns10YMZHeaaBQ9I8HKtuJkvqgM7z73knNnVh8Qv
I1XGCTIs55xe8mMuxcHGges+oj24+ub6ds5tVNjNUxonGd4KBuR2k8iPNDhk
Jman7Z0MF1wK2B97N4PLHntnziEarIhFK+/niQGNE/mHeO/lQDrPgdcaHQRE
MZmoaueEQUz6ia3b97bh3Hsbg8/ONPBp4WvrNA8BNRElhuRzY/hy7btR6sdp
iHyUwG3D8gMqmtyvfTCcxkNKL4tIRmNwSI5/eXJzBBxbPYJDrFScObK+2iGq
F1hK7783pdc/ixp6r+Izgd/e39/5bn0JOLltaRVYzYHz5rflB1wIJGtchVI9
R3h5Lnt3dkMFzM2nSA6foqE1T8NpfifElr1+9ZbebcBnY/KuemQaK5uukLYf
aMG+/IsL14uHwc7/zUfr4hH0a4702y7Ujc3ZB39b5U+CZFqv7JRIC3414kgc
GOjBQyzytLrlGfAbIS3fupiGQ7rpnqQt3eg5k94a7EkFx5eKjyaKx4Gn7Pij
l5emIOrGOd7H55OB5V+UiFj6GEjFKJ0TPT4NsQyBfFc4wmDjNyaj625D0Bp+
fVCqcwbe7pt7dIfbF3LXz2t4xY+g181cQWc6T/zbdlJJwdETQmvG/sZJTGO9
WUGoN/19jkyuHtrCfsC8TfOpKX2uVZS9sSsj9cK7w1d9xOTCQP2WxoGUBAJN
HxQVhTQXAovLWUHl6QyAFVUNbzp/2v34LfTLNRxEWb0aR73LgMiWEeBwpWHd
ug1a5nvi0WCfzxrPQCsQD1N679wlY651+LODDhXIXrH3oKvGCJx+3WQTem0E
2Te9ZO9uacEDa+nTKo+mQWyzHpfq3jpcvKg5Ha/YjqJZrW2Ur1Qw5tjSUCBi
j+uKdH+3s7ahoMaV4hx633UdyIj81kuAlpQnh45hMrzV90pmzU2DJa2cZKNC
AsaShE7ynUMIlOT9o2/5v/c7UiKtWNaKjYICGmePaDUNwo80QZulDnf45yBp
UfuEhrGykb8+d7XBAyP+uZ9z38CoKyLWYZhApje/tIbZo+HkxT8L1TLp8K0l
i5khksDF9Hi5+vpQ+PvvBdubt6VQ+RpCjsXQ8AWjPlHo6AIWYeVCi7daQXJF
dXaslIyNh4sSS2ZD8ZNb7X299yNQNLKfq2N5AFmOi7INfylE3R2FipIbKeC7
b/2f/XWVyGB1bJUvtBxvBefslOQkQDAt4ekVajhs5F5jFywux2OGX4i7nwiI
mH7aqWY1CadizWLSwibwrvz00DO1NNCJFG/wMyHDds1NNXn/RvB27o+XnlaR
UDbmLalnOg1aQ+UXWYzH8FQ3X3zRmvd/1o3vyNX53FYK3n1U6cRb24cqV/v7
igrd4HhGUI7tbzovvWG9LR8aDSU8Avabbn+FTRVBTLJdBAalDrH8KErCttXk
R5vvZYCV9obMKnrdJu+3LH5ncoUMbilFt9FSmJz9YGEfSEMdQx6ub4dT4EIn
g0eiRCtwbYy97zRERv+6Xtv+tRxQqk05t23XCByyLTvPXzWCZiFbxYQlMoH2
1Kfa7zUZ3jI7Ytiz97Ard4/4TUokzOyI8zq4SEDS3tOfnNgT4WDffbNAqhOo
bwsPuDVH0Lle85HYpjYgtlxtk7em4f6/Jm8Wd6aC621Sx7rkbsjbYHCLakPF
VwpxJWdCYsA6M5Lv+JkuwICzLT0NVBxx+rkzUCUIhhncnuaWVgMTiXli9SGB
nKwyGsLjXhCxZ9hg45YJFEndpHBm9xR+rJ56PqLgCk8/r5c2GJxGkwCnRoP2
UWRgGs1yYPaE1cKaXKlqKn7sH96hea8LF74EFrA4BIA7Yd+2nc4/Nx9+2JwR
XYzzvY3qcn+yQW4rWU3qK4FZzyoZBSTNcGFIl6fYrxx4U9K4jc1p6KV+4CDL
RB7sux3WpuzQCkp7hgXPZ5Nxh8y9rtS+GhguvTj6XW8YTp4m/pbsH0WRoMQM
4+3N0BwqcTRtzzQwCG/7maNcg5tHfE6svWmAhQyXVG9bGkSd9v/OJR0Bmv/W
Xem+UQVCuqebDJ4TIOYa/02o+B0klOZfLZ6i88XV+8y8+9PhhoZE/MsLLvD4
JmmqeZbAzCpmW9PAJBDLKl9BoVAcscf96r8IjHDzfXYsKwr0Dwy9ZsuswI/l
WhPNjgSeYjcsyhn7AV295Nw7gn14oIKcvmWRgqZa6w0D7weCk3JP0hejKRRj
DU/5EzuOdYajRKlZEOwO3t8RY0rBcw8ePt5+aQBlvjx61tAUDnIP5XLf0efI
h+3v8h0uFOPgFu8Hl2ULwTDOXaz/NYGqV4ypGYnO0PtDzvf5hioQ6FbMZ5Wg
oWXB2bfnrpYC7+GIWEeONrinxhz44h0Zfw5SP1sda4HCP2H2qa+G4K1G3t+k
8FFk27D6b6i6E8pV33WK6U3Ck1m23V8Em9D+VdYJoRNdIOJSs/yqlgImzdP6
DMM26DzXe81wQztwR1T9eaVPg40aDryqc9WoUF813HiawLX61jOO2rnAddDy
+Qf5FtRXMM/8l0bDQIc4/53KmbB6dfhhszrdG2f291lPUdFm8JRCyN1UUFzw
K+TSHMCjB92ZdupScPmBx7yzcwIg9m+acxzDkDZTn83XppHXQGFWf28s+Gdn
Zg5ZTOMbJ3eJ6Vtj2HcdNoSxxkJX2U5G/yIKvpzii3If7sNX++dG5usT4Yj8
1wyGAALf/z2y4fWeDIwxbfrcZl4CzR43FmpuEijB9vncE95omNon2Fn8ogZu
j1WUP1ugouOt859tqivgmpd4dUJoG6hHTzzdYU3GWztlKN8nWoFn9/fcnd6D
8OFEhjXpBZ0rIm/8E5bugatfNG5fZCfB4y/s8szmbSjx+K6RBdELZ56+iJ7R
oPMdi/H9trFUnPkiZ3roYzfcvtctU2FFhQeXHeIuEN1o3XM1XZqHinNH9T7p
GpSC0IfdLGaPhzEQFJpzT83g8y89Dhu06F6cXJD5Qm8Mn7zp7Xp6YRrFo7dX
72fLBRY3+n3eTkLOI3ZSeYyTqLkvfYpMz6Gcj1fYvRamcFWkV44yNIY77/Lw
VzCkA59euVoUeQYPwe7hL7RBZHaZ+J6dkQZ3b/7M3vKTigm5Pp1n/3ag58dY
G4XuDMh2Y+01oNdz2GSTL0OJP/obf5dX7iyD8sANooJHCMxLPg6DvanQOHUj
5/3zOqi+sXXb3v/xRwWlW2xEBUTwOgs7C7XDtNrLfyLVZBwYIZo02lvgY4jB
4tMDg/R8SxhgTRxHXeai7vq6Lthjdovrxq0JiLL+Kcow1oWJqhvJitd74eQ7
CZefgWT43fsxgbW9BMcr3i41be2B+YDCOru9VPhbW715Z9MYbg70y915YArz
uFSAu6sO+H9cmT/nNolZanP3+lkm0HVO2FbtVzksHT64h6N6GofdVTtZ3o7i
ZpuRt3f9iqFw7ytD/0czKPyv65jC4WFkGO6g3m/PB10X29Af7fR+7S2KucXR
hzr3t4/yLuRAzcWlX3x7aShsf+p1aWc7HhQvv21okAO0Zt3BwA0EGseXydpa
1qPMR7vstUt5cK9VZ3v2Bzqfz8XkXZZ4DE4DmbOpbyognlKrX0X3I2E0LVJx
SQGDNYrgt656sCmML65foeKtrmPcsnolwBfk4DLn3Q7dF6MOkOk+/n3i/f6A
9Dq4fdo6MkZoEEYfqqak7CXhduZI8OlthUMuO0mhghNwu8X0YbF2PzL35Tyf
KOqAaeWI388/kMF4z123KetaFPHa6eaW3gHd/hGOG3WoMPq65euvJhIuzpyW
KX47jktMoqpmCq3w+PKEe/wU/Ry5LaI6OYbR/Xz2chKpBnYGHYsImabg/KbC
NK7gHhy2jhF/8K0McnvfXphjoGHH03F5r8J2fPk5Z5KHrxhMPkd4WeXTUMHc
4q3cjWbcYbqFX7mhANwOXXz3XJbANP52q52dVej/m2U3jbMA4rss3Qs8CNxW
MZ/WLFSE5NSv4km9hWDSmVH59RPd37V4Xl9VeAWVB7+nr12l15NDccSL3p+c
Rc8YWfVjobeFuvsYXz0czM7bZHGRhp++kQ8f58gFfywWv1XdBscOMU6J7Kfg
bs7HjCsaZfBQvlqBfbgfYtPULo6HTaKnpemlkZUaeHNJdb7Paxwejc1uT5cb
xrrPAVvT9jbC4cSTf9c5kiGt8ZLZQH0zlskYh9ftb4R7uiKFwT+psKK45L65
rhViLizEd3ylwcLmcK+CH5//k3OO2KVtmn/XDUtntCjqn6nAvSDx3rPJ9n+N
P1PyPzoE9FDg7Hm5e1NJfXjDYu9G68b3cEHdp5wjYwCKd5kpU9QpqBPJ3Z2c
8t//b1QJf/BnG53frFR3Zd8xHYPjSa37q40c/5/3088l8ciQkZ7vi7qfawqn
UXWpuPi+nSUkyO6+V7F5CjfP+WXGcE/Azpi88pMBtlARMH5rj8UEinqP8x79
RILVdo8DCyUN0NrJL2o4P4Tl3iHnOD+R4RLJyG/HzyboN0mKv5NORi4nhZOK
zcOwzu17UdC1CggSEaidFaBi8rDbn2uHeoBbw3J/aFgxpJB8P/PY0vAZMzVY
g6MVashN4hvyC0Cat89HW4HAuUtyyvqeVdBqOxV7MzAfuv9RTLJ/EHj0ztC6
boNcGDPoTy2yL4RtQk5BmSkEhqal+8+lfAdH3+jWaZMSYHtTfHKFPt9fC7BI
gnYY5lJW+hO+VcLl0b+B3F00tH24uF7ifA4KJhwb30ppgsuFuqXy0lRkaXEz
211ehkw+uqn/9nfD8bAElz6ZabzJZPYklqEON/4iB2x7MwppzxMbPTNGsDf4
oixHZiOy/TRZzXSehpZSHoroQgvueyD1YN6qAUtociSuFipseO/Y1XG4Av88
OatQfqwGF8/YOlVQaHC6+YSGWvMA9n37E85VMwOhl5+ejW2pgIMvu76Fcrbj
E1CTcB+mgpz6oofZ4UowC9j9O4h/AhP3OygwRk+Ctnj4WwbhEhAsfeo5JTWN
mmd2nqp7OAYXad9Un9bmQ6Ddb8PLhyj46QbFKbNmAFYsKFWZz3NAl+nebKIw
DVEgvv5GaDtUTPIptP7NBqPYpsVr9HyY9uBzX7hXDXpLhh518nnAaHxw0iiG
wJLVMupvs3SYH/x6r2YQIVG+KFL4I4EMJdcl/x3+hmGaLedLzlZAb8KO2IkO
GlZEuxxTqilEp8m8F5SGRmg8IHmlkkLB4WMsJzaM1dLrf+R2U3cXcInsFHZS
n0LN94qHc9e3IZN9WLaR1SgU+vHnf6XngN9TfuHAuA5s++tBaN2dhhMLjev1
BxvR+HLv3dFP7Ri/uO7jBVUqZJ+esw+TLEHuB2y1AydbscY3XXvjAxrIu02u
XOdswfpfutVVATRYLY9RZXYtgl1n5My9/cuwv8Y2/I4eAW+8x4+0MyLYRjHk
h4r2Y/HYTtd+DwqkF9MUY+/lAkh4Wzx8MIZtmX5aC7emoetGvMRdWgbo1WRl
3Lg+hREhGid9E8ZhuXen0+EfadB0uWjvWX4KjsnqF9wWpXtoXP8vgZ9psM2q
6YP1Uxp6HrtTq7mxDRh3FI+ylWbC5/I6jf/p2y+BWjyrRqWgqtG8p6MoHyyF
yZ+o9P43dP6TUuPsBHVHQzOaH5XByigRVEmlYeHEFn0P7kI0jdotkfy8AZ7M
PLryPJOCTHdPlUkVNKLIZ/P68Lwu6A5KbLwvP4mxXS7hwh2d+Nooxudr1SgE
epc+y7TtR/Vfffzz63pRniqh9911GqwLgqtW3KrwS80uVWnFbhRfSvZKYKaC
RvKLAY6ebGQos0gRZunEx+63BUQmqPBi/2EBtYtpeGlRyKemjoCRxPo7++5k
QTCbcadcrhRq9V56pjJAwD7bty75btkgOBCYycBZjdeSLjc13iXgyOfMr92S
aVAxy32ydqYLr3f/MWX6QQWhe6FvdmxLBPvx/pgbQWNY1j60YUlmGsRVjWLn
rsaC3LTdTGX0NLp8+6V2gn0MFAPQNuNPHPyqtbqo9oCK3sJ7f99m6QGPw81C
dyJTIKThnPH/qeS8/3p+vz+OIqMUIpJKQ8qWoshJREOFptXepUGKRIOWotKe
Wtp779Pee+/9ar5GIaLh+/r8Ae8fvr9et+v2fF63c51zHo/77fm8Lh5eCha0
XZc9f7AJwjcyCR5decBpXM9xOJHKuXzX5QyMUyFKuSn2NnMFMJpc2MrEScH4
Q9ZZTdvy8IiKlLZjWBPstDaLHKslojm69J8+0IrM+EhcLKwPIkfG8gctZvBM
RlSV4EYfarTekw4wmIKf2nzzQ5b9KCdndPKf2RBW2o7tuSe4AHqNW1tf3kXc
f/rd2Fu2AYx5xvxI5DQJTnDS0TQNxyONxKfzojx9uCIc+/ZUMwmc3MhcM/OV
8EDJTqvsCwUsapWD62wz4cycGZ1sVB10y/GaEx5SoCI1Q2IPORuErzoWLmUV
QW/pObuuegqIyUje+9OXCId1ci5u78rGwKrzWpMTFPBo1JNZrYiGL/Qj8WyT
I/h4SeE+sxQRZmXXU7s1I8Bf0K9YqWoWTczVJYMMCPCxkU/xi2gUaGea1/gk
EvExbRppUm4YeLxjRLjj40G28PHOrjEysktX9qhcaQeVbJ+Ee4RMuNOhcul2
DAXbF/roOdYKoEhra1fZ6VLg0RHqT6dyhFAr70Dgo3h07cBcSasGiHtQmSB0
mIRTdQ58A8oNmKb5MOquZR+csUnld90zg9I/aofFxXrx16VI75OPp8FdbkOL
t60b+w5MbNuSPYC5q2PeLXqLcNWZYX+lRzoG+cv0MNL0ofqT1I/Pm0gQy+k5
YnztPhS+m6Njde7Bo0kcYlu4yZCdFO7WWD4Iz0zO0VZtJYHulXvK3t/S4MkO
9QX/imFgn4zIq7IlgtKw3CdvQjZ8Z77S52Q+BJm/f44oTBGBlLHrarB8NLCp
iSpNTXXASN4uY9t8MvD9NfXOn/eHU9canUGvD2Xb7uO+eqoPuTZvqHvrM9iN
XN/jUTmLhbzX/+57RoD15m9r5X98YdJEbdbxBxEfOslKBpwfgunsCwFtDJHU
/i+pt7FCxubih5NFYW3w9ZZJk7ZnMrDpyvTmxFHwd4Luiqx1CUQQP+av5RXA
04TkpW/WFLzdouQSnuCIvc6zNqH3qPwbdx24HEhYcDvfStO3AvO5hu98P9cH
M5EMHBaMM6iZlvXFQ68D27r6GSPsCDBu8EmVbbEDb0QGBtS5dOMty9L7Tj+J
oLvvemQjsz1mM7hON1D10PXd5ftSeWSYe5tBuHM1HlSbVtdYr3UgK98O87B6
MgQJOj86eGgOFC+fvizwZxok+MN/T0ylQ/cGh+LekXk468dncSRsEuANT8jp
lHxgXT6qOu09B8lscioddtOw5dOouOWxMIj6U+H56uAMKI3lTa3zzQL3iS3v
253e/6cvmjilbljdPY9Djz3ZP0xOQiKPmEtEjzM4hnJ8nFAn43RAXeqZY92w
NmGlFiocAL71qT1cLymI9D31LO21EP95QefrjjiA86Q/3NUUnN29+wbvoTw4
rJj6ZCIoF27J7v3ww42CKg++3zhwxh2uH3x1xDa9BlRS2L4ztZNQYEjmbfbL
DPzKQL7zaKoXaPTTdTnkZvBp4bJGIlsV3jja8+Hc8xk4WsQHssrNGDTqt/NR
ch1q0t9JH4ghA882mw8MtZEgd61ukf1pNRpP//or5EuBgmHljMKkHDjoWMUo
sL0G75DrBlNeUkC4qee4yK458A2rNWreRsAnlfLeSR6ZoHxPilXEaQpa8kQe
ep6fx5rPTgcth/LhgKLQ92HnOfhu0jm51X0ax6/0eIYsRPxnPMUFvvL43iFj
ZqfPO/2EbnRl6djHmesPjkvFWVpeFOxKGtO9b1qNL41ePzi9LQ6iWwu1Ajop
+LG3fv+Dv+kYqmsWkhWfC8s0aSf03SmoFCf96s+oI1BCmTPlU2qA89rlpZ1t
JJT2N+MoX8yB01fY7C+m9YJ49Rv2MI8Z1P91bHPX1Wo4LzoX6M49A0PvaYaT
jrRgWDmD/bHGWpgMuHt4OzVuIWLhuzp1Y4Ay+VE8gLEKtPQKFPMjKNBfkr1c
5Eflzk/umgX/iiGmuNmpNoEC3+Z+utsf7Ad0294+/4WEshHrElCSAYtW+/Ne
xLbD1ZDii78byLh5Zfiz5nAObPoRHtdwDYC6j+72FX0SMj9kEZJaiwEpxuAN
RYNW2LV+2FTtANWfPlIQDDEKhN1PxYq6ns+iqvu7z+7VBORjLOmRtfgC3m95
btVbE9EimI1v99kR3MKWXm/3PQKEXwtdOd9LxqMiFtxu5e1o+1MsapdlMvzm
53n7Jv5/93I0K3mcKsFVp3WV9eYC0FO3YHhCrfcVTnZDy15vMBIqZL0oWQfD
a9a7qt2o8bzU57XFqRIOUFovj3f3QvhTDTt8PYM5x6xyLlp0wK8nhzrZ9hCA
/47s5nHbTswV2VfxUbAbfgi5HE4mEuHNVZfhBn9lyEhiX1Pw7YCFwMvtu2vI
YBMXsvLVPguev1ZgM7jVAo9d6TrXmChwdZqt/tqJfKAQeDg6GygYY8Emz34s
C27/8Dg+TRcLTEflZAVHqPmiuWWPnUouNDg+fydPTgUX7sPenTMUNFoOODaQ
nQRx+bF7fOnycTPG9fB0PwVdSxfmDmhR42xW5P9tvRc5J/xunx0gYZ0Z7/63
YV9BxCOB5bv2LMr8UpC72UHAgargzYrPkaD/YDF84BQR46qDufWvjOLrvT2C
0n/iIDkWdMjRZDQ5+zQ8f6kDO5fGr840ZIKm6M74qkAK1kSLtlx8WIJ4rv44
y+VSuO55St5RhbqOn9fmNgy+AXOh8cmjag1wePGIisJFEnb36bSe39pA1eEZ
FfHtfXCBsf/fsusMOo1scxQc7wF+8dxA8sIUnHvTOPL+SQ8Kdef0PnEagPSn
0j++Ky/C36kBvZ7uRHwa6tlLGOwF+eaw+qR+qm78la+VGIwCSn+DsMiubuBS
+P3klzoZjLY+6jqWXIpMNxj+dFP9O+9Zr3mfD3lAe1Mw0uhnEer90dV6RB3n
Ckr9tzRQCCyOJ/aGP21CjVL50arTFFwv3P1vy8ssIGb6at6T6MPjHmdKm8tJ
eOF+4udHK6kgNWx9LXDfJDYnHrIRebKA27gV3EoPJUHiGKXd8Mw8rrTbCL9L
m8KCikZ+Aask0J1PlRj8SURmPudqesog2udv+/BIKQN47dNLd1F9bNP1Q6PO
I62Y8DZEkJiRBx5RH+MfR1DQLme3PuZn40juO+tHjBWg2Wp5hlaAgnfu+rW8
u5ANJ+9IdNwyb4L9Nr/4CWQi8uX/OrrlezMYz6Yp017sA720ae3TMzPYt3dX
I51FHxDK0w+V75wC4zfX2gKm+9G04dqGsuIQPDl9hc6RYwH+WdhoL4iW4B1S
gW7H8QGI6f1sH3iZBN1Rd1fMaJ0xml5jVq6zF/wypeRpqb7XavEE8cRAJz4/
Ulu7pEpGUpHVBtG4DD7yNAfnn2hFcaMyPa5GMt7KyxkhfqiAkd277koWDCPj
uZvl7CZELOy8sJPPrRBekbS0nOmnkOHfj/W+L1Tu1BgkmjzJhZ1e7xWvps1i
hK7JjIsuAQ+f3POaNJMFdP/ymTdzF1H0dKyoVOIYlkU2vvGuyIKtTCbO/Bxk
hPRnJBNiN/LdO+Dx930uFF27cfOxMgWdRs/+aKGtRc+mw/TS4VS+8No4tBRO
QZ32RrHOnK/YbJAjcVCtCobl5dilNqj78kLk6sXoQuCG7RQ50Raw1yXd+DRG
RF7hEysHVFvgAmt3s696H7xQ5j9a8nUWLXe7X394pxfcvTuz9rydhMtD5Xke
rcPIOSNVXP97AKxMBA+/tZqHeeKJ6RdMtViiH1B+3KwftJ5Yx/TsJcF9O1uP
mMZUPG6kN7V9ohcc9TIft3SRYFnDuoG+cxRFmVoKtF0XkbN8XdDZtAYmagJ1
d+gNIAOe+SRJ9aESZytaqnKpdfbvdPFrKi8nOWoYh8XP4omFsd9vjlTAw76v
gUfW5vCNRVJsa8YUOrzNXfFeK4atCU1mDT2LeDDwiXjr6ihuj7/63e5DAbxz
psTtGyWh8+M9j8LP9eKVxA4yfV8+BF8pyL7PRMFTBWtBfl1NSCnzDr58tAjG
9/9rEg/8H0dEuJtHFOIu1VfqhlUIaPm4jYmqg5063/08jaxhQdPGQ+5UDdQa
/wvjJpCR4DUeyvamCLQtoDkkpBWuKdEN/mIgIb+8i7paUANsfXjZ669PH7y9
ncQ8EjCHPWNW0+98O2Hze2DydfFJOP/0hrjoo3F8nK0RfDGvBzyjGSy23p6H
BFs/IdawFkx0QMKx7m5YSVUMjFMhwXT95GXv2iK8ffryh7MXu4H7OKGG8SwZ
6Ke2BD64SUDPa/IRFuUzyHZ0qmLyZQtoNiRL5+dOol7taQV9uTn88O/V5T0S
nVD/Jo/phOkC7o2dSHosNoF2N/8tVhvWAK6Gv9Ok5olbTHn9rMwgFjh5H66v
KAetat7h5zfJ2CDrrGbv1IX723/s5GwtgTXTE49Yj1DwhtwD25yhRlyMS6XP
cyqGK1uFLvB9pKC86ZF5rUHE3rSn7XN3SsEjsjc9LJmCjo+lFj/1J+A8f5iL
u1gFnPO5XefqSMFjoll8mkW+cKbN7lvNrVpw0XUo9V0go7mMp3MrWy7ofQfp
Kdk2qHOwiTLXISEDk/3gjrBKGJX97P/oUx88NprZezl4Hu/Vj50ef9IIFvG6
t1l2TUIbyb9Kg2cSNQxjE9UPtEFO8CFuh/Pz4JzGseO0aCfaRBoTDz5tBUqL
zi/7AirHNQlE11lWIr1Gg1mUWyscjaOvsSwmg8nShOC40AJybBMS+/V6Ah5s
uRdx/E0tZLxLveC7SMQUwhhN8dZBGPCh+fnwSgUofG+VrtciY5+D98XevE7A
mssbATdLwfhnS56jEAWZHnsbbEuoh5pqO+Vd+cWgumP+WHwoBcM/Tw4QRItB
uuqN4VXRUvhWa6T/JIuCKWqjM42zkWDh1JWfzVQBG8N8mhVkMr60MFSOoMnH
xm1xid5ZrVQffnFd5CUJk5s6X5N4q/AF46BnMgu1r74R0sjpmkeZH9vUDGwa
kdu91sM6awIUPPV/CNVNYo5uXI35p1Zssz5rbVM5B6+YTHxXrnbj5s2mVeXs
FmRYeLVQaU6CuT2yMVVOtVg4JS30WKsB7+yrjNk1RIaJ8t/PRI3mUP9WWKbp
w2lwriMmBC6Vgi/boVHtlEXUcqi8nWw/Bo/dzrjtsy0E9YoNMa8hEsq9c57u
F+4FVXEzi0rBApiNnXFoYqWgwpEsQrZAE1i5h3j1VRVCjvK66P1ICiaavVHI
v1MAlobrazfcy4CTMbiD1oSEvNKpSuw/6zFOT9qigqrPkQU6AxEf5zEolo8i
KdiJl5ofYezmOLTnJ2fkGUxi45XOJEaLHkyUP/6se2IWTrHsluXa142sn8/e
Cyd347dTQh8WXYjg6+cxXcxSg+o1FV832zvxW9J38SxOMkSwSe6N6ZnBb3Ff
NMalZoDv7vMcda9sYBPfkRJzcBFt1U5GOY+PQ9LS2MumxSzoYmo8ON1Pwlca
fs/Y7XrBvOaWwoWGHNAMlz7YcJ2C55nvVW3Y14OgvvlqzpdCeJyg56qtOY8j
g3F6A5XdeGfZ7L2QwzjcTS/er1I8gcEuKwJnDAfw8fHDpmSjWTikquBdZdKJ
yfGdO/NZBjCEzedC6coi/DrkeVV4tBzjmRrjpH73onTX2nCLDwl++ez8cu/6
LPZ+WXMfIhOAq/jch+tXkuBEDRdT8OwihiVbF1IOj0GJK/de78tp8Jo22eeQ
DRkfHF0IvvqjE34feSKmUJ4N2fI7je7rT6C1Gpelps4gplZM/gLdWbhV9GIu
z6Ad5Z7BatKHQeyNlwsaX14E40vp9/kL85D3esPXljv9qD/D+S/kFQl0Ijvy
gzfmMSNth65P5CSYTcd4bqbHQIFaxheuKBL6bfyYSFnog6UVmsGnvClQUvY0
Q+p8C25qZL8MoBvA2Ov7JC3diKC5W3G29fA33Bf3+VlRUi/uZVAZ8KLq/rZV
mpOrliRkiZj+ofG9HwwvG/7mmYmGcrFt8bd7LeGT66TbIG0nlr+w/OKWQwaV
Admxjqw5kJQgON29N43FL+GBkVM0HFDiE+aJnwbCwonqAxZzKP2q9zfHXu//
5KwBYZ0lwQ8k1Dq6m/NwRj9KpfAGsr/wA5Xm+ACxAAr+9RcwHuitwuJttJZ3
U2IhsZf1QzRVj/6+LjTNY/kAftdcWr4rVgOD48l8NmYyunhxKbLuywWbFbNP
Axd7QO1gQ7F97iwKP5SQCbCoBodTpgf2jE/DqgDNEScq59sfeTSXsacOPNnN
F1orSLC6JOkifzQSZjgm4BJfFZx4zKOe/JUCZyLiKvI38yCMz83Rp7oEdsn6
NNcnUcCgRCbPCjqBx7brRUoCGV91xtHd0A4DSXujPcMbL9Bt6U2k4yYFzxkV
rxjOfoGVynO0KDCDdh06Itb7Z5HNv0/3YIgPcERx+sg8WkRzC0WJev9xVN3p
L+u1Fgqz9rKm8XpkzCETa95UdSH3UyvRyfAEEPB7Hu/NTcYltzvtSk0Iuh8F
tgqsd8FvZhme0Nw5PN9FSPYSbwf7R9q3/GMmoeLgiTZD8UHUHZd0iD7fDYIc
riYUrUXYRAUJzMjC6O5f7ZUnO0HqNnuqcxAZPuauzzg8SQXbP0ttZl9a4Rul
auuO7RQIvMKYyD3einL7TX4f2kXBwOh1kfXYKCDIWBsNfp/AH4UblORXC0iU
vKwrOx4JaYG+gobvFvCQ6o/hOzMTKM2d9OJsXSzkSzDrnugjIaH5eRdHfS8G
u/kGKZxJh8X4oP1S4fNYv14zMt7YCeFS/MtlBeNwRlim1Dl7DBn1F91Fq/ph
tYfbwXdqDprKmBtfGFbjWg6j3fkd/aAX/vFYBdXfWv9gPOC7zQ5exXGS2070
QMKzVu7XgmS4yxxgc/gIAV92Xb75YMscagyPTqX1JMHd5FKBLbsXcWW7Xgwv
zQSmGzyrIbemAtf+j0XKW8hYlzDbeCG/B31KbD0osdkwdDF9kkFtEkUW3g3t
Lh+A080ODoZ9M2DnmWf5lJPKsQyLMoWfB4HBQUxo9M8inLo7wvkuKwXv3fRp
xZPU+jouLLnVjwTyc3z3Rd2JGBa+a+St2zCSO5KizAazgdXbNpb8hYzN2tXK
X0gdGCFSRT/emw8+3ZT9ETd7sdL1WZpV6QCUSN07W3pkEQzc+74zcJbjt+JA
CQWWfnCNvEn4rU6CQVfPLuEzFOy/XLm/5EkD7nLr82q3L4bCupTcuzIN6AZD
51qnu8HvpHvNYep6prwlP2cqT8FbfMi68G4ezWJ4QqPNXEEt8uynewHz6Dfe
LrUuPIUvGs4T6JnfQ0lx6IfwH8Vocpq7d3crBUsm6auWA7zAXkmnmO/QLDgb
y5zy5p2BgXKJAEGtwP/sA6adNwVCKmbhtzXBUtOCANOXvjxjeW78n/OPZfy0
pDWcxduXBL+wdBLQz/ZZ19ORh/85n6Zn60QRZQJ46HmHm+wX0PpwZmdo/H9/
r2wVUp18wTCHsynenROsBDjcvTBsFPIW/vjpH29qHsS3R8d+KbsTQfTdrY61
7zXwI9d/5TPVn9xhnurtYX+Llz6biV/9VQU9chuPDdmb8PdN+1yD3RQQ9xhX
V7Utg9Jlq+tMPH2odpfNiyWaBPFHixfe5xXDP4LfviEqxxp3v1t7FJcE9MN1
pyR1KuBfz25Jb6D6Iq73p5XEslHMQv3SvYEGaPVxul1zKQhLaZsMC0cosINf
unopKI/KH/xN/6aKUY7xVWBYLgV0DWOG2E7nwNStnl8jezrRlq28+EE0GViF
54TnbmVAxYgQ85IzBZs6FAKqKsuB9q9rhpBHCdT9VR87Zk/BVrVzFXvXfVAi
T0dnw6EWvG53LDseJOOedNnYXaI1COGFht57uyDtt+jhha+1UPOQrYbTiAKf
Xf05Iz5lwXysqWqeWRXweqZdJvlQ4E91bunfuTT4OmfKc9U7Dpyvyrr3USgw
PuZXu2c6DmLY11cziB047y34SDKbDIwp5r7XFaLAlO1qyDMxChrSx3z5a94A
efyCvzsO5QHxLK/3GSpf34i4aH7jWwLkb6EUHCyphFO+u2VNU8moJieQUP26
EO9u9JjwM3ZA2VSrqX/hAjb7ttaNWbcjkxXNyj+2MSjU/LVzE4fAJFp3pyoS
IbtayjWeJguMltk/HWMZAv8U9p6BZSJ86yldT7RMgk0Va3XGBwNgrK+Tz69B
gobOB5+DTkTCQIC5bFrEGBrYpVhv7VgEnUaBRQMFH1iR2TyiwkXBjSfmcsUG
zdDGZx3/wyYDrsj81iHHUvDq/erX8ifzIVHHhI9HuAxuWBB+e3BS0HPfWS8O
+IqhFcZKXOYt0Oa/JFG0lYhxRyNb11ar8civlSSe4yOwevZOVOfSJDqPPZAh
vOxEQ4u3u78cnIN5n7YlNwcqp26Vwb7jU7Ax8O9I/9484JmNPBunPgehAZe+
9iRMA4p4nhHYn/r//i4vyeFvp0JcQLHkmFf+MhMQ9vMho86YG9AdCcvKsabg
9gPBk5WOtWC9MzA8JDEB9F8uiNGWUpBV5XgfXUcumPrES326XwDMmjt/qOr+
738MNiNNNTe4On2k/lVDPcwwJc9585Fw9ANtzY7CDDRVvvAohn4Qbpx737+0
dRrN4vhjZ4urqDwd4qH8Zg76AhaG4z804WP6V/VO9XU44BN69H4aGYQ4T8m9
eNQDIve/RLFR8/fD9oJF7vVMsB4KeMT3hYK/btw26cmvwOJBOp8NrjwQ6gmn
DW1IghBuusEbIxTccbKVz04jG35ZkZP9RJIhUTiq9QGBgoIpww1+u9Ihr8pW
T+YJBWmCNzbceGvR8HzHACtnIRyzPQ3v/ncujNf/XmqeCyaJXOo7p1EDL2yS
9sidL0dqTdzKCKbGSf3E7hMMBXDzfHmaVHkdzqU4btioUPNdsfjPv/Qc+BfV
+eTvQifetNE147AnY+moxKDe9wx4yMIaW0x979tCBwfhPTWIvHEBddT6vVdP
Eed5T31ucKxiweRzZNpQYoQbtXDLqjYnQ5qqa6cUQtUnKsFoicG4Ub0T7p/Y
H5ZypQOvj9KL53iQ0UJOlpnOoBz821cLHib3YTlttFsQ1a/Z6fdFxZqVwMwM
0+vLsuMYIO5ul6G5iHdjFGd//MoH3+ET9v/SpvGK0hFVGqk5FIy7U/vKOwco
+3Zc57WjYNVyS9X683Lc19OpoduAwEt4cI7TloKm/EzmNRofYK57Sax+Wx1o
5R6WeKFPxqAywR8ZuyqhWMPJgNTdAaNR3DnXVRaR1ZEUr3WhA/Qe1WZcfDMM
Bxm8FNiGBnGJbZSOxZRaH0sxxxN+1sFfqVK2Fwcm0ITl/tv9IQv47kr8hZiZ
Kmim0aI9xTiD1vukWQK7ZrC8/SyT4KlyWFYo4A71nUdLZeMiffIk0nQwLxUx
FYPVzWOEFREiRn63ln/vOoI5iimfF58UwF0bjpRw6v5pP9A+/40zF0tEurRb
z1XApVtmZYPPqf1z6/E3ZW8CQKzGmj3hbR1YLB4WXvYi49uI7WpSxWUAR+W7
0lQ7QIYs5e96iYh8rd75X4qaYLSsZgfDyCBIXwp4HjI8g0WXZJSID7qAPVDK
ZvTiNKRr851R3DOFNffSRp0PzqFKAef9ZrpOsNpQ/rK+dwZzLgj+0Tg0g5fq
3wpr8zcD8Z/D+nzRAgbR8hZebx/HQQ6X0rHcapCCDzxZO0goLFcaE5Y4gEpi
78uvGpeDR+7m9J5HZGQONTd6+KcTXfS5ghgDSsC389hlB14KyquITJTNNKDm
MdGU9ynFcGJwsvR/5/WOCBQf+VD+Dbs/EfnPtVWAklxrdYgVBWsC3BL1PwWD
ckqTkYFsHbzQiDl0sZ6MbzLSl57558HejV/Fjp/aYd9BsV8s9CQ8N3tm0vhJ
FdTsC58a3jMA/de6stoG5tAlS/z6T0ojFL44zeC7ZQpSVshHlxgm0HxvQWTG
yTY4GurK6UeeB54wIZ9LLS0g/mjOQvgYBd6pJZ0MVPrv+wds1nuLmcLmkTAr
UXRcYhK2vbQ4vyOwDhTItfRsakScazzbUSo2DBvxtg4ZppVwRfbrqu0UCfW4
twklOvaAuf62OpUdCJH0JQyG3WRkW2jvALE2ePFm9/2DiiXwdMKVL0WLgiGb
nC4MJdXg4nhSn4ulBDDSW8X3GwX345VtJet58PIN6F4+XQa5+/n/8u2g4PoN
etJR+lxUYO+mhHxqAdso0auTsyTcWcoRs/10BV6I4lSxZOmBFfaTWdNmi+jt
7NXQXliHfNLxFTalo0A0/dvYmTmD7xnsEu+3NSOzNjtwahHgCo3ZrmKFMVwz
bm+I+daKuZtX3nD1LkAxGaLube9AqdvJAm/nmtFO8lbgxQ0SKK46YdzMLNbV
qYo2kqZBfGub+1pWGZxToZ8lzC8gRdLn9djmOJBrR95VyxaBesjI54Z9JBxp
jzB6xzAIM7qrqqHqBeAXqMl6xImMKw8PbY+T74QHoT+zXEMLYOZTScIPRQom
Dybf/6ZcC3PJHstNG0VgddDtl2gmCeUuz39yk69DW1UvMltXNyi7aHTkNC0g
nfEEs0JmO6pUHYlZKRuFxz0X9G0/E7A502npol43dhKZjUNUCPB1u8rBWqrP
/uJqp2Xh3oPM+X942z4ugNCNWcWQGy0oIkpsOnu7G2UsGD6yvyTBpiTtF+2z
M6jZefKTKnkGTqo9MhEczgad7M0RuT0L6OxafcnGchKa4X26bX8W3Ev5mSI1
RkSHG0/t+PmGYEiWQ7EyPxuIH19OZX0l47bb8kHDGR3QmStiXP2Rus+csnRn
ORfwFPY13CrrwsX6FydTxcbAnMKTzsQ8jQcy36pvd+vH9gxxba0MAkyZvQyx
+9KPjdf+PKQvHUDxSOuezaAFsBs4PfhNuBaDggS1CbT9+GPBd2GRiwRmHPIT
97VnMOlUiqhx2wwshYn/49qVBDz/ZjOWehbw0s7DvPUqE5DkpPX0RGwKLNyi
PyCbSsImm0pO/o99sLn3JsuYeSaUD/k+2yyZxGcB7OMMUwM4GnzAp992BmZ8
AlYT7LqRZvxoaOLuIcxWq7utyLUI9USpj8hfivsDuhSuzPVjK/1xP3FxEnAL
HCigkZrHav89mrv9p0Dn+s+3a5PREPTRUiFqCwkbw/j1XYYHoaCP7tkH/kQQ
uua3KyOjnTrfcl1CagCFMxn52c8TYeMuQW5uXwqeea49uX+mFztM9Oocukmg
tCNaaM8lEt6Sv1jFd2AQvluWe7raRgF9Sc1xO6dHeKBpavunzQ6kbFf+45JL
hrh0t7HM8Dkwe6Jx95vBNJ6Zaw0174qFrGQtbss+AtCZZvzu1pxFYI0+zPvg
v/vGf43HDxdYmLqQcTzaPY6GtwvXp2qXWP2CoIUxsVCfWu9Wz8lPs8jiKAbp
ySNrlTDHmJnQFkzGrEh3X6XX6RDdteRadJfaz8X43e9WLWABeVlti1k5vPzE
vp9t7wTsY25AxooJFBgVvMZOWwucL1qHb9MvgDr9zaIXVVUYceLNDo7FGrhK
JzMpyU2B+snVUBSMhxcvXqye0asE1gNcCi+jKdB4T/+wqlEXZN8pT1GxJeM9
11iLbQoR8K9W29W1PBsy+VPKSFSfsy2j0qDQxQ/umrD5eQ7PYbpL+58Crmn0
MmSslijyB/WTB6tleomoNBD/8mHiEN4+bzrQTRcFJjb50e9MyfiYz8rAVrwY
Ao75vWuM6gRu7pSUct8FbHxxbiSTtRnonB/1n9Qah+VYhepgtkk8FUXcGs3Z
Bcte8tMCAXPAE/3w+j1iE/5sXo29EtMFx01T9W99I4F6KQ12DTjDN093h+mL
HaBBF1FxupMMdzq5mpT2NaGmTXKqxw0Kbl5QbRjYHg3Ps7fe3Do1ipZW06V/
qT5a40zzMRePSLDp2C2blDWH0vLFPGn3pvHmtdkPFbLRUKly5WfIRyISesKG
k2qHcbPgZsne2AQokz+f8cp8AWmURE39QjpgnXDLeJvtGBw482ZANnMSmyzS
2uLa+uBQvmP+k4Oz0Dl99fuHv+0oYmk8eXnHAPh88fzWJUiEt4KT8ddWY5Df
evl0tHMvhPa/E1UlkUDg/mDVDfVpJCXLyHd8ncN96pGzy2lJsPWq6C5f7gV8
a9TmcExzEqO+vrLvOJkCPvdYF7uukXBzSFHwZ/wA5uleOnBLIBPSpJ2mrD9N
IZfxBd2XNwaA1uK9ft4KAcZe+IUl+HZjC9/PNHvaIRDX+/fAiWMR3FjJClXV
BXjpWl2lK6EfaMxoC7bdJ0HR+nwkvyQRr43LPXsXMIKZG3IPr7/Lhvk34T8z
7pCx/PHmBzNKF/ILmqUsyeTB0arH7s/t+nHrA86zUwMD4PQ5OfBg4AK4CJYM
sbNU4/DLssLUB/1AStoQen6KBJcWyF9PclDQOla6hhDUiJ/2eLmUtBRBfep1
ELZqQtaqnEz+kW7wOjen7WxNgv7HZpJy94aRtHRVefgUEVYFnucsTdfA+7X9
7qJ+VI7WEcvwfOGF2jGGPpXB1fA9jLZfq7kNdx5jK+ipJMNaWCpWupTBn+dy
V3N6+lGo7sKH6LskCLVsMfy0UgQEDyYDNWqd7piPf3BsOQhY3K6VmBRXwuG9
LxV0T1A5pWv3Yyn3PExjfX67lKEJZvvZFZoN03BoTEJjTycFVLRlDXYY5gGn
9dqbv/8q8fIxh+XxTxRovZOxJHA5G6SnDX90uXThSK9d/LghGVpcZE4X5qUD
w4kPXo1UHgwwprStGWcDpl9R4tAph8K5sOgNZQqKKZKeHfuYhFf2y/ReY26A
kZ3dtP8aSOgQmSAYZ1OHWaaQ2H25G4i7RKyepVbB+ZG/g40fKeBqTN/WmpkJ
bg9E1UpSEcZE/K835FDgqtAwy8pEMoSv0FtUXrTEn15bCntXKcAz1+EcK/sN
nuvMaYXrdOOL31nVpvfIQFjNE1v5EQmrjqIGPAEUzGJyfNV+pgyW7UB5vb4Y
zm19zp9H9flH+y5oauU64IZtt95kcy2Vp17rh3OQ8bPpnoMOPRV4UC/Xqyip
C+ytj3ZfJMxjVESEml12B3KNCQfsDRgHmtfKG5o/B8HihmRl308iNDyzIhR6
psPVKyZrJI0hyIoOFuInEEHV79uhn7TfILiN9KU0rQe89n05++owGZ4evMXE
eDEUsiZc2nJuUP3hGaMHN5cXYN0jOOYjwQccWM5UyAZRsPvkAYXKkHL4Lj0p
afY0H+yclhNCqTxYrKr/MHtLMNi0xvB0hlVD/knvaKIZGZ8FfthwD8jF5par
zSF0XSDOvM9uh+wC7rYPMI6fakDm0aYOQ4YJWLpim2xjOoFTTGOXFdc68T25
s0Xy6DyYnzT7kaE2BzdlPWo7qNz9Ont+XWAwAyQ02RZpqHo0eZHQ3Wg8DS8F
3FqcDP7/50lb46KWWJwXke76eBbhwThoDB9nEazxgO083E51VO6+ZfhR46BG
IYQq1WQrSufAjMADuu5I6viES/3Fv5Hw0SIhXn29ErTHG0J3Un1L+fexrbSy
kZgz9k2j+1UnbBVltL2QsoDljUWFi9ZFGPAJkxjVJyCnuLKXN2EcDS54Tt9T
rMG6EXMRieYFaNVnUPNkrkOxJLiQqluH88GdDkYkMpj9ZHXKzu2FN4o73hb2
kpC4VPakTT0TQtZj91SEU9DS82yEdCti0JXjTDGv8iFgB/Hv2YlseNCurZPR
QUH2vjAvgnsWxFqRrLz3pgBtQWzZL6pOKelbca+GpMJyu8SRYlcKDo6f2BfR
U45Dd2xa6EaLoSXfjDT9loKKetz1n4ZtQfJA/O+RnFqgqEqLDD0pQ6WWosVD
1Lq/y3Au5tVsHrB6qb44HtiA3PymRcckKHiiLBH2+WeDZU7tjX6abjSops8X
VSQj2ZShKt0mA2SeFFpepPaftQxa8xj5QqwoOCK8rFkO0ewyrbHqFCSdfXVp
bW809HMyEgPH6uHP8HVi0ToJc7Vlj51+VgPf6M54vQzpgt+Sfp7Cbp0oQ/P6
jpk2GRfeBn2wmS0DL62C7OXyQWxKGuDwG6dy7t9zQsNFRcB0d+MV37MJvEDz
XUkpfQGJpeqbEr/yoGTH5YQ3CgTcu84pnVUyi72uRTSREjmweow2qJsa596u
Rb2+rkTc/vVuwO/kSpDdMZ5lIUJBg7uexxvMMqB9mCCgWdcIL/l1incOknDv
WXSbCKuFM+1Lb81ZumGBZ4+2CDUfav5Its7e6gRL52sajLdHYXWTxiHi/CiO
8IY1WKctYkbmQjDvSA20HlEu9RicwslbH+FN+hz+UBgL+MpSCalr31dD/Gex
dvPr8yBZApoaCTv/uVYGEzOoeFdrAfeds+c+1z6B/TkHuT7cKoKM2/qRY65E
bF9Vu5uoMoxio45canIFoLcvtzfXn4J7ntYy0rc4oeqf0J8tH6phCz4WEj1G
QSJNfmD/p2ywF7nE9u9mM0SG++nyj5NQWeUxL4tbNRwXkHOhOHTDgN4/JTGO
RQy0VO1l2dEG3HuFjdguj4Lqlx2X5scJaPP3zou2zi7gkOY8tspDAKdBRRGd
lWlc3loqc/fnDLYX0lo3mLSCuzJLZpTsPJ4zGa76mT2JORzn6vMs6qCSp69+
jZaIshfl73vYj2D+6u2dB95VwtFCb8m8IBLSvQvwObW3Dxl8dB5+5EXYof21
+FAgGY9dlGUxNujA6iUJVhW5EpgtEjBfFqbgnY1Pt3Xs6pHu0SV72oViOHul
2CLWnYIn3ZK2Ous7A9dy526LmBqgV7dsOXKYgh4m7LFPFjNA9czyPp2dLRD0
Wn7Ngp6M05K6ddU0CPJ0dIFxQd2gLn8kYX/BIrb4B+Ppt7Xw842RbiZlBJJ0
Q8WdOWeRZ56V55R6M0TreKv1f5+GIquLVx3Wx5Azf//33gtt0HGCOa+Lyil4
qMrswOACSu0QnKrRn8Au+6ecMSc+gq/tD6s8+3FU/J38sdloEbns3Hp0HH1g
ynF0NKupAH7cP3Dtbx8FLow9nX7s7wsuW1RJ3FEEeNlQdmzDdxbu661PNxl4
wf8BY16bNg==
     "]], {}},
  Axes->True,
  AxesLabel->{None, None, None},
  BaseStyle->{FontSize -> 14},
  BoxRatios->{1, 1, 0.4},
  DisplayFunction->Identity,
  FaceGridsStyle->Automatic,
  Lighting->"Neutral",
  Method->{"DefaultBoundaryStyle" -> Directive[
      GrayLevel[0.3]], 
    "DefaultGraphicsInteraction" -> {
     "Version" -> 1.2, "TrackMousePosition" -> {True, False}, 
      "Effects" -> {
       "Highlight" -> {"ratio" -> 2}, "HighlightPoint" -> {"ratio" -> 2}, 
        "Droplines" -> {
         "freeformCursorMode" -> True, 
          "placement" -> {"x" -> "All", "y" -> "None"}}}}, "RotationControl" -> 
    "Globe"},
  PlotRange->{Full, Full, All},
  PlotRangePadding->{{
     Scaled[0.02], 
     Scaled[0.02]}, {
     Scaled[0.02], 
     Scaled[0.02]}, {
     Scaled[0.02], 
     Scaled[0.02]}},
  Ticks->{Automatic, Automatic, Automatic}]], "Output",
 CellChangeTimes->{{3.7456424685938077`*^9, 3.745642477094401*^9}, 
   3.7463288691049037`*^9, 3.746329966657751*^9, 3.7463305575263996`*^9, 
   3.773454281068374*^9, 3.7911041500318136`*^9, 3.791104329942604*^9},
 CellLabel->"Out[45]=",ImageCache->GraphicsData["CompressedBitmap", "\<\
eJzEnQd4VOeV92dnJMAlcepms6mb3WSziTdxA4MNxoBpQggJCYQA0dS7ZtS7
UEcFEL2Y3oTaFNE7uNGL6VX0DqaYxHHK/ztvuWVGVxh/2d3wPGc0c/t93/M7
//OWexk8PjU6ImF8akzY+J/3t41Pjo4JS/l5vyQbLbL8k8n0T9Fk3/u5yYu+
w2Rq8xFjMj3r9zv804LIyEiT8s/CPrzYopT2NzLzT2+3ZezY7PdX7vbVy5Lb
P0TH/9XN/wcukG/urSu/W+4b8b9eBjumiT+3+UHYGm+DjVLbP7FFPbFNLPi6
3vAlP0phREREnFjwhXopYjH7xv6a5Pon/NNLWaWs1hUY+8n3iBV7PNaOyHdT
CkS3m/5oym4PjE/E79is7mvRrlQtlCjx557xATqqBxA1ol6usjjarbjdLu0b
2r4WZV++Qu5z0/iUL7lfM/8mL/K6wVm+o26k3ays8isGm/NfHvtom/Bfsmwu
aTXRwa3EdLeiHchL/SY3vGB8dz9Ut/NWv4WLPc5pJ3Svoh+ZtMpT/hldeJhY
ddr4zD8zOIp21XLfE8b7/sJgX+36J4gFxwyKm6//9/bO7AGNPM6C9m6Xx9zf
GF+hrjzUnf6tvQN5OCX/Nb79kz9rzPulQQH8xmA7XchVr3fs33/6XxiXzMvt
XQEvhXF//3l/zlcY+O1/G2zcST3z/8Ad/8T4jl9Vz/G8tpN6ZaF//3l/pN4x
v+HX3M/Hv435+8/yL8Z3Z+Tpr6jnfUH9Ju9zvvuR2xVXoyv4vvEVdFPP8aK2
k3o9o8S+76tl9Kxn+652Yyo+3d1Pxb+Nbr9otTDxXeNLf0c9iqZO8oI3GJy+
l8edtjneSLHvWoN9+S/tAFrFeAQeeYgWtbw86lan+uqynurBNLUMEascxhc6
0KC0vuF+1fzXCLGqub2r8TE4zjfVa5B7Nxhfg5/Bvtr1B4sFdW33ZRbQ3r4e
1z9crFrpvkpokXYI9ZaGGBz2W+olyYMtM74dDwlr93jfVo83TCxYYnBxnbRl
6o5G5fVtg5MGiVULjS9zlMFRvmNQFIFilcatx9WMVm/D4xr4Vlr44/j1FfvM
5Z/enpXJ9xjrcTxv/dnU+3tOrHO7epMMY/Iks7UrNj6Gdqbvq986GZSKUVDq
Lf7MMC5bLQ/+Z/Xbi+0fpdb4KNFf7yhT3IufbxKn7vgD9VuHr3eLvH555b1s
fJkJ6pH/RTuKWuCcBm9d3Qu/M645gyROPbjHabRc2eOy++tP89V3+R/GN2VT
z+GRmXvs3k/8GWew6hfqonSDtUZlpTVE32v/sD8zvuBMg03/2XjTwV+vhHg2
ZUR+lsHG3xPL3GOAWoK+ujPz+zTI1JjlGRz5Xw0KzKf9O/mx8b1r15Lb3jn4
2kFiwWiDjX5ofOQig01/pB7PR3c8fuffMz5Kabu34n7nA8SqFPfi5rtVtHcI
syb4sh+mzekrDU71E3VfedJE7fjuKUuluuVP3a+L/5JgxhmfeYq678/Ub3IP
3sti5IBT3c/HN+E/JZWRxqeaoe72c4PLlGEqvL2TzlT3/jf1m9xnvEFt8PVz
1C1/oX6TiI8xvkatPTrbfV+Pq+0jjjLa4MwdtWUGF//v6jd5iBDjC/FISvgv
bV+pEcEGp18hlrUNiR4H6yVWBbVXdisNjqNdgNx7qFZbblrP/vHf7R7FI1a9
K1YNMS6MxnbvyUvZRDF5oMHahbnXRJPBoX6p3lZPscDH+DKcBvv+SlumnqeH
WCUwMs62Wto7FL+Md8SCvu4FJerGfRn/5TI42H+qB5NX09v4njaq2/2XwZ28
LfZ91+BCtrjvyL91N+nuv82ptqnb/Ub9Jk/wtnYD7tWl7fNbg8vrJjbqyj87
ep6PLVTLaYf75RqdSxzG1IVvabD+Q8+iclvLV8gLet24AD5xL0a+u65TRj3c
m+IorzztKN5Gdysu4mX1m7yj3xkf6OO2i5lZCk0mw8bZb9Xjygt82eB+NKH/
QFfOeP3111nPPUTZvhmSTctY9biVnsfxtNpQT6WnXdSHx/XTecwQm9JJkNjy
OTM6ZWLLEwoWtEw9ZdvicjuXl3IJyjl3PO10XuhCp0ug00mzsPM+22k7605r
NpD3LU+/T92J6VTKqS381B30p9bX028NivoNw9t3u+gNX3UpWeqldGSfXh6l
AM8DttN9bNTc0jqTRJaj88d2BkPWGF+tRa2xLPinTKfrfMzsOY+yM662dtF/
weCSv1YHptoB1M5de7X3rW3xaVmMQfeTZxHI22dmZuVhZt86qYXh9ZTCMPIi
XR/v/2Q5tH8IN0/lAYx/M27perXdhR+JLeig3lfj00vtTSq1xJZHZI+ZealF
R9cnSlIg0EFFQBSitz7kqYWmBYJ/fNEZFI+22LhEec8Nd4FVYitPPWElZ9KC
cqYsukcmi/qpOqAowHbL0tMh24QTrSyf+78uS4PRuGcqX34Eg2xD9nq4iety
sXv7iscK9yEzrngPvVkJe7dHtghzFlozgx2lUL2Xdtl+1l66f0ShdjDyTp0n
uBXk4qcVpBcvSP+UWm6JLQ+81LJs11u1ojXzhEMtVfbXxNYyMe7iHkPdxPhr
dYP+gyKAxxF0sudWuu8/rXRZSpKBRNdnmrU8EKvdirqDe9ly/nmxTleLlQXe
J2bEcy82tZNNuqWwHrehk4T/GwfW5OmrN7a0V7xznla8Flm895lRCVEBM6d1
PVAc2qSVM/t41NG9nM1tynm6qRN3XwsraNWFPQKF1sP9tcYYZZl65E5fUS1t
nNNozpTY1C0o6AtRG24UQwkdPUuTt1beDElHUss9uqck1z06QZIoVl603rxo
vfRFywrW271g6QrYwVjA0JUoK+PnNef18gwM/MJ+7V71/E7aHUhokxy/+Ax1
YSzo7Y9TtCl4bWhu6lNK8Yc//CGSW+6yUmy5a+FF6aUvSmbcUc2sMJkr1mql
yGPsI/eIq3NPlluwZZ+/wIqTu6h7nNVXutbBomNQjQ0iXjxLEq5h7GUAND+g
No5azdc+b1gyXUPSkOy6TaVzhy8LSJnCC8nLwN94CXGS+e0zh5vGld6iqZO3
6mh6fM1ClpSciuVTTzjRz2tlxlwwp006paEtuinEQBH3Km0UtcKg6pWb7BqS
Sjd4k3ZJdt1iH7fN7CbpOsgh2J3SLd41WdrDy6zcrq2WH069XYu8XVYG0g2U
phwvBHG7L6qIsY8/iJssbP8mpQfomniqF2gzy8RIgXeb+uwakkK3aXXdYLd5
0/LUG+bxhH3c57H5viKF/JdWybZpaiXzdK7NDU/TchITb2foeyDMMmpLtdRq
3PurCsMDjN/oioVv9D3120S+poNbYcRXL0e3ECsVxVVWHtfoTFbXdVYyVBw3
1MJhH7dpXYBtCishpWyMfMHN9RNdD5WSoVJh/HspJaGY11MKhDnGjOeE4ydQ
MTzPCgPxLs2G2GYYtdN+61FGuvLwiBaar4jxNC+P4llmxlBbJVWmzXWZ7Aor
KWnXuAtdpwOK4rrJ6TEuL1c75fWZVP2OQpokOtwLdA7l9ZSCsqgF1VH6EJUU
Elzc6AqplCjIsnJiR2V/WbnJAGKUGOg9yMO5tCkAYiT1OVbu/LhagS1FiusC
WSvZRSqxiyZRgs8ZlaCns7mXXpLrjr4EjbzNLMvQveRqzQb+5yXaV1SIFtHU
V8rNopSb64lHuVn05UY+wJY9O4q/blOQ6j7aXIUU8Y19dnIryYTqxUh1nSU7
R3aelaqZFSu5iijYS6xYuYlC5QVrehrFtCsTsCRuomi5kNmm6AOdgNjfNtWz
QCXVXmqpyrimeaeXjlwqTSWeURmKX23L9Dnpnx5lqpSjR3TnRSuWGXZdGU0+
MOqT07VN9bj/s3qyRHlek+gFl70i7LAUjaoXIc11muwMVcwZj0riFWUSNeWt
1hS7XVlTvIau8hpS3P86qyWuRFJ6k5gSURVRhblHkHtqvdBfIUc6FaJmFwWR
BM3nqSYesozMbFBDrKFADh9PplSIElBl5XxD1pfJs7HGHdtbS3ufuS6+dtO2
3d1VyP7FwEPEEwdeau3JGpTz0eHr64v0luNId52gSjxJdopVqJnVJh1dV5+8
Hi/welTDGa9H4Q+sNjvoQplbOJP1mSTrkw6iZ06pQgaTYE6rRxaJHpoFWbzy
RBadqOtgM+tzBl01CpH91tcMVL/6X65F4+GJHxnUnJhQwC5aNJBfcguJzDJc
R8g+RZCtGEEpJVSJx6ny3CpSodLEavQc1ZCk0kOYLgld8tKHT1aJXNRZ7d2g
dUzVqQq5BdgmixzGW4ZMUZ3+ZIk8fFJVeiDppVYlbxnxzmeLOvjzRO13oqrj
imNWuWPB8o/t1KE2Ivuf/5Ca+7FBzY1Va050vP8A3UPC3WouqXouMl0HqfYO
kR12r0lbCdXccbdaTHNSLTq1+JrCTR9fO3AeNSWsUtILvQgmi/BKVVUjaq8T
q0gpgpoYsvgqanOqUUVyJllrxfWIN3GVlD5BacjxxHa6xrbooXnCY/ITt5RV
1vfz7EcHXstu8qcvVa2i/88R5fsaVfRItaKVDljWZfBOyHjkuD5EcvVMEWa/
h6Sq2chy7iHbS/W+n+yAR/1/SvQebbf+U53MzvL6p7pnVX6e5FeB2CbDsXv1
X5VJ0FBbNdWLyG5quAmSb5q0kCwk1otXvYzH7jUvssjneL6T4GbCCZT2HXMC
c/tOIFJ01ROeuDVeaLtO7Ecnjfd2xl3d27i//F92COPupp+r1ySmY3sxP4DO
zOgZEkrnyW/ZiryWbUxrTYpDkG8g2/URsp0fk1Ps1pzDuY+MHMRJDuIkB3Ee
cgsOrCiFg2hhnpzDzKIDnSrFeVaJDVKvvXQOcok1Oyyy6cl8RJHpZCXIWxTX
YI7BmxeqZyhqTV7hrtP69oX0Ci7ESg8Y8wytzWtRuhE9tNuspsWqT5g0GfBW
3cKMOPINljjPZLAVvvrqq7qWmxYk/jE+oc3wGyK+mRQN6IB3Q0LIRqLQtRYF
rvVkG2Crnio84puwVk/DCFsWgm3ZFD0+4BEk2/kReUV7HsK9w0wfh03PI91p
4CDOk+QXp2T0OMO8g5zCeY47hUgDAm2TmJlFTshygOelZ7gncopy6NyDe4dF
5x0BKVPdvMOs6xol5zB5aQGDjNJyeValB1/OAWnrB16qH/Bv7OOPFu4HHbkf
KDGGfY9r+QKdQ3IL1Qr08AsxfdtzQJD/9TZY9jU687/GEOlP1csZ6OEmndA7
JAi9QoahyNVI1oSJLjuZk9zGhZTqGnG4n5HnTEG+axPZFuS5tnLXYWXQ1n0+
Ud0nU3UfXXBxkvo4j6j+w33HSerjZP5zytN/yFnKJcnP0fcKQ/kRLbyqNm3w
ZK0N7qE8Ztmdyt1ISI+pHR9SGtuyX8jMFcei7z8Wk4m8DBzJ2y2gyFji3daH
aClb94WZuVM7sx+MhEhMEBXPmuhmZjy9Dfcsw8L6rEObEdzHw3mex3shQ9An
xB9lLUvJlmN0SjxGpSSg2LWanKmBO1VqdaXiRCnV1eRXaygUreMhKd+1kTtV
nnSqYA+nynZ+KBVLOFUmdypNsTJ0TpXexqlEQAqylZLjlOmcqJzFJLLz0i54
ShbPYapo22eISiZdOmPh6UyiS+m7DhD5rHAq3lHfppuRBymRxqpjN+7jESzv
fdJRjUt/VL1HDUrGDuWtOZQXi1BtMptfq76izbf++7p2tNlU/6F+6y68VvWZ
F9EvZCD6hvigsmU22VxMapmHipb3Ud6ykGwx96VS6Utp1eXCd35CbjSJ4lIz
mYN8iMWnFtWX8qUv5Rn4Uo5rp+pLWW6+pGlbhoEvBdmKRB8auTnzoTQ1MJ0m
nxHBSfOjC+Q3rWbe5eqtuBGPSe5xydszLmkuRO7G2kKJ3FQv4v1OIpWeyjst
FA2z1cohVV0axH3J7DZMLcJSBxGHlBDEsxklPZL+wn2mA/MZC/cZ9vmnpyqb
mFcu5k9b3Cu9s1rpXrzSv4kBI9/jbZVxKWNRs6YGNS1TUN1Si6qW6WQzuTNM
apnj5gzp1cXC5/4Vo2z6mNLUxhEK9I7gJEdwkiM4tyDXuY07Ag8ozp2UArs7
QqZOpTKc+80YZisUBfMCcwAZTPQq5ZnhcEdgua/zPOvOEI6gBBPmEJd5MDFq
FfOOKpH3JlJLWNT8Hf7rLk9xtF5gMetDy32VvkaW+5pFP4eoetdjE4sVjxFP
cWQI6ROzeJb9ivYP3/qJt9bLwUOIEkAU76JFzzFX4F7wBfcEMqZR9NlB9Qqd
hhh0GPNf/6ZzEqPMRHtQ4ncePvNt+Ix8h6wnpq8txLS1EzFtTTFq15Rg6poy
jE8J5QXD/amlhnxJ86dKzZ9k0PoR8yUKKiKwjLLFf7VDOcmhnORQzg3SoTYb
ONQucqYP1Kw5k6LKMFu+UojkSqZvqWElXZWoo20kSvEoz7BC3sQ8qJX3kwl1
slJYsbqu6Hyqg1FIEZrEvMmb95Hpuj35QI5Z6WtRJmYkaGZx9ycWNljjmjmR
zqF4ouOlxhXawEOEuBex3Gcmd6WO3HcMOrS1gKL3FQ+10SYk/MrDTf4Zg0e9
SdaVh5c561Ixe106WQZmrc3CzLU5ZLmYsTaf3KiAXIi5UZHOjUYbulFmda5Z
hp6M6gKKSPMoIomoVEYSVeoiT3J9hSc5yZOczJPWqp6UJz0p18OTgm05Qmq+
TV6TJ6PSHvIbHpWkPLmnOe5+5BaVeDQ6y/peuQ+dbxuVyIso82f9rkKiqt0z
HKdMmdVO105KR6vO7vFxQH8uS7XMUz6zuHsPD1OPRTByPeaZ8edcb6bLkdAn
vMH9xCJzmzb+Ey+zGKZNX3BTwpSiU64/Cbfy8gxJHp718/Y9S3v856funkWI
jH7d9C/0+QYWbYjFwg1xWLA+Hu+vT8D89YmYty4ZkakBiEgNlG6XhtlrFbfL
JpdjbpeH6WuY2xWSyyluV6q6XXZ1pnCzf0FWdY4MXjMocM0il5tD7ibcrsxF
bucSbleic7sixe2c5HbOZnI35nYucjfhdvnS7UbY0oV7/VjNirJ57GJC+BG5
GotdmhgKtzvQbuhSm/zthC6dy4mMiLmaGrq4y4kWm3C7AFu11rVfo+sg1skh
7xbmoeo+z6CZfYXHfS49zpt7nDb+LsZqLLrshyXVQgpFIIuX3iaNxzDmbF94
ax7HhPFL8ro8j/TISAN/5hnDPIaAtAzq+x7B7acICv0dAkN/zy0+3QfLN40n
m4BlG8OwdGMElmyMxOINUWTR5KUxWLhe56XrNC+NTB0qvHRtGnloOnlopvTS
HMxY4+6lOTWpwit/wIfrtNg4mTx0Ktk0Ny+tcJGXuoSXlnp46UjupfXkoQ3k
ocxL7QixWclSZBX8kLwzTRcYt7oFRiavWTJfEy66W7qou5umG0RGVuVMYclF
2WiU8zTldJqLnjOKjKqfsuaf0nFJ/qlv+Jm1rko1ZTPLlE2JinJ+CU/Tn+6j
LMp9LsMgzxqU0SjZYUC+6KU6IQt7f+rA/I9lYl8SV0NSZvH7ZD2TMqDpm+7a
zBu9D3q4p0fHAnfLb3jGwhFjf2P6OYLH/hbN24LRtHUEGreGoH7LSKzePAp1
m0dj1eZQJGQMIC8diBXMSzcqXhqOJRsiuJcuUr00lrw0jjw0Xnppkuala1M8
vDSLPDQHuTVW4ZXfJwdNoTBajKktpToFH0NeWq16aSXzUhd5qYu81EWx1MNL
S8hLi8lL2b4US2Vt/4g81so9VImj+bo4KloV7l46XPVS90Cqeeh+6aEH3QJp
mvMYFSuFUfLKrwykzlY5+j1JncmlDLsw4xGUXJRiHXPSJK13gjcseSJo1sKo
tzqTTumMYK1Js4efeuv9lJs6xs2nkVi0MTSLPmSaVH+dxeOlRfPXjqq/8nBM
32NFEIV7ENW9e0wNkj/xDKJGrxf6TwNXlg8rqTH1Vxg94ZcYPf5XGDX+P7Fu
5xCkZvdCSlZvtOwIgGt7IJzbg+DYNgz2bcPRvFV6+xbm7SHc21dLb49PF94e
x+Iy9/YJWLpB8fZI8nTy+PWe3p5g6O35NYnCu7+LvJpkCse5FI7zyQooJE8k
Ty/GlJaStt7uIm93kbe7NG8PtUWQRZJFSa/+d/LwOBmPEykWs3jcyONxoVvW
sEZ6+3rycuHtIlHdSk2d7c/g7ft18fiQGo/TuB3jKUOQrZTH4lNsrgf3du7p
vMOtwixzO3Jzt2BsVQaWA/jAIovFSe5uLntQLPreEzEnQJlSpXi7SByUuQHC
z5mPKzmCMjeKZQFPPKKxh59bZAeb6088jxCOzX55yWWi2fwlc3R1MIo5PVvG
cBBQWBQIPDIJ4cttnliUs9aNZvJ/vRlY6oCSGy0ej5mya9LQ+S+MC/slxpJt
+9gHW8m2fOSDzR/6YBPZxg8GYf0uX6zbNZiw8vPAaihhFUhYBRFWwwir4YRV
MGE1QmI1kmNVx0SEsOL9m4TWso3jSUAUrMIFVuujCKloshgsWKfDam2ibsjz
W4RUghCRNRlkQkQUrmoZVy2MqyI3rmpclRhrG0s2zovX2H+pOJUZiIea4hBS
E1Wk7LztV6AitU4itVGH1DY1E2dIZamZuEhxMjwaf+keKU6aEBCOVCBHKtBW
pigD6+AmmhTlUDol9TQlc7tqEkh5SdVQkLr1dJrMamrTpiNKGWOTzTwpHGJQ
RJmBqJsJy9n7I++o5sxw0RBEeXOiPOSCEh6FmD8bEKNLblT/5yt+8vWYedoz
H8/6TJK4KoMOLylgKlPeCIv4FSaQfbjXl1tOfk/aMzvvHdMvseMTH2wna4+3
DR/4EnODsXbnYOLtXV5QjDnO27ahxFvgU3gTiZuet+XEm5CxMMHb+gjiLVLl
beLkaHlXL6CwJtZDxlIxa42et2zO24SUEbTPhJQQQdRvMc42hkNWReJVKcVr
EolXhS5VY7SVKrQ5iTanSNUYbRNV2prdaMuXtOXJnpZc2dOS40ZbDqdNEa8M
TpuWqqWr4sVp4ylasUUKE6HmlqOJVgTro3O2Uv2zFE1Sxrv72QRFooyMN3J5
61ZSJhoRXvpGBBKdLD9z8vzMeR8J3D4T5npgko0JwTgblBQD2zxF01oRXh7z
fEUfikIZT8i8DKSINSq+ZIr1ZzOD6+lDkG552Y/+f9j6n5iFqi77dw+ivoGI
qF9j76EA7Dnoj90HhuCTA374eD/ZvsH4iJlGmugMIdbMjDXTz7D9Y0mbStpA
bPpAp2460myctACNtK1BRNowNG0RpDUw2jaLpHHVpqeTVjxZeTqiE1EWhfdJ
2eatFaqmUBbBLCXQS7QUw1KCTS8zrjQlc5GS2UZzwJiSVbuqOWRV7UHmJMic
BJlTQMayRE/ICiVkBRwyrT3EIMtVIdMyRLZ/li5DzHB8IuVsrxhhCVJGWH6g
jrAwKWOjK4FCznhbqN12kJNa6k6CjBvJmZOSQydBxu2aMu2MZ4Q3qcUhG0Gi
O8nJKWOQEVasF5wgY3PDnJ95jMvWyqF+tSNcgcziCZnsQDLpR1MMMkQvNUNU
h3NoQScVOy+OnZfaGFL83b0V/+OvB1vHvw+sn7qDZUZ0zG+oRCcW9UEh2YEj
gdh/eCj2HWIWgL0H/Wkb4o0O8wlRx4gj2mgZsWb6Nz1t2Ml07WNmA4m2gUTb
QGwh0jZz2gYSbT7YsIuI2+mr07VekrYAD9qGE23BaNis0DbSQNfGoWRKuPKC
et6vFZPmi+i0wYhO9RMh8XWCzJ/vEpEyFLPXMDlL43I2Y00mpreQnLVQ+thC
6WOLTB9dCnSj2kCnKpuToHPOQrmToHNq0JW0gS4REx166Bxu0OXJZlkuzyE3
E3ACOpY/KqrGoBtmzSPLl02/7zLe3FQtTZc/phJ07NwMuhQddG7dYwScldsl
pmrOy6aXdNAJZWPHSHLe0Pc60O/bnsBpA9im50RLTGibrh9imjpnK971yGQ2
EDfGkx4+ZfKMUDgP0Og7g/BLXQuN5ZFeKncdOXeUUbqMMkqNvK8pc08lz3hi
t4eu/lCFzyLHueLiXkYs2bHjwdyOHhuOT8mOHB2Gw2SMS3aDnM3DCpucS6mE
Ug25EnI2iczBZp5w/oiw7Imdu31EytkGywFcCAWWPm5CyLBs2e4P1zYhhBzL
LUGE5TA0bh4usRyBxIx+SMjor2uiWTiGsqpoWWzaINMbHMsYwnLhumhq3sVg
/tpYEsE4zCUxjEzx52zOWWMjPlMEny3pmNGSScb4zCE+84jNfGKzkGwi8VlM
bDI+Q1HjnIRqZxWqnMSncyqx+TX4tAo+CyWfBZLPfEM+t5AYZjJBtEh3H2bN
5WhmOCjhdIiEM50nnErz7hAVQRqlnB0Jy0/JjnE91PDkeSd78oVPqGRoWkkP
JZqCzI5t5FDNO5189rWT91wTmXJQWJska5uqZJxcFtlTkQnOB5JOOdXakExl
ypuTmZxD66WO/SozlHSjdwqYXB7/xDb90syptMh09M/MTJzMDgxMPuNAoKlj
STfa0hac/8WEtM3rU5T0WJz4BXad+lnZfFz69OlRZCNx8iSzEJwgO36CtYuI
ZGpLHVV4Pip4nlj0ngfLgVxn9x4MoH2IZtpHsDxEZrbE817ieY/IajnMnwiY
d3w8kPbZ9tFAyiy3EMgM5s0fDCCYCehdQmclzGZGM2vJUGJry+wtfUM0ORir
yuMk5VPHkZOk9ydcWSfo8o1jsWzDOMplx2PJ+glksuW4LpIQplx2bbSK8bw1
8RLjAELYSgjbMKslVWKcQQhncamd5spFrSuPEC7gGE8mqVUwrlYxriGMp7TB
uMwD42KGsTWOEKa81rEahY4GskYUOAhjhwP5DhdGWFPIUr3koFSwNRPZDlJX
K6mrldTVQW1Gx0cinVUQdrgjnMbV9QhX2FRS2FRdSquoq01TV66mrWYurB14
LptM8Cbr4E12XjfzZPY5PiqqsKM++CSVVbYWWW+M8zP+qczlUPtk4mUOy/s1
PydQP5fAsgf+nX/gKP5BnQYm5qlqI/Lsb5sZY1pnv2BY4jskZTb8UmYT8oTv
Cxxfg0kfmrD+6/8Hrl/xdhjjnhvxrun/boNnUuLvcf58KM6dYzYa5eX9UVbW
H2fOjOLYnjqlw/YExxbHj4/QJPgos2EC2+L3uAwflKnxfjU1psboAb0ED9FL
sIrsrt2DZGo8kAHL9TczpwdVSEZOjw4SRCa4NjKWB1dNGy20tAsm1YaS1gZz
rV29KQR1m0ZSo3MUw1RAumEMQTpWhXTx+jACNJx0NkIHaQwBSqCuiSNIhxCk
/pjdkkyAWgnQFLI0gjSdAKV82JVFkOZISPNJZwsxxfk0SGvJpmuQOuah1EGQ
OghSB0Hq0CBlWhtiTSJLVkYwJJ/Ic6xHroNk1rEJOY4tZNskqFntgLoH6QxU
B4HqYJAeUkEVkB7zAPW0DtTzxKWms8nU5kx2ss4dIpVcj3Eq0181TJLEcoFN
4qkvG3ZzsonmIgMWnHJ9ZR8PZAtziG0aV9FHYrjN+ZipqJPlvE4+o9xJaDJz
CVCFshrRaFa7UvmGXxJ+3FhyxVQ2lvXvMDpFFypLehmgz/FPb/jZZqtBhr4X
qki1+9pbo3c5er7vxfA5h2d99qF9ye5oSLlJvlbmW2KbNrQnJ7+Ci63jyMZS
obReGGvGhfNjTD/G+XMiBJSXD3ALAadOiRBwyiMEHNOHAJmFF6n4BwnVPqS1
jlkGroQAwt/M+Kf7ys0XjducvJ4mLznbODP3HbIejHwS6v7UICax3jUQG3b6
kFAPIqHuiZrpIwX4r1MMGEXt4QBKvIdS4h2oJt71m4ZTIBhBgSAEqzaOpCBA
gSCNBYJQCgRjsHT9OAoE47F43QQKBGEiEKyNpEAQhflroikIxHgEgiQZCGwU
BFIxw5VGQSBDBoJsCgS5FAjyKAgUkE3UBYIKCgKVqHJQIHBQIHDUosJBgcAx
E+WO2RhtjSSLIouWRfB9GQASSaWb3FQ6z9FCtlZGgY1qFMjmUWCHGgUyeRSQ
vU88Auyl6qYYYPoO0lgUcFAUcFAEcJBUO4RUpzhP8AgQaCtzk2qrg6KAoxXJ
DooAjksIsFYS9VXKaCULAEnO69JuKHOYWLJ9m71aRG0Cu4m1JtV8EOUhkc/N
xKMBI/+xFgMsDH/+IhEtgVZ02W2CklmMosS6/uTNse8gEJeoE/gK2h0NiJer
RGOYd0XlF+rw0g2xGL+pu/33uj5tKMWkPbKifTOi/hkfaFGP4THu8oK8cpNH
Zn718gTa/sqlCXToSxfHk7HgMI6W0acuQnTgEYJFB1ZOIjqMZgmCmYUH07fc
cwQ1OGg5ghIcDlFwOEjB4cAhkdIXTOyN/MLewvM7Iq+gFw8KOTIwqJn8xz50
TZQYUGlu+2gAtvIsngWH/pgyI1je8yuYPH0EZQjvcmvZ5kdZwhA4tvpTdAig
6DCUokMgpQlBaNg0jKLDcNRtHEHRIQQJaf0QR9FhGYsO61l0GIsl68ZRdBgv
osPacIoOEXh/TSRFhygeHea2xFJ08JPRIZGiA6UKLooQrhQZHdIpMmRSZMhC
rTMHU50iOkxWooOVooOjAmOtY8jGYox1nOzbpphg+k9KC9qmBkr+XiAjQ75H
ZMiVkSHHsVmXH+xQE3mRG3zMc4N0XW6Q5jggo8Jhigi6yOCgyOCgyGClyGAt
g81BkcHBZvwPtVYoswhZSEh2XCHkr/JWNpuVrcQDannLrH0yCwksIWAPMGrx
gCcGWk7A5u87lXjAG9uS9elaZsCTgicUFXQvnuBRwKMDWj5U5sdXxNJCigzM
+C9K2ylGsEDBkgLbbK+nxAS+ju30F94YVwODfu7Ar9Uo8bXe8PxPbNE/8W9i
6dea2uDxhjmjICGejis0KQ/Nd0CK9VVcvxKGa2TVVYP4XVZV+lAYoGDgzYIB
Ll8a7xYOLGokMKOifIDpGzxJECFgtNpOEEnCSIN2QjBLEsRT8WYUTuxDl1tI
4KsNg/3+ZnyybwilYh/v9VOzAt4m+IS1CQaxAIDtH/lg2kwF9pcxdUYwNu0a
QJnBAKzfORBpWe/IrvKeBP9gOLdSANg6BPYt/gR/AJo2D0XjJgoAm4KweiMF
gI3DsWrDCEoL+pH1x/L1own+UAJ/DNlYAf/aCQR/GBasCSf4IwT8LdEEf4wO
/gQCP0nCT+mBK5XgT8ME2zCy4RhvCyYbIWLcfxProZz5McR8pWMyZQRTKRuY
RtnADJ4RlDnmUrNgPrG/QOV/pOS/sF3+15Ct8+B/qy4zyMYwlX/RNki37+X8
C/YP6vhX2D+msC8zE29GPWUDF2Q2wIy3BxxXeMfaVQY/Q5+HgRs8PaiR3eO3
iHW1S1yM9Fr0o7wm2SQg+vkzPIL/IbLzLc75mDfbKQ6ocwBZF3ic0jhw/lH2
gsfykSdB7iyNdp4RdBAcE9IyZijcd+Bsc9F/yviT0cOBHQ0h1p4F62QgvMxS
ba/RkW5cDaebvX41nCyMQ6kAyf5evRxmElR6qVReFlRyfTZ9k2HJqOR2/twY
BidX6bNnQzmeZxiep2QeT2iWlvZDSUk/i6zO4uK+XJnZGVmnG6kznfHg4SDT
i0KhDw7F3gNDCVICdT8HlTj1J0qH4CNJKqN0xqwQUSy/JEBHkDoPxBZK2zcT
nAzQjTtZ+i4ATSVLyWSA+sK1dTAcW/zICNLN/gRoAAE6FA0bA1G/kSDdMAx1
G4JJnfsKLyBIl60bjaUS0EVrxxGc4wnOCQRnmAC0hXKylMEcTj6YZRsiAg9l
B2G2IAIySAVzqjOXFDkfkx2FpMYjicrRpMjllKtPIjKriMwaNzrLHLOITI3O
Yk867USnXdCZ77BzOvPc6NzgQadoubPr1NOZbt8j6LSTMtuJTjuj87CZUCyS
E6UZlM8TjkySzxKS5ziW+kSd0OSqnOy4KkTZohdlPvlpMp9scdszSxcjw6If
vANh90BIsk6WCUOLSuF0rsTSzDxZZyk770wjrv7I5fMLgSGHUmQNblDSNh7C
Sxs4ueb++TkJ5xsGGblRq9zo5dhfhanHIURy3kGlNjXlNW63rkfg1rUIM25e
Y7vcvBaOG8yusrFV9uktYJYgMyOVpXUM5RdwlSDmIF+UILcyI4m9MI6T3Hpe
0FxRMYD2IY7prsvKBrgPnBPCBL7Q2BDRED8mc+2jwURzX07y4SPDiOZhjGVq
jAdh/0FGc6CZ4UxH3bM/QAV51pyR+oHhnR/7ktqSfTTIjG0f+pi+i60fDOQs
b6ZmuMLy+h2C55TMd7Bmmw+xPAjOLb5wbPYjloegaRPxvCmAWA5A/YahxHIQ
cfyeOuQSn0oZd2p/xKb2Fy8/Nr2JqBRfwa5NGLGL2a54EtZELrAzSWBnUHY9
3ZmGac4MyqqziOFsjWOnxnGVo8yN4wpqe7fP8SIUqRzHE8N1gmM7cWwnlbUT
x3bi2L4GuXbi2L4BOXZqe9s3I9tOHNtFV7ngOFdk2PbdnOMgawFZoewh+yZD
WKeuWnbN9hU4K21uprIqzu2LrIXn2Cy/9ieg9Ql2ghx3VmG2qDCLPrfXxWR2
9gqHOBJXHcYWiXGskyPMAWYt6y84t0w4Z0mglT429utLkUR38uxKYyiry7j6
0oJODGtvxLTLtpZRf63/pMGYco+nPuRrGDngaSmvc7t9PdKLEU6XQ4wzxKWF
ezG2LQxnM64RyRbGs0IzlQuxTDspNE+qGMhMpEz/rJNi2aOu61U/4dZiHsEp
Zpqs6PHhI8MFxYeI4kOS4gOBmDNXdnx/h+gdhU/2+pMU95Jdae9S0jxYYPyR
LxE8iFHMGd4iGd5E/G7cQYnzDhFbUjN7mBnIbOwro6c6Jq1MlUtM603o9tHh
243Q7Yela0dhydrRWLw2FIvWjMXCNeOwoIWkuCUM813hmOeKxFxXVBuUZxLK
Mwjl6U49ypkCZQeh7MgjSS4glEMkyqWEcYUbyuV6lO1zUGInlO2Esp1Qtruj
XMBRbnwmlLMIZSnHJuWpwSBrPsdYlWL7IaTaKVG2U6JsP0oIi0Q5xXFSRZmp
sjvK7qqc5LiqZ1ltKyc6b5k5yFrfWYKKsvrAqUnpfmP5cbzzkbTHPE+OY/1m
XKEVPWa8CRn+o2wHc/NSWfYWHeRKYizVWHaQiyYyEWtWOsicf2HsSlmmz46M
YjN9/LWdqZNaDt3u/1yhG9VSiHXbqIOOWIXa2zcizQxbRuz1SEWdmVm4QnfA
zasRjF1uNVpqbSaJDqe9rjGMyaj5i6pJPqLCX0TlpIFCk88LmtleFeUDce7s
GLJQnFUyazLKrM2MZcrGFE0+fpx0+dgIleQiIvnIp8M5zfPmhyovA507L5TD
vHd/IOnxUOzeR5q8N8DMUKbiUEDOzu2JLGY5PYVQmkl3e4h6epfLr2uLD5yb
B5H0+qJ502A0bfRDw4YhJLv+WL0+AHXrA7FqfRBJbh+yvli+bgSWrQ0hdkdh
8ZrRxO4YLGwZS+yOw/uuCcRuGOY5wzHXSam0zZfY9cNsZxxmORMw00n8OpMx
w2kjdlMxzZGGWkcGcZtF3GaT5aLGni/ZHYUqO7FrL8ckeyUq7NVkxK69FmV2
YteusVtM7BZxdpdwdkMonS7g7NYTs4LdPMluLrEbbE0lSxM19hNS30y1jZth
pyzaLrLoNMqi03RZdCpH94gO3eNu6GoJ9XmPhPoyIctMQfcal9/rnNMbZBxd
Rq4cnL7D/pq0Gcu1Unu5/rJm7iOG5mP28bmItLJB+0Qh9g9cfs06UiWkQnq/
VHNpJaXSMWvyVqj9i8SaMO3EMPXmmHLFNX4njqFSPutQlSe6PKNW/pN0HbZ0
AcStmWFr1jJqhdcIYtVXGs+ilWKsqhzEE+grFymJbh1vZppLiy9eGK/nlfVR
DTR9gzeIBa6kwKdDZWOYkD05iogdRbyOlKwKXrW5WR0wf/4YHDo8nNuBQ8Ow
/0AQwRpkRn5hH0lhdu67lOowNLd9MAhbd/mQvlKevJPavKSrG7eTvm7vT7Bm
djd1JYntjjVb+qNl8wBidSAcm3zQvHEQsToYjRuI1/VDiNUhxGoAVq0bylmN
S32POB2OZWtGYOmaECxuGYVFLaOx0BWKBa6xeN85DvOd44nVMMx1hBOnvkqT
l1iNw0xHAmY4SGsdyZjusBGrqcRqOqbaMzDFnoXJ9hyyPB2rJcRqGbE6iYyx
OpkYnUo2nTidRZwyVuehuJlYbSZWm4nV5FiEJCeY2XiV6TcYYU1y6z0NtqZw
VHOkzGbbt5BtI5ndQaxmi2y5XV4VmVV4VTLmk2SnOKtDreU6mdUav26sOq6p
MitZ5RKrPHbPeNWlyoTmZ7yf+QHPlx9ybY1zsklfKq/aEwaxfIzaDVaeF3NC
LSqYsxQ4TZ0kmEI7SUmJSb6SrAP7wT7+yqCdI/uxlKebPR+OM3rQ8+nDR7LB
azA+1NEgH75zI4pTSkXE1fWaYjwvpsPUVPsqHUk3eKuXjMT02uVwniVTq/dS
mJmxStp4mYi91DqBJ8kM10kVPvzmmLxeODeWWB2Lc2fGmHH2dCgVzJlTGqoL
F45TZkwuWDAWJcX9ZNQrKuore0MKC98z9UdBYR/kF/TBnn2B2L13KD7ZE4Dc
PCUt7oVdH/th50eDseNDSot3SWR3+mAzNWU3bRfIbtzWHxu29WPUIjWjO1LI
Wjb3h2vTAGJ2IOwbidsNg4hZX2J2MOrXDcbqdX5YtdYfCam9iFniNuU94nU4
lrSMIGZDsMg1kpgdjQXOUGJ2DOY7xmGeYzwxOwGRVpGURFgHY5YjlpiNI14T
MN2eRGbFNHsKau2pxGw6MZuByc3ZZLkYlzwCY5NHoqq5GJXNpZjUXIGK5iqy
GpQ3E7PN0zE6OQKjkiPJomQX2H8xVjEiORH5zY3IayZNbXYgt5k0tXkNcprX
cVCzJahZEtThKqhaszbNvk+CapAPM1DtQlRtjtMqqAbN2jag+tuq1Q5ef1uN
FNTJopopE2bvjtc4lSbatHEOzinH1CKyYD/2oHasTIDZxxdcGNWRIKVLSnmw
2489lMD5jHH9WbRNLfqGK/1SJZQNFc3xGCqaYxJZcAfPBq2C6X+oaHL+Ohig
qg3siCau7iVRL+qEVJJKJyROafvb16MYrKpNrvY1KU9uEaiiKSuVlV0s/TXj
xhXWjcXAFdCGs6atgJY+LrdOoOK+dGECKolWRmrruXFEK9lZTiuWLJ6gn8xc
WtKfmTzvNygB5qjiyJER3A4fCsahQ8Nx8CCJ6gES1f1B2Euw7tlLwO7hwNL9
5Ob1NiMnt5fpdez6iIj9cDC2fzCYiPXF1p2DsGUHEbvdh4gdSKQOwPqt/bm6
8pEfRuumvkRrPzg39od9wwCidSCa1vugcZ0P6tf6YPXaQahbOxgJKWKUKS6l
D5a2BGGJazgWu4KxyBmChc6RWOAYhfcdoUTrGMyzj8Nc+3ii1UfS6otZ9mjM
tMdihj2eSE0gUpPIrKhtTsHU5lRMaWa0ZhGpwTJeEa/ecgxodPIEsjBCUyBa
1Pw+JjYvxMQmVVIJ0Tqy+mdGNVPV1ByOajpDtZlQbd7H9TTVI/8VmB7nqNpI
Tz1RTVZR5bM+VG/yt1Yj0UFa6tDy3kQ2tMsS3ufcmqscTwczQtTBEOWYMil1
sNmYcY7P9T1PHFhzG2D9bDOVXFcZ2OHtzi/V1Jaz+udOKrBzOLQi0WWfFj2r
Ji6uHeQKk+F/McG9+rue/Bm9dKGTWMvlU5FNblNqBiuJObGoSCgT02ss/WVM
suWMx5tXIy2cRW9iMYJENELweCmc0WhScWQ9T5WThAsuWxLm9jyPWx9xWekA
08s4dSIUJ4+Pxgmy48dGEY79UVzUj3SzH44cDsHhwwzJETh0MBgHDwTjwP7h
2L9vGPbtCyIkgwjJQEIykAEpNDS3Fz74yB+7PhyCHR/4YfsuonLnYGzd4Yst
2wcJKrf5YMPWgaSfPZCW0UMjcmNfODf0hWNDPzSv74+mdf2JyP5oWDsA9WsG
oG4Npe0JKT1N30KcrReWuYZiqSsQi53DsMgRjIWOEQTkSERZ+5MNIBCZDSQQ
NSDDk5kN7sgL/TXibhjZcIU/rpaVTcWY1FSGiqYKlDdVoayJMtymqShtmo6S
5lmU2c4hm08oLiAUF/P9OIpNAsU8iWKuRDFHopgtUcwyQrGZUGzeTRju5Sim
Nh+QGIrUNkWnmDY7Kab9FJ9mITqEK5QnKAKsk/hECyaWiSSWiSSWKoUOotDB
3gOR4GAcWqcwmXQQgw5ikFsbBjmC7ONzixt67C3Pfh4zrfhIqlPMnZCt0Bjx
IfqEFPqcohNIJK9cJd00ki19Xmt+6vVR97LoNv/RPF/3HX0ea9B91MFgJoT2
ugdBr0HeK4Z0xfAsmw/FLpPA1TTVLNqpt6/xdip9MF3tgMmCWmFXIgleZnQK
Ypf1K12KEPReDMeKZREWySk7OpPS1nPjSUKp+Xr+zDgq7nOnx+LsqbE4c3IM
Z/bUccZtKE4cC6XiLimmRmRxUX/Td3D0yEh8enikgPdgCA4dGCHBDSZoh2Pv
3mHYsycIn+wOQl5eHwltbwI2ADs/8MeOXUOwfaefGZlZ79LlZGT2RHrmO9zS
Mt5RolVKenfY0rgRjWJZlLUfopL7IzK5P4s6yQOoSRuRLHrGGHczmyIxoyka
05tiMa0pHrVNiWTJmNJkw+SmVLJ01DRlEoTDyUagqqmAYCwiGEsJxnKCsZJA
rCGbQjBOQ0nTTLLZKG6ah6KmBaSJMRLGeIJxFfKangJjczswJue6wZjavF/A
2CxgTOGaeBSB1hICr8RLgsemPCRzORRZaxLPWt0gZKMujhvsf80jEBMctxiG
ZHcYiWRTibt7eg7NDEQ2SMoyVsdjLoYairxd+Af3gO7HZjyTGrJsls9ocH5J
uHFjEif7Zs3s23OMQ77wr5xASaHWSTSHFv2NGU9W/8Zz2r/KZX81dXwKoD9v
Cyj7rr34+CmUGj2w8LXf0v3V/ynTS2IZB9qkS5GjeZ7cAXeuR1kY11yVB/MC
pr/069bVKDrrzStRgufLkaip9LXI5JYY5ixfaWUDvZUVg6iYWAv24rkJDGRc
ODOeWCY7PQ7nTrHpk2fp81tE9FicPjGWiB7DrbRYDLiU0N/jn47GsSOjcfTw
KHx6aBSOHByJwwcI6v0hKCzoi8L8vmbk57/XQfphVnYvZGX1YuwiM/Ndovdd
pGf0ZORiPbVMU9PZkxIpaT1MA+FcT0q7ri/sa/ugaU0fNK7pjYaW3qh39UGd
sw9WOfsi3tpD5L/WnlhqH4wl9iFYbA/AwuZALGgehvebgjGvaQTZSMxtGoXZ
jaEc+fBkH8xqCsPMxnDMaIzE9MYYTGuMQ21jAqY2JpFZMaUxBZMb01DdmIGx
ScPIRqCyMR+TGieSFaOisQzljRWEexXhPpmslnCfQbiTBjfNJeTfJ+SjJfJx
hPxKstWEfQNym9pBvpmQbybkm7cjs3kn4S6QT2/+hHDfoyIfmFxINlG2Mr9H
uBcz3El3TwjttZ/mKTA7d7KaBivcXybSiX27uwDruGcazAZgGfpDOPoce4Y8
+w/smALHc+wfqQLM3mRnnaF2KQmpnCH/zmSabFHZtzDkOfG6lin7JbDvZNQo
5WzL79/kyHPICfECBXG3rqQfPVUyvZ6F9meNAH/nyy/kfywsVqSnvIG7N6KZ
0RHZp4WBry7zJvgpDEwh3L04/JOrRACg9Fnc6Dewarlg//olZiTiFwn81ghc
uRDOsJcKPgiV5YMI/jC0nmXjv61nJphepCAwgQIA2anxFATG4+zJcThzguz4
OJw+PpZaxgNV+EuKBgh96YSiwv6YWNiPmO/HmMe+PcHYuzuYBPw95OW+R03h
nD5Uu7t2DcWOHQHYvt0fW7cOweYtfti02Q8bNw3Ghk2+WL9xEHu3WNo7pl6w
pfaAi5Jrx9p+sK/pi+aW99BI6De4emO1sxfqHL2wyt4bK+3vURh4m0LAO1ja
7IMlzb5Y3OyHRU1DsKApgEJAIOY3DsO8xmDMaQjB7IaRiEgagPCkgYT/OMxo
mIDpDeFkUZjWEIPahjhMbUjAlIYkTG6woqYhBTWN6TwEsDsfkxRC+BfKEFAq
QkAjhYBGCgGNU1HSOJ2HgKKmOWTz1RAwgql+40rCXxcCmhzIaRIhIFuGgKzm
zWRbCf/taicSCwFuUkr8m76LFBL9lOYjUvSPEfXH1ezbKiOAUH7RCE6yUwSw
XyLyLwv67US//ToS7DdY2m2/yXNvOh+T/QSH+G+diH/GPfvPD5TsW+F/iHW6
bFB35PDLcR+u/Ax+CT6X+i/MXPUZ9X9SVJ+Ztyr8HTj8HQ0mL89R8gAh9jw1
f4nHACbxBW2GgMR/amj8iMNzz0L+//5rb/i1iCvwYugjPfUNbvduxnjj3o0Y
M+EeY2HMC9q9FcrVO6pbEUXlcftqtOkl3GKSfzkKNwj5G5ck+hcjCX2y1khc
vRCJqgpfib4vLp8LxyVmZ1kucPEMm/TVejoMF5idCkNFqQ/KS31k7YagrFg0
UUuLBuLEkbE4fngMjh0ag6OHQvHpgdE4sn80Du8fhYN7R2L/nhDs2z0Cez4O
Rn6uGD3Oye6DbLJdO4Kwc3sgtm8NxLYtQ7F181Bs3hSAjRv8sWH9EKxf54fU
VDF7w5bSA46WAbC7qKXt7IdGx3tosPfBaoK+rpngb+qFlWTxyW8hLrk7YpN7
YEnjACxu9MHCRl8saPDD+w3+mN8wFHPrgzCnfjhm149ARKK4JhYAZjSMJ/DD
yCII/iiCP4bgjyf4Ewn+ZILfhuqGVII/SMIfjEkN+ahomEjgM/jLCf5KAr+G
wJ+K4sZpZDNR1DgHExvnIyRJwp/E4F+BvMY6CX8TmR3ByTayFAxPTpUzVf6V
az7bJ4igT5O6nyrb3CnNB8kOC+qbPyXSNeqtnPoznPoASX0Sp540nxMvND+B
qE+wX+fAs3TfrqX6jHmW6rPTK6n+EGstmfZSOOs0me5/ztP9J3ze1RPOvDT1
aQU278r5Be8AY5IvdL+DW6b/F49Jk6Ih7uR9Xs6/KUm+EfWFntR/T9LkkdjL
/+PebTz42+2jL3qzjR93Mnj3h4Z7m1044lyTvycvwSTz+YzUN2jF/ZvEN+Fu
ZrjTUafW+KnFoKr5D7B6ZRQFAD/V7lyLYdDj9hVmMYR+NG5djib8yS5FE/5k
F6MIf7LWKFwj9KsrRJLAQsCVcxQKyn1J/bW+9Umlgwj5QTh/MgznToTh7HFm
E8yMezODnjKDE4fH4fihsTh2UNjR/WNwZN8YHN4bikO7Q3Hgk9HY//Fo7Ptw
FApyBihdPjmZfZGd0Ve9s8y09+j+36NEpw/SbH2QmtxHnQhkJQlPpoyeWRLR
nEhUJyZ1J09Netv0a8QnvSWS/cS3EJv0NhbXv4dF9f2wsH4AFqz2wfzVvpi3
2g9zV/tjTt1QzK4LQkSC6EEISyTYV4/F9NXjMa0+DLX1EZhaH40p9bGYXB9P
loia+mRU11sxNjFQwJ44jGDPJdgLUd5QjLKGMpQ2TCKrJtincNiLGmeQzSbY
5ymEjEiKI0uQv9jnLzjnw4nz7KZ1yGoikW/aRAK/lZry24n3LGI9B2lNH5F9
Qpwb825rPip5P0Gcn+QKz3gPkLwnMd4NFD5BKLzUdzt7fYjgnbNuUl5aba1t
L7NnbXwC3MEhN/Gubd68/6Ps1J4p5D1GfAjKOzLKtaHj2Qx1jnsHTrdFT7dO
1V/kv91HpdoOHb+kfjPK7V8yoPpb7QP/7O/5aWexejE/0GGekdqZGcc8tj24
nyO4o3Hveqxqd6/HcMh5Fx79vXs1lrX86fN53LkSS8CTXY4l4An8SzEEfAzB
zoygb41G9aTBQkZeJMYH48rZKFw6E4lLpyNxkaz1VAQunAzH+RMROH88HOfI
zh4Lw5mjYcR6EesR4Co/0YdsEEoLB+HEgQkoKfBBcb6P5PT7KMr1wcQcHxTm
DERh9kDkZw3E7m1j8PGWUOSk90d2Wn/BekpfZNj64qN5g/DhrAH4cEY/HM7t
ioM5XbE/uyvyh3fm2+UFdVbn/yQl9ERiQg8kJHRnExgS3mZvnol/WzQRCfzo
hLfJ2LqohB6sxzThHbKeBPq7ZL0QnvCecOiwhP5UwNPqxqC2bjymrg4ji8SU
1dGYvDoWNavjMC7Rn1gPMClzKMYkBpENR2jiCLKRGJ04Ss7q/i8S8kiyKLUO
8xpIzBtWIbexnqwROY3NZA4CvIVsrQZ50xZkNG3nou4GeRM15Jv2Edga5DYm
6Bzy4wT2CSnop5FsP6tBbhdpfCKHXC/oMoVn/9GHVXvRiMzguar7k5KrrfhO
sh9d7bwT41gK6I4/6IeweM+dG98W3l43Stbdxpmdf+G8s/3+5iU76nQNet6G
9+Rd6WU3y3UGLXyTGEQ2zvC/94/iX2l2mLT/M13hXX1dVj0Bf/8Gh52Owj47
4t41Al/alOohAv6qIYR9HIP/Shztd/tynASfBYTJlX7y4a+aSewVBNcvxJDG
+zGjtUQ++e3lM9G4fJr4PxWFi2StJ8lORJlx4TgbFjh/LArnj0bh3KdkR6JQ
XuRrUgZ2S/J9UZzni6MfR+DTDyNwZFc4Du0MR2HWIBzaFI2i1ABMtAWgJG4Q
ji0MxdG5ITg6UzSPT0zqixOlPXGy8C2cyO+KY3ld8Wnum5gY3BmFxPuBzC7Y
n94F+yhA7rG9gd3Jb+CTxNexrqIH1pS/jZayt+AqJYGPfRuxcULwY+K6IZq+
R1EciIzvTtYDEfHvkPVEeBxZfG81fkyI76eOkSr6My7Bj2wIxiaw1xuOTQgw
vaYKfGhiMFkIwT4SpfVlKKmfhOL6GhTVT8XE+umY2DALhQ1zOfwjkmKQ37CE
wF8u4G9YjZyGBrImZDP4G13IaiT4G9fr4N/mpvCpTbs5/CkM/iZP+Endm49L
dRfZfFv4tWze31qtpFmM+QQ7qbr9DoHN7C7vsGfsDxHcmwT4FmXwTOuxNzPm
Nd55Sj5T7bpz456zOssTeYG6W2cea8kT+RY9+X62uWKtC7zDHnx87W9txtc6
PKVtr8zD1JHvpr5G2Hu0vdud/vns/0urttjwHSZqnBIhwX00kHN7/0acF+5f
Z2jfux5HIYAbVQf7pGY//b57NY6FAfolPikQYEolDw9qx9Bk+n3rYhy3m62x
Zty4wFKF6+djce1cDEUCkUpUlQ0m88OV0zG4fIpZLC6fpM0vnYg12TCpxM+t
RiuK/HD+SCzOHYrF2YOxOHMgBqf3xaAsX2xXkjcYxbmDUZY1FCe3WnFikxXH
Nthw3JGAU3WROLk8DCcXj8HJ94mp8D4oC3sXZ6YMxJnK93C2rCfOTuyGMwVv
4lT+m/x4x3O64GhWF3ya0RlH0jvjcOobOGh7HQeSX8f+xNewL/417Il9Fbuj
X+HbZ/u8SvYKMge+IuIC2fylvTFvWR/MWfYeZi/th1nLBmDmMh+Exb5D9i7C
4vpg2vLhqF0egqkrRmPKyrGYvHICalZGoJqaWNWrqLhWxZElYEyCP9lQVKxK
R3ldFsrq8lBaV4iS1SVk5SheXYWi1ZMpRtSisH4m2RyEJEZiRGIM8uopPtQv
Q279SooPdVp8aKD40KDFh8zGjWQUHxopPiSJ+JDOkwMlPuwno9jQdIhigsz+
KT5Ym094xIdzvEwCrJOUcOdvreLzWyjxlzmBl2jlU3yQsYGFAvaWai08POBG
oYGHBPZ/Kig5QayWE7gl/zFaA4C37nnYcJvgwpMEb11okF15Jt7EZx9/k6k/
xQKWZczlAQFqoBDHmcsH3Ntr9msDd0aNgR+qa2WbX2z+9F66vzcZMLgOMQ2n
k2fCwhayOxLdAildvCkmxNM13b8WT5GAG48J8fRxla24ezWe5wZ6ebtzOR53
LsXj9iW28e2L8RRAb7WygEB2IQ43KBrcOB9HUSHOjOvn6KO6fIhMxKrKhqCq
VP4yJaKqxB+XjyVwu3SU7NMEXDySgNbD8bhwkGx/IsoLRI4yKS8Q5z9Kwbld
qTi7IxWnt6bi1KZUnGtJwll7HM7WR+HsynCcWToOZxaM4vtcmBuICzP8cGHq
QLRW9UFr+TtoLeqGC4UiFJzN64IzOZ1xOqszTma8gRNpr+NY6us4ansNR5Jf
wyEKBwcSKCTEvYZ8v9eQ6/sqdob9DlvH/TffP6Xf7xEd0w3zF76LeYt6Ye7i
3pi9uA9mLe6LGYv7YfriARQOemJCbG/ULg3A1KVBmLIsmGwUJi8fg5rl41G9
IhxVK6JQuSIGlSvjMCZ+CELjA1C+MhVlKzNQtioHpavyUbKqCCV1pSium4Si
umpMXD2FbDoKV8+icBAhw8FiCgUsHKxATj2Fg/p6ZNezcGAX4aBhjUE4yNal
C588NRwMTS4lKxONvhf4BBv3/j639j8PA/EsDNjv8HTgLu/VF+P6oqnAYwGP
AQ95DBDtg1geB3gsYDHA8Qc5vq/EATIvKUksBuj693kM8JLTapxiWg1b9leW
HvxNyQL0wCvQv8DWWTj5HTzJV0ftDVD7sSfy7Y7jecyy8fjmscd3tUXu5xND
gl56jIniBJL3awksx7+WQOwKm1rlb5bNc/pKIPvj7uUEUnXxzmr2986lBA7z
nYvxDGUCmf62Ev+3LiTQx3n231zdPJ+Am+cSUVPub1LeEV1TFsCPUV0awO36
iSRcO56Eq8eScOUo2adJuHwkGVcOW1FVOFTAXxCIy3vScPGTNLR+mI4Lu9Jx
fkeGzC7+A61rktBKIF+ghvOFFRNwYdk4vt/lRSG4PD8IV2b748r0QbgypR+u
VPXClXIxg/XyxC64WNAFFwjmc7kEdHYXnCJ9P5nRBcfTSOtTu+CIrTMOWak9
kNQZe+NFrWf7Cn3fOPZlrB39WzhG/hZNIf+NpH6vsuUWRES/Zfo9Zi7sjRkL
+yAsWjQPxsf0wtTFVJyLAzF5yXDULAlB9dLRqF42FlXLwlC5PBKTlkdjTJyf
4HiFDWUr0ojlLJSszCUrRPHKYhStKiOrxMS6GhTWkbTXzZAcRyNv9SLkrl6K
nNU6jhsEx1mS40zO8SZiWHAcxGQ9iThuVNN+Ex+6E3X2EoFbwgG2NpOWN5OW
N1Oun1whKb6oI9mzJ49NkyOOSRjj7VqyryT8CslxQtHVmXLsZWKqoP9BmBBx
9VUiM+WTHnKUjjXC5VA9T/G9VIbZUD0D04BcVc1fkpm+InI8Vzcg6GeexP7C
gL9vScw8uve1VwPRxWTYupC9SeQlCruaqDHnzZm7dyWRLEHY5QS6HiKQCesl
wSEZLZsyiZF152Ii7rYm4k5rEvt1gX1OqQhQ25fUEC8PYM9tnk3GrTPJuHma
7FQytcpLh5q+KXAsGYrqYmaBqC4KRE2RGEiqLgzCtf0ZuLo3A1d2Z+Lyx5m4
9CHZrixxtd9AZUoAKpP9UJk0GJWJvrhSF8Z3vb58NK4vHoEb7wfhxlx/3Jw5
CDdr++FmdS9J7jdxpaQbLhd3w0XKtC8UdMO5fMq4c7vhVE43nMjqhmMZ3fBp
ejfKtLtRpt0VexPfQJ7fq8r/m71p/MtYRxC6xvwO9tBX0Dj6Vawe+QpWhfwO
y0f8DjEEZGT/VxEe2VUGoF9hfHRPTFk4GJMX+aNmEd3p4uGoXjwSVUtCUblk
HCYtDSOLRCijMI4oXJ5MFKaidEUGSlfmEIX5RGERileVEoUVmLiqmgicQjZd
pTB39UKyJUThciJwFSmpQqFDUEjJNaMwgygclpRB9GUqT7AHJuWTFXARtTVR
e7vpCKxNR8movd18kjOYzBk8pzHYfNFj5ExT0nihpGYupR11CN5Xk+o4t4Ta
S02o/awzmGmT2WYqGmqSvWwydxbiycHzlt3mSlNZTk51/o0rrr75PNdbUqdv
bX+Tf7IEupCfVclUGUH/5kmftsBjXtqLxgh+U0PQm+OnXAzjjRBkneBXEs0M
PWrtXmbfLiUyZbyUxL5h6qQAEX7oC0F8rzUZUyuGqkeZQt/vnreaceec1fQc
7py14TazMzbcOk12yoabJ+nvyRTcOpGKySVBWvN44jBMLiRFEKb8vwVVecNR
lTtcPUN1GgGa4o9rrnhU24ag2uon+8J+iSnRfTAl8l1MCX8Hd6b3x+Txoi/6
RmVPXKvogStl3XGptDtai7vjfFF3nC3sjtP53XEyrzu1a7vjaHZ3HMnsjkNp
b2GftQt2J4i+pyzSus1hL2PDhN9h7YRX4Bz/GprHvYGGMa9jdeirWDX6FSwb
9XssIvzmjXkNM3PexPTcrgiLfJNub0LEm6afYFz0u2S9yHpjLF3n2Jh+GENW
uTgUkxaPQ8WSMITG+hJulMDG+aNsuRWly9MIOSZ8eYSbInzlhFsVoTYZBXXT
EJIQTrhFIa9uAXLrFiM4MY4sHsMTE2W5/IzwSie8MpCuE7pUErqUxk/I9sLW
uJ9MsGZt+lRjrekkMebBWjJjTRm1ukJ8CdbiibV4jTWhdfa7JtF69ZKw1UrY
2Ft45Ti1mfHFRqC5yv2RGUfrj4ylL+QkZl2iavEUON4yFU8vsoEq8TDGHHWk
QLRj/6Yz0ZWllz0Omz5n1f0H6e7K9pIOO4+B6heMifuu3PTVV18VKaftTTrf
/StMoO5fTiJLZH8ZeJeSaNGlZLbiYjKZlZlJGSS6f8GGe+eZpQg7l4K7zM6m
4M6ZVDL6ezoVd0+l4e7JdHH/38aU4uG482kWbh/Owq1D2bh1MBs3D2Tjxr4c
3NhLtlvMV6rJCsLNLam4ucmGGxuScWNdEm6sScANV7wsy1dwt2EC7tWNwb3l
I3GfsrfamD6ojRIPPE4NFy/Duz31Pdyc3AfXq3vhauW7uFLRE5fKe6K1tCfO
l/TE2aKeOF3YEycLeuJ4Xk8czemJQ5lvY3+qCEa5Q15F1uBXsDXq99gU+SrW
R76OlojOcIR3QdOEzmgg8OrGvoaVY17FMrKF417D3PFvIGzQGxg/qDMqwt9G
JQEdMqgrxod14cccF/k2xkb1NGNMdJ/vSg0MTogmi5WwJJA+NSCrvpm0yYlM
yhAzGtaRbUR6wxYODjtOoArObgJGA8faSOA0auAk68BJ0oGTyMBpvqyf2uEJ
jZlTY6FPRaBqTcpDr8p8jli1lae08CwcnRiHTpkYDo4vCC7lmX03dixqh287
IzodZI+PExosvJVnkEdKeIymR//sKxly27yTMUNK16xJabZZ32TMWPDZ5WQS
9M8uJZNZNbvIzIbaSUPVMFA7KRCftabwv7UVgbJMplYE0v73z6cSTczScO8s
2Zl03D+dQZYp95+I+yeycO9YFu4ezcbdT7Nx53A2bh/KIZzI9ufi1r48oYCk
Vbd2ZeL2jnTc3paG21tScJuQuk1I3V4nHla/54rB/eYIfNYwHg/qQvFgRQge
LB2OzygV+2xBAD6b56cidWfGANye1h83p/bFdcLqanUfXK7qjYuTeuNCeW+c
K+uNMyW9caq4N05M7I1j+e/icLaYab2HWrcfJwkN2x73GrbEvoGNsV2wLqYr
XNHdYI/sisbwN1Ef1hl1E17HStK1pWQLwt5ABOEU5tsZ1YROWeQ7KI54BxPD
eiDE502UUlY6LqI7quf0Q9W8wZg0fygq3g9GxYKRKF8QitBoMfF0dMxglC6J
Q8nSJJQsS0Xx8kyyPBStKMTElaUoXDmJrBoFq6ZiREIYWSRyV81HzqqFyKlb
guy65chevQpZq+sJzSZk1jsIzRaJ5gZCczNLGzU0Gz5GSgOh2SDQtOrRbDxK
WEo0m04Tlhqa/jo0E7RBWjc0h1iVl2t05EljnDbdirfbYh2PGJecx8/ZQ79q
w82TSy/OZYzjT5xNMlrs+NLsjqbHE4Q8ceykImkRSEazj8G2ubQxfeW9sULN
3JPK1+UjiHMt7m08Tel+/kyUsi+cVOVlVh6U/kQqnUZpVzrvg8tWCx5cslHc
qK0MVGMG4/DBxVQ8aE01E5hsSt1nF1LJ0rjVVgTJ7KC2fJjpVXx2NoN9U3f/
7FQ2PjuZjfvHyY7l4N7RHMKS7HAu7hzKxZTCEQLH/BG4+0ku7n5E6z4gfHdm
4u72dNzdSiK5mcRzo5Vv92BtHB44o/CwOQwPG8bh4epQPFw5Eg+WB+PBkmF4
sEgkuYra3ZvjizuzBuHWjIG4QXhem9oPVyb3w+WafrhY1RcXJvXFuYq+OFPW
F6dK+uLYRGXY0x9707riE1tn5A59A9kBr2NbYhdsTuyKDQlvYU18dzhj30Yz
4dkY1RX1EV1QF94ZK8Jex5LwNxDl+4a4jmhSOWrFlZGVRAo0C8Z0RXDf1zCO
VK9mxtuontUblbMHooIanuXzhqNs/kiUvR+K0VEDMDp6EEoWRqN4UTyKl1hR
tDQNRcuyUbQ8HxOXF6FwRTkKVlYhf+UUjIgPQ3B8BHJXzkPOygXIXrWY0FyG
rLqVhOZqskZkrrYTni5k1K8lY2huckMzpeEjwpKhuQ/WBkKzQaCZTGgmMzQb
9WieNURTjpUow6hDrJOVLFOopf0+4phJMv2s0ziNjziNj3XdKcr4CHHJRZJ9
+xORZJ1Fm0Y7viT7s87+YtK9qcqiTyhFymlW4WQgOsFhjOakic/BEkQVVXL2
we7DJh2fkodqXS7f0jHJkTQbk/gLD73MTO6GaZWBSlNLZY9bGuHZmkZh7UFr
Oh5c0Nn5DLJMYnGYSXk4rbZsOB6cZuzl4LMTZMdziT+yo7m4dyQP9w7nSz+n
5HV/Ie7vK8D9Pfm4TwzeJwbvE4P3icH7xGBtpggHjzYk4NHaGDxyReKRPQyP
msbjUcMYPFo9Go+IwUfLxQO1D5cEEYeBPOucShzenTcEt+cMxi3i8MYMH1yb
NhBXpg7EpSkD0VozEOerB+Bs5QCcruiP4yVibuHB3HewL/Mt7Envhtygzsge
2hk7bN2w1fo2Nll7YH1yT7QkvgNHXHc0x76FxphuqI9+E3VRXbA8sjMWR4mM
cmbM25gS2xOVsb1QTk07xmDR+G4oGPkGcoJ+h+Bev+ccjg17E1Uze2HSrP4o
n+2HsjmBKJ0XglGR/TAqaiCK349A8YIYFC1KRNFiGyYuycDEpTkoXFaAwuUl
KFhegfwVNcTgBM5gzsq5yF75PjG4iGwpMbiCrA6ZdQ3EYDOZk/ij7LV+PdLr
icHEjDYMWkkerQ0HyA6p8pjceIzYO0F2SmWQ+FPfw+yfLMYptWbebZPanyIB
5PDZBXzcrVUAvdwAjGETlhT2eJr6J6KMGevDZBRaOHmDrbOldikSOFs8XCDM
WxKn72bhrUFimEEZzVJXRSKV8TeGndRKPnVBDloYD1f+1BA8DzE06iT9pY4/
9pRvZvJbzCx4eDGNzvXwYjoetgoj6Mx4eCGDjvrwQiYeEm/TKobLVOMFTCsP
xsMzOZhWFozaUsEB+1tbMgKfHcvDZ0eZ5ePBpwWynDrhwaFCPDhIRvw92FuA
B7tp/ce5ePBhNh4ofZbh+HxzMh5vTMDn62LxeE00HhN+jx1heEz4PSb8Hq8W
/0n74xUjOIIPl1GDL1a8u/newqG4+34AbhOCNwnB6zN9cXWGLy5P88XFWl+0
TvHF+cm+OF0pMsGjxX1wqOBdHMh7B3tzeiBv+JuESRd8kP42tqf1wJa0ntiY
2gtrbb3gSuoJR2IPNCd0R2P8W1gd2xWrYt7E8hiB3ty4tzE9vidq4ntL/Hqi
NOxtFIV2RkHw75Eb8DLSh/wWAT1/B793fsf3GRPeHaHhJJezKCOdHYRREX0I
wYEomjcBRfMjMXFBHCYuTELholQULs5E4ZJcFCydiIJlpchfXkn4jSX8wpGz
Yg6yV8wnBBcia+USZK1ajsxVqwi/erImZNQ5kLG6Bemr1xF+Gzl+QUnZlJnu
Qko94VdP+NXv0+F3BEOTitnogkXWXkByOVc+dtlC/Sgpbb5CRklp83WCrplN
EohvVvtYCLp7ZkYfmy9kf7r4xQj+hPiZVfFjswMpGR1s1eYEMPo0/VO6W2Qn
S7Qwk1mgNpi93kKBzstD9VSEveUKkaf+zW1SodHEwTb4iTTVeCbhb8XGfANi
7W1kkT28mCGslQ2UPWrNpI8LWcrL3aYTW4/O5hBfuXh4OpcwPMU+TuaZMa1E
vj0/Co8+LcSjI2SHyQ5NxKODZETWIyLr0e48PPo4h9/mjJxheLIjFU+2WfFk
cxKeEFpP1sfiydpoPHFF4Amh9aRZDMp9Xh/K8XpcN4or3ENqANbG9SW8+uLe
4mG4szAQtwivm/P8cf3/cfYeUHFn27lnLYTUydfvjp/nOTzPvLG9vGbee76+
9m23WlmIoCyRc865qsgZihwkEDkJgRA5g1DOOWcyyjmrJYFQ7m/2OedfAYTa
86bX+oqiKCREf7+z9z5pl5viXqkp7pSY4laRKW4UiOJwiCJbP2WXlxlaVPid
S1qCMwniOM7x2EU4HGOAAzGG2BttjF2RxtgWZoitIQboVi5Ch2Ih2uTz0UIZ
Z1PQHP491UHzURa8GAVyQ+QFG2IdoZVFRV6662yk2P8rkqz+gGiLPyDU9J9h
uviPWMO06I9YTXLxnMv/DIYV++jgs5y0ktDyRHKVH+EVBFV1COEVgaTNsUiq
TUTilhQk1GXCLtCF0PIktEoJrUrENGzSoBWjg1Z0i0ArqlWDFluhk8eSoyzl
8bCQJ2itpkdUpcj+M/GlTitZWJta8d2S4LrH4QrqfMjYIj3mdAV2PiVxujhc
DLFf+KkajheHS4/XfN/ohjZJb9WzLzK13XQBI7j0GF0sX/zEHj7P0pDEmeKJ
5HS5Io9l2qjmJ+rAX7+bvA1PzZKepi77IozxF/6oSw2LVjHKBYhRLMDYzRgU
ZdtotmoWZdli7Hocxq7F02tjV+Pp7xobTcDYCBHANJxIbA0l0suvB5NQlGav
/on1UJTqIPPgnxalOKAo2QHjxNE4cTR+nkQsvTmTyL8+cTIOb49H4+2RSLwl
liaIpYl9CkzsCcIEsTRBLE30eov3drlznsbbXTHOwlUryxidURgsNrS/qLfH
8y22eLrZBo+rrfBwowXuV1rgbrkFbpeJai7T3QDDuaswkL0cfZnLcCljKS6k
GeNcihFlcvMRbzcXRxMMcSjeGPvjl2FP7DLsiDLBtggj9FC46gpbjI7QRWij
31qLYj6CzWcjwOxnbKQQVqI0RIHCWLDktxDZHnOQ4fQnOJj8G+Ks/4gIi3+B
2ZJ/xVqDf4X/mn+BHylaORuRIfPg7LkATp6L4ehlIPG0Ag6+q0hr4OC3lmQB
e38rkjXsA2xhF+BAHIlwbRvogbj6EsTWU6ZILNkEB5CCSMGwDlaINYF/0CaG
8liOT8jUyNR2mc+ZhOgWZoygjsmFWfA0BAUSQYG6BHVqk8PArpdagrpeE0Bd
Y3z6UrPWpvHc2pASDg2LTyxL/KCBSB2ZBD/6Gn4opSOARJLH6jCpFpsm//Pj
W1kEXhJW6tc5T7+1i+3/mJwF8v/+XHz4B82b/o1//r2mBFNf9vLmRhzGb8Rj
/DrpGlMCxq9SyBkbZfCMjSRibJgpiUn8Kv6KeCJoBpLxpj8Fb/pIV1IwcSUV
xSmOKE4W27WKVfRc5YAJgop9/u5sIt6djsc7guodQfXuaCTeHQ7HO4LqHUH1
jqB6tytA+nUvxVsCa6LHiweq8S4PjHdSHtjuRqWYKwrly1EQvBwvGh3xrN4B
T2rt8JjAelhtjftV1rhbKZbKrxWZY2TDGgxR7te/fhWu5KzEpazluJCxDCqn
BUiwn48TySY4olqGg6oV2Je4ErvjlmF7jAl6KVD1RBqiK2IJOsIXoy1sEYIt
fkag+c/YHLIYFSGGKA41JqiMeOm13ksEHadlZHrjf4M1ycKQ7z5BoBlBRfI1
/xN8LP4NUWFzERWxCOlFy+HoaUBaohOoJLj8TGGvAYtBZU9yFHnAP8ImyJfk
T9LyNDnlo4qrhVVc0RyqsNajlO5Nk/JJYE2a8ej4csZDDVZQ5wMOVqAGLLYd
jLBiq9QMrE4BVkDXSz2e9jFwinQn/ggpqpW6KCp1UVTqeieJH/BmE49fBiNt
BTVt8cSw+fZrs4/faw6IEY3q82DSf+ps7e++TpD28rM/aWMTn7JELNXlJPon
jV9LpH/S+NVEjI8mYXyESYWiDHvN2FGc7oA3gwTKQAq9NtGfQv/YiT4GTQre
XmZK1cO7S6my36FE4ofpAwWlDxSQPhA7H4id9ydj8Z7YeU/svD8chvcHQ/B+
v0L6a+R4t9Mfb3eQWGDa5kuJng/Ge7wx3u2FMT6VIQLfy1ZXPG9yxrMGJzwh
fh7V2vN9Iexrtyqtcb3UEleLzTFcaIbBfFP0563BldzVuLRuFVQui5DotBCn
0pfjWNpKHE5bjQMpq7FXtRI745dje9xS9MaaoCfGCF3RhmiPMoDcSrBRF2aA
akr8ysNMiB0TCo4ioLiu/AkZLj/BnrGz9EdYGIlVgmBiJdDiTwgg+Vr9CD8b
em4/G6bLKAlctwRphSuJncVw8DJBSpkDkitckbzRC6qqAKg2KZBUTQleTSwS
NycioTaV+HGmgOSO2LpCUhkFpY2U4LHaaQsld41UO7VoIIps1oUoiiCKkSA6
oY1OrQIiJUGkmTZs14Hoi+h0l+AREAVqIHqixymawfkJoMC0lh+o5MkKC0f6
9Ej5XBflc1xsuqKLVUtd79VxyF+an5BikTYOzeBxSMwDSnmbxpRf8KOvWVrj
26pFMfTDV69Uma5I+g2UpvSh4GXSj1MTvlhK+d9cpRRsVIViDUB/hokRgmWY
QBliSsXbQdJAKt71M6XhXR/pShreM11OE9+WgFIKSKWU4bEfu0xlj48E00eC
6eOZeHw8FYuPJ6Lx8VgkPhJMZTEiC/uwT473e4OlgBSItyzTI6h45dTri3E2
MdHjg8KQ1ShUrsIv7R543uqGp80ueNzgzP+Me5sdcLvKDjcrbXCt3BqjpVYY
LrHEIAWk/gIzXNlgikvSuc7T2atwMms1jmauxaEMU+xPW4M9yauwM2kFticu
R2/CUnTHGaMz1gjtMaKiaaTAVEtZX1XkUpSFL0WJQgSQXJ95yKLMLsX1Z8Q7
/QSrpeJ/mZkRyfhHBFn/OwKsf4K/LQUlh9kwW04wrfgJZgSgo8ciOHgwmIyR
XGKD5DInqCo8oKr0JaCCkLQpFInV0QRTAhI2pwiYAgimLQWI2VKCGMrwYuqp
WmqoRXQjm4hoJpDaSV0EkYApQgMTRaQWgqmFYGrRwqRUw9QmYFIQTIr/TzAR
SB2PYapUL4vNIoryCRoeibikOUBNiqdhik8/dLG7RqRIxKPR9Gh90tOgRY5d
M4UMFn6062DfsGffTmZKPb835dzSzN84tqS9jkhaA/unaUD6dy1IP0xK8N5d
JUBGCZYR+jhCkAyThggSpsF0+nHfD6TLluFDfzo+9GVofqiyVCd8JJg+Xk7F
p0sp+HQxBWUakuzw6VwiPhFFn4iiT0TRJ6KIfY2R9PFQKD4cYKFJKVK7vXK8
3ROMiV1BeLMzEG92BGB8uz/GesUVF6+6ffCiw4vv52CfP2p0wYM6Z9zd7ITb
NQ64scke1zbaYbTCFsNl1hgkmvqLLXG50BzJHoZQuRng9HpTHF9njiM5FjiY
ZYZ96WuxO3U1diavxDZK7bYmLUN34jJ0xC+FwnYBgm0WoD7aBDVRS7ExUtRo
xRSO8gMWYp3PfKR7zkOS2xzEOP0s05yUM/l3BNnNRqA9fXSaDbmr2EWs9JyL
6Ij5sHeeJw1Y/wMOnkZQldhDVeYKVbkXkioDkFSlQOKmCCRQSErYnEz0OJHc
EFubTwQVI6aunAiqQnRDDakOUY1NiGpqI4I6KRxtJXq2k3ZPT1DLWSgZQa1a
ghRqgtpFsSTXIchMmcNm0dUtP0yVebxGCqAaKYBqpIAuEYrUALH6SAKI8cMg
GucQvVGnchyid+weLg7QB4aPJLFypZ3F+8Qn6j7xEKR7LS19pj851eM10ffS
OrG0NsV3+GvvByifMnk3fZH0t1Mh+r81L8zmn3+rKY3iqUJmej+ajvcjRMVI
Bj4MZ+jhw1AG/aY+DmaQMlGWJob6sjQnfOrPwKe+dHwmYD5THfSZUrrPBM3n
i8l6KFfZswc7WSA+n4nD59PijpbPJ6Lw6TiFnqMR+HgkHB9YPkfgvDtA2h+C
t/uUmNirwMRuOd7sCsb4ziAUhZuiMHQNXvYIcDYoVuFxiwceNrrhfoMr7tS5
4FatM27UOOFatQNGq+wxXGmHgXJb9JVaI8WLTEnAnMk3x6kNljiWZ43D6y1x
INscezPWYlf6GuxIW4VtqSvRQ+B0UU6nsF8Eud0iNFJuVxe7HP42YmNVaYgR
1WEGyA1YhEzfhUj2nI84t3mwXv4TLJf9hFDHn2G+TJzSN6OPwc6zoaCvW6z6
GRarZyPEdw4s14qv27sIkOwZNEU2SCpxRFKZO5LKfZFYGYTEqlAkbIpCfE0C
bP3tCRpXxNTmETRFpDJE11Uiur4aUQ1bCJpGUgsimzoImh4CZhtpF0ETyXO4
0JYjBMtxKAkaZeuX0Jgr0giSdGm34rccFBFq7iOog0JNhwg10mwCkdD5nHU1
mASLZkKBwcJYYcC8+UrdIyLNDE2k+VHngBYDhGINjzcMi8/faCbmGCr47jdO
wfxOcwBm2rvY/2YqEtqGYz9ro4k+ZyIh2AgfRzKZ9PBpOEv2n1CW7sL/pvJ0
Z3wmHj4PZODXfqZ0/ErZ2K/Ewa/Ewa/Ewa8Xk0kq/HohCRUqe+lf9y/4lVj4
lQLI55MxPIh8PB5FPETiw5EIqm/C8e5QGOfh7X428abEmz1sIluOceKhKEIc
JSsIW4tnnT543OaNR62eeNDiiXtNHrjT6I5b9W64scUF1zY7Y6TaCUObHDCw
0R6pPiZIpjTnfLE1zpDfThTa4mi+DQ7lWmFfjjn2ZJthF6VjO4iJXmKiO3UN
lA6iVgm2X6yeBtkUsxwVEUtRHGKMDfIlyAkwQJovlUdeC2Gz8mdYr5iNCNe5
CCN7h5IYBnKXn6F0FxhYrpmDML95CAuaDWvLnzgG9q4UR9wWSL+iv4W990rY
ea+BnY8Z7HwtkFAVjvhNsbD1s4WNvytsKAOL2VyIaMrAordUIKpuE6LqawmF
ekQ2NpPaEdHUjQgqZ8IpA7PkGERzDNgctbk8kaQS0wp/oXa/JunSXfrRTgEw
Eh5KFEyeVwvoZBi80NPU/1+mW2+kdGumbrrFIwWbnlavrkogsGihSbtmTp6Z
lvFgobublq0GQW8aJKSjJTJtIvZnUrAQF0FqANGbloz/Pk3GpcPId5yRxCBj
lGdIUNDHX4ez8etQFn4lOH4dyKC/m9Cg9zI4QHCAan8QILiUDBAcEHBIsbCC
AsZ/wq9n4/GrFDREphVDkETjw7EoaRIggiAJx9uDYQRJKEEiVnvGd8ul3+Tf
ID+UAOn2w5NOXzzq8MHDdm88IFjutnjhTrMnbjV64EaDO67WuWGk1gVDNc4Y
2CRmby9W2OFcmR1OlTrgeLE9jhTY4GAeQbLeAnso29pJsIQ7G0pu/XvIHQ3Q
mLwWdUlrUBO/ChtjVqA0YhkFLWOslxshI9AQyX4GsFs9BzZEQLTnAkR5LECE
+wJYEC3mVIuEUOZluVrsvo2ibCwicC7fYck+T0xegMS0xYISDwPSEgoaxrD3
Wk6krCJS1FdRfEN0uMM6wJPkDetAH5IfrIMCScHishrZ3xEBsaR4iQQV1SAX
KAhcIok9CIr2QcJg+AscJs+I/Uc4qGuQV2JG7Bt1UOBA6KRQbIp50vqMP9/8
w6WdF+PbET4xHngSxaHQl8r8NTqbD/S/up22gq+gTl371N6ipPcbPbL+ejIK
ugX+/5iGkrn8td/x5Ir95UnBJvh1JIeUPRUQUjpA0QMCEPqBCA/6bTFA2Pcy
OHQg4TmVHkNE9o8ESBwH5CNFElbUqwF5R5GEzTIzQCYokhRHiSL/FUWRgnAz
5IeZ4nlvIJ72BOAxQfKoyxcPCZT7Hb642+6D263euEmgXG/yxNUGD4zUu2No
i1g2TfFbhgsbHXGm0hkny51wjNL9w4W2MvXNh+GuRtiWY4mebEuEuBhB4WSI
5jQz1KeYojZpLariV6MiZiWKI5ZjQ+hSZCtMkBZkCIe1YrYsjkJJrM8iRHkv
hBXLmqhID/Wah3BfcVbS2nQOouXzESmfy8OHne1sJMTPI0AWUSgRgKioRFIV
2yKp1JmyKU8kVvghoVKOhI1hFEJsSGLWz8bfmUKJB8kTNoEMGF8CJYAURCGE
ZVMURppZGNlG4SNCWquZmk2dI00GSMkAah+W1mquUhzJkmLJLS1AlFUFqbOq
jinrNJMB4mkVm09mBK1V3yGqx8H5bnI8Ifl1aXby8KVOIkjGEdKbUsl/EUj0
tATp8sNf/kbn8gHpnIfm/vBfZaze52eT2Z86Zb5ZF6BJM2TiokHZP2vepIsN
k0qNDUNmOItjA8IGhA1Hpj9NBxv+kxI1eiyuUBrIgCFY8Ov5RPx6LgGfz5JY
7U7QfDwZiw8UVT6waWWC5h1b6zwcIUWPIIxRRHm1W4mXu8Rm8XyC5tm2IDwl
aB4TNI+6A/Cgyx/3Ov1xp8MPt9v9cLPNF9dbfHC12RsjjV5ID1yJ1IAVuFTj
gnPVrjhT5YITFSLCxHotxf5CO+wpsMWuDbbYnmeD3vXWCCF4lARNa6YlGtMt
sCXFDDUqU1QmrEFpzCoURK7AutBlyFQSNHLRoCOR8q8EUqzfYkT5EDQURcK8
5yHCfyGHxcZsDuKUi/hejOiwn2FrLaBJTBTQ2DnM4dAkFZghiZchTkgs80Bi
OYMmmEMTXxXNoWHAxNTkIHpzvsi96ipI6tyrQYKmQ8q9JkMTwqE5QdCcJn0J
jWISNNqaPVia9foCGh51ODBsKplvvOn8RV2GqA3BcNHXCTcT6lnkd2zi6z1j
gq3BaGEpZc9naHjhOHxSVyOTDztNtxn1e+mMoe41PeIE/9bP4pqe76edWtbJ
xtSh5DeY+YOGmXn88x9UWl6ygWEmYmUocxIvFamOUp5FxPA4w4GR/RMvVcqT
GS/2xIsKn4mZz2yui5j5dJrNGsfhA1+GiSFexI7i4lgrjB8Mx+v9YXi1LxSv
9oaQPy1I5ni+U45nO4LxhJh51BvEzi/hfk8g7nYH4k5XAG4RNzc6/HGNuGG3
XqTLVyM1aBWu1Hvg4hYPnNvsLrH433C4zBEHSxywr9gBe4rssbPAHtvy7RDq
Ji7JbMuxRnOWFerTLbE51RybVGYoT1iLopjVyItaiXXhxEuo1JSVmFEFGyIh
kHjxXwTrNawe+RmRxArjxNZ8DuJDFiEhbCHiwtTzWv+OJGIlSTUfiSkLYOdI
vLgvRlL+WiQVWiGp2BGJpe5IKPdBQgXjJfQrvBQLXuon8xLRyHjpmcRLWMtB
CjJH/5d4MZvCS1DHl6W7qXIDKV99HsdUWaAp28U8V5Hsy0ku9Uyx/tRQowuP
mOfi8OjzfE2f52vSLZYCgR/Vhyh0zwj+Tr2He6v22KC6TdMX/ZvUjZ1kUw9P
6FxmpdkEKrHyL19N0LQbA1RUxXBqhtTUiDnhilQnRo4eCzOyOMJGKmIu61T5
lxg6DgKdCwwdlQYdseAi0GF/3FtC582RKIwfisTYwQi8JnxeHSARQuzrL/aE
4DmFnac7FXi8Q45H2+V4sC0Y93qDcZcQut0ThJuE0I2uQFzrDMBoh2iQMtDi
i8uN3rhQ78U/P1nthqMbXXCowhkHypyxt9QJu0scsaPIEb0FYjq7I9cOLets
0ZhljS0ZVqhOtUClyhylCaYojFuDvOiVyJGmiNOpkEmhcl+lIHSCFiM2YKEm
F2MLwjwMhS1CUgQpkhCxFoWLvd1sqFSETvJ8JKUthJ3zXEKH3rNhDRILLJFI
OCeWuFK48SZ0AhFfGULoRGnQia7JJnQ2ILqW0NlSTmV+lRadBi064RI6rMT/
Ap0p+ZmibTI68inosE3Wpsr16hyLra18o13j55o0OSwTtf4sXtr468YZtv1M
ijV60lK/OjeTtqDpiRqHxxpe6KjjiWaPtUxPfd7osxRy6NkP6hjT81mNjKYD
0+SOL58lXuiRNzH8SnnzXzTPpKLmj19jRn1xhBoYdQjjYWYwQ4/FGj2BDFX8
MlNpQkwS4cJLGMKFTYx9Jlw+nU/iqyofz4ije2yjzMTxWLw5FoPxo9EYJ1zG
DkfhNSHz6lAECmIs+ZmFFxRxnhEuT3eH4DE7KbtTiQc7FLi3XYE72+S41SvH
za3BuN4TjKvdQcgIMUWaYi36WsUk8rkGb5ze4onjNe44UuWGgxtdsb/CFXvK
XbCTyobtxU4I81wGpftStOXZo2mdHeqybbA5wxpVqZb0bzBHSaIpCqicyYtd
CRfrhXC2WoD0cBOkhBohSbkE8cGLYKuTgdlZkv2t5kIVtRgp0YuhimGoiA3V
9vaESsp8qFIXQJXOShl19PkH2HkYk0xg57kcCaVeFGkCCBUl4qoixYyYnxOi
qxkqeYRKEaK2lEmobJ4yI8aizHZYBUdIs2GHCBOGysnJUab1EmGiRcVckU7Z
WIb65J20iCIFmIe6FcwXm2ICOnU2xczUzA37c1bG2U5ovgt6gs+L6U4Qi0li
HmFmMFw0U8NiLYWnZt9Mc8fD76T70qY7Tsujh+gXOAs/TT8//L9PReHfpqRa
4mgdW2ikFIv+cgoZesz+sh94nvXrpAlh9aSwmBguTxGbXIgD+pfxZRL2j/pr
vD+biLen4vH2ZDzffvnmRCzGCYIxgmCMIHhNEBTGioN3LyhmPKd48ZSdad0b
Ko6K7w7F/V0huLszBLd3KHFruxI3tilwbascGaHSdS7/E5fbAnChxQ9nG31w
ss4bx2o8cbjaAwc2eWDfRnfsrnDDjjJXhHktRwh5rT3fES15DmhcT97PsUFN
JnmfsqxKyrJKksn7iavhZruIez8rainSIyhMhBkiKcQA8XIRImwt5nDfO1jP
RUrMYqTGLkZa/CKo4ubDTrrO2MFhNhwcf0ZyOnk/k7zvyrxv57ZI9rewczfk
3lf/f7T1MSWZw9aXynhfa633a3S8v2Uj+b8GkfXk/Qad2eCmbTreP8i9ryTv
m8uT9NhEmPDYn4vpYEX6lPCQM3nuq/Ph1NKdef85DxaS77XViNr4PJMa5+vr
OvuUu97yRXjubs3ef82GFZ2zcDp1PD8D8EkTJmZoHtV9pct5cyDdoKC+huGz
pujQfA/vQa3P+1PP1CVDM+H1BRZ/moKFuMVXk0eJip1NVA0xSMRkl5gRnsH4
YOEhnX4PDA2GBdNnth1MAPGBIsP7c0l4dzYJb88kYuJ0AiZOJeANQTJOgIwR
IK8JkNcESGGcDQoIjucUIZ5RUvX0QAQe74/g9yg82BuOe3vCcGd3GG7vCsXN
HSHIDLNQlxZpIWbo6wzCpfZAnGvxx+lGPxyv88HRWm8c2uyF/dWe2FPlgV2V
7gj3Eadoukuc0VFIYOTbozGPwFhHYGRT/pRliY0ZFihNNYWngwHc7BYhJ245
sqJNkB5phJTwJUgKXYx4JeVBFnNk6jv8U2MNCAgDZCQuRnriQqgS5lHe9JN6
C5CD089IyVyI5OxFcHCh+OG2CIkb1iIxn9KnQjskFLvAzmsVbL3XMi701NPA
hIW1vyvJjeQB6wAvki+sAv3JF+w9f8mngMVCSBIf9hVThn11hmSmzJRWQ34T
gd8c+mfpDP1j6qFfHEJbG1KiOVwmbTYW01fiNKje5Hr8m2lux9T/jTF/Khji
1yP+DNaInSyvbssuPX78Yu/+X041/4+a7GiuTkxIIvNT+c1MP5zFna/HjM8M
P6Ce6xULIsL+4l8djU+UGn28lIoPF1PwnulCMt5RFfGWAJggANjG/DcEwDiZ
f4z0mgAojCfTx1njBUWH50ei8YxSpCcHo/D4QBQe7o/E/X2RuLs3gjJ4cbwz
K8ICV7eHICPMAmmh5ujrluNSZzDOtwfhTEsATjb641iDL46Q+w9t8cZ+cv9e
cv/uTe6iIPVZjm6qIjqo2G0pJOdvsEVdrjVq11lhM2lTtgXKM8TaZG7iCuTE
U9EdY4y0KEMkRxjw6iAxfBGSKfVxtJH2DNvNRWaSAbKSyf3J5PwkcQjGwVGE
A/bc0WUOUnLoe1xF5ZCYb0qVgxVZ356s70rpkLdIhyqUiN8YwdMhPrOr8f8k
71NIqJscElg6JC0OhlE6FNpyjIcEZcsZTTr0dS4mrxJO2uM4lYtvpnKhGxr4
BuEize6OkGL12RWeHL3jpzN1Dq9IiyP6GihEJyh9XSi+nJ/6pLlk+hM/Si0N
/AHs0wB27QFZX8zeflEfTHdDvLjbSmzBmra6ngYKhgJb+qAKm4GhxSODL6R/
7s/QRL1yqrzLUpgc6bWPV9JkkfhAoLwnUN5RHfGOQHlLoEwQKG8IlHECZZxA
GSNQXhMkhQm2lJvb4gVFiefHYvH0SAyeHI7Bo0PRWB8jUqmcKCvc2hOO67vC
cHVnGEZ2hPLX+7eG4HK3Ahc65ThLgJxuJUCaKTQ0+eFoAwFS740DW7ywb7Mn
Iv1XItx3BXorXdBdToCUOqCVytrGAlvUb7BGXR6V13lWqFlvAR/nJXB3WIRc
1XICZCkyYwmQ6CVIjlzMS2dWEzjaCjic7cVHF8e5yEmj0EC1gaPDT3AkOFLT
5yMlYwHFBunEl9tc0jw+K5VYYE5w2FBp7YiEEjcCxIcAkUrrjVPqhZoNiNpM
OVOtyJkiv8iZdOuFGALk8H8AiHbnlVxa9tBdN5wMyKOvBY61YlZKfeEOW/jQ
qRe0JydnaNmQtkmJxUOeJanpYF0X9CX3f1RHgen6rPygAUNPPAsQdHzkd+1M
arhEGVICM/d0d+38xddR+ek/iBqfOSCfCZDPBMhnDgg9qk8UMyLYdquPkn7k
+xUd+X7FD1fS9NguYHrbO4Lk7SWmFEwQJG/4ES8VxgiSsbOU6BYm2snm4Rdi
5AW/kyMeeXFi0MyNtcE94uMOBZFb+yJwgwLItd3hGN0VTnWtJdJIV4iNS5yN
YJztCMTpNn+cavXHiRZfHGv2weFGbxys90JUoGiAtrPaFduqnNFdSWyUERsl
dmguskVjoTUaCqxRTwpwF/t7i9JXYUMysZFogow4I6TFGPCAwWoGJ4kLFiwY
E65M5H9nyo/SUufCyeknODnPRlrmAsqXFsPBeR7lS/PEL+8PhAZb4GAzTnZI
LHZGYqkHEsp8kVARhIRK9YStrTTrJCZso2qLCYtyUhWhsVlCo4XQUE/Y7qDY
oUUjhKNxiqTdX6Vou0zqmwaNTJ3J2jtTtvRyNGR88km9C5NBobOfV3eXlc41
VP78omH1wUdJehIi0i1U0nlIsc93ykUb2js2OBxSEz0dTDhP3+rkT4KqjzKp
JTjjZSamaXIiUiv6JokdbXD5z18n5mfNm3SJYVtOPo9kScR8oyGmfMrexI88
nHzsZ3UGA4bBwoHpI1g+9KXRD/pe2kDP9JY0cYmtJL6h+nwWxgmeMXbO+Dy/
AhIvqUj/5XSicJQHHhM4D4/G4j4FlbsEzW2C5iZlXtf2RmJ0TyQyIsVprP7t
objSq8SlHjnOdwXhbGcAznQQNO0ETRtB0+qDI81UbzR6ISZoFSIDVmDnZoKm
2hk9Gx3RUWGPtjI7tJTYoJnUVGyDxmJrBHkaw8t5MYozVyI/dTnWqUyQmWDI
YUmNo4CRIHZuZacYUAAxwPoMqkkICneXeVIg+QnOBExm9nykZy1EavZiKjIM
CZr5cHATdzYmFZjyJQ4xT+tC1HhSMPGTljnYsmCMRI0LUbOeqCmgIryEiNFu
yYqU5moFNVunUKOzjj4dNZO28l6dbp5WbOH6PV/ZmG4PylrtPRjTMaMtQzR3
YejrXgvFngtWZmr40bg6pEym7cb5vbi3ezIA7CO9wgHQXBlc9q2EgmzqKsZf
aJ5JaxdzNCGDP5P260oAMPvzjYjC9M74NJAxAx+pxiC/D6Qz50siv5emOpLp
+9Poa+/VJ0dIbxkLE1dSZT54Q4FjnDRGgYOpMNkBBdKmk/wkezw7nYgnFDEe
HY/DAzL+XcqobpPxbx6MxvX9Ubi2LwqjFDEyKKtKi7BE/w4lrmyT4+LWIFzo
oQK7OwBnu6jI7vTHyQ5fHG+nQrvVGzHyVYgKWom99W7YucUF22qc0FPliK6N
9mivsENbuS1aSS1lNpB7G8PPfQkq169BSfZKFKQvw/oUY2QlLkF6/GIqog3g
7DCXR4h16WT6zCXIzTJAXo4B3KmEyMykiOFMxneZjaycBcjIWYi0dQZIWWeE
5PUmVF0vlHZYGfIdVol8bc+NL1AkUpmRUKkg44cjge9FtJOMn0umLySVkvEr
yfjVZPwtZPpGMn0rIps6JePv1G7HbdVdC5/e+Lqzrnqs+KYxyZRNu7Iw0SFl
UOIsosigftAcpVIbX5j+1VeCRYAULMRSRQAFiwARLN5JwYJd+EnSOQtcqt7f
Lq4y1Lam5M+++Y3h/3vmefo7e1k6RjHgixrjf5vqffWQr1tZCApmaijgzicC
Pg6xZOnjYOYMtlN9Bj4MsEH/w0AaStPEnCs9Z4c+6OEdQbAcb/tTMdEn9Ibp
CrmfNEYEFErztC8pAryg0f8Z1RZPqK54RO5/QO6/R/XEnSOxuEVD/00i4DoV
3tcORHLnp1PBPbg7BP07FbiyPRiXtpH7ewNxfiu5v8cfZ7r9cKrLFyc6yf3t
4hT9gWZ37G10w646cv9mJ2ytcUT3Jnt0brRDB6l9oy3aKm2h8DUh9xtgY95q
lK5bicLMZchNM0a2agkyVZQXqZ2fwZxvwJ2fS8Wzm6vIj5jzeUhYNx9Z6xci
c/0ipK9fgrRcY6TkLYODu1jKs/dYItKOv5E24ZqSLGDna0XGj4OdenWOr8wV
IZovN4gp1yiqr6Mamsj4bWT8Ln6e0Co4nP+x7PAGM77uvJO5XCXtHPvdV6Zd
dRa01TlSh+YMoUwcIpzFh33d0xuS+9na3Cu+mC0BwJuwiuZNvGNb91s+sJfo
eLVEmpjzn9J3XRrHpbE8gL/Gsp8AIfEObQKlrxnpZ3HXz9TNfDTzql+4ft6U
EX8mv7M2gbxOHuf6MMRq5g9DzOaD6eyBDe9pjjILekoF8iCN7ANM4qwgNzrp
Tb8wepHYBMJNXphCQzwN8y8ozXl2ToUnlOI8IqM/IKPfP0FGp+L5zjEa5o/S
MH8kCjcOUX5zUGxRGN4XisE9SvTvkuPKTjL6jiBc3EZG3xaAc71k9K1+ON3j
i5PdPogPWU3D/EocaCGjN7liV4MzdtQ5obfWET019uiutkdXtR06SUo/EwR5
G2FLsRmq8lejLHcFirKXIjfdCDmpS2hYF4f+WPK/jhL99VmLkZtNRfW6RWT0
OTS0/wQXV6bZyMmdj+y8hcjKW4zMPEOkbzBBav5yOJLR2RCvYts3KLdJKmGT
qGzL+Wrmdn31JCqN7tYBHjr7af1IbHtgoLSX9i+5qXX30k63fva1pWZdU0un
y/W4q78VqUyX5t4T9QFZaUR/qcdnjfR1BvU3bNpIu4u2RH3fJRPvU8BvcuZ9
h1jO8mGKeaUZIbWPP2jmSnXXpPmbeebCx3J6iSf1M5m/2cOH6dL73091+ALN
Cz/rJPVMCUGste2H4Uz2wLIYMjkpXS3m+jT6O5jFmQVK09nc0PuhVHrru0Ht
8diJAWkhYQ13+1hfCl5fScHLy2JHbX4yJTPnk7jb2Y2xj85QJn+aHH+KHH+S
HH+ctRagbP4o6/ARgcxYS2TEWGJ4vxKDe+Xo3xOMK7uDcHlnIC6SLuwgx2/3
x9lt5PhtVFOGribHr8LhDg8caHPD3hZX7G5yxs4GJ2yrc0TvFgds3WKPnlpy
/WZRejdvtERtyVpsKlyN8g3k+BwT5GYYIi/TkDL2+XB1nsudvi5rEdZnL8R6
Slxy1y8gx//M3c7+jHV585CzYQFy8heRDJCVb4SMAhOkFS7nx1y544tsoGLn
jCipSSqnpKZCN6mJobHdVvpf/vd8Z6yYO/URO2MD/b/YecE2LVlJOy9CWw9J
Oy+k6SGdnRf/P3GQCR5mEgO6PJC62V1A4l5mdvOrqWYzhjpVKVLfM8kvNpkQ
tfEM6DTh4p+9Y8P7e31xMXMA50KEAd3URzTpYVhIYgR8UFe0mkR/K+OIHvlX
v+FA0HeGlX6xoPD7aUpecXO5bOEUOvRVEhn4MJLJTuXN4Gywx3S8F2JIDPPM
fjiVQcFFzynXGWKXK7Cj4+r4Vkz50PgAZfj9BAWB8epKMoGh4lDkU7b/7EIS
np5n90c+OZdAVcGjs/H8hvIHp2Nx7xSVuicJjhNRuHUsEllxosQdPRSC4QMK
DO4nOPYGo28PwUGAXNpNcOwKwPmd/ji3ww9ndoh+sMd7vHCkywMHO9ywv80V
e1qcsavJCTsaHLCd1FtPcNTZISTQBEp/YzRXWWBL+VpUF69COQ3fhTnG2ECl
auF6I3hSqermMpfnOQyMdZTVr6f8Zv16et1N7K1wdZ9N+hmuHnOwrmAxcgqX
ILvQCJlFS+HsKdapxclVO6hKnaBih/AqfJBUGYjEjSFI3BSJhGpKfNghPIoJ
sbW5iKktkHbASofwKOOftAOWH8Lbrsn4w1oPEyDH/pfgUC8uTD33TXCwG+ge
86vmnqjZ4DzkT76m/JVOQyrpWmSe/nAk2H4MiQZ15sOaWTIM3rFC9j3vWSUa
U4mQUKqdOC1lHufAsFzow3fsU5m2nyX77Fv++A0nYFI5QJ+rK4DpplD//Ot0
LJqmJpitw0k8cfJ+JINpJjvGSmCMsLx/OJX+vNIMQca7YWm7uOy/o5g+n2BX
lJAEFsl41UdIXFHhF8LixeUk5KcQGsl2eHYxEU8vJODJ+Xg8Jj06F4eHZ2Px
4GwM7p2Oxt1TUbh9MhK3TkQgO94SmXEWGD2swPAhBYYOyDGwn9DYF4QrewmP
vRQ79gTgwm5CY7cfVJFrkBC2Csd7PXGkxx2HutxwoMMVe9uc6WeNCF5Gqcb2
JkKj0Q6hhEVIoDE6aq3QXG2OugqKGyUrUZa/lCNRlGuEknxRHBXmLcGG3MU8
VqxfNw/r1s/D+lzKnHLniCzn3+HqOZdEoaOYKomSZfzOK0YDvw2h1AHJ/Cy3
p7gRYWMwvxEhqToKiTXxgogAVyJi8rHUKJ1jqeoaWJzl3jENEeImBF4Dt+ls
1Gv/2jK0dtpU924edpjbNCRPbVF2Pzi/jVgTKfR1+jvxu8L5xXFToJBypQDW
+iKAX+BPIEDq06iTDTH/v2fiqVMpiwXv1RAEEhmmUgBhX/jA3zIplIjvpRDx
niJc73teHcR/UR1M15ldImHxV0mYoTnP/X6U33QwyjAYZRiMpM3Au5FU2Q/0
VBsSSoiLt8PippE3Q8TBYDLGBpLxul+Fl30q+iNe9iXJ/ht+ucJYsONi1ww/
u5TAr/l+ckHcwM8bWpyPwYNz0bh/Ngp3z0TizqkI3vYwi3i4dkyJ0SMKjBAT
Q4eIh4PB6D8QhL79gbhMurSPeNgrWEiMWI1TO71wYrsn4sJWak4GRyqWqX9u
zVWrjAVlgBFaasxQV7mGWFiB0nwTlGwwRlmhsR68PefL5qK4YAkKNizChrwF
yKVUaR3DII+igvtPcPOYjdxCQqNoAbEwB67StVau0pWljl5LxA0hpfbEgzOS
K9yRXOmN5I3+UFXJoaoOQ1JNNJJqE2AfYC/uN9iSL24I4Xu+q0hsN16dOKrd
ROUxuyFkWiaOa67aUereDtKunhBVn84b5feUqplgM0TqtobiWu5JTWDE7cBf
NjyTidaFM3ikCJg+UkgNzbWtzdUUlEiJETMw+Zn7/DtOBaPgPSeBxP6OrZQ0
mU6NIIKgWey9DM/e97oYaHdc8GfSmsASzQs/6Qz8TORxJrL4aJo+u/6D/hrm
ba1fSjIcZP8X3kq36rwZTia/k9cHVXjNNKDCq4EkvOpPwkuuRH6tb0Gq5Pkr
8Xh2OR5PL8XhyaVY3sjl0YUYPLwQjQfno3D/XCTunY3AnTNivuPGyRBcO67E
1WPk+aMUB47IkRZj9i3/Yf4B8eErcbTXDYd6XLG/yxl72x2xu80BO1vtES43
QZhc7HoLCRKrY0F+BgjwXYwqGqPJ1igvNoGPlzgUV1FCQ37REhQWLkJ+wQJs
yJ+H3Pw5WJ8vtlG4efyE3CLydzGVDiWUKZUugas3lRXeC8X/zH+UbpNyFLdJ
VXqStcWVocmblPzKUFVtLFRbkvgVh/wCnLpCsnYZYuorSdWI5hfgNJC1m2m4
l+zd0ouI1p3i6g4F2bvtiHST1GnSOX4dm669pRkgycazpr+GrYslP12PCXyt
u7UO13G3Hrf3LJ006LVOj95x5ngxD6TtxMkzILU0AYDb9J002KttPos9m8mc
q6fx9e/URqZ3T835fzfVyIbTGpmN2+zmGpI+u8aGfv6STAfNWP1uNAVvuZKF
nf8OEyPJ3MrjwyqMD6kwRno9lMSvAH3FlYiXA0wJ/MbqfLIzvyn+iujW8PRy
LJ5cjsHjSzF4dDEaDy9G4cGFSNw/H4F75yKQk2SJ7EQL3DwVgusnlcIvK5Ee
Z4bBI0HoPxyIvkMBuHzQD5cOUIoQvRqqqNU4s8cTJ3d54PgONxzpdcXBHmfs
63LEng4H7Gq3x442W7K5MdncGD1NluhsMIcyUBxpC/BdhI0lS1FZaoKNZSbw
9V4AH7JrRZkRykoNUFy8CIU0VOeTpXML5nB78wXsovnc4uuKl2AdIZFTupQ3
X3DxXkySrvH0XkoSV+M6+K5GSlUAkqvlSK4JRfLmSCTXsovfVbAPdOTXeMbW
FfNrPGMaqkibyeN1iG5iQ3gropo7yOM9pG3c53yWUxHLL3oXk0JJwltsT2kq
t7eiY2jSuerJl+Dela7xFBlNUNcjbvWpd7yLfnms/YlotBA4TQNatdFN1cdF
pY1Fa0O5eNY+MVNjc5amaPt8lUh+f8etzA39nmc0kg2546e8TB+/ZS/M5N8y
S3cgZ/+pk5Q/m4qB0TSJjNhUNFMCYom4zulqCiNBk4IxKt5e5STQZ+zxz1Gc
IUiZGFXhzYiKX0jILyYUF3nySz1fDyXiFVcCXg4m4JfBBD3iwpai5nPew0Rq
LcS6dV2JxuPL0Xh0KQoPL0XiwcUI3CetT7aUfqf/FddPKXD1hBwjx4MxdDQI
A0cCCQl/XDlEOBz0RTLhwH6kM3s9cWqPB07scsPRHa443OuMAz2O2NvlgN2d
9tjVYYsd7aLF3tYWS3Q3maOjwQwtW9YiyH+xFMAIBNlfwddnAWk+NlYYobLC
EOVlBigtW4Ti0gUoKJ6HvKI5cPf6ifQz8krZiM9wMOb9D7JKVyKrbA2yys3g
7C1wc/BZpr6AU/atNPSyCwPZkWibIB+SH79x0zo4aBb/8l/xTnZqt1soEsjp
iZqWIjyBb9c5Cf1Vy9+ebHnR1kCm8fwT2XeasX0az6snfjRHdUKKGAXj0gQ/
uZz5e4I3X2fXD/S8U9uaD9CmUt1LH3l+8o5VzaHalYBJX9PXGejp2Q/8/TMm
mVxvWnsbf9Xe4o4ZncFdn/zMvDxxNZk7mMSuzRxV6aE4055+OnY94JvRJC5u
61E2TzM2kij7Hb//+dWw0MuheKk/gS1eDMTx/jzP+8nXfTF42heNJ31ReHyF
3dydm2IljPx/IkdlgVvnQnDjjALXTskxepIMfTwQg8cCMHDUH31H/HD5sC8u
HvKBKmY1kqJW4fReD5zc44bju1xwZIczDvY6Yn+PA/Z225OpbbGz0wbhShrj
FUboaTFHZ5MZ2hrWomnLatRVr4C/70Lx1xvAz3c+fH3ncVVUGqC8gvxcTn4u
mYcNxXPh7j2bNXHEhvLFyCs34m2vcspXIrt8LTLLzXlPDycfYziSl1MrXZG6
0ROpm/yQWh2IlBolUjaH09Aeg+QtCVDVJ/Ph3T5I3FvCenpobpYNDhSXYjaL
4T1K6uURyXt5iFZXzPRhbccQ2nZSp4/HBZKu8cXNslrji44CWuPf0Rg/uOuB
HuuRSv+LWb/xYEprhJ5Kfcc18zozdNpdveZjvqZRcaCm47iQGMmL2Tj/Rl/L
wUyN/5m0HpdG9ZLv2ev82Q/SQK7LhM7Rfm7yHya7W7dAXap50486oznbXfr2
WjJzOvM5/fETV1XM8knc5Hp4czWJ/pVv2K2ypDHh8NEEGglej8aTy3mXALwc
jkMB78ZhIzpQDcYgP03dseP/QV6qFe8c/PByOO5fDsO6ZAtu8Nvnlbh5ToHr
Z+S4ejoYIycDMXQiAIPH/dF/1A9Xjvji0mFvMvgqJEWvwpn9Hji11w0ndrvi
6E5nHN7hhAO99ti31Q57emyxq9sGEWTwcKURetvM0d1iho6mtWitX43G2pWo
rV6G6o0mqK4ygZ+f2FTj5zdP/JiL4O07h5s8v3QeNzj7ckHlYuRXGmJDpQny
KldgfeVq5FSaIavSEpmVtmRyqWnNRg/KXXyQsokMXq2g/EXdNSMBSXXJSKrP
mGRwdq2/bscMdcMads0eN3nLdjL4Lp1mNbE6zWrOTjJ5iLph1JReblqT39S2
WezUtlmUegHrwUw9T8MmKjeIuRoa2IP4wP4LN/ZLkdHoT8loxvgQz0EQ9ysH
9LDzNIE9VKkG9lClGtjDTipPGci5oVmZ+fZbjb9nimf0GvvTtO+X8a+yVGrr
WwSRZFO36UiunzQt8734sGyK68XiVpzcgPmcj+00mpPbZ2LimrA8uxP5WiLe
aMWuVk6gQDx2lQyv1micpgUNd0m6jfpUV366NZ4OROHJQCQe90fgUV84Hl4J
x4MrYbh3OVR4P9kct84rcONcMK6dCcLo6UAMnwwg7/tj4Lgf+o754PIRb1w8
LA4Qnz3gjtP7yfd7XXBstzOO7HTEoe322L/NDnt7bcn7NuR9Mfu/rcMcPW1m
6GxZi7bG1WiuX4n62uWo2US+32SM6mpjte/pV7upeolsIXz95pLmsX7YrEEv
CsrnwYM+etDnhRuXoKDKGPlVy7ChahVyq9ZifRX9G6qskVVlD2ffZXAiANI2
edHozrqnBfOuTSm1kZO7NjVkwS7ITeprUUbmFy1jeMemJnXHJtE1LaplK+9p
EcV6WkipjZWmmeFp3jEttP38pGaGkwEQfUbVACg4ACKrl7o2yTTHJ0PydIZ5
dXbDIWCpT/cLsl6QJsNRS5qhmcFHe+F+09AicjtjQf34hl4rnjRRyXxNRHAq
uNc1g/xbfSnnkWIAtzuTaWiJpmLQeZ21u9nK4sds+zg1Dppx/zeIWD5NAvQn
XTaCDcj0STJOBD1cJ/8XZ9lROk5P8YYrgUt9W/8YV5xoG0MqzFS3yPgRv4xE
48VwNJ4PReHZYCSekh4PEBT9BEV/GB70heLelRCsS5GguCjHjfPBuH4uCFfP
BGLkNEFxyg8DJ33Rd9wHV45549JRL6hiV1FQWInTB9xwcp8Lju91xtHdjji8
0wEHttsRGLYEhg12b7VCRKgRwpSG2Nphhq62tWhvXo2WxpVorFuBLZuXooaA
qKkxhr//fPj5z0N1zRJsqjFAFWlj9RL4EBjeHBZCQibu0vegtKiQYCqkgFJQ
vRL51WuwocYcuTVWWFdtC2c/MS/KWgqmV/sirSYAaZvlSK0NQ+qWKKTUxSOl
XoXkBtHx0z7YjeDwQnxjhbadoE4rM207QdHshTXhtZ4KRjuB0S7ACG2X2ph1
TG7Ay27VIyhk6ikW9dlhKSKwtOchxXbWIH4SE91PdQIDb8LL2fiFN7HWMME0
Q5MEMbsWaZ1bzIEgseSoZ4KXqxP8daagrROzmKFnCRS+tDunZSZ7ix57M31V
x/hiiP9e63rN4pXk+hXTuF50o9Dnrmciv7OhfxYzOgWBGwnSWjK5n39GydAN
qk3Hb8TL5pP543j/F3VQK8yyYcbnz3+5SqYfjcLz4SjWdBpPhyLwZDAcjwbI
9ANk+v5Q3O8Lwd0rSuSkmCM72Qw3L5Lpzwfh2jky/Rl/DJ/2w+ApX/SfJNMf
98LlY15IjlslosEhNzK+C07udybjO+HoHgcc3mWHgzttsX+HDfZus0JkmBHC
QwzR22WG7o616GhdjdbmlWhqWIH6uqWo3WyMzZuNULNZzGZWbybTbybT08eN
BEBlDdWx1Ybw8puryeI8/BbAw38haRFpMWkJ3AOMkFdrg/WbHeDivxxO/quQ
UeODjM3+SK8NRvqWEN7mNq0+BqkNrGV7ClKaMni7dvtgd9gFeyO+qVK0t22S
2ts2S+1tW6T2tmT6aN7edg+ZPlo0D2s/Sppkej1YKJPVPRmF0cWtISIC3NDk
+vJO3qJdxtz+gAK7lAZNdj05XsxbbuDd2kUk0OeRgDlecj293MP6tocWao1e
RK+NkaRIwN6iToaCeiYkFsQoX8xmkbiZGQvq0V7a8G/KFr4Chd/ffvc10383
JQ2SrdQ4XdfgcfLFfACfuJH4DXczc3g8Jm4moDjbjkmPfUK/ueJsrauZisjZ
Yzdi8fp6DF4xXWMNoFkH2vl4cTWKN4Z+NkwuHyaXD4Xj8WAYHg6G4sFACO73
K3G3T3J5Crn8UjBuXCSXnw/A1XP+GDnrh+Ezvhg87YOBU97oO0lOP+5JTl8J
VdwKnD3sitMHyekHnHB8nyOO7rXH4d3k9F22OLDTBvt2WCEqnJweSk7vNkVX
xxq0t65ES9NyNDQsxZYt5PJaI5Ih/APmkeaiutYAm2rJ5ZsNUUmqIALKaoxQ
Qm4vqloMTz9xDbAnOd2TnO4ZYACPgCVSSPuvcAtYCteA5fw9zv6rkVnrh4wt
QcioUyKjPgzp9VFIb4hFWmMi0ppSkdqcheTmXHK7h9TMuQpxzZtJdYhtaSA1
k6Q+66095PBwUgQb3mVieuf3sFSqmLkR2nGZREN6Zz9pkMR6qo/APERyegg5
vesmiZzexXqqc6czo98XY/s3wuXdj7lY7sPXq2hsD+5+xsf059zllPz3vCAL
FjBpytFCZuHXkt/J5exhXF8YPIgZnFmanm59w+zKLStG65ka02uncopFCODf
9OfSu3Rye804/e1Uh6/WvDDJ4YpFzNhM3Mo0jt+MZyn+rXi1pzXbh9jn4zfj
SLHM27wDnsyIN5qUmrvyn/HFtUhh75EIPB0Jx5NhsveQjr0HlLjXryCLy5GT
aiZZPBDXL5K9z/uT/DByjix+lix+xhsDp8nipzxx+aS4Yv78MTecPeKC04ec
cfKgI47vd8DRffY4stcOh/bY4uBua0RHiAF6Z68ZenvWortzNdrbyOLNZPFG
snidMWrrDLF5i9iHWU0fN5GqyPKVZP0KUjkN9qWU4RRXG6Go2khj76LaVSja
spZkhsI6SxTU2cA90IS0TJOxOgesgXOgKclc2mQ5Ew7B4udndrYN9icFSBee
/jVsFGEktYUjxYCtjENExzGEd5wknUFYxznSBbLyRWHpzj6tpbvI0l1fs/Rt
PeZp9nCfpylUw3Yz0QDe/WiSpdkAbha6QSd1zud2Duph9WxQz0vmWFbPkqGZ
n7noub7G1zOFr8mdukmM5G0xcHPv/k7yrs5kjCYR/8K7azSj8x+nph80FJOY
d+P1mGvZQxybS78VN8XANILfjsObW0Ljt8jEzMg3Y/D6ZoyMtU6NlkXwVsW/
kAqyrJCfaYXnVyPwbDQcT0lPRsLweDgUj4ZD8HAoBA8GleRmcnK/cDL7Dd66
HIgblwJw7SI5+YIfRs/7YoQ0fM4Hg2fJzWe80HfaEykJK5EcvwLnj7vi7FFn
nD7shJOHyM0HyM377XBkny0O77PBwb3WiIkyRmS4IXZuIzdvJTd3rUJ7+wq0
tCxDY5MJ6hqMSIYIDKLBOnAuaurJyXU0WG8xFE6uNUZZrQlKN5uguMaEXLyA
BuhF5OTV5GJTcrE5yYqcbIv8entsqHdCbr0r1td7wiVQTP07B5ohsyEEmY0R
yGyKQUZTPDKaVUhvTkNaSxYc5S5wkLuRPIXL5X6wlQcirqURca00WLe2IbaN
Buu2HtI2RLfvJO1BVPt+Hbcf524P03V75yWSjtu7hNtDyO0W5HbzkExy/nVy
+g3udkXXbc0gLu+6B3n3ffp/K+9+QJ6Qk+PNQnJ1PDGT3J7HHI/gnmeSnrMU
p4enLT2/MM+rpSd5n3leDMaFIpEhAPjAzr5jXG9677Mb5OlxppSR6GYz3/LX
vp1usNfNXDgQ30xFY+00Obr64is+wCsXEQus1SJ7FFy8JQ5Kcmw1o1Vxjg2x
Ecv4oNeKc2wpab8dK4sRkNyKkSCJxiumG1F4eYNBEokXpHwJlGdXGSRheEJ6
PCIgeTSsxIMhBe4PKnBvUI67A8EEiimySTevBOD6JX9cu+SHqxd9MXrBByOk
4fPeGDznhYGznug7I4bM5AQC5YQzzh4jUI464tRhB5w4ZI9jB+1w9ACBst8G
h/YRKNFGBMoS7Nxuim29a9DdvQodHQRKG4HSbIyGJiM0NBshSD4fAUFzUdto
gJoGGvrrDbGxjoZ9CgtlW0xQUrsUxbXLOCQskxFDvQUBYo38OjsCxIHkjLx6
N+Q2eGBdvY+AJMgMWQRJVmM4QRKtA0kq0pozkdqyDiktG5DcUgR7uRdB4ov4
ls2keoKkidRKkHSQugmSXtJ2gmQXaS+BcoBAiZFAOUGgnCJAzmpACeu8KIFy
hcRAGZBAGdYB5ZoEiggNiu47MjaPuU7tV0YHo0TezVawiA1GTQ8l9j1PmTgZ
7JQ7UcIYkfQLe+ElJ0OcUyQqmBgUr2UcDZ7hk2STMv6t40x8rrKIZ0DjGlq+
448zeEYklbt88kZED01uVawnXgvqnTbP/0Zb3Kpfl30nPphOG1MYLoQGk2aN
lj4VdMSylazbsYKOb0WZS+iM347hGrsVjddMN3mfYD3CJFL29/jlRgSBEkGg
WBIolnh2LQxPrzKFEiyheDxKoIwo8XBYgQfDctwfCiZYgnFnIEhElL4A3Lji
j+uX/XDtsi/B4oPRiwwWbwxd8MLgeU/0n/NAqooiSuIKXDzligsnnXHuuBPO
HCNYjrD15vgYE9kPiIsxxpEDApToKEPs3W2OnTsIlm2r0dOzEh2dy9HavhRN
rcb0PU2tRjKxsTgweC62NBugtnkJapoMsanRCBsbjFFRT1GlbjlK6sRBec/A
JSiqt0BhvRoUR4LEmaKJG9Y3eGJdgw9cg9bw92Y3KiVQogiUOKQ3JREkEijN
WlBULaVSRPFHfOsWkogocW0iosRSRImliBLTvoO0m2DZh+gOgkX5FVg61bBc
kmDpQ+hkWOjfTrhIK7LmITnkAkU3xZNu3XgyU02KFEPyGCnsa8QJfU3EEh29
4Nz8wnl4qS4SZCKozNQEFe3gX8S/NsbfP67DCnucoX6P9jUBjL4uMNpIpK+e
LlJrFhHz5iulw6yvQ2OuIUtAM1PTrIpRwuIKo4TKhzuxlG8RJqQYjYoIFgkY
tiB2mzXRvhUl+xvexv4lb2EfIXC5EU7IhHNkNmQxZELxlPTkaggekx6NEi4j
OrgMBeHuYCBy0kwpvqzFzT5/3Ojzw/UrvshMWY2M5NVkfoFzQtxSxMeaSDsE
xGNY+GKEhi6CMmQhWjtM0NxuTDKi0U4xTzYHjW0GaCDVtRIBLURAsyGqKO+q
aFyO0vqV8AoSu3JKGsxR3GCFokZbFDY6oKDRGRsa3ZDX6IncRh+sb/Qn95vC
JcgcWU2hpEhyfyyFiEQKEcnk/HTKpbIpTOSS+wuQ3FpC+ZS3jvvrEd9G7m9r
IbWTyP3t5P72bSRyf8duEnP/Qa37O0+QThEB5P5OrfvDKFRYKFNIqcIi35Px
xX0cyu5rpOskihTdLErcZpGCI6DoprpYQQx8S48PSERAzyOYh+ZKBDzm8YIY
YCA8Y/HiOU+nZnDvz9KECK3PC6QkaiuLF1tfswyJmd4sVCyNBZPBv2GPM6SI
oJMmyaRu8PSFb7mhWQiInRwCfsPNFpoQ8AfdjIlMwPyrzx718eZOjOx3GL9D
Y/ydaLKwNdcYPR+7HYXXXJHCwbcihINvhjMH0w/3/EaY7M/4D7shy4IcHIIn
15iDlSQFuVhBLpbjwQg5eJgcPBSIdelrxWTc3yArdbUwb8oqjFzywvAlTwxd
9MDABXca61cgJYnG+jPOuHDaCedOOuLMCQecOmaPE0dsceywDY4cssLhg5Y0
1osNMnv3mGL37rWIiDQQhg9bJNWff0Swch5pLoIUQgGKeahpNUEV1csVTatQ
1rgG3sFL4BVshNJmK5Q0EclN9ihqdkJhsysKmj2Q3+yNvGY/5DYHwDXYDC7B
FshuDkdWcxSyWmKR2ZKEjJYUpLdmkHKQ1pqH1LZCpLSVwkHhA3uFPxLbapHQ
1kBqIqe3Ir6dXN7eSSKXd5DLOySXd5LLO7nL6ddspWSZrZUykU/5aHyhR5+y
bq1hXWKADxWlgx4f4fXJ3lc1Nld232K2vi0N9ORyJpmw+iyN1afYXE/4nKVE
M/ggbxaaP2nGxIzMTbbnH83YjFDwVlZFbH3JE5tX9CkT2wPBHtnY/ZqejanF
MjCWF4lPxzkKM/ijvgYPnbVhngu9kWKDGVESzD8L7n3z3dfgmKl5Jk35W05T
TvxBNz8ScJBiOBr6jAoZe4zSYYNyH4KCXn7FkOAKZ1jo4cXNMBo6nt8I5URw
Kq4TFdeVRIYSeZnmyM0005emzgkG5JCy09bg5oAfbgz44nq/D671eePqFS+M
XvbE8GUPDF3ywOBFd/RfcONkJCctF1ScciAq7HHquB1OHGVUWOPoYUHFwQPm
iI5egqioJdizdy127V6DHbtWoXfHCnT3LkNHjwlau4xIhpCHiMlNNSXBIUSJ
cp5607GvfDF8gg0IEEOSEbzlVEW02KK0xR4lLY4obnFBUas7Clu9kN/igw0t
/shtCYKrXECS0xKB7JYYZLfGI7NVhcy2VGS0ZZLWIa19A1Lbi5DSXkaQ+EqQ
1BEgjUhobya1wVahhK0yhBQqAf1f+PDPl7mU8aQEhHeeJZ0jaYf/sK4rnI0w
iY1QSoBYDGDVQgjFgBANHDcZIIwPBsRdDgkD5D7Hg73GqmvzEAZHLoND1A6a
ooKokNIgngK9YF8t4E9fMiLUmsl4mCGhwDzPPM6kRkGimj8jCvQlg5tJAYGM
TlGeHvW+Znf9qXa3mhoBRCfbkAV82NfTOFwP43ej6A9X25z9dWN3IvGaKwKv
bpPHb5PHmc9vheHFrTA2/N8MpT/x2Y2QyfFK9iPysrjR8fBqMB6MBuH+aCDu
jQTg7nAA7gz5k+vXCNcPkuMHyPH95Pg+cvwVT4xc8SDXu2Pwkhv6L7oiRSWm
1S+cccS50+T4k+T4E3Y4ecwGx45Ijj9kgYMHzXHggJil2rN3DXbtWY2du1dh
+84V2LpjObp6l6K9xxht3YZo7RauDyY1EQGNpIZOY9RRclTbsRz+isXwVRiQ
9ZdQ4vAjP8HiJjcliT/fVW4JF7k1XBS2JDuSg8i//gl2SgU5VTg2rrOXtB2x
nbtoSN+jGdbZH2EdEodIdfKi495wcm9412T3hk1ybyY59yp3b4iOe5WUxSgp
i1Hy8f2uxsLmIZpr0s2p3tVX5y+SeAoj8hgKBMFbtXWvGGX5AM+c+5I59xUf
yZlFC2doYgAZuHdMLXpr7/gM4VKzsOLvuWu/ZU81w7l0eSGzrnoc/sK4NpoX
/lkndeHGvcuNe5d7NlqfGZdy7buRemRcK/onjJFduWXvhJNtw8m2Yfjldpge
8rOlK2W/x4Zsc/6TPLmhoLFZgcfX5Xh0TY6H18iuVzV21cPdEX/65TG3srff
HPShv/r6gLfMgxxLbu0jt/aRW6+4Y+iyGwbIrX0XnMmxy2iMXobzZxxw9pQd
udUWJ47b4Pgxaxw5YonDh8mth5hbTREVbYDIKAPs3ktu3UNu3bUC23YuR8+O
peRYE3KsIdpIrT3MsfPJsfPJsUZo6DJBfdcybOlcgc0dq1DdvhZVbeaoaLXk
AzT7ecvbHFDW5oTSNheUtrujpN0TRW3eKGzzg4fCFO4KM3K0OdwUovOUi8JG
7WZkt6chqyMTmR3rkNGRh/SOAqR2lJAq4KD0o4E6EInt9SQapDtaSR2I7+hC
fGcPWX4baQe3fWznXrL9ftiExEi2j+e2j+w8TdY/S5Js38Vsf4msflmyfb+w
fbfuoH1VGrg1tufl6wyxNKpxOs9jFD1sikdBg/VUy4vUnSfdmtpVndqoHc9T
ll9miIRG43Y2nVrICBBvDaPnva/ZhtDesVnM92xc733Dzc5Ez/Wll83CinQZ
4Gzwb3wDOennqSP5jKlA2P4GEDxBYRiMMwzGxEMEvVi0zopRQTyEozDHUv2P
yM+xYDTg+S0lnt1kUtC/l6CQ/Z6QkOMx6dH1YMIhCA+uBeL+VdJoAO6N+hMR
frhD4iN4+mrcGPLG9UEvXBvwxNV+Dz0Cwl3miKErhMMlF/RddMbl86Kf0vmz
9jh72g6nT9ri5AlrwsEKR48SDkcscOiQGQ4cNMW+A6LzeGTUYsJhJXbsJhx2
LcfWncvQvd0EnduM0LZ1CYlwCBV7NZu6TdDYvYxwWI66rpWo7VyNzZ1rCQkz
bGy3REWbDXwUJvBWLENZuzPJVcLBC8XtPihq90NBewDy24KxoU1JOIjreF0J
h5z2eJIK2R2pEg45pFxCIp+QKCIcypDSUUlIUO6iJCQ6GkgthEMbEjo7CYdu
0lYeBeI6dxIOlNx37SMdIBR0kThJKOgg0XVeg0S4GoluQqKbogEhwb6PIUHR
QKbeGEMkqKMA/e+kOED/q5U9FAV6KAqErpeoeMipeMSSHJ7lP9ZO68yAfOsz
9uw583w+eyZyGW2mUyjl9K94ov5Kek2igUHT+3qWJgxw26uTmjCe6feOc88H
90qZO4Nzsv+19p9S1H4rPthNk8H/T50MPpZcMX4vimkGPUTSL2HsXiQpQuhu
BMNCpmahcJ0lQwMv74TiF6bbISyzua2UfYdntxR4ynRTTnSYIY/0+EYwHpEe
Xg8iPgLpvfevBlDYv3eV2BhlbPji9oi4QkHw4UV8EBsDHhjtd8dIvxvB4YqB
ywTHJYLjgiOSVUuhSlqKs2cIjlM2Ao7jDA4LgsMcBw+r4VgjxYvF2LWX4NhD
cOxehq27llK8MEHXdmN09BpyQFq3smtagkMXsPmdnuWo716Juu7VqO1aS3CY
obrTAlUdVgSIDSra7QiQZQTIcgFHhwdKOtRw+KOwPZAAkSO/nUqY9lACRGwq
Xdceh5yOJFIKAZJBgGQTHOsJjg0cjrSOUh4vUjqqRMxQBhEcjSSKF53tEiA9
2jSpi+JF1x6SAMQmJJanSVFdx0knEdnFADmDiK5zJAYIjxtUB4ekiMLgz3Ti
xFfSox6muxwMZc99lhStZ0A8FFTMhGIrEbH1iY7YsgCBwZYKtmprYC0TBfT6
L0z8fS95FawvkiWCgzmcAoa8VyMeLzgLLKCETapzOSc8lvDgQE+n4KH2vN7X
CbH/KiFS+s8JiaSflh71GBVSqND5OWYwMGRyvL4bhld3Q/HyLsMjhKTEC9Lz
2wo845ITInKOBvvWxzeD/t/Kzju8jevK4liQTmxnk03vu0nWcdpuNps4G6ep
SxZ77713UgTA3kRJlNhFdcnqtiQnskwAA3ZRvXdRXVRnJ2Wr2fn/7nllBgAJ
MYm+74IUODOYmfs75973ZgBAHiyyIZFsGr2fRSP3MiGPDBpCDN5JR6RRwwof
uzxuJdO9m0l096aUx7V4unk1jq5DHlcvR1PfpSgpkQV07mwYnTkTSqdOh9CJ
k8F0/EQgJBIAifjToSN+dPAwJFI6i4pKZlJXryd17PeARN6BRBaQtXM+mTvm
0kftkEgbhr5or/JMMyjHOJP2KN6Qhy/k4U87LYGQRzBtM4fSVnM45BFJ77ZG
U2q+B8JTyiOV1rWm09pWyKM1h1a3Qh6tBmppNdHK1kJKyA9F/QinxtYqyGMJ
5LEc8qhzaqdqWtdBHptoqXkLLTFvh0QyhUTMf0GoErEgFKqwtCFQQyCRcimR
skkSCTVUUoihCrFYNvzBhiWQRIEVIwmrqB/BhhqtdhitdxB3EaKlMkAqBgUt
lUEZAHgGTSlCLYHGRikW2yjXyRhiXAbXDB8Wt8huDDphgnnK8H9mFwa7dIDh
cB6qCKscLCAP9mwbu5SWh1GElIR9lskkRhiih1r7ql0drzBlqB9SqN1eMY00
orUK84spJaOIaUBV9VqUhc+GC+jTYRP+h0c9BBGEoYMQg4GHEMMiesICQuBi
GMilx49y9VCEvy6Kxh9CB0wLD7LsWrgHLbC4K7QwcCdV6sGbHtyGFm4JLdy5
kUC3rwst3LgSg3IRQ1cuCy2wHJ4/H05noYfTZ0Lo1Klg6CGIjp0IoKPH/enI
MT/owZcOHhG3N3A9HPCgzt6Fdj10QQ/QxEftGBSjt1pUIC6G5Rhn0R6bL+22
+dP7SiDttAbTDmsobbOE0xZzJG2GFtLyxaA8Nd+bNppTaIM5jdaZM2mtOZvW
mPOgh3zowQg9FEIPxdBDGMXnR0AL1YhlVG9GuTCjXJibEC20wryWlps3UI35
XVpm3gpN7IAesqCHXGjhr4h9iFaqskAPFoXCDSZEAaIQUeSuTguhlRIyqESF
YJXiPK8UhVZUCivaKesVLocCBzkEY3Rhst6GDPqlJO6RUUH1UCAJxS4JPasd
sqWSWqB82whilF1PMzbbR8QrWdVQQy+6KuhBVhCIggWvFk/ZU8+YRtib4J1V
8YIXDPRVWqnBgIM9xQYdbGDxGW+rXtdG3FhkykBC56Zqg/9PXhmIcakDltC1
TRgyNGGo8NlIAV7ksxETfarGsFFPL4aN4rIS0wM9H2ZKyKdnQ4vo6dAiNE6D
ebqf0CeDuVwIHw/kQAw5tLLBn5rr/aGGLKGEB5k0cp9FBg3fT4caoIS7aYhU
qCGF6ld4Ux3UcP82lHBLVUIcKkMc1BCLyhCDyhCF5ikSaljAK8P582FQQyjU
EEwnTwdRecVcKiufg5hNpWWzqaRstjCU/+ViKCyZQQXFM8hUNINs6KGs6KHM
6KE+6niH9nUuhBjEx2z+td2HPmjzp91tgbTLFkTv2UJphxJO26yRtNUSTZvN
sZRmEN86s8mSTBstqbTBkk7rLVm0zpJDay2LIAgDrTYXUIu5iFaaSyGGcIgh
khrNS6jBXAMx1HIx1FmaqdayimIMyYgUijakIdIpyiC+QZAVh8j8PHdh7hEG
k+57XATl1h4ECoL1EB9ns4JQYjmBooBxtuUM4hwCSrBe4EoohBIKrX3OSjBK
JSi3Ef0IKEERSjByJTzQMRk8AhQQA68OQcYGRKPaSmtjDK0yTHDGH3PuP8b/
echuyp3flsS6KaGJJ69octBLOQRMumbMpWFao9aKXC4FPuvERx4OctCzuVE9
qwx6gbd6T7ROF+uiO/q5UzH4I/1tpIDxr2f4674gBWDU4sWIATow0JqmQFrd
GAgV5CMW0bNhNo5+OpSn+waEkCtkMJjD4/GAkAE7juZ6PxpjUniYKaTwQMrg
fhqkABncgwzuChmw5ZkMapd7YdsrajzFPOMXqKJyLhifwxkv1Rifxbsf7vj4
WQjQC0pm6r4krwNnGBZSusFDAzbN4E2pBp9Xpb8wk1Zncl+Rq8QaEiWPqQjG
YwYiU/1ypmrLXlps+Qi+bEZY4c02qrS2Izqpwopexbp/KppWoGmVaFqBpvU8
gqF50QFNGLVyDcHQXIZwRtOk3MPpAJzY7SBjHaLeoWd4jaNpQOMSxI26UTVq
xJjKJxsH2ybYw2M959Idj59g6RYJG+9fnrhzr36V9/nOMK62j33ZPdB5fDic
1/ZC7fMZ6G2f8jExd2v1yhVvZ/7GZ3/+xt+qxVsYNbh9i+tWvINx0961wv6J
G350cS4g/pl8Tt1WmfEPOkEwM3ONXjz36YgBz3GKR/JZsFv3mwJxkILiPB5P
EU+GQDEPTrGeHg+yT1Vd2eCH/saPxh9l8uAgP8ygpjpfbKqxzodNmtb5TLos
kACIPRnCCA/4eSy8PIZuXI2ma1ei4OeR6PQj6NLFcKqunk9Vi+fR2XPBdOZs
ELr9QDpxKoCOnURnc9yXDh/3oUPHfOjgUW/wPhOsz6TuQ97UedCbOg54UxsG
x8p+L7J0e1Jrlyd91OVF+7p8KK9wNuUWzKG/dATQno4g2t0eQrvaw+i9tkjK
NC6kDKMHpRs9oRFPrg1u6tY0RAZttGbRemsOrbMuorVWiN9SQKstRZRoCKME
QzgiAqYeRY2WGmqw1FKDtYHqrU1UZ22hWusaWmFdT8stG2m5dTPVWLYxEQlT
N+RCRR9yFS1mKrJaEdOriHX9qoqKrUxFZyepCCav9CGuIK5KFdXomYyAebBx
hfO1VSiIiekhUmtUHmn+zgQkplNZp8MuF7Nex02KaNyliD7HbZ2tBZOX8USI
Se2OVjmOmeXIAApiQnvhrknGTXN07u1cKKVThPKaCyFIo0/QehxHZZSa/kCf
jbKrV5+NsqtXn45CFaMGFlwT+eyq7sgieo5Yzfy9KVBPz0by8PpPh3PpiQwu
iKEcnVCEGx6zhLU3+MmZgVRqqveFInyYHngM3EumR3eT6cGdJKpb4cXVcOdW
PPXfiBNquOaghj6o4XIEXb4k1MC2zdVwLggdTiA6nAA6fsqfjp7whSJ86PAx
b6jBiw4c9ZLuLxTRcdCH2g/4kK3Xh6z7fcjc4w01eHM17O3yhSLmQBFz6YPO
YCgilHZ3hNH77RFQRBTtaIuhbbY42qok0mZrEqUZvRE+tEnJQGTRRiWH1it5
UIQBijDRGmshrbaW0CpLGa20VEIRkRRvYIpYDjXUIRqhiJVQxCooYi0UsQFq
eJdqrFtomXW7pogoR0VYHRXRATV0IVi704s4CEUcloood1DEacRZh9pyEQOC
agoxLpFlzV3WE7WW3GX030NRVbsdaIErwciVMMDLCR82o5QYeCkZkWpwnzwQ
dmNaYLOrto8n+Z9gP1B2PItsT/j4WG/veNy0oiJryZSKwpseRz3Ia2maHr6k
FQ6pgsRpVCD4N2DHPh1FHdACffzz0UUwAyYAdgyrmwKYBugpD64AdsGg0V/O
M6Ae6JLBvi+ND2TQ2KMMGnmYjkij4QepNHg/hQbug/17SWA/ke71J/CtrgD/
/TfR1d8A+9cl+1ed2b94McyhGoD9s4L9E6f9UQ386MgJsH8c7B9j7HtScZlo
27sPe1KX5L/tgC8pvb5k2e8L/n1pX7cvfdjlx9nn492CeeCfsR9OuzoiwX8U
7QT7O8D+NlsCbVGSaLOSwtlPM/qC/UzO/gawv17Jp3WKidYqhbRGKaZV1lJq
sVbQSmuV5D+aGq2sGtTzalCPalCHalBrXQf+ZTWwbgP/O8B/lqwIeVRt3Qf2
WxEWsK+A/ba/w7+YBxID4Cp5TeAr+J1zT0WyEhSipwrh/VQNqsKtST3VXaeW
X4qA91kD4E22+xDAsAy7CNS+KhBj30D7rRHivy0sRHvFhfFEbfl1dgXwadLn
6p1E7HfOP2uhhAg+Vf1fJ/r6apV20d0z5NWQl8yStNLwU/7/VyT6v1cNn2HP
[truncated: 13,013 more chars]
