# Supplementary material for: Quantifying the spatial pattern of dialect words spreading from a central population
Source: J R Soc Interface. 2020 Jul 8;17(168):20200335. doi: 10.1098/rsif.2020.0335 (PMC7423420; doi:10.1098/rsif.2020.0335)
Supplement: figure 2b,c(3).nb [file rsif20200335supp8.nb]

(* Content-type: application/vnd.wolfram.mathematica *)

(*** Wolfram Notebook File ***)
(* http://www.wolfram.com/nb *)

(* CreatedBy='Mathematica 12.0' *)

(*CacheID: 234*)
(* Internal cache information:
NotebookFileLineBreakTest
NotebookFileLineBreakTest
NotebookDataPosition[       158,          7]
NotebookDataLength[    469041,       7686]
NotebookOptionsPosition[    463628,       7585]
NotebookOutlinePosition[    463984,       7601]
CellTagsIndexPosition[    463941,       7598]
WindowFrame->Normal*)

(* Beginning of Notebook Content *)
Notebook[{

Cell[CellGroupData[{
Cell[BoxData[
 RowBox[{"m", "=", "15"}]], "Input",
 CellChangeTimes->{{3.745554561871925*^9, 3.7455545662097816`*^9}, {
   3.7456393410811906`*^9, 3.745639343114813*^9}, 3.74632979792931*^9},
 CellLabel->"In[1]:=",ExpressionUUID->"ab0d3982-72c1-42b3-8eb1-2182bb87f8d1"],

Cell[BoxData["15"], "Output",
 CellChangeTimes->{
  3.7446789477591057`*^9, 3.744680079169492*^9, 3.7455545687881083`*^9, 
   3.7455571237096505`*^9, {3.7456393245813117`*^9, 3.7456393438365717`*^9}, 
   3.7456422012071185`*^9, 3.746326114872802*^9, 3.7463282736736917`*^9, {
   3.7463297935709105`*^9, 3.74632979846042*^9}, 3.750997729115631*^9, 
   3.7734544921440067`*^9, 3.791104375162904*^9},
 CellLabel->"Out[1]=",ExpressionUUID->"746cce3a-a031-45f7-9e98-c797574f2523"]
}, Open  ]],

Cell[CellGroupData[{

Cell[BoxData[
 RowBox[{"l", "=", "5"}]], "Input",
 CellChangeTimes->{{3.745554575020691*^9, 3.745554576911469*^9}, {
   3.7455571186007824`*^9, 3.745557118882105*^9}, {3.745639330897174*^9, 
   3.7456393467707243`*^9}, 3.7463298002880545`*^9, 3.750997735893696*^9},
 CellLabel->"In[2]:=",ExpressionUUID->"0f5da4d4-8bb5-4fee-8fc6-3f83fb8af9a5"],

Cell[BoxData["5"], "Output",
 CellChangeTimes->{
  3.745555969590093*^9, 3.745557121272971*^9, {3.745639324759819*^9, 
   3.7456393485815573`*^9}, 3.745642203241478*^9, 3.7463261159819794`*^9, 
   3.746328274657835*^9, 3.746329800866043*^9, 3.750997736424228*^9, 
   3.773454492815759*^9, 3.7911043758502345`*^9},
 CellLabel->"Out[2]=",ExpressionUUID->"f4fb6605-d369-4171-a7d7-976aa06675c1"]
}, Open  ]],

Cell[CellGroupData[{

Cell[BoxData[
 RowBox[{"c", "=", "38"}]], "Input",
 CellChangeTimes->{{3.74632656061808*^9, 3.7463265678038864`*^9}, {
   3.746328201799619*^9, 3.746328210016513*^9}, 3.7463298030374556`*^9, {
   3.7509977388867235`*^9, 3.7509977403814816`*^9}},
 CellLabel->"In[3]:=",ExpressionUUID->"bcb175b3-46ef-4c90-9921-79a5a96aa8c1"],

Cell[BoxData["38"], "Output",
 CellChangeTimes->{
  3.7463265685224276`*^9, {3.7463282026275473`*^9, 3.7463282104850764`*^9}, 
   3.7463282754232817`*^9, 3.7463298035216928`*^9, 3.750997741210286*^9, 
   3.7734544935968175`*^9, 3.7911043786933546`*^9},
 CellLabel->"Out[3]=",ExpressionUUID->"67a90269-9be7-4bae-812c-e93359731649"]
}, Open  ]],

Cell[CellGroupData[{

Cell[BoxData[
 RowBox[{"n", "=", 
  RowBox[{
   RowBox[{"m", "*", "l"}], "-", "1"}]}]], "Input",
 CellChangeTimes->{{3.7455559762783813`*^9, 3.745555982216434*^9}},
 CellLabel->"In[4]:=",ExpressionUUID->"2dbc6487-8402-47c0-98d8-a092db35407f"],

Cell[BoxData["74"], "Output",
 CellChangeTimes->{
  3.7455559830446777`*^9, 3.7455571266943693`*^9, {3.74563933862665*^9, 
   3.7456393568261223`*^9}, 3.745642204568023*^9, 3.7463261168098483`*^9, 
   3.74632827786021*^9, 3.7463298063491287`*^9, 3.750997744349449*^9, 
   3.773454494268536*^9, 3.791104380599121*^9},
 CellLabel->"Out[4]=",ExpressionUUID->"80a242d0-de20-41e4-b93c-707b2b9874c3"]
}, Open  ]],

Cell[CellGroupData[{

Cell[BoxData[
 RowBox[{"a", "=", "0.1"}]], "Input",
 CellChangeTimes->{{3.744680083435646*^9, 3.744680084670151*^9}},
 CellLabel->"In[5]:=",ExpressionUUID->"6ae784b3-8245-4491-9888-7538dd3f4db1"],

Cell[BoxData["0.1`"], "Output",
 CellChangeTimes->{3.7446789618598776`*^9, 3.744680085435809*^9, 
  3.7455545817047276`*^9, 3.7455571296321535`*^9, 3.7456393591963916`*^9, 
  3.7456422058187065`*^9, 3.7463261176690207`*^9, 3.746328283952217*^9, 
  3.7463298143675833`*^9, 3.75099774935069*^9, 3.773454495018365*^9, 
  3.791104382098801*^9},
 CellLabel->"Out[5]=",ExpressionUUID->"aef90bed-1653-42be-a77b-5de102e49e9f"]
}, Open  ]],

Cell[BoxData[
 RowBox[{
  RowBox[{"trans", "[", 
   RowBox[{"i_", ",", "j_"}], "]"}], ":=", 
  RowBox[{"If", "[", 
   RowBox[{
    RowBox[{"i", "\[Equal]", "j"}], ",", 
    RowBox[{"If", "[", 
     RowBox[{
      RowBox[{"i", "<=", "m"}], ",", 
      RowBox[{"If", "[", 
       RowBox[{
        RowBox[{
         RowBox[{"i", "==", "1"}], "||", 
         RowBox[{"i", "\[Equal]", "m"}]}], ",", 
        RowBox[{"1", "-", 
         RowBox[{"2", "*", "a"}]}], ",", 
        RowBox[{"1", "-", 
         RowBox[{"3", "*", "a"}]}]}], "]"}], ",", 
      RowBox[{"If", "[", 
       RowBox[{
        RowBox[{"i", "<=", 
         RowBox[{"m", "*", 
          RowBox[{"(", 
           RowBox[{"l", "-", "1"}], ")"}]}]}], ",", 
        RowBox[{"If", "[", 
         RowBox[{
          RowBox[{
           RowBox[{"Divisible", "[", 
            RowBox[{"i", ",", "m"}], "]"}], "||", 
           RowBox[{"Divisible", "[", 
            RowBox[{
             RowBox[{"i", "-", "1"}], ",", "m"}], "]"}]}], ",", 
          RowBox[{"1", "-", 
           RowBox[{"3", "*", "a"}]}], ",", 
          RowBox[{"1", "-", 
           RowBox[{"4", "*", "a"}]}]}], "]"}], ",", 
        RowBox[{"If", "[", 
         RowBox[{
          RowBox[{
           RowBox[{"i", "\[Equal]", 
            RowBox[{
             RowBox[{"m", "*", 
              RowBox[{"(", 
               RowBox[{"l", "-", "1"}], ")"}]}], "+", "1"}]}], "||", 
           RowBox[{"i", "\[Equal]", 
            RowBox[{"l", "*", "m"}]}]}], ",", 
          RowBox[{"1", "-", 
           RowBox[{"2", "*", "a"}]}], ",", 
          RowBox[{"1", "-", 
           RowBox[{"3", "*", "a"}]}]}], "]"}]}], "]"}]}], "]"}], ",", 
    RowBox[{"If", "[", 
     RowBox[{
      RowBox[{
       RowBox[{"Abs", "[", 
        RowBox[{"i", "-", "j"}], "]"}], "\[Equal]", "1"}], ",", 
      RowBox[{"If", "[", 
       RowBox[{
        RowBox[{"Divisible", "[", 
         RowBox[{
          RowBox[{"i", "+", "j", "-", "1"}], ",", 
          RowBox[{"2", "*", "m"}]}], "]"}], ",", "0", ",", "a"}], "]"}], ",", 
      RowBox[{"If", "[", 
       RowBox[{
        RowBox[{
         RowBox[{"Abs", "[", 
          RowBox[{"i", "-", "j"}], "]"}], "\[Equal]", "m"}], ",", "a", ",", 
        "0"}], "]"}]}], "]"}]}], "]"}]}]], "Input",
 CellChangeTimes->{{3.7446801790853653`*^9, 3.7446801928386545`*^9}, {
   3.744680281283396*^9, 3.7446803018361063`*^9}, {3.7455545962512655`*^9, 
   3.7455549071080637`*^9}, {3.745554980735962*^9, 3.7455550772598104`*^9}, {
   3.745555117310993*^9, 3.745555242464594*^9}, {3.745555528405005*^9, 
   3.7455555539688663`*^9}, {3.7455556068077507`*^9, 
   3.7455556523251734`*^9}, {3.7455558912834473`*^9, 
   3.7455558962057743`*^9}, {3.745639420810617*^9, 3.7456394473885574`*^9}, {
   3.745639513397335*^9, 3.74563952263496*^9}, {3.745639669894642*^9, 
   3.745639715683215*^9}, {3.745639757863569*^9, 3.7456398311950893`*^9}, {
   3.745640069715167*^9, 3.7456400739529495`*^9}, {3.7463257747285104`*^9, 
   3.746325811310486*^9}, 3.7463258517023897`*^9, {3.7463259444884405`*^9, 
   3.7463259696232204`*^9}, {3.7463260484489737`*^9, 3.746326048730178*^9}, {
   3.746327291942611*^9, 3.746327300628143*^9}},
 CellLabel->"In[6]:=",ExpressionUUID->"4e09ef69-1f13-4352-b068-37792698467f"],

Cell[CellGroupData[{

Cell[BoxData[
 RowBox[{"M", "=", 
  RowBox[{"Array", "[", 
   RowBox[{"trans", ",", 
    RowBox[{"{", 
     RowBox[{
      RowBox[{"n", "+", "1"}], ",", 
      RowBox[{"n", "+", "1"}]}], "}"}]}], "]"}], " "}]], "Input",
 CellChangeTimes->{{3.744680183679611*^9, 3.7446801995737033`*^9}, {
  3.7455553852950525`*^9, 3.74555539361502*^9}, {3.7455559900089493`*^9, 
  3.7455559956345706`*^9}, {3.746326069070878*^9, 3.746326107882254*^9}},
 CellLabel->"In[7]:=",ExpressionUUID->"051c123b-14c0-44f6-9f4c-e45715636c36"],

Cell[BoxData[
 RowBox[{"{", 
  RowBox[{
   RowBox[{"{", 
    RowBox[{
    "0.8`", ",", "0.1`", ",", "0", ",", "0", ",", "0", ",", "0", ",", "0", 
     ",", "0", ",", "0", ",", "0", ",", "0", ",", "0", ",", "0", ",", "0", 
     ",", "0", ",", "0.1`", ",", "0", ",", "0", ",", "0", ",", "0", ",", "0", 
     ",", "0", ",", "0", ",", "0", ",", "0", ",", "0", ",", "0", ",", "0", 
     ",", "0", ",", "0", ",", "0", ",", "0", ",", "0", ",", "0", ",", "0", 
     ",", "0", ",", "0", ",", "0", ",", "0", ",", "0", ",", "0", ",", "0", 
     ",", "0", ",", "0", ",", "0", ",", "0", ",", "0", ",", "0", ",", "0", 
     ",", "0", ",", "0", ",", "0", ",", "0", ",", "0", ",", "0", ",", "0", 
     ",", "0", ",", "0", ",", "0", ",", "0", ",", "0", ",", "0", ",", "0", 
     ",", "0", ",", "0", ",", "0", ",", "0", ",", "0", ",", "0", ",", "0", 
     ",", "0", ",", "0", ",", "0", ",", "0", ",", "0"}], "}"}], ",", 
   RowBox[{"{", 
    RowBox[{
    "0.1`", ",", "0.7`", ",", "0.1`", ",", "0", ",", "0", ",", "0", ",", "0", 
     ",", "0", ",", "0", ",", "0", ",", "0", ",", "0", ",", "0", ",", "0", 
     ",", "0", ",", "0", ",", "0.1`", ",", "0", ",", "0", ",", "0", ",", "0", 
     ",", "0", ",", "0", ",", "0", ",", "0", ",", "0", ",", "0", ",", "0", 
     ",", "0", ",", "0", ",", "0", ",", "0", ",", "0", ",", "0", ",", "0", 
     ",", "0", ",", "0", ",", "0", ",", "0", ",", "0", ",", "0", ",", "0", 
     ",", "0", ",", "0", ",", "0", ",", "0", ",", "0", ",", "0", ",", "0", 
     ",", "0", ",", "0", ",", "0", ",", "0", ",", "0", ",", "0", ",", "0", 
     ",", "0", ",", "0", ",", "0", ",", "0", ",", "0", ",", "0", ",", "0", 
     ",", "0", ",", "0", ",", "0", ",", "0", ",", "0", ",", "0", ",", "0", 
     ",", "0", ",", "0", ",", "0", ",", "0", ",", "0"}], "}"}], ",", 
   RowBox[{"{", 
    RowBox[{
    "0", ",", "0.1`", ",", "0.7`", ",", "0.1`", ",", "0", ",", "0", ",", "0", 
     ",", "0", ",", "0", ",", "0", ",", "0", ",", "0", ",", "0", ",", "0", 
     ",", "0", ",", "0", ",", "0", ",", "0.1`", ",", "0", ",", "0", ",", "0", 
     ",", "0", ",", "0", ",", "0", ",", "0", ",", "0", ",", "0", ",", "0", 
     ",", "0", ",", "0", ",", "0", ",", "0", ",", "0", ",", "0", ",", "0", 
     ",", "0", ",", "0", ",", "0", ",", "0", ",", "0", ",", "0", ",", "0", 
     ",", "0", ",", "0", ",", "0", ",", "0", ",", "0", ",", "0", ",", "0", 
     ",", "0", ",", "0", ",", "0", ",", "0", ",", "0", ",", "0", ",", "0", 
     ",", "0", ",", "0", ",", "0", ",", "0", ",", "0", ",", "0", ",", "0", 
     ",", "0", ",", "0", ",", "0", ",", "0", ",", "0", ",", "0", ",", "0", 
     ",", "0", ",", "0", ",", "0", ",", "0", ",", "0"}], "}"}], ",", 
   RowBox[{"{", 
    RowBox[{
    "0", ",", "0", ",", "0.1`", ",", "0.7`", ",", "0.1`", ",", "0", ",", "0", 
     ",", "0", ",", "0", ",", "0", ",", "0", ",", "0", ",", "0", ",", "0", 
     ",", "0", ",", "0", ",", "0", ",", "0", ",", "0.1`", ",", "0", ",", "0", 
     ",", "0", ",", "0", ",", "0", ",", "0", ",", "0", ",", "0", ",", "0", 
     ",", "0", ",", "0", ",", "0", ",", "0", ",", "0", ",", "0", ",", "0", 
     ",", "0", ",", "0", ",", "0", ",", "0", ",", "0", ",", "0", ",", "0", 
     ",", "0", ",", "0", ",", "0", ",", "0", ",", "0", ",", "0", ",", "0", 
     ",", "0", ",", "0", ",", "0", ",", "0", ",", "0", ",", "0", ",", "0", 
     ",", "0", ",", "0", ",", "0", ",", "0", ",", "0", ",", "0", ",", "0", 
     ",", "0", ",", "0", ",", "0", ",", "0", ",", "0", ",", "0", ",", "0", 
     ",", "0", ",", "0", ",", "0", ",", "0", ",", "0"}], "}"}], ",", 
   RowBox[{"{", 
    RowBox[{
    "0", ",", "0", ",", "0", ",", "0.1`", ",", "0.7`", ",", "0.1`", ",", "0", 
     ",", "0", ",", "0", ",", "0", ",", "0", ",", "0", ",", "0", ",", "0", 
     ",", "0", ",", "0", ",", "0", ",", "0", ",", "0", ",", "0.1`", ",", "0", 
     ",", "0", ",", "0", ",", "0", ",", "0", ",", "0", ",", "0", ",", "0", 
     ",", "0", ",", "0", ",", "0", ",", "0", ",", "0", ",", "0", ",", "0", 
     ",", "0", ",", "0", ",", "0", ",", "0", ",", "0", ",", "0", ",", "0", 
     ",", "0", ",", "0", ",", "0", ",", "0", ",", "0", ",", "0", ",", "0", 
     ",", "0", ",", "0", ",", "0", ",", "0", ",", "0", ",", "0", ",", "0", 
     ",", "0", ",", "0", ",", "0", ",", "0", ",", "0", ",", "0", ",", "0", 
     ",", "0", ",", "0", ",", "0", ",", "0", ",", "0", ",", "0", ",", "0", 
     ",", "0", ",", "0", ",", "0", ",", "0", ",", "0"}], "}"}], ",", 
   RowBox[{"{", 
    RowBox[{
    "0", ",", "0", ",", "0", ",", "0", ",", "0.1`", ",", "0.7`", ",", "0.1`", 
     ",", "0", ",", "0", ",", "0", ",", "0", ",", "0", ",", "0", ",", "0", 
     ",", "0", ",", "0", ",", "0", ",", "0", ",", "0", ",", "0", ",", "0.1`", 
     ",", "0", ",", "0", ",", "0", ",", "0", ",", "0", ",", "0", ",", "0", 
     ",", "0", ",", "0", ",", "0", ",", "0", ",", "0", ",", "0", ",", "0", 
     ",", "0", ",", "0", ",", "0", ",", "0", ",", "0", ",", "0", ",", "0", 
     ",", "0", ",", "0", ",", "0", ",", "0", ",", "0", ",", "0", ",", "0", 
     ",", "0", ",", "0", ",", "0", ",", "0", ",", "0", ",", "0", ",", "0", 
     ",", "0", ",", "0", ",", "0", ",", "0", ",", "0", ",", "0", ",", "0", 
     ",", "0", ",", "0", ",", "0", ",", "0", ",", "0", ",", "0", ",", "0", 
     ",", "0", ",", "0", ",", "0", ",", "0", ",", "0"}], "}"}], ",", 
   RowBox[{"{", 
    RowBox[{
    "0", ",", "0", ",", "0", ",", "0", ",", "0", ",", "0.1`", ",", "0.7`", 
     ",", "0.1`", ",", "0", ",", "0", ",", "0", ",", "0", ",", "0", ",", "0", 
     ",", "0", ",", "0", ",", "0", ",", "0", ",", "0", ",", "0", ",", "0", 
     ",", "0.1`", ",", "0", ",", "0", ",", "0", ",", "0", ",", "0", ",", "0", 
     ",", "0", ",", "0", ",", "0", ",", "0", ",", "0", ",", "0", ",", "0", 
     ",", "0", ",", "0", ",", "0", ",", "0", ",", "0", ",", "0", ",", "0", 
     ",", "0", ",", "0", ",", "0", ",", "0", ",", "0", ",", "0", ",", "0", 
     ",", "0", ",", "0", ",", "0", ",", "0", ",", "0", ",", "0", ",", "0", 
     ",", "0", ",", "0", ",", "0", ",", "0", ",", "0", ",", "0", ",", "0", 
     ",", "0", ",", "0", ",", "0", ",", "0", ",", "0", ",", "0", ",", "0", 
     ",", "0", ",", "0", ",", "0", ",", "0", ",", "0"}], "}"}], ",", 
   RowBox[{"{", 
    RowBox[{
    "0", ",", "0", ",", "0", ",", "0", ",", "0", ",", "0", ",", "0.1`", ",", 
     "0.7`", ",", "0.1`", ",", "0", ",", "0", ",", "0", ",", "0", ",", "0", 
     ",", "0", ",", "0", ",", "0", ",", "0", ",", "0", ",", "0", ",", "0", 
     ",", "0", ",", "0.1`", ",", "0", ",", "0", ",", "0", ",", "0", ",", "0", 
     ",", "0", ",", "0", ",", "0", ",", "0", ",", "0", ",", "0", ",", "0", 
     ",", "0", ",", "0", ",", "0", ",", "0", ",", "0", ",", "0", ",", "0", 
     ",", "0", ",", "0", ",", "0", ",", "0", ",", "0", ",", "0", ",", "0", 
     ",", "0", ",", "0", ",", "0", ",", "0", ",", "0", ",", "0", ",", "0", 
     ",", "0", ",", "0", ",", "0", ",", "0", ",", "0", ",", "0", ",", "0", 
     ",", "0", ",", "0", ",", "0", ",", "0", ",", "0", ",", "0", ",", "0", 
     ",", "0", ",", "0", ",", "0", ",", "0", ",", "0"}], "}"}], ",", 
   RowBox[{"{", 
    RowBox[{
    "0", ",", "0", ",", "0", ",", "0", ",", "0", ",", "0", ",", "0", ",", 
     "0.1`", ",", "0.7`", ",", "0.1`", ",", "0", ",", "0", ",", "0", ",", "0",
      ",", "0", ",", "0", ",", "0", ",", "0", ",", "0", ",", "0", ",", "0", 
     ",", "0", ",", "0", ",", "0.1`", ",", "0", ",", "0", ",", "0", ",", "0", 
     ",", "0", ",", "0", ",", "0", ",", "0", ",", "0", ",", "0", ",", "0", 
     ",", "0", ",", "0", ",", "0", ",", "0", ",", "0", ",", "0", ",", "0", 
     ",", "0", ",", "0", ",", "0", ",", "0", ",", "0", ",", "0", ",", "0", 
     ",", "0", ",", "0", ",", "0", ",", "0", ",", "0", ",", "0", ",", "0", 
     ",", "0", ",", "0", ",", "0", ",", "0", ",", "0", ",", "0", ",", "0", 
     ",", "0", ",", "0", ",", "0", ",", "0", ",", "0", ",", "0", ",", "0", 
     ",", "0", ",", "0", ",", "0", ",", "0", ",", "0"}], "}"}], ",", 
   RowBox[{"{", 
    RowBox[{
    "0", ",", "0", ",", "0", ",", "0", ",", "0", ",", "0", ",", "0", ",", "0",
      ",", "0.1`", ",", "0.7`", ",", "0.1`", ",", "0", ",", "0", ",", "0", 
     ",", "0", ",", "0", ",", "0", ",", "0", ",", "0", ",", "0", ",", "0", 
     ",", "0", ",", "0", ",", "0", ",", "0.1`", ",", "0", ",", "0", ",", "0", 
     ",", "0", ",", "0", ",", "0", ",", "0", ",", "0", ",", "0", ",", "0", 
     ",", "0", ",", "0", ",", "0", ",", "0", ",", "0", ",", "0", ",", "0", 
     ",", "0", ",", "0", ",", "0", ",", "0", ",", "0", ",", "0", ",", "0", 
     ",", "0", ",", "0", ",", "0", ",", "0", ",", "0", ",", "0", ",", "0", 
     ",", "0", ",", "0", ",", "0", ",", "0", ",", "0", ",", "0", ",", "0", 
     ",", "0", ",", "0", ",", "0", ",", "0", ",", "0", ",", "0", ",", "0", 
     ",", "0", ",", "0", ",", "0", ",", "0", ",", "0"}], "}"}], ",", 
   RowBox[{"{", 
    RowBox[{
    "0", ",", "0", ",", "0", ",", "0", ",", "0", ",", "0", ",", "0", ",", "0",
      ",", "0", ",", "0.1`", ",", "0.7`", ",", "0.1`", ",", "0", ",", "0", 
     ",", "0", ",", "0", ",", "0", ",", "0", ",", "0", ",", "0", ",", "0", 
     ",", "0", ",", "0", ",", "0", ",", "0", ",", "0.1`", ",", "0", ",", "0", 
     ",", "0", ",", "0", ",", "0", ",", "0", ",", "0", ",", "0", ",", "0", 
     ",", "0", ",", "0", ",", "0", ",", "0", ",", "0", ",", "0", ",", "0", 
     ",", "0", ",", "0", ",", "0", ",", "0", ",", "0", ",", "0", ",", "0", 
     ",", "0", ",", "0", ",", "0", ",", "0", ",", "0", ",", "0", ",", "0", 
     ",", "0", ",", "0", ",", "0", ",", "0", ",", "0", ",", "0", ",", "0", 
     ",", "0", ",", "0", ",", "0", ",", "0", ",", "0", ",", "0", ",", "0", 
     ",", "0", ",", "0", ",", "0", ",", "0", ",", "0"}], "}"}], ",", 
   RowBox[{"{", 
    RowBox[{
    "0", ",", "0", ",", "0", ",", "0", ",", "0", ",", "0", ",", "0", ",", "0",
      ",", "0", ",", "0", ",", "0.1`", ",", "0.7`", ",", "0.1`", ",", "0", 
     ",", "0", ",", "0", ",", "0", ",", "0", ",", "0", ",", "0", ",", "0", 
     ",", "0", ",", "0", ",", "0", ",", "0", ",", "0", ",", "0.1`", ",", "0", 
     ",", "0", ",", "0", ",", "0", ",", "0", ",", "0", ",", "0", ",", "0", 
     ",", "0", ",", "0", ",", "0", ",", "0", ",", "0", ",", "0", ",", "0", 
     ",", "0", ",", "0", ",", "0", ",", "0", ",", "0", ",", "0", ",", "0", 
     ",", "0", ",", "0", ",", "0", ",", "0", ",", "0", ",", "0", ",", "0", 
     ",", "0", ",", "0", ",", "0", ",", "0", ",", "0", ",", "0", ",", "0", 
     ",", "0", ",", "0", ",", "0", ",", "0", ",", "0", ",", "0", ",", "0", 
     ",", "0", ",", "0", ",", "0", ",", "0", ",", "0"}], "}"}], ",", 
   RowBox[{"{", 
    RowBox[{
    "0", ",", "0", ",", "0", ",", "0", ",", "0", ",", "0", ",", "0", ",", "0",
      ",", "0", ",", "0", ",", "0", ",", "0.1`", ",", "0.7`", ",", "0.1`", 
     ",", "0", ",", "0", ",", "0", ",", "0", ",", "0", ",", "0", ",", "0", 
     ",", "0", ",", "0", ",", "0", ",", "0", ",", "0", ",", "0", ",", "0.1`", 
     ",", "0", ",", "0", ",", "0", ",", "0", ",", "0", ",", "0", ",", "0", 
     ",", "0", ",", "0", ",", "0", ",", "0", ",", "0", ",", "0", ",", "0", 
     ",", "0", ",", "0", ",", "0", ",", "0", ",", "0", ",", "0", ",", "0", 
     ",", "0", ",", "0", ",", "0", ",", "0", ",", "0", ",", "0", ",", "0", 
     ",", "0", ",", "0", ",", "0", ",", "0", ",", "0", ",", "0", ",", "0", 
     ",", "0", ",", "0", ",", "0", ",", "0", ",", "0", ",", "0", ",", "0", 
     ",", "0", ",", "0", ",", "0", ",", "0", ",", "0"}], "}"}], ",", 
   RowBox[{"{", 
    RowBox[{
    "0", ",", "0", ",", "0", ",", "0", ",", "0", ",", "0", ",", "0", ",", "0",
      ",", "0", ",", "0", ",", "0", ",", "0", ",", "0.1`", ",", "0.7`", ",", 
     "0.1`", ",", "0", ",", "0", ",", "0", ",", "0", ",", "0", ",", "0", ",", 
     "0", ",", "0", ",", "0", ",", "0", ",", "0", ",", "0", ",", "0", ",", 
     "0.1`", ",", "0", ",", "0", ",", "0", ",", "0", ",", "0", ",", "0", ",", 
     "0", ",", "0", ",", "0", ",", "0", ",", "0", ",", "0", ",", "0", ",", 
     "0", ",", "0", ",", "0", ",", "0", ",", "0", ",", "0", ",", "0", ",", 
     "0", ",", "0", ",", "0", ",", "0", ",", "0", ",", "0", ",", "0", ",", 
     "0", ",", "0", ",", "0", ",", "0", ",", "0", ",", "0", ",", "0", ",", 
     "0", ",", "0", ",", "0", ",", "0", ",", "0", ",", "0", ",", "0", ",", 
     "0", ",", "0", ",", "0", ",", "0", ",", "0"}], "}"}], ",", 
   RowBox[{"{", 
    RowBox[{
    "0", ",", "0", ",", "0", ",", "0", ",", "0", ",", "0", ",", "0", ",", "0",
      ",", "0", ",", "0", ",", "0", ",", "0", ",", "0", ",", "0.1`", ",", 
     "0.8`", ",", "0", ",", "0", ",", "0", ",", "0", ",", "0", ",", "0", ",", 
     "0", ",", "0", ",", "0", ",", "0", ",", "0", ",", "0", ",", "0", ",", 
     "0", ",", "0.1`", ",", "0", ",", "0", ",", "0", ",", "0", ",", "0", ",", 
     "0", ",", "0", ",", "0", ",", "0", ",", "0", ",", "0", ",", "0", ",", 
     "0", ",", "0", ",", "0", ",", "0", ",", "0", ",", "0", ",", "0", ",", 
     "0", ",", "0", ",", "0", ",", "0", ",", "0", ",", "0", ",", "0", ",", 
     "0", ",", "0", ",", "0", ",", "0", ",", "0", ",", "0", ",", "0", ",", 
     "0", ",", "0", ",", "0", ",", "0", ",", "0", ",", "0", ",", "0", ",", 
     "0", ",", "0", ",", "0", ",", "0", ",", "0"}], "}"}], ",", 
   RowBox[{"{", 
    RowBox[{
    "0.1`", ",", "0", ",", "0", ",", "0", ",", "0", ",", "0", ",", "0", ",", 
     "0", ",", "0", ",", "0", ",", "0", ",", "0", ",", "0", ",", "0", ",", 
     "0", ",", "0.7`", ",", "0.1`", ",", "0", ",", "0", ",", "0", ",", "0", 
     ",", "0", ",", "0", ",", "0", ",", "0", ",", "0", ",", "0", ",", "0", 
     ",", "0", ",", "0", ",", "0.1`", ",", "0", ",", "0", ",", "0", ",", "0", 
     ",", "0", ",", "0", ",", "0", ",", "0", ",", "0", ",", "0", ",", "0", 
     ",", "0", ",", "0", ",", "0", ",", "0", ",", "0", ",", "0", ",", "0", 
     ",", "0", ",", "0", ",", "0", ",", "0", ",", "0", ",", "0", ",", "0", 
     ",", "0", ",", "0", ",", "0", ",", "0", ",", "0", ",", "0", ",", "0", 
     ",", "0", ",", "0", ",", "0", ",", "0", ",", "0", ",", "0", ",", "0", 
     ",", "0", ",", "0", ",", "0", ",", "0", ",", "0"}], "}"}], ",", 
   RowBox[{"{", 
    RowBox[{
    "0", ",", "0.1`", ",", "0", ",", "0", ",", "0", ",", "0", ",", "0", ",", 
     "0", ",", "0", ",", "0", ",", "0", ",", "0", ",", "0", ",", "0", ",", 
     "0", ",", "0.1`", ",", "0.6`", ",", "0.1`", ",", "0", ",", "0", ",", "0",
      ",", "0", ",", "0", ",", "0", ",", "0", ",", "0", ",", "0", ",", "0", 
     ",", "0", ",", "0", ",", "0", ",", "0.1`", ",", "0", ",", "0", ",", "0", 
     ",", "0", ",", "0", ",", "0", ",", "0", ",", "0", ",", "0", ",", "0", 
     ",", "0", ",", "0", ",", "0", ",", "0", ",", "0", ",", "0", ",", "0", 
     ",", "0", ",", "0", ",", "0", ",", "0", ",", "0", ",", "0", ",", "0", 
     ",", "0", ",", "0", ",", "0", ",", "0", ",", "0", ",", "0", ",", "0", 
     ",", "0", ",", "0", ",", "0", ",", "0", ",", "0", ",", "0", ",", "0", 
     ",", "0", ",", "0", ",", "0", ",", "0", ",", "0"}], "}"}], ",", 
   RowBox[{"{", 
    RowBox[{
    "0", ",", "0", ",", "0.1`", ",", "0", ",", "0", ",", "0", ",", "0", ",", 
     "0", ",", "0", ",", "0", ",", "0", ",", "0", ",", "0", ",", "0", ",", 
     "0", ",", "0", ",", "0.1`", ",", "0.6`", ",", "0.1`", ",", "0", ",", "0",
      ",", "0", ",", "0", ",", "0", ",", "0", ",", "0", ",", "0", ",", "0", 
     ",", "0", ",", "0", ",", "0", ",", "0", ",", "0.1`", ",", "0", ",", "0", 
     ",", "0", ",", "0", ",", "0", ",", "0", ",", "0", ",", "0", ",", "0", 
     ",", "0", ",", "0", ",", "0", ",", "0", ",", "0", ",", "0", ",", "0", 
     ",", "0", ",", "0", ",", "0", ",", "0", ",", "0", ",", "0", ",", "0", 
     ",", "0", ",", "0", ",", "0", ",", "0", ",", "0", ",", "0", ",", "0", 
     ",", "0", ",", "0", ",", "0", ",", "0", ",", "0", ",", "0", ",", "0", 
     ",", "0", ",", "0", ",", "0", ",", "0", ",", "0"}], "}"}], ",", 
   RowBox[{"{", 
    RowBox[{
    "0", ",", "0", ",", "0", ",", "0.1`", ",", "0", ",", "0", ",", "0", ",", 
     "0", ",", "0", ",", "0", ",", "0", ",", "0", ",", "0", ",", "0", ",", 
     "0", ",", "0", ",", "0", ",", "0.1`", ",", "0.6`", ",", "0.1`", ",", "0",
      ",", "0", ",", "0", ",", "0", ",", "0", ",", "0", ",", "0", ",", "0", 
     ",", "0", ",", "0", ",", "0", ",", "0", ",", "0", ",", "0.1`", ",", "0", 
     ",", "0", ",", "0", ",", "0", ",", "0", ",", "0", ",", "0", ",", "0", 
     ",", "0", ",", "0", ",", "0", ",", "0", ",", "0", ",", "0", ",", "0", 
     ",", "0", ",", "0", ",", "0", ",", "0", ",", "0", ",", "0", ",", "0", 
     ",", "0", ",", "0", ",", "0", ",", "0", ",", "0", ",", "0", ",", "0", 
     ",", "0", ",", "0", ",", "0", ",", "0", ",", "0", ",", "0", ",", "0", 
     ",", "0", ",", "0", ",", "0", ",", "0", ",", "0"}], "}"}], ",", 
   RowBox[{"{", 
    RowBox[{
    "0", ",", "0", ",", "0", ",", "0", ",", "0.1`", ",", "0", ",", "0", ",", 
     "0", ",", "0", ",", "0", ",", "0", ",", "0", ",", "0", ",", "0", ",", 
     "0", ",", "0", ",", "0", ",", "0", ",", "0.1`", ",", "0.6`", ",", "0.1`",
      ",", "0", ",", "0", ",", "0", ",", "0", ",", "0", ",", "0", ",", "0", 
     ",", "0", ",", "0", ",", "0", ",", "0", ",", "0", ",", "0", ",", "0.1`", 
     ",", "0", ",", "0", ",", "0", ",", "0", ",", "0", ",", "0", ",", "0", 
     ",", "0", ",", "0", ",", "0", ",", "0", ",", "0", ",", "0", ",", "0", 
     ",", "0", ",", "0", ",", "0", ",", "0", ",", "0", ",", "0", ",", "0", 
     ",", "0", ",", "0", ",", "0", ",", "0", ",", "0", ",", "0", ",", "0", 
     ",", "0", ",", "0", ",", "0", ",", "0", ",", "0", ",", "0", ",", "0", 
     ",", "0", ",", "0", ",", "0", ",", "0", ",", "0"}], "}"}], ",", 
   RowBox[{"{", 
    RowBox[{
    "0", ",", "0", ",", "0", ",", "0", ",", "0", ",", "0.1`", ",", "0", ",", 
     "0", ",", "0", ",", "0", ",", "0", ",", "0", ",", "0", ",", "0", ",", 
     "0", ",", "0", ",", "0", ",", "0", ",", "0", ",", "0.1`", ",", "0.6`", 
     ",", "0.1`", ",", "0", ",", "0", ",", "0", ",", "0", ",", "0", ",", "0", 
     ",", "0", ",", "0", ",", "0", ",", "0", ",", "0", ",", "0", ",", "0", 
     ",", "0.1`", ",", "0", ",", "0", ",", "0", ",", "0", ",", "0", ",", "0", 
     ",", "0", ",", "0", ",", "0", ",", "0", ",", "0", ",", "0", ",", "0", 
     ",", "0", ",", "0", ",", "0", ",", "0", ",", "0", ",", "0", ",", "0", 
     ",", "0", ",", "0", ",", "0", ",", "0", ",", "0", ",", "0", ",", "0", 
     ",", "0", ",", "0", ",", "0", ",", "0", ",", "0", ",", "0", ",", "0", 
     ",", "0", ",", "0", ",", "0", ",", "0", ",", "0"}], "}"}], ",", 
   RowBox[{"{", 
    RowBox[{
    "0", ",", "0", ",", "0", ",", "0", ",", "0", ",", "0", ",", "0.1`", ",", 
     "0", ",", "0", ",", "0", ",", "0", ",", "0", ",", "0", ",", "0", ",", 
     "0", ",", "0", ",", "0", ",", "0", ",", "0", ",", "0", ",", "0.1`", ",", 
     "0.6`", ",", "0.1`", ",", "0", ",", "0", ",", "0", ",", "0", ",", "0", 
     ",", "0", ",", "0", ",", "0", ",", "0", ",", "0", ",", "0", ",", "0", 
     ",", "0", ",", "0.1`", ",", "0", ",", "0", ",", "0", ",", "0", ",", "0", 
     ",", "0", ",", "0", ",", "0", ",", "0", ",", "0", ",", "0", ",", "0", 
     ",", "0", ",", "0", ",", "0", ",", "0", ",", "0", ",", "0", ",", "0", 
     ",", "0", ",", "0", ",", "0", ",", "0", ",", "0", ",", "0", ",", "0", 
     ",", "0", ",", "0", ",", "0", ",", "0", ",", "0", ",", "0", ",", "0", 
     ",", "0", ",", "0", ",", "0", ",", "0", ",", "0"}], "}"}], ",", 
   RowBox[{"{", 
    RowBox[{
    "0", ",", "0", ",", "0", ",", "0", ",", "0", ",", "0", ",", "0", ",", 
     "0.1`", ",", "0", ",", "0", ",", "0", ",", "0", ",", "0", ",", "0", ",", 
     "0", ",", "0", ",", "0", ",", "0", ",", "0", ",", "0", ",", "0", ",", 
     "0.1`", ",", "0.6`", ",", "0.1`", ",", "0", ",", "0", ",", "0", ",", "0",
      ",", "0", ",", "0", ",", "0", ",", "0", ",", "0", ",", "0", ",", "0", 
     ",", "0", ",", "0", ",", "0.1`", ",", "0", ",", "0", ",", "0", ",", "0", 
     ",", "0", ",", "0", ",", "0", ",", "0", ",", "0", ",", "0", ",", "0", 
     ",", "0", ",", "0", ",", "0", ",", "0", ",", "0", ",", "0", ",", "0", 
     ",", "0", ",", "0", ",", "0", ",", "0", ",", "0", ",", "0", ",", "0", 
     ",", "0", ",", "0", ",", "0", ",", "0", ",", "0", ",", "0", ",", "0", 
     ",", "0", ",", "0", ",", "0", ",", "0", ",", "0"}], "}"}], ",", 
   RowBox[{"{", 
    RowBox[{
    "0", ",", "0", ",", "0", ",", "0", ",", "0", ",", "0", ",", "0", ",", "0",
      ",", "0.1`", ",", "0", ",", "0", ",", "0", ",", "0", ",", "0", ",", "0",
      ",", "0", ",", "0", ",", "0", ",", "0", ",", "0", ",", "0", ",", "0", 
     ",", "0.1`", ",", "0.6`", ",", "0.1`", ",", "0", ",", "0", ",", "0", ",",
      "0", ",", "0", ",", "0", ",", "0", ",", "0", ",", "0", ",", "0", ",", 
     "0", ",", "0", ",", "0", ",", "0.1`", ",", "0", ",", "0", ",", "0", ",", 
     "0", ",", "0", ",", "0", ",", "0", ",", "0", ",", "0", ",", "0", ",", 
     "0", ",", "0", ",", "0", ",", "0", ",", "0", ",", "0", ",", "0", ",", 
     "0", ",", "0", ",", "0", ",", "0", ",", "0", ",", "0", ",", "0", ",", 
     "0", ",", "0", ",", "0", ",", "0", ",", "0", ",", "0", ",", "0", ",", 
     "0", ",", "0", ",", "0", ",", "0", ",", "0"}], "}"}], ",", 
   RowBox[{"{", 
    RowBox[{
    "0", ",", "0", ",", "0", ",", "0", ",", "0", ",", "0", ",", "0", ",", "0",
      ",", "0", ",", "0.1`", ",", "0", ",", "0", ",", "0", ",", "0", ",", "0",
      ",", "0", ",", "0", ",", "0", ",", "0", ",", "0", ",", "0", ",", "0", 
     ",", "0", ",", "0.1`", ",", "0.6`", ",", "0.1`", ",", "0", ",", "0", ",",
      "0", ",", "0", ",", "0", ",", "0", ",", "0", ",", "0", ",", "0", ",", 
     "0", ",", "0", ",", "0", ",", "0", ",", "0.1`", ",", "0", ",", "0", ",", 
     "0", ",", "0", ",", "0", ",", "0", ",", "0", ",", "0", ",", "0", ",", 
     "0", ",", "0", ",", "0", ",", "0", ",", "0", ",", "0", ",", "0", ",", 
     "0", ",", "0", ",", "0", ",", "0", ",", "0", ",", "0", ",", "0", ",", 
     "0", ",", "0", ",", "0", ",", "0", ",", "0", ",", "0", ",", "0", ",", 
     "0", ",", "0", ",", "0", ",", "0", ",", "0"}], "}"}], ",", 
   RowBox[{"{", 
    RowBox[{
    "0", ",", "0", ",", "0", ",", "0", ",", "0", ",", "0", ",", "0", ",", "0",
      ",", "0", ",", "0", ",", "0.1`", ",", "0", ",", "0", ",", "0", ",", "0",
      ",", "0", ",", "0", ",", "0", ",", "0", ",", "0", ",", "0", ",", "0", 
     ",", "0", ",", "0", ",", "0.1`", ",", "0.6`", ",", "0.1`", ",", "0", ",",
      "0", ",", "0", ",", "0", ",", "0", ",", "0", ",", "0", ",", "0", ",", 
     "0", ",", "0", ",", "0", ",", "0", ",", "0", ",", "0.1`", ",", "0", ",", 
     "0", ",", "0", ",", "0", ",", "0", ",", "0", ",", "0", ",", "0", ",", 
     "0", ",", "0", ",", "0", ",", "0", ",", "0", ",", "0", ",", "0", ",", 
     "0", ",", "0", ",", "0", ",", "0", ",", "0", ",", "0", ",", "0", ",", 
     "0", ",", "0", ",", "0", ",", "0", ",", "0", ",", "0", ",", "0", ",", 
     "0", ",", "0", ",", "0", ",", "0", ",", "0"}], "}"}], ",", 
   RowBox[{"{", 
    RowBox[{
    "0", ",", "0", ",", "0", ",", "0", ",", "0", ",", "0", ",", "0", ",", "0",
      ",", "0", ",", "0", ",", "0", ",", "0.1`", ",", "0", ",", "0", ",", "0",
      ",", "0", ",", "0", ",", "0", ",", "0", ",", "0", ",", "0", ",", "0", 
     ",", "0", ",", "0", ",", "0", ",", "0.1`", ",", "0.6`", ",", "0.1`", ",",
      "0", ",", "0", ",", "0", ",", "0", ",", "0", ",", "0", ",", "0", ",", 
     "0", ",", "0", ",", "0", ",", "0", ",", "0", ",", "0", ",", "0.1`", ",", 
     "0", ",", "0", ",", "0", ",", "0", ",", "0", ",", "0", ",", "0", ",", 
     "0", ",", "0", ",", "0", ",", "0", ",", "0", ",", "0", ",", "0", ",", 
     "0", ",", "0", ",", "0", ",", "0", ",", "0", ",", "0", ",", "0", ",", 
     "0", ",", "0", ",", "0", ",", "0", ",", "0", ",", "0", ",", "0", ",", 
     "0", ",", "0", ",", "0", ",", "0", ",", "0"}], "}"}], ",", 
   RowBox[{"{", 
    RowBox[{
    "0", ",", "0", ",", "0", ",", "0", ",", "0", ",", "0", ",", "0", ",", "0",
      ",", "0", ",", "0", ",", "0", ",", "0", ",", "0.1`", ",", "0", ",", "0",
      ",", "0", ",", "0", ",", "0", ",", "0", ",", "0", ",", "0", ",", "0", 
     ",", "0", ",", "0", ",", "0", ",", "0", ",", "0.1`", ",", "0.6`", ",", 
     "0.1`", ",", "0", ",", "0", ",", "0", ",", "0", ",", "0", ",", "0", ",", 
     "0", ",", "0", ",", "0", ",", "0", ",", "0", ",", "0", ",", "0", ",", 
     "0.1`", ",", "0", ",", "0", ",", "0", ",", "0", ",", "0", ",", "0", ",", 
     "0", ",", "0", ",", "0", ",", "0", ",", "0", ",", "0", ",", "0", ",", 
     "0", ",", "0", ",", "0", ",", "0", ",", "0", ",", "0", ",", "0", ",", 
     "0", ",", "0", ",", "0", ",", "0", ",", "0", ",", "0", ",", "0", ",", 
     "0", ",", "0", ",", "0", ",", "0", ",", "0"}], "}"}], ",", 
   RowBox[{"{", 
    RowBox[{
    "0", ",", "0", ",", "0", ",", "0", ",", "0", ",", "0", ",", "0", ",", "0",
      ",", "0", ",", "0", ",", "0", ",", "0", ",", "0", ",", "0.1`", ",", "0",
      ",", "0", ",", "0", ",", "0", ",", "0", ",", "0", ",", "0", ",", "0", 
     ",", "0", ",", "0", ",", "0", ",", "0", ",", "0", ",", "0.1`", ",", 
     "0.6`", ",", "0.1`", ",", "0", ",", "0", ",", "0", ",", "0", ",", "0", 
     ",", "0", ",", "0", ",", "0", ",", "0", ",", "0", ",", "0", ",", "0", 
     ",", "0", ",", "0.1`", ",", "0", ",", "0", ",", "0", ",", "0", ",", "0", 
     ",", "0", ",", "0", ",", "0", ",", "0", ",", "0", ",", "0", ",", "0", 
     ",", "0", ",", "0", ",", "0", ",", "0", ",", "0", ",", "0", ",", "0", 
     ",", "0", ",", "0", ",", "0", ",", "0", ",", "0", ",", "0", ",", "0", 
     ",", "0", ",", "0", ",", "0", ",", "0", ",", "0"}], "}"}], ",", 
   RowBox[{"{", 
    RowBox[{
    "0", ",", "0", ",", "0", ",", "0", ",", "0", ",", "0", ",", "0", ",", "0",
      ",", "0", ",", "0", ",", "0", ",", "0", ",", "0", ",", "0", ",", "0.1`",
      ",", "0", ",", "0", ",", "0", ",", "0", ",", "0", ",", "0", ",", "0", 
     ",", "0", ",", "0", ",", "0", ",", "0", ",", "0", ",", "0", ",", "0.1`", 
     ",", "0.7`", ",", "0", ",", "0", ",", "0", ",", "0", ",", "0", ",", "0", 
     ",", "0", ",", "0", ",", "0", ",", "0", ",", "0", ",", "0", ",", "0", 
     ",", "0", ",", "0.1`", ",", "0", ",", "0", ",", "0", ",", "0", ",", "0", 
     ",", "0", ",", "0", ",", "0", ",", "0", ",", "0", ",", "0", ",", "0", 
     ",", "0", ",", "0", ",", "0", ",", "0", ",", "0", ",", "0", ",", "0", 
     ",", "0", ",", "0", ",", "0", ",", "0", ",", "0", ",", "0", ",", "0", 
     ",", "0", ",", "0", ",", "0", ",", "0"}], "}"}], ",", 
   RowBox[{"{", 
    RowBox[{
    "0", ",", "0", ",", "0", ",", "0", ",", "0", ",", "0", ",", "0", ",", "0",
      ",", "0", ",", "0", ",", "0", ",", "0", ",", "0", ",", "0", ",", "0", 
     ",", "0.1`", ",", "0", ",", "0", ",", "0", ",", "0", ",", "0", ",", "0", 
     ",", "0", ",", "0", ",", "0", ",", "0", ",", "0", ",", "0", ",", "0", 
     ",", "0", ",", "0.7`", ",", "0.1`", ",", "0", ",", "0", ",", "0", ",", 
     "0", ",", "0", ",", "0", ",", "0", ",", "0", ",", "0", ",", "0", ",", 
     "0", ",", "0", ",", "0", ",", "0.1`", ",", "0", ",", "0", ",", "0", ",", 
     "0", ",", "0", ",", "0", ",", "0", ",", "0", ",", "0", ",", "0", ",", 
     "0", ",", "0", ",", "0", ",", "0", ",", "0", ",", "0", ",", "0", ",", 
     "0", ",", "0", ",", "0", ",", "0", ",", "0", ",", "0", ",", "0", ",", 
     "0", ",", "0", ",", "0", ",", "0", ",", "0"}], "}"}], ",", 
   RowBox[{"{", 
    RowBox[{
    "0", ",", "0", ",", "0", ",", "0", ",", "0", ",", "0", ",", "0", ",", "0",
      ",", "0", ",", "0", ",", "0", ",", "0", ",", "0", ",", "0", ",", "0", 
     ",", "0", ",", "0.1`", ",", "0", ",", "0", ",", "0", ",", "0", ",", "0", 
     ",", "0", ",", "0", ",", "0", ",", "0", ",", "0", ",", "0", ",", "0", 
     ",", "0", ",", "0.1`", ",", "0.6`", ",", "0.1`", ",", "0", ",", "0", ",",
      "0", ",", "0", ",", "0", ",", "0", ",", "0", ",", "0", ",", "0", ",", 
     "0", ",", "0", ",", "0", ",", "0", ",", "0.1`", ",", "0", ",", "0", ",", 
     "0", ",", "0", ",", "0", ",", "0", ",", "0", ",", "0", ",", "0", ",", 
     "0", ",", "0", ",", "0", ",", "0", ",", "0", ",", "0", ",", "0", ",", 
     "0", ",", "0", ",", "0", ",", "0", ",", "0", ",", "0", ",", "0", ",", 
     "0", ",", "0", ",", "0", ",", "0", ",", "0"}], "}"}], ",", 
   RowBox[{"{", 
    RowBox[{
    "0", ",", "0", ",", "0", ",", "0", ",", "0", ",", "0", ",", "0", ",", "0",
      ",", "0", ",", "0", ",", "0", ",", "0", ",", "0", ",", "0", ",", "0", 
     ",", "0", ",", "0", ",", "0.1`", ",", "0", ",", "0", ",", "0", ",", "0", 
     ",", "0", ",", "0", ",", "0", ",", "0", ",", "0", ",", "0", ",", "0", 
     ",", "0", ",", "0", ",", "0.1`", ",", "0.6`", ",", "0.1`", ",", "0", ",",
      "0", ",", "0", ",", "0", ",", "0", ",", "0", ",", "0", ",", "0", ",", 
     "0", ",", "0", ",", "0", ",", "0", ",", "0", ",", "0.1`", ",", "0", ",", 
     "0", ",", "0", ",", "0", ",", "0", ",", "0", ",", "0", ",", "0", ",", 
     "0", ",", "0", ",", "0", ",", "0", ",", "0", ",", "0", ",", "0", ",", 
     "0", ",", "0", ",", "0", ",", "0", ",", "0", ",", "0", ",", "0", ",", 
     "0", ",", "0", ",", "0", ",", "0", ",", "0"}], "}"}], ",", 
   RowBox[{"{", 
    RowBox[{
    "0", ",", "0", ",", "0", ",", "0", ",", "0", ",", "0", ",", "0", ",", "0",
      ",", "0", ",", "0", ",", "0", ",", "0", ",", "0", ",", "0", ",", "0", 
     ",", "0", ",", "0", ",", "0", ",", "0.1`", ",", "0", ",", "0", ",", "0", 
     ",", "0", ",", "0", ",", "0", ",", "0", ",", "0", ",", "0", ",", "0", 
     ",", "0", ",", "0", ",", "0", ",", "0.1`", ",", "0.6`", ",", "0.1`", ",",
      "0", ",", "0", ",", "0", ",", "0", ",", "0", ",", "0", ",", "0", ",", 
     "0", ",", "0", ",", "0", ",", "0", ",", "0", ",", "0", ",", "0.1`", ",", 
     "0", ",", "0", ",", "0", ",", "0", ",", "0", ",", "0", ",", "0", ",", 
     "0", ",", "0", ",", "0", ",", "0", ",", "0", ",", "0", ",", "0", ",", 
     "0", ",", "0", ",", "0", ",", "0", ",", "0", ",", "0", ",", "0", ",", 
     "0", ",", "0", ",", "0", ",", "0", ",", "0"}], "}"}], ",", 
   RowBox[{"{", 
    RowBox[{
    "0", ",", "0", ",", "0", ",", "0", ",", "0", ",", "0", ",", "0", ",", "0",
      ",", "0", ",", "0", ",", "0", ",", "0", ",", "0", ",", "0", ",", "0", 
     ",", "0", ",", "0", ",", "0", ",", "0", ",", "0.1`", ",", "0", ",", "0", 
     ",", "0", ",", "0", ",", "0", ",", "0", ",", "0", ",", "0", ",", "0", 
     ",", "0", ",", "0", ",", "0", ",", "0", ",", "0.1`", ",", "0.6`", ",", 
     "0.1`", ",", "0", ",", "0", ",", "0", ",", "0", ",", "0", ",", "0", ",", 
     "0", ",", "0", ",", "0", ",", "0", ",", "0", ",", "0", ",", "0", ",", 
     "0.1`", ",", "0", ",", "0", ",", "0", ",", "0", ",", "0", ",", "0", ",", 
     "0", ",", "0", ",", "0", ",", "0", ",", "0", ",", "0", ",", "0", ",", 
     "0", ",", "0", ",", "0", ",", "0", ",", "0", ",", "0", ",", "0", ",", 
     "0", ",", "0", ",", "0", ",", "0", ",", "0"}], "}"}], ",", 
   RowBox[{"{", 
    RowBox[{
    "0", ",", "0", ",", "0", ",", "0", ",", "0", ",", "0", ",", "0", ",", "0",
      ",", "0", ",", "0", ",", "0", ",", "0", ",", "0", ",", "0", ",", "0", 
     ",", "0", ",", "0", ",", "0", ",", "0", ",", "0", ",", "0.1`", ",", "0", 
     ",", "0", ",", "0", ",", "0", ",", "0", ",", "0", ",", "0", ",", "0", 
     ",", "0", ",", "0", ",", "0", ",", "0", ",", "0", ",", "0.1`", ",", 
     "0.6`", ",", "0.1`", ",", "0", ",", "0", ",", "0", ",", "0", ",", "0", 
     ",", "0", ",", "0", ",", "0", ",", "0", ",", "0", ",", "0", ",", "0", 
     ",", "0", ",", "0.1`", ",", "0", ",", "0", ",", "0", ",", "0", ",", "0", 
     ",", "0", ",", "0", ",", "0", ",", "0", ",", "0", ",", "0", ",", "0", 
     ",", "0", ",", "0", ",", "0", ",", "0", ",", "0", ",", "0", ",", "0", 
     ",", "0", ",", "0", ",", "0", ",", "0", ",", "0"}], "}"}], ",", 
   RowBox[{"{", 
    RowBox[{
    "0", ",", "0", ",", "0", ",", "0", ",", "0", ",", "0", ",", "0", ",", "0",
      ",", "0", ",", "0", ",", "0", ",", "0", ",", "0", ",", "0", ",", "0", 
     ",", "0", ",", "0", ",", "0", ",", "0", ",", "0", ",", "0", ",", "0.1`", 
     ",", "0", ",", "0", ",", "0", ",", "0", ",", "0", ",", "0", ",", "0", 
     ",", "0", ",", "0", ",", "0", ",", "0", ",", "0", ",", "0", ",", "0.1`", 
     ",", "0.6`", ",", "0.1`", ",", "0", ",", "0", ",", "0", ",", "0", ",", 
     "0", ",", "0", ",", "0", ",", "0", ",", "0", ",", "0", ",", "0", ",", 
     "0", ",", "0", ",", "0.1`", ",", "0", ",", "0", ",", "0", ",", "0", ",", 
     "0", ",", "0", ",", "0", ",", "0", ",", "0", ",", "0", ",", "0", ",", 
     "0", ",", "0", ",", "0", ",", "0", ",", "0", ",", "0", ",", "0", ",", 
     "0", ",", "0", ",", "0", ",", "0", ",", "0"}], "}"}], ",", 
   RowBox[{"{", 
    RowBox[{
    "0", ",", "0", ",", "0", ",", "0", ",", "0", ",", "0", ",", "0", ",", "0",
      ",", "0", ",", "0", ",", "0", ",", "0", ",", "0", ",", "0", ",", "0", 
     ",", "0", ",", "0", ",", "0", ",", "0", ",", "0", ",", "0", ",", "0", 
     ",", "0.1`", ",", "0", ",", "0", ",", "0", ",", "0", ",", "0", ",", "0", 
     ",", "0", ",", "0", ",", "0", ",", "0", ",", "0", ",", "0", ",", "0", 
     ",", "0.1`", ",", "0.6`", ",", "0.1`", ",", "0", ",", "0", ",", "0", ",",
      "0", ",", "0", ",", "0", ",", "0", ",", "0", ",", "0", ",", "0", ",", 
     "0", ",", "0", ",", "0", ",", "0.1`", ",", "0", ",", "0", ",", "0", ",", 
     "0", ",", "0", ",", "0", ",", "0", ",", "0", ",", "0", ",", "0", ",", 
     "0", ",", "0", ",", "0", ",", "0", ",", "0", ",", "0", ",", "0", ",", 
     "0", ",", "0", ",", "0", ",", "0", ",", "0"}], "}"}], ",", 
   RowBox[{"{", 
    RowBox[{
    "0", ",", "0", ",", "0", ",", "0", ",", "0", ",", "0", ",", "0", ",", "0",
      ",", "0", ",", "0", ",", "0", ",", "0", ",", "0", ",", "0", ",", "0", 
     ",", "0", ",", "0", ",", "0", ",", "0", ",", "0", ",", "0", ",", "0", 
     ",", "0", ",", "0.1`", ",", "0", ",", "0", ",", "0", ",", "0", ",", "0", 
     ",", "0", ",", "0", ",", "0", ",", "0", ",", "0", ",", "0", ",", "0", 
     ",", "0", ",", "0.1`", ",", "0.6`", ",", "0.1`", ",", "0", ",", "0", ",",
      "0", ",", "0", ",", "0", ",", "0", ",", "0", ",", "0", ",", "0", ",", 
     "0", ",", "0", ",", "0", ",", "0", ",", "0.1`", ",", "0", ",", "0", ",", 
     "0", ",", "0", ",", "0", ",", "0", ",", "0", ",", "0", ",", "0", ",", 
     "0", ",", "0", ",", "0", ",", "0", ",", "0", ",", "0", ",", "0", ",", 
     "0", ",", "0", ",", "0", ",", "0", ",", "0"}], "}"}], ",", 
   RowBox[{"{", 
    RowBox[{
    "0", ",", "0", ",", "0", ",", "0", ",", "0", ",", "0", ",", "0", ",", "0",
      ",", "0", ",", "0", ",", "0", ",", "0", ",", "0", ",", "0", ",", "0", 
     ",", "0", ",", "0", ",", "0", ",", "0", ",", "0", ",", "0", ",", "0", 
     ",", "0", ",", "0", ",", "0.1`", ",", "0", ",", "0", ",", "0", ",", "0", 
     ",", "0", ",", "0", ",", "0", ",", "0", ",", "0", ",", "0", ",", "0", 
     ",", "0", ",", "0", ",", "0.1`", ",", "0.6`", ",", "0.1`", ",", "0", ",",
      "0", ",", "0", ",", "0", ",", "0", ",", "0", ",", "0", ",", "0", ",", 
     "0", ",", "0", ",", "0", ",", "0", ",", "0", ",", "0.1`", ",", "0", ",", 
     "0", ",", "0", ",", "0", ",", "0", ",", "0", ",", "0", ",", "0", ",", 
     "0", ",", "0", ",", "0", ",", "0", ",", "0", ",", "0", ",", "0", ",", 
     "0", ",", "0", ",", "0", ",", "0", ",", "0"}], "}"}], ",", 
   RowBox[{"{", 
    RowBox[{
    "0", ",", "0", ",", "0", ",", "0", ",", "0", ",", "0", ",", "0", ",", "0",
      ",", "0", ",", "0", ",", "0", ",", "0", ",", "0", ",", "0", ",", "0", 
     ",", "0", ",", "0", ",", "0", ",", "0", ",", "0", ",", "0", ",", "0", 
     ",", "0", ",", "0", ",", "0", ",", "0.1`", ",", "0", ",", "0", ",", "0", 
     ",", "0", ",", "0", ",", "0", ",", "0", ",", "0", ",", "0", ",", "0", 
     ",", "0", ",", "0", ",", "0", ",", "0.1`", ",", "0.6`", ",", "0.1`", ",",
      "0", ",", "0", ",", "0", ",", "0", ",", "0", ",", "0", ",", "0", ",", 
     "0", ",", "0", ",", "0", ",", "0", ",", "0", ",", "0", ",", "0.1`", ",", 
     "0", ",", "0", ",", "0", ",", "0", ",", "0", ",", "0", ",", "0", ",", 
     "0", ",", "0", ",", "0", ",", "0", ",", "0", ",", "0", ",", "0", ",", 
     "0", ",", "0", ",", "0", ",", "0", ",", "0"}], "}"}], ",", 
   RowBox[{"{", 
    RowBox[{
    "0", ",", "0", ",", "0", ",", "0", ",", "0", ",", "0", ",", "0", ",", "0",
      ",", "0", ",", "0", ",", "0", ",", "0", ",", "0", ",", "0", ",", "0", 
     ",", "0", ",", "0", ",", "0", ",", "0", ",", "0", ",", "0", ",", "0", 
     ",", "0", ",", "0", ",", "0", ",", "0", ",", "0.1`", ",", "0", ",", "0", 
     ",", "0", ",", "0", ",", "0", ",", "0", ",", "0", ",", "0", ",", "0", 
     ",", "0", ",", "0", ",", "0", ",", "0", ",", "0.1`", ",", "0.6`", ",", 
     "0.1`", ",", "0", ",", "0", ",", "0", ",", "0", ",", "0", ",", "0", ",", 
     "0", ",", "0", ",", "0", ",", "0", ",", "0", ",", "0", ",", "0", ",", 
     "0.1`", ",", "0", ",", "0", ",", "0", ",", "0", ",", "0", ",", "0", ",", 
     "0", ",", "0", ",", "0", ",", "0", ",", "0", ",", "0", ",", "0", ",", 
     "0", ",", "0", ",", "0", ",", "0", ",", "0"}], "}"}], ",", 
   RowBox[{"{", 
    RowBox[{
    "0", ",", "0", ",", "0", ",", "0", ",", "0", ",", "0", ",", "0", ",", "0",
      ",", "0", ",", "0", ",", "0", ",", "0", ",", "0", ",", "0", ",", "0", 
     ",", "0", ",", "0", ",", "0", ",", "0", ",", "0", ",", "0", ",", "0", 
     ",", "0", ",", "0", ",", "0", ",", "0", ",", "0", ",", "0.1`", ",", "0", 
     ",", "0", ",", "0", ",", "0", ",", "0", ",", "0", ",", "0", ",", "0", 
     ",", "0", ",", "0", ",", "0", ",", "0", ",", "0", ",", "0.1`", ",", 
     "0.6`", ",", "0.1`", ",", "0", ",", "0", ",", "0", ",", "0", ",", "0", 
     ",", "0", ",", "0", ",", "0", ",", "0", ",", "0", ",", "0", ",", "0", 
     ",", "0", ",", "0.1`", ",", "0", ",", "0", ",", "0", ",", "0", ",", "0", 
     ",", "0", ",", "0", ",", "0", ",", "0", ",", "0", ",", "0", ",", "0", 
     ",", "0", ",", "0", ",", "0", ",", "0", ",", "0"}], "}"}], ",", 
   RowBox[{"{", 
    RowBox[{
    "0", ",", "0", ",", "0", ",", "0", ",", "0", ",", "0", ",", "0", ",", "0",
      ",", "0", ",", "0", ",", "0", ",", "0", ",", "0", ",", "0", ",", "0", 
     ",", "0", ",", "0", ",", "0", ",", "0", ",", "0", ",", "0", ",", "0", 
     ",", "0", ",", "0", ",", "0", ",", "0", ",", "0", ",", "0", ",", "0.1`", 
     ",", "0", ",", "0", ",", "0", ",", "0", ",", "0", ",", "0", ",", "0", 
     ",", "0", ",", "0", ",", "0", ",", "0", ",", "0", ",", "0", ",", "0.1`", 
     ",", "0.6`", ",", "0.1`", ",", "0", ",", "0", ",", "0", ",", "0", ",", 
     "0", ",", "0", ",", "0", ",", "0", ",", "0", ",", "0", ",", "0", ",", 
     "0", ",", "0", ",", "0.1`", ",", "0", ",", "0", ",", "0", ",", "0", ",", 
     "0", ",", "0", ",", "0", ",", "0", ",", "0", ",", "0", ",", "0", ",", 
     "0", ",", "0", ",", "0", ",", "0", ",", "0"}], "}"}], ",", 
   RowBox[{"{", 
    RowBox[{
    "0", ",", "0", ",", "0", ",", "0", ",", "0", ",", "0", ",", "0", ",", "0",
      ",", "0", ",", "0", ",", "0", ",", "0", ",", "0", ",", "0", ",", "0", 
     ",", "0", ",", "0", ",", "0", ",", "0", ",", "0", ",", "0", ",", "0", 
     ",", "0", ",", "0", ",", "0", ",", "0", ",", "0", ",", "0", ",", "0", 
     ",", "0.1`", ",", "0", ",", "0", ",", "0", ",", "0", ",", "0", ",", "0", 
     ",", "0", ",", "0", ",", "0", ",", "0", ",", "0", ",", "0", ",", "0", 
     ",", "0.1`", ",", "0.7`", ",", "0", ",", "0", ",", "0", ",", "0", ",", 
     "0", ",", "0", ",", "0", ",", "0", ",", "0", ",", "0", ",", "0", ",", 
     "0", ",", "0", ",", "0", ",", "0.1`", ",", "0", ",", "0", ",", "0", ",", 
     "0", ",", "0", ",", "0", ",", "0", ",", "0", ",", "0", ",", "0", ",", 
     "0", ",", "0", ",", "0", ",", "0", ",", "0"}], "}"}], ",", 
   RowBox[{"{", 
    RowBox[{
    "0", ",", "0", ",", "0", ",", "0", ",", "0", ",", "0", ",", "0", ",", "0",
      ",", "0", ",", "0", ",", "0", ",", "0", ",", "0", ",", "0", ",", "0", 
     ",", "0", ",", "0", ",", "0", ",", "0", ",", "0", ",", "0", ",", "0", 
     ",", "0", ",", "0", ",", "0", ",", "0", ",", "0", ",", "0", ",", "0", 
     ",", "0", ",", "0.1`", ",", "0", ",", "0", ",", "0", ",", "0", ",", "0", 
     ",", "0", ",", "0", ",", "0", ",", "0", ",", "0", ",", "0", ",", "0", 
     ",", "0", ",", "0", ",", "0.7`", ",", "0.1`", ",", "0", ",", "0", ",", 
     "0", ",", "0", ",", "0", ",", "0", ",", "0", ",", "0", ",", "0", ",", 
     "0", ",", "0", ",", "0", ",", "0", ",", "0.1`", ",", "0", ",", "0", ",", 
     "0", ",", "0", ",", "0", ",", "0", ",", "0", ",", "0", ",", "0", ",", 
     "0", ",", "0", ",", "0", ",", "0", ",", "0"}], "}"}], ",", 
   RowBox[{"{", 
    RowBox[{
    "0", ",", "0", ",", "0", ",", "0", ",", "0", ",", "0", ",", "0", ",", "0",
      ",", "0", ",", "0", ",", "0", ",", "0", ",", "0", ",", "0", ",", "0", 
     ",", "0", ",", "0", ",", "0", ",", "0", ",", "0", ",", "0", ",", "0", 
     ",", "0", ",", "0", ",", "0", ",", "0", ",", "0", ",", "0", ",", "0", 
     ",", "0", ",", "0", ",", "0.1`", ",", "0", ",", "0", ",", "0", ",", "0", 
     ",", "0", ",", "0", ",", "0", ",", "0", ",", "0", ",", "0", ",", "0", 
     ",", "0", ",", "0", ",", "0.1`", ",", "0.6`", ",", "0.1`", ",", "0", ",",
      "0", ",", "0", ",", "0", ",", "0", ",", "0", ",", "0", ",", "0", ",", 
     "0", ",", "0", ",", "0", ",", "0", ",", "0", ",", "0.1`", ",", "0", ",", 
     "0", ",", "0", ",", "0", ",", "0", ",", "0", ",", "0", ",", "0", ",", 
     "0", ",", "0", ",", "0", ",", "0", ",", "0"}], "}"}], ",", 
   RowBox[{"{", 
    RowBox[{
    "0", ",", "0", ",", "0", ",", "0", ",", "0", ",", "0", ",", "0", ",", "0",
      ",", "0", ",", "0", ",", "0", ",", "0", ",", "0", ",", "0", ",", "0", 
     ",", "0", ",", "0", ",", "0", ",", "0", ",", "0", ",", "0", ",", "0", 
     ",", "0", ",", "0", ",", "0", ",", "0", ",", "0", ",", "0", ",", "0", 
     ",", "0", ",", "0", ",", "0", ",", "0.1`", ",", "0", ",", "0", ",", "0", 
     ",", "0", ",", "0", ",", "0", ",", "0", ",", "0", ",", "0", ",", "0", 
     ",", "0", ",", "0", ",", "0", ",", "0.1`", ",", "0.6`", ",", "0.1`", ",",
      "0", ",", "0", ",", "0", ",", "0", ",", "0", ",", "0", ",", "0", ",", 
     "0", ",", "0", ",", "0", ",", "0", ",", "0", ",", "0", ",", "0.1`", ",", 
     "0", ",", "0", ",", "0", ",", "0", ",", "0", ",", "0", ",", "0", ",", 
     "0", ",", "0", ",", "0", ",", "0", ",", "0"}], "}"}], ",", 
   RowBox[{"{", 
    RowBox[{
    "0", ",", "0", ",", "0", ",", "0", ",", "0", ",", "0", ",", "0", ",", "0",
      ",", "0", ",", "0", ",", "0", ",", "0", ",", "0", ",", "0", ",", "0", 
     ",", "0", ",", "0", ",", "0", ",", "0", ",", "0", ",", "0", ",", "0", 
     ",", "0", ",", "0", ",", "0", ",", "0", ",", "0", ",", "0", ",", "0", 
     ",", "0", ",", "0", ",", "0", ",", "0", ",", "0.1`", ",", "0", ",", "0", 
     ",", "0", ",", "0", ",", "0", ",", "0", ",", "0", ",", "0", ",", "0", 
     ",", "0", ",", "0", ",", "0", ",", "0", ",", "0.1`", ",", "0.6`", ",", 
     "0.1`", ",", "0", ",", "0", ",", "0", ",", "0", ",", "0", ",", "0", ",", 
     "0", ",", "0", ",", "0", ",", "0", ",", "0", ",", "0", ",", "0", ",", 
     "0.1`", ",", "0", ",", "0", ",", "0", ",", "0", ",", "0", ",", "0", ",", 
     "0", ",", "0", ",", "0", ",", "0", ",", "0"}], "}"}], ",", 
   RowBox[{"{", 
    RowBox[{
    "0", ",", "0", ",", "0", ",", "0", ",", "0", ",", "0", ",", "0", ",", "0",
      ",", "0", ",", "0", ",", "0", ",", "0", ",", "0", ",", "0", ",", "0", 
     ",", "0", ",", "0", ",", "0", ",", "0", ",", "0", ",", "0", ",", "0", 
     ",", "0", ",", "0", ",", "0", ",", "0", ",", "0", ",", "0", ",", "0", 
     ",", "0", ",", "0", ",", "0", ",", "0", ",", "0", ",", "0.1`", ",", "0", 
     ",", "0", ",", "0", ",", "0", ",", "0", ",", "0", ",", "0", ",", "0", 
     ",", "0", ",", "0", ",", "0", ",", "0", ",", "0", ",", "0.1`", ",", 
     "0.6`", ",", "0.1`", ",", "0", ",", "0", ",", "0", ",", "0", ",", "0", 
     ",", "0", ",", "0", ",", "0", ",", "0", ",", "0", ",", "0", ",", "0", 
     ",", "0", ",", "0.1`", ",", "0", ",", "0", ",", "0", ",", "0", ",", "0", 
     ",", "0", ",", "0", ",", "0", ",", "0", ",", "0"}], "}"}], ",", 
   RowBox[{"{", 
    RowBox[{
    "0", ",", "0", ",", "0", ",", "0", ",", "0", ",", "0", ",", "0", ",", "0",
      ",", "0", ",", "0", ",", "0", ",", "0", ",", "0", ",", "0", ",", "0", 
     ",", "0", ",", "0", ",", "0", ",", "0", ",", "0", ",", "0", ",", "0", 
     ",", "0", ",", "0", ",", "0", ",", "0", ",", "0", ",", "0", ",", "0", 
     ",", "0", ",", "0", ",", "0", ",", "0", ",", "0", ",", "0", ",", "0.1`", 
     ",", "0", ",", "0", ",", "0", ",", "0", ",", "0", ",", "0", ",", "0", 
     ",", "0", ",", "0", ",", "0", ",", "0", ",", "0", ",", "0", ",", "0.1`", 
     ",", "0.6`", ",", "0.1`", ",", "0", ",", "0", ",", "0", ",", "0", ",", 
     "0", ",", "0", ",", "0", ",", "0", ",", "0", ",", "0", ",", "0", ",", 
     "0", ",", "0", ",", "0.1`", ",", "0", ",", "0", ",", "0", ",", "0", ",", 
     "0", ",", "0", ",", "0", ",", "0", ",", "0"}], "}"}], ",", 
   RowBox[{"{", 
    RowBox[{
    "0", ",", "0", ",", "0", ",", "0", ",", "0", ",", "0", ",", "0", ",", "0",
      ",", "0", ",", "0", ",", "0", ",", "0", ",", "0", ",", "0", ",", "0", 
     ",", "0", ",", "0", ",", "0", ",", "0", ",", "0", ",", "0", ",", "0", 
     ",", "0", ",", "0", ",", "0", ",", "0", ",", "0", ",", "0", ",", "0", 
     ",", "0", ",", "0", ",", "0", ",", "0", ",", "0", ",", "0", ",", "0", 
     ",", "0.1`", ",", "0", ",", "0", ",", "0", ",", "0", ",", "0", ",", "0", 
     ",", "0", ",", "0", ",", "0", ",", "0", ",", "0", ",", "0", ",", "0", 
     ",", "0.1`", ",", "0.6`", ",", "0.1`", ",", "0", ",", "0", ",", "0", ",",
      "0", ",", "0", ",", "0", ",", "0", ",", "0", ",", "0", ",", "0", ",", 
     "0", ",", "0", ",", "0", ",", "0.1`", ",", "0", ",", "0", ",", "0", ",", 
     "0", ",", "0", ",", "0", ",", "0", ",", "0"}], "}"}], ",", 
   RowBox[{"{", 
    RowBox[{
    "0", ",", "0", ",", "0", ",", "0", ",", "0", ",", "0", ",", "0", ",", "0",
      ",", "0", ",", "0", ",", "0", ",", "0", ",", "0", ",", "0", ",", "0", 
     ",", "0", ",", "0", ",", "0", ",", "0", ",", "0", ",", "0", ",", "0", 
     ",", "0", ",", "0", ",", "0", ",", "0", ",", "0", ",", "0", ",", "0", 
     ",", "0", ",", "0", ",", "0", ",", "0", ",", "0", ",", "0", ",", "0", 
     ",", "0", ",", "0.1`", ",", "0", ",", "0", ",", "0", ",", "0", ",", "0", 
     ",", "0", ",", "0", ",", "0", ",", "0", ",", "0", ",", "0", ",", "0", 
     ",", "0", ",", "0.1`", ",", "0.6`", ",", "0.1`", ",", "0", ",", "0", ",",
      "0", ",", "0", ",", "0", ",", "0", ",", "0", ",", "0", ",", "0", ",", 
     "0", ",", "0", ",", "0", ",", "0", ",", "0.1`", ",", "0", ",", "0", ",", 
     "0", ",", "0", ",", "0", ",", "0", ",", "0"}], "}"}], ",", 
   RowBox[{"{", 
    RowBox[{
    "0", ",", "0", ",", "0", ",", "0", ",", "0", ",", "0", ",", "0", ",", "0",
      ",", "0", ",", "0", ",", "0", ",", "0", ",", "0", ",", "0", ",", "0", 
     ",", "0", ",", "0", ",", "0", ",", "0", ",", "0", ",", "0", ",", "0", 
     ",", "0", ",", "0", ",", "0", ",", "0", ",", "0", ",", "0", ",", "0", 
     ",", "0", ",", "0", ",", "0", ",", "0", ",", "0", ",", "0", ",", "0", 
     ",", "0", ",", "0", ",", "0.1`", ",", "0", ",", "0", ",", "0", ",", "0", 
     ",", "0", ",", "0", ",", "0", ",", "0", ",", "0", ",", "0", ",", "0", 
     ",", "0", ",", "0", ",", "0.1`", ",", "0.6`", ",", "0.1`", ",", "0", ",",
      "0", ",", "0", ",", "0", ",", "0", ",", "0", ",", "0", ",", "0", ",", 
     "0", ",", "0", ",", "0", ",", "0", ",", "0", ",", "0.1`", ",", "0", ",", 
     "0", ",", "0", ",", "0", ",", "0", ",", "0"}], "}"}], ",", 
   RowBox[{"{", 
    RowBox[{
    "0", ",", "0", ",", "0", ",", "0", ",", "0", ",", "0", ",", "0", ",", "0",
      ",", "0", ",", "0", ",", "0", ",", "0", ",", "0", ",", "0", ",", "0", 
     ",", "0", ",", "0", ",", "0", ",", "0", ",", "0", ",", "0", ",", "0", 
     ",", "0", ",", "0", ",", "0", ",", "0", ",", "0", ",", "0", ",", "0", 
     ",", "0", ",", "0", ",", "0", ",", "0", ",", "0", ",", "0", ",", "0", 
     ",", "0", ",", "0", ",", "0", ",", "0.1`", ",", "0", ",", "0", ",", "0", 
     ",", "0", ",", "0", ",", "0", ",", "0", ",", "0", ",", "0", ",", "0", 
     ",", "0", ",", "0", ",", "0", ",", "0.1`", ",", "0.6`", ",", "0.1`", ",",
      "0", ",", "0", ",", "0", ",", "0", ",", "0", ",", "0", ",", "0", ",", 
     "0", ",", "0", ",", "0", ",", "0", ",", "0", ",", "0", ",", "0.1`", ",", 
     "0", ",", "0", ",", "0", ",", "0", ",", "0"}], "}"}], ",", 
   RowBox[{"{", 
    RowBox[{
    "0", ",", "0", ",", "0", ",", "0", ",", "0", ",", "0", ",", "0", ",", "0",
      ",", "0", ",", "0", ",", "0", ",", "0", ",", "0", ",", "0", ",", "0", 
     ",", "0", ",", "0", ",", "0", ",", "0", ",", "0", ",", "0", ",", "0", 
     ",", "0", ",", "0", ",", "0", ",", "0", ",", "0", ",", "0", ",", "0", 
     ",", "0", ",", "0", ",", "0", ",", "0", ",", "0", ",", "0", ",", "0", 
     ",", "0", ",", "0", ",", "0", ",", "0", ",", "0.1`", ",", "0", ",", "0", 
     ",", "0", ",", "0", ",", "0", ",", "0", ",", "0", ",", "0", ",", "0", 
     ",", "0", ",", "0", ",", "0", ",", "0", ",", "0.1`", ",", "0.6`", ",", 
     "0.1`", ",", "0", ",", "0", ",", "0", ",", "0", ",", "0", ",", "0", ",", 
     "0", ",", "0", ",", "0", ",", "0", ",", "0", ",", "0", ",", "0", ",", 
     "0.1`", ",", "0", ",", "0", ",", "0", ",", "0"}], "}"}], ",", 
   RowBox[{"{", 
    RowBox[{
    "0", ",", "0", ",", "0", ",", "0", ",", "0", ",", "0", ",", "0", ",", "0",
      ",", "0", ",", "0", ",", "0", ",", "0", ",", "0", ",", "0", ",", "0", 
     ",", "0", ",", "0", ",", "0", ",", "0", ",", "0", ",", "0", ",", "0", 
     ",", "0", ",", "0", ",", "0", ",", "0", ",", "0", ",", "0", ",", "0", 
     ",", "0", ",", "0", ",", "0", ",", "0", ",", "0", ",", "0", ",", "0", 
     ",", "0", ",", "0", ",", "0", ",", "0", ",", "0", ",", "0.1`", ",", "0", 
     ",", "0", ",", "0", ",", "0", ",", "0", ",", "0", ",", "0", ",", "0", 
     ",", "0", ",", "0", ",", "0", ",", "0", ",", "0", ",", "0.1`", ",", 
     "0.6`", ",", "0.1`", ",", "0", ",", "0", ",", "0", ",", "0", ",", "0", 
     ",", "0", ",", "0", ",", "0", ",", "0", ",", "0", ",", "0", ",", "0", 
     ",", "0", ",", "0.1`", ",", "0", ",", "0", ",", "0"}], "}"}], ",", 
   RowBox[{"{", 
    RowBox[{
    "0", ",", "0", ",", "0", ",", "0", ",", "0", ",", "0", ",", "0", ",", "0",
      ",", "0", ",", "0", ",", "0", ",", "0", ",", "0", ",", "0", ",", "0", 
     ",", "0", ",", "0", ",", "0", ",", "0", ",", "0", ",", "0", ",", "0", 
     ",", "0", ",", "0", ",", "0", ",", "0", ",", "0", ",", "0", ",", "0", 
     ",", "0", ",", "0", ",", "0", ",", "0", ",", "0", ",", "0", ",", "0", 
     ",", "0", ",", "0", ",", "0", ",", "0", ",", "0", ",", "0", ",", "0.1`", 
     ",", "0", ",", "0", ",", "0", ",", "0", ",", "0", ",", "0", ",", "0", 
     ",", "0", ",", "0", ",", "0", ",", "0", ",", "0", ",", "0", ",", "0.1`", 
     ",", "0.6`", ",", "0.1`", ",", "0", ",", "0", ",", "0", ",", "0", ",", 
     "0", ",", "0", ",", "0", ",", "0", ",", "0", ",", "0", ",", "0", ",", 
     "0", ",", "0", ",", "0.1`", ",", "0", ",", "0"}], "}"}], ",", 
   RowBox[{"{", 
    RowBox[{
    "0", ",", "0", ",", "0", ",", "0", ",", "0", ",", "0", ",", "0", ",", "0",
      ",", "0", ",", "0", ",", "0", ",", "0", ",", "0", ",", "0", ",", "0", 
     ",", "0", ",", "0", ",", "0", ",", "0", ",", "0", ",", "0", ",", "0", 
     ",", "0", ",", "0", ",", "0", ",", "0", ",", "0", ",", "0", ",", "0", 
     ",", "0", ",", "0", ",", "0", ",", "0", ",", "0", ",", "0", ",", "0", 
     ",", "0", ",", "0", ",", "0", ",", "0", ",", "0", ",", "0", ",", "0", 
     ",", "0.1`", ",", "0", ",", "0", ",", "0", ",", "0", ",", "0", ",", "0", 
     ",", "0", ",", "0", ",", "0", ",", "0", ",", "0", ",", "0", ",", "0", 
     ",", "0.1`", ",", "0.6`", ",", "0.1`", ",", "0", ",", "0", ",", "0", ",",
      "0", ",", "0", ",", "0", ",", "0", ",", "0", ",", "0", ",", "0", ",", 
     "0", ",", "0", ",", "0", ",", "0.1`", ",", "0"}], "}"}], ",", 
   RowBox[{"{", 
    RowBox[{
    "0", ",", "0", ",", "0", ",", "0", ",", "0", ",", "0", ",", "0", ",", "0",
      ",", "0", ",", "0", ",", "0", ",", "0", ",", "0", ",", "0", ",", "0", 
     ",", "0", ",", "0", ",", "0", ",", "0", ",", "0", ",", "0", ",", "0", 
     ",", "0", ",", "0", ",", "0", ",", "0", ",", "0", ",", "0", ",", "0", 
     ",", "0", ",", "0", ",", "0", ",", "0", ",", "0", ",", "0", ",", "0", 
     ",", "0", ",", "0", ",", "0", ",", "0", ",", "0", ",", "0", ",", "0", 
     ",", "0", ",", "0.1`", ",", "0", ",", "0", ",", "0", ",", "0", ",", "0", 
     ",", "0", ",", "0", ",", "0", ",", "0", ",", "0", ",", "0", ",", "0", 
     ",", "0", ",", "0.1`", ",", "0.7`", ",", "0", ",", "0", ",", "0", ",", 
     "0", ",", "0", ",", "0", ",", "0", ",", "0", ",", "0", ",", "0", ",", 
     "0", ",", "0", ",", "0", ",", "0", ",", "0.1`"}], "}"}], ",", 
   RowBox[{"{", 
    RowBox[{
    "0", ",", "0", ",", "0", ",", "0", ",", "0", ",", "0", ",", "0", ",", "0",
      ",", "0", ",", "0", ",", "0", ",", "0", ",", "0", ",", "0", ",", "0", 
     ",", "0", ",", "0", ",", "0", ",", "0", ",", "0", ",", "0", ",", "0", 
     ",", "0", ",", "0", ",", "0", ",", "0", ",", "0", ",", "0", ",", "0", 
     ",", "0", ",", "0", ",", "0", ",", "0", ",", "0", ",", "0", ",", "0", 
     ",", "0", ",", "0", ",", "0", ",", "0", ",", "0", ",", "0", ",", "0", 
     ",", "0", ",", "0", ",", "0.1`", ",", "0", ",", "0", ",", "0", ",", "0", 
     ",", "0", ",", "0", ",", "0", ",", "0", ",", "0", ",", "0", ",", "0", 
     ",", "0", ",", "0", ",", "0", ",", "0.8`", ",", "0.1`", ",", "0", ",", 
     "0", ",", "0", ",", "0", ",", "0", ",", "0", ",", "0", ",", "0", ",", 
     "0", ",", "0", ",", "0", ",", "0", ",", "0"}], "}"}], ",", 
   RowBox[{"{", 
    RowBox[{
    "0", ",", "0", ",", "0", ",", "0", ",", "0", ",", "0", ",", "0", ",", "0",
      ",", "0", ",", "0", ",", "0", ",", "0", ",", "0", ",", "0", ",", "0", 
     ",", "0", ",", "0", ",", "0", ",", "0", ",", "0", ",", "0", ",", "0", 
     ",", "0", ",", "0", ",", "0", ",", "0", ",", "0", ",", "0", ",", "0", 
     ",", "0", ",", "0", ",", "0", ",", "0", ",", "0", ",", "0", ",", "0", 
     ",", "0", ",", "0", ",", "0", ",", "0", ",", "0", ",", "0", ",", "0", 
     ",", "0", ",", "0", ",", "0", ",", "0.1`", ",", "0", ",", "0", ",", "0", 
     ",", "0", ",", "0", ",", "0", ",", "0", ",", "0", ",", "0", ",", "0", 
     ",", "0", ",", "0", ",", "0", ",", "0.1`", ",", "0.7`", ",", "0.1`", ",",
      "0", ",", "0", ",", "0", ",", "0", ",", "0", ",", "0", ",", "0", ",", 
     "0", ",", "0", ",", "0", ",", "0", ",", "0"}], "}"}], ",", 
   RowBox[{"{", 
    RowBox[{
    "0", ",", "0", ",", "0", ",", "0", ",", "0", ",", "0", ",", "0", ",", "0",
      ",", "0", ",", "0", ",", "0", ",", "0", ",", "0", ",", "0", ",", "0", 
     ",", "0", ",", "0", ",", "0", ",", "0", ",", "0", ",", "0", ",", "0", 
     ",", "0", ",", "0", ",", "0", ",", "0", ",", "0", ",", "0", ",", "0", 
     ",", "0", ",", "0", ",", "0", ",", "0", ",", "0", ",", "0", ",", "0", 
     ",", "0", ",", "0", ",", "0", ",", "0", ",", "0", ",", "0", ",", "0", 
     ",", "0", ",", "0", ",", "0", ",", "0", ",", "0.1`", ",", "0", ",", "0", 
     ",", "0", ",", "0", ",", "0", ",", "0", ",", "0", ",", "0", ",", "0", 
     ",", "0", ",", "0", ",", "0", ",", "0", ",", "0.1`", ",", "0.7`", ",", 
     "0.1`", ",", "0", ",", "0", ",", "0", ",", "0", ",", "0", ",", "0", ",", 
     "0", ",", "0", ",", "0", ",", "0", ",", "0"}], "}"}], ",", 
   RowBox[{"{", 
    RowBox[{
    "0", ",", "0", ",", "0", ",", "0", ",", "0", ",", "0", ",", "0", ",", "0",
      ",", "0", ",", "0", ",", "0", ",", "0", ",", "0", ",", "0", ",", "0", 
     ",", "0", ",", "0", ",", "0", ",", "0", ",", "0", ",", "0", ",", "0", 
     ",", "0", ",", "0", ",", "0", ",", "0", ",", "0", ",", "0", ",", "0", 
     ",", "0", ",", "0", ",", "0", ",", "0", ",", "0", ",", "0", ",", "0", 
     ",", "0", ",", "0", ",", "0", ",", "0", ",", "0", ",", "0", ",", "0", 
     ",", "0", ",", "0", ",", "0", ",", "0", ",", "0", ",", "0.1`", ",", "0", 
     ",", "0", ",", "0", ",", "0", ",", "0", ",", "0", ",", "0", ",", "0", 
     ",", "0", ",", "0", ",", "0", ",", "0", ",", "0", ",", "0.1`", ",", 
     "0.7`", ",", "0.1`", ",", "0", ",", "0", ",", "0", ",", "0", ",", "0", 
     ",", "0", ",", "0", ",", "0", ",", "0", ",", "0"}], "}"}], ",", 
   RowBox[{"{", 
    RowBox[{
    "0", ",", "0", ",", "0", ",", "0", ",", "0", ",", "0", ",", "0", ",", "0",
      ",", "0", ",", "0", ",", "0", ",", "0", ",", "0", ",", "0", ",", "0", 
     ",", "0", ",", "0", ",", "0", ",", "0", ",", "0", ",", "0", ",", "0", 
     ",", "0", ",", "0", ",", "0", ",", "0", ",", "0", ",", "0", ",", "0", 
     ",", "0", ",", "0", ",", "0", ",", "0", ",", "0", ",", "0", ",", "0", 
     ",", "0", ",", "0", ",", "0", ",", "0", ",", "0", ",", "0", ",", "0", 
     ",", "0", ",", "0", ",", "0", ",", "0", ",", "0", ",", "0", ",", "0.1`", 
     ",", "0", ",", "0", ",", "0", ",", "0", ",", "0", ",", "0", ",", "0", 
     ",", "0", ",", "0", ",", "0", ",", "0", ",", "0", ",", "0", ",", "0.1`", 
     ",", "0.7`", ",", "0.1`", ",", "0", ",", "0", ",", "0", ",", "0", ",", 
     "0", ",", "0", ",", "0", ",", "0", ",", "0"}], "}"}], ",", 
   RowBox[{"{", 
    RowBox[{
    "0", ",", "0", ",", "0", ",", "0", ",", "0", ",", "0", ",", "0", ",", "0",
      ",", "0", ",", "0", ",", "0", ",", "0", ",", "0", ",", "0", ",", "0", 
     ",", "0", ",", "0", ",", "0", ",", "0", ",", "0", ",", "0", ",", "0", 
     ",", "0", ",", "0", ",", "0", ",", "0", ",", "0", ",", "0", ",", "0", 
     ",", "0", ",", "0", ",", "0", ",", "0", ",", "0", ",", "0", ",", "0", 
     ",", "0", ",", "0", ",", "0", ",", "0", ",", "0", ",", "0", ",", "0", 
     ",", "0", ",", "0", ",", "0", ",", "0", ",", "0", ",", "0", ",", "0", 
     ",", "0.1`", ",", "0", ",", "0", ",", "0", ",", "0", ",", "0", ",", "0", 
     ",", "0", ",", "0", ",", "0", ",", "0", ",", "0", ",", "0", ",", "0", 
     ",", "0.1`", ",", "0.7`", ",", "0.1`", ",", "0", ",", "0", ",", "0", ",",
      "0", ",", "0", ",", "0", ",", "0", ",", "0"}], "}"}], ",", 
   RowBox[{"{", 
    RowBox[{
    "0", ",", "0", ",", "0", ",", "0", ",", "0", ",", "0", ",", "0", ",", "0",
      ",", "0", ",", "0", ",", "0", ",", "0", ",", "0", ",", "0", ",", "0", 
     ",", "0", ",", "0", ",", "0", ",", "0", ",", "0", ",", "0", ",", "0", 
     ",", "0", ",", "0", ",", "0", ",", "0", ",", "0", ",", "0", ",", "0", 
     ",", "0", ",", "0", ",", "0", ",", "0", ",", "0", ",", "0", ",", "0", 
     ",", "0", ",", "0", ",", "0", ",", "0", ",", "0", ",", "0", ",", "0", 
     ",", "0", ",", "0", ",", "0", ",", "0", ",", "0", ",", "0", ",", "0", 
     ",", "0", ",", "0.1`", ",", "0", ",", "0", ",", "0", ",", "0", ",", "0", 
     ",", "0", ",", "0", ",", "0", ",", "0", ",", "0", ",", "0", ",", "0", 
     ",", "0", ",", "0.1`", ",", "0.7`", ",", "0.1`", ",", "0", ",", "0", ",",
      "0", ",", "0", ",", "0", ",", "0", ",", "0"}], "}"}], ",", 
   RowBox[{"{", 
    RowBox[{
    "0", ",", "0", ",", "0", ",", "0", ",", "0", ",", "0", ",", "0", ",", "0",
      ",", "0", ",", "0", ",", "0", ",", "0", ",", "0", ",", "0", ",", "0", 
     ",", "0", ",", "0", ",", "0", ",", "0", ",", "0", ",", "0", ",", "0", 
     ",", "0", ",", "0", ",", "0", ",", "0", ",", "0", ",", "0", ",", "0", 
     ",", "0", ",", "0", ",", "0", ",", "0", ",", "0", ",", "0", ",", "0", 
     ",", "0", ",", "0", ",", "0", ",", "0", ",", "0", ",", "0", ",", "0", 
     ",", "0", ",", "0", ",", "0", ",", "0", ",", "0", ",", "0", ",", "0", 
     ",", "0", ",", "0", ",", "0.1`", ",", "0", ",", "0", ",", "0", ",", "0", 
     ",", "0", ",", "0", ",", "0", ",", "0", ",", "0", ",", "0", ",", "0", 
     ",", "0", ",", "0", ",", "0.1`", ",", "0.7`", ",", "0.1`", ",", "0", ",",
      "0", ",", "0", ",", "0", ",", "0", ",", "0"}], "}"}], ",", 
   RowBox[{"{", 
    RowBox[{
    "0", ",", "0", ",", "0", ",", "0", ",", "0", ",", "0", ",", "0", ",", "0",
      ",", "0", ",", "0", ",", "0", ",", "0", ",", "0", ",", "0", ",", "0", 
     ",", "0", ",", "0", ",", "0", ",", "0", ",", "0", ",", "0", ",", "0", 
     ",", "0", ",", "0", ",", "0", ",", "0", ",", "0", ",", "0", ",", "0", 
     ",", "0", ",", "0", ",", "0", ",", "0", ",", "0", ",", "0", ",", "0", 
     ",", "0", ",", "0", ",", "0", ",", "0", ",", "0", ",", "0", ",", "0", 
     ",", "0", ",", "0", ",", "0", ",", "0", ",", "0", ",", "0", ",", "0", 
     ",", "0", ",", "0", ",", "0", ",", "0.1`", ",", "0", ",", "0", ",", "0", 
     ",", "0", ",", "0", ",", "0", ",", "0", ",", "0", ",", "0", ",", "0", 
     ",", "0", ",", "0", ",", "0", ",", "0.1`", ",", "0.7`", ",", "0.1`", ",",
      "0", ",", "0", ",", "0", ",", "0", ",", "0"}], "}"}], ",", 
   RowBox[{"{", 
    RowBox[{
    "0", ",", "0", ",", "0", ",", "0", ",", "0", ",", "0", ",", "0", ",", "0",
      ",", "0", ",", "0", ",", "0", ",", "0", ",", "0", ",", "0", ",", "0", 
     ",", "0", ",", "0", ",", "0", ",", "0", ",", "0", ",", "0", ",", "0", 
     ",", "0", ",", "0", ",", "0", ",", "0", ",", "0", ",", "0", ",", "0", 
     ",", "0", ",", "0", ",", "0", ",", "0", ",", "0", ",", "0", ",", "0", 
     ",", "0", ",", "0", ",", "0", ",", "0", ",", "0", ",", "0", ",", "0", 
     ",", "0", ",", "0", ",", "0", ",", "0", ",", "0", ",", "0", ",", "0", 
     ",", "0", ",", "0", ",", "0", ",", "0", ",", "0.1`", ",", "0", ",", "0", 
     ",", "0", ",", "0", ",", "0", ",", "0", ",", "0", ",", "0", ",", "0", 
     ",", "0", ",", "0", ",", "0", ",", "0", ",", "0.1`", ",", "0.7`", ",", 
     "0.1`", ",", "0", ",", "0", ",", "0", ",", "0"}], "}"}], ",", 
   RowBox[{"{", 
    RowBox[{
    "0", ",", "0", ",", "0", ",", "0", ",", "0", ",", "0", ",", "0", ",", "0",
      ",", "0", ",", "0", ",", "0", ",", "0", ",", "0", ",", "0", ",", "0", 
     ",", "0", ",", "0", ",", "0", ",", "0", ",", "0", ",", "0", ",", "0", 
     ",", "0", ",", "0", ",", "0", ",", "0", ",", "0", ",", "0", ",", "0", 
     ",", "0", ",", "0", ",", "0", ",", "0", ",", "0", ",", "0", ",", "0", 
     ",", "0", ",", "0", ",", "0", ",", "0", ",", "0", ",", "0", ",", "0", 
     ",", "0", ",", "0", ",", "0", ",", "0", ",", "0", ",", "0", ",", "0", 
     ",", "0", ",", "0", ",", "0", ",", "0", ",", "0", ",", "0.1`", ",", "0", 
     ",", "0", ",", "0", ",", "0", ",", "0", ",", "0", ",", "0", ",", "0", 
     ",", "0", ",", "0", ",", "0", ",", "0", ",", "0", ",", "0.1`", ",", 
     "0.7`", ",", "0.1`", ",", "0", ",", "0", ",", "0"}], "}"}], ",", 
   RowBox[{"{", 
    RowBox[{
    "0", ",", "0", ",", "0", ",", "0", ",", "0", ",", "0", ",", "0", ",", "0",
      ",", "0", ",", "0", ",", "0", ",", "0", ",", "0", ",", "0", ",", "0", 
     ",", "0", ",", "0", ",", "0", ",", "0", ",", "0", ",", "0", ",", "0", 
     ",", "0", ",", "0", ",", "0", ",", "0", ",", "0", ",", "0", ",", "0", 
     ",", "0", ",", "0", ",", "0", ",", "0", ",", "0", ",", "0", ",", "0", 
     ",", "0", ",", "0", ",", "0", ",", "0", ",", "0", ",", "0", ",", "0", 
     ",", "0", ",", "0", ",", "0", ",", "0", ",", "0", ",", "0", ",", "0", 
     ",", "0", ",", "0", ",", "0", ",", "0", ",", "0", ",", "0", ",", "0.1`", 
     ",", "0", ",", "0", ",", "0", ",", "0", ",", "0", ",", "0", ",", "0", 
     ",", "0", ",", "0", ",", "0", ",", "0", ",", "0", ",", "0", ",", "0.1`", 
     ",", "0.7`", ",", "0.1`", ",", "0", ",", "0"}], "}"}], ",", 
   RowBox[{"{", 
    RowBox[{
    "0", ",", "0", ",", "0", ",", "0", ",", "0", ",", "0", ",", "0", ",", "0",
      ",", "0", ",", "0", ",", "0", ",", "0", ",", "0", ",", "0", ",", "0", 
     ",", "0", ",", "0", ",", "0", ",", "0", ",", "0", ",", "0", ",", "0", 
     ",", "0", ",", "0", ",", "0", ",", "0", ",", "0", ",", "0", ",", "0", 
     ",", "0", ",", "0", ",", "0", ",", "0", ",", "0", ",", "0", ",", "0", 
     ",", "0", ",", "0", ",", "0", ",", "0", ",", "0", ",", "0", ",", "0", 
     ",", "0", ",", "0", ",", "0", ",", "0", ",", "0", ",", "0", ",", "0", 
     ",", "0", ",", "0", ",", "0", ",", "0", ",", "0", ",", "0", ",", "0", 
     ",", "0.1`", ",", "0", ",", "0", ",", "0", ",", "0", ",", "0", ",", "0", 
     ",", "0", ",", "0", ",", "0", ",", "0", ",", "0", ",", "0", ",", "0", 
     ",", "0.1`", ",", "0.7`", ",", "0.1`", ",", "0"}], "}"}], ",", 
   RowBox[{"{", 
    RowBox[{
    "0", ",", "0", ",", "0", ",", "0", ",", "0", ",", "0", ",", "0", ",", "0",
      ",", "0", ",", "0", ",", "0", ",", "0", ",", "0", ",", "0", ",", "0", 
     ",", "0", ",", "0", ",", "0", ",", "0", ",", "0", ",", "0", ",", "0", 
     ",", "0", ",", "0", ",", "0", ",", "0", ",", "0", ",", "0", ",", "0", 
     ",", "0", ",", "0", ",", "0", ",", "0", ",", "0", ",", "0", ",", "0", 
     ",", "0", ",", "0", ",", "0", ",", "0", ",", "0", ",", "0", ",", "0", 
     ",", "0", ",", "0", ",", "0", ",", "0", ",", "0", ",", "0", ",", "0", 
     ",", "0", ",", "0", ",", "0", ",", "0", ",", "0", ",", "0", ",", "0", 
     ",", "0", ",", "0.1`", ",", "0", ",", "0", ",", "0", ",", "0", ",", "0", 
     ",", "0", ",", "0", ",", "0", ",", "0", ",", "0", ",", "0", ",", "0", 
     ",", "0", ",", "0.1`", ",", "0.7`", ",", "0.1`"}], "}"}], ",", 
   RowBox[{"{", 
    RowBox[{
    "0", ",", "0", ",", "0", ",", "0", ",", "0", ",", "0", ",", "0", ",", "0",
      ",", "0", ",", "0", ",", "0", ",", "0", ",", "0", ",", "0", ",", "0", 
     ",", "0", ",", "0", ",", "0", ",", "0", ",", "0", ",", "0", ",", "0", 
     ",", "0", ",", "0", ",", "0", ",", "0", ",", "0", ",", "0", ",", "0", 
     ",", "0", ",", "0", ",", "0", ",", "0", ",", "0", ",", "0", ",", "0", 
     ",", "0", ",", "0", ",", "0", ",", "0", ",", "0", ",", "0", ",", "0", 
     ",", "0", ",", "0", ",", "0", ",", "0", ",", "0", ",", "0", ",", "0", 
     ",", "0", ",", "0", ",", "0", ",", "0", ",", "0", ",", "0", ",", "0", 
     ",", "0", ",", "0", ",", "0.1`", ",", "0", ",", "0", ",", "0", ",", "0", 
     ",", "0", ",", "0", ",", "0", ",", "0", ",", "0", ",", "0", ",", "0", 
     ",", "0", ",", "0", ",", "0.1`", ",", "0.8`"}], "}"}]}], "}"}]], "Output",
 CellChangeTimes->{
  3.7446789907610807`*^9, {3.744680090484885*^9, 3.7446801069182177`*^9}, {
   3.744680184992173*^9, 3.7446802007300987`*^9}, {3.7446802846552024`*^9, 
   3.744680305271801*^9}, 3.7455553950838633`*^9, 3.7455555590006514`*^9, {
   3.7455556124303136`*^9, 3.745555624369115*^9}, 3.7455556552786474`*^9, 
   3.7455559011745634`*^9, 3.745555996165804*^9, 3.7455571462589192`*^9, 
   3.745640225474018*^9, 3.7456422107274017`*^9, {3.74632609586757*^9, 
   3.7463261239599667`*^9}, {3.746327317513237*^9, 3.74632732143416*^9}, 
   3.7463282880918646`*^9, 3.746329819302026*^9, 3.750997754850977*^9, 
   3.773454496517981*^9, 3.7911044042498016`*^9},
 CellLabel->"Out[7]=",ExpressionUUID->"e624f9bd-02ea-45cc-88dc-1381f9bc7a7c"]
}, Open  ]],

Cell[CellGroupData[{

Cell[BoxData[
 RowBox[{"MatrixForm", "[", "M", "]"}]], "Input",
 CellChangeTimes->{{3.746326128568304*^9, 3.7463261313020663`*^9}},
 CellLabel->"In[8]:=",ExpressionUUID->"6b420605-755e-47d0-8f82-792183c34318"],

Cell[BoxData[
 TagBox[
  RowBox[{"(", "\[NoBreak]", GridBox[{
     {"0.8`", "0.1`", "0", "0", "0", "0", "0", "0", "0", "0", "0", "0", "0", 
      "0", "0", "0.1`", "0", "0", "0", "0", "0", "0", "0", "0", "0", "0", "0",
       "0", "0", "0", "0", "0", "0", "0", "0", "0", "0", "0", "0", "0", "0", 
      "0", "0", "0", "0", "0", "0", "0", "0", "0", "0", "0", "0", "0", "0", 
      "0", "0", "0", "0", "0", "0", "0", "0", "0", "0", "0", "0", "0", "0", 
      "0", "0", "0", "0", "0", "0"},
     {"0.1`", "0.7`", "0.1`", "0", "0", "0", "0", "0", "0", "0", "0", "0", 
      "0", "0", "0", "0", "0.1`", "0", "0", "0", "0", "0", "0", "0", "0", "0",
       "0", "0", "0", "0", "0", "0", "0", "0", "0", "0", "0", "0", "0", "0", 
      "0", "0", "0", "0", "0", "0", "0", "0", "0", "0", "0", "0", "0", "0", 
      "0", "0", "0", "0", "0", "0", "0", "0", "0", "0", "0", "0", "0", "0", 
      "0", "0", "0", "0", "0", "0", "0"},
     {"0", "0.1`", "0.7`", "0.1`", "0", "0", "0", "0", "0", "0", "0", "0", 
      "0", "0", "0", "0", "0", "0.1`", "0", "0", "0", "0", "0", "0", "0", "0",
       "0", "0", "0", "0", "0", "0", "0", "0", "0", "0", "0", "0", "0", "0", 
      "0", "0", "0", "0", "0", "0", "0", "0", "0", "0", "0", "0", "0", "0", 
      "0", "0", "0", "0", "0", "0", "0", "0", "0", "0", "0", "0", "0", "0", 
      "0", "0", "0", "0", "0", "0", "0"},
     {"0", "0", "0.1`", "0.7`", "0.1`", "0", "0", "0", "0", "0", "0", "0", 
      "0", "0", "0", "0", "0", "0", "0.1`", "0", "0", "0", "0", "0", "0", "0",
       "0", "0", "0", "0", "0", "0", "0", "0", "0", "0", "0", "0", "0", "0", 
      "0", "0", "0", "0", "0", "0", "0", "0", "0", "0", "0", "0", "0", "0", 
      "0", "0", "0", "0", "0", "0", "0", "0", "0", "0", "0", "0", "0", "0", 
      "0", "0", "0", "0", "0", "0", "0"},
     {"0", "0", "0", "0.1`", "0.7`", "0.1`", "0", "0", "0", "0", "0", "0", 
      "0", "0", "0", "0", "0", "0", "0", "0.1`", "0", "0", "0", "0", "0", "0",
       "0", "0", "0", "0", "0", "0", "0", "0", "0", "0", "0", "0", "0", "0", 
      "0", "0", "0", "0", "0", "0", "0", "0", "0", "0", "0", "0", "0", "0", 
      "0", "0", "0", "0", "0", "0", "0", "0", "0", "0", "0", "0", "0", "0", 
      "0", "0", "0", "0", "0", "0", "0"},
     {"0", "0", "0", "0", "0.1`", "0.7`", "0.1`", "0", "0", "0", "0", "0", 
      "0", "0", "0", "0", "0", "0", "0", "0", "0.1`", "0", "0", "0", "0", "0",
       "0", "0", "0", "0", "0", "0", "0", "0", "0", "0", "0", "0", "0", "0", 
      "0", "0", "0", "0", "0", "0", "0", "0", "0", "0", "0", "0", "0", "0", 
      "0", "0", "0", "0", "0", "0", "0", "0", "0", "0", "0", "0", "0", "0", 
      "0", "0", "0", "0", "0", "0", "0"},
     {"0", "0", "0", "0", "0", "0.1`", "0.7`", "0.1`", "0", "0", "0", "0", 
      "0", "0", "0", "0", "0", "0", "0", "0", "0", "0.1`", "0", "0", "0", "0",
       "0", "0", "0", "0", "0", "0", "0", "0", "0", "0", "0", "0", "0", "0", 
      "0", "0", "0", "0", "0", "0", "0", "0", "0", "0", "0", "0", "0", "0", 
      "0", "0", "0", "0", "0", "0", "0", "0", "0", "0", "0", "0", "0", "0", 
      "0", "0", "0", "0", "0", "0", "0"},
     {"0", "0", "0", "0", "0", "0", "0.1`", "0.7`", "0.1`", "0", "0", "0", 
      "0", "0", "0", "0", "0", "0", "0", "0", "0", "0", "0.1`", "0", "0", "0",
       "0", "0", "0", "0", "0", "0", "0", "0", "0", "0", "0", "0", "0", "0", 
      "0", "0", "0", "0", "0", "0", "0", "0", "0", "0", "0", "0", "0", "0", 
      "0", "0", "0", "0", "0", "0", "0", "0", "0", "0", "0", "0", "0", "0", 
      "0", "0", "0", "0", "0", "0", "0"},
     {"0", "0", "0", "0", "0", "0", "0", "0.1`", "0.7`", "0.1`", "0", "0", 
      "0", "0", "0", "0", "0", "0", "0", "0", "0", "0", "0", "0.1`", "0", "0",
       "0", "0", "0", "0", "0", "0", "0", "0", "0", "0", "0", "0", "0", "0", 
      "0", "0", "0", "0", "0", "0", "0", "0", "0", "0", "0", "0", "0", "0", 
      "0", "0", "0", "0", "0", "0", "0", "0", "0", "0", "0", "0", "0", "0", 
      "0", "0", "0", "0", "0", "0", "0"},
     {"0", "0", "0", "0", "0", "0", "0", "0", "0.1`", "0.7`", "0.1`", "0", 
      "0", "0", "0", "0", "0", "0", "0", "0", "0", "0", "0", "0", "0.1`", "0",
       "0", "0", "0", "0", "0", "0", "0", "0", "0", "0", "0", "0", "0", "0", 
      "0", "0", "0", "0", "0", "0", "0", "0", "0", "0", "0", "0", "0", "0", 
      "0", "0", "0", "0", "0", "0", "0", "0", "0", "0", "0", "0", "0", "0", 
      "0", "0", "0", "0", "0", "0", "0"},
     {"0", "0", "0", "0", "0", "0", "0", "0", "0", "0.1`", "0.7`", "0.1`", 
      "0", "0", "0", "0", "0", "0", "0", "0", "0", "0", "0", "0", "0", "0.1`",
       "0", "0", "0", "0", "0", "0", "0", "0", "0", "0", "0", "0", "0", "0", 
      "0", "0", "0", "0", "0", "0", "0", "0", "0", "0", "0", "0", "0", "0", 
      "0", "0", "0", "0", "0", "0", "0", "0", "0", "0", "0", "0", "0", "0", 
      "0", "0", "0", "0", "0", "0", "0"},
     {"0", "0", "0", "0", "0", "0", "0", "0", "0", "0", "0.1`", "0.7`", 
      "0.1`", "0", "0", "0", "0", "0", "0", "0", "0", "0", "0", "0", "0", "0",
       "0.1`", "0", "0", "0", "0", "0", "0", "0", "0", "0", "0", "0", "0", 
      "0", "0", "0", "0", "0", "0", "0", "0", "0", "0", "0", "0", "0", "0", 
      "0", "0", "0", "0", "0", "0", "0", "0", "0", "0", "0", "0", "0", "0", 
      "0", "0", "0", "0", "0", "0", "0", "0"},
     {"0", "0", "0", "0", "0", "0", "0", "0", "0", "0", "0", "0.1`", "0.7`", 
      "0.1`", "0", "0", "0", "0", "0", "0", "0", "0", "0", "0", "0", "0", "0",
       "0.1`", "0", "0", "0", "0", "0", "0", "0", "0", "0", "0", "0", "0", 
      "0", "0", "0", "0", "0", "0", "0", "0", "0", "0", "0", "0", "0", "0", 
      "0", "0", "0", "0", "0", "0", "0", "0", "0", "0", "0", "0", "0", "0", 
      "0", "0", "0", "0", "0", "0", "0"},
     {"0", "0", "0", "0", "0", "0", "0", "0", "0", "0", "0", "0", "0.1`", 
      "0.7`", "0.1`", "0", "0", "0", "0", "0", "0", "0", "0", "0", "0", "0", 
      "0", "0", "0.1`", "0", "0", "0", "0", "0", "0", "0", "0", "0", "0", "0",
       "0", "0", "0", "0", "0", "0", "0", "0", "0", "0", "0", "0", "0", "0", 
      "0", "0", "0", "0", "0", "0", "0", "0", "0", "0", "0", "0", "0", "0", 
      "0", "0", "0", "0", "0", "0", "0"},
     {"0", "0", "0", "0", "0", "0", "0", "0", "0", "0", "0", "0", "0", "0.1`",
       "0.8`", "0", "0", "0", "0", "0", "0", "0", "0", "0", "0", "0", "0", 
      "0", "0", "0.1`", "0", "0", "0", "0", "0", "0", "0", "0", "0", "0", "0",
       "0", "0", "0", "0", "0", "0", "0", "0", "0", "0", "0", "0", "0", "0", 
      "0", "0", "0", "0", "0", "0", "0", "0", "0", "0", "0", "0", "0", "0", 
      "0", "0", "0", "0", "0", "0"},
     {"0.1`", "0", "0", "0", "0", "0", "0", "0", "0", "0", "0", "0", "0", "0",
       "0", "0.7`", "0.1`", "0", "0", "0", "0", "0", "0", "0", "0", "0", "0", 
      "0", "0", "0", "0.1`", "0", "0", "0", "0", "0", "0", "0", "0", "0", "0",
       "0", "0", "0", "0", "0", "0", "0", "0", "0", "0", "0", "0", "0", "0", 
      "0", "0", "0", "0", "0", "0", "0", "0", "0", "0", "0", "0", "0", "0", 
      "0", "0", "0", "0", "0", "0"},
     {"0", "0.1`", "0", "0", "0", "0", "0", "0", "0", "0", "0", "0", "0", "0",
       "0", "0.1`", "0.6`", "0.1`", "0", "0", "0", "0", "0", "0", "0", "0", 
      "0", "0", "0", "0", "0", "0.1`", "0", "0", "0", "0", "0", "0", "0", "0",
       "0", "0", "0", "0", "0", "0", "0", "0", "0", "0", "0", "0", "0", "0", 
      "0", "0", "0", "0", "0", "0", "0", "0", "0", "0", "0", "0", "0", "0", 
      "0", "0", "0", "0", "0", "0", "0"},
     {"0", "0", "0.1`", "0", "0", "0", "0", "0", "0", "0", "0", "0", "0", "0",
       "0", "0", "0.1`", "0.6`", "0.1`", "0", "0", "0", "0", "0", "0", "0", 
      "0", "0", "0", "0", "0", "0", "0.1`", "0", "0", "0", "0", "0", "0", "0",
       "0", "0", "0", "0", "0", "0", "0", "0", "0", "0", "0", "0", "0", "0", 
      "0", "0", "0", "0", "0", "0", "0", "0", "0", "0", "0", "0", "0", "0", 
      "0", "0", "0", "0", "0", "0", "0"},
     {"0", "0", "0", "0.1`", "0", "0", "0", "0", "0", "0", "0", "0", "0", "0",
       "0", "0", "0", "0.1`", "0.6`", "0.1`", "0", "0", "0", "0", "0", "0", 
      "0", "0", "0", "0", "0", "0", "0", "0.1`", "0", "0", "0", "0", "0", "0",
       "0", "0", "0", "0", "0", "0", "0", "0", "0", "0", "0", "0", "0", "0", 
      "0", "0", "0", "0", "0", "0", "0", "0", "0", "0", "0", "0", "0", "0", 
      "0", "0", "0", "0", "0", "0", "0"},
     {"0", "0", "0", "0", "0.1`", "0", "0", "0", "0", "0", "0", "0", "0", "0",
       "0", "0", "0", "0", "0.1`", "0.6`", "0.1`", "0", "0", "0", "0", "0", 
      "0", "0", "0", "0", "0", "0", "0", "0", "0.1`", "0", "0", "0", "0", "0",
       "0", "0", "0", "0", "0", "0", "0", "0", "0", "0", "0", "0", "0", "0", 
      "0", "0", "0", "0", "0", "0", "0", "0", "0", "0", "0", "0", "0", "0", 
      "0", "0", "0", "0", "0", "0", "0"},
     {"0", "0", "0", "0", "0", "0.1`", "0", "0", "0", "0", "0", "0", "0", "0",
       "0", "0", "0", "0", "0", "0.1`", "0.6`", "0.1`", "0", "0", "0", "0", 
      "0", "0", "0", "0", "0", "0", "0", "0", "0", "0.1`", "0", "0", "0", "0",
       "0", "0", "0", "0", "0", "0", "0", "0", "0", "0", "0", "0", "0", "0", 
      "0", "0", "0", "0", "0", "0", "0", "0", "0", "0", "0", "0", "0", "0", 
      "0", "0", "0", "0", "0", "0", "0"},
     {"0", "0", "0", "0", "0", "0", "0.1`", "0", "0", "0", "0", "0", "0", "0",
       "0", "0", "0", "0", "0", "0", "0.1`", "0.6`", "0.1`", "0", "0", "0", 
      "0", "0", "0", "0", "0", "0", "0", "0", "0", "0", "0.1`", "0", "0", "0",
       "0", "0", "0", "0", "0", "0", "0", "0", "0", "0", "0", "0", "0", "0", 
      "0", "0", "0", "0", "0", "0", "0", "0", "0", "0", "0", "0", "0", "0", 
      "0", "0", "0", "0", "0", "0", "0"},
     {"0", "0", "0", "0", "0", "0", "0", "0.1`", "0", "0", "0", "0", "0", "0",
       "0", "0", "0", "0", "0", "0", "0", "0.1`", "0.6`", "0.1`", "0", "0", 
      "0", "0", "0", "0", "0", "0", "0", "0", "0", "0", "0", "0.1`", "0", "0",
       "0", "0", "0", "0", "0", "0", "0", "0", "0", "0", "0", "0", "0", "0", 
      "0", "0", "0", "0", "0", "0", "0", "0", "0", "0", "0", "0", "0", "0", 
      "0", "0", "0", "0", "0", "0", "0"},
     {"0", "0", "0", "0", "0", "0", "0", "0", "0.1`", "0", "0", "0", "0", "0",
       "0", "0", "0", "0", "0", "0", "0", "0", "0.1`", "0.6`", "0.1`", "0", 
      "0", "0", "0", "0", "0", "0", "0", "0", "0", "0", "0", "0", "0.1`", "0",
       "0", "0", "0", "0", "0", "0", "0", "0", "0", "0", "0", "0", "0", "0", 
      "0", "0", "0", "0", "0", "0", "0", "0", "0", "0", "0", "0", "0", "0", 
      "0", "0", "0", "0", "0", "0", "0"},
     {"0", "0", "0", "0", "0", "0", "0", "0", "0", "0.1`", "0", "0", "0", "0",
       "0", "0", "0", "0", "0", "0", "0", "0", "0", "0.1`", "0.6`", "0.1`", 
      "0", "0", "0", "0", "0", "0", "0", "0", "0", "0", "0", "0", "0", "0.1`",
       "0", "0", "0", "0", "0", "0", "0", "0", "0", "0", "0", "0", "0", "0", 
      "0", "0", "0", "0", "0", "0", "0", "0", "0", "0", "0", "0", "0", "0", 
      "0", "0", "0", "0", "0", "0", "0"},
     {"0", "0", "0", "0", "0", "0", "0", "0", "0", "0", "0.1`", "0", "0", "0",
       "0", "0", "0", "0", "0", "0", "0", "0", "0", "0", "0.1`", "0.6`", 
      "0.1`", "0", "0", "0", "0", "0", "0", "0", "0", "0", "0", "0", "0", "0",
       "0.1`", "0", "0", "0", "0", "0", "0", "0", "0", "0", "0", "0", "0", 
      "0", "0", "0", "0", "0", "0", "0", "0", "0", "0", "0", "0", "0", "0", 
      "0", "0", "0", "0", "0", "0", "0", "0"},
     {"0", "0", "0", "0", "0", "0", "0", "0", "0", "0", "0", "0.1`", "0", "0",
       "0", "0", "0", "0", "0", "0", "0", "0", "0", "0", "0", "0.1`", "0.6`", 
      "0.1`", "0", "0", "0", "0", "0", "0", "0", "0", "0", "0", "0", "0", "0",
       "0.1`", "0", "0", "0", "0", "0", "0", "0", "0", "0", "0", "0", "0", 
      "0", "0", "0", "0", "0", "0", "0", "0", "0", "0", "0", "0", "0", "0", 
      "0", "0", "0", "0", "0", "0", "0"},
     {"0", "0", "0", "0", "0", "0", "0", "0", "0", "0", "0", "0", "0.1`", "0",
       "0", "0", "0", "0", "0", "0", "0", "0", "0", "0", "0", "0", "0.1`", 
      "0.6`", "0.1`", "0", "0", "0", "0", "0", "0", "0", "0", "0", "0", "0", 
      "0", "0", "0.1`", "0", "0", "0", "0", "0", "0", "0", "0", "0", "0", "0",
       "0", "0", "0", "0", "0", "0", "0", "0", "0", "0", "0", "0", "0", "0", 
      "0", "0", "0", "0", "0", "0", "0"},
     {"0", "0", "0", "0", "0", "0", "0", "0", "0", "0", "0", "0", "0", "0.1`",
       "0", "0", "0", "0", "0", "0", "0", "0", "0", "0", "0", "0", "0", 
      "0.1`", "0.6`", "0.1`", "0", "0", "0", "0", "0", "0", "0", "0", "0", 
      "0", "0", "0", "0", "0.1`", "0", "0", "0", "0", "0", "0", "0", "0", "0",
       "0", "0", "0", "0", "0", "0", "0", "0", "0", "0", "0", "0", "0", "0", 
      "0", "0", "0", "0", "0", "0", "0", "0"},
     {"0", "0", "0", "0", "0", "0", "0", "0", "0", "0", "0", "0", "0", "0", 
      "0.1`", "0", "0", "0", "0", "0", "0", "0", "0", "0", "0", "0", "0", "0",
       "0.1`", "0.7`", "0", "0", "0", "0", "0", "0", "0", "0", "0", "0", "0", 
      "0", "0", "0", "0.1`", "0", "0", "0", "0", "0", "0", "0", "0", "0", "0",
       "0", "0", "0", "0", "0", "0", "0", "0", "0", "0", "0", "0", "0", "0", 
      "0", "0", "0", "0", "0", "0"},
     {"0", "0", "0", "0", "0", "0", "0", "0", "0", "0", "0", "0", "0", "0", 
      "0", "0.1`", "0", "0", "0", "0", "0", "0", "0", "0", "0", "0", "0", "0",
       "0", "0", "0.7`", "0.1`", "0", "0", "0", "0", "0", "0", "0", "0", "0", 
      "0", "0", "0", "0", "0.1`", "0", "0", "0", "0", "0", "0", "0", "0", "0",
       "0", "0", "0", "0", "0", "0", "0", "0", "0", "0", "0", "0", "0", "0", 
      "0", "0", "0", "0", "0", "0"},
     {"0", "0", "0", "0", "0", "0", "0", "0", "0", "0", "0", "0", "0", "0", 
      "0", "0", "0.1`", "0", "0", "0", "0", "0", "0", "0", "0", "0", "0", "0",
       "0", "0", "0.1`", "0.6`", "0.1`", "0", "0", "0", "0", "0", "0", "0", 
      "0", "0", "0", "0", "0", "0", "0.1`", "0", "0", "0", "0", "0", "0", "0",
       "0", "0", "0", "0", "0", "0", "0", "0", "0", "0", "0", "0", "0", "0", 
      "0", "0", "0", "0", "0", "0", "0"},
     {"0", "0", "0", "0", "0", "0", "0", "0", "0", "0", "0", "0", "0", "0", 
      "0", "0", "0", "0.1`", "0", "0", "0", "0", "0", "0", "0", "0", "0", "0",
       "0", "0", "0", "0.1`", "0.6`", "0.1`", "0", "0", "0", "0", "0", "0", 
      "0", "0", "0", "0", "0", "0", "0", "0.1`", "0", "0", "0", "0", "0", "0",
       "0", "0", "0", "0", "0", "0", "0", "0", "0", "0", "0", "0", "0", "0", 
      "0", "0", "0", "0", "0", "0", "0"},
     {"0", "0", "0", "0", "0", "0", "0", "0", "0", "0", "0", "0", "0", "0", 
      "0", "0", "0", "0", "0.1`", "0", "0", "0", "0", "0", "0", "0", "0", "0",
       "0", "0", "0", "0", "0.1`", "0.6`", "0.1`", "0", "0", "0", "0", "0", 
      "0", "0", "0", "0", "0", "0", "0", "0", "0.1`", "0", "0", "0", "0", "0",
       "0", "0", "0", "0", "0", "0", "0", "0", "0", "0", "0", "0", "0", "0", 
      "0", "0", "0", "0", "0", "0", "0"},
     {"0", "0", "0", "0", "0", "0", "0", "0", "0", "0", "0", "0", "0", "0", 
      "0", "0", "0", "0", "0", "0.1`", "0", "0", "0", "0", "0", "0", "0", "0",
       "0", "0", "0", "0", "0", "0.1`", "0.6`", "0.1`", "0", "0", "0", "0", 
      "0", "0", "0", "0", "0", "0", "0", "0", "0", "0.1`", "0", "0", "0", "0",
       "0", "0", "0", "0", "0", "0", "0", "0", "0", "0", "0", "0", "0", "0", 
      "0", "0", "0", "0", "0", "0", "0"},
     {"0", "0", "0", "0", "0", "0", "0", "0", "0", "0", "0", "0", "0", "0", 
      "0", "0", "0", "0", "0", "0", "0.1`", "0", "0", "0", "0", "0", "0", "0",
       "0", "0", "0", "0", "0", "0", "0.1`", "0.6`", "0.1`", "0", "0", "0", 
      "0", "0", "0", "0", "0", "0", "0", "0", "0", "0", "0.1`", "0", "0", "0",
       "0", "0", "0", "0", "0", "0", "0", "0", "0", "0", "0", "0", "0", "0", 
      "0", "0", "0", "0", "0", "0", "0"},
     {"0", "0", "0", "0", "0", "0", "0", "0", "0", "0", "0", "0", "0", "0", 
      "0", "0", "0", "0", "0", "0", "0", "0.1`", "0", "0", "0", "0", "0", "0",
       "0", "0", "0", "0", "0", "0", "0", "0.1`", "0.6`", "0.1`", "0", "0", 
      "0", "0", "0", "0", "0", "0", "0", "0", "0", "0", "0", "0.1`", "0", "0",
       "0", "0", "0", "0", "0", "0", "0", "0", "0", "0", "0", "0", "0", "0", 
      "0", "0", "0", "0", "0", "0", "0"},
     {"0", "0", "0", "0", "0", "0", "0", "0", "0", "0", "0", "0", "0", "0", 
      "0", "0", "0", "0", "0", "0", "0", "0", "0.1`", "0", "0", "0", "0", "0",
       "0", "0", "0", "0", "0", "0", "0", "0", "0.1`", "0.6`", "0.1`", "0", 
      "0", "0", "0", "0", "0", "0", "0", "0", "0", "0", "0", "0", "0.1`", "0",
       "0", "0", "0", "0", "0", "0", "0", "0", "0", "0", "0", "0", "0", "0", 
      "0", "0", "0", "0", "0", "0", "0"},
     {"0", "0", "0", "0", "0", "0", "0", "0", "0", "0", "0", "0", "0", "0", 
      "0", "0", "0", "0", "0", "0", "0", "0", "0", "0.1`", "0", "0", "0", "0",
       "0", "0", "0", "0", "0", "0", "0", "0", "0", "0.1`", "0.6`", "0.1`", 
      "0", "0", "0", "0", "0", "0", "0", "0", "0", "0", "0", "0", "0", "0.1`",
       "0", "0", "0", "0", "0", "0", "0", "0", "0", "0", "0", "0", "0", "0", 
      "0", "0", "0", "0", "0", "0", "0"},
     {"0", "0", "0", "0", "0", "0", "0", "0", "0", "0", "0", "0", "0", "0", 
      "0", "0", "0", "0", "0", "0", "0", "0", "0", "0", "0.1`", "0", "0", "0",
       "0", "0", "0", "0", "0", "0", "0", "0", "0", "0", "0.1`", "0.6`", 
      "0.1`", "0", "0", "0", "0", "0", "0", "0", "0", "0", "0", "0", "0", "0",
       "0.1`", "0", "0", "0", "0", "0", "0", "0", "0", "0", "0", "0", "0", 
      "0", "0", "0", "0", "0", "0", "0", "0"},
     {"0", "0", "0", "0", "0", "0", "0", "0", "0", "0", "0", "0", "0", "0", 
      "0", "0", "0", "0", "0", "0", "0", "0", "0", "0", "0", "0.1`", "0", "0",
       "0", "0", "0", "0", "0", "0", "0", "0", "0", "0", "0", "0.1`", "0.6`", 
      "0.1`", "0", "0", "0", "0", "0", "0", "0", "0", "0", "0", "0", "0", "0",
       "0.1`", "0", "0", "0", "0", "0", "0", "0", "0", "0", "0", "0", "0", 
      "0", "0", "0", "0", "0", "0", "0"},
     {"0", "0", "0", "0", "0", "0", "0", "0", "0", "0", "0", "0", "0", "0", 
      "0", "0", "0", "0", "0", "0", "0", "0", "0", "0", "0", "0", "0.1`", "0",
       "0", "0", "0", "0", "0", "0", "0", "0", "0", "0", "0", "0", "0.1`", 
      "0.6`", "0.1`", "0", "0", "0", "0", "0", "0", "0", "0", "0", "0", "0", 
      "0", "0", "0.1`", "0", "0", "0", "0", "0", "0", "0", "0", "0", "0", "0",
       "0", "0", "0", "0", "0", "0", "0"},
     {"0", "0", "0", "0", "0", "0", "0", "0", "0", "0", "0", "0", "0", "0", 
      "0", "0", "0", "0", "0", "0", "0", "0", "0", "0", "0", "0", "0", "0.1`",
       "0", "0", "0", "0", "0", "0", "0", "0", "0", "0", "0", "0", "0", 
      "0.1`", "0.6`", "0.1`", "0", "0", "0", "0", "0", "0", "0", "0", "0", 
      "0", "0", "0", "0", "0.1`", "0", "0", "0", "0", "0", "0", "0", "0", "0",
       "0", "0", "0", "0", "0", "0", "0", "0"},
     {"0", "0", "0", "0", "0", "0", "0", "0", "0", "0", "0", "0", "0", "0", 
      "0", "0", "0", "0", "0", "0", "0", "0", "0", "0", "0", "0", "0", "0", 
      "0.1`", "0", "0", "0", "0", "0", "0", "0", "0", "0", "0", "0", "0", "0",
       "0.1`", "0.6`", "0.1`", "0", "0", "0", "0", "0", "0", "0", "0", "0", 
      "0", "0", "0", "0", "0.1`", "0", "0", "0", "0", "0", "0", "0", "0", "0",
       "0", "0", "0", "0", "0", "0", "0"},
     {"0", "0", "0", "0", "0", "0", "0", "0", "0", "0", "0", "0", "0", "0", 
      "0", "0", "0", "0", "0", "0", "0", "0", "0", "0", "0", "0", "0", "0", 
      "0", "0.1`", "0", "0", "0", "0", "0", "0", "0", "0", "0", "0", "0", "0",
       "0", "0.1`", "0.7`", "0", "0", "0", "0", "0", "0", "0", "0", "0", "0", 
      "0", "0", "0", "0", "0.1`", "0", "0", "0", "0", "0", "0", "0", "0", "0",
       "0", "0", "0", "0", "0", "0"},
     {"0", "0", "0", "0", "0", "0", "0", "0", "0", "0", "0", "0", "0", "0", 
      "0", "0", "0", "0", "0", "0", "0", "0", "0", "0", "0", "0", "0", "0", 
      "0", "0", "0.1`", "0", "0", "0", "0", "0", "0", "0", "0", "0", "0", "0",
       "0", "0", "0", "0.7`", "0.1`", "0", "0", "0", "0", "0", "0", "0", "0", 
      "0", "0", "0", "0", "0", "0.1`", "0", "0", "0", "0", "0", "0", "0", "0",
       "0", "0", "0", "0", "0", "0"},
     {"0", "0", "0", "0", "0", "0", "0", "0", "0", "0", "0", "0", "0", "0", 
      "0", "0", "0", "0", "0", "0", "0", "0", "0", "0", "0", "0", "0", "0", 
      "0", "0", "0", "0.1`", "0", "0", "0", "0", "0", "0", "0", "0", "0", "0",
       "0", "0", "0", "0.1`", "0.6`", "0.1`", "0", "0", "0", "0", "0", "0", 
      "0", "0", "0", "0", "0", "0", "0", "0.1`", "0", "0", "0", "0", "0", "0",
       "0", "0", "0", "0", "0", "0", "0"},
     {"0", "0", "0", "0", "0", "0", "0", "0", "0", "0", "0", "0", "0", "0", 
      "0", "0", "0", "0", "0", "0", "0", "0", "0", "0", "0", "0", "0", "0", 
      "0", "0", "0", "0", "0.1`", "0", "0", "0", "0", "0", "0", "0", "0", "0",
       "0", "0", "0", "0", "0.1`", "0.6`", "0.1`", "0", "0", "0", "0", "0", 
      "0", "0", "0", "0", "0", "0", "0", "0", "0.1`", "0", "0", "0", "0", "0",
       "0", "0", "0", "0", "0", "0", "0"},
     {"0", "0", "0", "0", "0", "0", "0", "0", "0", "0", "0", "0", "0", "0", 
      "0", "0", "0", "0", "0", "0", "0", "0", "0", "0", "0", "0", "0", "0", 
      "0", "0", "0", "0", "0", "0.1`", "0", "0", "0", "0", "0", "0", "0", "0",
       "0", "0", "0", "0", "0", "0.1`", "0.6`", "0.1`", "0", "0", "0", "0", 
      "0", "0", "0", "0", "0", "0", "0", "0", "0", "0.1`", "0", "0", "0", "0",
       "0", "0", "0", "0", "0", "0", "0"},
     {"0", "0", "0", "0", "0", "0", "0", "0", "0", "0", "0", "0", "0", "0", 
      "0", "0", "0", "0", "0", "0", "0", "0", "0", "0", "0", "0", "0", "0", 
      "0", "0", "0", "0", "0", "0", "0.1`", "0", "0", "0", "0", "0", "0", "0",
       "0", "0", "0", "0", "0", "0", "0.1`", "0.6`", "0.1`", "0", "0", "0", 
      "0", "0", "0", "0", "0", "0", "0", "0", "0", "0", "0.1`", "0", "0", "0",
       "0", "0", "0", "0", "0", "0", "0"},
     {"0", "0", "0", "0", "0", "0", "0", "0", "0", "0", "0", "0", "0", "0", 
      "0", "0", "0", "0", "0", "0", "0", "0", "0", "0", "0", "0", "0", "0", 
      "0", "0", "0", "0", "0", "0", "0", "0.1`", "0", "0", "0", "0", "0", "0",
       "0", "0", "0", "0", "0", "0", "0", "0.1`", "0.6`", "0.1`", "0", "0", 
      "0", "0", "0", "0", "0", "0", "0", "0", "0", "0", "0", "0.1`", "0", "0",
       "0", "0", "0", "0", "0", "0", "0"},
     {"0", "0", "0", "0", "0", "0", "0", "0", "0", "0", "0", "0", "0", "0", 
      "0", "0", "0", "0", "0", "0", "0", "0", "0", "0", "0", "0", "0", "0", 
      "0", "0", "0", "0", "0", "0", "0", "0", "0.1`", "0", "0", "0", "0", "0",
       "0", "0", "0", "0", "0", "0", "0", "0", "0.1`", "0.6`", "0.1`", "0", 
      "0", "0", "0", "0", "0", "0", "0", "0", "0", "0", "0", "0", "0.1`", "0",
       "0", "0", "0", "0", "0", "0", "0"},
     {"0", "0", "0", "0", "0", "0", "0", "0", "0", "0", "0", "0", "0", "0", 
      "0", "0", "0", "0", "0", "0", "0", "0", "0", "0", "0", "0", "0", "0", 
      "0", "0", "0", "0", "0", "0", "0", "0", "0", "0.1`", "0", "0", "0", "0",
       "0", "0", "0", "0", "0", "0", "0", "0", "0", "0.1`", "0.6`", "0.1`", 
      "0", "0", "0", "0", "0", "0", "0", "0", "0", "0", "0", "0", "0", "0.1`",
       "0", "0", "0", "0", "0", "0", "0"},
     {"0", "0", "0", "0", "0", "0", "0", "0", "0", "0", "0", "0", "0", "0", 
      "0", "0", "0", "0", "0", "0", "0", "0", "0", "0", "0", "0", "0", "0", 
      "0", "0", "0", "0", "0", "0", "0", "0", "0", "0", "0.1`", "0", "0", "0",
       "0", "0", "0", "0", "0", "0", "0", "0", "0", "0", "0.1`", "0.6`", 
      "0.1`", "0", "0", "0", "0", "0", "0", "0", "0", "0", "0", "0", "0", "0",
       "0.1`", "0", "0", "0", "0", "0", "0"},
     {"0", "0", "0", "0", "0", "0", "0", "0", "0", "0", "0", "0", "0", "0", 
      "0", "0", "0", "0", "0", "0", "0", "0", "0", "0", "0", "0", "0", "0", 
      "0", "0", "0", "0", "0", "0", "0", "0", "0", "0", "0", "0.1`", "0", "0",
       "0", "0", "0", "0", "0", "0", "0", "0", "0", "0", "0", "0.1`", "0.6`", 
      "0.1`", "0", "0", "0", "0", "0", "0", "0", "0", "0", "0", "0", "0", "0",
       "0.1`", "0", "0", "0", "0", "0"},
     {"0", "0", "0", "0", "0", "0", "0", "0", "0", "0", "0", "0", "0", "0", 
      "0", "0", "0", "0", "0", "0", "0", "0", "0", "0", "0", "0", "0", "0", 
      "0", "0", "0", "0", "0", "0", "0", "0", "0", "0", "0", "0", "0.1`", "0",
       "0", "0", "0", "0", "0", "0", "0", "0", "0", "0", "0", "0", "0.1`", 
      "0.6`", "0.1`", "0", "0", "0", "0", "0", "0", "0", "0", "0", "0", "0", 
      "0", "0", "0.1`", "0", "0", "0", "0"},
     {"0", "0", "0", "0", "0", "0", "0", "0", "0", "0", "0", "0", "0", "0", 
      "0", "0", "0", "0", "0", "0", "0", "0", "0", "0", "0", "0", "0", "0", 
      "0", "0", "0", "0", "0", "0", "0", "0", "0", "0", "0", "0", "0", "0.1`",
       "0", "0", "0", "0", "0", "0", "0", "0", "0", "0", "0", "0", "0", 
      "0.1`", "0.6`", "0.1`", "0", "0", "0", "0", "0", "0", "0", "0", "0", 
      "0", "0", "0", "0", "0.1`", "0", "0", "0"},
     {"0", "0", "0", "0", "0", "0", "0", "0", "0", "0", "0", "0", "0", "0", 
      "0", "0", "0", "0", "0", "0", "0", "0", "0", "0", "0", "0", "0", "0", 
      "0", "0", "0", "0", "0", "0", "0", "0", "0", "0", "0", "0", "0", "0", 
      "0.1`", "0", "0", "0", "0", "0", "0", "0", "0", "0", "0", "0", "0", "0",
       "0.1`", "0.6`", "0.1`", "0", "0", "0", "0", "0", "0", "0", "0", "0", 
      "0", "0", "0", "0", "0.1`", "0", "0"},
     {"0", "0", "0", "0", "0", "0", "0", "0", "0", "0", "0", "0", "0", "0", 
      "0", "0", "0", "0", "0", "0", "0", "0", "0", "0", "0", "0", "0", "0", 
      "0", "0", "0", "0", "0", "0", "0", "0", "0", "0", "0", "0", "0", "0", 
      "0", "0.1`", "0", "0", "0", "0", "0", "0", "0", "0", "0", "0", "0", "0",
       "0", "0.1`", "0.6`", "0.1`", "0", "0", "0", "0", "0", "0", "0", "0", 
      "0", "0", "0", "0", "0", "0.1`", "0"},
     {"0", "0", "0", "0", "0", "0", "0", "0", "0", "0", "0", "0", "0", "0", 
      "0", "0", "0", "0", "0", "0", "0", "0", "0", "0", "0", "0", "0", "0", 
      "0", "0", "0", "0", "0", "0", "0", "0", "0", "0", "0", "0", "0", "0", 
      "0", "0", "0.1`", "0", "0", "0", "0", "0", "0", "0", "0", "0", "0", "0",
       "0", "0", "0.1`", "0.7`", "0", "0", "0", "0", "0", "0", "0", "0", "0", 
      "0", "0", "0", "0", "0", "0.1`"},
     {"0", "0", "0", "0", "0", "0", "0", "0", "0", "0", "0", "0", "0", "0", 
      "0", "0", "0", "0", "0", "0", "0", "0", "0", "0", "0", "0", "0", "0", 
      "0", "0", "0", "0", "0", "0", "0", "0", "0", "0", "0", "0", "0", "0", 
      "0", "0", "0", "0.1`", "0", "0", "0", "0", "0", "0", "0", "0", "0", "0",
       "0", "0", "0", "0", "0.8`", "0.1`", "0", "0", "0", "0", "0", "0", "0", 
      "0", "0", "0", "0", "0", "0"},
     {"0", "0", "0", "0", "0", "0", "0", "0", "0", "0", "0", "0", "0", "0", 
      "0", "0", "0", "0", "0", "0", "0", "0", "0", "0", "0", "0", "0", "0", 
      "0", "0", "0", "0", "0", "0", "0", "0", "0", "0", "0", "0", "0", "0", 
      "0", "0", "0", "0", "0.1`", "0", "0", "0", "0", "0", "0", "0", "0", "0",
       "0", "0", "0", "0", "0.1`", "0.7`", "0.1`", "0", "0", "0", "0", "0", 
      "0", "0", "0", "0", "0", "0", "0"},
     {"0", "0", "0", "0", "0", "0", "0", "0", "0", "0", "0", "0", "0", "0", 
      "0", "0", "0", "0", "0", "0", "0", "0", "0", "0", "0", "0", "0", "0", 
      "0", "0", "0", "0", "0", "0", "0", "0", "0", "0", "0", "0", "0", "0", 
      "0", "0", "0", "0", "0", "0.1`", "0", "0", "0", "0", "0", "0", "0", "0",
       "0", "0", "0", "0", "0", "0.1`", "0.7`", "0.1`", "0", "0", "0", "0", 
      "0", "0", "0", "0", "0", "0", "0"},
     {"0", "0", "0", "0", "0", "0", "0", "0", "0", "0", "0", "0", "0", "0", 
      "0", "0", "0", "0", "0", "0", "0", "0", "0", "0", "0", "0", "0", "0", 
      "0", "0", "0", "0", "0", "0", "0", "0", "0", "0", "0", "0", "0", "0", 
      "0", "0", "0", "0", "0", "0", "0.1`", "0", "0", "0", "0", "0", "0", "0",
       "0", "0", "0", "0", "0", "0", "0.1`", "0.7`", "0.1`", "0", "0", "0", 
      "0", "0", "0", "0", "0", "0", "0"},
     {"0", "0", "0", "0", "0", "0", "0", "0", "0", "0", "0", "0", "0", "0", 
      "0", "0", "0", "0", "0", "0", "0", "0", "0", "0", "0", "0", "0", "0", 
      "0", "0", "0", "0", "0", "0", "0", "0", "0", "0", "0", "0", "0", "0", 
      "0", "0", "0", "0", "0", "0", "0", "0.1`", "0", "0", "0", "0", "0", "0",
       "0", "0", "0", "0", "0", "0", "0", "0.1`", "0.7`", "0.1`", "0", "0", 
      "0", "0", "0", "0", "0", "0", "0"},
     {"0", "0", "0", "0", "0", "0", "0", "0", "0", "0", "0", "0", "0", "0", 
      "0", "0", "0", "0", "0", "0", "0", "0", "0", "0", "0", "0", "0", "0", 
      "0", "0", "0", "0", "0", "0", "0", "0", "0", "0", "0", "0", "0", "0", 
      "0", "0", "0", "0", "0", "0", "0", "0", "0.1`", "0", "0", "0", "0", "0",
       "0", "0", "0", "0", "0", "0", "0", "0", "0.1`", "0.7`", "0.1`", "0", 
      "0", "0", "0", "0", "0", "0", "0"},
     {"0", "0", "0", "0", "0", "0", "0", "0", "0", "0", "0", "0", "0", "0", 
      "0", "0", "0", "0", "0", "0", "0", "0", "0", "0", "0", "0", "0", "0", 
      "0", "0", "0", "0", "0", "0", "0", "0", "0", "0", "0", "0", "0", "0", 
      "0", "0", "0", "0", "0", "0", "0", "0", "0", "0.1`", "0", "0", "0", "0",
       "0", "0", "0", "0", "0", "0", "0", "0", "0", "0.1`", "0.7`", "0.1`", 
      "0", "0", "0", "0", "0", "0", "0"},
     {"0", "0", "0", "0", "0", "0", "0", "0", "0", "0", "0", "0", "0", "0", 
      "0", "0", "0", "0", "0", "0", "0", "0", "0", "0", "0", "0", "0", "0", 
      "0", "0", "0", "0", "0", "0", "0", "0", "0", "0", "0", "0", "0", "0", 
      "0", "0", "0", "0", "0", "0", "0", "0", "0", "0", "0.1`", "0", "0", "0",
       "0", "0", "0", "0", "0", "0", "0", "0", "0", "0", "0.1`", "0.7`", 
      "0.1`", "0", "0", "0", "0", "0", "0"},
     {"0", "0", "0", "0", "0", "0", "0", "0", "0", "0", "0", "0", "0", "0", 
      "0", "0", "0", "0", "0", "0", "0", "0", "0", "0", "0", "0", "0", "0", 
      "0", "0", "0", "0", "0", "0", "0", "0", "0", "0", "0", "0", "0", "0", 
      "0", "0", "0", "0", "0", "0", "0", "0", "0", "0", "0", "0.1`", "0", "0",
       "0", "0", "0", "0", "0", "0", "0", "0", "0", "0", "0", "0.1`", "0.7`", 
      "0.1`", "0", "0", "0", "0", "0"},
     {"0", "0", "0", "0", "0", "0", "0", "0", "0", "0", "0", "0", "0", "0", 
      "0", "0", "0", "0", "0", "0", "0", "0", "0", "0", "0", "0", "0", "0", 
      "0", "0", "0", "0", "0", "0", "0", "0", "0", "0", "0", "0", "0", "0", 
      "0", "0", "0", "0", "0", "0", "0", "0", "0", "0", "0", "0", "0.1`", "0",
       "0", "0", "0", "0", "0", "0", "0", "0", "0", "0", "0", "0", "0.1`", 
      "0.7`", "0.1`", "0", "0", "0", "0"},
     {"0", "0", "0", "0", "0", "0", "0", "0", "0", "0", "0", "0", "0", "0", 
      "0", "0", "0", "0", "0", "0", "0", "0", "0", "0", "0", "0", "0", "0", 
      "0", "0", "0", "0", "0", "0", "0", "0", "0", "0", "0", "0", "0", "0", 
      "0", "0", "0", "0", "0", "0", "0", "0", "0", "0", "0", "0", "0", "0.1`",
       "0", "0", "0", "0", "0", "0", "0", "0", "0", "0", "0", "0", "0", 
      "0.1`", "0.7`", "0.1`", "0", "0", "0"},
     {"0", "0", "0", "0", "0", "0", "0", "0", "0", "0", "0", "0", "0", "0", 
      "0", "0", "0", "0", "0", "0", "0", "0", "0", "0", "0", "0", "0", "0", 
      "0", "0", "0", "0", "0", "0", "0", "0", "0", "0", "0", "0", "0", "0", 
      "0", "0", "0", "0", "0", "0", "0", "0", "0", "0", "0", "0", "0", "0", 
      "0.1`", "0", "0", "0", "0", "0", "0", "0", "0", "0", "0", "0", "0", "0",
       "0.1`", "0.7`", "0.1`", "0", "0"},
     {"0", "0", "0", "0", "0", "0", "0", "0", "0", "0", "0", "0", "0", "0", 
      "0", "0", "0", "0", "0", "0", "0", "0", "0", "0", "0", "0", "0", "0", 
      "0", "0", "0", "0", "0", "0", "0", "0", "0", "0", "0", "0", "0", "0", 
      "0", "0", "0", "0", "0", "0", "0", "0", "0", "0", "0", "0", "0", "0", 
      "0", "0.1`", "0", "0", "0", "0", "0", "0", "0", "0", "0", "0", "0", "0",
       "0", "0.1`", "0.7`", "0.1`", "0"},
     {"0", "0", "0", "0", "0", "0", "0", "0", "0", "0", "0", "0", "0", "0", 
      "0", "0", "0", "0", "0", "0", "0", "0", "0", "0", "0", "0", "0", "0", 
      "0", "0", "0", "0", "0", "0", "0", "0", "0", "0", "0", "0", "0", "0", 
      "0", "0", "0", "0", "0", "0", "0", "0", "0", "0", "0", "0", "0", "0", 
      "0", "0", "0.1`", "0", "0", "0", "0", "0", "0", "0", "0", "0", "0", "0",
       "0", "0", "0.1`", "0.7`", "0.1`"},
     {"0", "0", "0", "0", "0", "0", "0", "0", "0", "0", "0", "0", "0", "0", 
      "0", "0", "0", "0", "0", "0", "0", "0", "0", "0", "0", "0", "0", "0", 
      "0", "0", "0", "0", "0", "0", "0", "0", "0", "0", "0", "0", "0", "0", 
      "0", "0", "0", "0", "0", "0", "0", "0", "0", "0", "0", "0", "0", "0", 
      "0", "0", "0", "0.1`", "0", "0", "0", "0", "0", "0", "0", "0", "0", "0",
       "0", "0", "0", "0.1`", "0.8`"}
    },
    GridBoxAlignment->{"Columns" -> {{Center}}, "Rows" -> {{Baseline}}},
    GridBoxSpacings->{"Columns" -> {
        Offset[0.27999999999999997`], {
         Offset[0.7]}, 
        Offset[0.27999999999999997`]}, "Rows" -> {
        Offset[0.2], {
         Offset[0.4]}, 
        Offset[0.2]}}], "\[NoBreak]", ")"}],
  Function[BoxForm`e$, 
   MatrixForm[BoxForm`e$]]]], "Output",
 CellChangeTimes->{
  3.7446790020904083`*^9, 3.744680119955223*^9, 3.744680314241503*^9, 
   3.745555659935356*^9, 3.7455559054093876`*^9, 3.7455560153862457`*^9, {
   3.7455571368672976`*^9, 3.7455571495561438`*^9}, 3.745640231178*^9, 
   3.745642214140636*^9, 3.746326132442351*^9, 3.746327326073695*^9, 
   3.7463282911224027`*^9, 3.7463298224419117`*^9, 3.750997756727172*^9, 
   3.773454497830204*^9, 3.7911044075146637`*^9},
 CellLabel->
  "Out[8]//MatrixForm=",ExpressionUUID->"a6c3fc01-54b6-4423-97b5-\
46273cb4e846"]
}, Open  ]],

Cell[BoxData[
 RowBox[{
  RowBox[{"trans2", "[", 
   RowBox[{"i_", ",", "j_"}], "]"}], ":=", 
  RowBox[{"If", "[", 
   RowBox[{
    RowBox[{
     RowBox[{"i", "<", "c"}], "&&", 
     RowBox[{"j", "<", "c"}]}], ",", 
    RowBox[{
     RowBox[{"M", "[", 
      RowBox[{"[", "i", "]"}], "]"}], "[", 
     RowBox[{"[", "j", "]"}], "]"}], ",", 
    RowBox[{"If", "[", 
     RowBox[{
      RowBox[{
       RowBox[{"i", ">=", "c"}], "&&", 
       RowBox[{"j", "<", "c"}]}], ",", 
      RowBox[{
       RowBox[{"M", "[", 
        RowBox[{"[", 
         RowBox[{"i", "+", "1"}], "]"}], "]"}], "[", 
       RowBox[{"[", "j", "]"}], "]"}], ",", 
      RowBox[{"If", "[", 
       RowBox[{
        RowBox[{
         RowBox[{"i", "<", "c"}], "&&", 
         RowBox[{"j", "\[GreaterEqual]", "c"}]}], ",", 
        RowBox[{
         RowBox[{"M", "[", 
          RowBox[{"[", "i", "]"}], "]"}], "[", 
         RowBox[{"[", 
          RowBox[{"j", "+", "1"}], "]"}], "]"}], ",", 
        RowBox[{
         RowBox[{"M", "[", 
          RowBox[{"[", 
           RowBox[{"i", "+", "1"}], "]"}], "]"}], "[", 
         RowBox[{"[", 
          RowBox[{"j", "+", "1"}], "]"}], "]"}]}], "]"}]}], "]"}]}], 
   "]"}]}]], "Input",
 CellChangeTimes->{{3.746326475631158*^9, 3.7463265515468163`*^9}, {
  3.746326823713845*^9, 3.7463270337524557`*^9}},
 CellLabel->"In[9]:=",ExpressionUUID->"7b1e745b-b517-4d0d-b8af-27ca19d40859"],

Cell[CellGroupData[{

Cell[BoxData[
 RowBox[{"A", "=", 
  RowBox[{"Array", "[", 
   RowBox[{"trans2", ",", 
    RowBox[{"{", 
     RowBox[{"n", ",", "n"}], "}"}]}], "]"}]}]], "Input",
 CellChangeTimes->{{3.746326593697256*^9, 3.7463265943064723`*^9}, {
  3.746327011838256*^9, 3.746327016477764*^9}},
 CellLabel->"In[10]:=",ExpressionUUID->"f1ff9473-3117-4785-8e9a-c099b63e6903"],

Cell[BoxData[
 RowBox[{"{", 
  RowBox[{
   RowBox[{"{", 
    RowBox[{
    "0.8`", ",", "0.1`", ",", "0", ",", "0", ",", "0", ",", "0", ",", "0", 
     ",", "0", ",", "0", ",", "0", ",", "0", ",", "0", ",", "0", ",", "0", 
     ",", "0", ",", "0.1`", ",", "0", ",", "0", ",", "0", ",", "0", ",", "0", 
     ",", "0", ",", "0", ",", "0", ",", "0", ",", "0", ",", "0", ",", "0", 
     ",", "0", ",", "0", ",", "0", ",", "0", ",", "0", ",", "0", ",", "0", 
     ",", "0", ",", "0", ",", "0", ",", "0", ",", "0", ",", "0", ",", "0", 
     ",", "0", ",", "0", ",", "0", ",", "0", ",", "0", ",", "0", ",", "0", 
     ",", "0", ",", "0", ",", "0", ",", "0", ",", "0", ",", "0", ",", "0", 
     ",", "0", ",", "0", ",", "0", ",", "0", ",", "0", ",", "0", ",", "0", 
     ",", "0", ",", "0", ",", "0", ",", "0", ",", "0", ",", "0", ",", "0", 
     ",", "0", ",", "0", ",", "0", ",", "0"}], "}"}], ",", 
   RowBox[{"{", 
    RowBox[{
    "0.1`", ",", "0.7`", ",", "0.1`", ",", "0", ",", "0", ",", "0", ",", "0", 
     ",", "0", ",", "0", ",", "0", ",", "0", ",", "0", ",", "0", ",", "0", 
     ",", "0", ",", "0", ",", "0.1`", ",", "0", ",", "0", ",", "0", ",", "0", 
     ",", "0", ",", "0", ",", "0", ",", "0", ",", "0", ",", "0", ",", "0", 
     ",", "0", ",", "0", ",", "0", ",", "0", ",", "0", ",", "0", ",", "0", 
     ",", "0", ",", "0", ",", "0", ",", "0", ",", "0", ",", "0", ",", "0", 
     ",", "0", ",", "0", ",", "0", ",", "0", ",", "0", ",", "0", ",", "0", 
     ",", "0", ",", "0", ",", "0", ",", "0", ",", "0", ",", "0", ",", "0", 
     ",", "0", ",", "0", ",", "0", ",", "0", ",", "0", ",", "0", ",", "0", 
     ",", "0", ",", "0", ",", "0", ",", "0", ",", "0", ",", "0", ",", "0", 
     ",", "0", ",", "0", ",", "0", ",", "0"}], "}"}], ",", 
   RowBox[{"{", 
    RowBox[{
    "0", ",", "0.1`", ",", "0.7`", ",", "0.1`", ",", "0", ",", "0", ",", "0", 
     ",", "0", ",", "0", ",", "0", ",", "0", ",", "0", ",", "0", ",", "0", 
     ",", "0", ",", "0", ",", "0", ",", "0.1`", ",", "0", ",", "0", ",", "0", 
     ",", "0", ",", "0", ",", "0", ",", "0", ",", "0", ",", "0", ",", "0", 
     ",", "0", ",", "0", ",", "0", ",", "0", ",", "0", ",", "0", ",", "0", 
     ",", "0", ",", "0", ",", "0", ",", "0", ",", "0", ",", "0", ",", "0", 
     ",", "0", ",", "0", ",", "0", ",", "0", ",", "0", ",", "0", ",", "0", 
     ",", "0", ",", "0", ",", "0", ",", "0", ",", "0", ",", "0", ",", "0", 
     ",", "0", ",", "0", ",", "0", ",", "0", ",", "0", ",", "0", ",", "0", 
     ",", "0", ",", "0", ",", "0", ",", "0", ",", "0", ",", "0", ",", "0", 
     ",", "0", ",", "0", ",", "0", ",", "0"}], "}"}], ",", 
   RowBox[{"{", 
    RowBox[{
    "0", ",", "0", ",", "0.1`", ",", "0.7`", ",", "0.1`", ",", "0", ",", "0", 
     ",", "0", ",", "0", ",", "0", ",", "0", ",", "0", ",", "0", ",", "0", 
     ",", "0", ",", "0", ",", "0", ",", "0", ",", "0.1`", ",", "0", ",", "0", 
     ",", "0", ",", "0", ",", "0", ",", "0", ",", "0", ",", "0", ",", "0", 
     ",", "0", ",", "0", ",", "0", ",", "0", ",", "0", ",", "0", ",", "0", 
     ",", "0", ",", "0", ",", "0", ",", "0", ",", "0", ",", "0", ",", "0", 
     ",", "0", ",", "0", ",", "0", ",", "0", ",", "0", ",", "0", ",", "0", 
     ",", "0", ",", "0", ",", "0", ",", "0", ",", "0", ",", "0", ",", "0", 
     ",", "0", ",", "0", ",", "0", ",", "0", ",", "0", ",", "0", ",", "0", 
     ",", "0", ",", "0", ",", "0", ",", "0", ",", "0", ",", "0", ",", "0", 
     ",", "0", ",", "0", ",", "0", ",", "0"}], "}"}], ",", 
   RowBox[{"{", 
    RowBox[{
    "0", ",", "0", ",", "0", ",", "0.1`", ",", "0.7`", ",", "0.1`", ",", "0", 
     ",", "0", ",", "0", ",", "0", ",", "0", ",", "0", ",", "0", ",", "0", 
     ",", "0", ",", "0", ",", "0", ",", "0", ",", "0", ",", "0.1`", ",", "0", 
     ",", "0", ",", "0", ",", "0", ",", "0", ",", "0", ",", "0", ",", "0", 
     ",", "0", ",", "0", ",", "0", ",", "0", ",", "0", ",", "0", ",", "0", 
     ",", "0", ",", "0", ",", "0", ",", "0", ",", "0", ",", "0", ",", "0", 
     ",", "0", ",", "0", ",", "0", ",", "0", ",", "0", ",", "0", ",", "0", 
     ",", "0", ",", "0", ",", "0", ",", "0", ",", "0", ",", "0", ",", "0", 
     ",", "0", ",", "0", ",", "0", ",", "0", ",", "0", ",", "0", ",", "0", 
     ",", "0", ",", "0", ",", "0", ",", "0", ",", "0", ",", "0", ",", "0", 
     ",", "0", ",", "0", ",", "0", ",", "0"}], "}"}], ",", 
   RowBox[{"{", 
    RowBox[{
    "0", ",", "0", ",", "0", ",", "0", ",", "0.1`", ",", "0.7`", ",", "0.1`", 
     ",", "0", ",", "0", ",", "0", ",", "0", ",", "0", ",", "0", ",", "0", 
     ",", "0", ",", "0", ",", "0", ",", "0", ",", "0", ",", "0", ",", "0.1`", 
     ",", "0", ",", "0", ",", "0", ",", "0", ",", "0", ",", "0", ",", "0", 
     ",", "0", ",", "0", ",", "0", ",", "0", ",", "0", ",", "0", ",", "0", 
     ",", "0", ",", "0", ",", "0", ",", "0", ",", "0", ",", "0", ",", "0", 
     ",", "0", ",", "0", ",", "0", ",", "0", ",", "0", ",", "0", ",", "0", 
     ",", "0", ",", "0", ",", "0", ",", "0", ",", "0", ",", "0", ",", "0", 
     ",", "0", ",", "0", ",", "0", ",", "0", ",", "0", ",", "0", ",", "0", 
     ",", "0", ",", "0", ",", "0", ",", "0", ",", "0", ",", "0", ",", "0", 
     ",", "0", ",", "0", ",", "0", ",", "0"}], "}"}], ",", 
   RowBox[{"{", 
    RowBox[{
    "0", ",", "0", ",", "0", ",", "0", ",", "0", ",", "0.1`", ",", "0.7`", 
     ",", "0.1`", ",", "0", ",", "0", ",", "0", ",", "0", ",", "0", ",", "0", 
     ",", "0", ",", "0", ",", "0", ",", "0", ",", "0", ",", "0", ",", "0", 
     ",", "0.1`", ",", "0", ",", "0", ",", "0", ",", "0", ",", "0", ",", "0", 
     ",", "0", ",", "0", ",", "0", ",", "0", ",", "0", ",", "0", ",", "0", 
     ",", "0", ",", "0", ",", "0", ",", "0", ",", "0", ",", "0", ",", "0", 
     ",", "0", ",", "0", ",", "0", ",", "0", ",", "0", ",", "0", ",", "0", 
     ",", "0", ",", "0", ",", "0", ",", "0", ",", "0", ",", "0", ",", "0", 
     ",", "0", ",", "0", ",", "0", ",", "0", ",", "0", ",", "0", ",", "0", 
     ",", "0", ",", "0", ",", "0", ",", "0", ",", "0", ",", "0", ",", "0", 
     ",", "0", ",", "0", ",", "0", ",", "0"}], "}"}], ",", 
   RowBox[{"{", 
    RowBox[{
    "0", ",", "0", ",", "0", ",", "0", ",", "0", ",", "0", ",", "0.1`", ",", 
     "0.7`", ",", "0.1`", ",", "0", ",", "0", ",", "0", ",", "0", ",", "0", 
     ",", "0", ",", "0", ",", "0", ",", "0", ",", "0", ",", "0", ",", "0", 
     ",", "0", ",", "0.1`", ",", "0", ",", "0", ",", "0", ",", "0", ",", "0", 
     ",", "0", ",", "0", ",", "0", ",", "0", ",", "0", ",", "0", ",", "0", 
     ",", "0", ",", "0", ",", "0", ",", "0", ",", "0", ",", "0", ",", "0", 
     ",", "0", ",", "0", ",", "0", ",", "0", ",", "0", ",", "0", ",", "0", 
     ",", "0", ",", "0", ",", "0", ",", "0", ",", "0", ",", "0", ",", "0", 
     ",", "0", ",", "0", ",", "0", ",", "0", ",", "0", ",", "0", ",", "0", 
     ",", "0", ",", "0", ",", "0", ",", "0", ",", "0", ",", "0", ",", "0", 
     ",", "0", ",", "0", ",", "0", ",", "0"}], "}"}], ",", 
   RowBox[{"{", 
    RowBox[{
    "0", ",", "0", ",", "0", ",", "0", ",", "0", ",", "0", ",", "0", ",", 
     "0.1`", ",", "0.7`", ",", "0.1`", ",", "0", ",", "0", ",", "0", ",", "0",
      ",", "0", ",", "0", ",", "0", ",", "0", ",", "0", ",", "0", ",", "0", 
     ",", "0", ",", "0", ",", "0.1`", ",", "0", ",", "0", ",", "0", ",", "0", 
     ",", "0", ",", "0", ",", "0", ",", "0", ",", "0", ",", "0", ",", "0", 
     ",", "0", ",", "0", ",", "0", ",", "0", ",", "0", ",", "0", ",", "0", 
     ",", "0", ",", "0", ",", "0", ",", "0", ",", "0", ",", "0", ",", "0", 
     ",", "0", ",", "0", ",", "0", ",", "0", ",", "0", ",", "0", ",", "0", 
     ",", "0", ",", "0", ",", "0", ",", "0", ",", "0", ",", "0", ",", "0", 
     ",", "0", ",", "0", ",", "0", ",", "0", ",", "0", ",", "0", ",", "0", 
     ",", "0", ",", "0", ",", "0", ",", "0"}], "}"}], ",", 
   RowBox[{"{", 
    RowBox[{
    "0", ",", "0", ",", "0", ",", "0", ",", "0", ",", "0", ",", "0", ",", "0",
      ",", "0.1`", ",", "0.7`", ",", "0.1`", ",", "0", ",", "0", ",", "0", 
     ",", "0", ",", "0", ",", "0", ",", "0", ",", "0", ",", "0", ",", "0", 
     ",", "0", ",", "0", ",", "0", ",", "0.1`", ",", "0", ",", "0", ",", "0", 
     ",", "0", ",", "0", ",", "0", ",", "0", ",", "0", ",", "0", ",", "0", 
     ",", "0", ",", "0", ",", "0", ",", "0", ",", "0", ",", "0", ",", "0", 
     ",", "0", ",", "0", ",", "0", ",", "0", ",", "0", ",", "0", ",", "0", 
     ",", "0", ",", "0", ",", "0", ",", "0", ",", "0", ",", "0", ",", "0", 
     ",", "0", ",", "0", ",", "0", ",", "0", ",", "0", ",", "0", ",", "0", 
     ",", "0", ",", "0", ",", "0", ",", "0", ",", "0", ",", "0", ",", "0", 
     ",", "0", ",", "0", ",", "0", ",", "0"}], "}"}], ",", 
   RowBox[{"{", 
    RowBox[{
    "0", ",", "0", ",", "0", ",", "0", ",", "0", ",", "0", ",", "0", ",", "0",
      ",", "0", ",", "0.1`", ",", "0.7`", ",", "0.1`", ",", "0", ",", "0", 
     ",", "0", ",", "0", ",", "0", ",", "0", ",", "0", ",", "0", ",", "0", 
     ",", "0", ",", "0", ",", "0", ",", "0", ",", "0.1`", ",", "0", ",", "0", 
     ",", "0", ",", "0", ",", "0", ",", "0", ",", "0", ",", "0", ",", "0", 
     ",", "0", ",", "0", ",", "0", ",", "0", ",", "0", ",", "0", ",", "0", 
     ",", "0", ",", "0", ",", "0", ",", "0", ",", "0", ",", "0", ",", "0", 
     ",", "0", ",", "0", ",", "0", ",", "0", ",", "0", ",", "0", ",", "0", 
     ",", "0", ",", "0", ",", "0", ",", "0", ",", "0", ",", "0", ",", "0", 
     ",", "0", ",", "0", ",", "0", ",", "0", ",", "0", ",", "0", ",", "0", 
     ",", "0", ",", "0", ",", "0", ",", "0"}], "}"}], ",", 
   RowBox[{"{", 
    RowBox[{
    "0", ",", "0", ",", "0", ",", "0", ",", "0", ",", "0", ",", "0", ",", "0",
      ",", "0", ",", "0", ",", "0.1`", ",", "0.7`", ",", "0.1`", ",", "0", 
     ",", "0", ",", "0", ",", "0", ",", "0", ",", "0", ",", "0", ",", "0", 
     ",", "0", ",", "0", ",", "0", ",", "0", ",", "0", ",", "0.1`", ",", "0", 
     ",", "0", ",", "0", ",", "0", ",", "0", ",", "0", ",", "0", ",", "0", 
     ",", "0", ",", "0", ",", "0", ",", "0", ",", "0", ",", "0", ",", "0", 
     ",", "0", ",", "0", ",", "0", ",", "0", ",", "0", ",", "0", ",", "0", 
     ",", "0", ",", "0", ",", "0", ",", "0", ",", "0", ",", "0", ",", "0", 
     ",", "0", ",", "0", ",", "0", ",", "0", ",", "0", ",", "0", ",", "0", 
     ",", "0", ",", "0", ",", "0", ",", "0", ",", "0", ",", "0", ",", "0", 
     ",", "0", ",", "0", ",", "0", ",", "0"}], "}"}], ",", 
   RowBox[{"{", 
    RowBox[{
    "0", ",", "0", ",", "0", ",", "0", ",", "0", ",", "0", ",", "0", ",", "0",
      ",", "0", ",", "0", ",", "0", ",", "0.1`", ",", "0.7`", ",", "0.1`", 
     ",", "0", ",", "0", ",", "0", ",", "0", ",", "0", ",", "0", ",", "0", 
     ",", "0", ",", "0", ",", "0", ",", "0", ",", "0", ",", "0", ",", "0.1`", 
     ",", "0", ",", "0", ",", "0", ",", "0", ",", "0", ",", "0", ",", "0", 
     ",", "0", ",", "0", ",", "0", ",", "0", ",", "0", ",", "0", ",", "0", 
     ",", "0", ",", "0", ",", "0", ",", "0", ",", "0", ",", "0", ",", "0", 
     ",", "0", ",", "0", ",", "0", ",", "0", ",", "0", ",", "0", ",", "0", 
     ",", "0", ",", "0", ",", "0", ",", "0", ",", "0", ",", "0", ",", "0", 
     ",", "0", ",", "0", ",", "0", ",", "0", ",", "0", ",", "0", ",", "0", 
     ",", "0", ",", "0", ",", "0", ",", "0"}], "}"}], ",", 
   RowBox[{"{", 
    RowBox[{
    "0", ",", "0", ",", "0", ",", "0", ",", "0", ",", "0", ",", "0", ",", "0",
      ",", "0", ",", "0", ",", "0", ",", "0", ",", "0.1`", ",", "0.7`", ",", 
     "0.1`", ",", "0", ",", "0", ",", "0", ",", "0", ",", "0", ",", "0", ",", 
     "0", ",", "0", ",", "0", ",", "0", ",", "0", ",", "0", ",", "0", ",", 
     "0.1`", ",", "0", ",", "0", ",", "0", ",", "0", ",", "0", ",", "0", ",", 
     "0", ",", "0", ",", "0", ",", "0", ",", "0", ",", "0", ",", "0", ",", 
     "0", ",", "0", ",", "0", ",", "0", ",", "0", ",", "0", ",", "0", ",", 
     "0", ",", "0", ",", "0", ",", "0", ",", "0", ",", "0", ",", "0", ",", 
     "0", ",", "0", ",", "0", ",", "0", ",", "0", ",", "0", ",", "0", ",", 
     "0", ",", "0", ",", "0", ",", "0", ",", "0", ",", "0", ",", "0", ",", 
     "0", ",", "0", ",", "0", ",", "0"}], "}"}], ",", 
   RowBox[{"{", 
    RowBox[{
    "0", ",", "0", ",", "0", ",", "0", ",", "0", ",", "0", ",", "0", ",", "0",
      ",", "0", ",", "0", ",", "0", ",", "0", ",", "0", ",", "0.1`", ",", 
     "0.8`", ",", "0", ",", "0", ",", "0", ",", "0", ",", "0", ",", "0", ",", 
     "0", ",", "0", ",", "0", ",", "0", ",", "0", ",", "0", ",", "0", ",", 
     "0", ",", "0.1`", ",", "0", ",", "0", ",", "0", ",", "0", ",", "0", ",", 
     "0", ",", "0", ",", "0", ",", "0", ",", "0", ",", "0", ",", "0", ",", 
     "0", ",", "0", ",", "0", ",", "0", ",", "0", ",", "0", ",", "0", ",", 
     "0", ",", "0", ",", "0", ",", "0", ",", "0", ",", "0", ",", "0", ",", 
     "0", ",", "0", ",", "0", ",", "0", ",", "0", ",", "0", ",", "0", ",", 
     "0", ",", "0", ",", "0", ",", "0", ",", "0", ",", "0", ",", "0", ",", 
     "0", ",", "0", ",", "0", ",", "0"}], "}"}], ",", 
   RowBox[{"{", 
    RowBox[{
    "0.1`", ",", "0", ",", "0", ",", "0", ",", "0", ",", "0", ",", "0", ",", 
     "0", ",", "0", ",", "0", ",", "0", ",", "0", ",", "0", ",", "0", ",", 
     "0", ",", "0.7`", ",", "0.1`", ",", "0", ",", "0", ",", "0", ",", "0", 
     ",", "0", ",", "0", ",", "0", ",", "0", ",", "0", ",", "0", ",", "0", 
     ",", "0", ",", "0", ",", "0.1`", ",", "0", ",", "0", ",", "0", ",", "0", 
     ",", "0", ",", "0", ",", "0", ",", "0", ",", "0", ",", "0", ",", "0", 
     ",", "0", ",", "0", ",", "0", ",", "0", ",", "0", ",", "0", ",", "0", 
     ",", "0", ",", "0", ",", "0", ",", "0", ",", "0", ",", "0", ",", "0", 
     ",", "0", ",", "0", ",", "0", ",", "0", ",", "0", ",", "0", ",", "0", 
     ",", "0", ",", "0", ",", "0", ",", "0", ",", "0", ",", "0", ",", "0", 
     ",", "0", ",", "0", ",", "0", ",", "0"}], "}"}], ",", 
   RowBox[{"{", 
    RowBox[{
    "0", ",", "0.1`", ",", "0", ",", "0", ",", "0", ",", "0", ",", "0", ",", 
     "0", ",", "0", ",", "0", ",", "0", ",", "0", ",", "0", ",", "0", ",", 
     "0", ",", "0.1`", ",", "0.6`", ",", "0.1`", ",", "0", ",", "0", ",", "0",
      ",", "0", ",", "0", ",", "0", ",", "0", ",", "0", ",", "0", ",", "0", 
     ",", "0", ",", "0", ",", "0", ",", "0.1`", ",", "0", ",", "0", ",", "0", 
     ",", "0", ",", "0", ",", "0", ",", "0", ",", "0", ",", "0", ",", "0", 
     ",", "0", ",", "0", ",", "0", ",", "0", ",", "0", ",", "0", ",", "0", 
     ",", "0", ",", "0", ",", "0", ",", "0", ",", "0", ",", "0", ",", "0", 
     ",", "0", ",", "0", ",", "0", ",", "0", ",", "0", ",", "0", ",", "0", 
     ",", "0", ",", "0", ",", "0", ",", "0", ",", "0", ",", "0", ",", "0", 
     ",", "0", ",", "0", ",", "0", ",", "0"}], "}"}], ",", 
   RowBox[{"{", 
    RowBox[{
    "0", ",", "0", ",", "0.1`", ",", "0", ",", "0", ",", "0", ",", "0", ",", 
     "0", ",", "0", ",", "0", ",", "0", ",", "0", ",", "0", ",", "0", ",", 
     "0", ",", "0", ",", "0.1`", ",", "0.6`", ",", "0.1`", ",", "0", ",", "0",
      ",", "0", ",", "0", ",", "0", ",", "0", ",", "0", ",", "0", ",", "0", 
     ",", "0", ",", "0", ",", "0", ",", "0", ",", "0.1`", ",", "0", ",", "0", 
     ",", "0", ",", "0", ",", "0", ",", "0", ",", "0", ",", "0", ",", "0", 
     ",", "0", ",", "0", ",", "0", ",", "0", ",", "0", ",", "0", ",", "0", 
     ",", "0", ",", "0", ",", "0", ",", "0", ",", "0", ",", "0", ",", "0", 
     ",", "0", ",", "0", ",", "0", ",", "0", ",", "0", ",", "0", ",", "0", 
     ",", "0", ",", "0", ",", "0", ",", "0", ",", "0", ",", "0", ",", "0", 
     ",", "0", ",", "0", ",", "0", ",", "0"}], "}"}], ",", 
   RowBox[{"{", 
    RowBox[{
    "0", ",", "0", ",", "0", ",", "0.1`", ",", "0", ",", "0", ",", "0", ",", 
     "0", ",", "0", ",", "0", ",", "0", ",", "0", ",", "0", ",", "0", ",", 
     "0", ",", "0", ",", "0", ",", "0.1`", ",", "0.6`", ",", "0.1`", ",", "0",
      ",", "0", ",", "0", ",", "0", ",", "0", ",", "0", ",", "0", ",", "0", 
     ",", "0", ",", "0", ",", "0", ",", "0", ",", "0", ",", "0.1`", ",", "0", 
     ",", "0", ",", "0", ",", "0", ",", "0", ",", "0", ",", "0", ",", "0", 
     ",", "0", ",", "0", ",", "0", ",", "0", ",", "0", ",", "0", ",", "0", 
     ",", "0", ",", "0", ",", "0", ",", "0", ",", "0", ",", "0", ",", "0", 
     ",", "0", ",", "0", ",", "0", ",", "0", ",", "0", ",", "0", ",", "0", 
     ",", "0", ",", "0", ",", "0", ",", "0", ",", "0", ",", "0", ",", "0", 
     ",", "0", ",", "0", ",", "0", ",", "0"}], "}"}], ",", 
   RowBox[{"{", 
    RowBox[{
    "0", ",", "0", ",", "0", ",", "0", ",", "0.1`", ",", "0", ",", "0", ",", 
     "0", ",", "0", ",", "0", ",", "0", ",", "0", ",", "0", ",", "0", ",", 
     "0", ",", "0", ",", "0", ",", "0", ",", "0.1`", ",", "0.6`", ",", "0.1`",
      ",", "0", ",", "0", ",", "0", ",", "0", ",", "0", ",", "0", ",", "0", 
     ",", "0", ",", "0", ",", "0", ",", "0", ",", "0", ",", "0", ",", "0.1`", 
     ",", "0", ",", "0", ",", "0", ",", "0", ",", "0", ",", "0", ",", "0", 
     ",", "0", ",", "0", ",", "0", ",", "0", ",", "0", ",", "0", ",", "0", 
     ",", "0", ",", "0", ",", "0", ",", "0", ",", "0", ",", "0", ",", "0", 
     ",", "0", ",", "0", ",", "0", ",", "0", ",", "0", ",", "0", ",", "0", 
     ",", "0", ",", "0", ",", "0", ",", "0", ",", "0", ",", "0", ",", "0", 
     ",", "0", ",", "0", ",", "0", ",", "0"}], "}"}], ",", 
   RowBox[{"{", 
    RowBox[{
    "0", ",", "0", ",", "0", ",", "0", ",", "0", ",", "0.1`", ",", "0", ",", 
     "0", ",", "0", ",", "0", ",", "0", ",", "0", ",", "0", ",", "0", ",", 
     "0", ",", "0", ",", "0", ",", "0", ",", "0", ",", "0.1`", ",", "0.6`", 
     ",", "0.1`", ",", "0", ",", "0", ",", "0", ",", "0", ",", "0", ",", "0", 
     ",", "0", ",", "0", ",", "0", ",", "0", ",", "0", ",", "0", ",", "0", 
     ",", "0.1`", ",", "0", ",", "0", ",", "0", ",", "0", ",", "0", ",", "0", 
     ",", "0", ",", "0", ",", "0", ",", "0", ",", "0", ",", "0", ",", "0", 
     ",", "0", ",", "0", ",", "0", ",", "0", ",", "0", ",", "0", ",", "0", 
     ",", "0", ",", "0", ",", "0", ",", "0", ",", "0", ",", "0", ",", "0", 
     ",", "0", ",", "0", ",", "0", ",", "0", ",", "0", ",", "0", ",", "0", 
     ",", "0", ",", "0", ",", "0", ",", "0"}], "}"}], ",", 
   RowBox[{"{", 
    RowBox[{
    "0", ",", "0", ",", "0", ",", "0", ",", "0", ",", "0", ",", "0.1`", ",", 
     "0", ",", "0", ",", "0", ",", "0", ",", "0", ",", "0", ",", "0", ",", 
     "0", ",", "0", ",", "0", ",", "0", ",", "0", ",", "0", ",", "0.1`", ",", 
     "0.6`", ",", "0.1`", ",", "0", ",", "0", ",", "0", ",", "0", ",", "0", 
     ",", "0", ",", "0", ",", "0", ",", "0", ",", "0", ",", "0", ",", "0", 
     ",", "0", ",", "0.1`", ",", "0", ",", "0", ",", "0", ",", "0", ",", "0", 
     ",", "0", ",", "0", ",", "0", ",", "0", ",", "0", ",", "0", ",", "0", 
     ",", "0", ",", "0", ",", "0", ",", "0", ",", "0", ",", "0", ",", "0", 
     ",", "0", ",", "0", ",", "0", ",", "0", ",", "0", ",", "0", ",", "0", 
     ",", "0", ",", "0", ",", "0", ",", "0", ",", "0", ",", "0", ",", "0", 
     ",", "0", ",", "0", ",", "0", ",", "0"}], "}"}], ",", 
   RowBox[{"{", 
    RowBox[{
    "0", ",", "0", ",", "0", ",", "0", ",", "0", ",", "0", ",", "0", ",", 
     "0.1`", ",", "0", ",", "0", ",", "0", ",", "0", ",", "0", ",", "0", ",", 
     "0", ",", "0", ",", "0", ",", "0", ",", "0", ",", "0", ",", "0", ",", 
     "0.1`", ",", "0.6`", ",", "0.1`", ",", "0", ",", "0", ",", "0", ",", "0",
      ",", "0", ",", "0", ",", "0", ",", "0", ",", "0", ",", "0", ",", "0", 
     ",", "0", ",", "0", ",", "0", ",", "0", ",", "0", ",", "0", ",", "0", 
     ",", "0", ",", "0", ",", "0", ",", "0", ",", "0", ",", "0", ",", "0", 
     ",", "0", ",", "0", ",", "0", ",", "0", ",", "0", ",", "0", ",", "0", 
     ",", "0", ",", "0", ",", "0", ",", "0", ",", "0", ",", "0", ",", "0", 
     ",", "0", ",", "0", ",", "0", ",", "0", ",", "0", ",", "0", ",", "0", 
     ",", "0", ",", "0", ",", "0", ",", "0"}], "}"}], ",", 
   RowBox[{"{", 
    RowBox[{
    "0", ",", "0", ",", "0", ",", "0", ",", "0", ",", "0", ",", "0", ",", "0",
      ",", "0.1`", ",", "0", ",", "0", ",", "0", ",", "0", ",", "0", ",", "0",
      ",", "0", ",", "0", ",", "0", ",", "0", ",", "0", ",", "0", ",", "0", 
     ",", "0.1`", ",", "0.6`", ",", "0.1`", ",", "0", ",", "0", ",", "0", ",",
      "0", ",", "0", ",", "0", ",", "0", ",", "0", ",", "0", ",", "0", ",", 
     "0", ",", "0", ",", "0.1`", ",", "0", ",", "0", ",", "0", ",", "0", ",", 
     "0", ",", "0", ",", "0", ",", "0", ",", "0", ",", "0", ",", "0", ",", 
     "0", ",", "0", ",", "0", ",", "0", ",", "0", ",", "0", ",", "0", ",", 
     "0", ",", "0", ",", "0", ",", "0", ",", "0", ",", "0", ",", "0", ",", 
     "0", ",", "0", ",", "0", ",", "0", ",", "0", ",", "0", ",", "0", ",", 
     "0", ",", "0", ",", "0", ",", "0"}], "}"}], ",", 
   RowBox[{"{", 
    RowBox[{
    "0", ",", "0", ",", "0", ",", "0", ",", "0", ",", "0", ",", "0", ",", "0",
      ",", "0", ",", "0.1`", ",", "0", ",", "0", ",", "0", ",", "0", ",", "0",
      ",", "0", ",", "0", ",", "0", ",", "0", ",", "0", ",", "0", ",", "0", 
     ",", "0", ",", "0.1`", ",", "0.6`", ",", "0.1`", ",", "0", ",", "0", ",",
      "0", ",", "0", ",", "0", ",", "0", ",", "0", ",", "0", ",", "0", ",", 
     "0", ",", "0", ",", "0", ",", "0.1`", ",", "0", ",", "0", ",", "0", ",", 
     "0", ",", "0", ",", "0", ",", "0", ",", "0", ",", "0", ",", "0", ",", 
     "0", ",", "0", ",", "0", ",", "0", ",", "0", ",", "0", ",", "0", ",", 
     "0", ",", "0", ",", "0", ",", "0", ",", "0", ",", "0", ",", "0", ",", 
     "0", ",", "0", ",", "0", ",", "0", ",", "0", ",", "0", ",", "0", ",", 
     "0", ",", "0", ",", "0", ",", "0"}], "}"}], ",", 
   RowBox[{"{", 
    RowBox[{
    "0", ",", "0", ",", "0", ",", "0", ",", "0", ",", "0", ",", "0", ",", "0",
      ",", "0", ",", "0", ",", "0.1`", ",", "0", ",", "0", ",", "0", ",", "0",
      ",", "0", ",", "0", ",", "0", ",", "0", ",", "0", ",", "0", ",", "0", 
     ",", "0", ",", "0", ",", "0.1`", ",", "0.6`", ",", "0.1`", ",", "0", ",",
      "0", ",", "0", ",", "0", ",", "0", ",", "0", ",", "0", ",", "0", ",", 
     "0", ",", "0", ",", "0", ",", "0", ",", "0.1`", ",", "0", ",", "0", ",", 
     "0", ",", "0", ",", "0", ",", "0", ",", "0", ",", "0", ",", "0", ",", 
     "0", ",", "0", ",", "0", ",", "0", ",", "0", ",", "0", ",", "0", ",", 
     "0", ",", "0", ",", "0", ",", "0", ",", "0", ",", "0", ",", "0", ",", 
     "0", ",", "0", ",", "0", ",", "0", ",", "0", ",", "0", ",", "0", ",", 
     "0", ",", "0", ",", "0", ",", "0"}], "}"}], ",", 
   RowBox[{"{", 
    RowBox[{
    "0", ",", "0", ",", "0", ",", "0", ",", "0", ",", "0", ",", "0", ",", "0",
      ",", "0", ",", "0", ",", "0", ",", "0.1`", ",", "0", ",", "0", ",", "0",
      ",", "0", ",", "0", ",", "0", ",", "0", ",", "0", ",", "0", ",", "0", 
     ",", "0", ",", "0", ",", "0", ",", "0.1`", ",", "0.6`", ",", "0.1`", ",",
      "0", ",", "0", ",", "0", ",", "0", ",", "0", ",", "0", ",", "0", ",", 
     "0", ",", "0", ",", "0", ",", "0", ",", "0", ",", "0.1`", ",", "0", ",", 
     "0", ",", "0", ",", "0", ",", "0", ",", "0", ",", "0", ",", "0", ",", 
     "0", ",", "0", ",", "0", ",", "0", ",", "0", ",", "0", ",", "0", ",", 
     "0", ",", "0", ",", "0", ",", "0", ",", "0", ",", "0", ",", "0", ",", 
     "0", ",", "0", ",", "0", ",", "0", ",", "0", ",", "0", ",", "0", ",", 
     "0", ",", "0", ",", "0", ",", "0"}], "}"}], ",", 
   RowBox[{"{", 
    RowBox[{
    "0", ",", "0", ",", "0", ",", "0", ",", "0", ",", "0", ",", "0", ",", "0",
      ",", "0", ",", "0", ",", "0", ",", "0", ",", "0.1`", ",", "0", ",", "0",
      ",", "0", ",", "0", ",", "0", ",", "0", ",", "0", ",", "0", ",", "0", 
     ",", "0", ",", "0", ",", "0", ",", "0", ",", "0.1`", ",", "0.6`", ",", 
     "0.1`", ",", "0", ",", "0", ",", "0", ",", "0", ",", "0", ",", "0", ",", 
     "0", ",", "0", ",", "0", ",", "0", ",", "0", ",", "0", ",", "0.1`", ",", 
     "0", ",", "0", ",", "0", ",", "0", ",", "0", ",", "0", ",", "0", ",", 
     "0", ",", "0", ",", "0", ",", "0", ",", "0", ",", "0", ",", "0", ",", 
     "0", ",", "0", ",", "0", ",", "0", ",", "0", ",", "0", ",", "0", ",", 
     "0", ",", "0", ",", "0", ",", "0", ",", "0", ",", "0", ",", "0", ",", 
     "0", ",", "0", ",", "0", ",", "0"}], "}"}], ",", 
   RowBox[{"{", 
    RowBox[{
    "0", ",", "0", ",", "0", ",", "0", ",", "0", ",", "0", ",", "0", ",", "0",
      ",", "0", ",", "0", ",", "0", ",", "0", ",", "0", ",", "0.1`", ",", "0",
      ",", "0", ",", "0", ",", "0", ",", "0", ",", "0", ",", "0", ",", "0", 
     ",", "0", ",", "0", ",", "0", ",", "0", ",", "0", ",", "0.1`", ",", 
     "0.6`", ",", "0.1`", ",", "0", ",", "0", ",", "0", ",", "0", ",", "0", 
     ",", "0", ",", "0", ",", "0", ",", "0", ",", "0", ",", "0", ",", "0", 
     ",", "0.1`", ",", "0", ",", "0", ",", "0", ",", "0", ",", "0", ",", "0", 
     ",", "0", ",", "0", ",", "0", ",", "0", ",", "0", ",", "0", ",", "0", 
     ",", "0", ",", "0", ",", "0", ",", "0", ",", "0", ",", "0", ",", "0", 
     ",", "0", ",", "0", ",", "0", ",", "0", ",", "0", ",", "0", ",", "0", 
     ",", "0", ",", "0", ",", "0", ",", "0"}], "}"}], ",", 
   RowBox[{"{", 
    RowBox[{
    "0", ",", "0", ",", "0", ",", "0", ",", "0", ",", "0", ",", "0", ",", "0",
      ",", "0", ",", "0", ",", "0", ",", "0", ",", "0", ",", "0", ",", "0.1`",
      ",", "0", ",", "0", ",", "0", ",", "0", ",", "0", ",", "0", ",", "0", 
     ",", "0", ",", "0", ",", "0", ",", "0", ",", "0", ",", "0", ",", "0.1`", 
     ",", "0.7`", ",", "0", ",", "0", ",", "0", ",", "0", ",", "0", ",", "0", 
     ",", "0", ",", "0", ",", "0", ",", "0", ",", "0", ",", "0", ",", "0", 
     ",", "0.1`", ",", "0", ",", "0", ",", "0", ",", "0", ",", "0", ",", "0", 
     ",", "0", ",", "0", ",", "0", ",", "0", ",", "0", ",", "0", ",", "0", 
     ",", "0", ",", "0", ",", "0", ",", "0", ",", "0", ",", "0", ",", "0", 
     ",", "0", ",", "0", ",", "0", ",", "0", ",", "0", ",", "0", ",", "0", 
     ",", "0", ",", "0", ",", "0"}], "}"}], ",", 
   RowBox[{"{", 
    RowBox[{
    "0", ",", "0", ",", "0", ",", "0", ",", "0", ",", "0", ",", "0", ",", "0",
      ",", "0", ",", "0", ",", "0", ",", "0", ",", "0", ",", "0", ",", "0", 
     ",", "0.1`", ",", "0", ",", "0", ",", "0", ",", "0", ",", "0", ",", "0", 
     ",", "0", ",", "0", ",", "0", ",", "0", ",", "0", ",", "0", ",", "0", 
     ",", "0", ",", "0.7`", ",", "0.1`", ",", "0", ",", "0", ",", "0", ",", 
     "0", ",", "0", ",", "0", ",", "0", ",", "0", ",", "0", ",", "0", ",", 
     "0", ",", "0", ",", "0.1`", ",", "0", ",", "0", ",", "0", ",", "0", ",", 
     "0", ",", "0", ",", "0", ",", "0", ",", "0", ",", "0", ",", "0", ",", 
     "0", ",", "0", ",", "0", ",", "0", ",", "0", ",", "0", ",", "0", ",", 
     "0", ",", "0", ",", "0", ",", "0", ",", "0", ",", "0", ",", "0", ",", 
     "0", ",", "0", ",", "0", ",", "0"}], "}"}], ",", 
   RowBox[{"{", 
    RowBox[{
    "0", ",", "0", ",", "0", ",", "0", ",", "0", ",", "0", ",", "0", ",", "0",
      ",", "0", ",", "0", ",", "0", ",", "0", ",", "0", ",", "0", ",", "0", 
     ",", "0", ",", "0.1`", ",", "0", ",", "0", ",", "0", ",", "0", ",", "0", 
     ",", "0", ",", "0", ",", "0", ",", "0", ",", "0", ",", "0", ",", "0", 
     ",", "0", ",", "0.1`", ",", "0.6`", ",", "0.1`", ",", "0", ",", "0", ",",
      "0", ",", "0", ",", "0", ",", "0", ",", "0", ",", "0", ",", "0", ",", 
     "0", ",", "0", ",", "0", ",", "0.1`", ",", "0", ",", "0", ",", "0", ",", 
     "0", ",", "0", ",", "0", ",", "0", ",", "0", ",", "0", ",", "0", ",", 
     "0", ",", "0", ",", "0", ",", "0", ",", "0", ",", "0", ",", "0", ",", 
     "0", ",", "0", ",", "0", ",", "0", ",", "0", ",", "0", ",", "0", ",", 
     "0", ",", "0", ",", "0", ",", "0"}], "}"}], ",", 
   RowBox[{"{", 
    RowBox[{
    "0", ",", "0", ",", "0", ",", "0", ",", "0", ",", "0", ",", "0", ",", "0",
      ",", "0", ",", "0", ",", "0", ",", "0", ",", "0", ",", "0", ",", "0", 
     ",", "0", ",", "0", ",", "0.1`", ",", "0", ",", "0", ",", "0", ",", "0", 
     ",", "0", ",", "0", ",", "0", ",", "0", ",", "0", ",", "0", ",", "0", 
     ",", "0", ",", "0", ",", "0.1`", ",", "0.6`", ",", "0.1`", ",", "0", ",",
      "0", ",", "0", ",", "0", ",", "0", ",", "0", ",", "0", ",", "0", ",", 
     "0", ",", "0", ",", "0", ",", "0", ",", "0.1`", ",", "0", ",", "0", ",", 
     "0", ",", "0", ",", "0", ",", "0", ",", "0", ",", "0", ",", "0", ",", 
     "0", ",", "0", ",", "0", ",", "0", ",", "0", ",", "0", ",", "0", ",", 
     "0", ",", "0", ",", "0", ",", "0", ",", "0", ",", "0", ",", "0", ",", 
     "0", ",", "0", ",", "0", ",", "0"}], "}"}], ",", 
   RowBox[{"{", 
    RowBox[{
    "0", ",", "0", ",", "0", ",", "0", ",", "0", ",", "0", ",", "0", ",", "0",
      ",", "0", ",", "0", ",", "0", ",", "0", ",", "0", ",", "0", ",", "0", 
     ",", "0", ",", "0", ",", "0", ",", "0.1`", ",", "0", ",", "0", ",", "0", 
     ",", "0", ",", "0", ",", "0", ",", "0", ",", "0", ",", "0", ",", "0", 
     ",", "0", ",", "0", ",", "0", ",", "0.1`", ",", "0.6`", ",", "0.1`", ",",
      "0", ",", "0", ",", "0", ",", "0", ",", "0", ",", "0", ",", "0", ",", 
     "0", ",", "0", ",", "0", ",", "0", ",", "0", ",", "0.1`", ",", "0", ",", 
     "0", ",", "0", ",", "0", ",", "0", ",", "0", ",", "0", ",", "0", ",", 
     "0", ",", "0", ",", "0", ",", "0", ",", "0", ",", "0", ",", "0", ",", 
     "0", ",", "0", ",", "0", ",", "0", ",", "0", ",", "0", ",", "0", ",", 
     "0", ",", "0", ",", "0", ",", "0"}], "}"}], ",", 
   RowBox[{"{", 
    RowBox[{
    "0", ",", "0", ",", "0", ",", "0", ",", "0", ",", "0", ",", "0", ",", "0",
      ",", "0", ",", "0", ",", "0", ",", "0", ",", "0", ",", "0", ",", "0", 
     ",", "0", ",", "0", ",", "0", ",", "0", ",", "0.1`", ",", "0", ",", "0", 
     ",", "0", ",", "0", ",", "0", ",", "0", ",", "0", ",", "0", ",", "0", 
     ",", "0", ",", "0", ",", "0", ",", "0", ",", "0.1`", ",", "0.6`", ",", 
     "0.1`", ",", "0", ",", "0", ",", "0", ",", "0", ",", "0", ",", "0", ",", 
     "0", ",", "0", ",", "0", ",", "0", ",", "0", ",", "0", ",", "0.1`", ",", 
     "0", ",", "0", ",", "0", ",", "0", ",", "0", ",", "0", ",", "0", ",", 
     "0", ",", "0", ",", "0", ",", "0", ",", "0", ",", "0", ",", "0", ",", 
     "0", ",", "0", ",", "0", ",", "0", ",", "0", ",", "0", ",", "0", ",", 
     "0", ",", "0", ",", "0", ",", "0"}], "}"}], ",", 
   RowBox[{"{", 
    RowBox[{
    "0", ",", "0", ",", "0", ",", "0", ",", "0", ",", "0", ",", "0", ",", "0",
      ",", "0", ",", "0", ",", "0", ",", "0", ",", "0", ",", "0", ",", "0", 
     ",", "0", ",", "0", ",", "0", ",", "0", ",", "0", ",", "0.1`", ",", "0", 
     ",", "0", ",", "0", ",", "0", ",", "0", ",", "0", ",", "0", ",", "0", 
     ",", "0", ",", "0", ",", "0", ",", "0", ",", "0", ",", "0.1`", ",", 
     "0.6`", ",", "0.1`", ",", "0", ",", "0", ",", "0", ",", "0", ",", "0", 
     ",", "0", ",", "0", ",", "0", ",", "0", ",", "0", ",", "0", ",", "0", 
     ",", "0.1`", ",", "0", ",", "0", ",", "0", ",", "0", ",", "0", ",", "0", 
     ",", "0", ",", "0", ",", "0", ",", "0", ",", "0", ",", "0", ",", "0", 
     ",", "0", ",", "0", ",", "0", ",", "0", ",", "0", ",", "0", ",", "0", 
     ",", "0", ",", "0", ",", "0", ",", "0"}], "}"}], ",", 
   RowBox[{"{", 
    RowBox[{
    "0", ",", "0", ",", "0", ",", "0", ",", "0", ",", "0", ",", "0", ",", "0",
      ",", "0", ",", "0", ",", "0", ",", "0", ",", "0", ",", "0", ",", "0", 
     ",", "0", ",", "0", ",", "0", ",", "0", ",", "0", ",", "0", ",", "0.1`", 
     ",", "0", ",", "0", ",", "0", ",", "0", ",", "0", ",", "0", ",", "0", 
     ",", "0", ",", "0", ",", "0", ",", "0", ",", "0", ",", "0", ",", "0.1`", 
     ",", "0.6`", ",", "0", ",", "0", ",", "0", ",", "0", ",", "0", ",", "0", 
     ",", "0", ",", "0", ",", "0", ",", "0", ",", "0", ",", "0", ",", "0", 
     ",", "0.1`", ",", "0", ",", "0", ",", "0", ",", "0", ",", "0", ",", "0", 
     ",", "0", ",", "0", ",", "0", ",", "0", ",", "0", ",", "0", ",", "0", 
     ",", "0", ",", "0", ",", "0", ",", "0", ",", "0", ",", "0", ",", "0", 
     ",", "0", ",", "0", ",", "0"}], "}"}], ",", 
   RowBox[{"{", 
    RowBox[{
    "0", ",", "0", ",", "0", ",", "0", ",", "0", ",", "0", ",", "0", ",", "0",
      ",", "0", ",", "0", ",", "0", ",", "0", ",", "0", ",", "0", ",", "0", 
     ",", "0", ",", "0", ",", "0", ",", "0", ",", "0", ",", "0", ",", "0", 
     ",", "0", ",", "0.1`", ",", "0", ",", "0", ",", "0", ",", "0", ",", "0", 
     ",", "0", ",", "0", ",", "0", ",", "0", ",", "0", ",", "0", ",", "0", 
     ",", "0", ",", "0.6`", ",", "0.1`", ",", "0", ",", "0", ",", "0", ",", 
     "0", ",", "0", ",", "0", ",", "0", ",", "0", ",", "0", ",", "0", ",", 
     "0", ",", "0", ",", "0", ",", "0.1`", ",", "0", ",", "0", ",", "0", ",", 
     "0", ",", "0", ",", "0", ",", "0", ",", "0", ",", "0", ",", "0", ",", 
     "0", ",", "0", ",", "0", ",", "0", ",", "0", ",", "0", ",", "0", ",", 
     "0", ",", "0", ",", "0", ",", "0"}], "}"}], ",", 
   RowBox[{"{", 
    RowBox[{
    "0", ",", "0", ",", "0", ",", "0", ",", "0", ",", "0", ",", "0", ",", "0",
      ",", "0", ",", "0", ",", "0", ",", "0", ",", "0", ",", "0", ",", "0", 
     ",", "0", ",", "0", ",", "0", ",", "0", ",", "0", ",", "0", ",", "0", 
     ",", "0", ",", "0", ",", "0.1`", ",", "0", ",", "0", ",", "0", ",", "0", 
     ",", "0", ",", "0", ",", "0", ",", "0", ",", "0", ",", "0", ",", "0", 
     ",", "0", ",", "0.1`", ",", "0.6`", ",", "0.1`", ",", "0", ",", "0", ",",
      "0", ",", "0", ",", "0", ",", "0", ",", "0", ",", "0", ",", "0", ",", 
     "0", ",", "0", ",", "0", ",", "0", ",", "0.1`", ",", "0", ",", "0", ",", 
     "0", ",", "0", ",", "0", ",", "0", ",", "0", ",", "0", ",", "0", ",", 
     "0", ",", "0", ",", "0", ",", "0", ",", "0", ",", "0", ",", "0", ",", 
     "0", ",", "0", ",", "0", ",", "0"}], "}"}], ",", 
   RowBox[{"{", 
    RowBox[{
    "0", ",", "0", ",", "0", ",", "0", ",", "0", ",", "0", ",", "0", ",", "0",
      ",", "0", ",", "0", ",", "0", ",", "0", ",", "0", ",", "0", ",", "0", 
     ",", "0", ",", "0", ",", "0", ",", "0", ",", "0", ",", "0", ",", "0", 
     ",", "0", ",", "0", ",", "0", ",", "0.1`", ",", "0", ",", "0", ",", "0", 
     ",", "0", ",", "0", ",", "0", ",", "0", ",", "0", ",", "0", ",", "0", 
     ",", "0", ",", "0", ",", "0.1`", ",", "0.6`", ",", "0.1`", ",", "0", ",",
      "0", ",", "0", ",", "0", ",", "0", ",", "0", ",", "0", ",", "0", ",", 
     "0", ",", "0", ",", "0", ",", "0", ",", "0", ",", "0.1`", ",", "0", ",", 
     "0", ",", "0", ",", "0", ",", "0", ",", "0", ",", "0", ",", "0", ",", 
     "0", ",", "0", ",", "0", ",", "0", ",", "0", ",", "0", ",", "0", ",", 
     "0", ",", "0", ",", "0", ",", "0"}], "}"}], ",", 
   RowBox[{"{", 
    RowBox[{
    "0", ",", "0", ",", "0", ",", "0", ",", "0", ",", "0", ",", "0", ",", "0",
      ",", "0", ",", "0", ",", "0", ",", "0", ",", "0", ",", "0", ",", "0", 
     ",", "0", ",", "0", ",", "0", ",", "0", ",", "0", ",", "0", ",", "0", 
     ",", "0", ",", "0", ",", "0", ",", "0", ",", "0.1`", ",", "0", ",", "0", 
     ",", "0", ",", "0", ",", "0", ",", "0", ",", "0", ",", "0", ",", "0", 
     ",", "0", ",", "0", ",", "0", ",", "0.1`", ",", "0.6`", ",", "0.1`", ",",
      "0", ",", "0", ",", "0", ",", "0", ",", "0", ",", "0", ",", "0", ",", 
     "0", ",", "0", ",", "0", ",", "0", ",", "0", ",", "0", ",", "0.1`", ",", 
     "0", ",", "0", ",", "0", ",", "0", ",", "0", ",", "0", ",", "0", ",", 
     "0", ",", "0", ",", "0", ",", "0", ",", "0", ",", "0", ",", "0", ",", 
     "0", ",", "0", ",", "0", ",", "0"}], "}"}], ",", 
   RowBox[{"{", 
    RowBox[{
    "0", ",", "0", ",", "0", ",", "0", ",", "0", ",", "0", ",", "0", ",", "0",
      ",", "0", ",", "0", ",", "0", ",", "0", ",", "0", ",", "0", ",", "0", 
     ",", "0", ",", "0", ",", "0", ",", "0", ",", "0", ",", "0", ",", "0", 
     ",", "0", ",", "0", ",", "0", ",", "0", ",", "0", ",", "0.1`", ",", "0", 
     ",", "0", ",", "0", ",", "0", ",", "0", ",", "0", ",", "0", ",", "0", 
     ",", "0", ",", "0", ",", "0", ",", "0", ",", "0.1`", ",", "0.6`", ",", 
     "0.1`", ",", "0", ",", "0", ",", "0", ",", "0", ",", "0", ",", "0", ",", 
     "0", ",", "0", ",", "0", ",", "0", ",", "0", ",", "0", ",", "0", ",", 
     "0.1`", ",", "0", ",", "0", ",", "0", ",", "0", ",", "0", ",", "0", ",", 
     "0", ",", "0", ",", "0", ",", "0", ",", "0", ",", "0", ",", "0", ",", 
     "0", ",", "0", ",", "0", ",", "0"}], "}"}], ",", 
   RowBox[{"{", 
    RowBox[{
    "0", ",", "0", ",", "0", ",", "0", ",", "0", ",", "0", ",", "0", ",", "0",
      ",", "0", ",", "0", ",", "0", ",", "0", ",", "0", ",", "0", ",", "0", 
     ",", "0", ",", "0", ",", "0", ",", "0", ",", "0", ",", "0", ",", "0", 
     ",", "0", ",", "0", ",", "0", ",", "0", ",", "0", ",", "0", ",", "0.1`", 
     ",", "0", ",", "0", ",", "0", ",", "0", ",", "0", ",", "0", ",", "0", 
     ",", "0", ",", "0", ",", "0", ",", "0", ",", "0", ",", "0.1`", ",", 
     "0.6`", ",", "0.1`", ",", "0", ",", "0", ",", "0", ",", "0", ",", "0", 
     ",", "0", ",", "0", ",", "0", ",", "0", ",", "0", ",", "0", ",", "0", 
     ",", "0", ",", "0.1`", ",", "0", ",", "0", ",", "0", ",", "0", ",", "0", 
     ",", "0", ",", "0", ",", "0", ",", "0", ",", "0", ",", "0", ",", "0", 
     ",", "0", ",", "0", ",", "0", ",", "0"}], "}"}], ",", 
   RowBox[{"{", 
    RowBox[{
    "0", ",", "0", ",", "0", ",", "0", ",", "0", ",", "0", ",", "0", ",", "0",
      ",", "0", ",", "0", ",", "0", ",", "0", ",", "0", ",", "0", ",", "0", 
     ",", "0", ",", "0", ",", "0", ",", "0", ",", "0", ",", "0", ",", "0", 
     ",", "0", ",", "0", ",", "0", ",", "0", ",", "0", ",", "0", ",", "0", 
     ",", "0.1`", ",", "0", ",", "0", ",", "0", ",", "0", ",", "0", ",", "0", 
     ",", "0", ",", "0", ",", "0", ",", "0", ",", "0", ",", "0", ",", "0.1`", 
     ",", "0.7`", ",", "0", ",", "0", ",", "0", ",", "0", ",", "0", ",", "0", 
     ",", "0", ",", "0", ",", "0", ",", "0", ",", "0", ",", "0", ",", "0", 
     ",", "0", ",", "0.1`", ",", "0", ",", "0", ",", "0", ",", "0", ",", "0", 
     ",", "0", ",", "0", ",", "0", ",", "0", ",", "0", ",", "0", ",", "0", 
     ",", "0", ",", "0", ",", "0"}], "}"}], ",", 
   RowBox[{"{", 
    RowBox[{
    "0", ",", "0", ",", "0", ",", "0", ",", "0", ",", "0", ",", "0", ",", "0",
      ",", "0", ",", "0", ",", "0", ",", "0", ",", "0", ",", "0", ",", "0", 
     ",", "0", ",", "0", ",", "0", ",", "0", ",", "0", ",", "0", ",", "0", 
     ",", "0", ",", "0", ",", "0", ",", "0", ",", "0", ",", "0", ",", "0", 
     ",", "0", ",", "0.1`", ",", "0", ",", "0", ",", "0", ",", "0", ",", "0", 
     ",", "0", ",", "0", ",", "0", ",", "0", ",", "0", ",", "0", ",", "0", 
     ",", "0", ",", "0.7`", ",", "0.1`", ",", "0", ",", "0", ",", "0", ",", 
     "0", ",", "0", ",", "0", ",", "0", ",", "0", ",", "0", ",", "0", ",", 
     "0", ",", "0", ",", "0", ",", "0.1`", ",", "0", ",", "0", ",", "0", ",", 
     "0", ",", "0", ",", "0", ",", "0", ",", "0", ",", "0", ",", "0", ",", 
     "0", ",", "0", ",", "0", ",", "0"}], "}"}], ",", 
   RowBox[{"{", 
    RowBox[{
    "0", ",", "0", ",", "0", ",", "0", ",", "0", ",", "0", ",", "0", ",", "0",
      ",", "0", ",", "0", ",", "0", ",", "0", ",", "0", ",", "0", ",", "0", 
     ",", "0", ",", "0", ",", "0", ",", "0", ",", "0", ",", "0", ",", "0", 
     ",", "0", ",", "0", ",", "0", ",", "0", ",", "0", ",", "0", ",", "0", 
     ",", "0", ",", "0", ",", "0.1`", ",", "0", ",", "0", ",", "0", ",", "0", 
     ",", "0", ",", "0", ",", "0", ",", "0", ",", "0", ",", "0", ",", "0", 
     ",", "0", ",", "0.1`", ",", "0.6`", ",", "0.1`", ",", "0", ",", "0", ",",
      "0", ",", "0", ",", "0", ",", "0", ",", "0", ",", "0", ",", "0", ",", 
     "0", ",", "0", ",", "0", ",", "0", ",", "0.1`", ",", "0", ",", "0", ",", 
     "0", ",", "0", ",", "0", ",", "0", ",", "0", ",", "0", ",", "0", ",", 
     "0", ",", "0", ",", "0", ",", "0"}], "}"}], ",", 
   RowBox[{"{", 
    RowBox[{
    "0", ",", "0", ",", "0", ",", "0", ",", "0", ",", "0", ",", "0", ",", "0",
      ",", "0", ",", "0", ",", "0", ",", "0", ",", "0", ",", "0", ",", "0", 
     ",", "0", ",", "0", ",", "0", ",", "0", ",", "0", ",", "0", ",", "0", 
     ",", "0", ",", "0", ",", "0", ",", "0", ",", "0", ",", "0", ",", "0", 
     ",", "0", ",", "0", ",", "0", ",", "0.1`", ",", "0", ",", "0", ",", "0", 
     ",", "0", ",", "0", ",", "0", ",", "0", ",", "0", ",", "0", ",", "0", 
     ",", "0", ",", "0", ",", "0.1`", ",", "0.6`", ",", "0.1`", ",", "0", ",",
      "0", ",", "0", ",", "0", ",", "0", ",", "0", ",", "0", ",", "0", ",", 
     "0", ",", "0", ",", "0", ",", "0", ",", "0", ",", "0.1`", ",", "0", ",", 
     "0", ",", "0", ",", "0", ",", "0", ",", "0", ",", "0", ",", "0", ",", 
     "0", ",", "0", ",", "0", ",", "0"}], "}"}], ",", 
   RowBox[{"{", 
    RowBox[{
    "0", ",", "0", ",", "0", ",", "0", ",", "0", ",", "0", ",", "0", ",", "0",
      ",", "0", ",", "0", ",", "0", ",", "0", ",", "0", ",", "0", ",", "0", 
     ",", "0", ",", "0", ",", "0", ",", "0", ",", "0", ",", "0", ",", "0", 
     ",", "0", ",", "0", ",", "0", ",", "0", ",", "0", ",", "0", ",", "0", 
     ",", "0", ",", "0", ",", "0", ",", "0", ",", "0.1`", ",", "0", ",", "0", 
     ",", "0", ",", "0", ",", "0", ",", "0", ",", "0", ",", "0", ",", "0", 
     ",", "0", ",", "0", ",", "0", ",", "0.1`", ",", "0.6`", ",", "0.1`", ",",
      "0", ",", "0", ",", "0", ",", "0", ",", "0", ",", "0", ",", "0", ",", 
     "0", ",", "0", ",", "0", ",", "0", ",", "0", ",", "0", ",", "0.1`", ",", 
     "0", ",", "0", ",", "0", ",", "0", ",", "0", ",", "0", ",", "0", ",", 
     "0", ",", "0", ",", "0", ",", "0"}], "}"}], ",", 
   RowBox[{"{", 
    RowBox[{
    "0", ",", "0", ",", "0", ",", "0", ",", "0", ",", "0", ",", "0", ",", "0",
      ",", "0", ",", "0", ",", "0", ",", "0", ",", "0", ",", "0", ",", "0", 
     ",", "0", ",", "0", ",", "0", ",", "0", ",", "0", ",", "0", ",", "0", 
     ",", "0", ",", "0", ",", "0", ",", "0", ",", "0", ",", "0", ",", "0", 
     ",", "0", ",", "0", ",", "0", ",", "0", ",", "0", ",", "0.1`", ",", "0", 
     ",", "0", ",", "0", ",", "0", ",", "0", ",", "0", ",", "0", ",", "0", 
     ",", "0", ",", "0", ",", "0", ",", "0", ",", "0.1`", ",", "0.6`", ",", 
     "0.1`", ",", "0", ",", "0", ",", "0", ",", "0", ",", "0", ",", "0", ",", 
     "0", ",", "0", ",", "0", ",", "0", ",", "0", ",", "0", ",", "0", ",", 
     "0.1`", ",", "0", ",", "0", ",", "0", ",", "0", ",", "0", ",", "0", ",", 
     "0", ",", "0", ",", "0", ",", "0"}], "}"}], ",", 
   RowBox[{"{", 
    RowBox[{
    "0", ",", "0", ",", "0", ",", "0", ",", "0", ",", "0", ",", "0", ",", "0",
      ",", "0", ",", "0", ",", "0", ",", "0", ",", "0", ",", "0", ",", "0", 
     ",", "0", ",", "0", ",", "0", ",", "0", ",", "0", ",", "0", ",", "0", 
     ",", "0", ",", "0", ",", "0", ",", "0", ",", "0", ",", "0", ",", "0", 
     ",", "0", ",", "0", ",", "0", ",", "0", ",", "0", ",", "0", ",", "0.1`", 
     ",", "0", ",", "0", ",", "0", ",", "0", ",", "0", ",", "0", ",", "0", 
     ",", "0", ",", "0", ",", "0", ",", "0", ",", "0", ",", "0.1`", ",", 
     "0.6`", ",", "0.1`", ",", "0", ",", "0", ",", "0", ",", "0", ",", "0", 
     ",", "0", ",", "0", ",", "0", ",", "0", ",", "0", ",", "0", ",", "0", 
     ",", "0", ",", "0.1`", ",", "0", ",", "0", ",", "0", ",", "0", ",", "0", 
     ",", "0", ",", "0", ",", "0", ",", "0"}], "}"}], ",", 
   RowBox[{"{", 
    RowBox[{
    "0", ",", "0", ",", "0", ",", "0", ",", "0", ",", "0", ",", "0", ",", "0",
      ",", "0", ",", "0", ",", "0", ",", "0", ",", "0", ",", "0", ",", "0", 
     ",", "0", ",", "0", ",", "0", ",", "0", ",", "0", ",", "0", ",", "0", 
     ",", "0", ",", "0", ",", "0", ",", "0", ",", "0", ",", "0", ",", "0", 
     ",", "0", ",", "0", ",", "0", ",", "0", ",", "0", ",", "0", ",", "0", 
     ",", "0.1`", ",", "0", ",", "0", ",", "0", ",", "0", ",", "0", ",", "0", 
     ",", "0", ",", "0", ",", "0", ",", "0", ",", "0", ",", "0", ",", "0.1`", 
     ",", "0.6`", ",", "0.1`", ",", "0", ",", "0", ",", "0", ",", "0", ",", 
     "0", ",", "0", ",", "0", ",", "0", ",", "0", ",", "0", ",", "0", ",", 
     "0", ",", "0", ",", "0.1`", ",", "0", ",", "0", ",", "0", ",", "0", ",", 
     "0", ",", "0", ",", "0", ",", "0"}], "}"}], ",", 
   RowBox[{"{", 
    RowBox[{
    "0", ",", "0", ",", "0", ",", "0", ",", "0", ",", "0", ",", "0", ",", "0",
      ",", "0", ",", "0", ",", "0", ",", "0", ",", "0", ",", "0", ",", "0", 
     ",", "0", ",", "0", ",", "0", ",", "0", ",", "0", ",", "0", ",", "0", 
     ",", "0", ",", "0", ",", "0", ",", "0", ",", "0", ",", "0", ",", "0", 
     ",", "0", ",", "0", ",", "0", ",", "0", ",", "0", ",", "0", ",", "0", 
     ",", "0", ",", "0", ",", "0", ",", "0", ",", "0", ",", "0", ",", "0", 
     ",", "0", ",", "0", ",", "0", ",", "0", ",", "0", ",", "0", ",", "0", 
     ",", "0.1`", ",", "0.6`", ",", "0.1`", ",", "0", ",", "0", ",", "0", ",",
      "0", ",", "0", ",", "0", ",", "0", ",", "0", ",", "0", ",", "0", ",", 
     "0", ",", "0", ",", "0", ",", "0.1`", ",", "0", ",", "0", ",", "0", ",", 
     "0", ",", "0", ",", "0", ",", "0"}], "}"}], ",", 
   RowBox[{"{", 
    RowBox[{
    "0", ",", "0", ",", "0", ",", "0", ",", "0", ",", "0", ",", "0", ",", "0",
      ",", "0", ",", "0", ",", "0", ",", "0", ",", "0", ",", "0", ",", "0", 
     ",", "0", ",", "0", ",", "0", ",", "0", ",", "0", ",", "0", ",", "0", 
     ",", "0", ",", "0", ",", "0", ",", "0", ",", "0", ",", "0", ",", "0", 
     ",", "0", ",", "0", ",", "0", ",", "0", ",", "0", ",", "0", ",", "0", 
     ",", "0", ",", "0.1`", ",", "0", ",", "0", ",", "0", ",", "0", ",", "0", 
     ",", "0", ",", "0", ",", "0", ",", "0", ",", "0", ",", "0", ",", "0", 
     ",", "0", ",", "0.1`", ",", "0.6`", ",", "0.1`", ",", "0", ",", "0", ",",
      "0", ",", "0", ",", "0", ",", "0", ",", "0", ",", "0", ",", "0", ",", 
     "0", ",", "0", ",", "0", ",", "0", ",", "0.1`", ",", "0", ",", "0", ",", 
     "0", ",", "0", ",", "0", ",", "0"}], "}"}], ",", 
   RowBox[{"{", 
    RowBox[{
    "0", ",", "0", ",", "0", ",", "0", ",", "0", ",", "0", ",", "0", ",", "0",
      ",", "0", ",", "0", ",", "0", ",", "0", ",", "0", ",", "0", ",", "0", 
     ",", "0", ",", "0", ",", "0", ",", "0", ",", "0", ",", "0", ",", "0", 
     ",", "0", ",", "0", ",", "0", ",", "0", ",", "0", ",", "0", ",", "0", 
     ",", "0", ",", "0", ",", "0", ",", "0", ",", "0", ",", "0", ",", "0", 
     ",", "0", ",", "0", ",", "0.1`", ",", "0", ",", "0", ",", "0", ",", "0", 
     ",", "0", ",", "0", ",", "0", ",", "0", ",", "0", ",", "0", ",", "0", 
     ",", "0", ",", "0", ",", "0.1`", ",", "0.6`", ",", "0.1`", ",", "0", ",",
      "0", ",", "0", ",", "0", ",", "0", ",", "0", ",", "0", ",", "0", ",", 
     "0", ",", "0", ",", "0", ",", "0", ",", "0", ",", "0.1`", ",", "0", ",", 
     "0", ",", "0", ",", "0", ",", "0"}], "}"}], ",", 
   RowBox[{"{", 
    RowBox[{
    "0", ",", "0", ",", "0", ",", "0", ",", "0", ",", "0", ",", "0", ",", "0",
      ",", "0", ",", "0", ",", "0", ",", "0", ",", "0", ",", "0", ",", "0", 
     ",", "0", ",", "0", ",", "0", ",", "0", ",", "0", ",", "0", ",", "0", 
     ",", "0", ",", "0", ",", "0", ",", "0", ",", "0", ",", "0", ",", "0", 
     ",", "0", ",", "0", ",", "0", ",", "0", ",", "0", ",", "0", ",", "0", 
     ",", "0", ",", "0", ",", "0", ",", "0.1`", ",", "0", ",", "0", ",", "0", 
     ",", "0", ",", "0", ",", "0", ",", "0", ",", "0", ",", "0", ",", "0", 
     ",", "0", ",", "0", ",", "0", ",", "0.1`", ",", "0.6`", ",", "0.1`", ",",
      "0", ",", "0", ",", "0", ",", "0", ",", "0", ",", "0", ",", "0", ",", 
     "0", ",", "0", ",", "0", ",", "0", ",", "0", ",", "0", ",", "0.1`", ",", 
     "0", ",", "0", ",", "0", ",", "0"}], "}"}], ",", 
   RowBox[{"{", 
    RowBox[{
    "0", ",", "0", ",", "0", ",", "0", ",", "0", ",", "0", ",", "0", ",", "0",
      ",", "0", ",", "0", ",", "0", ",", "0", ",", "0", ",", "0", ",", "0", 
     ",", "0", ",", "0", ",", "0", ",", "0", ",", "0", ",", "0", ",", "0", 
     ",", "0", ",", "0", ",", "0", ",", "0", ",", "0", ",", "0", ",", "0", 
     ",", "0", ",", "0", ",", "0", ",", "0", ",", "0", ",", "0", ",", "0", 
     ",", "0", ",", "0", ",", "0", ",", "0", ",", "0.1`", ",", "0", ",", "0", 
     ",", "0", ",", "0", ",", "0", ",", "0", ",", "0", ",", "0", ",", "0", 
     ",", "0", ",", "0", ",", "0", ",", "0", ",", "0.1`", ",", "0.6`", ",", 
     "0.1`", ",", "0", ",", "0", ",", "0", ",", "0", ",", "0", ",", "0", ",", 
     "0", ",", "0", ",", "0", ",", "0", ",", "0", ",", "0", ",", "0", ",", 
     "0.1`", ",", "0", ",", "0", ",", "0"}], "}"}], ",", 
   RowBox[{"{", 
    RowBox[{
    "0", ",", "0", ",", "0", ",", "0", ",", "0", ",", "0", ",", "0", ",", "0",
      ",", "0", ",", "0", ",", "0", ",", "0", ",", "0", ",", "0", ",", "0", 
     ",", "0", ",", "0", ",", "0", ",", "0", ",", "0", ",", "0", ",", "0", 
     ",", "0", ",", "0", ",", "0", ",", "0", ",", "0", ",", "0", ",", "0", 
     ",", "0", ",", "0", ",", "0", ",", "0", ",", "0", ",", "0", ",", "0", 
     ",", "0", ",", "0", ",", "0", ",", "0", ",", "0", ",", "0.1`", ",", "0", 
     ",", "0", ",", "0", ",", "0", ",", "0", ",", "0", ",", "0", ",", "0", 
     ",", "0", ",", "0", ",", "0", ",", "0", ",", "0", ",", "0.1`", ",", 
     "0.6`", ",", "0.1`", ",", "0", ",", "0", ",", "0", ",", "0", ",", "0", 
     ",", "0", ",", "0", ",", "0", ",", "0", ",", "0", ",", "0", ",", "0", 
     ",", "0", ",", "0.1`", ",", "0", ",", "0"}], "}"}], ",", 
   RowBox[{"{", 
    RowBox[{
    "0", ",", "0", ",", "0", ",", "0", ",", "0", ",", "0", ",", "0", ",", "0",
      ",", "0", ",", "0", ",", "0", ",", "0", ",", "0", ",", "0", ",", "0", 
     ",", "0", ",", "0", ",", "0", ",", "0", ",", "0", ",", "0", ",", "0", 
     ",", "0", ",", "0", ",", "0", ",", "0", ",", "0", ",", "0", ",", "0", 
     ",", "0", ",", "0", ",", "0", ",", "0", ",", "0", ",", "0", ",", "0", 
     ",", "0", ",", "0", ",", "0", ",", "0", ",", "0", ",", "0", ",", "0.1`", 
     ",", "0", ",", "0", ",", "0", ",", "0", ",", "0", ",", "0", ",", "0", 
     ",", "0", ",", "0", ",", "0", ",", "0", ",", "0", ",", "0", ",", "0.1`", 
     ",", "0.6`", ",", "0.1`", ",", "0", ",", "0", ",", "0", ",", "0", ",", 
     "0", ",", "0", ",", "0", ",", "0", ",", "0", ",", "0", ",", "0", ",", 
     "0", ",", "0", ",", "0.1`", ",", "0"}], "}"}], ",", 
   RowBox[{"{", 
    RowBox[{
    "0", ",", "0", ",", "0", ",", "0", ",", "0", ",", "0", ",", "0", ",", "0",
      ",", "0", ",", "0", ",", "0", ",", "0", ",", "0", ",", "0", ",", "0", 
     ",", "0", ",", "0", ",", "0", ",", "0", ",", "0", ",", "0", ",", "0", 
     ",", "0", ",", "0", ",", "0", ",", "0", ",", "0", ",", "0", ",", "0", 
     ",", "0", ",", "0", ",", "0", ",", "0", ",", "0", ",", "0", ",", "0", 
     ",", "0", ",", "0", ",", "0", ",", "0", ",", "0", ",", "0", ",", "0", 
     ",", "0.1`", ",", "0", ",", "0", ",", "0", ",", "0", ",", "0", ",", "0", 
     ",", "0", ",", "0", ",", "0", ",", "0", ",", "0", ",", "0", ",", "0", 
     ",", "0.1`", ",", "0.7`", ",", "0", ",", "0", ",", "0", ",", "0", ",", 
     "0", ",", "0", ",", "0", ",", "0", ",", "0", ",", "0", ",", "0", ",", 
     "0", ",", "0", ",", "0", ",", "0.1`"}], "}"}], ",", 
   RowBox[{"{", 
    RowBox[{
    "0", ",", "0", ",", "0", ",", "0", ",", "0", ",", "0", ",", "0", ",", "0",
      ",", "0", ",", "0", ",", "0", ",", "0", ",", "0", ",", "0", ",", "0", 
     ",", "0", ",", "0", ",", "0", ",", "0", ",", "0", ",", "0", ",", "0", 
     ",", "0", ",", "0", ",", "0", ",", "0", ",", "0", ",", "0", ",", "0", 
     ",", "0", ",", "0", ",", "0", ",", "0", ",", "0", ",", "0", ",", "0", 
     ",", "0", ",", "0", ",", "0", ",", "0", ",", "0", ",", "0", ",", "0", 
     ",", "0", ",", "0.1`", ",", "0", ",", "0", ",", "0", ",", "0", ",", "0", 
     ",", "0", ",", "0", ",", "0", ",", "0", ",", "0", ",", "0", ",", "0", 
     ",", "0", ",", "0", ",", "0.8`", ",", "0.1`", ",", "0", ",", "0", ",", 
     "0", ",", "0", ",", "0", ",", "0", ",", "0", ",", "0", ",", "0", ",", 
     "0", ",", "0", ",", "0", ",", "0"}], "}"}], ",", 
   RowBox[{"{", 
    RowBox[{
    "0", ",", "0", ",", "0", ",", "0", ",", "0", ",", "0", ",", "0", ",", "0",
      ",", "0", ",", "0", ",", "0", ",", "0", ",", "0", ",", "0", ",", "0", 
     ",", "0", ",", "0", ",", "0", ",", "0", ",", "0", ",", "0", ",", "0", 
     ",", "0", ",", "0", ",", "0", ",", "0", ",", "0", ",", "0", ",", "0", 
     ",", "0", ",", "0", ",", "0", ",", "0", ",", "0", ",", "0", ",", "0", 
     ",", "0", ",", "0", ",", "0", ",", "0", ",", "0", ",", "0", ",", "0", 
     ",", "0", ",", "0", ",", "0.1`", ",", "0", ",", "0", ",", "0", ",", "0", 
     ",", "0", ",", "0", ",", "0", ",", "0", ",", "0", ",", "0", ",", "0", 
     ",", "0", ",", "0", ",", "0.1`", ",", "0.7`", ",", "0.1`", ",", "0", ",",
      "0", ",", "0", ",", "0", ",", "0", ",", "0", ",", "0", ",", "0", ",", 
     "0", ",", "0", ",", "0", ",", "0"}], "}"}], ",", 
   RowBox[{"{", 
    RowBox[{
    "0", ",", "0", ",", "0", ",", "0", ",", "0", ",", "0", ",", "0", ",", "0",
      ",", "0", ",", "0", ",", "0", ",", "0", ",", "0", ",", "0", ",", "0", 
     ",", "0", ",", "0", ",", "0", ",", "0", ",", "0", ",", "0", ",", "0", 
     ",", "0", ",", "0", ",", "0", ",", "0", ",", "0", ",", "0", ",", "0", 
     ",", "0", ",", "0", ",", "0", ",", "0", ",", "0", ",", "0", ",", "0", 
     ",", "0", ",", "0", ",", "0", ",", "0", ",", "0", ",", "0", ",", "0", 
     ",", "0", ",", "0", ",", "0", ",", "0.1`", ",", "0", ",", "0", ",", "0", 
     ",", "0", ",", "0", ",", "0", ",", "0", ",", "0", ",", "0", ",", "0", 
     ",", "0", ",", "0", ",", "0", ",", "0.1`", ",", "0.7`", ",", "0.1`", ",",
      "0", ",", "0", ",", "0", ",", "0", ",", "0", ",", "0", ",", "0", ",", 
     "0", ",", "0", ",", "0", ",", "0"}], "}"}], ",", 
   RowBox[{"{", 
    RowBox[{
    "0", ",", "0", ",", "0", ",", "0", ",", "0", ",", "0", ",", "0", ",", "0",
      ",", "0", ",", "0", ",", "0", ",", "0", ",", "0", ",", "0", ",", "0", 
     ",", "0", ",", "0", ",", "0", ",", "0", ",", "0", ",", "0", ",", "0", 
     ",", "0", ",", "0", ",", "0", ",", "0", ",", "0", ",", "0", ",", "0", 
     ",", "0", ",", "0", ",", "0", ",", "0", ",", "0", ",", "0", ",", "0", 
     ",", "0", ",", "0", ",", "0", ",", "0", ",", "0", ",", "0", ",", "0", 
     ",", "0", ",", "0", ",", "0", ",", "0", ",", "0.1`", ",", "0", ",", "0", 
     ",", "0", ",", "0", ",", "0", ",", "0", ",", "0", ",", "0", ",", "0", 
     ",", "0", ",", "0", ",", "0", ",", "0", ",", "0.1`", ",", "0.7`", ",", 
     "0.1`", ",", "0", ",", "0", ",", "0", ",", "0", ",", "0", ",", "0", ",", 
     "0", ",", "0", ",", "0", ",", "0"}], "}"}], ",", 
   RowBox[{"{", 
    RowBox[{
    "0", ",", "0", ",", "0", ",", "0", ",", "0", ",", "0", ",", "0", ",", "0",
      ",", "0", ",", "0", ",", "0", ",", "0", ",", "0", ",", "0", ",", "0", 
     ",", "0", ",", "0", ",", "0", ",", "0", ",", "0", ",", "0", ",", "0", 
     ",", "0", ",", "0", ",", "0", ",", "0", ",", "0", ",", "0", ",", "0", 
     ",", "0", ",", "0", ",", "0", ",", "0", ",", "0", ",", "0", ",", "0", 
     ",", "0", ",", "0", ",", "0", ",", "0", ",", "0", ",", "0", ",", "0", 
     ",", "0", ",", "0", ",", "0", ",", "0", ",", "0", ",", "0.1`", ",", "0", 
     ",", "0", ",", "0", ",", "0", ",", "0", ",", "0", ",", "0", ",", "0", 
     ",", "0", ",", "0", ",", "0", ",", "0", ",", "0", ",", "0.1`", ",", 
     "0.7`", ",", "0.1`", ",", "0", ",", "0", ",", "0", ",", "0", ",", "0", 
     ",", "0", ",", "0", ",", "0", ",", "0"}], "}"}], ",", 
   RowBox[{"{", 
    RowBox[{
    "0", ",", "0", ",", "0", ",", "0", ",", "0", ",", "0", ",", "0", ",", "0",
      ",", "0", ",", "0", ",", "0", ",", "0", ",", "0", ",", "0", ",", "0", 
     ",", "0", ",", "0", ",", "0", ",", "0", ",", "0", ",", "0", ",", "0", 
     ",", "0", ",", "0", ",", "0", ",", "0", ",", "0", ",", "0", ",", "0", 
     ",", "0", ",", "0", ",", "0", ",", "0", ",", "0", ",", "0", ",", "0", 
     ",", "0", ",", "0", ",", "0", ",", "0", ",", "0", ",", "0", ",", "0", 
     ",", "0", ",", "0", ",", "0", ",", "0", ",", "0", ",", "0", ",", "0.1`", 
     ",", "0", ",", "0", ",", "0", ",", "0", ",", "0", ",", "0", ",", "0", 
     ",", "0", ",", "0", ",", "0", ",", "0", ",", "0", ",", "0", ",", "0.1`", 
     ",", "0.7`", ",", "0.1`", ",", "0", ",", "0", ",", "0", ",", "0", ",", 
     "0", ",", "0", ",", "0", ",", "0"}], "}"}], ",", 
   RowBox[{"{", 
    RowBox[{
    "0", ",", "0", ",", "0", ",", "0", ",", "0", ",", "0", ",", "0", ",", "0",
      ",", "0", ",", "0", ",", "0", ",", "0", ",", "0", ",", "0", ",", "0", 
     ",", "0", ",", "0", ",", "0", ",", "0", ",", "0", ",", "0", ",", "0", 
     ",", "0", ",", "0", ",", "0", ",", "0", ",", "0", ",", "0", ",", "0", 
     ",", "0", ",", "0", ",", "0", ",", "0", ",", "0", ",", "0", ",", "0", 
     ",", "0", ",", "0", ",", "0", ",", "0", ",", "0", ",", "0", ",", "0", 
     ",", "0", ",", "0", ",", "0", ",", "0", ",", "0", ",", "0", ",", "0", 
     ",", "0.1`", ",", "0", ",", "0", ",", "0", ",", "0", ",", "0", ",", "0", 
     ",", "0", ",", "0", ",", "0", ",", "0", ",", "0", ",", "0", ",", "0", 
     ",", "0.1`", ",", "0.7`", ",", "0.1`", ",", "0", ",", "0", ",", "0", ",",
      "0", ",", "0", ",", "0", ",", "0"}], "}"}], ",", 
   RowBox[{"{", 
    RowBox[{
    "0", ",", "0", ",", "0", ",", "0", ",", "0", ",", "0", ",", "0", ",", "0",
      ",", "0", ",", "0", ",", "0", ",", "0", ",", "0", ",", "0", ",", "0", 
     ",", "0", ",", "0", ",", "0", ",", "0", ",", "0", ",", "0", ",", "0", 
     ",", "0", ",", "0", ",", "0", ",", "0", ",", "0", ",", "0", ",", "0", 
     ",", "0", ",", "0", ",", "0", ",", "0", ",", "0", ",", "0", ",", "0", 
     ",", "0", ",", "0", ",", "0", ",", "0", ",", "0", ",", "0", ",", "0", 
     ",", "0", ",", "0", ",", "0", ",", "0", ",", "0", ",", "0", ",", "0", 
     ",", "0", ",", "0.1`", ",", "0", ",", "0", ",", "0", ",", "0", ",", "0", 
     ",", "0", ",", "0", ",", "0", ",", "0", ",", "0", ",", "0", ",", "0", 
     ",", "0", ",", "0.1`", ",", "0.7`", ",", "0.1`", ",", "0", ",", "0", ",",
      "0", ",", "0", ",", "0", ",", "0"}], "}"}], ",", 
   RowBox[{"{", 
    RowBox[{
    "0", ",", "0", ",", "0", ",", "0", ",", "0", ",", "0", ",", "0", ",", "0",
      ",", "0", ",", "0", ",", "0", ",", "0", ",", "0", ",", "0", ",", "0", 
     ",", "0", ",", "0", ",", "0", ",", "0", ",", "0", ",", "0", ",", "0", 
     ",", "0", ",", "0", ",", "0", ",", "0", ",", "0", ",", "0", ",", "0", 
     ",", "0", ",", "0", ",", "0", ",", "0", ",", "0", ",", "0", ",", "0", 
     ",", "0", ",", "0", ",", "0", ",", "0", ",", "0", ",", "0", ",", "0", 
     ",", "0", ",", "0", ",", "0", ",", "0", ",", "0", ",", "0", ",", "0", 
     ",", "0", ",", "0", ",", "0.1`", ",", "0", ",", "0", ",", "0", ",", "0", 
     ",", "0", ",", "0", ",", "0", ",", "0", ",", "0", ",", "0", ",", "0", 
     ",", "0", ",", "0", ",", "0.1`", ",", "0.7`", ",", "0.1`", ",", "0", ",",
      "0", ",", "0", ",", "0", ",", "0"}], "}"}], ",", 
   RowBox[{"{", 
    RowBox[{
    "0", ",", "0", ",", "0", ",", "0", ",", "0", ",", "0", ",", "0", ",", "0",
      ",", "0", ",", "0", ",", "0", ",", "0", ",", "0", ",", "0", ",", "0", 
     ",", "0", ",", "0", ",", "0", ",", "0", ",", "0", ",", "0", ",", "0", 
     ",", "0", ",", "0", ",", "0", ",", "0", ",", "0", ",", "0", ",", "0", 
     ",", "0", ",", "0", ",", "0", ",", "0", ",", "0", ",", "0", ",", "0", 
     ",", "0", ",", "0", ",", "0", ",", "0", ",", "0", ",", "0", ",", "0", 
     ",", "0", ",", "0", ",", "0", ",", "0", ",", "0", ",", "0", ",", "0", 
     ",", "0", ",", "0", ",", "0", ",", "0.1`", ",", "0", ",", "0", ",", "0", 
     ",", "0", ",", "0", ",", "0", ",", "0", ",", "0", ",", "0", ",", "0", 
     ",", "0", ",", "0", ",", "0", ",", "0.1`", ",", "0.7`", ",", "0.1`", ",",
      "0", ",", "0", ",", "0", ",", "0"}], "}"}], ",", 
   RowBox[{"{", 
    RowBox[{
    "0", ",", "0", ",", "0", ",", "0", ",", "0", ",", "0", ",", "0", ",", "0",
      ",", "0", ",", "0", ",", "0", ",", "0", ",", "0", ",", "0", ",", "0", 
     ",", "0", ",", "0", ",", "0", ",", "0", ",", "0", ",", "0", ",", "0", 
     ",", "0", ",", "0", ",", "0", ",", "0", ",", "0", ",", "0", ",", "0", 
     ",", "0", ",", "0", ",", "0", ",", "0", ",", "0", ",", "0", ",", "0", 
     ",", "0", ",", "0", ",", "0", ",", "0", ",", "0", ",", "0", ",", "0", 
     ",", "0", ",", "0", ",", "0", ",", "0", ",", "0", ",", "0", ",", "0", 
     ",", "0", ",", "0", ",", "0", ",", "0", ",", "0.1`", ",", "0", ",", "0", 
     ",", "0", ",", "0", ",", "0", ",", "0", ",", "0", ",", "0", ",", "0", 
     ",", "0", ",", "0", ",", "0", ",", "0", ",", "0.1`", ",", "0.7`", ",", 
     "0.1`", ",", "0", ",", "0", ",", "0"}], "}"}], ",", 
   RowBox[{"{", 
    RowBox[{
    "0", ",", "0", ",", "0", ",", "0", ",", "0", ",", "0", ",", "0", ",", "0",
      ",", "0", ",", "0", ",", "0", ",", "0", ",", "0", ",", "0", ",", "0", 
     ",", "0", ",", "0", ",", "0", ",", "0", ",", "0", ",", "0", ",", "0", 
     ",", "0", ",", "0", ",", "0", ",", "0", ",", "0", ",", "0", ",", "0", 
     ",", "0", ",", "0", ",", "0", ",", "0", ",", "0", ",", "0", ",", "0", 
     ",", "0", ",", "0", ",", "0", ",", "0", ",", "0", ",", "0", ",", "0", 
     ",", "0", ",", "0", ",", "0", ",", "0", ",", "0", ",", "0", ",", "0", 
     ",", "0", ",", "0", ",", "0", ",", "0", ",", "0", ",", "0.1`", ",", "0", 
     ",", "0", ",", "0", ",", "0", ",", "0", ",", "0", ",", "0", ",", "0", 
     ",", "0", ",", "0", ",", "0", ",", "0", ",", "0", ",", "0.1`", ",", 
     "0.7`", ",", "0.1`", ",", "0", ",", "0"}], "}"}], ",", 
   RowBox[{"{", 
    RowBox[{
    "0", ",", "0", ",", "0", ",", "0", ",", "0", ",", "0", ",", "0", ",", "0",
      ",", "0", ",", "0", ",", "0", ",", "0", ",", "0", ",", "0", ",", "0", 
     ",", "0", ",", "0", ",", "0", ",", "0", ",", "0", ",", "0", ",", "0", 
     ",", "0", ",", "0", ",", "0", ",", "0", ",", "0", ",", "0", ",", "0", 
     ",", "0", ",", "0", ",", "0", ",", "0", ",", "0", ",", "0", ",", "0", 
     ",", "0", ",", "0", ",", "0", ",", "0", ",", "0", ",", "0", ",", "0", 
     ",", "0", ",", "0", ",", "0", ",", "0", ",", "0", ",", "0", ",", "0", 
     ",", "0", ",", "0", ",", "0", ",", "0", ",", "0", ",", "0", ",", "0.1`", 
     ",", "0", ",", "0", ",", "0", ",", "0", ",", "0", ",", "0", ",", "0", 
     ",", "0", ",", "0", ",", "0", ",", "0", ",", "0", ",", "0", ",", "0.1`", 
     ",", "0.7`", ",", "0.1`", ",", "0"}], "}"}], ",", 
   RowBox[{"{", 
    RowBox[{
    "0", ",", "0", ",", "0", ",", "0", ",", "0", ",", "0", ",", "0", ",", "0",
      ",", "0", ",", "0", ",", "0", ",", "0", ",", "0", ",", "0", ",", "0", 
     ",", "0", ",", "0", ",", "0", ",", "0", ",", "0", ",", "0", ",", "0", 
     ",", "0", ",", "0", ",", "0", ",", "0", ",", "0", ",", "0", ",", "0", 
     ",", "0", ",", "0", ",", "0", ",", "0", ",", "0", ",", "0", ",", "0", 
     ",", "0", ",", "0", ",", "0", ",", "0", ",", "0", ",", "0", ",", "0", 
     ",", "0", ",", "0", ",", "0", ",", "0", ",", "0", ",", "0", ",", "0", 
     ",", "0", ",", "0", ",", "0", ",", "0", ",", "0", ",", "0", ",", "0", 
     ",", "0.1`", ",", "0", ",", "0", ",", "0", ",", "0", ",", "0", ",", "0", 
     ",", "0", ",", "0", ",", "0", ",", "0", ",", "0", ",", "0", ",", "0", 
     ",", "0.1`", ",", "0.7`", ",", "0.1`"}], "}"}], ",", 
   RowBox[{"{", 
    RowBox[{
    "0", ",", "0", ",", "0", ",", "0", ",", "0", ",", "0", ",", "0", ",", "0",
      ",", "0", ",", "0", ",", "0", ",", "0", ",", "0", ",", "0", ",", "0", 
     ",", "0", ",", "0", ",", "0", ",", "0", ",", "0", ",", "0", ",", "0", 
     ",", "0", ",", "0", ",", "0", ",", "0", ",", "0", ",", "0", ",", "0", 
     ",", "0", ",", "0", ",", "0", ",", "0", ",", "0", ",", "0", ",", "0", 
     ",", "0", ",", "0", ",", "0", ",", "0", ",", "0", ",", "0", ",", "0", 
     ",", "0", ",", "0", ",", "0", ",", "0", ",", "0", ",", "0", ",", "0", 
     ",", "0", ",", "0", ",", "0", ",", "0", ",", "0", ",", "0", ",", "0", 
     ",", "0", ",", "0.1`", ",", "0", ",", "0", ",", "0", ",", "0", ",", "0", 
     ",", "0", ",", "0", ",", "0", ",", "0", ",", "0", ",", "0", ",", "0", 
     ",", "0", ",", "0.1`", ",", "0.8`"}], "}"}]}], "}"}]], "Output",
 CellChangeTimes->{
  3.7463266128567467`*^9, {3.7463270185841413`*^9, 3.746327037626542*^9}, 
   3.746327349412359*^9, 3.7463282971210246`*^9, 3.746329876779199*^9, 
   3.7509977651653194`*^9, 3.7734544998609476`*^9, 3.791104412794709*^9},
 CellLabel->"Out[10]=",ExpressionUUID->"84e1c10d-e83d-43fc-8639-8172d9473333"]
}, Open  ]],

Cell[CellGroupData[{

Cell[BoxData[
 RowBox[{"MatrixForm", "[", "A", "]"}]], "Input",
 CellChangeTimes->{{3.74632661770969*^9, 3.7463266245666533`*^9}},
 CellLabel->"In[11]:=",ExpressionUUID->"c9190097-4766-4bf1-b91e-208a49425e29"],

Cell[BoxData[
 TagBox[
  RowBox[{"(", "\[NoBreak]", GridBox[{
     {"0.8`", "0.1`", "0", "0", "0", "0", "0", "0", "0", "0", "0", "0", "0", 
      "0", "0", "0.1`", "0", "0", "0", "0", "0", "0", "0", "0", "0", "0", "0",
       "0", "0", "0", "0", "0", "0", "0", "0", "0", "0", "0", "0", "0", "0", 
      "0", "0", "0", "0", "0", "0", "0", "0", "0", "0", "0", "0", "0", "0", 
      "0", "0", "0", "0", "0", "0", "0", "0", "0", "0", "0", "0", "0", "0", 
      "0", "0", "0", "0", "0"},
     {"0.1`", "0.7`", "0.1`", "0", "0", "0", "0", "0", "0", "0", "0", "0", 
      "0", "0", "0", "0", "0.1`", "0", "0", "0", "0", "0", "0", "0", "0", "0",
       "0", "0", "0", "0", "0", "0", "0", "0", "0", "0", "0", "0", "0", "0", 
      "0", "0", "0", "0", "0", "0", "0", "0", "0", "0", "0", "0", "0", "0", 
      "0", "0", "0", "0", "0", "0", "0", "0", "0", "0", "0", "0", "0", "0", 
      "0", "0", "0", "0", "0", "0"},
     {"0", "0.1`", "0.7`", "0.1`", "0", "0", "0", "0", "0", "0", "0", "0", 
      "0", "0", "0", "0", "0", "0.1`", "0", "0", "0", "0", "0", "0", "0", "0",
       "0", "0", "0", "0", "0", "0", "0", "0", "0", "0", "0", "0", "0", "0", 
      "0", "0", "0", "0", "0", "0", "0", "0", "0", "0", "0", "0", "0", "0", 
      "0", "0", "0", "0", "0", "0", "0", "0", "0", "0", "0", "0", "0", "0", 
      "0", "0", "0", "0", "0", "0"},
     {"0", "0", "0.1`", "0.7`", "0.1`", "0", "0", "0", "0", "0", "0", "0", 
      "0", "0", "0", "0", "0", "0", "0.1`", "0", "0", "0", "0", "0", "0", "0",
       "0", "0", "0", "0", "0", "0", "0", "0", "0", "0", "0", "0", "0", "0", 
      "0", "0", "0", "0", "0", "0", "0", "0", "0", "0", "0", "0", "0", "0", 
      "0", "0", "0", "0", "0", "0", "0", "0", "0", "0", "0", "0", "0", "0", 
      "0", "0", "0", "0", "0", "0"},
     {"0", "0", "0", "0.1`", "0.7`", "0.1`", "0", "0", "0", "0", "0", "0", 
      "0", "0", "0", "0", "0", "0", "0", "0.1`", "0", "0", "0", "0", "0", "0",
       "0", "0", "0", "0", "0", "0", "0", "0", "0", "0", "0", "0", "0", "0", 
      "0", "0", "0", "0", "0", "0", "0", "0", "0", "0", "0", "0", "0", "0", 
      "0", "0", "0", "0", "0", "0", "0", "0", "0", "0", "0", "0", "0", "0", 
      "0", "0", "0", "0", "0", "0"},
     {"0", "0", "0", "0", "0.1`", "0.7`", "0.1`", "0", "0", "0", "0", "0", 
      "0", "0", "0", "0", "0", "0", "0", "0", "0.1`", "0", "0", "0", "0", "0",
       "0", "0", "0", "0", "0", "0", "0", "0", "0", "0", "0", "0", "0", "0", 
      "0", "0", "0", "0", "0", "0", "0", "0", "0", "0", "0", "0", "0", "0", 
      "0", "0", "0", "0", "0", "0", "0", "0", "0", "0", "0", "0", "0", "0", 
      "0", "0", "0", "0", "0", "0"},
     {"0", "0", "0", "0", "0", "0.1`", "0.7`", "0.1`", "0", "0", "0", "0", 
      "0", "0", "0", "0", "0", "0", "0", "0", "0", "0.1`", "0", "0", "0", "0",
       "0", "0", "0", "0", "0", "0", "0", "0", "0", "0", "0", "0", "0", "0", 
      "0", "0", "0", "0", "0", "0", "0", "0", "0", "0", "0", "0", "0", "0", 
      "0", "0", "0", "0", "0", "0", "0", "0", "0", "0", "0", "0", "0", "0", 
      "0", "0", "0", "0", "0", "0"},
     {"0", "0", "0", "0", "0", "0", "0.1`", "0.7`", "0.1`", "0", "0", "0", 
      "0", "0", "0", "0", "0", "0", "0", "0", "0", "0", "0.1`", "0", "0", "0",
       "0", "0", "0", "0", "0", "0", "0", "0", "0", "0", "0", "0", "0", "0", 
      "0", "0", "0", "0", "0", "0", "0", "0", "0", "0", "0", "0", "0", "0", 
      "0", "0", "0", "0", "0", "0", "0", "0", "0", "0", "0", "0", "0", "0", 
      "0", "0", "0", "0", "0", "0"},
     {"0", "0", "0", "0", "0", "0", "0", "0.1`", "0.7`", "0.1`", "0", "0", 
      "0", "0", "0", "0", "0", "0", "0", "0", "0", "0", "0", "0.1`", "0", "0",
       "0", "0", "0", "0", "0", "0", "0", "0", "0", "0", "0", "0", "0", "0", 
      "0", "0", "0", "0", "0", "0", "0", "0", "0", "0", "0", "0", "0", "0", 
      "0", "0", "0", "0", "0", "0", "0", "0", "0", "0", "0", "0", "0", "0", 
      "0", "0", "0", "0", "0", "0"},
     {"0", "0", "0", "0", "0", "0", "0", "0", "0.1`", "0.7`", "0.1`", "0", 
      "0", "0", "0", "0", "0", "0", "0", "0", "0", "0", "0", "0", "0.1`", "0",
       "0", "0", "0", "0", "0", "0", "0", "0", "0", "0", "0", "0", "0", "0", 
      "0", "0", "0", "0", "0", "0", "0", "0", "0", "0", "0", "0", "0", "0", 
      "0", "0", "0", "0", "0", "0", "0", "0", "0", "0", "0", "0", "0", "0", 
      "0", "0", "0", "0", "0", "0"},
     {"0", "0", "0", "0", "0", "0", "0", "0", "0", "0.1`", "0.7`", "0.1`", 
      "0", "0", "0", "0", "0", "0", "0", "0", "0", "0", "0", "0", "0", "0.1`",
       "0", "0", "0", "0", "0", "0", "0", "0", "0", "0", "0", "0", "0", "0", 
      "0", "0", "0", "0", "0", "0", "0", "0", "0", "0", "0", "0", "0", "0", 
      "0", "0", "0", "0", "0", "0", "0", "0", "0", "0", "0", "0", "0", "0", 
      "0", "0", "0", "0", "0", "0"},
     {"0", "0", "0", "0", "0", "0", "0", "0", "0", "0", "0.1`", "0.7`", 
      "0.1`", "0", "0", "0", "0", "0", "0", "0", "0", "0", "0", "0", "0", "0",
       "0.1`", "0", "0", "0", "0", "0", "0", "0", "0", "0", "0", "0", "0", 
      "0", "0", "0", "0", "0", "0", "0", "0", "0", "0", "0", "0", "0", "0", 
      "0", "0", "0", "0", "0", "0", "0", "0", "0", "0", "0", "0", "0", "0", 
      "0", "0", "0", "0", "0", "0", "0"},
     {"0", "0", "0", "0", "0", "0", "0", "0", "0", "0", "0", "0.1`", "0.7`", 
      "0.1`", "0", "0", "0", "0", "0", "0", "0", "0", "0", "0", "0", "0", "0",
       "0.1`", "0", "0", "0", "0", "0", "0", "0", "0", "0", "0", "0", "0", 
      "0", "0", "0", "0", "0", "0", "0", "0", "0", "0", "0", "0", "0", "0", 
      "0", "0", "0", "0", "0", "0", "0", "0", "0", "0", "0", "0", "0", "0", 
      "0", "0", "0", "0", "0", "0"},
     {"0", "0", "0", "0", "0", "0", "0", "0", "0", "0", "0", "0", "0.1`", 
      "0.7`", "0.1`", "0", "0", "0", "0", "0", "0", "0", "0", "0", "0", "0", 
      "0", "0", "0.1`", "0", "0", "0", "0", "0", "0", "0", "0", "0", "0", "0",
       "0", "0", "0", "0", "0", "0", "0", "0", "0", "0", "0", "0", "0", "0", 
      "0", "0", "0", "0", "0", "0", "0", "0", "0", "0", "0", "0", "0", "0", 
      "0", "0", "0", "0", "0", "0"},
     {"0", "0", "0", "0", "0", "0", "0", "0", "0", "0", "0", "0", "0", "0.1`",
       "0.8`", "0", "0", "0", "0", "0", "0", "0", "0", "0", "0", "0", "0", 
      "0", "0", "0.1`", "0", "0", "0", "0", "0", "0", "0", "0", "0", "0", "0",
       "0", "0", "0", "0", "0", "0", "0", "0", "0", "0", "0", "0", "0", "0", 
      "0", "0", "0", "0", "0", "0", "0", "0", "0", "0", "0", "0", "0", "0", 
      "0", "0", "0", "0", "0"},
     {"0.1`", "0", "0", "0", "0", "0", "0", "0", "0", "0", "0", "0", "0", "0",
       "0", "0.7`", "0.1`", "0", "0", "0", "0", "0", "0", "0", "0", "0", "0", 
      "0", "0", "0", "0.1`", "0", "0", "0", "0", "0", "0", "0", "0", "0", "0",
       "0", "0", "0", "0", "0", "0", "0", "0", "0", "0", "0", "0", "0", "0", 
      "0", "0", "0", "0", "0", "0", "0", "0", "0", "0", "0", "0", "0", "0", 
      "0", "0", "0", "0", "0"},
     {"0", "0.1`", "0", "0", "0", "0", "0", "0", "0", "0", "0", "0", "0", "0",
       "0", "0.1`", "0.6`", "0.1`", "0", "0", "0", "0", "0", "0", "0", "0", 
      "0", "0", "0", "0", "0", "0.1`", "0", "0", "0", "0", "0", "0", "0", "0",
       "0", "0", "0", "0", "0", "0", "0", "0", "0", "0", "0", "0", "0", "0", 
      "0", "0", "0", "0", "0", "0", "0", "0", "0", "0", "0", "0", "0", "0", 
      "0", "0", "0", "0", "0", "0"},
     {"0", "0", "0.1`", "0", "0", "0", "0", "0", "0", "0", "0", "0", "0", "0",
       "0", "0", "0.1`", "0.6`", "0.1`", "0", "0", "0", "0", "0", "0", "0", 
      "0", "0", "0", "0", "0", "0", "0.1`", "0", "0", "0", "0", "0", "0", "0",
       "0", "0", "0", "0", "0", "0", "0", "0", "0", "0", "0", "0", "0", "0", 
      "0", "0", "0", "0", "0", "0", "0", "0", "0", "0", "0", "0", "0", "0", 
      "0", "0", "0", "0", "0", "0"},
     {"0", "0", "0", "0.1`", "0", "0", "0", "0", "0", "0", "0", "0", "0", "0",
       "0", "0", "0", "0.1`", "0.6`", "0.1`", "0", "0", "0", "0", "0", "0", 
      "0", "0", "0", "0", "0", "0", "0", "0.1`", "0", "0", "0", "0", "0", "0",
       "0", "0", "0", "0", "0", "0", "0", "0", "0", "0", "0", "0", "0", "0", 
      "0", "0", "0", "0", "0", "0", "0", "0", "0", "0", "0", "0", "0", "0", 
      "0", "0", "0", "0", "0", "0"},
     {"0", "0", "0", "0", "0.1`", "0", "0", "0", "0", "0", "0", "0", "0", "0",
       "0", "0", "0", "0", "0.1`", "0.6`", "0.1`", "0", "0", "0", "0", "0", 
      "0", "0", "0", "0", "0", "0", "0", "0", "0.1`", "0", "0", "0", "0", "0",
       "0", "0", "0", "0", "0", "0", "0", "0", "0", "0", "0", "0", "0", "0", 
      "0", "0", "0", "0", "0", "0", "0", "0", "0", "0", "0", "0", "0", "0", 
      "0", "0", "0", "0", "0", "0"},
     {"0", "0", "0", "0", "0", "0.1`", "0", "0", "0", "0", "0", "0", "0", "0",
       "0", "0", "0", "0", "0", "0.1`", "0.6`", "0.1`", "0", "0", "0", "0", 
      "0", "0", "0", "0", "0", "0", "0", "0", "0", "0.1`", "0", "0", "0", "0",
       "0", "0", "0", "0", "0", "0", "0", "0", "0", "0", "0", "0", "0", "0", 
      "0", "0", "0", "0", "0", "0", "0", "0", "0", "0", "0", "0", "0", "0", 
      "0", "0", "0", "0", "0", "0"},
     {"0", "0", "0", "0", "0", "0", "0.1`", "0", "0", "0", "0", "0", "0", "0",
       "0", "0", "0", "0", "0", "0", "0.1`", "0.6`", "0.1`", "0", "0", "0", 
      "0", "0", "0", "0", "0", "0", "0", "0", "0", "0", "0.1`", "0", "0", "0",
       "0", "0", "0", "0", "0", "0", "0", "0", "0", "0", "0", "0", "0", "0", 
      "0", "0", "0", "0", "0", "0", "0", "0", "0", "0", "0", "0", "0", "0", 
      "0", "0", "0", "0", "0", "0"},
     {"0", "0", "0", "0", "0", "0", "0", "0.1`", "0", "0", "0", "0", "0", "0",
       "0", "0", "0", "0", "0", "0", "0", "0.1`", "0.6`", "0.1`", "0", "0", 
      "0", "0", "0", "0", "0", "0", "0", "0", "0", "0", "0", "0", "0", "0", 
      "0", "0", "0", "0", "0", "0", "0", "0", "0", "0", "0", "0", "0", "0", 
      "0", "0", "0", "0", "0", "0", "0", "0", "0", "0", "0", "0", "0", "0", 
      "0", "0", "0", "0", "0", "0"},
     {"0", "0", "0", "0", "0", "0", "0", "0", "0.1`", "0", "0", "0", "0", "0",
       "0", "0", "0", "0", "0", "0", "0", "0", "0.1`", "0.6`", "0.1`", "0", 
      "0", "0", "0", "0", "0", "0", "0", "0", "0", "0", "0", "0.1`", "0", "0",
       "0", "0", "0", "0", "0", "0", "0", "0", "0", "0", "0", "0", "0", "0", 
      "0", "0", "0", "0", "0", "0", "0", "0", "0", "0", "0", "0", "0", "0", 
      "0", "0", "0", "0", "0", "0"},
     {"0", "0", "0", "0", "0", "0", "0", "0", "0", "0.1`", "0", "0", "0", "0",
       "0", "0", "0", "0", "0", "0", "0", "0", "0", "0.1`", "0.6`", "0.1`", 
      "0", "0", "0", "0", "0", "0", "0", "0", "0", "0", "0", "0", "0.1`", "0",
       "0", "0", "0", "0", "0", "0", "0", "0", "0", "0", "0", "0", "0", "0", 
      "0", "0", "0", "0", "0", "0", "0", "0", "0", "0", "0", "0", "0", "0", 
      "0", "0", "0", "0", "0", "0"},
     {"0", "0", "0", "0", "0", "0", "0", "0", "0", "0", "0.1`", "0", "0", "0",
       "0", "0", "0", "0", "0", "0", "0", "0", "0", "0", "0.1`", "0.6`", 
      "0.1`", "0", "0", "0", "0", "0", "0", "0", "0", "0", "0", "0", "0", 
      "0.1`", "0", "0", "0", "0", "0", "0", "0", "0", "0", "0", "0", "0", "0",
       "0", "0", "0", "0", "0", "0", "0", "0", "0", "0", "0", "0", "0", "0", 
      "0", "0", "0", "0", "0", "0", "0"},
     {"0", "0", "0", "0", "0", "0", "0", "0", "0", "0", "0", "0.1`", "0", "0",
       "0", "0", "0", "0", "0", "0", "0", "0", "0", "0", "0", "0.1`", "0.6`", 
      "0.1`", "0", "0", "0", "0", "0", "0", "0", "0", "0", "0", "0", "0", 
      "0.1`", "0", "0", "0", "0", "0", "0", "0", "0", "0", "0", "0", "0", "0",
       "0", "0", "0", "0", "0", "0", "0", "0", "0", "0", "0", "0", "0", "0", 
      "0", "0", "0", "0", "0", "0"},
     {"0", "0", "0", "0", "0", "0", "0", "0", "0", "0", "0", "0", "0.1`", "0",
       "0", "0", "0", "0", "0", "0", "0", "0", "0", "0", "0", "0", "0.1`", 
      "0.6`", "0.1`", "0", "0", "0", "0", "0", "0", "0", "0", "0", "0", "0", 
      "0", "0.1`", "0", "0", "0", "0", "0", "0", "0", "0", "0", "0", "0", "0",
       "0", "0", "0", "0", "0", "0", "0", "0", "0", "0", "0", "0", "0", "0", 
      "0", "0", "0", "0", "0", "0"},
     {"0", "0", "0", "0", "0", "0", "0", "0", "0", "0", "0", "0", "0", "0.1`",
       "0", "0", "0", "0", "0", "0", "0", "0", "0", "0", "0", "0", "0", 
      "0.1`", "0.6`", "0.1`", "0", "0", "0", "0", "0", "0", "0", "0", "0", 
      "0", "0", "0", "0.1`", "0", "0", "0", "0", "0", "0", "0", "0", "0", "0",
       "0", "0", "0", "0", "0", "0", "0", "0", "0", "0", "0", "0", "0", "0", 
      "0", "0", "0", "0", "0", "0", "0"},
     {"0", "0", "0", "0", "0", "0", "0", "0", "0", "0", "0", "0", "0", "0", 
      "0.1`", "0", "0", "0", "0", "0", "0", "0", "0", "0", "0", "0", "0", "0",
       "0.1`", "0.7`", "0", "0", "0", "0", "0", "0", "0", "0", "0", "0", "0", 
      "0", "0", "0.1`", "0", "0", "0", "0", "0", "0", "0", "0", "0", "0", "0",
       "0", "0", "0", "0", "0", "0", "0", "0", "0", "0", "0", "0", "0", "0", 
      "0", "0", "0", "0", "0"},
     {"0", "0", "0", "0", "0", "0", "0", "0", "0", "0", "0", "0", "0", "0", 
      "0", "0.1`", "0", "0", "0", "0", "0", "0", "0", "0", "0", "0", "0", "0",
       "0", "0", "0.7`", "0.1`", "0", "0", "0", "0", "0", "0", "0", "0", "0", 
      "0", "0", "0", "0.1`", "0", "0", "0", "0", "0", "0", "0", "0", "0", "0",
       "0", "0", "0", "0", "0", "0", "0", "0", "0", "0", "0", "0", "0", "0", 
      "0", "0", "0", "0", "0"},
     {"0", "0", "0", "0", "0", "0", "0", "0", "0", "0", "0", "0", "0", "0", 
      "0", "0", "0.1`", "0", "0", "0", "0", "0", "0", "0", "0", "0", "0", "0",
       "0", "0", "0.1`", "0.6`", "0.1`", "0", "0", "0", "0", "0", "0", "0", 
      "0", "0", "0", "0", "0", "0.1`", "0", "0", "0", "0", "0", "0", "0", "0",
       "0", "0", "0", "0", "0", "0", "0", "0", "0", "0", "0", "0", "0", "0", 
      "0", "0", "0", "0", "0", "0"},
     {"0", "0", "0", "0", "0", "0", "0", "0", "0", "0", "0", "0", "0", "0", 
      "0", "0", "0", "0.1`", "0", "0", "0", "0", "0", "0", "0", "0", "0", "0",
       "0", "0", "0", "0.1`", "0.6`", "0.1`", "0", "0", "0", "0", "0", "0", 
      "0", "0", "0", "0", "0", "0", "0.1`", "0", "0", "0", "0", "0", "0", "0",
       "0", "0", "0", "0", "0", "0", "0", "0", "0", "0", "0", "0", "0", "0", 
      "0", "0", "0", "0", "0", "0"},
     {"0", "0", "0", "0", "0", "0", "0", "0", "0", "0", "0", "0", "0", "0", 
      "0", "0", "0", "0", "0.1`", "0", "0", "0", "0", "0", "0", "0", "0", "0",
       "0", "0", "0", "0", "0.1`", "0.6`", "0.1`", "0", "0", "0", "0", "0", 
      "0", "0", "0", "0", "0", "0", "0", "0.1`", "0", "0", "0", "0", "0", "0",
       "0", "0", "0", "0", "0", "0", "0", "0", "0", "0", "0", "0", "0", "0", 
      "0", "0", "0", "0", "0", "0"},
     {"0", "0", "0", "0", "0", "0", "0", "0", "0", "0", "0", "0", "0", "0", 
      "0", "0", "0", "0", "0", "0.1`", "0", "0", "0", "0", "0", "0", "0", "0",
       "0", "0", "0", "0", "0", "0.1`", "0.6`", "0.1`", "0", "0", "0", "0", 
      "0", "0", "0", "0", "0", "0", "0", "0", "0.1`", "0", "0", "0", "0", "0",
       "0", "0", "0", "0", "0", "0", "0", "0", "0", "0", "0", "0", "0", "0", 
      "0", "0", "0", "0", "0", "0"},
     {"0", "0", "0", "0", "0", "0", "0", "0", "0", "0", "0", "0", "0", "0", 
      "0", "0", "0", "0", "0", "0", "0.1`", "0", "0", "0", "0", "0", "0", "0",
       "0", "0", "0", "0", "0", "0", "0.1`", "0.6`", "0.1`", "0", "0", "0", 
      "0", "0", "0", "0", "0", "0", "0", "0", "0", "0.1`", "0", "0", "0", "0",
       "0", "0", "0", "0", "0", "0", "0", "0", "0", "0", "0", "0", "0", "0", 
      "0", "0", "0", "0", "0", "0"},
     {"0", "0", "0", "0", "0", "0", "0", "0", "0", "0", "0", "0", "0", "0", 
      "0", "0", "0", "0", "0", "0", "0", "0.1`", "0", "0", "0", "0", "0", "0",
       "0", "0", "0", "0", "0", "0", "0", "0.1`", "0.6`", "0", "0", "0", "0", 
      "0", "0", "0", "0", "0", "0", "0", "0", "0", "0.1`", "0", "0", "0", "0",
       "0", "0", "0", "0", "0", "0", "0", "0", "0", "0", "0", "0", "0", "0", 
      "0", "0", "0", "0", "0"},
     {"0", "0", "0", "0", "0", "0", "0", "0", "0", "0", "0", "0", "0", "0", 
      "0", "0", "0", "0", "0", "0", "0", "0", "0", "0.1`", "0", "0", "0", "0",
       "0", "0", "0", "0", "0", "0", "0", "0", "0", "0.6`", "0.1`", "0", "0", 
      "0", "0", "0", "0", "0", "0", "0", "0", "0", "0", "0", "0.1`", "0", "0",
       "0", "0", "0", "0", "0", "0", "0", "0", "0", "0", "0", "0", "0", "0", 
      "0", "0", "0", "0", "0"},
     {"0", "0", "0", "0", "0", "0", "0", "0", "0", "0", "0", "0", "0", "0", 
      "0", "0", "0", "0", "0", "0", "0", "0", "0", "0", "0.1`", "0", "0", "0",
       "0", "0", "0", "0", "0", "0", "0", "0", "0", "0.1`", "0.6`", "0.1`", 
      "0", "0", "0", "0", "0", "0", "0", "0", "0", "0", "0", "0", "0", "0.1`",
       "0", "0", "0", "0", "0", "0", "0", "0", "0", "0", "0", "0", "0", "0", 
      "0", "0", "0", "0", "0", "0"},
     {"0", "0", "0", "0", "0", "0", "0", "0", "0", "0", "0", "0", "0", "0", 
      "0", "0", "0", "0", "0", "0", "0", "0", "0", "0", "0", "0.1`", "0", "0",
       "0", "0", "0", "0", "0", "0", "0", "0", "0", "0", "0.1`", "0.6`", 
      "0.1`", "0", "0", "0", "0", "0", "0", "0", "0", "0", "0", "0", "0", "0",
       "0.1`", "0", "0", "0", "0", "0", "0", "0", "0", "0", "0", "0", "0", 
      "0", "0", "0", "0", "0", "0", "0"},
     {"0", "0", "0", "0", "0", "0", "0", "0", "0", "0", "0", "0", "0", "0", 
      "0", "0", "0", "0", "0", "0", "0", "0", "0", "0", "0", "0", "0.1`", "0",
       "0", "0", "0", "0", "0", "0", "0", "0", "0", "0", "0", "0.1`", "0.6`", 
      "0.1`", "0", "0", "0", "0", "0", "0", "0", "0", "0", "0", "0", "0", "0",
       "0.1`", "0", "0", "0", "0", "0", "0", "0", "0", "0", "0", "0", "0", 
      "0", "0", "0", "0", "0", "0"},
     {"0", "0", "0", "0", "0", "0", "0", "0", "0", "0", "0", "0", "0", "0", 
      "0", "0", "0", "0", "0", "0", "0", "0", "0", "0", "0", "0", "0", "0.1`",
       "0", "0", "0", "0", "0", "0", "0", "0", "0", "0", "0", "0", "0.1`", 
      "0.6`", "0.1`", "0", "0", "0", "0", "0", "0", "0", "0", "0", "0", "0", 
      "0", "0", "0.1`", "0", "0", "0", "0", "0", "0", "0", "0", "0", "0", "0",
       "0", "0", "0", "0", "0", "0"},
     {"0", "0", "0", "0", "0", "0", "0", "0", "0", "0", "0", "0", "0", "0", 
      "0", "0", "0", "0", "0", "0", "0", "0", "0", "0", "0", "0", "0", "0", 
      "0.1`", "0", "0", "0", "0", "0", "0", "0", "0", "0", "0", "0", "0", 
      "0.1`", "0.6`", "0.1`", "0", "0", "0", "0", "0", "0", "0", "0", "0", 
      "0", "0", "0", "0", "0.1`", "0", "0", "0", "0", "0", "0", "0", "0", "0",
       "0", "0", "0", "0", "0", "0", "0"},
     {"0", "0", "0", "0", "0", "0", "0", "0", "0", "0", "0", "0", "0", "0", 
      "0", "0", "0", "0", "0", "0", "0", "0", "0", "0", "0", "0", "0", "0", 
      "0", "0.1`", "0", "0", "0", "0", "0", "0", "0", "0", "0", "0", "0", "0",
       "0.1`", "0.7`", "0", "0", "0", "0", "0", "0", "0", "0", "0", "0", "0", 
      "0", "0", "0", "0.1`", "0", "0", "0", "0", "0", "0", "0", "0", "0", "0",
       "0", "0", "0", "0", "0"},
     {"0", "0", "0", "0", "0", "0", "0", "0", "0", "0", "0", "0", "0", "0", 
      "0", "0", "0", "0", "0", "0", "0", "0", "0", "0", "0", "0", "0", "0", 
      "0", "0", "0.1`", "0", "0", "0", "0", "0", "0", "0", "0", "0", "0", "0",
       "0", "0", "0.7`", "0.1`", "0", "0", "0", "0", "0", "0", "0", "0", "0", 
      "0", "0", "0", "0", "0.1`", "0", "0", "0", "0", "0", "0", "0", "0", "0",
       "0", "0", "0", "0", "0"},
     {"0", "0", "0", "0", "0", "0", "0", "0", "0", "0", "0", "0", "0", "0", 
      "0", "0", "0", "0", "0", "0", "0", "0", "0", "0", "0", "0", "0", "0", 
      "0", "0", "0", "0.1`", "0", "0", "0", "0", "0", "0", "0", "0", "0", "0",
       "0", "0", "0.1`", "0.6`", "0.1`", "0", "0", "0", "0", "0", "0", "0", 
      "0", "0", "0", "0", "0", "0", "0.1`", "0", "0", "0", "0", "0", "0", "0",
       "0", "0", "0", "0", "0", "0"},
     {"0", "0", "0", "0", "0", "0", "0", "0", "0", "0", "0", "0", "0", "0", 
      "0", "0", "0", "0", "0", "0", "0", "0", "0", "0", "0", "0", "0", "0", 
      "0", "0", "0", "0", "0.1`", "0", "0", "0", "0", "0", "0", "0", "0", "0",
       "0", "0", "0", "0.1`", "0.6`", "0.1`", "0", "0", "0", "0", "0", "0", 
      "0", "0", "0", "0", "0", "0", "0", "0.1`", "0", "0", "0", "0", "0", "0",
       "0", "0", "0", "0", "0", "0"},
     {"0", "0", "0", "0", "0", "0", "0", "0", "0", "0", "0", "0", "0", "0", 
      "0", "0", "0", "0", "0", "0", "0", "0", "0", "0", "0", "0", "0", "0", 
      "0", "0", "0", "0", "0", "0.1`", "0", "0", "0", "0", "0", "0", "0", "0",
       "0", "0", "0", "0", "0.1`", "0.6`", "0.1`", "0", "0", "0", "0", "0", 
      "0", "0", "0", "0", "0", "0", "0", "0", "0.1`", "0", "0", "0", "0", "0",
       "0", "0", "0", "0", "0", "0"},
     {"0", "0", "0", "0", "0", "0", "0", "0", "0", "0", "0", "0", "0", "0", 
      "0", "0", "0", "0", "0", "0", "0", "0", "0", "0", "0", "0", "0", "0", 
      "0", "0", "0", "0", "0", "0", "0.1`", "0", "0", "0", "0", "0", "0", "0",
       "0", "0", "0", "0", "0", "0.1`", "0.6`", "0.1`", "0", "0", "0", "0", 
      "0", "0", "0", "0", "0", "0", "0", "0", "0", "0.1`", "0", "0", "0", "0",
       "0", "0", "0", "0", "0", "0"},
     {"0", "0", "0", "0", "0", "0", "0", "0", "0", "0", "0", "0", "0", "0", 
      "0", "0", "0", "0", "0", "0", "0", "0", "0", "0", "0", "0", "0", "0", 
      "0", "0", "0", "0", "0", "0", "0", "0.1`", "0", "0", "0", "0", "0", "0",
       "0", "0", "0", "0", "0", "0", "0.1`", "0.6`", "0.1`", "0", "0", "0", 
      "0", "0", "0", "0", "0", "0", "0", "0", "0", "0", "0.1`", "0", "0", "0",
       "0", "0", "0", "0", "0", "0"},
     {"0", "0", "0", "0", "0", "0", "0", "0", "0", "0", "0", "0", "0", "0", 
      "0", "0", "0", "0", "0", "0", "0", "0", "0", "0", "0", "0", "0", "0", 
      "0", "0", "0", "0", "0", "0", "0", "0", "0.1`", "0", "0", "0", "0", "0",
       "0", "0", "0", "0", "0", "0", "0", "0.1`", "0.6`", "0.1`", "0", "0", 
      "0", "0", "0", "0", "0", "0", "0", "0", "0", "0", "0", "0.1`", "0", "0",
       "0", "0", "0", "0", "0", "0"},
     {"0", "0", "0", "0", "0", "0", "0", "0", "0", "0", "0", "0", "0", "0", 
      "0", "0", "0", "0", "0", "0", "0", "0", "0", "0", "0", "0", "0", "0", 
      "0", "0", "0", "0", "0", "0", "0", "0", "0", "0", "0", "0", "0", "0", 
      "0", "0", "0", "0", "0", "0", "0", "0", "0.1`", "0.6`", "0.1`", "0", 
      "0", "0", "0", "0", "0", "0", "0", "0", "0", "0", "0", "0", "0.1`", "0",
       "0", "0", "0", "0", "0", "0"},
     {"0", "0", "0", "0", "0", "0", "0", "0", "0", "0", "0", "0", "0", "0", 
      "0", "0", "0", "0", "0", "0", "0", "0", "0", "0", "0", "0", "0", "0", 
      "0", "0", "0", "0", "0", "0", "0", "0", "0", "0.1`", "0", "0", "0", "0",
       "0", "0", "0", "0", "0", "0", "0", "0", "0", "0.1`", "0.6`", "0.1`", 
      "0", "0", "0", "0", "0", "0", "0", "0", "0", "0", "0", "0", "0", "0.1`",
       "0", "0", "0", "0", "0", "0"},
     {"0", "0", "0", "0", "0", "0", "0", "0", "0", "0", "0", "0", "0", "0", 
      "0", "0", "0", "0", "0", "0", "0", "0", "0", "0", "0", "0", "0", "0", 
      "0", "0", "0", "0", "0", "0", "0", "0", "0", "0", "0.1`", "0", "0", "0",
       "0", "0", "0", "0", "0", "0", "0", "0", "0", "0", "0.1`", "0.6`", 
      "0.1`", "0", "0", "0", "0", "0", "0", "0", "0", "0", "0", "0", "0", "0",
       "0.1`", "0", "0", "0", "0", "0"},
     {"0", "0", "0", "0", "0", "0", "0", "0", "0", "0", "0", "0", "0", "0", 
      "0", "0", "0", "0", "0", "0", "0", "0", "0", "0", "0", "0", "0", "0", 
      "0", "0", "0", "0", "0", "0", "0", "0", "0", "0", "0", "0.1`", "0", "0",
       "0", "0", "0", "0", "0", "0", "0", "0", "0", "0", "0", "0.1`", "0.6`", 
      "0.1`", "0", "0", "0", "0", "0", "0", "0", "0", "0", "0", "0", "0", "0",
       "0.1`", "0", "0", "0", "0"},
     {"0", "0", "0", "0", "0", "0", "0", "0", "0", "0", "0", "0", "0", "0", 
      "0", "0", "0", "0", "0", "0", "0", "0", "0", "0", "0", "0", "0", "0", 
      "0", "0", "0", "0", "0", "0", "0", "0", "0", "0", "0", "0", "0.1`", "0",
       "0", "0", "0", "0", "0", "0", "0", "0", "0", "0", "0", "0", "0.1`", 
      "0.6`", "0.1`", "0", "0", "0", "0", "0", "0", "0", "0", "0", "0", "0", 
      "0", "0", "0.1`", "0", "0", "0"},
     {"0", "0", "0", "0", "0", "0", "0", "0", "0", "0", "0", "0", "0", "0", 
      "0", "0", "0", "0", "0", "0", "0", "0", "0", "0", "0", "0", "0", "0", 
      "0", "0", "0", "0", "0", "0", "0", "0", "0", "0", "0", "0", "0", "0.1`",
       "0", "0", "0", "0", "0", "0", "0", "0", "0", "0", "0", "0", "0", 
      "0.1`", "0.6`", "0.1`", "0", "0", "0", "0", "0", "0", "0", "0", "0", 
      "0", "0", "0", "0", "0.1`", "0", "0"},
     {"0", "0", "0", "0", "0", "0", "0", "0", "0", "0", "0", "0", "0", "0", 
      "0", "0", "0", "0", "0", "0", "0", "0", "0", "0", "0", "0", "0", "0", 
      "0", "0", "0", "0", "0", "0", "0", "0", "0", "0", "0", "0", "0", "0", 
      "0.1`", "0", "0", "0", "0", "0", "0", "0", "0", "0", "0", "0", "0", "0",
       "0.1`", "0.6`", "0.1`", "0", "0", "0", "0", "0", "0", "0", "0", "0", 
      "0", "0", "0", "0", "0.1`", "0"},
     {"0", "0", "0", "0", "0", "0", "0", "0", "0", "0", "0", "0", "0", "0", 
      "0", "0", "0", "0", "0", "0", "0", "0", "0", "0", "0", "0", "0", "0", 
      "0", "0", "0", "0", "0", "0", "0", "0", "0", "0", "0", "0", "0", "0", 
      "0", "0.1`", "0", "0", "0", "0", "0", "0", "0", "0", "0", "0", "0", "0",
       "0", "0.1`", "0.7`", "0", "0", "0", "0", "0", "0", "0", "0", "0", "0", 
      "0", "0", "0", "0", "0.1`"},
     {"0", "0", "0", "0", "0", "0", "0", "0", "0", "0", "0", "0", "0", "0", 
      "0", "0", "0", "0", "0", "0", "0", "0", "0", "0", "0", "0", "0", "0", 
      "0", "0", "0", "0", "0", "0", "0", "0", "0", "0", "0", "0", "0", "0", 
      "0", "0", "0.1`", "0", "0", "0", "0", "0", "0", "0", "0", "0", "0", "0",
       "0", "0", "0", "0.8`", "0.1`", "0", "0", "0", "0", "0", "0", "0", "0", 
      "0", "0", "0", "0", "0"},
     {"0", "0", "0", "0", "0", "0", "0", "0", "0", "0", "0", "0", "0", "0", 
      "0", "0", "0", "0", "0", "0", "0", "0", "0", "0", "0", "0", "0", "0", 
      "0", "0", "0", "0", "0", "0", "0", "0", "0", "0", "0", "0", "0", "0", 
      "0", "0", "0", "0.1`", "0", "0", "0", "0", "0", "0", "0", "0", "0", "0",
       "0", "0", "0", "0.1`", "0.7`", "0.1`", "0", "0", "0", "0", "0", "0", 
      "0", "0", "0", "0", "0", "0"},
     {"0", "0", "0", "0", "0", "0", "0", "0", "0", "0", "0", "0", "0", "0", 
      "0", "0", "0", "0", "0", "0", "0", "0", "0", "0", "0", "0", "0", "0", 
      "0", "0", "0", "0", "0", "0", "0", "0", "0", "0", "0", "0", "0", "0", 
      "0", "0", "0", "0", "0.1`", "0", "0", "0", "0", "0", "0", "0", "0", "0",
       "0", "0", "0", "0", "0.1`", "0.7`", "0.1`", "0", "0", "0", "0", "0", 
      "0", "0", "0", "0", "0", "0"},
     {"0", "0", "0", "0", "0", "0", "0", "0", "0", "0", "0", "0", "0", "0", 
      "0", "0", "0", "0", "0", "0", "0", "0", "0", "0", "0", "0", "0", "0", 
      "0", "0", "0", "0", "0", "0", "0", "0", "0", "0", "0", "0", "0", "0", 
      "0", "0", "0", "0", "0", "0.1`", "0", "0", "0", "0", "0", "0", "0", "0",
       "0", "0", "0", "0", "0", "0.1`", "0.7`", "0.1`", "0", "0", "0", "0", 
      "0", "0", "0", "0", "0", "0"},
     {"0", "0", "0", "0", "0", "0", "0", "0", "0", "0", "0", "0", "0", "0", 
      "0", "0", "0", "0", "0", "0", "0", "0", "0", "0", "0", "0", "0", "0", 
      "0", "0", "0", "0", "0", "0", "0", "0", "0", "0", "0", "0", "0", "0", 
      "0", "0", "0", "0", "0", "0", "0.1`", "0", "0", "0", "0", "0", "0", "0",
       "0", "0", "0", "0", "0", "0", "0.1`", "0.7`", "0.1`", "0", "0", "0", 
      "0", "0", "0", "0", "0", "0"},
     {"0", "0", "0", "0", "0", "0", "0", "0", "0", "0", "0", "0", "0", "0", 
      "0", "0", "0", "0", "0", "0", "0", "0", "0", "0", "0", "0", "0", "0", 
      "0", "0", "0", "0", "0", "0", "0", "0", "0", "0", "0", "0", "0", "0", 
      "0", "0", "0", "0", "0", "0", "0", "0.1`", "0", "0", "0", "0", "0", "0",
       "0", "0", "0", "0", "0", "0", "0", "0.1`", "0.7`", "0.1`", "0", "0", 
      "0", "0", "0", "0", "0", "0"},
     {"0", "0", "0", "0", "0", "0", "0", "0", "0", "0", "0", "0", "0", "0", 
      "0", "0", "0", "0", "0", "0", "0", "0", "0", "0", "0", "0", "0", "0", 
      "0", "0", "0", "0", "0", "0", "0", "0", "0", "0", "0", "0", "0", "0", 
      "0", "0", "0", "0", "0", "0", "0", "0", "0.1`", "0", "0", "0", "0", "0",
       "0", "0", "0", "0", "0", "0", "0", "0", "0.1`", "0.7`", "0.1`", "0", 
      "0", "0", "0", "0", "0", "0"},
     {"0", "0", "0", "0", "0", "0", "0", "0", "0", "0", "0", "0", "0", "0", 
      "0", "0", "0", "0", "0", "0", "0", "0", "0", "0", "0", "0", "0", "0", 
      "0", "0", "0", "0", "0", "0", "0", "0", "0", "0", "0", "0", "0", "0", 
      "0", "0", "0", "0", "0", "0", "0", "0", "0", "0.1`", "0", "0", "0", "0",
       "0", "0", "0", "0", "0", "0", "0", "0", "0", "0.1`", "0.7`", "0.1`", 
      "0", "0", "0", "0", "0", "0"},
     {"0", "0", "0", "0", "0", "0", "0", "0", "0", "0", "0", "0", "0", "0", 
      "0", "0", "0", "0", "0", "0", "0", "0", "0", "0", "0", "0", "0", "0", 
      "0", "0", "0", "0", "0", "0", "0", "0", "0", "0", "0", "0", "0", "0", 
      "0", "0", "0", "0", "0", "0", "0", "0", "0", "0", "0.1`", "0", "0", "0",
       "0", "0", "0", "0", "0", "0", "0", "0", "0", "0", "0.1`", "0.7`", 
      "0.1`", "0", "0", "0", "0", "0"},
     {"0", "0", "0", "0", "0", "0", "0", "0", "0", "0", "0", "0", "0", "0", 
      "0", "0", "0", "0", "0", "0", "0", "0", "0", "0", "0", "0", "0", "0", 
      "0", "0", "0", "0", "0", "0", "0", "0", "0", "0", "0", "0", "0", "0", 
      "0", "0", "0", "0", "0", "0", "0", "0", "0", "0", "0", "0.1`", "0", "0",
       "0", "0", "0", "0", "0", "0", "0", "0", "0", "0", "0", "0.1`", "0.7`", 
      "0.1`", "0", "0", "0", "0"},
     {"0", "0", "0", "0", "0", "0", "0", "0", "0", "0", "0", "0", "0", "0", 
      "0", "0", "0", "0", "0", "0", "0", "0", "0", "0", "0", "0", "0", "0", 
      "0", "0", "0", "0", "0", "0", "0", "0", "0", "0", "0", "0", "0", "0", 
      "0", "0", "0", "0", "0", "0", "0", "0", "0", "0", "0", "0", "0.1`", "0",
       "0", "0", "0", "0", "0", "0", "0", "0", "0", "0", "0", "0", "0.1`", 
      "0.7`", "0.1`", "0", "0", "0"},
     {"0", "0", "0", "0", "0", "0", "0", "0", "0", "0", "0", "0", "0", "0", 
      "0", "0", "0", "0", "0", "0", "0", "0", "0", "0", "0", "0", "0", "0", 
      "0", "0", "0", "0", "0", "0", "0", "0", "0", "0", "0", "0", "0", "0", 
      "0", "0", "0", "0", "0", "0", "0", "0", "0", "0", "0", "0", "0", "0.1`",
       "0", "0", "0", "0", "0", "0", "0", "0", "0", "0", "0", "0", "0", 
      "0.1`", "0.7`", "0.1`", "0", "0"},
     {"0", "0", "0", "0", "0", "0", "0", "0", "0", "0", "0", "0", "0", "0", 
      "0", "0", "0", "0", "0", "0", "0", "0", "0", "0", "0", "0", "0", "0", 
      "0", "0", "0", "0", "0", "0", "0", "0", "0", "0", "0", "0", "0", "0", 
      "0", "0", "0", "0", "0", "0", "0", "0", "0", "0", "0", "0", "0", "0", 
      "0.1`", "0", "0", "0", "0", "0", "0", "0", "0", "0", "0", "0", "0", "0",
       "0.1`", "0.7`", "0.1`", "0"},
     {"0", "0", "0", "0", "0", "0", "0", "0", "0", "0", "0", "0", "0", "0", 
      "0", "0", "0", "0", "0", "0", "0", "0", "0", "0", "0", "0", "0", "0", 
      "0", "0", "0", "0", "0", "0", "0", "0", "0", "0", "0", "0", "0", "0", 
      "0", "0", "0", "0", "0", "0", "0", "0", "0", "0", "0", "0", "0", "0", 
      "0", "0.1`", "0", "0", "0", "0", "0", "0", "0", "0", "0", "0", "0", "0",
       "0", "0.1`", "0.7`", "0.1`"},
     {"0", "0", "0", "0", "0", "0", "0", "0", "0", "0", "0", "0", "0", "0", 
      "0", "0", "0", "0", "0", "0", "0", "0", "0", "0", "0", "0", "0", "0", 
      "0", "0", "0", "0", "0", "0", "0", "0", "0", "0", "0", "0", "0", "0", 
      "0", "0", "0", "0", "0", "0", "0", "0", "0", "0", "0", "0", "0", "0", 
      "0", "0", "0.1`", "0", "0", "0", "0", "0", "0", "0", "0", "0", "0", "0",
       "0", "0", "0.1`", "0.8`"}
    },
    GridBoxAlignment->{"Columns" -> {{Center}}, "Rows" -> {{Baseline}}},
    GridBoxSpacings->{"Columns" -> {
        Offset[0.27999999999999997`], {
         Offset[0.7]}, 
        Offset[0.27999999999999997`]}, "Rows" -> {
        Offset[0.2], {
         Offset[0.4]}, 
        Offset[0.2]}}], "\[NoBreak]", ")"}],
  Function[BoxForm`e$, 
   MatrixForm[BoxForm`e$]]]], "Output",
 CellChangeTimes->{3.746326624972804*^9, 3.746327041766226*^9, 
  3.7463273545517836`*^9, 3.746328300323365*^9, 3.746329879748089*^9, 
  3.750997766531764*^9, 3.773454501063794*^9, 3.7911044156065507`*^9},
 CellLabel->
  "Out[11]//MatrixForm=",ExpressionUUID->"7e181899-16fb-41b8-b339-\
d2cb29e7048f"]
}, Open  ]],

Cell[CellGroupData[{

Cell[BoxData[
 RowBox[{"En", "=", 
  RowBox[{"IdentityMatrix", "[", "n", "]"}]}]], "Input",
 CellChangeTimes->{{3.7455559250698147`*^9, 3.7455559277732315`*^9}, 
   3.7455560031975*^9},
 CellLabel->"In[12]:=",ExpressionUUID->"abd10442-b833-45ff-845e-cddbbf646dee"],

Cell[BoxData[
 RowBox[{"{", 
  RowBox[{
   RowBox[{"{", 
    RowBox[{
    "1", ",", "0", ",", "0", ",", "0", ",", "0", ",", "0", ",", "0", ",", "0",
      ",", "0", ",", "0", ",", "0", ",", "0", ",", "0", ",", "0", ",", "0", 
     ",", "0", ",", "0", ",", "0", ",", "0", ",", "0", ",", "0", ",", "0", 
     ",", "0", ",", "0", ",", "0", ",", "0", ",", "0", ",", "0", ",", "0", 
     ",", "0", ",", "0", ",", "0", ",", "0", ",", "0", ",", "0", ",", "0", 
     ",", "0", ",", "0", ",", "0", ",", "0", ",", "0", ",", "0", ",", "0", 
     ",", "0", ",", "0", ",", "0", ",", "0", ",", "0", ",", "0", ",", "0", 
     ",", "0", ",", "0", ",", "0", ",", "0", ",", "0", ",", "0", ",", "0", 
     ",", "0", ",", "0", ",", "0", ",", "0", ",", "0", ",", "0", ",", "0", 
     ",", "0", ",", "0", ",", "0", ",", "0", ",", "0", ",", "0", ",", "0", 
     ",", "0", ",", "0", ",", "0"}], "}"}], ",", 
   RowBox[{"{", 
    RowBox[{
    "0", ",", "1", ",", "0", ",", "0", ",", "0", ",", "0", ",", "0", ",", "0",
      ",", "0", ",", "0", ",", "0", ",", "0", ",", "0", ",", "0", ",", "0", 
     ",", "0", ",", "0", ",", "0", ",", "0", ",", "0", ",", "0", ",", "0", 
     ",", "0", ",", "0", ",", "0", ",", "0", ",", "0", ",", "0", ",", "0", 
     ",", "0", ",", "0", ",", "0", ",", "0", ",", "0", ",", "0", ",", "0", 
     ",", "0", ",", "0", ",", "0", ",", "0", ",", "0", ",", "0", ",", "0", 
     ",", "0", ",", "0", ",", "0", ",", "0", ",", "0", ",", "0", ",", "0", 
     ",", "0", ",", "0", ",", "0", ",", "0", ",", "0", ",", "0", ",", "0", 
     ",", "0", ",", "0", ",", "0", ",", "0", ",", "0", ",", "0", ",", "0", 
     ",", "0", ",", "0", ",", "0", ",", "0", ",", "0", ",", "0", ",", "0", 
     ",", "0", ",", "0", ",", "0"}], "}"}], ",", 
   RowBox[{"{", 
    RowBox[{
    "0", ",", "0", ",", "1", ",", "0", ",", "0", ",", "0", ",", "0", ",", "0",
      ",", "0", ",", "0", ",", "0", ",", "0", ",", "0", ",", "0", ",", "0", 
     ",", "0", ",", "0", ",", "0", ",", "0", ",", "0", ",", "0", ",", "0", 
     ",", "0", ",", "0", ",", "0", ",", "0", ",", "0", ",", "0", ",", "0", 
     ",", "0", ",", "0", ",", "0", ",", "0", ",", "0", ",", "0", ",", "0", 
     ",", "0", ",", "0", ",", "0", ",", "0", ",", "0", ",", "0", ",", "0", 
     ",", "0", ",", "0", ",", "0", ",", "0", ",", "0", ",", "0", ",", "0", 
     ",", "0", ",", "0", ",", "0", ",", "0", ",", "0", ",", "0", ",", "0", 
     ",", "0", ",", "0", ",", "0", ",", "0", ",", "0", ",", "0", ",", "0", 
     ",", "0", ",", "0", ",", "0", ",", "0", ",", "0", ",", "0", ",", "0", 
     ",", "0", ",", "0", ",", "0"}], "}"}], ",", 
   RowBox[{"{", 
    RowBox[{
    "0", ",", "0", ",", "0", ",", "1", ",", "0", ",", "0", ",", "0", ",", "0",
      ",", "0", ",", "0", ",", "0", ",", "0", ",", "0", ",", "0", ",", "0", 
     ",", "0", ",", "0", ",", "0", ",", "0", ",", "0", ",", "0", ",", "0", 
     ",", "0", ",", "0", ",", "0", ",", "0", ",", "0", ",", "0", ",", "0", 
     ",", "0", ",", "0", ",", "0", ",", "0", ",", "0", ",", "0", ",", "0", 
     ",", "0", ",", "0", ",", "0", ",", "0", ",", "0", ",", "0", ",", "0", 
     ",", "0", ",", "0", ",", "0", ",", "0", ",", "0", ",", "0", ",", "0", 
     ",", "0", ",", "0", ",", "0", ",", "0", ",", "0", ",", "0", ",", "0", 
     ",", "0", ",", "0", ",", "0", ",", "0", ",", "0", ",", "0", ",", "0", 
     ",", "0", ",", "0", ",", "0", ",", "0", ",", "0", ",", "0", ",", "0", 
     ",", "0", ",", "0", ",", "0"}], "}"}], ",", 
   RowBox[{"{", 
    RowBox[{
    "0", ",", "0", ",", "0", ",", "0", ",", "1", ",", "0", ",", "0", ",", "0",
      ",", "0", ",", "0", ",", "0", ",", "0", ",", "0", ",", "0", ",", "0", 
     ",", "0", ",", "0", ",", "0", ",", "0", ",", "0", ",", "0", ",", "0", 
     ",", "0", ",", "0", ",", "0", ",", "0", ",", "0", ",", "0", ",", "0", 
     ",", "0", ",", "0", ",", "0", ",", "0", ",", "0", ",", "0", ",", "0", 
     ",", "0", ",", "0", ",", "0", ",", "0", ",", "0", ",", "0", ",", "0", 
     ",", "0", ",", "0", ",", "0", ",", "0", ",", "0", ",", "0", ",", "0", 
     ",", "0", ",", "0", ",", "0", ",", "0", ",", "0", ",", "0", ",", "0", 
     ",", "0", ",", "0", ",", "0", ",", "0", ",", "0", ",", "0", ",", "0", 
     ",", "0", ",", "0", ",", "0", ",", "0", ",", "0", ",", "0", ",", "0", 
     ",", "0", ",", "0", ",", "0"}], "}"}], ",", 
   RowBox[{"{", 
    RowBox[{
    "0", ",", "0", ",", "0", ",", "0", ",", "0", ",", "1", ",", "0", ",", "0",
      ",", "0", ",", "0", ",", "0", ",", "0", ",", "0", ",", "0", ",", "0", 
     ",", "0", ",", "0", ",", "0", ",", "0", ",", "0", ",", "0", ",", "0", 
     ",", "0", ",", "0", ",", "0", ",", "0", ",", "0", ",", "0", ",", "0", 
     ",", "0", ",", "0", ",", "0", ",", "0", ",", "0", ",", "0", ",", "0", 
     ",", "0", ",", "0", ",", "0", ",", "0", ",", "0", ",", "0", ",", "0", 
     ",", "0", ",", "0", ",", "0", ",", "0", ",", "0", ",", "0", ",", "0", 
     ",", "0", ",", "0", ",", "0", ",", "0", ",", "0", ",", "0", ",", "0", 
     ",", "0", ",", "0", ",", "0", ",", "0", ",", "0", ",", "0", ",", "0", 
     ",", "0", ",", "0", ",", "0", ",", "0", ",", "0", ",", "0", ",", "0", 
     ",", "0", ",", "0", ",", "0"}], "}"}], ",", 
   RowBox[{"{", 
    RowBox[{
    "0", ",", "0", ",", "0", ",", "0", ",", "0", ",", "0", ",", "1", ",", "0",
      ",", "0", ",", "0", ",", "0", ",", "0", ",", "0", ",", "0", ",", "0", 
     ",", "0", ",", "0", ",", "0", ",", "0", ",", "0", ",", "0", ",", "0", 
     ",", "0", ",", "0", ",", "0", ",", "0", ",", "0", ",", "0", ",", "0", 
     ",", "0", ",", "0", ",", "0", ",", "0", ",", "0", ",", "0", ",", "0", 
     ",", "0", ",", "0", ",", "0", ",", "0", ",", "0", ",", "0", ",", "0", 
     ",", "0", ",", "0", ",", "0", ",", "0", ",", "0", ",", "0", ",", "0", 
     ",", "0", ",", "0", ",", "0", ",", "0", ",", "0", ",", "0", ",", "0", 
     ",", "0", ",", "0", ",", "0", ",", "0", ",", "0", ",", "0", ",", "0", 
     ",", "0", ",", "0", ",", "0", ",", "0", ",", "0", ",", "0", ",", "0", 
     ",", "0", ",", "0", ",", "0"}], "}"}], ",", 
   RowBox[{"{", 
    RowBox[{
    "0", ",", "0", ",", "0", ",", "0", ",", "0", ",", "0", ",", "0", ",", "1",
      ",", "0", ",", "0", ",", "0", ",", "0", ",", "0", ",", "0", ",", "0", 
     ",", "0", ",", "0", ",", "0", ",", "0", ",", "0", ",", "0", ",", "0", 
     ",", "0", ",", "0", ",", "0", ",", "0", ",", "0", ",", "0", ",", "0", 
     ",", "0", ",", "0", ",", "0", ",", "0", ",", "0", ",", "0", ",", "0", 
     ",", "0", ",", "0", ",", "0", ",", "0", ",", "0", ",", "0", ",", "0", 
     ",", "0", ",", "0", ",", "0", ",", "0", ",", "0", ",", "0", ",", "0", 
     ",", "0", ",", "0", ",", "0", ",", "0", ",", "0", ",", "0", ",", "0", 
     ",", "0", ",", "0", ",", "0", ",", "0", ",", "0", ",", "0", ",", "0", 
     ",", "0", ",", "0", ",", "0", ",", "0", ",", "0", ",", "0", ",", "0", 
     ",", "0", ",", "0", ",", "0"}], "}"}], ",", 
   RowBox[{"{", 
    RowBox[{
    "0", ",", "0", ",", "0", ",", "0", ",", "0", ",", "0", ",", "0", ",", "0",
      ",", "1", ",", "0", ",", "0", ",", "0", ",", "0", ",", "0", ",", "0", 
     ",", "0", ",", "0", ",", "0", ",", "0", ",", "0", ",", "0", ",", "0", 
     ",", "0", ",", "0", ",", "0", ",", "0", ",", "0", ",", "0", ",", "0", 
     ",", "0", ",", "0", ",", "0", ",", "0", ",", "0", ",", "0", ",", "0", 
     ",", "0", ",", "0", ",", "0", ",", "0", ",", "0", ",", "0", ",", "0", 
     ",", "0", ",", "0", ",", "0", ",", "0", ",", "0", ",", "0", ",", "0", 
     ",", "0", ",", "0", ",", "0", ",", "0", ",", "0", ",", "0", ",", "0", 
     ",", "0", ",", "0", ",", "0", ",", "0", ",", "0", ",", "0", ",", "0", 
     ",", "0", ",", "0", ",", "0", ",", "0", ",", "0", ",", "0", ",", "0", 
     ",", "0", ",", "0", ",", "0"}], "}"}], ",", 
   RowBox[{"{", 
    RowBox[{
    "0", ",", "0", ",", "0", ",", "0", ",", "0", ",", "0", ",", "0", ",", "0",
      ",", "0", ",", "1", ",", "0", ",", "0", ",", "0", ",", "0", ",", "0", 
     ",", "0", ",", "0", ",", "0", ",", "0", ",", "0", ",", "0", ",", "0", 
     ",", "0", ",", "0", ",", "0", ",", "0", ",", "0", ",", "0", ",", "0", 
     ",", "0", ",", "0", ",", "0", ",", "0", ",", "0", ",", "0", ",", "0", 
     ",", "0", ",", "0", ",", "0", ",", "0", ",", "0", ",", "0", ",", "0", 
     ",", "0", ",", "0", ",", "0", ",", "0", ",", "0", ",", "0", ",", "0", 
     ",", "0", ",", "0", ",", "0", ",", "0", ",", "0", ",", "0", ",", "0", 
     ",", "0", ",", "0", ",", "0", ",", "0", ",", "0", ",", "0", ",", "0", 
     ",", "0", ",", "0", ",", "0", ",", "0", ",", "0", ",", "0", ",", "0", 
     ",", "0", ",", "0", ",", "0"}], "}"}], ",", 
   RowBox[{"{", 
    RowBox[{
    "0", ",", "0", ",", "0", ",", "0", ",", "0", ",", "0", ",", "0", ",", "0",
      ",", "0", ",", "0", ",", "1", ",", "0", ",", "0", ",", "0", ",", "0", 
     ",", "0", ",", "0", ",", "0", ",", "0", ",", "0", ",", "0", ",", "0", 
     ",", "0", ",", "0", ",", "0", ",", "0", ",", "0", ",", "0", ",", "0", 
     ",", "0", ",", "0", ",", "0", ",", "0", ",", "0", ",", "0", ",", "0", 
     ",", "0", ",", "0", ",", "0", ",", "0", ",", "0", ",", "0", ",", "0", 
     ",", "0", ",", "0", ",", "0", ",", "0", ",", "0", ",", "0", ",", "0", 
     ",", "0", ",", "0", ",", "0", ",", "0", ",", "0", ",", "0", ",", "0", 
     ",", "0", ",", "0", ",", "0", ",", "0", ",", "0", ",", "0", ",", "0", 
     ",", "0", ",", "0", ",", "0", ",", "0", ",", "0", ",", "0", ",", "0", 
     ",", "0", ",", "0", ",", "0"}], "}"}], ",", 
   RowBox[{"{", 
    RowBox[{
    "0", ",", "0", ",", "0", ",", "0", ",", "0", ",", "0", ",", "0", ",", "0",
      ",", "0", ",", "0", ",", "0", ",", "1", ",", "0", ",", "0", ",", "0", 
     ",", "0", ",", "0", ",", "0", ",", "0", ",", "0", ",", "0", ",", "0", 
     ",", "0", ",", "0", ",", "0", ",", "0", ",", "0", ",", "0", ",", "0", 
     ",", "0", ",", "0", ",", "0", ",", "0", ",", "0", ",", "0", ",", "0", 
     ",", "0", ",", "0", ",", "0", ",", "0", ",", "0", ",", "0", ",", "0", 
     ",", "0", ",", "0", ",", "0", ",", "0", ",", "0", ",", "0", ",", "0", 
     ",", "0", ",", "0", ",", "0", ",", "0", ",", "0", ",", "0", ",", "0", 
     ",", "0", ",", "0", ",", "0", ",", "0", ",", "0", ",", "0", ",", "0", 
     ",", "0", ",", "0", ",", "0", ",", "0", ",", "0", ",", "0", ",", "0", 
     ",", "0", ",", "0", ",", "0"}], "}"}], ",", 
   RowBox[{"{", 
    RowBox[{
    "0", ",", "0", ",", "0", ",", "0", ",", "0", ",", "0", ",", "0", ",", "0",
      ",", "0", ",", "0", ",", "0", ",", "0", ",", "1", ",", "0", ",", "0", 
     ",", "0", ",", "0", ",", "0", ",", "0", ",", "0", ",", "0", ",", "0", 
     ",", "0", ",", "0", ",", "0", ",", "0", ",", "0", ",", "0", ",", "0", 
     ",", "0", ",", "0", ",", "0", ",", "0", ",", "0", ",", "0", ",", "0", 
     ",", "0", ",", "0", ",", "0", ",", "0", ",", "0", ",", "0", ",", "0", 
     ",", "0", ",", "0", ",", "0", ",", "0", ",", "0", ",", "0", ",", "0", 
     ",", "0", ",", "0", ",", "0", ",", "0", ",", "0", ",", "0", ",", "0", 
     ",", "0", ",", "0", ",", "0", ",", "0", ",", "0", ",", "0", ",", "0", 
     ",", "0", ",", "0", ",", "0", ",", "0", ",", "0", ",", "0", ",", "0", 
     ",", "0", ",", "0", ",", "0"}], "}"}], ",", 
   RowBox[{"{", 
    RowBox[{
    "0", ",", "0", ",", "0", ",", "0", ",", "0", ",", "0", ",", "0", ",", "0",
      ",", "0", ",", "0", ",", "0", ",", "0", ",", "0", ",", "1", ",", "0", 
     ",", "0", ",", "0", ",", "0", ",", "0", ",", "0", ",", "0", ",", "0", 
     ",", "0", ",", "0", ",", "0", ",", "0", ",", "0", ",", "0", ",", "0", 
     ",", "0", ",", "0", ",", "0", ",", "0", ",", "0", ",", "0", ",", "0", 
     ",", "0", ",", "0", ",", "0", ",", "0", ",", "0", ",", "0", ",", "0", 
     ",", "0", ",", "0", ",", "0", ",", "0", ",", "0", ",", "0", ",", "0", 
     ",", "0", ",", "0", ",", "0", ",", "0", ",", "0", ",", "0", ",", "0", 
     ",", "0", ",", "0", ",", "0", ",", "0", ",", "0", ",", "0", ",", "0", 
     ",", "0", ",", "0", ",", "0", ",", "0", ",", "0", ",", "0", ",", "0", 
     ",", "0", ",", "0", ",", "0"}], "}"}], ",", 
   RowBox[{"{", 
    RowBox[{
    "0", ",", "0", ",", "0", ",", "0", ",", "0", ",", "0", ",", "0", ",", "0",
      ",", "0", ",", "0", ",", "0", ",", "0", ",", "0", ",", "0", ",", "1", 
     ",", "0", ",", "0", ",", "0", ",", "0", ",", "0", ",", "0", ",", "0", 
     ",", "0", ",", "0", ",", "0", ",", "0", ",", "0", ",", "0", ",", "0", 
     ",", "0", ",", "0", ",", "0", ",", "0", ",", "0", ",", "0", ",", "0", 
     ",", "0", ",", "0", ",", "0", ",", "0", ",", "0", ",", "0", ",", "0", 
     ",", "0", ",", "0", ",", "0", ",", "0", ",", "0", ",", "0", ",", "0", 
     ",", "0", ",", "0", ",", "0", ",", "0", ",", "0", ",", "0", ",", "0", 
     ",", "0", ",", "0", ",", "0", ",", "0", ",", "0", ",", "0", ",", "0", 
     ",", "0", ",", "0", ",", "0", ",", "0", ",", "0", ",", "0", ",", "0", 
     ",", "0", ",", "0", ",", "0"}], "}"}], ",", 
   RowBox[{"{", 
    RowBox[{
    "0", ",", "0", ",", "0", ",", "0", ",", "0", ",", "0", ",", "0", ",", "0",
      ",", "0", ",", "0", ",", "0", ",", "0", ",", "0", ",", "0", ",", "0", 
     ",", "1", ",", "0", ",", "0", ",", "0", ",", "0", ",", "0", ",", "0", 
     ",", "0", ",", "0", ",", "0", ",", "0", ",", "0", ",", "0", ",", "0", 
     ",", "0", ",", "0", ",", "0", ",", "0", ",", "0", ",", "0", ",", "0", 
     ",", "0", ",", "0", ",", "0", ",", "0", ",", "0", ",", "0", ",", "0", 
     ",", "0", ",", "0", ",", "0", ",", "0", ",", "0", ",", "0", ",", "0", 
     ",", "0", ",", "0", ",", "0", ",", "0", ",", "0", ",", "0", ",", "0", 
     ",", "0", ",", "0", ",", "0", ",", "0", ",", "0", ",", "0", ",", "0", 
     ",", "0", ",", "0", ",", "0", ",", "0", ",", "0", ",", "0", ",", "0", 
     ",", "0", ",", "0", ",", "0"}], "}"}], ",", 
   RowBox[{"{", 
    RowBox[{
    "0", ",", "0", ",", "0", ",", "0", ",", "0", ",", "0", ",", "0", ",", "0",
      ",", "0", ",", "0", ",", "0", ",", "0", ",", "0", ",", "0", ",", "0", 
     ",", "0", ",", "1", ",", "0", ",", "0", ",", "0", ",", "0", ",", "0", 
     ",", "0", ",", "0", ",", "0", ",", "0", ",", "0", ",", "0", ",", "0", 
     ",", "0", ",", "0", ",", "0", ",", "0", ",", "0", ",", "0", ",", "0", 
     ",", "0", ",", "0", ",", "0", ",", "0", ",", "0", ",", "0", ",", "0", 
     ",", "0", ",", "0", ",", "0", ",", "0", ",", "0", ",", "0", ",", "0", 
     ",", "0", ",", "0", ",", "0", ",", "0", ",", "0", ",", "0", ",", "0", 
     ",", "0", ",", "0", ",", "0", ",", "0", ",", "0", ",", "0", ",", "0", 
     ",", "0", ",", "0", ",", "0", ",", "0", ",", "0", ",", "0", ",", "0", 
     ",", "0", ",", "0", ",", "0"}], "}"}], ",", 
   RowBox[{"{", 
    RowBox[{
    "0", ",", "0", ",", "0", ",", "0", ",", "0", ",", "0", ",", "0", ",", "0",
      ",", "0", ",", "0", ",", "0", ",", "0", ",", "0", ",", "0", ",", "0", 
     ",", "0", ",", "0", ",", "1", ",", "0", ",", "0", ",", "0", ",", "0", 
     ",", "0", ",", "0", ",", "0", ",", "0", ",", "0", ",", "0", ",", "0", 
     ",", "0", ",", "0", ",", "0", ",", "0", ",", "0", ",", "0", ",", "0", 
     ",", "0", ",", "0", ",", "0", ",", "0", ",", "0", ",", "0", ",", "0", 
     ",", "0", ",", "0", ",", "0", ",", "0", ",", "0", ",", "0", ",", "0", 
     ",", "0", ",", "0", ",", "0", ",", "0", ",", "0", ",", "0", ",", "0", 
     ",", "0", ",", "0", ",", "0", ",", "0", ",", "0", ",", "0", ",", "0", 
     ",", "0", ",", "0", ",", "0", ",", "0", ",", "0", ",", "0", ",", "0", 
     ",", "0", ",", "0", ",", "0"}], "}"}], ",", 
   RowBox[{"{", 
    RowBox[{
    "0", ",", "0", ",", "0", ",", "0", ",", "0", ",", "0", ",", "0", ",", "0",
      ",", "0", ",", "0", ",", "0", ",", "0", ",", "0", ",", "0", ",", "0", 
     ",", "0", ",", "0", ",", "0", ",", "1", ",", "0", ",", "0", ",", "0", 
     ",", "0", ",", "0", ",", "0", ",", "0", ",", "0", ",", "0", ",", "0", 
     ",", "0", ",", "0", ",", "0", ",", "0", ",", "0", ",", "0", ",", "0", 
     ",", "0", ",", "0", ",", "0", ",", "0", ",", "0", ",", "0", ",", "0", 
     ",", "0", ",", "0", ",", "0", ",", "0", ",", "0", ",", "0", ",", "0", 
     ",", "0", ",", "0", ",", "0", ",", "0", ",", "0", ",", "0", ",", "0", 
     ",", "0", ",", "0", ",", "0", ",", "0", ",", "0", ",", "0", ",", "0", 
     ",", "0", ",", "0", ",", "0", ",", "0", ",", "0", ",", "0", ",", "0", 
     ",", "0", ",", "0", ",", "0"}], "}"}], ",", 
   RowBox[{"{", 
    RowBox[{
    "0", ",", "0", ",", "0", ",", "0", ",", "0", ",", "0", ",", "0", ",", "0",
      ",", "0", ",", "0", ",", "0", ",", "0", ",", "0", ",", "0", ",", "0", 
     ",", "0", ",", "0", ",", "0", ",", "0", ",", "1", ",", "0", ",", "0", 
     ",", "0", ",", "0", ",", "0", ",", "0", ",", "0", ",", "0", ",", "0", 
     ",", "0", ",", "0", ",", "0", ",", "0", ",", "0", ",", "0", ",", "0", 
     ",", "0", ",", "0", ",", "0", ",", "0", ",", "0", ",", "0", ",", "0", 
     ",", "0", ",", "0", ",", "0", ",", "0", ",", "0", ",", "0", ",", "0", 
     ",", "0", ",", "0", ",", "0", ",", "0", ",", "0", ",", "0", ",", "0", 
     ",", "0", ",", "0", ",", "0", ",", "0", ",", "0", ",", "0", ",", "0", 
     ",", "0", ",", "0", ",", "0", ",", "0", ",", "0", ",", "0", ",", "0", 
     ",", "0", ",", "0", ",", "0"}], "}"}], ",", 
   RowBox[{"{", 
    RowBox[{
    "0", ",", "0", ",", "0", ",", "0", ",", "0", ",", "0", ",", "0", ",", "0",
      ",", "0", ",", "0", ",", "0", ",", "0", ",", "0", ",", "0", ",", "0", 
     ",", "0", ",", "0", ",", "0", ",", "0", ",", "0", ",", "1", ",", "0", 
     ",", "0", ",", "0", ",", "0", ",", "0", ",", "0", ",", "0", ",", "0", 
     ",", "0", ",", "0", ",", "0", ",", "0", ",", "0", ",", "0", ",", "0", 
     ",", "0", ",", "0", ",", "0", ",", "0", ",", "0", ",", "0", ",", "0", 
     ",", "0", ",", "0", ",", "0", ",", "0", ",", "0", ",", "0", ",", "0", 
     ",", "0", ",", "0", ",", "0", ",", "0", ",", "0", ",", "0", ",", "0", 
     ",", "0", ",", "0", ",", "0", ",", "0", ",", "0", ",", "0", ",", "0", 
     ",", "0", ",", "0", ",", "0", ",", "0", ",", "0", ",", "0", ",", "0", 
     ",", "0", ",", "0", ",", "0"}], "}"}], ",", 
   RowBox[{"{", 
    RowBox[{
    "0", ",", "0", ",", "0", ",", "0", ",", "0", ",", "0", ",", "0", ",", "0",
      ",", "0", ",", "0", ",", "0", ",", "0", ",", "0", ",", "0", ",", "0", 
     ",", "0", ",", "0", ",", "0", ",", "0", ",", "0", ",", "0", ",", "1", 
     ",", "0", ",", "0", ",", "0", ",", "0", ",", "0", ",", "0", ",", "0", 
     ",", "0", ",", "0", ",", "0", ",", "0", ",", "0", ",", "0", ",", "0", 
     ",", "0", ",", "0", ",", "0", ",", "0", ",", "0", ",", "0", ",", "0", 
     ",", "0", ",", "0", ",", "0", ",", "0", ",", "0", ",", "0", ",", "0", 
     ",", "0", ",", "0", ",", "0", ",", "0", ",", "0", ",", "0", ",", "0", 
     ",", "0", ",", "0", ",", "0", ",", "0", ",", "0", ",", "0", ",", "0", 
     ",", "0", ",", "0", ",", "0", ",", "0", ",", "0", ",", "0", ",", "0", 
     ",", "0", ",", "0", ",", "0"}], "}"}], ",", 
   RowBox[{"{", 
    RowBox[{
    "0", ",", "0", ",", "0", ",", "0", ",", "0", ",", "0", ",", "0", ",", "0",
      ",", "0", ",", "0", ",", "0", ",", "0", ",", "0", ",", "0", ",", "0", 
     ",", "0", ",", "0", ",", "0", ",", "0", ",", "0", ",", "0", ",", "0", 
     ",", "1", ",", "0", ",", "0", ",", "0", ",", "0", ",", "0", ",", "0", 
     ",", "0", ",", "0", ",", "0", ",", "0", ",", "0", ",", "0", ",", "0", 
     ",", "0", ",", "0", ",", "0", ",", "0", ",", "0", ",", "0", ",", "0", 
     ",", "0", ",", "0", ",", "0", ",", "0", ",", "0", ",", "0", ",", "0", 
     ",", "0", ",", "0", ",", "0", ",", "0", ",", "0", ",", "0", ",", "0", 
     ",", "0", ",", "0", ",", "0", ",", "0", ",", "0", ",", "0", ",", "0", 
     ",", "0", ",", "0", ",", "0", ",", "0", ",", "0", ",", "0", ",", "0", 
     ",", "0", ",", "0", ",", "0"}], "}"}], ",", 
   RowBox[{"{", 
    RowBox[{
    "0", ",", "0", ",", "0", ",", "0", ",", "0", ",", "0", ",", "0", ",", "0",
      ",", "0", ",", "0", ",", "0", ",", "0", ",", "0", ",", "0", ",", "0", 
     ",", "0", ",", "0", ",", "0", ",", "0", ",", "0", ",", "0", ",", "0", 
     ",", "0", ",", "1", ",", "0", ",", "0", ",", "0", ",", "0", ",", "0", 
     ",", "0", ",", "0", ",", "0", ",", "0", ",", "0", ",", "0", ",", "0", 
     ",", "0", ",", "0", ",", "0", ",", "0", ",", "0", ",", "0", ",", "0", 
     ",", "0", ",", "0", ",", "0", ",", "0", ",", "0", ",", "0", ",", "0", 
     ",", "0", ",", "0", ",", "0", ",", "0", ",", "0", ",", "0", ",", "0", 
     ",", "0", ",", "0", ",", "0", ",", "0", ",", "0", ",", "0", ",", "0", 
     ",", "0", ",", "0", ",", "0", ",", "0", ",", "0", ",", "0", ",", "0", 
     ",", "0", ",", "0", ",", "0"}], "}"}], ",", 
   RowBox[{"{", 
    RowBox[{
    "0", ",", "0", ",", "0", ",", "0", ",", "0", ",", "0", ",", "0", ",", "0",
      ",", "0", ",", "0", ",", "0", ",", "0", ",", "0", ",", "0", ",", "0", 
     ",", "0", ",", "0", ",", "0", ",", "0", ",", "0", ",", "0", ",", "0", 
     ",", "0", ",", "0", ",", "1", ",", "0", ",", "0", ",", "0", ",", "0", 
     ",", "0", ",", "0", ",", "0", ",", "0", ",", "0", ",", "0", ",", "0", 
     ",", "0", ",", "0", ",", "0", ",", "0", ",", "0", ",", "0", ",", "0", 
     ",", "0", ",", "0", ",", "0", ",", "0", ",", "0", ",", "0", ",", "0", 
     ",", "0", ",", "0", ",", "0", ",", "0", ",", "0", ",", "0", ",", "0", 
     ",", "0", ",", "0", ",", "0", ",", "0", ",", "0", ",", "0", ",", "0", 
     ",", "0", ",", "0", ",", "0", ",", "0", ",", "0", ",", "0", ",", "0", 
     ",", "0", ",", "0", ",", "0"}], "}"}], ",", 
   RowBox[{"{", 
    RowBox[{
    "0", ",", "0", ",", "0", ",", "0", ",", "0", ",", "0", ",", "0", ",", "0",
      ",", "0", ",", "0", ",", "0", ",", "0", ",", "0", ",", "0", ",", "0", 
     ",", "0", ",", "0", ",", "0", ",", "0", ",", "0", ",", "0", ",", "0", 
     ",", "0", ",", "0", ",", "0", ",", "1", ",", "0", ",", "0", ",", "0", 
     ",", "0", ",", "0", ",", "0", ",", "0", ",", "0", ",", "0", ",", "0", 
     ",", "0", ",", "0", ",", "0", ",", "0", ",", "0", ",", "0", ",", "0", 
     ",", "0", ",", "0", ",", "0", ",", "0", ",", "0", ",", "0", ",", "0", 
     ",", "0", ",", "0", ",", "0", ",", "0", ",", "0", ",", "0", ",", "0", 
     ",", "0", ",", "0", ",", "0", ",", "0", ",", "0", ",", "0", ",", "0", 
     ",", "0", ",", "0", ",", "0", ",", "0", ",", "0", ",", "0", ",", "0", 
     ",", "0", ",", "0", ",", "0"}], "}"}], ",", 
   RowBox[{"{", 
    RowBox[{
    "0", ",", "0", ",", "0", ",", "0", ",", "0", ",", "0", ",", "0", ",", "0",
      ",", "0", ",", "0", ",", "0", ",", "0", ",", "0", ",", "0", ",", "0", 
     ",", "0", ",", "0", ",", "0", ",", "0", ",", "0", ",", "0", ",", "0", 
     ",", "0", ",", "0", ",", "0", ",", "0", ",", "1", ",", "0", ",", "0", 
     ",", "0", ",", "0", ",", "0", ",", "0", ",", "0", ",", "0", ",", "0", 
     ",", "0", ",", "0", ",", "0", ",", "0", ",", "0", ",", "0", ",", "0", 
     ",", "0", ",", "0", ",", "0", ",", "0", ",", "0", ",", "0", ",", "0", 
     ",", "0", ",", "0", ",", "0", ",", "0", ",", "0", ",", "0", ",", "0", 
     ",", "0", ",", "0", ",", "0", ",", "0", ",", "0", ",", "0", ",", "0", 
     ",", "0", ",", "0", ",", "0", ",", "0", ",", "0", ",", "0", ",", "0", 
     ",", "0", ",", "0", ",", "0"}], "}"}], ",", 
   RowBox[{"{", 
    RowBox[{
    "0", ",", "0", ",", "0", ",", "0", ",", "0", ",", "0", ",", "0", ",", "0",
      ",", "0", ",", "0", ",", "0", ",", "0", ",", "0", ",", "0", ",", "0", 
     ",", "0", ",", "0", ",", "0", ",", "0", ",", "0", ",", "0", ",", "0", 
     ",", "0", ",", "0", ",", "0", ",", "0", ",", "0", ",", "1", ",", "0", 
     ",", "0", ",", "0", ",", "0", ",", "0", ",", "0", ",", "0", ",", "0", 
     ",", "0", ",", "0", ",", "0", ",", "0", ",", "0", ",", "0", ",", "0", 
     ",", "0", ",", "0", ",", "0", ",", "0", ",", "0", ",", "0", ",", "0", 
     ",", "0", ",", "0", ",", "0", ",", "0", ",", "0", ",", "0", ",", "0", 
     ",", "0", ",", "0", ",", "0", ",", "0", ",", "0", ",", "0", ",", "0", 
     ",", "0", ",", "0", ",", "0", ",", "0", ",", "0", ",", "0", ",", "0", 
     ",", "0", ",", "0", ",", "0"}], "}"}], ",", 
   RowBox[{"{", 
    RowBox[{
    "0", ",", "0", ",", "0", ",", "0", ",", "0", ",", "0", ",", "0", ",", "0",
      ",", "0", ",", "0", ",", "0", ",", "0", ",", "0", ",", "0", ",", "0", 
     ",", "0", ",", "0", ",", "0", ",", "0", ",", "0", ",", "0", ",", "0", 
     ",", "0", ",", "0", ",", "0", ",", "0", ",", "0", ",", "0", ",", "1", 
     ",", "0", ",", "0", ",", "0", ",", "0", ",", "0", ",", "0", ",", "0", 
     ",", "0", ",", "0", ",", "0", ",", "0", ",", "0", ",", "0", ",", "0", 
     ",", "0", ",", "0", ",", "0", ",", "0", ",", "0", ",", "0", ",", "0", 
     ",", "0", ",", "0", ",", "0", ",", "0", ",", "0", ",", "0", ",", "0", 
     ",", "0", ",", "0", ",", "0", ",", "0", ",", "0", ",", "0", ",", "0", 
     ",", "0", ",", "0", ",", "0", ",", "0", ",", "0", ",", "0", ",", "0", 
     ",", "0", ",", "0", ",", "0"}], "}"}], ",", 
   RowBox[{"{", 
    RowBox[{
    "0", ",", "0", ",", "0", ",", "0", ",", "0", ",", "0", ",", "0", ",", "0",
      ",", "0", ",", "0", ",", "0", ",", "0", ",", "0", ",", "0", ",", "0", 
     ",", "0", ",", "0", ",", "0", ",", "0", ",", "0", ",", "0", ",", "0", 
     ",", "0", ",", "0", ",", "0", ",", "0", ",", "0", ",", "0", ",", "0", 
     ",", "1", ",", "0", ",", "0", ",", "0", ",", "0", ",", "0", ",", "0", 
     ",", "0", ",", "0", ",", "0", ",", "0", ",", "0", ",", "0", ",", "0", 
     ",", "0", ",", "0", ",", "0", ",", "0", ",", "0", ",", "0", ",", "0", 
     ",", "0", ",", "0", ",", "0", ",", "0", ",", "0", ",", "0", ",", "0", 
     ",", "0", ",", "0", ",", "0", ",", "0", ",", "0", ",", "0", ",", "0", 
     ",", "0", ",", "0", ",", "0", ",", "0", ",", "0", ",", "0", ",", "0", 
     ",", "0", ",", "0", ",", "0"}], "}"}], ",", 
   RowBox[{"{", 
    RowBox[{
    "0", ",", "0", ",", "0", ",", "0", ",", "0", ",", "0", ",", "0", ",", "0",
      ",", "0", ",", "0", ",", "0", ",", "0", ",", "0", ",", "0", ",", "0", 
     ",", "0", ",", "0", ",", "0", ",", "0", ",", "0", ",", "0", ",", "0", 
     ",", "0", ",", "0", ",", "0", ",", "0", ",", "0", ",", "0", ",", "0", 
     ",", "0", ",", "1", ",", "0", ",", "0", ",", "0", ",", "0", ",", "0", 
     ",", "0", ",", "0", ",", "0", ",", "0", ",", "0", ",", "0", ",", "0", 
     ",", "0", ",", "0", ",", "0", ",", "0", ",", "0", ",", "0", ",", "0", 
     ",", "0", ",", "0", ",", "0", ",", "0", ",", "0", ",", "0", ",", "0", 
     ",", "0", ",", "0", ",", "0", ",", "0", ",", "0", ",", "0", ",", "0", 
     ",", "0", ",", "0", ",", "0", ",", "0", ",", "0", ",", "0", ",", "0", 
     ",", "0", ",", "0", ",", "0"}], "}"}], ",", 
   RowBox[{"{", 
    RowBox[{
    "0", ",", "0", ",", "0", ",", "0", ",", "0", ",", "0", ",", "0", ",", "0",
      ",", "0", ",", "0", ",", "0", ",", "0", ",", "0", ",", "0", ",", "0", 
     ",", "0", ",", "0", ",", "0", ",", "0", ",", "0", ",", "0", ",", "0", 
     ",", "0", ",", "0", ",", "0", ",", "0", ",", "0", ",", "0", ",", "0", 
     ",", "0", ",", "0", ",", "1", ",", "0", ",", "0", ",", "0", ",", "0", 
     ",", "0", ",", "0", ",", "0", ",", "0", ",", "0", ",", "0", ",", "0", 
     ",", "0", ",", "0", ",", "0", ",", "0", ",", "0", ",", "0", ",", "0", 
     ",", "0", ",", "0", ",", "0", ",", "0", ",", "0", ",", "0", ",", "0", 
     ",", "0", ",", "0", ",", "0", ",", "0", ",", "0", ",", "0", ",", "0", 
     ",", "0", ",", "0", ",", "0", ",", "0", ",", "0", ",", "0", ",", "0", 
     ",", "0", ",", "0", ",", "0"}], "}"}], ",", 
   RowBox[{"{", 
    RowBox[{
    "0", ",", "0", ",", "0", ",", "0", ",", "0", ",", "0", ",", "0", ",", "0",
      ",", "0", ",", "0", ",", "0", ",", "0", ",", "0", ",", "0", ",", "0", 
     ",", "0", ",", "0", ",", "0", ",", "0", ",", "0", ",", "0", ",", "0", 
     ",", "0", ",", "0", ",", "0", ",", "0", ",", "0", ",", "0", ",", "0", 
     ",", "0", ",", "0", ",", "0", ",", "1", ",", "0", ",", "0", ",", "0", 
     ",", "0", ",", "0", ",", "0", ",", "0", ",", "0", ",", "0", ",", "0", 
     ",", "0", ",", "0", ",", "0", ",", "0", ",", "0", ",", "0", ",", "0", 
     ",", "0", ",", "0", ",", "0", ",", "0", ",", "0", ",", "0", ",", "0", 
     ",", "0", ",", "0", ",", "0", ",", "0", ",", "0", ",", "0", ",", "0", 
     ",", "0", ",", "0", ",", "0", ",", "0", ",", "0", ",", "0", ",", "0", 
     ",", "0", ",", "0", ",", "0"}], "}"}], ",", 
   RowBox[{"{", 
    RowBox[{
    "0", ",", "0", ",", "0", ",", "0", ",", "0", ",", "0", ",", "0", ",", "0",
      ",", "0", ",", "0", ",", "0", ",", "0", ",", "0", ",", "0", ",", "0", 
     ",", "0", ",", "0", ",", "0", ",", "0", ",", "0", ",", "0", ",", "0", 
     ",", "0", ",", "0", ",", "0", ",", "0", ",", "0", ",", "0", ",", "0", 
     ",", "0", ",", "0", ",", "0", ",", "0", ",", "1", ",", "0", ",", "0", 
     ",", "0", ",", "0", ",", "0", ",", "0", ",", "0", ",", "0", ",", "0", 
     ",", "0", ",", "0", ",", "0", ",", "0", ",", "0", ",", "0", ",", "0", 
     ",", "0", ",", "0", ",", "0", ",", "0", ",", "0", ",", "0", ",", "0", 
     ",", "0", ",", "0", ",", "0", ",", "0", ",", "0", ",", "0", ",", "0", 
     ",", "0", ",", "0", ",", "0", ",", "0", ",", "0", ",", "0", ",", "0", 
     ",", "0", ",", "0", ",", "0"}], "}"}], ",", 
   RowBox[{"{", 
    RowBox[{
    "0", ",", "0", ",", "0", ",", "0", ",", "0", ",", "0", ",", "0", ",", "0",
      ",", "0", ",", "0", ",", "0", ",", "0", ",", "0", ",", "0", ",", "0", 
     ",", "0", ",", "0", ",", "0", ",", "0", ",", "0", ",", "0", ",", "0", 
     ",", "0", ",", "0", ",", "0", ",", "0", ",", "0", ",", "0", ",", "0", 
     ",", "0", ",", "0", ",", "0", ",", "0", ",", "0", ",", "1", ",", "0", 
     ",", "0", ",", "0", ",", "0", ",", "0", ",", "0", ",", "0", ",", "0", 
     ",", "0", ",", "0", ",", "0", ",", "0", ",", "0", ",", "0", ",", "0", 
     ",", "0", ",", "0", ",", "0", ",", "0", ",", "0", ",", "0", ",", "0", 
     ",", "0", ",", "0", ",", "0", ",", "0", ",", "0", ",", "0", ",", "0", 
     ",", "0", ",", "0", ",", "0", ",", "0", ",", "0", ",", "0", ",", "0", 
     ",", "0", ",", "0", ",", "0"}], "}"}], ",", 
   RowBox[{"{", 
    RowBox[{
    "0", ",", "0", ",", "0", ",", "0", ",", "0", ",", "0", ",", "0", ",", "0",
      ",", "0", ",", "0", ",", "0", ",", "0", ",", "0", ",", "0", ",", "0", 
     ",", "0", ",", "0", ",", "0", ",", "0", ",", "0", ",", "0", ",", "0", 
     ",", "0", ",", "0", ",", "0", ",", "0", ",", "0", ",", "0", ",", "0", 
     ",", "0", ",", "0", ",", "0", ",", "0", ",", "0", ",", "0", ",", "1", 
     ",", "0", ",", "0", ",", "0", ",", "0", ",", "0", ",", "0", ",", "0", 
     ",", "0", ",", "0", ",", "0", ",", "0", ",", "0", ",", "0", ",", "0", 
     ",", "0", ",", "0", ",", "0", ",", "0", ",", "0", ",", "0", ",", "0", 
     ",", "0", ",", "0", ",", "0", ",", "0", ",", "0", ",", "0", ",", "0", 
     ",", "0", ",", "0", ",", "0", ",", "0", ",", "0", ",", "0", ",", "0", 
     ",", "0", ",", "0", ",", "0"}], "}"}], ",", 
   RowBox[{"{", 
    RowBox[{
    "0", ",", "0", ",", "0", ",", "0", ",", "0", ",", "0", ",", "0", ",", "0",
      ",", "0", ",", "0", ",", "0", ",", "0", ",", "0", ",", "0", ",", "0", 
     ",", "0", ",", "0", ",", "0", ",", "0", ",", "0", ",", "0", ",", "0", 
     ",", "0", ",", "0", ",", "0", ",", "0", ",", "0", ",", "0", ",", "0", 
     ",", "0", ",", "0", ",", "0", ",", "0", ",", "0", ",", "0", ",", "0", 
     ",", "1", ",", "0", ",", "0", ",", "0", ",", "0", ",", "0", ",", "0", 
     ",", "0", ",", "0", ",", "0", ",", "0", ",", "0", ",", "0", ",", "0", 
     ",", "0", ",", "0", ",", "0", ",", "0", ",", "0", ",", "0", ",", "0", 
     ",", "0", ",", "0", ",", "0", ",", "0", ",", "0", ",", "0", ",", "0", 
     ",", "0", ",", "0", ",", "0", ",", "0", ",", "0", ",", "0", ",", "0", 
     ",", "0", ",", "0", ",", "0"}], "}"}], ",", 
   RowBox[{"{", 
    RowBox[{
    "0", ",", "0", ",", "0", ",", "0", ",", "0", ",", "0", ",", "0", ",", "0",
      ",", "0", ",", "0", ",", "0", ",", "0", ",", "0", ",", "0", ",", "0", 
     ",", "0", ",", "0", ",", "0", ",", "0", ",", "0", ",", "0", ",", "0", 
     ",", "0", ",", "0", ",", "0", ",", "0", ",", "0", ",", "0", ",", "0", 
     ",", "0", ",", "0", ",", "0", ",", "0", ",", "0", ",", "0", ",", "0", 
     ",", "0", ",", "1", ",", "0", ",", "0", ",", "0", ",", "0", ",", "0", 
     ",", "0", ",", "0", ",", "0", ",", "0", ",", "0", ",", "0", ",", "0", 
     ",", "0", ",", "0", ",", "0", ",", "0", ",", "0", ",", "0", ",", "0", 
     ",", "0", ",", "0", ",", "0", ",", "0", ",", "0", ",", "0", ",", "0", 
     ",", "0", ",", "0", ",", "0", ",", "0", ",", "0", ",", "0", ",", "0", 
     ",", "0", ",", "0", ",", "0"}], "}"}], ",", 
   RowBox[{"{", 
    RowBox[{
    "0", ",", "0", ",", "0", ",", "0", ",", "0", ",", "0", ",", "0", ",", "0",
      ",", "0", ",", "0", ",", "0", ",", "0", ",", "0", ",", "0", ",", "0", 
     ",", "0", ",", "0", ",", "0", ",", "0", ",", "0", ",", "0", ",", "0", 
     ",", "0", ",", "0", ",", "0", ",", "0", ",", "0", ",", "0", ",", "0", 
     ",", "0", ",", "0", ",", "0", ",", "0", ",", "0", ",", "0", ",", "0", 
     ",", "0", ",", "0", ",", "1", ",", "0", ",", "0", ",", "0", ",", "0", 
     ",", "0", ",", "0", ",", "0", ",", "0", ",", "0", ",", "0", ",", "0", 
     ",", "0", ",", "0", ",", "0", ",", "0", ",", "0", ",", "0", ",", "0", 
     ",", "0", ",", "0", ",", "0", ",", "0", ",", "0", ",", "0", ",", "0", 
     ",", "0", ",", "0", ",", "0", ",", "0", ",", "0", ",", "0", ",", "0", 
     ",", "0", ",", "0", ",", "0"}], "}"}], ",", 
   RowBox[{"{", 
    RowBox[{
    "0", ",", "0", ",", "0", ",", "0", ",", "0", ",", "0", ",", "0", ",", "0",
      ",", "0", ",", "0", ",", "0", ",", "0", ",", "0", ",", "0", ",", "0", 
     ",", "0", ",", "0", ",", "0", ",", "0", ",", "0", ",", "0", ",", "0", 
     ",", "0", ",", "0", ",", "0", ",", "0", ",", "0", ",", "0", ",", "0", 
     ",", "0", ",", "0", ",", "0", ",", "0", ",", "0", ",", "0", ",", "0", 
     ",", "0", ",", "0", ",", "0", ",", "1", ",", "0", ",", "0", ",", "0", 
     ",", "0", ",", "0", ",", "0", ",", "0", ",", "0", ",", "0", ",", "0", 
     ",", "0", ",", "0", ",", "0", ",", "0", ",", "0", ",", "0", ",", "0", 
     ",", "0", ",", "0", ",", "0", ",", "0", ",", "0", ",", "0", ",", "0", 
     ",", "0", ",", "0", ",", "0", ",", "0", ",", "0", ",", "0", ",", "0", 
     ",", "0", ",", "0", ",", "0"}], "}"}], ",", 
   RowBox[{"{", 
    RowBox[{
    "0", ",", "0", ",", "0", ",", "0", ",", "0", ",", "0", ",", "0", ",", "0",
      ",", "0", ",", "0", ",", "0", ",", "0", ",", "0", ",", "0", ",", "0", 
     ",", "0", ",", "0", ",", "0", ",", "0", ",", "0", ",", "0", ",", "0", 
     ",", "0", ",", "0", ",", "0", ",", "0", ",", "0", ",", "0", ",", "0", 
     ",", "0", ",", "0", ",", "0", ",", "0", ",", "0", ",", "0", ",", "0", 
     ",", "0", ",", "0", ",", "0", ",", "0", ",", "1", ",", "0", ",", "0", 
     ",", "0", ",", "0", ",", "0", ",", "0", ",", "0", ",", "0", ",", "0", 
     ",", "0", ",", "0", ",", "0", ",", "0", ",", "0", ",", "0", ",", "0", 
     ",", "0", ",", "0", ",", "0", ",", "0", ",", "0", ",", "0", ",", "0", 
     ",", "0", ",", "0", ",", "0", ",", "0", ",", "0", ",", "0", ",", "0", 
     ",", "0", ",", "0", ",", "0"}], "}"}], ",", 
   RowBox[{"{", 
    RowBox[{
    "0", ",", "0", ",", "0", ",", "0", ",", "0", ",", "0", ",", "0", ",", "0",
      ",", "0", ",", "0", ",", "0", ",", "0", ",", "0", ",", "0", ",", "0", 
     ",", "0", ",", "0", ",", "0", ",", "0", ",", "0", ",", "0", ",", "0", 
     ",", "0", ",", "0", ",", "0", ",", "0", ",", "0", ",", "0", ",", "0", 
     ",", "0", ",", "0", ",", "0", ",", "0", ",", "0", ",", "0", ",", "0", 
     ",", "0", ",", "0", ",", "0", ",", "0", ",", "0", ",", "1", ",", "0", 
     ",", "0", ",", "0", ",", "0", ",", "0", ",", "0", ",", "0", ",", "0", 
     ",", "0", ",", "0", ",", "0", ",", "0", ",", "0", ",", "0", ",", "0", 
     ",", "0", ",", "0", ",", "0", ",", "0", ",", "0", ",", "0", ",", "0", 
     ",", "0", ",", "0", ",", "0", ",", "0", ",", "0", ",", "0", ",", "0", 
     ",", "0", ",", "0", ",", "0"}], "}"}], ",", 
   RowBox[{"{", 
    RowBox[{
    "0", ",", "0", ",", "0", ",", "0", ",", "0", ",", "0", ",", "0", ",", "0",
      ",", "0", ",", "0", ",", "0", ",", "0", ",", "0", ",", "0", ",", "0", 
     ",", "0", ",", "0", ",", "0", ",", "0", ",", "0", ",", "0", ",", "0", 
     ",", "0", ",", "0", ",", "0", ",", "0", ",", "0", ",", "0", ",", "0", 
     ",", "0", ",", "0", ",", "0", ",", "0", ",", "0", ",", "0", ",", "0", 
     ",", "0", ",", "0", ",", "0", ",", "0", ",", "0", ",", "0", ",", "1", 
     ",", "0", ",", "0", ",", "0", ",", "0", ",", "0", ",", "0", ",", "0", 
     ",", "0", ",", "0", ",", "0", ",", "0", ",", "0", ",", "0", ",", "0", 
     ",", "0", ",", "0", ",", "0", ",", "0", ",", "0", ",", "0", ",", "0", 
     ",", "0", ",", "0", ",", "0", ",", "0", ",", "0", ",", "0", ",", "0", 
     ",", "0", ",", "0", ",", "0"}], "}"}], ",", 
   RowBox[{"{", 
    RowBox[{
    "0", ",", "0", ",", "0", ",", "0", ",", "0", ",", "0", ",", "0", ",", "0",
      ",", "0", ",", "0", ",", "0", ",", "0", ",", "0", ",", "0", ",", "0", 
     ",", "0", ",", "0", ",", "0", ",", "0", ",", "0", ",", "0", ",", "0", 
     ",", "0", ",", "0", ",", "0", ",", "0", ",", "0", ",", "0", ",", "0", 
     ",", "0", ",", "0", ",", "0", ",", "0", ",", "0", ",", "0", ",", "0", 
     ",", "0", ",", "0", ",", "0", ",", "0", ",", "0", ",", "0", ",", "0", 
     ",", "1", ",", "0", ",", "0", ",", "0", ",", "0", ",", "0", ",", "0", 
     ",", "0", ",", "0", ",", "0", ",", "0", ",", "0", ",", "0", ",", "0", 
     ",", "0", ",", "0", ",", "0", ",", "0", ",", "0", ",", "0", ",", "0", 
     ",", "0", ",", "0", ",", "0", ",", "0", ",", "0", ",", "0", ",", "0", 
     ",", "0", ",", "0", ",", "0"}], "}"}], ",", 
   RowBox[{"{", 
    RowBox[{
    "0", ",", "0", ",", "0", ",", "0", ",", "0", ",", "0", ",", "0", ",", "0",
      ",", "0", ",", "0", ",", "0", ",", "0", ",", "0", ",", "0", ",", "0", 
     ",", "0", ",", "0", ",", "0", ",", "0", ",", "0", ",", "0", ",", "0", 
     ",", "0", ",", "0", ",", "0", ",", "0", ",", "0", ",", "0", ",", "0", 
     ",", "0", ",", "0", ",", "0", ",", "0", ",", "0", ",", "0", ",", "0", 
     ",", "0", ",", "0", ",", "0", ",", "0", ",", "0", ",", "0", ",", "0", 
     ",", "0", ",", "1", ",", "0", ",", "0", ",", "0", ",", "0", ",", "0", 
     ",", "0", ",", "0", ",", "0", ",", "0", ",", "0", ",", "0", ",", "0", 
     ",", "0", ",", "0", ",", "0", ",", "0", ",", "0", ",", "0", ",", "0", 
     ",", "0", ",", "0", ",", "0", ",", "0", ",", "0", ",", "0", ",", "0", 
     ",", "0", ",", "0", ",", "0"}], "}"}], ",", 
   RowBox[{"{", 
    RowBox[{
    "0", ",", "0", ",", "0", ",", "0", ",", "0", ",", "0", ",", "0", ",", "0",
      ",", "0", ",", "0", ",", "0", ",", "0", ",", "0", ",", "0", ",", "0", 
     ",", "0", ",", "0", ",", "0", ",", "0", ",", "0", ",", "0", ",", "0", 
     ",", "0", ",", "0", ",", "0", ",", "0", ",", "0", ",", "0", ",", "0", 
     ",", "0", ",", "0", ",", "0", ",", "0", ",", "0", ",", "0", ",", "0", 
     ",", "0", ",", "0", ",", "0", ",", "0", ",", "0", ",", "0", ",", "0", 
     ",", "0", ",", "0", ",", "1", ",", "0", ",", "0", ",", "0", ",", "0", 
     ",", "0", ",", "0", ",", "0", ",", "0", ",", "0", ",", "0", ",", "0", 
     ",", "0", ",", "0", ",", "0", ",", "0", ",", "0", ",", "0", ",", "0", 
     ",", "0", ",", "0", ",", "0", ",", "0", ",", "0", ",", "0", ",", "0", 
     ",", "0", ",", "0", ",", "0"}], "}"}], ",", 
   RowBox[{"{", 
    RowBox[{
    "0", ",", "0", ",", "0", ",", "0", ",", "0", ",", "0", ",", "0", ",", "0",
      ",", "0", ",", "0", ",", "0", ",", "0", ",", "0", ",", "0", ",", "0", 
     ",", "0", ",", "0", ",", "0", ",", "0", ",", "0", ",", "0", ",", "0", 
     ",", "0", ",", "0", ",", "0", ",", "0", ",", "0", ",", "0", ",", "0", 
     ",", "0", ",", "0", ",", "0", ",", "0", ",", "0", ",", "0", ",", "0", 
     ",", "0", ",", "0", ",", "0", ",", "0", ",", "0", ",", "0", ",", "0", 
     ",", "0", ",", "0", ",", "0", ",", "1", ",", "0", ",", "0", ",", "0", 
     ",", "0", ",", "0", ",", "0", ",", "0", ",", "0", ",", "0", ",", "0", 
     ",", "0", ",", "0", ",", "0", ",", "0", ",", "0", ",", "0", ",", "0", 
     ",", "0", ",", "0", ",", "0", ",", "0", ",", "0", ",", "0", ",", "0", 
     ",", "0", ",", "0", ",", "0"}], "}"}], ",", 
   RowBox[{"{", 
    RowBox[{
    "0", ",", "0", ",", "0", ",", "0", ",", "0", ",", "0", ",", "0", ",", "0",
      ",", "0", ",", "0", ",", "0", ",", "0", ",", "0", ",", "0", ",", "0", 
     ",", "0", ",", "0", ",", "0", ",", "0", ",", "0", ",", "0", ",", "0", 
     ",", "0", ",", "0", ",", "0", ",", "0", ",", "0", ",", "0", ",", "0", 
     ",", "0", ",", "0", ",", "0", ",", "0", ",", "0", ",", "0", ",", "0", 
     ",", "0", ",", "0", ",", "0", ",", "0", ",", "0", ",", "0", ",", "0", 
     ",", "0", ",", "0", ",", "0", ",", "0", ",", "1", ",", "0", ",", "0", 
     ",", "0", ",", "0", ",", "0", ",", "0", ",", "0", ",", "0", ",", "0", 
     ",", "0", ",", "0", ",", "0", ",", "0", ",", "0", ",", "0", ",", "0", 
     ",", "0", ",", "0", ",", "0", ",", "0", ",", "0", ",", "0", ",", "0", 
     ",", "0", ",", "0", ",", "0"}], "}"}], ",", 
   RowBox[{"{", 
    RowBox[{
    "0", ",", "0", ",", "0", ",", "0", ",", "0", ",", "0", ",", "0", ",", "0",
      ",", "0", ",", "0", ",", "0", ",", "0", ",", "0", ",", "0", ",", "0", 
     ",", "0", ",", "0", ",", "0", ",", "0", ",", "0", ",", "0", ",", "0", 
     ",", "0", ",", "0", ",", "0", ",", "0", ",", "0", ",", "0", ",", "0", 
     ",", "0", ",", "0", ",", "0", ",", "0", ",", "0", ",", "0", ",", "0", 
     ",", "0", ",", "0", ",", "0", ",", "0", ",", "0", ",", "0", ",", "0", 
     ",", "0", ",", "0", ",", "0", ",", "0", ",", "0", ",", "1", ",", "0", 
     ",", "0", ",", "0", ",", "0", ",", "0", ",", "0", ",", "0", ",", "0", 
     ",", "0", ",", "0", ",", "0", ",", "0", ",", "0", ",", "0", ",", "0", 
     ",", "0", ",", "0", ",", "0", ",", "0", ",", "0", ",", "0", ",", "0", 
     ",", "0", ",", "0", ",", "0"}], "}"}], ",", 
   RowBox[{"{", 
    RowBox[{
    "0", ",", "0", ",", "0", ",", "0", ",", "0", ",", "0", ",", "0", ",", "0",
      ",", "0", ",", "0", ",", "0", ",", "0", ",", "0", ",", "0", ",", "0", 
     ",", "0", ",", "0", ",", "0", ",", "0", ",", "0", ",", "0", ",", "0", 
     ",", "0", ",", "0", ",", "0", ",", "0", ",", "0", ",", "0", ",", "0", 
     ",", "0", ",", "0", ",", "0", ",", "0", ",", "0", ",", "0", ",", "0", 
     ",", "0", ",", "0", ",", "0", ",", "0", ",", "0", ",", "0", ",", "0", 
     ",", "0", ",", "0", ",", "0", ",", "0", ",", "0", ",", "0", ",", "1", 
     ",", "0", ",", "0", ",", "0", ",", "0", ",", "0", ",", "0", ",", "0", 
     ",", "0", ",", "0", ",", "0", ",", "0", ",", "0", ",", "0", ",", "0", 
     ",", "0", ",", "0", ",", "0", ",", "0", ",", "0", ",", "0", ",", "0", 
     ",", "0", ",", "0", ",", "0"}], "}"}], ",", 
   RowBox[{"{", 
    RowBox[{
    "0", ",", "0", ",", "0", ",", "0", ",", "0", ",", "0", ",", "0", ",", "0",
      ",", "0", ",", "0", ",", "0", ",", "0", ",", "0", ",", "0", ",", "0", 
     ",", "0", ",", "0", ",", "0", ",", "0", ",", "0", ",", "0", ",", "0", 
     ",", "0", ",", "0", ",", "0", ",", "0", ",", "0", ",", "0", ",", "0", 
     ",", "0", ",", "0", ",", "0", ",", "0", ",", "0", ",", "0", ",", "0", 
     ",", "0", ",", "0", ",", "0", ",", "0", ",", "0", ",", "0", ",", "0", 
     ",", "0", ",", "0", ",", "0", ",", "0", ",", "0", ",", "0", ",", "0", 
     ",", "1", ",", "0", ",", "0", ",", "0", ",", "0", ",", "0", ",", "0", 
     ",", "0", ",", "0", ",", "0", ",", "0", ",", "0", ",", "0", ",", "0", 
     ",", "0", ",", "0", ",", "0", ",", "0", ",", "0", ",", "0", ",", "0", 
     ",", "0", ",", "0", ",", "0"}], "}"}], ",", 
   RowBox[{"{", 
    RowBox[{
    "0", ",", "0", ",", "0", ",", "0", ",", "0", ",", "0", ",", "0", ",", "0",
      ",", "0", ",", "0", ",", "0", ",", "0", ",", "0", ",", "0", ",", "0", 
     ",", "0", ",", "0", ",", "0", ",", "0", ",", "0", ",", "0", ",", "0", 
     ",", "0", ",", "0", ",", "0", ",", "0", ",", "0", ",", "0", ",", "0", 
     ",", "0", ",", "0", ",", "0", ",", "0", ",", "0", ",", "0", ",", "0", 
     ",", "0", ",", "0", ",", "0", ",", "0", ",", "0", ",", "0", ",", "0", 
     ",", "0", ",", "0", ",", "0", ",", "0", ",", "0", ",", "0", ",", "0", 
     ",", "0", ",", "1", ",", "0", ",", "0", ",", "0", ",", "0", ",", "0", 
     ",", "0", ",", "0", ",", "0", ",", "0", ",", "0", ",", "0", ",", "0", 
     ",", "0", ",", "0", ",", "0", ",", "0", ",", "0", ",", "0", ",", "0", 
     ",", "0", ",", "0", ",", "0"}], "}"}], ",", 
   RowBox[{"{", 
    RowBox[{
    "0", ",", "0", ",", "0", ",", "0", ",", "0", ",", "0", ",", "0", ",", "0",
      ",", "0", ",", "0", ",", "0", ",", "0", ",", "0", ",", "0", ",", "0", 
     ",", "0", ",", "0", ",", "0", ",", "0", ",", "0", ",", "0", ",", "0", 
     ",", "0", ",", "0", ",", "0", ",", "0", ",", "0", ",", "0", ",", "0", 
     ",", "0", ",", "0", ",", "0", ",", "0", ",", "0", ",", "0", ",", "0", 
     ",", "0", ",", "0", ",", "0", ",", "0", ",", "0", ",", "0", ",", "0", 
     ",", "0", ",", "0", ",", "0", ",", "0", ",", "0", ",", "0", ",", "0", 
     ",", "0", ",", "0", ",", "1", ",", "0", ",", "0", ",", "0", ",", "0", 
     ",", "0", ",", "0", ",", "0", ",", "0", ",", "0", ",", "0", ",", "0", 
     ",", "0", ",", "0", ",", "0", ",", "0", ",", "0", ",", "0", ",", "0", 
     ",", "0", ",", "0", ",", "0"}], "}"}], ",", 
   RowBox[{"{", 
    RowBox[{
    "0", ",", "0", ",", "0", ",", "0", ",", "0", ",", "0", ",", "0", ",", "0",
      ",", "0", ",", "0", ",", "0", ",", "0", ",", "0", ",", "0", ",", "0", 
     ",", "0", ",", "0", ",", "0", ",", "0", ",", "0", ",", "0", ",", "0", 
     ",", "0", ",", "0", ",", "0", ",", "0", ",", "0", ",", "0", ",", "0", 
     ",", "0", ",", "0", ",", "0", ",", "0", ",", "0", ",", "0", ",", "0", 
     ",", "0", ",", "0", ",", "0", ",", "0", ",", "0", ",", "0", ",", "0", 
     ",", "0", ",", "0", ",", "0", ",", "0", ",", "0", ",", "0", ",", "0", 
     ",", "0", ",", "0", ",", "0", ",", "1", ",", "0", ",", "0", ",", "0", 
     ",", "0", ",", "0", ",", "0", ",", "0", ",", "0", ",", "0", ",", "0", 
     ",", "0", ",", "0", ",", "0", ",", "0", ",", "0", ",", "0", ",", "0", 
     ",", "0", ",", "0", ",", "0"}], "}"}], ",", 
   RowBox[{"{", 
    RowBox[{
    "0", ",", "0", ",", "0", ",", "0", ",", "0", ",", "0", ",", "0", ",", "0",
      ",", "0", ",", "0", ",", "0", ",", "0", ",", "0", ",", "0", ",", "0", 
     ",", "0", ",", "0", ",", "0", ",", "0", ",", "0", ",", "0", ",", "0", 
     ",", "0", ",", "0", ",", "0", ",", "0", ",", "0", ",", "0", ",", "0", 
     ",", "0", ",", "0", ",", "0", ",", "0", ",", "0", ",", "0", ",", "0", 
     ",", "0", ",", "0", ",", "0", ",", "0", ",", "0", ",", "0", ",", "0", 
     ",", "0", ",", "0", ",", "0", ",", "0", ",", "0", ",", "0", ",", "0", 
     ",", "0", ",", "0", ",", "0", ",", "0", ",", "1", ",", "0", ",", "0", 
     ",", "0", ",", "0", ",", "0", ",", "0", ",", "0", ",", "0", ",", "0", 
     ",", "0", ",", "0", ",", "0", ",", "0", ",", "0", ",", "0", ",", "0", 
     ",", "0", ",", "0", ",", "0"}], "}"}], ",", 
   RowBox[{"{", 
    RowBox[{
    "0", ",", "0", ",", "0", ",", "0", ",", "0", ",", "0", ",", "0", ",", "0",
      ",", "0", ",", "0", ",", "0", ",", "0", ",", "0", ",", "0", ",", "0", 
     ",", "0", ",", "0", ",", "0", ",", "0", ",", "0", ",", "0", ",", "0", 
     ",", "0", ",", "0", ",", "0", ",", "0", ",", "0", ",", "0", ",", "0", 
     ",", "0", ",", "0", ",", "0", ",", "0", ",", "0", ",", "0", ",", "0", 
     ",", "0", ",", "0", ",", "0", ",", "0", ",", "0", ",", "0", ",", "0", 
     ",", "0", ",", "0", ",", "0", ",", "0", ",", "0", ",", "0", ",", "0", 
     ",", "0", ",", "0", ",", "0", ",", "0", ",", "0", ",", "1", ",", "0", 
     ",", "0", ",", "0", ",", "0", ",", "0", ",", "0", ",", "0", ",", "0", 
     ",", "0", ",", "0", ",", "0", ",", "0", ",", "0", ",", "0", ",", "0", 
     ",", "0", ",", "0", ",", "0"}], "}"}], ",", 
   RowBox[{"{", 
    RowBox[{
    "0", ",", "0", ",", "0", ",", "0", ",", "0", ",", "0", ",", "0", ",", "0",
      ",", "0", ",", "0", ",", "0", ",", "0", ",", "0", ",", "0", ",", "0", 
     ",", "0", ",", "0", ",", "0", ",", "0", ",", "0", ",", "0", ",", "0", 
     ",", "0", ",", "0", ",", "0", ",", "0", ",", "0", ",", "0", ",", "0", 
     ",", "0", ",", "0", ",", "0", ",", "0", ",", "0", ",", "0", ",", "0", 
     ",", "0", ",", "0", ",", "0", ",", "0", ",", "0", ",", "0", ",", "0", 
     ",", "0", ",", "0", ",", "0", ",", "0", ",", "0", ",", "0", ",", "0", 
     ",", "0", ",", "0", ",", "0", ",", "0", ",", "0", ",", "0", ",", "1", 
     ",", "0", ",", "0", ",", "0", ",", "0", ",", "0", ",", "0", ",", "0", 
     ",", "0", ",", "0", ",", "0", ",", "0", ",", "0", ",", "0", ",", "0", 
     ",", "0", ",", "0", ",", "0"}], "}"}], ",", 
   RowBox[{"{", 
    RowBox[{
    "0", ",", "0", ",", "0", ",", "0", ",", "0", ",", "0", ",", "0", ",", "0",
      ",", "0", ",", "0", ",", "0", ",", "0", ",", "0", ",", "0", ",", "0", 
     ",", "0", ",", "0", ",", "0", ",", "0", ",", "0", ",", "0", ",", "0", 
     ",", "0", ",", "0", ",", "0", ",", "0", ",", "0", ",", "0", ",", "0", 
     ",", "0", ",", "0", ",", "0", ",", "0", ",", "0", ",", "0", ",", "0", 
     ",", "0", ",", "0", ",", "0", ",", "0", ",", "0", ",", "0", ",", "0", 
     ",", "0", ",", "0", ",", "0", ",", "0", ",", "0", ",", "0", ",", "0", 
     ",", "0", ",", "0", ",", "0", ",", "0", ",", "0", ",", "0", ",", "0", 
     ",", "1", ",", "0", ",", "0", ",", "0", ",", "0", ",", "0", ",", "0", 
     ",", "0", ",", "0", ",", "0", ",", "0", ",", "0", ",", "0", ",", "0", 
     ",", "0", ",", "0", ",", "0"}], "}"}], ",", 
   RowBox[{"{", 
    RowBox[{
    "0", ",", "0", ",", "0", ",", "0", ",", "0", ",", "0", ",", "0", ",", "0",
      ",", "0", ",", "0", ",", "0", ",", "0", ",", "0", ",", "0", ",", "0", 
     ",", "0", ",", "0", ",", "0", ",", "0", ",", "0", ",", "0", ",", "0", 
     ",", "0", ",", "0", ",", "0", ",", "0", ",", "0", ",", "0", ",", "0", 
     ",", "0", ",", "0", ",", "0", ",", "0", ",", "0", ",", "0", ",", "0", 
     ",", "0", ",", "0", ",", "0", ",", "0", ",", "0", ",", "0", ",", "0", 
     ",", "0", ",", "0", ",", "0", ",", "0", ",", "0", ",", "0", ",", "0", 
     ",", "0", ",", "0", ",", "0", ",", "0", ",", "0", ",", "0", ",", "0", 
     ",", "0", ",", "1", ",", "0", ",", "0", ",", "0", ",", "0", ",", "0", 
     ",", "0", ",", "0", ",", "0", ",", "0", ",", "0", ",", "0", ",", "0", 
     ",", "0", ",", "0", ",", "0"}], "}"}], ",", 
   RowBox[{"{", 
    RowBox[{
    "0", ",", "0", ",", "0", ",", "0", ",", "0", ",", "0", ",", "0", ",", "0",
      ",", "0", ",", "0", ",", "0", ",", "0", ",", "0", ",", "0", ",", "0", 
     ",", "0", ",", "0", ",", "0", ",", "0", ",", "0", ",", "0", ",", "0", 
     ",", "0", ",", "0", ",", "0", ",", "0", ",", "0", ",", "0", ",", "0", 
     ",", "0", ",", "0", ",", "0", ",", "0", ",", "0", ",", "0", ",", "0", 
     ",", "0", ",", "0", ",", "0", ",", "0", ",", "0", ",", "0", ",", "0", 
     ",", "0", ",", "0", ",", "0", ",", "0", ",", "0", ",", "0", ",", "0", 
     ",", "0", ",", "0", ",", "0", ",", "0", ",", "0", ",", "0", ",", "0", 
     ",", "0", ",", "0", ",", "1", ",", "0", ",", "0", ",", "0", ",", "0", 
     ",", "0", ",", "0", ",", "0", ",", "0", ",", "0", ",", "0", ",", "0", 
     ",", "0", ",", "0", ",", "0"}], "}"}], ",", 
   RowBox[{"{", 
    RowBox[{
    "0", ",", "0", ",", "0", ",", "0", ",", "0", ",", "0", ",", "0", ",", "0",
      ",", "0", ",", "0", ",", "0", ",", "0", ",", "0", ",", "0", ",", "0", 
     ",", "0", ",", "0", ",", "0", ",", "0", ",", "0", ",", "0", ",", "0", 
     ",", "0", ",", "0", ",", "0", ",", "0", ",", "0", ",", "0", ",", "0", 
     ",", "0", ",", "0", ",", "0", ",", "0", ",", "0", ",", "0", ",", "0", 
     ",", "0", ",", "0", ",", "0", ",", "0", ",", "0", ",", "0", ",", "0", 
     ",", "0", ",", "0", ",", "0", ",", "0", ",", "0", ",", "0", ",", "0", 
     ",", "0", ",", "0", ",", "0", ",", "0", ",", "0", ",", "0", ",", "0", 
     ",", "0", ",", "0", ",", "0", ",", "1", ",", "0", ",", "0", ",", "0", 
     ",", "0", ",", "0", ",", "0", ",", "0", ",", "0", ",", "0", ",", "0", 
     ",", "0", ",", "0", ",", "0"}], "}"}], ",", 
   RowBox[{"{", 
    RowBox[{
    "0", ",", "0", ",", "0", ",", "0", ",", "0", ",", "0", ",", "0", ",", "0",
      ",", "0", ",", "0", ",", "0", ",", "0", ",", "0", ",", "0", ",", "0", 
     ",", "0", ",", "0", ",", "0", ",", "0", ",", "0", ",", "0", ",", "0", 
     ",", "0", ",", "0", ",", "0", ",", "0", ",", "0", ",", "0", ",", "0", 
     ",", "0", ",", "0", ",", "0", ",", "0", ",", "0", ",", "0", ",", "0", 
     ",", "0", ",", "0", ",", "0", ",", "0", ",", "0", ",", "0", ",", "0", 
     ",", "0", ",", "0", ",", "0", ",", "0", ",", "0", ",", "0", ",", "0", 
     ",", "0", ",", "0", ",", "0", ",", "0", ",", "0", ",", "0", ",", "0", 
     ",", "0", ",", "0", ",", "0", ",", "0", ",", "1", ",", "0", ",", "0", 
     ",", "0", ",", "0", ",", "0", ",", "0", ",", "0", ",", "0", ",", "0", 
     ",", "0", ",", "0", ",", "0"}], "}"}], ",", 
   RowBox[{"{", 
    RowBox[{
    "0", ",", "0", ",", "0", ",", "0", ",", "0", ",", "0", ",", "0", ",", "0",
      ",", "0", ",", "0", ",", "0", ",", "0", ",", "0", ",", "0", ",", "0", 
     ",", "0", ",", "0", ",", "0", ",", "0", ",", "0", ",", "0", ",", "0", 
     ",", "0", ",", "0", ",", "0", ",", "0", ",", "0", ",", "0", ",", "0", 
     ",", "0", ",", "0", ",", "0", ",", "0", ",", "0", ",", "0", ",", "0", 
     ",", "0", ",", "0", ",", "0", ",", "0", ",", "0", ",", "0", ",", "0", 
     ",", "0", ",", "0", ",", "0", ",", "0", ",", "0", ",", "0", ",", "0", 
     ",", "0", ",", "0", ",", "0", ",", "0", ",", "0", ",", "0", ",", "0", 
     ",", "0", ",", "0", ",", "0", ",", "0", ",", "0", ",", "1", ",", "0", 
     ",", "0", ",", "0", ",", "0", ",", "0", ",", "0", ",", "0", ",", "0", 
     ",", "0", ",", "0", ",", "0"}], "}"}], ",", 
   RowBox[{"{", 
    RowBox[{
    "0", ",", "0", ",", "0", ",", "0", ",", "0", ",", "0", ",", "0", ",", "0",
      ",", "0", ",", "0", ",", "0", ",", "0", ",", "0", ",", "0", ",", "0", 
     ",", "0", ",", "0", ",", "0", ",", "0", ",", "0", ",", "0", ",", "0", 
     ",", "0", ",", "0", ",", "0", ",", "0", ",", "0", ",", "0", ",", "0", 
     ",", "0", ",", "0", ",", "0", ",", "0", ",", "0", ",", "0", ",", "0", 
     ",", "0", ",", "0", ",", "0", ",", "0", ",", "0", ",", "0", ",", "0", 
     ",", "0", ",", "0", ",", "0", ",", "0", ",", "0", ",", "0", ",", "0", 
     ",", "0", ",", "0", ",", "0", ",", "0", ",", "0", ",", "0", ",", "0", 
     ",", "0", ",", "0", ",", "0", ",", "0", ",", "0", ",", "0", ",", "1", 
     ",", "0", ",", "0", ",", "0", ",", "0", ",", "0", ",", "0", ",", "0", 
     ",", "0", ",", "0", ",", "0"}], "}"}], ",", 
   RowBox[{"{", 
    RowBox[{
    "0", ",", "0", ",", "0", ",", "0", ",", "0", ",", "0", ",", "0", ",", "0",
      ",", "0", ",", "0", ",", "0", ",", "0", ",", "0", ",", "0", ",", "0", 
     ",", "0", ",", "0", ",", "0", ",", "0", ",", "0", ",", "0", ",", "0", 
     ",", "0", ",", "0", ",", "0", ",", "0", ",", "0", ",", "0", ",", "0", 
     ",", "0", ",", "0", ",", "0", ",", "0", ",", "0", ",", "0", ",", "0", 
     ",", "0", ",", "0", ",", "0", ",", "0", ",", "0", ",", "0", ",", "0", 
     ",", "0", ",", "0", ",", "0", ",", "0", ",", "0", ",", "0", ",", "0", 
     ",", "0", ",", "0", ",", "0", ",", "0", ",", "0", ",", "0", ",", "0", 
     ",", "0", ",", "0", ",", "0", ",", "0", ",", "0", ",", "0", ",", "0", 
     ",", "1", ",", "0", ",", "0", ",", "0", ",", "0", ",", "0", ",", "0", 
     ",", "0", ",", "0", ",", "0"}], "}"}], ",", 
   RowBox[{"{", 
    RowBox[{
    "0", ",", "0", ",", "0", ",", "0", ",", "0", ",", "0", ",", "0", ",", "0",
      ",", "0", ",", "0", ",", "0", ",", "0", ",", "0", ",", "0", ",", "0", 
     ",", "0", ",", "0", ",", "0", ",", "0", ",", "0", ",", "0", ",", "0", 
     ",", "0", ",", "0", ",", "0", ",", "0", ",", "0", ",", "0", ",", "0", 
     ",", "0", ",", "0", ",", "0", ",", "0", ",", "0", ",", "0", ",", "0", 
     ",", "0", ",", "0", ",", "0", ",", "0", ",", "0", ",", "0", ",", "0", 
     ",", "0", ",", "0", ",", "0", ",", "0", ",", "0", ",", "0", ",", "0", 
     ",", "0", ",", "0", ",", "0", ",", "0", ",", "0", ",", "0", ",", "0", 
     ",", "0", ",", "0", ",", "0", ",", "0", ",", "0", ",", "0", ",", "0", 
     ",", "0", ",", "1", ",", "0", ",", "0", ",", "0", ",", "0", ",", "0", 
     ",", "0", ",", "0", ",", "0"}], "}"}], ",", 
   RowBox[{"{", 
    RowBox[{
    "0", ",", "0", ",", "0", ",", "0", ",", "0", ",", "0", ",", "0", ",", "0",
      ",", "0", ",", "0", ",", "0", ",", "0", ",", "0", ",", "0", ",", "0", 
     ",", "0", ",", "0", ",", "0", ",", "0", ",", "0", ",", "0", ",", "0", 
     ",", "0", ",", "0", ",", "0", ",", "0", ",", "0", ",", "0", ",", "0", 
     ",", "0", ",", "0", ",", "0", ",", "0", ",", "0", ",", "0", ",", "0", 
     ",", "0", ",", "0", ",", "0", ",", "0", ",", "0", ",", "0", ",", "0", 
     ",", "0", ",", "0", ",", "0", ",", "0", ",", "0", ",", "0", ",", "0", 
     ",", "0", ",", "0", ",", "0", ",", "0", ",", "0", ",", "0", ",", "0", 
     ",", "0", ",", "0", ",", "0", ",", "0", ",", "0", ",", "0", ",", "0", 
     ",", "0", ",", "0", ",", "1", ",", "0", ",", "0", ",", "0", ",", "0", 
     ",", "0", ",", "0", ",", "0"}], "}"}], ",", 
   RowBox[{"{", 
    RowBox[{
    "0", ",", "0", ",", "0", ",", "0", ",", "0", ",", "0", ",", "0", ",", "0",
      ",", "0", ",", "0", ",", "0", ",", "0", ",", "0", ",", "0", ",", "0", 
     ",", "0", ",", "0", ",", "0", ",", "0", ",", "0", ",", "0", ",", "0", 
     ",", "0", ",", "0", ",", "0", ",", "0", ",", "0", ",", "0", ",", "0", 
     ",", "0", ",", "0", ",", "0", ",", "0", ",", "0", ",", "0", ",", "0", 
     ",", "0", ",", "0", ",", "0", ",", "0", ",", "0", ",", "0", ",", "0", 
     ",", "0", ",", "0", ",", "0", ",", "0", ",", "0", ",", "0", ",", "0", 
     ",", "0", ",", "0", ",", "0", ",", "0", ",", "0", ",", "0", ",", "0", 
     ",", "0", ",", "0", ",", "0", ",", "0", ",", "0", ",", "0", ",", "0", 
     ",", "0", ",", "0", ",", "0", ",", "1", ",", "0", ",", "0", ",", "0", 
     ",", "0", ",", "0", ",", "0"}], "}"}], ",", 
   RowBox[{"{", 
    RowBox[{
    "0", ",", "0", ",", "0", ",", "0", ",", "0", ",", "0", ",", "0", ",", "0",
      ",", "0", ",", "0", ",", "0", ",", "0", ",", "0", ",", "0", ",", "0", 
     ",", "0", ",", "0", ",", "0", ",", "0", ",", "0", ",", "0", ",", "0", 
     ",", "0", ",", "0", ",", "0", ",", "0", ",", "0", ",", "0", ",", "0", 
     ",", "0", ",", "0", ",", "0", ",", "0", ",", "0", ",", "0", ",", "0", 
     ",", "0", ",", "0", ",", "0", ",", "0", ",", "0", ",", "0", ",", "0", 
     ",", "0", ",", "0", ",", "0", ",", "0", ",", "0", ",", "0", ",", "0", 
     ",", "0", ",", "0", ",", "0", ",", "0", ",", "0", ",", "0", ",", "0", 
     ",", "0", ",", "0", ",", "0", ",", "0", ",", "0", ",", "0", ",", "0", 
     ",", "0", ",", "0", ",", "0", ",", "0", ",", "1", ",", "0", ",", "0", 
     ",", "0", ",", "0", ",", "0"}], "}"}], ",", 
   RowBox[{"{", 
    RowBox[{
    "0", ",", "0", ",", "0", ",", "0", ",", "0", ",", "0", ",", "0", ",", "0",
      ",", "0", ",", "0", ",", "0", ",", "0", ",", "0", ",", "0", ",", "0", 
     ",", "0", ",", "0", ",", "0", ",", "0", ",", "0", ",", "0", ",", "0", 
     ",", "0", ",", "0", ",", "0", ",", "0", ",", "0", ",", "0", ",", "0", 
     ",", "0", ",", "0", ",", "0", ",", "0", ",", "0", ",", "0", ",", "0", 
     ",", "0", ",", "0", ",", "0", ",", "0", ",", "0", ",", "0", ",", "0", 
     ",", "0", ",", "0", ",", "0", ",", "0", ",", "0", ",", "0", ",", "0", 
     ",", "0", ",", "0", ",", "0", ",", "0", ",", "0", ",", "0", ",", "0", 
     ",", "0", ",", "0", ",", "0", ",", "0", ",", "0", ",", "0", ",", "0", 
     ",", "0", ",", "0", ",", "0", ",", "0", ",", "0", ",", "1", ",", "0", 
     ",", "0", ",", "0", ",", "0"}], "}"}], ",", 
   RowBox[{"{", 
    RowBox[{
    "0", ",", "0", ",", "0", ",", "0", ",", "0", ",", "0", ",", "0", ",", "0",
      ",", "0", ",", "0", ",", "0", ",", "0", ",", "0", ",", "0", ",", "0", 
     ",", "0", ",", "0", ",", "0", ",", "0", ",", "0", ",", "0", ",", "0", 
     ",", "0", ",", "0", ",", "0", ",", "0", ",", "0", ",", "0", ",", "0", 
     ",", "0", ",", "0", ",", "0", ",", "0", ",", "0", ",", "0", ",", "0", 
     ",", "0", ",", "0", ",", "0", ",", "0", ",", "0", ",", "0", ",", "0", 
     ",", "0", ",", "0", ",", "0", ",", "0", ",", "0", ",", "0", ",", "0", 
     ",", "0", ",", "0", ",", "0", ",", "0", ",", "0", ",", "0", ",", "0", 
     ",", "0", ",", "0", ",", "0", ",", "0", ",", "0", ",", "0", ",", "0", 
     ",", "0", ",", "0", ",", "0", ",", "0", ",", "0", ",", "0", ",", "1", 
     ",", "0", ",", "0", ",", "0"}], "}"}], ",", 
   RowBox[{"{", 
    RowBox[{
    "0", ",", "0", ",", "0", ",", "0", ",", "0", ",", "0", ",", "0", ",", "0",
      ",", "0", ",", "0", ",", "0", ",", "0", ",", "0", ",", "0", ",", "0", 
     ",", "0", ",", "0", ",", "0", ",", "0", ",", "0", ",", "0", ",", "0", 
     ",", "0", ",", "0", ",", "0", ",", "0", ",", "0", ",", "0", ",", "0", 
     ",", "0", ",", "0", ",", "0", ",", "0", ",", "0", ",", "0", ",", "0", 
     ",", "0", ",", "0", ",", "0", ",", "0", ",", "0", ",", "0", ",", "0", 
     ",", "0", ",", "0", ",", "0", ",", "0", ",", "0", ",", "0", ",", "0", 
     ",", "0", ",", "0", ",", "0", ",", "0", ",", "0", ",", "0", ",", "0", 
     ",", "0", ",", "0", ",", "0", ",", "0", ",", "0", ",", "0", ",", "0", 
     ",", "0", ",", "0", ",", "0", ",", "0", ",", "0", ",", "0", ",", "0", 
     ",", "1", ",", "0", ",", "0"}], "}"}], ",", 
   RowBox[{"{", 
    RowBox[{
    "0", ",", "0", ",", "0", ",", "0", ",", "0", ",", "0", ",", "0", ",", "0",
      ",", "0", ",", "0", ",", "0", ",", "0", ",", "0", ",", "0", ",", "0", 
     ",", "0", ",", "0", ",", "0", ",", "0", ",", "0", ",", "0", ",", "0", 
     ",", "0", ",", "0", ",", "0", ",", "0", ",", "0", ",", "0", ",", "0", 
     ",", "0", ",", "0", ",", "0", ",", "0", ",", "0", ",", "0", ",", "0", 
     ",", "0", ",", "0", ",", "0", ",", "0", ",", "0", ",", "0", ",", "0", 
     ",", "0", ",", "0", ",", "0", ",", "0", ",", "0", ",", "0", ",", "0", 
     ",", "0", ",", "0", ",", "0", ",", "0", ",", "0", ",", "0", ",", "0", 
     ",", "0", ",", "0", ",", "0", ",", "0", ",", "0", ",", "0", ",", "0", 
     ",", "0", ",", "0", ",", "0", ",", "0", ",", "0", ",", "0", ",", "0", 
     ",", "0", ",", "1", ",", "0"}], "}"}], ",", 
   RowBox[{"{", 
    RowBox[{
    "0", ",", "0", ",", "0", ",", "0", ",", "0", ",", "0", ",", "0", ",", "0",
      ",", "0", ",", "0", ",", "0", ",", "0", ",", "0", ",", "0", ",", "0", 
     ",", "0", ",", "0", ",", "0", ",", "0", ",", "0", ",", "0", ",", "0", 
     ",", "0", ",", "0", ",", "0", ",", "0", ",", "0", ",", "0", ",", "0", 
     ",", "0", ",", "0", ",", "0", ",", "0", ",", "0", ",", "0", ",", "0", 
     ",", "0", ",", "0", ",", "0", ",", "0", ",", "0", ",", "0", ",", "0", 
     ",", "0", ",", "0", ",", "0", ",", "0", ",", "0", ",", "0", ",", "0", 
     ",", "0", ",", "0", ",", "0", ",", "0", ",", "0", ",", "0", ",", "0", 
     ",", "0", ",", "0", ",", "0", ",", "0", ",", "0", ",", "0", ",", "0", 
     ",", "0", ",", "0", ",", "0", ",", "0", ",", "0", ",", "0", ",", "0", 
     ",", "0", ",", "0", ",", "1"}], "}"}]}], "}"}]], "Output",
 CellChangeTimes->{3.744679020154823*^9, 3.744680324601977*^9, 
  3.745555936058001*^9, 3.745556003963163*^9, 3.7455572158688545`*^9, 
  3.74564043200594*^9, 3.7456422168205094`*^9, 3.7463271452624645`*^9, 
  3.7463273613657293`*^9, 3.746328303666329*^9, 3.746329896166102*^9, 
  3.7509977678079658`*^9, 3.773454502360365*^9, 3.791104418059089*^9},
 CellLabel->"Out[12]=",ExpressionUUID->"415e0823-b3e5-4c79-a589-135adcca5bc4"]
}, Open  ]],

Cell[CellGroupData[{

Cell[BoxData[
 RowBox[{"u", "=", 
  RowBox[{"Table", "[", 
   RowBox[{"1", ",", 
    RowBox[{"{", 
     RowBox[{"i", ",", "n"}], "}"}]}], "]"}]}]], "Input",
 CellLabel->"In[13]:=",ExpressionUUID->"bc83173c-913a-4d9a-ae04-ad027b126910"],

Cell[BoxData[
 RowBox[{"{", 
  RowBox[{
  "1", ",", "1", ",", "1", ",", "1", ",", "1", ",", "1", ",", "1", ",", "1", 
   ",", "1", ",", "1", ",", "1", ",", "1", ",", "1", ",", "1", ",", "1", ",", 
   "1", ",", "1", ",", "1", ",", "1", ",", "1", ",", "1", ",", "1", ",", "1", 
   ",", "1", ",", "1", ",", "1", ",", "1", ",", "1", ",", "1", ",", "1", ",", 
   "1", ",", "1", ",", "1", ",", "1", ",", "1", ",", "1", ",", "1", ",", "1", 
   ",", "1", ",", "1", ",", "1", ",", "1", ",", "1", ",", "1", ",", "1", ",", 
   "1", ",", "1", ",", "1", ",", "1", ",", "1", ",", "1", ",", "1", ",", "1", 
   ",", "1", ",", "1", ",", "1", ",", "1", ",", "1", ",", "1", ",", "1", ",", 
   "1", ",", "1", ",", "1", ",", "1", ",", "1", ",", "1", ",", "1", ",", "1", 
   ",", "1", ",", "1", ",", "1", ",", "1", ",", "1", ",", "1"}], 
  "}"}]], "Output",
 CellChangeTimes->{
  3.744679053223528*^9, 3.744680331118291*^9, 3.745556033872551*^9, 
   3.7455572196348777`*^9, 3.745640442480668*^9, 3.7456422202686777`*^9, {
   3.746327154682129*^9, 3.7463271839985685`*^9}, 3.7463273647243166`*^9, 
   3.7463283071655393`*^9, 3.7463298992747555`*^9, 3.750997768755432*^9, 
   3.773454503485132*^9, 3.7911044207459636`*^9},
 CellLabel->"Out[13]=",ExpressionUUID->"26e01598-cf28-49ee-9b8a-edee2c831ebc"]
}, Open  ]],

Cell[CellGroupData[{

Cell[BoxData[
 RowBox[{"requ", "=", 
  RowBox[{
   RowBox[{"Inverse", "[", 
    RowBox[{"En", "-", "A"}], "]"}], ".", "u"}]}]], "Input",
 CellLabel->"In[14]:=",ExpressionUUID->"b1072797-b4db-417e-b07d-940f4d58efd6"],

Cell[BoxData[
 RowBox[{"{", 
  RowBox[{
  "447.19291325199873`", ",", "437.2581657521785`", ",", 
   "417.47763849901276`", ",", "388.14784321692383`", ",", 
   "350.1580304962241`", ",", "306.0854191551192`", ",", "263.0303539342395`",
    ",", "238.48108590531658`", ",", "263.03035393423966`", ",", 
   "306.0854191551193`", ",", "350.15803049622434`", ",", 
   "388.1478432169243`", ",", "417.4776384990132`", ",", "437.2581657521791`",
    ",", "447.19291325199947`", ",", "447.1276607518189`", ",", 
   "437.1039455055243`", ",", "417.02690652793586`", ",", 
   "386.80786065553514`", ",", "346.2408291166292`", ",", 
   "295.06787303489403`", ",", "234.52455674228298`", ",", 
   "179.3825498474707`", ",", "234.5245567422831`", ",", "295.0678730348943`",
    ",", "346.2408291166295`", ",", "386.80786065553553`", ",", 
   "417.02690652793643`", ",", "437.10394550552473`", ",", 
   "447.1276607518195`", ",", "447.0861234979337`", ",", 
   "437.00304899016334`", ",", "416.71818145167157`", ",", 
   "385.8158637606513`", ",", "342.9295522798637`", ",", "283.4206871255449`",
    ",", "190.61745015252774`", ",", "190.61745015252782`", ",", 
   "283.4206871255451`", ",", "342.929552279864`", ",", "385.81586376065184`",
    ",", "416.71818145167214`", ",", "437.003048990164`", ",", 
   "447.0861234979342`", ",", "447.12766075181895`", ",", 
   "437.10394550552394`", ",", "417.0269065279358`", ",", 
   "386.8078606555351`", ",", "346.24082911662936`", ",", 
   "295.0678730348942`", ",", "234.52455674228307`", ",", 
   "179.38254984747073`", ",", "234.5245567422832`", ",", 
   "295.0678730348943`", ",", "346.2408291166296`", ",", 
   "386.80786065553553`", ",", "417.02690652793655`", ",", 
   "437.10394550552496`", ",", "447.12766075181946`", ",", 
   "447.1929132519987`", ",", "437.2581657521784`", ",", 
   "417.47763849901264`", ",", "388.14784321692383`", ",", 
   "350.15803049622406`", ",", "306.0854191551192`", ",", 
   "263.0303539342397`", ",", "238.4810859053167`", ",", "263.0303539342398`",
    ",", "306.0854191551196`", ",", "350.1580304962245`", ",", 
   "388.14784321692457`", ",", "417.4776384990137`", ",", 
   "437.2581657521793`", ",", "447.1929132519994`"}], "}"}]], "Output",
 CellChangeTimes->{3.744679068818493*^9, 3.74468033383733*^9, 
  3.7455560531262255`*^9, 3.745557232276843*^9, 3.745640456963371*^9, 
  3.7456422226858172`*^9, 3.7463271869129424`*^9, 3.7463273674424276`*^9, 
  3.7463283105240955`*^9, 3.7463299022740173`*^9, 3.7509977702321954`*^9, 
  3.7734545046098385`*^9, 3.791104423370305*^9},
 CellLabel->"Out[14]=",ExpressionUUID->"a68fd2e6-9640-418f-870a-dd6b73c246e3"]
}, Open  ]],

Cell[CellGroupData[{

Cell[BoxData[
 RowBox[{"qequ", "=", 
  RowBox[{
   RowBox[{"Inverse", "[", 
    RowBox[{"En", "-", "A"}], "]"}], ".", 
   RowBox[{"(", 
    RowBox[{
     RowBox[{"2", "*", "requ"}], "-", "u"}], ")"}]}]}]], "Input",
 CellLabel->"In[15]:=",ExpressionUUID->"4343ef21-393d-469f-9aa9-17db8c750a41"],

Cell[BoxData[
 RowBox[{"{", 
  RowBox[{
  "344300.3049291149`", ",", "335416.63350765716`", ",", 
   "317915.14489019464`", ",", "292413.59687223256`", ",", 
   "260158.8788296529`", ",", "223807.01284577613`", ",", 
   "189416.6025956206`", ",", "170487.17956608793`", ",", 
   "189416.60259562085`", ",", "223807.01284577633`", ",", 
   "260158.8788296533`", ",", "292413.59687223315`", ",", 
   "317915.1448901952`", ",", "335416.63350765785`", ",", 
   "344300.3049291157`", ",", "344250.11808553257`", ",", 
   "335299.2873886185`", ",", "317575.65152071376`", ",", 
   "291413.81003251206`", ",", "257262.8661610256`", ",", 
   "215733.84872895235`", ",", "168705.0082963133`", ",", 
   "127868.71178891604`", ",", "168705.0082963134`", ",", 
   "215733.8487289527`", ",", "257262.86616102606`", ",", 
   "291413.8100325126`", ",", "317575.65152071445`", ",", 
   "335299.28738861915`", ",", "344250.1180855334`", ",", 
   "344218.20872382785`", ",", "335222.6675304598`", ",", 
   "317343.82564097154`", ",", "290676.9683629653`", ",", 
   "254830.1104706526`", ",", "207269.1501519967`", ",", 
   "137120.37893691848`", ",", "137120.37893691863`", ",", 
   "207269.150151997`", ",", "254830.1104706531`", ",", "290676.9683629659`", 
   ",", "317343.82564097224`", ",", "335222.66753046063`", ",", 
   "344218.20872382855`", ",", "344250.1180855325`", ",", 
   "335299.2873886183`", ",", "317575.65152071376`", ",", "291413.810032512`",
    ",", "257262.8661610257`", ",", "215733.84872895252`", ",", 
   "168705.00829631335`", ",", "127868.71178891604`", ",", 
   "168705.00829631352`", ",", "215733.84872895275`", ",", 
   "257262.86616102612`", ",", "291413.81003251264`", ",", 
   "317575.6515207146`", ",", "335299.28738861927`", ",", 
   "344250.1180855333`", ",", "344300.30492911476`", ",", "335416.633507657`",
    ",", "317915.1448901946`", ",", "292413.59687223256`", ",", 
   "260158.87882965288`", ",", "223807.0128457761`", ",", 
   "189416.60259562082`", ",", "170487.179566088`", ",", 
   "189416.60259562093`", ",", "223807.01284577654`", ",", 
   "260158.87882965346`", ",", "292413.5968722334`", ",", 
   "317915.1448901956`", ",", "335416.633507658`", ",", 
   "344300.3049291157`"}], "}"}]], "Output",
 CellChangeTimes->{3.744679088441577*^9, 3.744680336665757*^9, 
  3.7455560883625803`*^9, 3.745557235074016*^9, 3.7456404838336678`*^9, 
  3.745642225263962*^9, 3.7463273762528586`*^9, 3.7463283126954603`*^9, 
  3.7463299071478724`*^9, 3.750997771736518*^9, 3.773454505734575*^9, 
  3.791104425635397*^9},
 CellLabel->"Out[15]=",ExpressionUUID->"a715908a-3bdf-4e1e-9343-a3177d9fb0c2"]
}, Open  ]],

Cell[CellGroupData[{

Cell[BoxData[
 RowBox[{"vequ", "=", 
  RowBox[{"qequ", "-", 
   RowBox[{"requ", "*", "requ"}]}]}]], "Input",
 CellLabel->"In[16]:=",ExpressionUUID->"afaf72b1-7f59-4def-a7f6-400ff2a0f8ed"],

Cell[BoxData[
 RowBox[{"{", 
  RowBox[{
  "144318.8032663052`", ",", "144221.92999069754`", ",", 
   "143627.56624348226`", ",", "141754.84867828287`", ",", 
   "137548.2325086583`", ",", "130118.7290264111`", ",", 
   "120231.63550484933`", ",", "113613.95123150895`", ",", 
   "120231.63550484946`", ",", "130118.72902641125`", ",", 
   "137548.2325086585`", ",", "141754.8486782831`", ",", 
   "143627.56624348246`", ",", "144221.92999069774`", ",", 
   "144318.80326630536`", ",", "144326.9730761389`", ",", 
   "144239.42821212218`", ",", "143664.210752454`", ",", 
   "141793.48896760016`", ",", "137380.15441365476`", ",", 
   "128668.799031616`", ",", "113703.24058114897`", ",", "95690.61259913573`",
    ",", "113703.24058114903`", ",", "128668.79903161619`", ",", 
   "137380.154413655`", ",", "141793.4889676004`", ",", "143664.21075245424`",
    ",", "144239.4282121224`", ",", "144326.97307613917`", ",", 
   "144332.2068994182`", ",", "144251.00270376072`", ",", 
   "143689.78288858326`", ",", "141823.0876335878`", ",", 
   "137229.43264378485`", ",", "126941.8642612807`", ",", 
   "100785.36663426709`", ",", "100785.36663426721`", ",", 
   "126941.86426128086`", ",", "137229.4326437851`", ",", 
   "141823.08763358806`", ",", "143689.7828885835`", ",", 
   "144251.00270376093`", ",", "144332.2068994185`", ",", 
   "144326.97307613882`", ",", "144239.42821212223`", ",", 
   "143664.21075245403`", ",", "141793.48896760016`", ",", 
   "137380.15441365476`", ",", "128668.79903161607`", ",", 
   "113703.240581149`", ",", "95690.61259913573`", ",", "113703.2405811491`", 
   ",", "128668.79903161625`", ",", "137380.15441365505`", ",", 
   "141793.48896760045`", ",", "143664.21075245424`", ",", 
   "144239.42821212232`", ",", "144326.97307613917`", ",", 
   "144318.80326630516`", ",", "144221.92999069745`", ",", 
   "143627.5662434823`", ",", "141754.84867828287`", ",", 
   "137548.23250865832`", ",", "130118.72902641108`", ",", 
   "120231.6355048494`", ",", "113613.95123150895`", ",", 
   "120231.63550484946`", ",", "130118.72902641128`", ",", 
   "137548.23250865855`", ",", "141754.84867828313`", ",", 
   "143627.56624348238`", ",", "144221.9299906977`", ",", 
   "144318.80326630542`"}], "}"}]], "Output",
 CellChangeTimes->{3.744679121640571*^9, 3.7446803430652046`*^9, 
  3.74555609326932*^9, 3.7455572383399878`*^9, 3.745640490708952*^9, 
  3.745642227842722*^9, 3.7463273815641108`*^9, 3.746328315210495*^9, 
  3.7463299103190393`*^9, 3.7509977729674454`*^9, 3.7734545068280687`*^9, 
  3.791104427869252*^9},
 CellLabel->"Out[16]=",ExpressionUUID->"a6208a15-a0f6-4a35-b7ac-d712addc583d"]
}, Open  ]],

Cell[CellGroupData[{

Cell[BoxData[
 RowBox[{"sdequ", "=", 
  RowBox[{"vequ", "^", "0.5"}]}]], "Input",
 CellChangeTimes->{{3.791104432977417*^9, 3.791104440585079*^9}},
 CellLabel->"In[17]:=",ExpressionUUID->"9a7a4389-6f6d-4cf9-9ff8-2b7645fc7ab0"],

Cell[BoxData[
 RowBox[{"{", 
  RowBox[{
  "379.8931471694445`", ",", "379.7656250777544`", ",", "378.98227695168316`",
    ",", "376.50345108416053`", ",", "370.8749553537665`", ",", 
   "360.7197375060188`", ",", "346.74433737964534`", ",", 
   "337.0666866237436`", ",", "346.7443373796456`", ",", "360.719737506019`", 
   ",", "370.8749553537668`", ",", "376.5034510841609`", ",", 
   "378.9822769516834`", ",", "379.7656250777547`", ",", 
   "379.89314716944466`", ",", "379.903899790643`", ",", 
   "379.78866256396094`", ",", "379.03061980855057`", ",", 
   "376.55476224262543`", ",", "370.6482893710084`", ",", 
   "358.7043337229368`", ",", "337.1991111808407`", ",", "309.3389930143559`",
    ",", "337.1991111808408`", ",", "358.70433372293706`", ",", 
   "370.6482893710087`", ",", "376.5547622426257`", ",", 
   "379.03061980855085`", ",", "379.7886625639612`", ",", 
   "379.9038997906433`", ",", "379.9107880798046`", ",", "379.8039003272093`",
    ",", "379.06435190951845`", ",", "376.5940621326733`", ",", 
   "370.4449117531308`", ",", "356.289017879138`", ",", "317.4671111064374`", 
   ",", "317.46711110643764`", ",", "356.2890178791382`", ",", 
   "370.4449117531311`", ",", "376.5940621326736`", ",", "379.0643519095188`",
    ",", "379.80390032720953`", ",", "379.910788079805`", ",", 
   "379.90389979064287`", ",", "379.788662563961`", ",", "379.0306198085506`",
    ",", "376.55476224262543`", ",", "370.6482893710084`", ",", 
   "358.7043337229369`", ",", "337.19911118084076`", ",", 
   "309.3389930143559`", ",", "337.19911118084093`", ",", 
   "358.7043337229371`", ",", "370.6482893710088`", ",", "376.5547622426258`",
    ",", "379.03061980855085`", ",", "379.7886625639611`", ",", 
   "379.9038997906433`", ",", "379.89314716944443`", ",", 
   "379.7656250777543`", ",", "378.98227695168316`", ",", 
   "376.50345108416053`", ",", "370.87495535376655`", ",", 
   "360.71973750601876`", ",", "346.74433737964546`", ",", 
   "337.0666866237436`", ",", "346.7443373796456`", ",", 
   "360.71973750601904`", ",", "370.87495535376684`", ",", 
   "376.5034510841609`", ",", "378.9822769516833`", ",", 
   "379.76562507775463`", ",", "379.8931471694448`"}], "}"}]], "Output",
 CellChangeTimes->{3.7911044422096214`*^9},
 CellLabel->"Out[17]=",ExpressionUUID->"e13f1d96-b78c-4a3b-a613-58813065368b"]
}, Open  ]],

Cell[BoxData[
 RowBox[{
  RowBox[{"h", "[", 
   RowBox[{"i_", ",", "j_"}], "]"}], ":=", 
  RowBox[{"If", "[", 
   RowBox[{
    RowBox[{
     RowBox[{
      RowBox[{
       RowBox[{"(", 
        RowBox[{"i", "-", "1"}], ")"}], "*", "m"}], "+", "j"}], "\[Equal]", 
     "c"}], ",", "0", ",", 
    RowBox[{"If", "[", 
     RowBox[{
      RowBox[{
       RowBox[{
        RowBox[{
         RowBox[{"(", 
          RowBox[{"i", "-", "1"}], ")"}], "*", "m"}], "+", "j"}], "<", "c"}], 
      ",", 
      RowBox[{"requ", "[", 
       RowBox[{"[", 
        RowBox[{
         RowBox[{
          RowBox[{"(", 
           RowBox[{"i", "-", "1"}], ")"}], "*", "m"}], "+", "j"}], "]"}], 
       "]"}], ",", 
      RowBox[{"requ", "[", 
       RowBox[{"[", 
        RowBox[{
         RowBox[{
          RowBox[{"(", 
           RowBox[{"i", "-", "1"}], ")"}], "*", "m"}], "+", "j", "-", "1"}], 
        "]"}], "]"}]}], "]"}]}], "]"}]}]], "Input",
 CellChangeTimes->{{3.7463278055041113`*^9, 3.7463278221763315`*^9}, {
  3.746328227871694*^9, 3.746328252901119*^9}, {3.746328456539463*^9, 
  3.7463285632573442`*^9}, {3.7463286183064566`*^9, 3.7463286408311715`*^9}},
 CellLabel->"In[18]:=",ExpressionUUID->"c1fabd6c-8696-432e-a586-98eed9c15e52"],

Cell[CellGroupData[{

Cell[BoxData[
 RowBox[{"Mrequ", "=", 
  RowBox[{"Array", "[", 
   RowBox[{"h", ",", 
    RowBox[{"{", 
     RowBox[{"l", ",", "m"}], "}"}]}], "]"}]}]], "Input",
 CellChangeTimes->{{3.7456416620323744`*^9, 3.745641682745819*^9}, {
  3.7456419036725254`*^9, 3.745641914414031*^9}, {3.7456419669319553`*^9, 
  3.7456419747662325`*^9}, {3.745642075972603*^9, 3.745642078363763*^9}, {
  3.745642140299617*^9, 3.7456421617644725`*^9}},
 CellLabel->"In[19]:=",ExpressionUUID->"a204dd73-c802-419c-bfd7-a4220815f1fd"],

Cell[BoxData[
 RowBox[{"{", 
  RowBox[{
   RowBox[{"{", 
    RowBox[{
    "447.19291325199873`", ",", "437.2581657521785`", ",", 
     "417.47763849901276`", ",", "388.14784321692383`", ",", 
     "350.1580304962241`", ",", "306.0854191551192`", ",", 
     "263.0303539342395`", ",", "238.48108590531658`", ",", 
     "263.03035393423966`", ",", "306.0854191551193`", ",", 
     "350.15803049622434`", ",", "388.1478432169243`", ",", 
     "417.4776384990132`", ",", "437.2581657521791`", ",", 
     "447.19291325199947`"}], "}"}], ",", 
   RowBox[{"{", 
    RowBox[{
    "447.1276607518189`", ",", "437.1039455055243`", ",", 
     "417.02690652793586`", ",", "386.80786065553514`", ",", 
     "346.2408291166292`", ",", "295.06787303489403`", ",", 
     "234.52455674228298`", ",", "179.3825498474707`", ",", 
     "234.5245567422831`", ",", "295.0678730348943`", ",", 
     "346.2408291166295`", ",", "386.80786065553553`", ",", 
     "417.02690652793643`", ",", "437.10394550552473`", ",", 
     "447.1276607518195`"}], "}"}], ",", 
   RowBox[{"{", 
    RowBox[{
    "447.0861234979337`", ",", "437.00304899016334`", ",", 
     "416.71818145167157`", ",", "385.8158637606513`", ",", 
     "342.9295522798637`", ",", "283.4206871255449`", ",", 
     "190.61745015252774`", ",", "0", ",", "190.61745015252782`", ",", 
     "283.4206871255451`", ",", "342.929552279864`", ",", 
     "385.81586376065184`", ",", "416.71818145167214`", ",", 
     "437.003048990164`", ",", "447.0861234979342`"}], "}"}], ",", 
   RowBox[{"{", 
    RowBox[{
    "447.12766075181895`", ",", "437.10394550552394`", ",", 
     "417.0269065279358`", ",", "386.8078606555351`", ",", 
     "346.24082911662936`", ",", "295.0678730348942`", ",", 
     "234.52455674228307`", ",", "179.38254984747073`", ",", 
     "234.5245567422832`", ",", "295.0678730348943`", ",", 
     "346.2408291166296`", ",", "386.80786065553553`", ",", 
     "417.02690652793655`", ",", "437.10394550552496`", ",", 
     "447.12766075181946`"}], "}"}], ",", 
   RowBox[{"{", 
    RowBox[{
    "447.1929132519987`", ",", "437.2581657521784`", ",", 
     "417.47763849901264`", ",", "388.14784321692383`", ",", 
     "350.15803049622406`", ",", "306.0854191551192`", ",", 
     "263.0303539342397`", ",", "238.4810859053167`", ",", 
     "263.0303539342398`", ",", "306.0854191551196`", ",", 
     "350.1580304962245`", ",", "388.14784321692457`", ",", 
     "417.4776384990137`", ",", "437.2581657521793`", ",", 
     "447.1929132519994`"}], "}"}]}], "}"}]], "Output",
 CellChangeTimes->{
  3.7456416839963627`*^9, 3.7456419155486574`*^9, {3.745641968180256*^9, 
   3.7456419754852867`*^9}, 3.745642079069936*^9, {3.745642141705452*^9, 
   3.7456421622596292`*^9}, 3.7456422331066427`*^9, 3.7456424489414625`*^9, 
   3.7463282603955603`*^9, 3.746328320881064*^9, {3.7463285511601725`*^9, 
   3.746328567115841*^9}, 3.7463286454200735`*^9, 3.746329915786468*^9, 
   3.750997778174096*^9, 3.773454508718249*^9, 3.7911044483332233`*^9},
 CellLabel->"Out[19]=",ExpressionUUID->"d9f53d2b-8d73-494a-af7f-58b1d3e03f8f"]
}, Open  ]],

Cell[CellGroupData[{

Cell[BoxData[
 RowBox[{"MatrixForm", "[", "Mrequ", "]"}]], "Input",
 CellChangeTimes->{{3.7456418950782423`*^9, 3.7456419226369486`*^9}},
 CellLabel->"In[20]:=",ExpressionUUID->"cee77883-e862-4ef6-95d2-5a5d943ee456"],

Cell[BoxData[
 TagBox[
  RowBox[{"(", "\[NoBreak]", GridBox[{
     {"447.19291325199873`", "437.2581657521785`", "417.47763849901276`", 
      "388.14784321692383`", "350.1580304962241`", "306.0854191551192`", 
      "263.0303539342395`", "238.48108590531658`", "263.03035393423966`", 
      "306.0854191551193`", "350.15803049622434`", "388.1478432169243`", 
      "417.4776384990132`", "437.2581657521791`", "447.19291325199947`"},
     {"447.1276607518189`", "437.1039455055243`", "417.02690652793586`", 
      "386.80786065553514`", "346.2408291166292`", "295.06787303489403`", 
      "234.52455674228298`", "179.3825498474707`", "234.5245567422831`", 
      "295.0678730348943`", "346.2408291166295`", "386.80786065553553`", 
      "417.02690652793643`", "437.10394550552473`", "447.1276607518195`"},
     {"447.0861234979337`", "437.00304899016334`", "416.71818145167157`", 
      "385.8158637606513`", "342.9295522798637`", "283.4206871255449`", 
      "190.61745015252774`", "0", "190.61745015252782`", "283.4206871255451`",
       "342.929552279864`", "385.81586376065184`", "416.71818145167214`", 
      "437.003048990164`", "447.0861234979342`"},
     {"447.12766075181895`", "437.10394550552394`", "417.0269065279358`", 
      "386.8078606555351`", "346.24082911662936`", "295.0678730348942`", 
      "234.52455674228307`", "179.38254984747073`", "234.5245567422832`", 
      "295.0678730348943`", "346.2408291166296`", "386.80786065553553`", 
      "417.02690652793655`", "437.10394550552496`", "447.12766075181946`"},
     {"447.1929132519987`", "437.2581657521784`", "417.47763849901264`", 
      "388.14784321692383`", "350.15803049622406`", "306.0854191551192`", 
      "263.0303539342397`", "238.4810859053167`", "263.0303539342398`", 
      "306.0854191551196`", "350.1580304962245`", "388.14784321692457`", 
      "417.4776384990137`", "437.2581657521793`", "447.1929132519994`"}
    },
    GridBoxAlignment->{"Columns" -> {{Center}}, "Rows" -> {{Baseline}}},
    GridBoxSpacings->{"Columns" -> {
        Offset[0.27999999999999997`], {
         Offset[0.7]}, 
        Offset[0.27999999999999997`]}, "Rows" -> {
        Offset[0.2], {
         Offset[0.4]}, 
        Offset[0.2]}}], "\[NoBreak]", ")"}],
  Function[BoxForm`e$, 
   MatrixForm[BoxForm`e$]]]], "Output",
 CellChangeTimes->{3.745641923039434*^9, 3.745641978294701*^9, 
  3.7456422364986734`*^9, 3.745642451942176*^9, 3.7463283239740615`*^9, 
  3.746328649200406*^9, 3.746329918707684*^9, 3.750997779548842*^9, 
  3.773454509639947*^9, 3.791104450598279*^9},
 CellLabel->
  "Out[20]//MatrixForm=",ExpressionUUID->"8ecd852f-cb15-4376-9448-\
974597b9e833"]
}, Open  ]],

Cell[CellGroupData[{

Cell[BoxData[
 RowBox[{"ListPlot3D", "[", 
  RowBox[{"Mrequ", ",", 
   RowBox[{"ColorFunction", "\[Rule]", "\"\<SouthwestColors\>\""}], ",", " ", 
   RowBox[{"BaseStyle", "\[Rule]", 
    RowBox[{"{", 
     RowBox[{"FontSize", "->", "14"}], "}"}]}], ",", " ", 
   RowBox[{"BoxRatios", "\[Rule]", 
    RowBox[{"{", 
     RowBox[{"1", ",", "0.35", ",", "0.4"}], "}"}]}]}], "]"}]], "Input",
 CellChangeTimes->{{3.745642285303525*^9, 3.74564229361658*^9}, {
  3.7456423413711395`*^9, 3.745642342059826*^9}, {3.773454515357397*^9, 
  3.773454648794908*^9}, {3.773454692909577*^9, 3.773454693456236*^9}},
 CellLabel->"In[21]:=",ExpressionUUID->"ff279527-ab88-4d51-a682-282e2a4d1d04"],

Cell[BoxData[
 Graphics3DBox[{GraphicsComplex3DBox[CompressedData["
1:eJx1Wnl8TGf3H5PJiMnkmi0RRPZEGpFXvFLpkveehlDUEtRPa1+CEBIJGhRT
ulhbYms1SCxJSsVWEbFNUUv7lpLYl6IIrZLoYKoj/U3fzj33Oc/c+qPzud8+
n2+ee77nfJ9z7r1hw7N6p6tVKtVq13+8VNK/WlH6/e5Iu7iA36aD+3+AhF8d
k5ET1lfCfRAP7dJxzIYm09zXBsR/f+vi4kEpee5rC+KXejm7fnRzsvs6EHHt
5anXB4Xluq+DED/dekzfd7Oz3dehiJ/f11FIPzXefR2OeDVZH4m4D+GPRvwa
2U8M4g3eZvcfi3gMud84xGtIfOIRv0DiKcVZBRWhqju6R3ycVbAt7vChL9L4
OKtgXuD8xAkGPs4qeJbb7c/7cXycVbBof1HWpfV8nFUw2tRIHTAxx30dhLhQ
mNTqRC8pnqGIi7NaX0zOHOW+DkfcRNZHIp5J+KMRX0r2E4N4g0ns/mPl9eR+
4xCvIPGJR/wwiacUZx8oy/Y5PLSOj7MPfGZoOkPfi4+zDwzJO7t5hi8fZx+o
WhtzzK8FH2cfeB78Ys6PE/g4+4BmWGb43vKJ7usgxOdbz0Qfqhrtvg5FXEX+
hSO+iKyPRNyH8Ecj7hXC7icG8Stk/7GIZ5D7jUN8I4lPPOLlJJ5SnA2wRzGf
DbBJMZ8NMFcxnw3wu2I+G2CxYj4bYKxiPhvAqJjPBgDFfDZAgGI+G/4hnw2w
TDGfDf+QzwZYrpjPBtinmM8GOKSYzxb4VtGfLXBZ0Z8tEKzozxZQ9mcLXFT0
Zwso+7MFzir6s2s/iv5sgfOK/mwBP0V/tsANRX927UfRny2QoOjPFvhF0Z9d
+yHxrMdzcED1ukaqMTyugoTvYmt2pUu4FqT1jZd8v+nwqGkc7vKxQRcC9w+V
cD9cX5pbFNb/UR6Hu/y/bl1u8k0JN+H6sWd/Hp9jeofDVXDk0ym7R9yd8ve1
1R/Xbxrpe7jJpUkcroIhM+Ye/SHbjaua4vo9WZNnRE3O4XAVnLrxa/G9mW6f
scrn8q3cg81GiNkcrgL7K09t7Sdl/n1tC8P1Nex6xFXgYNdbI3D9XnY/iKug
it0PROH6MvZ+EVfBSHK/LXF9NolnS1z/LRtPm9wPbGP1ssnnVwWrl1XuEwLZ
fLDK51oBmw8g9w/pbL6BfN69RPKtHs+1Auc57/Yj+Tz0gQmDo4cWDeTzzXVe
TLy3751zfF75wJghWwuefMPnjw/Y3ulafboRnyc+UP3p5jXvd+B194GpbRw3
ulwc6Y5PGOLTWRx19IELLA/q5QPfkL/bEvFsdp82+Vwzsvdllc+1PDYOIJ9r
JSRu9Xh+xSnWtevcUaxfA2xVrFPDP9SjAYYr1p0BzijWlwGeKtaRAf5QrBcD
VCvWhQHSFfPf8A95bviHfDbAWsW8NUCyYn5a4C3in1I8XT5PfNIP8RLihybE
M9g6xXhagPgbxtMClcQ35HPqrqL/WOBn4mMRiNtYHoynBXaQv9sS8UnsPm3y
OVXO3pdVPqdC2TiAfE6NUTx36sWdQ+p6nvfIT6e45v7XmgHD+Hg+E+8eLj1a
d4uPp0M8vCBZFfQbn59PxKymRaecK/l42sVOeYcWhXjx8XwkBqiu9BiWn+W+
Xyme9eLmiFUlBUPd5z7G0yl2uli44mEtn5/PxLXHH+35ZQcfT4eYfTMiqrIh
H88nYl7R5yfXP+TjaRf16lsHojzi+Ui8KV4pvDaaj2dDWP0osesbHv6phdzb
i7f7DOLj6Q1NWi+qTbvAx1MD756wJd35no+nF1yq3LLjQSwfTzVcazHs6Oun
eP9sAPqFp723FWe471eKZ0MYcb3F6tPF7v4f46mF4wOTZkX9xvunN3R9Oeru
zp58PDVQEZ/efNJ1vt69oDTxT3HEdT6eavj03Phjb3rUewNIOvvdukKPem8M
sQSX4inAQpYH4+kHa9m/i/HUww52nxhPX+hE7kuKpw6+YeOA8WwEw9i4YTwb
g5mNM8ZTgJusLhhPP7hOdJTiqYfZrO4YT18IY/ME46mDmWxeYTwbwRckD93x
tJrhPMlbKZ5maMDmuRRPqwmy2LrAeJogg60jKZ5WIxSQupPiaYRUtk6leFpd
cxxb11I8XfsMZX0A42mGN1jfkOLp2udk4jNSPE3wPetLUjxd+/yN9TGMpxE2
sb4nxdO1z4PEJ6X5yC6euTjrwzl9eNwhHuu6YtXt3jzuFPft/bKsc29+/rKL
Rz8vebvKYy5ziF/nNJu32AN38XRZtLv7I34us4vP9i2/fM5/Goc7xOo2NT0a
WXjcKZZtSDr0iomf4+zi1OuTMxsk53G4Q/x9lOn1je153ClO+7Usoktbfu6z
iw2/jLJcOTOZwx1iu4Y9r7Y5zONOcejwvOIPdvJzol28Vnr1brfHORzuEMun
vFb30gked4ofd9z4e8vV/PxuF/dnjj1x35nF4Q7xwgzNz9cDedwp/vbxGt3Z
dhPc16HIM/HXevj8yTgOd4i+wXtyT7cYy+FOcWOP3OKGqWPc1+HIc4jsJxx5
rpL9SLhTdJD9RCLPDRKfSOSpJPGJRJ6lJD7RyONL9IpGniSiVzTyjCJ6xSDP
eyR/YpCnwWg2f2KQ5z2SP/L567WfzedY5LlG8jkWeSpIPschz2VSp3HIc4rU
aRzyHCF1Go88VaRO45HnJKnTeOQ5TupU8gE1bNrYf2JKGo9rYEPwg5DLvXhc
C2tWzjmZ24v3ATWUt0sZdN3juZkGdr7+fvUuD1wL2wYe7bagjvcNNcysDTK3
bcz7gwYmHd9a+9iPx7UwtjDl5B497xtqqD2QkvA4hvcHDdxp9PKI55E8roUr
fROWe4fxvqGGe2c7bft8Be8PGkh98EvtwHk8roUi7ZKE4Hd531CDcCes66wU
3h80sGvPy/l3zTyuhYGL+lxKu80/X1VD68CQsR/VjeNwDbyx2PuL1PyxHK6F
cT73a7z+7e4H0AfUkBVyc3j86aEcrnE/D+/H4Vo33sl9HY48CWQ/Eq6BXmQ/
Eq6FCWQ/kg+owUziE4k8lSQ+kcgzjMQnGnkeEr2ikacb0SsaeUqIXjHI4yD5
E4M8D0n+xCDPHZI/cp85l+RzLPLMJPkcizyTSD7HIc9OUqdxyFNG6jQOeTaR
Oo1HHhup03jk2U/qNB55KkmdSj6gg9WEX8L1UKToGwIUk/1LPqCD7YRfwvXw
laJvCJzPSD6ggwwSNwnXQ66ibwiczxiQh/qAAXmUfUPgfMaCPOtIXlmQp7Oi
bwhwn+RtIPIMJnkeiDy7FX1DAAOpoyDkySR1F4Q8PRR9Q4A2pK5DkQeID4Qi
Dyj6hgDZxGfCkSeL7CccedIUfUOAdmQ/kchDfSASeZR9Q+B8Jhp5qA9EI4+y
b7h0J3rFIM9tkj8xyPNA0TcEzmfkeYr6QCzyzFL0DQHmk3yOQ57NpE7jkGe7
om+46ovUaTzy7CF1Go88+xR9Q4CDpE4lHzBCOelnJNwEhxTnFDOcJP2S5ANG
2E/6GQk3gfKcYgY610g+YAQ6d0i4CaoU5xQzOMhcY0CeqaRvNCCP8pxiBjrX
WJBnOOljLcijPKeYQUv65EDkWUL66kDkqVCcU8zwI+nbg5DnKenzg5DnquKc
YoYjZI4IRZ4SMneEIo+gOKeYYRKZa8KRx0n2E448NxXnFDMcJ/uJRJ5lJD6R
yLNPcU4xwy0Sn2jkGU30ikaelxXnFDMIRK8Y5JlN8icGebwU5xQzvE/yR35u
sI/kcyzy/KQ4p5hBR+aaOOQ5Tuo0DnmqFecUM1wndRqPPMdIncYjz38V5xQz
nCF1Krh/nWKHL+ZdXFWSh+skvHTDw/bTu7mfq6gC3L8OsWj77OKTL0jPYZrg
es3N1L453aX3sM1w/Yf+vq/cuCW9t22O6xell/yQukjKnxbuX7s4f0ON/UQH
KQ+Dked/83ixlLchyNP/xYBFmY2k53JRiNceOd/tFS93PlhbIp60uX1+n1XS
+7sXkL/rnoSf0l+Y6l7/Aq5/cHeQ/ucCN65qhetrK+f4l3wlvadrheurcyMy
Y7zccbbK8+m1gJ6nPp8uxb818pz96z3yeml9a+T5n47f8nppQVVvu3n7M14v
Lbw6afrZ4cG8Xhro0rjhia5bJF2a4Proij2P1TukumuG6zf3zvF/+rYU/+a4
flVG+JqBTaT4S3qpQZc39voKZ7r7Ohh5/v4uaJD7OgR5/sa7u+83CvGrl2MD
xm+V3ju3RLxrTac620xeLw0kTln8ZmIQr5cWej7dYb24lNdLAwXL0t5K3sbr
pYXC3om/RKp4vdRQMaN69sqpvF4a2H3ydsoHRbxeWigPearOPcHrJYDp8fjY
JRt4vQQImzIntWUKr5erP/80pPLZQ14vAT550zJ4bhu+vvTwYX/NlU/+xdeX
AB+XFk60n5d0lPTSQRJkmG9Mlb4LCkae23+6/oVIeAjy5B9ccT/4qPu7F9RL
gImj+hbkl/J6CXAoWFuQMYPXSw9JA9+q3x/A6yXAqMq6pis89NLD0t5v7F5a
xuslQOnBhvuDPfTSwZbq3k0W5vF6/RXPhdt9PfQSYO9ffZeHXmZYPc+78sYu
Xi8zFDU1VIRO5vUyQbf/+sUUDOf90AylVR00z7/m9TJB6F/5ny311c1x/bNR
PxxcVyvpKOllhA4lf0RkZ0vfwwQjz5SyA0FNFkt4CPKU7nrP/8BW6T1aFOId
3zvoiNXyfmiGn3MWHN/n4Ycm+OzasZ2vh/N6meG2WfvxEw8/NIHN9ntV5x28
XmY4tyxhfTsPPzTCofyQq5ppvF4mOOGY/nTIOl4vM/ww+IJxL/qhHZ+rHyG4
A5+r72d5XH4q/ZaTv6tGvuPsPl11LvHsZO/LlWfS+nMkDnpcv4iNm+s+pfXX
SJz9EU8musjPn4tZHVXSeyiHOJnV3SrhTrEjmyfWcOSheRWBPCQPrfJz5s0k
b6NwfQ82z63y8+QSti6s8vPhYlJHdnyeuY3UnQOfZ5aydYp6aaGI1LUafwtY
H0C9NDCX9Q3USw0DiM/ocX0860uolxr2Eh/zR3wc8T35uR/xSdRLA3dYX0W9
tPAS68OolxqWEN+OQJ65rM9b5ed7+eRciML1u9lzxCo/x4tmzx2r/FyuOTmn
7PgcaQs51xz4HOlL9hxEvQTYTM5NNUg8y9lzFvXSw2L2XEa9dJBKznE9/sax
5z7qpYMU0if4I36B9BXy8xZ/tg9BvfTu7zndfQvqJYCB7XNQLx2sJX1RBPLs
YPsoq/xcpRXpu6JwfQ+2T7PKz09S2L7OKj8P0ZE+0I7z+yHSNzpwfv+W7TNR
LzNUkb5UDRLPMbaPRb1McIvte1EvI9wifbIe17/G9tWolxESSB/uj/ivpG+X
59wBbJ+PepngHXYuQL3MkM/OEaiXEVaSuSMCeRayc4pVnmcbkbkmCtcXs3OQ
VZ5bt7Fzk1WeQ7uTOUv6nsEpnp2RpvL1+N7G5eemS5cP/sp/z+AQvY8ltmu5
mP8+0ym2DR/yfLqVfy/vEIM7Ra/wOz+Rw53iE/P8NX9s4r8fs4vrfV4YMiA0
i8Md4oGmh2f1fHUChzvFi7GDCjv0d587IM9fC7ZGHrhZwL+vd4qrk7s/EBz8
9w8OseJWxr7H9/nvJF3z2jjtp5/V8O/xHWLN5MS2/Ufy30k6xUP3Ptw4fzj/
vYRdHJhXs+kT6bsIkN8P9rr3/EDdKB53xf9tS1UfCUe9tGD6rN+PO8/zemkh
x1Ix9sEJXi8N+HRW9ekZyeulhZFDNi41NOH10sAHdVOFHYXZHK6FuG/y+zXP
4b9XUUPQ8Y5RjZ+O4XANvAKtRn6/cjSHa+HtCuP6BUnucwrk+St4Q8LCMUm8
XlqwdNYNTKzi9dJAxOVn/Udf4/XSQrPoR/OzLvF6aWBRmWpj0yG8XlqY/eHS
2Vc9vm9RQ/mSgGeZ6bwuGtiu+7LU2wPXwpdzXvu/NSN5vQTYcCIxrcENXi9X
///T+HvjbvF66SGw7EznPv14vQTYv7x1w/wRvF56CJkX0n5fGF9fAuTt0j7s
3YuvLx303rBpRk4/Xi89tIs78p+vdmVwuAABX13987HF7W8gz1/6tCLh5RRe
LwGitzd3RF7m9dJD8UdLzne/xOslwNZXV21MvcbrpYd5fvVVHQfzegmwLHHc
E+sQXi8dxL34y6NZI3ld9NB2/5sdazxwAZI62pb3SOf1MsPsmkfL5tfyepnh
3oCPugT48d9zmsC7+eA3v67k9TLDhYPtFmZ+y+tlgkzf5I8btOC/VzfD0uSL
H5i78N8rGqFF8+4r150Zz+Em8NLtnFJWzvuha55yBParXOX2T5Dnr3lts77z
LuP1MkNhG0v7Y2r+e0UTfGW9dGFtDa+XGRKfJT//4z6vlwlO52UviRnB62UG
hyYk+MlIXi8jpLa8kxrt4XsmSCs/lXDEAzfDwNQ9LYZ7fA9pF3sp4g6xI8uD
uFN8if27+H2aXbzH7hNxh3iEvS/ME7sYw8YBcYdYysYN88curmDjbJXnrzms
Lvi9n2s/rI42ef4iutvk+SuY5EkE8iwjeSXPX+PZPMQ8sYuX2bwFef7yYfMc
88cu1rJ1YZPnrwWkjupx/mpF6q4e568otk4R10IoW9eoixrmsj6AuAZmsr6B
uqihmPUZxDVQwPoS6qWGUNbHrPL8pWV9D+OvhiasT9rk+SuR9VWbPH/1JT4c
gTzTiG/L81cY6/Ooixps7LkA8vwVxJ4jqJcavmbPHZs8f20h51Q9zl+F5Fyr
x/lrA3sOIi5AKXtuoi46yGPPWcT1MJs9l1EXHRjZcxxxPTRjz33USwd+bJ9g
leevpmxfgfHXwSC2D7HJ85fI9i02ef4KJ31OBPIkkL5Inr/ms30U6qKDDLbv
Ann+Etg+DfXSwVS2r7PJ81cQ6QPrcf5KIn1jPc5fHdk+E3EzpLF9KepihHK2
j0XcBFfYvhd1McK/2D4ZcRNsZftq1MsIK9g+3CrPX/PYvh3jb4QbbJ9vk+ev
Y+xcYJPnry1kjohAHieZO+T5K5KdU1AXVzzZuQbk+cuXnYNQLyO8wc5NNnn+
+tE9Z/0/W6GY7g==
    "], {{
      {RGBColor[0.880722, 0.611041, 0.142051], EdgeForm[None], Specularity[
        GrayLevel[1], 3], 
       StyleBox[GraphicsGroup3DBox[{Polygon3DBox[CompressedData["
1:eJw1lnmYllMYxs95W0xNKikVBsMQLUqbmMgyhVwj26VFWaLNlcnSyFKjBWlB
mrZpZsq0a492bUqpyFIiooSUKNGlyJLf3fP0x939+07nO997zrmf5530zr3u
zElCCJ+gUqiYD+/jp+Nj0Tr4NHwIWgL/FUPIh1drPj4YLYaPMf4MPAv+CX4a
ngnvh/vCc+Ff4Gn4Wag9KmD8PbwcPgqtgUvjI9BKOOAT9CzoYVTI5/V4Kv4q
WgH/x5pD4aXwcXgYvAz+Gx4Jr9Iy+ES8IuqK+vD5TXwfc8biZdE9aDmqg3pr
rp4Jz2POQvxilIPeRhnoUVSJOaPx55lTAy6CX4arw4XwYDgXngHvhd/B66Jc
NBVVQ23ROJ0xaodeZP4i/A/mZ/nzL4QHwm/Bv8N58Dz4ENwfng8fhgfAC+Df
4Nn4uagLepLx6fj3jLeDR8Ib4QfhAvhTuJPvZQt8HzwG/gju6vv6HO4FT4Z3
R3vGpqgfeoTxN/Cvou31UvRYsLVroHv1HH4m25lTJbFzHwhXTWz/L8APwePh
bfAmPBMNQu+iRug5tBY1Rn2Dza2JOqESlI56oJ6Jff6adS5JLHNj4I5+px/C
NeFieAh8judsGHwhPAUeCad5bl6Jtr8LUHfUgfF8fDPj3XydL+CMxO51VLS8
10dP6Sx8zW8Zr+M1UhjtTmqhXqheYndWzHi253wlXB+eA0+Eb4M3wKuijaWh
bsGy0EC5Rru8vgZFq61WaDj60nOuc1dNt9R+da+ojN/1qR7wAbw5nCy/sAne
hpf2bKguWyinqHVi97Gc8VZev4uVGdRE6zJWSnfse785sbtcCjf2PE+BL/N6
LIhW09cqD6i295DxjD8QLQP6/l2J5WMdY3fAGzUOB3Sm57ON97HV8M94Bb+j
a7w/zIGbJlbP06L1sCtRHmqWWM3PYHyLLRs28M9+PNVr4VCwvqTc7EYp6GPG
9+Ll0Wfwd3g5tBX+F6+CvoGP45XRDvj6xPrCAvgYfgbaqXpEDYP1ww7wFcH6
bY9odZcCV4pWXz/gFdR34D0652h9TP2sFnw+fkB1F61efsSrobOD9eeW3s8X
aT3VQ7AenhEt8wfxG3RPwXpso2g9UGfXAL4oWF+qp/oJ1n9qR6vHX/Hm0XJ+
FG8RrT/8iV+l+oSP6Dej9SvVQEt9P1gPLxutT6queka7o/I8793w5fA/+BNa
K9g7q220Wohwuver17UPeBI8QpmJVpsn8J3B1h8AZ/o7bha8I1hu1dsbeo+d
pL17j50M56Krg+Wvub+DZqtPombKHGOVvZf2Z2x7sHzqnbLV85Dv39c6A1GO
P+euaP+nOW1QZ90BvgS/X7nx++qIrgv2jsiO1jPn4+2j1anqtQt8I75Md6V7
gkvwun5W6h8ngt1XCerOeBa+Am/te5yr3/TzV61keo3P1F6j9eTp+E1+FzqH
hp5hndXtyoEyo7P3POs8m3hdT8WP4ueh1+AjwfrbcPhwsGwMhXOi9TT1tsf1
e8H6ZG/lPlhv7IduhdfjfdAt8Bq8oudtHF7kvVR39Kz2Ca/FUzzb+XhVz6re
adU9/+pRB4PViN71B4LVkd71iedfGcvyDChLZbxGTuYw2t8AE/DUaH9XjFYt
eubV69K8fouivavVE7JRi8Rqeh7j+4LVst6Be4LV/kuM/w9ZOCok
           "]], Polygon3DBox[CompressedData["
1:eJxFmXv819Mdx885Ll2oVrlU+lFRdHEL0z3dWFIqrUh0Jd0j3VR00dVdIpVL
YzJLZrTZMMKs2cbMhmGTGpk7c8ul9nr+Xu8e/fF6fN/n8vmc8zmX9+v1fn8b
j5jUf2JJKT2ZU9pbv38Wags3CmeroabqawhbhW1h7y+8FXVZSMKbwl0yF+u3
gX6HCgfr+RbCJbKbU1bbDKG97D8KZ6ltl8rHyp4uXKdydeFk2VcIq2Q3i/YN
wmyV79XvZOFI5smcVdda9mXCTbL3Eo6XPVNYLnt/oY3sucKa4md+ILyd/S7s
WsJ/om6H6hoJdwpj1b+q8EPZlwsrZe8jnCR7jrCi+JsOEu5L/tbjhamyW/Ee
1ffKth8VuqhtP5WrC0fKPkpYJbtF8hq1iLqJspsm922k8ljZjYVdyfP7WnhD
bWv1e5h+D2WN1O845pr97MNCm+K+XwmvZz/TXHUXq3yUcABzU3lK8hwaZKO+
0LK4rUJ2Q+Fo2ccUj1WhvvcnjzlO5R6ynxZuKe57iLA++ZmzZHeS/ZhwbfFa
HSi8G2t2a/bZYE7NY4xLZbdMHpv9Yq/XCVPUVkNoK3uecJvsumqvI7wjbBf+
pPrnOF+yn2NfZddjHGG4+l+hugM4e0ItlZ/X71+EZ1X/B2G57DPjDnAXXhP+
ybcJddT/heRn6Ls5u0/lmPFsTfXpR1/hb8KLwl/pQ1/hH7L/ztmJ8bFfYg7Z
dbVV9+PkOb7KuVN93eR38u7fqfwj1lLoo/LrMUfmVrf4mVc418Xvom6Qygcm
9z1I5XP4Ff4tvCf8l7vBOhXb7wovZ9etEs6LNWQtH1b9KfpdJHRX/40qd5G9
WOih8jb9buXbVf9SrD912LzrLWELa6Lyi8JI4USVnxJO1/PVsud2j9Cs+IyP
iTu5I559U3gh+x18w7/4vuJvayCMVPkQ4cPAB0L9aGsoXKByQ+ET4WPhI+F2
nileg+HJPoy1wYfhy+oL22OsN9if4jHfkf02e8reCkuyxx4e6/mdfr/lDKn+
NWGn7O95D3MXugvdhEdU16HYj9aN8zlJ5fYqtxM+F77Ifq5OnIcJau+ocgfh
S+ErYUucb87QZM4D/k52b+GiYj9QO874OJV/lezb8HGd1NZbOEPoqrZuwiv4
e7WNEEarfIowX3Y79kttpwmnCh1V3ynA3eSO0taT8yr8VuXOxc9Q1znedUb4
SHwjY7KO1dX3fGFUzGFBMmf0jrVoK/wv1oS16yp8E2vYvpg74JAuqjtc5fGy
Dxf2UblkcxZc1bgY42Q3SW6jz95Ck+JnmwoT1HaEUJVx9fuZcKjqDyuuqyIc
EX2x9xV+mlzHmnaMvWGtr88eC5+Ob8/4bdkzhBuK791+socJF7JGrJXwtbAj
+4zMTeY0zs5R+EfhPeF94SfZ/Mf7WqvvDdnfPi6+9zuVj5E9Tbi6mKPgkOOC
u5gvZ2GjsLDYb+0lu69wbrFfRS/0Ec4p9uMN4rzPKObReuEzLlX50/hexp+n
8rGMLzyo8glwvTALWzgp/Dh3jTs3rbjuROYUfbFPEB5Krvs2m7vgsKtUbs33
8wzP4s/iPuITZqp8V7ZemBnjcze/Sb4n3NEPs30NPmdO8boext0RLit7fMYh
4Us+zuZm9vOK4rPxqVBR9pyR0cmcydlpo/4nc4ZV36743MJ/8P+y4nsM36Fx
FnGmOFsxr4+y9VDTsB+IPWavOUOtVNeS9cie1yfC85xptQ3gThV/M9/OGWEv
8NPVZA/hjhfzEDqwP3tYrFXwyfhiNEvzOHOctQ+y/XBV9R3MnvH9cd64c/Pj
G2cn+/g2cW+b4duEBcVrgWZBq7SNPUPLsUet4xvRhmjAZnF2js4+V5whdOjB
nE3h4uJ7grZBTyyBS1UekH3uvxfWZ/sm7hB3CY07qJjD4fJnuBfJmgZtM12Y
JvRTn/7CpbKnCGfK7lvcNlXYnNxntOwLs3XivsK5sgdn69InkjkSrjyFNc/W
R/1zqrxUjyfb/bJ1MXX04R27n4Vz4d7O3D/Vny0MyvYjhe/lzqvtdM6r6mdm
a2609oCyp25A9B2ID/ZQlbrpYrVNFp5N1hfji3kCzoK74By4B45C919ZvI8d
ws9hs7ec4Q7xrknZOpx3XpS9RqxNleIx0DKnxdis6XXJGoe1HhRzZG7sEXtw
vX57Ju/NWGFMtk6vJvQWrlHbqcLE7D2kD23s7QTZ47PjjP2En8m+N5tT4JbT
VLckWdMMVfkCYZTQi3VibrKvFb5Q+5f4nGztwJ3n7sOxcC0ci+4mhhhTrMPR
L9j0oY063nWN8HnyOwcX+1U0I9oRzTSyWGdsjzvJ3eROv5ysGanDRvehb1eE
/Wrcee7+vsk6ljvOXYdj0S0/z+YSOBPuvDr7mz4Lf8W3jRJqxjfCyXAzHIVO
HK6+w4RN7JnaegpLZXdlrGzQZ3cba7hMbd3SnrVFA6L9WOO1yWeOs7Yr9uB8
4dTivWFt4B44iTVCk4zQb41kHXdB8RyZG1p2mZ5dmu2z8d1w6rBkTfN+ssal
DhudiH5bEzbacXnsCXuBnocTOfOcdbgSH42vxufA04uL67DhbvgXrYGm2Cds
dN1e2XVoNLQa+hzdQEw6tTiuIT5bLtyYrSvQGugK9DwaGb/Mu9CKaD7eCWfC
nXAycdYlxX6RGJdYlxiKOmxiKzgaroZziaMYmzps5nBTjMlYcMH04jF4N7Ec
nAf3NUn2y3AkXNkombfWCncKTYTDhduyY0PiSHQH8S9xIDEnsSccDVejz4kj
1wirs+PKingW/V4R70BzDE/m+HrZ3woXoEFqxbvpQ1v9mMsdQuOY06ziOTNX
eJUcA3XY8A0aAC3QOJlXLy+uw4Zr4SfqsOHf2+Mb+Ta01YpYQ9aOeP4W4ebs
HAq5lJVRh02u5Z4c2iabG5cW8xgaF62LRqjMFQg9smPqa4p5Ay7BRtfBIf3j
XejXpvHOh4RfCmcKfdlb4e5sXYXWWhdzYGz4Gs3KmeYso6eZS2Wsnjyn+7J9
KL6TWAV9BS+jwVqHje47LrsOTYA2QE+j49CUaEs0B3EwOSD4Hj0Dr8GJ1xfz
HHz3QHYsQcxA7PCLqMMmPmAstCYahDHnFp9RzibagWQXHAZ35XgX+YZW8U7G
Yg6MzZgbhPuzYxZiFzQmWpP8BHENmh39hZ6C528srsOGt9kLtDb6pV+s/YNC
n9gDYhb2lL0kjlofddjET0OK14i1IVcAFxO7EQPCyfP4xuwcAPE9HEue65Js
nUJODD2FvsZPP8o3Z2sUePjX7HG2j8ZXb0rW4+g1/PJj8Qx94e6bi/NecC68
uro4TwfHw/XYcAmcQh3+l7vMnSb+JodGvEl8Bg8/EmMyFlxADokxeDfcfWs8
Q1+4Gw6nDht+Zy7k4ohZmBP8VRE+An3+mxiDd8M35E9YI9YGfYFum58cX6KT
NkUdNjrpqajDRjs9IzwtzBJmx/rBdWgG+On30Ye2OdncDefCtXA4Oat5yfEz
upH9w/fDAeRrFmT7dnw8uRvqyOXMjb7s7dxkDcse04fcz/zsZ8lJkJu4UvbC
7JwIddiLAujlyhxQ8f0ln4lGR6sTYxFX4QPWBU6MM0Eb/q1V3Blydfgv9Dw5
S3KX+Lumu31Osf8/OjknSnyJfjo0OSYiNiLHSK4RH78mwN3ijtHGO4ij8aG8
mxiEWAQfit98PFs7ovnQfmgUtModyTEYZ4BY7ao4G+Ruqggrk9dpYHaMQGyw
M/sbGIN38221gl/Ru+TuyAmQG4CT4WZiPMZBw6Hl+CbqsPlW8hfkNbj3+F7W
mDgHn8na00bu48HwDawRsTg8xdrhn7m73GFiI0Bse3e08S5iJzQs7yROIO99
XrZuYswOyTkU5oK/bB9nnvwL34AvHh/fxp6St4XD2Gv6kKvBx/IscyPvC4cy
R/I95H7wkRsCnG3OOG3ceXJvS8MXEJMSm+KT8c387/BEdhyFnifHRV4HjYXW
wv90T9aMaEc0IloRH4Zf2l2HTV/ysOQo0InoNnKu5DDwoUNiPGIHYgxiDXJy
xP3o8rHhL9CmaFj0Kn2I9Zjjk+EPiK2IQYhFiKGIpbjz3H3ywuSSiVmIXTZH
HTaxJs8QJ26Kd/GtxMTETXwzcyEXQYzAnMjZk7PD76OLyRmSA4TD4LJFcc+3
JOdWicGJxYnpt+Lzi+uwycOSA6cOm9wsfoPcNveC3CbvwneQY+WdtA2MO0Mf
fAzP0JfcK/y8MDnHj/4gB0oODw2OFidHS45gaIzLGvVKjlFZO3LA9KGNuW2M
M8zZRftzlslXkA/gTJNHJmeBTx0Za09si09mD9gzYg18PnvJf1TkCNCF6F5i
TmJPOAauIS4kdoRj4BViQmJDeGx19CWWXxHP4OOJReBMfD//OZCzQhOjjcmL
kDNCU6IjydOQu0EzohOJ0YnV0QhoBXIoPENftCf/QZFDQ4OjxckbkhMipkCH
kQMkx4EOQxty1nJyDM+Z2xm+DB2INiSwJ5eApkHb0EYuBF1Cn22xRqwNscH/
ARNNHnM=
           "]], Polygon3DBox[CompressedData["
1:eJwt011ozWEcB/BzjtfytiKzCHOhNGaYC6HILC5GudC0WSjjxja0SV5arLSk
tNayTovW8tIiNORdllCiCYsLLylrLCQuROPzdJ6LT7/v7/c85+z/PP+z3C3V
66pSiUSigGHUJxOJFrXC8LX6huf08MRaszrW2iO5SS4hi2cMmF1Q68hnlv42
D+S0z9TIO5nAePo4F/ZZa5BPyKWM5B3HzE6qlYzjJx/NzqjVzAzPEvZwXt7G
VHL1B+OzlvvuF+pLlpst4zfX9Iutdcl35Ca5TC5nkFtmDSxlvX43uxhj30Oz
tWpa3ynvlSfLU+jmsdlhlrBPX8UORqUyd1Gi/tJfkQ+wMDyLvld9xdP4DrLs
a413tEeeKGczmzy+c9HafGv/1EHemrWr08361E/h7GZpNdvshnxf3h//bqW+
mJX84Xo4s32d8Y4a5RVyEWfpMquKd78o3Hv8zFH7VsmraaQtvA+zr+q38Dsy
O6VuZxp/2WBWSiqVeQdFaof+snxIXiAXUsFGhprds1astuhPh+8I52K0/hI3
5VrmsEafwyT647vK89n2eG/1cr48lwH9F3rjs+dYmycX8CM+U6FZk9wh18jD
5RGB3B3uIJwhnDE8K0N4H/fPsOd4fDfhHy4Zzk0PrWZl8RwfOBLf11b7+tXP
3E1mfndtZrVyHVeTmftoNtskb+Y/IeN5PQ==
           "]]}],
        Lighting->"Neutral"]}, {}, {}, {}, {}}, {
      {GrayLevel[0], Line3DBox[CompressedData["
1:eJwt0EtKgmEUBuC/q2UXXUFhDdRBrcBuapoVKpJSEREiDW0B6axSu7ewajPW
IBv0/NDg4f1eOHA+TqJ5VWuPBUFwwiHh+50PPonzw4hflkkaSpFmXT+SdRps
6DdscssWd2zTY4c+WQbkuCfPA7s8UuCJIs/s8UKJV/Z544CuvR2uyehVWaHM
mr4qV0iwpH/zxZAYlyzSYoEm81wwxzlRzpjllBmOidBgOrwDU9SYDP/BBGXG
/+/7B55LIKk=
        "],
        VertexColors->None]}, 
      {GrayLevel[0.2], 
       Line3DBox[{16, 77, 17, 79, 18, 81, 19, 83, 20, 85, 21, 87, 22, 89, 23, 
        91, 24, 93, 25, 95, 26, 97, 27, 99, 28, 101, 29, 103, 30},
        VertexColors->None], 
       Line3DBox[{207, 456, 600, 204, 147, 210, 526, 382, 213, 527, 383, 216, 
        529, 385, 219, 531, 387, 222, 534, 390, 225, 465, 609, 228, 154, 231, 
        535, 391, 234, 536, 392, 237, 538, 394, 240, 540, 396, 243, 543, 399, 
        246},
        VertexColors->None], 
       Line3DBox[{244, 397, 541, 241, 158, 238, 615, 471, 235, 614, 470, 232, 
        612, 468, 229, 610, 466, 226, 607, 463, 223, 388, 532, 220, 151, 217, 
        606, 462, 214, 605, 461, 211, 603, 459, 208, 601, 457, 202, 598, 454, 
        205},
        VertexColors->None], 
       Line3DBox[{31, 104, 32, 105, 33, 106, 34, 107, 35, 108, 36, 109, 37, 
        110, 38, 111, 39, 112, 40, 113, 41, 114, 42, 115, 43, 116, 44, 117, 
        45},
        VertexColors->None], 
       Line3DBox[{252, 474, 618, 249, 161, 255, 544, 400, 258, 545, 401, 261, 
        547, 403, 264, 549, 405, 267, 552, 408, 270, 483, 627, 273, 168, 276, 
        553, 409, 279, 554, 410, 282, 556, 412, 285, 558, 414, 288, 561, 417, 
        291},
        VertexColors->None], 
       Line3DBox[{289, 415, 559, 286, 172, 283, 633, 489, 280, 632, 488, 277, 
        630, 486, 274, 628, 484, 271, 625, 481, 268, 406, 550, 265, 165, 262, 
        624, 480, 259, 623, 479, 256, 621, 477, 253, 619, 475, 247, 616, 472, 
        250},
        VertexColors->None], 
       Line3DBox[{46, 118, 47, 119, 48, 120, 49, 121, 50, 122, 51, 123, 52, 
        124, 53, 125, 54, 126, 55, 127, 56, 128, 57, 129, 58, 130, 59, 131, 
        60},
        VertexColors->None], 
       Line3DBox[{297, 492, 636, 294, 175, 300, 562, 418, 303, 563, 419, 306, 
        565, 421, 309, 567, 423, 312, 570, 426, 315, 501, 645, 318, 182, 321, 
        571, 427, 324, 572, 428, 327, 574, 430, 330, 576, 432, 333, 579, 435, 
        336},
        VertexColors->None], 
       Line3DBox[{334, 433, 577, 331, 186, 328, 651, 507, 325, 650, 506, 322, 
        648, 504, 319, 646, 502, 316, 643, 499, 313, 424, 568, 310, 179, 307, 
        642, 498, 304, 641, 497, 301, 639, 495, 298, 637, 493, 292, 634, 490, 
        295},
        VertexColors->None], 
       Line3DBox[{342, 510, 654, 339, 189, 345, 580, 436, 348, 581, 437, 351, 
        583, 439, 354, 585, 441, 357, 588, 444, 360, 519, 663, 363, 196, 366, 
        589, 445, 369, 590, 446, 372, 592, 448, 375, 594, 450, 378, 597, 453, 
        381},
        VertexColors->None], 
       Line3DBox[{379, 451, 595, 376, 200, 373, 669, 525, 370, 668, 524, 367, 
        666, 522, 364, 664, 520, 361, 661, 517, 358, 442, 586, 355, 193, 352, 
        660, 516, 349, 659, 515, 346, 657, 513, 343, 655, 511, 337, 652, 508, 
        340},
        VertexColors->None], 
       Line3DBox[{206, 455, 599, 203, 458, 602, 209, 460, 604, 212, 149, 215, 
        528, 384, 218, 530, 386, 221, 533, 389, 224, 464, 608, 227, 467, 611, 
        230, 469, 613, 233, 156, 236, 537, 393, 239, 539, 395, 242, 542, 398, 
        245},
        VertexColors->None], 
       Line3DBox[{251, 473, 617, 248, 476, 620, 254, 478, 622, 257, 163, 260, 
        546, 402, 263, 548, 404, 266, 551, 407, 269, 482, 626, 272, 485, 629, 
        275, 487, 631, 278, 170, 281, 555, 411, 284, 557, 413, 287, 560, 416, 
        290},
        VertexColors->None], 
       Line3DBox[{296, 491, 635, 293, 494, 638, 299, 496, 640, 302, 177, 305, 
        564, 420, 308, 566, 422, 311, 569, 425, 314, 500, 644, 317, 503, 647, 
        320, 505, 649, 323, 184, 326, 573, 429, 329, 575, 431, 332, 578, 434, 
        335},
        VertexColors->None], 
       Line3DBox[{341, 509, 653, 338, 512, 656, 344, 514, 658, 347, 191, 350, 
        582, 438, 353, 584, 440, 356, 587, 443, 359, 518, 662, 362, 521, 665, 
        365, 523, 667, 368, 198, 371, 591, 447, 374, 593, 449, 377, 596, 452, 
        380},
        VertexColors->None]}, 
      {GrayLevel[0.2], 
       Line3DBox[{76, 598, 599, 600, 146, 77, 616, 617, 618, 160, 104, 634, 
        635, 636, 174, 118, 652, 653, 654, 188, 132},
        VertexColors->None], 
       Line3DBox[{78, 601, 602, 147, 79, 619, 620, 161, 105, 637, 638, 175, 
        119, 655, 656, 189, 133},
        VertexColors->None], 
       Line3DBox[{80, 603, 604, 148, 526, 81, 621, 622, 162, 544, 106, 639, 
        640, 176, 562, 120, 657, 658, 190, 580, 134},
        VertexColors->None], 
       Line3DBox[{82, 605, 149, 527, 83, 623, 163, 545, 107, 641, 177, 563, 
        121, 659, 191, 581, 135},
        VertexColors->None], 
       Line3DBox[{84, 606, 150, 528, 529, 85, 624, 164, 546, 547, 108, 642, 
        178, 564, 565, 122, 660, 192, 582, 583, 136},
        VertexColors->None], 
       Line3DBox[{86, 151, 530, 531, 87, 165, 548, 549, 109, 179, 566, 567, 
        123, 193, 584, 585, 137},
        VertexColors->None], 
       Line3DBox[{88, 152, 532, 533, 534, 89, 166, 550, 551, 552, 110, 180, 
        568, 569, 570, 124, 194, 586, 587, 588, 138},
        VertexColors->None], 
       Line3DBox[{8, 223, 224, 225, 23, 268, 269, 270, 38, 313, 314, 315, 53, 
        358, 359, 360, 68},
        VertexColors->None], 
       Line3DBox[{90, 607, 608, 609, 153, 91, 625, 626, 627, 167, 111, 643, 
        644, 645, 181, 125, 661, 662, 663, 195, 139},
        VertexColors->None], 
       Line3DBox[{92, 610, 611, 154, 93, 628, 629, 168, 112, 646, 647, 182, 
        126, 664, 665, 196, 140},
        VertexColors->None], 
       Line3DBox[{94, 612, 613, 155, 535, 95, 630, 631, 169, 553, 113, 648, 
        649, 183, 571, 127, 666, 667, 197, 589, 141},
        VertexColors->None], 
       Line3DBox[{96, 614, 156, 536, 97, 632, 170, 554, 114, 650, 184, 572, 
        128, 668, 198, 590, 142},
        VertexColors->None], 
       Line3DBox[{98, 615, 157, 537, 538, 99, 633, 171, 555, 556, 115, 651, 
        185, 573, 574, 129, 669, 199, 591, 592, 143},
        VertexColors->None], 
       Line3DBox[{100, 158, 539, 540, 101, 172, 557, 558, 116, 186, 575, 576, 
        130, 200, 593, 594, 144},
        VertexColors->None], 
       Line3DBox[{102, 159, 541, 542, 543, 103, 173, 559, 560, 561, 117, 187, 
        577, 578, 579, 131, 201, 595, 596, 597, 145},
        VertexColors->None]}, {}, {}}},
    VertexColors->CompressedData["
1:eJyFenlUze/3fcpQaEDonSlEmZKQTJ2EZKpElCGZQsiUSkiEBiJNkiSZlVSo
JAkVFdF8u3Wj7nxLlGjE7/VZd/f7o7Xu+v7DWs96reeeZ5+999nHMnrrfusd
8nJycteZPxSYv5drJKWVHi4j/sUHL5L6cclpqE4Ge1UdxV7vceXUyAo6uEpp
mMVVLol/q7EcP4go4u+Vhen7qimCu8zQ5AmPPvR5nWX2jkvRZ4pWefFqKd+3
rG7UAgGdSJ32s1qvkv7ePf7jeKOABgUvSY/tL6IHTkuHpmgW0c1fayLLB0rI
eVDB2uH3xHRt83tueUUZPRHOmqwukZDL0i0K/HFiSrJo7D1YiU2+bnMfeCVI
yGFnad95U0U0zz440UCjkpLwvSu+j8f3Ubh/H+4Pw/0tqEcN9aSinhDUn4X6
r6F+d7w3GO+V4L0ngM9O4DOkRYrPEODJBp6RwLNJXhS+yr2Mevr1LIvuzyWv
kVddrq+so/ZpJqc0J1SQu3Ety+sal0zj7pZueSOiJzd7TXp2oZr2BhWI4p7z
aNSmIdp/H3Dp8ZIVrYOUuCT3nu1us0pA6YYrwnhVbAoUb+QYrxTSvX3PJu6d
JaL5cv7p2RmF5G47RfHXHQndeC1MtK0W05yxUZ9slVlkdO3QVIsACT0MWXrk
eoOQNH7a8vvpVtLFVrkB40+L6N8PF2Xrei6VO4fvmZ7Potn4PhbfD8X3XfdH
4/6ZuN8f9dxGPQaoJwb1t7+T1l+O+s/gvVvx3hV4bzHw2Q98dgGfLODZ4SvF
MxZ4ntdbvnTysTKy85+300iZS0c87SIky+ro2a+w7Ur6FRS7dKdCYySX5McZ
Jhe/ENHIp4N71N+spp5Va50HZfCo8lbAtu+hXDIrWvFdR5tL4a9u7bLZJCDn
PbGmM6LZFN5j4qU3PkIaUPt1ZIaNiL4sXTDj4sQi8jD0k3ueIaGZ52arLrsm
JomXpqAhm0Ufn/lL5NtEVD/w/b+Ueh51sMNcx5xgk+KG+t92OyooJXL5QZuK
Ypod2VY6XCuPCvD9N3z/F9933T8L9wtxfxDqUUE9JajHCPUHof5LqP/7E+l7
2yul7+1zW/rek8AnGvjMAD67gac18AwBnnXAXwF8Pgv8VQ2k/TqOfk1Fv9LQ
333o73/obwL40AN8fg4+BIA/d8CfWTL4bAS+yeJnF5/lGqV8ZoHPc/B9XDf+
y+KzH+q5hXr0/w8+e+K9W/Bea7w3G3zeC3xcgE8e8OwEn+8CT2v4iQB+sg1+
kgT/OQT/qYU/34dfRcKvMv4Pf/4HP1SHH979P/y5u98+gt/6w5+3yPBnN3wf
h++v4n4n3H8B9zehHmXU8xb1+KP+TNSfgPpX4b3+eK+aovS9+4HPduAzBv48
AnhWAs9Q4Pkvzm3Y5FwWadmNeBzhw6W2tOI1g0eISXPyzO09ilmU63OOdduP
S37tZ5bmDhLTVsdD4d/+45DaSY/Hb/fyKFAhNPeiIp8yF4d4FUznkPOJYt7o
QzyqP+ChNvQHj+FN0n+P42ro2pIyb79UPi1YfzcjxqSavh9e0r7wUw2pDm+e
U5vDpz+5XmUVLzlUEKpz86+ERw3KqiX88UIKuTy/V/7tMnJ/9vhHhgGf7B97
lieaCemhnkVtu0IZNXo+u60+WUTe91Yu5z4UUcjtMZfn2hXTIqubb9ZHiyio
TUllrJDp77ZhJ3dNLaFxR3rznBiem41hpxd8EdP+U4XTViuxKFFL7e/YHAlZ
O0ZOm+EjptBjZ98Y/WFRXMqfCxE/JKTRsVJ3jrqYlvvP/pU8m01/t96t6LSU
UKvNJPO+nkIy36aoeH9hJcXi+//wvTm+l9sm/b4T3y/B9131LEE9zqgnCfWs
QT2XUc83vNcL772A987Hey/ivRF4bxbwlADPOOC5D3iuB55vgGcQ+hWMfnmh
X9XoVx/0a16etF9zwAdF8OEZ+BAFPjiCD/0PSvnwGXwbAr6NfyHlW+skKd/e
gG/3wbfs41Ne76tg0avGmu9t/lyaHZgWlKwsJs+ev+0OL+bQ3paI4rwjPJqQ
Nct91xcerXkUnlAqrCGf0ZZHdQr5lPxwwZEJOzgUpWO3zmMfn3RtWZWpDkLa
8bn/A1uvUvKw+l0ybKCYxq7eGKw+Rkw7eo8ybZQrpV1GNgoqTB9HpTknJA8W
U/Cnlx43ZrLpfPuByvpOIdlrRLAaP9TS++0cpXJeGV3AuQPO83DedY8W7gnE
PS74XS387nr87kXUORp1+qLOxXiXF95VjnetBQ47gIMlcIgCbinAbTNw04Ou
PwJnV+Bcgn4dQr/Y0G8T+q6Gvv+ATmXp0QQ8DAQPo8HDxG58DgKfu3TR0U1H
svSS0O2eQNwzrxv/r+J3ZfFcFp/9gcNW4DAKvOWBnxnALR249X4k5fNo8LkJ
/rkbuhgIXfhBF/e6+eEM6OszdPoDOg2CTmX5myzf6PIfTfjPEvhP1/kwnC/G
uTbuWYp7duEeMX7XE797Br+bjjoFqDMDdZ7Fuy7iXU/wLg3gIAccSoHDW/jA
IOBmAB945ewsOljEojO6cwf7MDjHPU9usmLqfRzd00x3Gocmm26aGXqQRyEK
g1eFN/FoI7/W4kguo4s0efejWXxqz5Wz/FzMoabiQyOOaPEp61Kn2hVjIfl9
z1RrnVxGI2s2mg49IiLTXxojUz+LyOh255mUL8UUeFWgFvRUQr126Ou+SxZT
vQpvyCIPFvXrTH5uKVdHZ21WD0kSiyimJnN2Xjyb3iTHej69LCF51Y4lib+F
dNzka4ba+Eoy65xa2JksobCxZjlzE8Sk3nCIs+QCiwY0tGnbrhPRp1jjuRav
RdSybcH5+vvFtMxtu4v5Hx6dmXI5Qm6qkD58ziv7yOTOMZ1Dsk8k1ZDWg3dm
TWl8Clw/3ixuYjWt6idfHDycQ8vSfthb7eOR4sF2X+XefJrkZHzlBYPnhtRd
h1IZPBU6b8YGDGd8ZejoPQMZHwhrTPsjYHzA4Ix8Q38Vxs9Wa91MWcihm0/b
3jszvvGbP0iufw2PIvS3zb7Mq6G8AI2g1E982ma6YtCyfRxaVcva8GMznzZU
/eSmrheSmiGnKCGqlFxGl531+yYih4mv149WFdNm9xUtwS9LSLRKTekYR0Lx
jgcf9jAXk5XfV7FebAUJ8/oVe/uKaVhGS1CRqoBsm3jbj15n5qCnnaWORESP
408siP3AI3flWaE8MzYZ9LFpTWZJKPv51VniNWIqe7119QOfCjI9+XrAtywR
WY25YzaknfGZxm+52YdKKLV9ar25CZ/GT9r2KXGFkEbmnkiN4ZeStZuTqXFx
DUXP6vPI9z2flpNmTkE8h7x/757tP5NDBpku308wejezjPI93MCjbZcXpG1k
9F7n8ygvheFhQu/5DYcYvd/AeQvO3XCeinvm4Z5BuGcXfvchfvensfR336DO
iahTEXWa411r8K6HeFcXDlnAoQI4dOEWD9zcgJsYOI/qhrMQfUlAX5ajL87o
oz36aI0+mqHva9F3XfT9LHjyGjx5DJ5sB6+ugFdjBFJejQMPz4OHO8BDO/B2
O3jL6pDy1gs8XwOeVx2Q8twQupgAXSyGLtZBR/7QUSJ0pA7dFUJ3f6G7Lp2G
QqeDodO30LVcN133hQ/4wAeuwwcuwTf6wDcE8A0N+IwxfGYSfKYWvpQBX4qD
Ly2Bj7nDxxblSX3MA743Br6XA9+7DJ/0gE+WwyfTTS8X6oyuoKQLJ/PYTP5f
uN31Cj9XRB+FWv0LxlZQ07tfR3dGcCmysHLt9nci4l1IMHMZX0EzFfZOaGbO
vxsvGMJl+NcaREnNLkxOXGli2sDsC5Ouvt2Tb1VHN5Q/PhjkWkbN/crfT2D2
tV+aDv+lW9bRCt/1Nw3cyuhE3j7LHcx5cmRnTpxFHW3eefiEx5FqsvhUt7Xy
KcOHTWGRza+4NPGzRYrRiWpSeHHhkmsyjw4l7XGJSeVSg9HExt9nqin17pT0
Aak8yu2zYIVVIrP//Tow9863WgoPH2o5ZbGAVGxbNzhoVtIER9Vxeb9ryfG+
bdKcpQKKaMnIqulVSZKyRyrf/9WSQerVweYrBaR35eyUbY1sUjWL0TPqL6S/
qzPWn9EQ0e3/+l3/WF1IWvx3e38y80ykPrNtozbjJ+8/jOHFFNLTtSoPf8wV
0gsj3ysueiKKe3LClh9VSINn7e91ZqGErkbacNdkikmp7+PKk9PLydfdz1nf
RUJvx3H2B1SI6ejT0GKdgHJ66zXq+X/REmLvcbab0cDsjw9e1iXWlNOI/hp2
c9skNONCijOnU0R6VQr1vTzY5KvfenarYh01FSizS4tFFLt7SOFvCZumWn9L
f/JBQoKva1712Caijt8hI7z6VZL8Z/3NA6Yw+8uvmf0a5gup+BZ34ZbVlXRM
d/zgmAdiWuQd1i96hYCcxNPLLl2spEet4+RdR4rJPvuFmdd8xtfrxk5nM7h1
r2cS6vHpVs8D1KOPekSopx31qAGfK8BHHvh4A5/XwGc/8HkDfCqBzwPg0wf9
ake/ktEvTfSLj349Rr/i0a9U9OsG+rUW/AkCf6aAP5rgjwP4kwb+cMCfyeDP
CvDHGHw2A59NwWd58LkjTcrncPA5B3x+DD5/B59DoNMH0Oku6DQWOq2HTl9A
p2+gUz3oVIWkOk2HTrdAp9uhUyfoVAKd6gyT6nQkdOoCnXKhU37t4DllEyto
0SlvbtU1Lh3xz1uZkSmi8uC6psuTK2hAlnaDUSSXYnY1ZGu+EtHbRa9jV+pV
UHXvnNYQ5rzEbKCx20sRlX6UW6x4tIzs/KzTcv73772GShk/VtRRavh/jRnM
ebxfdFT9/84tjvZZxJzHbDO4fsSjjBT8G04PVObSMUex1ZXldWR11++rfFA1
Fd/W989J41G+XvPh9ttcEj1UDrO6Uk1GKUGTvr7gkadc0dvfN5j7Hl9eHhVZ
TVG5zR/a0nmkX/R40E8GJxun/r9ZqlwS9ProYrNGQEKF7adSP7Kp48KHn9eH
cOnjwlcHbNYJaFDhsb0XMtgU8/hC49YRXHpyKnGvzXoBUVTwOofHbAqa+jn3
ywYhvV6WeU+ORHSnyI2dUlFIIUcWJns5CalKJ1871ExEynd2tD5oLqSwF8kx
o48KqaVn2c0JFiJyd1s9JFK1iNosF/UeH8fMcYN5SqEfxXRvznwbz7ksOrpk
Q891SRKS3Ap0KExncqN1FfvWbha1Gx+S902VkOpgfopyHLP37j7mkHuFRSuU
zva8P0lCk3nRN9YyfHe8sb9NYU0l2btdqeiRJ6aE6a25qr4CerL8nHLnyUo6
xH8Qv2GXmKZ7Wza/L+GTfGvk6ObYShLsVD+q9UZAjrYmh4zdv9AGFa1vtYsL
KXXZ5r5Bk/gkcWnfX6FaTmprJ2k4q2XRopk+eSWiWmInWtjqGxbRGrebdz6X
vf3/9UztVo8D6klCPU9Rz2HUMxP19EA9XfjkAJ+YbvjUAR8V4NMGfAYAHw/g
cx79ykC/ItCvAPSLhX71QL8uoV8/0a896Jc5+PMV/OndU8qfOvAnG/wxAn8C
wZ9Y8McR/BkDPueCzy3g82vwWR98vgU+rwKfQ8DnjeBzBnQ6FzqNgE4fQKeK
0OlH6DQAOi2GTvssker0LnRqBZ3GQqeB0Okd6PQudHoUOu3wk+r0JnSai/u/
4P4C+AAf9aijnhDU0476zVH/VtQvywdk+YYsnzkH3G4AN13gJss3ZPmMLB+Q
5RuyfKbLB36DV67gVRB4WAke9gMPL4K3meDtDfC2i+dq4PkJ8Ly7LgZ06QI6
yoaO7kBHXbqb0U13m6HTxG6+0aVrvW66XgwfqOjmA919QxW+0eUzu+AzG+Ez
XfUYdqunyzeedPONlahHH/XsQD2yfECmb8jwGVk+IMs3/NGvl+hXOPoVDP48
An8cwJ968CcH/JkB/sjyGVk+kAY+64HPD8Hn4eDzO/D5L/gsyweuQae9oNNK
6DQBOjWCTu9Bp17QaSd8IAI6DYNO70GnN6DTR9DpKuj0LnTagjwzG3mmCnvH
V+SfFuQfP+Sfz8hLychL+shLi5FnjiHPvESekbWnyNprZO0dsvaUvciBVsiB
Q5ADvyE3zkBu1EVulLWnyNprniDHpiHHPkCOlbWnDOi218QgJ7/tlqtjkavP
IYe/QQ53QQ4f1G2vUURul5XzZe0Fw2XsEV17hwP2jk3YO45jTzHrtqd07TVr
sNcUYa+Zhnok3fagrnqaUc/dbvXMRD0TUE/X3lEFfO4Dn9PAJxP47AM+ysAn
DPj8UZLi8wj9SkG/rnftiegXF/1KRb8U0K9W9OsV+lXVbe+wAH80wB978Oc1
+GMN/gSCP4bgTxL4HAs+yytK+Sz6JOXzb+wpieDzcPDZBHzeAj7HQ6cTodPR
2DvCoFMRdFoAnXpBp3eh0+PQqay9wxU6rYdOh2FPeQudboNON0OnMf/eJb+f
VUumY1TPhzbzaVDr+0ttiVUU0WHqvd9YQAuCL92yfikktfO+N3rGFdP7FQfu
v2sQUe/drtNzVMV0u47TwnlVQsO0r7jo1oop0GqafW2AmI57RHMmepXRydnl
NpFsCZ3YbC/3zlJMZV9jv+WFVpBzxbuIu3J19NvuAitHxOxdSYezViWy6aHl
sslVnyXUo1Ov7ZaTiMZ82VMcrVRJJrqzfhYPkdA2A+Ga/wYLKerFxa/bN1VS
uZx2Wv5GMb3bdSPh4is+aYYnftNNrKSL9ZrKd/4KaciVFzNtg5k8EG5n5t+r
mFw32xrqKfAos/2Z0qRMARV5nze0i2OR28+gF66GNdTRN1fO04dP6/tcNEv/
94W0av3v7zL+SgkF+S6hWnxyTYgf21BSQxM09m7dk8/o6XKYj4MOj8azp68s
WSSgdu2yRlNGByk75yUcqOHSsoX7BlzzFlK+4bErv1xYtHzU+9wxrlz6Kzf9
5NO9YtL63Hxld345Tft2zr3FmplXfW3GyytLaP9u53DO6HIa/GKxzoepXMpV
d/to+UhCP3ZFak6yrKWNw08dbPrLp5gtq7wDT1TRrak3AuzPC8jf0euq0xdG
N8/GNYb9K6LM6tWDVrqLqXlQtpPiOjHtiq7tq/eylNbbWeqVBEhomPCDf5lA
TKd/qBhsTWd0l5EWvLJcQgMPqkxwdxWR7vqjY9N6V9J/fi/O9/guJt5N9tg/
+QKadzJs8ur9lbTh47Te8zaJaFlBzs5EZt6xLG8oHFjEoky3gf4fJjJz1+LT
rLLvlfQowqlvlV8+TQ3PcPb9zqXUuKITN3WLKf/kYfPsjW9JUe7S3BkbRBSY
sm22xVsRJT1XCldMKCY3x4x9RgY82nBEIVKhVEDrI0JO1JmyyKXxwK5c6xrS
bOL2Ng7m0557K3OiQr5QKv/E0y+rvlLfndfT7uvyqXLu+m2jEmro9PKCJZur
K6lHg+Zvi0k8Mlkw/pvIQEBe0QZrZ/iwqXDY685RPC7NmR6/yt5NSO0/TH9G
nWDRrkL39AY3LjU6FPc+s11MmgmLd4wtKieH7arRG9dw6dRgOaO7vSVkut+8
/N74crJrueOdp8+lvnmTd7+/L6G+98SuLfNqqapRfLLmN59esg61brhbRXKX
bjrZWQio6esbeYcsIZW1OP608y0mr78/hXf0xDQoQLC6Wl9MoROKOk7PLKWW
TtuQofISCt2629k5SkyHrkZs/pPG6Lxc68fTJglZf2vb7KvC6EA+NnPbUjbt
WBH4uX+7hATpHZMXJovo6kuzYvUWNnma6T5dXimig8ume0fF8egnlT+5q8Ym
vfLsEyFMfvl9Kqr32b08ktwe2jjxdgVxdm5bwrkhIo/nSv57JvPoi5Kt3uNZ
FTRmu21r9lYR5Zm8XDaH8Slzq2Ru28tiag4ZOPH0DGZPsN6p16eMwTc55Gne
fBZNkXxafs6+hsx1D9waHs4nal58Zs6uL+S+6cGBA9ZfyWbTqBwe06/k2OFP
lB/XELtp4gJvfiXNCIgcm8f8rrFuRKTuZAEtDZpZY8H0q2AHeY5j+rXZSWv2
YqZf+UaxB4edZpHrVZXWKncuhXELxpk5iGnU8VeeU0rKaaX4Wf17pl9NN3eG
pvaU0MFXxeeJ6Zf27E01T5l+WTrI9Zr0QEJP47227xvF+OF04eo8MZ+chyX7
BIqqaNKlA0lbW/hk4bB3Utl1IcWO6OtmuryEwr6z5vVLEJF/5muTRd9FJJo6
4bPFihKKbArbe3CLmDrF75brLxfTm3etdoOCS2lwtEFEz/cSOn/2NnvkaTE1
pS6pM+xXQbyFM7f1r5CQl1D+e481YvrsPbxtnH8FrSzifdQMk5CtX5xmNuNn
NQE7wwdrM3lead1eYZSEenmqZtariOihruvyUVqV5GqS2/fpPeYdhw7tUB8l
osNvz/zVHV5JzkeWVjl2CMnj1AvFh5eZ+bhx2MDLjD/MjItJ8ZBn8L2w27Py
lYCmrWk7VfeIRf3ODDj6cnEN1fziOJUE8OlYv1M6v7O/UNRr548rGT9M2Rti
5c/4YU2OSb1WaQ253lDYcq20kmob606dmMCjOQ8HeRrMFdChKPnjKowf3r7p
UbCD8cN4q4GxHxg/3BQbaZl7jEV+A0NWBTD6mvMuR9XEkfEp7bYR7gXldFuw
OO/qai7J1wqWjuwrobNRNvXjGT/MTGsxvcv44afO3mc6GT9Mw3k+zq/jfOw4
6T3xuKe0RnpPEH43BL+riN+NR50JqPMI6ozDuxrwrj54VzpweAsc7gOH8cCt
HrgNAW7LgLM5cJYHzq7oiyf6UoC+uKCPSeijC/ooq++yeCKLV7J4eBW8bQdv
M8DbEPDcFzzngeda0MUy6OItdHEHOpoLHV2EjqKhOz3obix0twY6tYVOM6FT
udlSXXtB19uha0/4ABs+MAU+oPRT6hvz4RsD4BuX4DP28Bl/+MwC+JIVfOnn
T6kvyYVKfUwPPuYIH9OF7xXA96zhe7J8UpavdvnwIfjwL/iwLN+ug8+vhs9n
w+d/Yi6EYC7sw1zwxBwZiDkS2DVHLkrnznfMHSHmTudd6ZwqxZyqxpxywlzb
grnGz5XONSvMwT2Yg5aYg1MbpXPzMObmK8zNBMxZNuasMuZsCuZyf8xlZczl
D5jj6pjjzzDH/TD3x2Duj8LcP4ecsBU5YTZyggpyRTByRQZyhT5ySFq3HPIa
uaU/cksKcos9co4Fck41cs4w5CIRctEc5KLHyFFDkKN0kKPWIHdpIHe5IXel
I6c1Iqc5IKeFI9edQa4rQK6rQQ60QQ7MRg68jtw4CrnxOnKjJXLmXOTMp8iZ
crOkuXQdcukH5FLDcdIcm4UcOwA51ha5tx9yb3uFNPfOQE5ORU62Qk72R67u
2U+aq1WQq72Rw7ORw5ORw4OQ2zWQ2wcgt7OQ8993y/mm2Ascu+0FcdgjemGP
GI09Yh/2jhbsHanYOzyxp3hhT/mMPWUI9poL2GsOYq95gz2oJ/agCOxBAdib
5mJv0sPeFIw9ax72LEPsWYGv7Djb82too/5qlSXZfFo4qmy85wcOPVs0oE/E
BD4F3ZjvcttUSJqXfI4e1SijgIk9N2acYOq+9Fg4vVRE3nnyKfe+F9Oul9aX
+l8S0Z2sKo9J1SJSH6o6zFe1hMwONm/elyah3LQHXnV3xeThm9UuucOiTnP5
x+aZEgpQG1uhekVMivJ3qi8XsshERceK26eOeK5/l+sx9zvoLoszFbKp/vO1
5ncFEjrcsKCqyFFEqnu83AP7VtKv/0bv3HpJQoYxhkHOTUKatHORyXCdSspX
8bGL3y+i7QdOn5J8FJHe8xk+maXFZD/EP0lBg08HGvrMrpgjpKyTFzbyiPEr
j2/ylFpDKXbX3Wxe8qnigFGYSL2a9N0iPF+/raGvaeYVw97w6cz1jYZbxBxS
ceH0t9bm0J87l8/XOfPIMeeTw4u/PCqpSjVTm8yhxMsGqecO8Ch92B2j3S08
ejLv3FOVfBZ1lI7N++vDpYSkNf1WDhNTXs3g708/smj+gIij5325pKCVlpev
Iaav5+5M2PCZmTsr1CZo+HFpbcAo/2VDxLSsT78NafwaWhuk6mb0mU8DPrCM
a3dzqKXnVbtnjnwy1RR8Sd0kpHkKv16euVRKrlmqnRXNImoIN7taN1BMwVsW
9lbOLyG3vt4iDwUGd9dVQ7w0mZw4fZr2P34J7Vqq0yeOK6GS8uwexrPElB59
cv+aigoSmxj34ogl1G6uaecxXky6qSN/He3DpqYeoS8TGL/g7BirOzWZT17m
P5yPPKmkegXbdfp8EcUbnbr36zWPmtvP3MqawWb2tu1XVQ6KyOe+cubhd1z6
MjWx7OMFFllrFlvfY3gTalDbd08fMfm23o+cEFNC2pezbtas5dPt19dtnq0V
UtGK7IQ/SaX00PCWyKu8hrZYVGqvzOPTWG3XXklRHLJ+pj6z99ca4hzzVi/7
yCfJtyln3D05NLrjW0P5HA6FF5UFXjnMoyat46z9YmYP/3fw9jgTDsnxjQwS
XXh0vclOdy+PR1W748LmlDB1Tfj7ic/gn/PLYuJNBr8czdOWv0tZNHLvDfYC
fy61FR+K+aMmprj8dYpJ5SwSx5vwr//v/2UlhWmuZ3S5wFWpVFJYQ256a6s6
3vFpyb55rkVPODSCtb/BezafFn07UJy4VEjsjh0fC5pLaUmVz7VIZl7nPBml
uOK3iFwVW9JW7CihRWHqjzviRRRbpn4+hdF9X0Ol6+uXlVCSqnH72SIJRZkv
/hq3Q0x7H7796G1XQQYaOp1rPkjIvfyH7wFXMf0N0ja3n8TMfZPVekbazD7g
Omtm/VI+yf+M7viiWUnjKd874YKYevyqiDw+VEDcFzP1w69V0sDC1Pi1DUze
uXP60Ns8AYWpjhoezcwX+3NZiz4Vi0hD80zYhx5icjp4WVv/Ygmxly+6u465
l7X4+aZnVkJySQpl2xSW0rSDE4MtmL7Iuy3SbGb6kr/pR7HjCQ75NqWa5TJ9
PLs0cuIepo89Q4xsoq9z6J1FZN1uYw7px1zRsWH64qpumKAqYPa6ZRqGw2dz
KO/SzHNzmT7mm9o6DKrj0SPj5IszWCzStnJqTWXwtwj9kVjN5JQXAV9L3cuY
+aKc+20jcz4m5cPs00y/Plf1HfGS6a9/ng5Xjjn/zrr/ehzT315jog0vMnPe
YrpbgnYanxp6rnL+O62aQnrn+I9t5tHLEVazfk4Ukta0ns4rAsvo/m3rfokW
Itow4P7BonQRJc+fa9cZzszzAT1ZW+eLyLnKo5r9RERjGvV+DTtaTJe1x5we
nSihzx8/7BuaKSY/l6C2aAcWVa5Qn24WK6H+7qsH//wkpo72xMHtM1hkPHD3
4p3M91rP5PZx9Zn7TP+y84ZW0sxcbtGHHxKy79E/ZckdEa0ymzOIOtg0pIrz
/PU/CbHm3w42qBNR9tAV7HsP2WSf+Un59UYmr+uXlg/LElGzhZIfN6mYPs9Y
+eV5Lz4VFZw9lGEgpKcm//xrdpVRnWP/AU8Z36tVmrJkCON7nU8a/gYzvjfL
aXPotP/55P1TfEvGJ+198uyHDa6m+FkT+jtN4NDetemK7fuZfsXTUUkbj3gF
K4tiR3Mo2WlYlT3jk+PtnG7O68HwLnJ8/kjG7yv6er00YfQ1TaFn8OXBzB7w
OyzQvYBFVz4pqTxl/JAVGlU8kPFD9qo+a4sY/7QJCbbXYc7P6s5WD2F8S81a
eu6A89U412mR3hODe+7iHiP8Lhe/+09e+rs6n6R1ZqFOga20znq8yx3vmo93
rQIOb4BD6zkpDr13SnH7BtyuALda4MwGzv7AeTv6Eo++yFtK+yKrj7L6TjJ4
0p1X7eBVIHhYCB6eAw9zwdt94O1I8PYWeG4HnseD577QRSp0MQe6aBot1ZEZ
dDSnl1RHvThS3YVCd+nQXQt0ug06FSdLdVoLXU+FrodD1/bwgRL4QDh8oBO+
MRe+sQi+cQ0+cxE+kxos9Zml8KX+8KXD8CU+fIwDH9sIH9sO3xsO33OF76nD
J09280kd+Kp8N189CR/Ogg/3hg93+fbRbr7d5fM34PNO8HkTzIUHmAs9MRdM
MUeyMEf2Yo4MxNwxwdxpwtyZgjm1H3MqGHOqBnOtGXNNDnPtD+bgBMzBd5iD
Gk7SuWmPuRmAuSnCnFXEnHXDnLXCXI7BXM7GXN6JOS7AHL+BOf4Cc38n5j5v
rHTu6yMnPEBOSEZOsEWuCEeuCEKumI8c4oscUosc0oDckoTc0o7c0oyc8xU5
5yRyjgi5qAO5aCxy0U7kqFLkqFTkqIPIXb2Ru34gdzkjp0mQ084hp9Uh181D
rluLXDcHOdACOXAGcuBQH2luPI/cqI3c+A850xw5s3CUNGfWIJf2KpPmUm/k
UkWONMemI8f6I8cuQu5VvCvNvdORe02QkwXIyWbIyZeQq18iV0cgV+9GDj+C
HP4QObwAud0RuX0GcnsLcv4c5PyJyPnfsRe4YS9Qxl7QtUcIsEdswB7Rgb0j
EHuHPPaOxdhT8rGnuGBP2Yq9JgZ7TV/sNeewByVjD3LFHnQfe9MF7E1G2JuO
Ys+yxp51DXvW/wPAtXDF
     "],
    VertexNormals->CompressedData["
1:eJwtW3c01W8YJ6VCdkUiNJEGIVKPUEKy0s/IaNA2I0khe2+yyh4NMiPjlS1l
z1CSva6MlMjvvfd++6POec497/f9Ps9nPd9zErhqoWW6joaGJg7/RYf/5Vtb
s8zqJEGxOt1vZ2sP0E9RI53yKIK2Lo7lkikS7GkWSRTXCgRbl9EO+R3ZIPNt
+2nfXyRQ3C0lzX0vFjhX6DZsYU8GrZ+X3MqnSZAe43pReiYTVKstz6j+iYVh
f50ZeE2CK8q6CvfpK2D86bctpQciYU7qU6TNsRmQdI8tnubqgMNlFZ+XlkOh
eFn2k2HgKJw/a2/xMmUY0o6ddGtWDQHaNLntiw+60JyusINZ5TT4BVs9FfUL
h2C3dOP/OiZRl5oND6ffN7hcyMJEGxoBbwV7B8Xvk9D8yv7LWVdrwYKVVtDu
VzgIx4S7OY2S0P04ToutVTngX6j4eiN7FGRd17CfXiKhOvbg8FNH4yFEgOXQ
xOALCFE/eafrFwlJDDx5FLwjEM7mBe5+OZkKLvwt7Tt/kFC9aPEbpxNucIQv
Oz/iYj7kp3D4JnWS0PulsxrXqhzA1KAy7VJSEaj/XJV07iKB+Q01yyheR7Dy
NT5Ba1gEvzlDZqvGSMB43s4u1c4NRDpLsnS4csF//y2xD0sk+JWwjT4uPRiM
shR0zMVTYMO/b6w+uP+SZkEl8jlJ8F9aoKbLwzgQdKlhqe4mwav78J/p9UJg
2UBXuPZfBFz8+dT8DgMJvMyG3zltbAKPhqXW0sfBMMHOpbNLahLOBDRNZbQN
gMKn8MN5zr7AKP/mstneCvT7g8HH83huJXPaGTtkAqH7At0X+4kJFKTWypF0
/jsYKAt83uISBKup1cbnj5AQQ5OUQ4DvJ0hWn9lV+zoEovlOuM31kJDIZRPf
sj/v4Pnn/ImKzgi4uUXQqH+RhIJn9yndzkoGK/rbeoVv40DrCTx2wf1nEQH+
UrFQmHh2t7zjZAoUlAxbFI3heR33vhvO4gFmOlKX6bflwtQ32juruM/7nFdD
F4pcYEZ2/+U6R4zbtVLWRtznHdIKeY9P30HNFj2rDhpFwK6sceTuOAna5AJK
dqsZIdU3iualKzkw82+D2MY/JDDm65Dq8LNGi/FnCqtXk2Ezb9BtmRUS5Dmq
3Ojk9ER+ldPPZ7tjgeuD0p3aZRJcPaMz/rs8DrXvyTRoPBEOia/P60tNkkDr
dlZHyOds5CLvv/7XgUCo/tHwdukFCbbWqNkwP6lEfVyGfWtHPWDkEF/Ne0+B
0g42Z2vJeMFSGsqfWail/h79rKb8HrqJ3ydRz0e/b1HOh7vE+cR9ULAC5T5Q
T9yHuD9ifkS5P5gS9yfeF9Vtpbwv9BDvy0btD/pxjtIfsCb600LtJ9I2oPQT
/Cyp/SRR+w/PzSn9R7eJ/r+jzgsYj1HmhdiJeRHzBVdhynwRYxR1vgQe4AkV
DyiWwAOBH1Ci4gcVEfhZpuINFKh4Q1kE3lqp+IQoKj6RMYHP/tMUPMMfKp7R
GwLPo1T8IxUq/pE4gX9NKl/QSypfkAvBFwEqv9ApWwq/0Mp6Kr/oqHxEx25S
+IiECT76UfmLnqdR+IsMCP4uUfmOfutS+I70Cb6rUfUBJXtT9AEtEPpA6Am4
BlP0BL0j9ITQH2DaT9EftInQH0KvwGGYolfIltArQt8gmoOib6iE0DcRqh5C
YyxFD1EmoYc5VP2EFqp+Ik9CP32pegtjVL1Fdwm9nUql6DMsUvUZeRP6XETV
c6RO1XMUQOj5DFX/0QWq/qN9hP4TfoEMqH6BPhF+oU71F1TynOIviI3wFymq
H6GcwxQ/QiyEH7VQ/QvRjlD8C+US/sVD9TvUdIvid2iF8LvuqFwWhwkSWNzM
1ciXDIALCRvsGQ7kwGWpex6DIySo9mxz6sxwhTqtwd5t33Phy96cXZ8WSLCo
/PVrmmwUTEeKPzwSkwbH41rVh3FdUaqt2zYmEPLkGTysbTLARpY38vAc1gex
6jPSL9Mh7cMVR4XweMg38ngYhufy36vStPhTLyBOnUk0RCgBvBIt2rLaSGB5
1Xb+bm0R0MQs8jtti4YqA9cWOqwz8gGRS0H82dCioLDz0WQUtL7IEGqTx/7b
G0yTINEA208UBSWwRsCVIzucwuJJwBbrk7FLvRLObrZHs6FhsKVIKL1ydQoC
Q07YObH2gsYdpqc5/aGwMlAs3a0/A0qDu40aZNqBpMGw4pwXBOddq1MOpw7B
tg2BWrssx+D1Gc3M/SJhsPpRKPTd7BjsfH/utzzjENCv5tx/ThsAPFNGd3vt
J5BjgOVw66/vUDiQHMdEFwlVTgnD77aOI6Wt/ooP+n5AzZFegxymYOhg/See
2T+DuBwHP6m2N4PRQrihiW4EGBjwt/HYzaCuuq3DRSFtoCPGbXXlUghoKtfX
DtSSUL8sz0Ul9VJ4RxpdZzUbCedUv+94+ZKEPrCuG6o7UQF2TzezrNcKB9Mj
qNL7J/aLXpoPJ7++hHa5U9HcjrEg27xJp28C+0v5/QQN4WzgFJJUPng2Gj6n
9e9dxPwdZ9jfPMQeDWc2Plv2DkwEx6iiS5y4blTuf9zWMx72O3d4l5xKgKth
HfIc8yTE57aq0HnND4S/z8my9L2CMJVVtdwFEtrC19LjcCAY2ht9BbgdMuC6
QXlQ1ncS2vq42OO2iSt487AsuH/Nh7GpJw8/jpCQoJKxHLu7OyzyhLUz/siF
DXItTGSeDvUPyHK+NEExtszjJrW5IO+XmbiM9XNd/B+BkjgL9C17p4bxyQzg
7I5rlflLgmaZ/wZ8Rl0Qs3tuJOuPeLiANqsN4nrmnuGp2ZQwlCd8suQVQxTs
dKU55EfOdbfE2F6kpaKPAg4N6/lCgTFS2aOwnwTSpz9GsvK+QzfEdB2ZZv2A
tSz42gOMtweX8v/dVaxE5Y3DDjusK4GfWke9Fyl1iCTqTNRz0A85yjlwiTiH
eC6yuEl5LiDiuerUeyLD3ZR7QixxT+K90MHjlPeCJTfqexF9QAJhlD7AV6IP
RN9Q7jClb9BO9G2c2mfYeprSZxRD9JmYF2znpcwLVRLzIuYOUtS5o9PE3An8
wGMqfpAkgR8lKg7hGxWHyJfA4SUqnmGWimdkSOC5jMoLUKfyAtUTvPhD5Rfi
p/ILza1Q+fWHylOkS+UpmiB4akzlO1Kj8h0dJ/heQdUNxBhI0Q2UTehGHlV/
0EIWRX9QIKE/klQdQ8vyFB1DdYSOGVD1EB0Pp+ghotWm6qEpFc/w2ZKCZ2RJ
4JngBVz1oPACyRC8+ETlF0wxUfiFrhH8IngK418oPEW/CZ5qU/kOBlS+o3aC
751U3QA2qm4gW0I3tlH1B9yp+oNqCf1RpeoY4qLqGAohdGwzVQ9RIlUPkTyh
hy1UXUWFVF1FdISuulP1GR26RtFn1BZN1WdLqs6jUEmKzqNQQue7qX6B6C5R
/AJtekb1i06q76C2JxTfQc8I3zEvrt3UgPGp6p28UbPADWLNl0/KjeQC28Vz
k06Y71Hj1e00QsEw7VlM2no/Hdju2ah9wPxNUnv9ZiUJ4/KR/EpPSTxk23wX
8R8iAd3bOYfAmVxwXdj6X1ZGFHDbNycUPCSBdoyS38mZGlCS7pm8wRIOv09f
dCuPmIZA+lRJcd1uUKpvO6jnEgKk107VXBzDEFDo+yCfHeu/A4fDve8hwONs
G9HvN47MP9c57pX/AX3pKOG9UzAsLSxMGkfOoMTRngPHS1vh+JqArEFjKDB1
SjE/KSYhTjhsQKNUDq9s+NJ5vSJgv25VVxMJ4+1p6JXWnW/AJvDQAd2rMRDQ
a7Sy8TcJSbfef9VoGQOLKX8mT80kwMvaEZ915H4+Y3ln0+0HtcpfZXVLXsKp
weT777CusjYzXbky6QpKXe++ZPfkQ1dSwpcnWD8rT69lJ42fQ+dPMTxfqsuF
a/SJN/7hfoY16brq2qihPrXGQXXVDDiRwPHZCevklm/9eqHj8ij+4C2z8KV4
sK11ZjVdJQH32VreBWUb6PRjPnXLKArqx3xEO/EeYRv3b9r4aALw22/5Pf01
FBQnLOW10khwrOv1teevK+BEbPJfW4Eg0OA5dERkaALOHJObM44fgOb6+qOS
VZUQcdEH5RXOoFdpdBImQy3Qvsc2asnYG+Q2vlT8bob95ZqLYrhfHUQ+Srxr
fyQIKremV1hgHLIInjw7fvA9ZB62Ugs3DIOIuCMbtmIc/phsFJUdfAkMj0bc
XPuj4LxmnM1d3E8v/zvi6VExcMHYS5l/fwL8YbD0pcf6KdkTU+2I/CE89/pK
yL0MULx80H0E812PgQP173eDMSbQce3PhTPUOtzZQKkjT6JOnAO7uynnoBji
HOK5AAGU5yIz4rnEPUF8inJPJEzcs4L6XuBGfS9URLzXKWof4Dy1Dyie6EMY
tW9QRu0b6ib6BtQ+I1Nqn5Ef0WcF6lzQf9S5oOPEXIg5IqvnlDkiVmKOxNxR
gSZl7ug9MXcCJ+ilDwUnEErg5DoVV0jrJgVXMEDgisAhyhSl4BCcCBwSuIU/
tRTcInYCtwTOoT+agnNUTuCc4AUwtlF4gVhSqbwgeAQqVB6hZwSPCN4BK5V3
qIrg3TyVp1BM5SlSJHi6lcpreEDlNRogeD1N1QFE6AAKJXRgnqobKImqG+gk
oRuEzqDLVJ1BxwidyaLqEmLLpugSukzoEgtVx9BxTYqOIVFCx1ipuodCZym6
hxi8qLp3j6qTqD+SopOoh9BJm9RtN5txThYt4/1tHOMHRnmLQi1R2aAm4CLR
jf16+gwadh7yhhanmwp63DmQqddytX2cBIIVqSORop4gYxrQ9+VZDgxuPLI2
gvcv2sB9zBF6bnDGTVJ87lERZP98pr6ziwQNjh8CM+SewpYuwVdJVkVgX37s
qjqu03N75BfvdwaYO6CrfQPvca7+t0lYn59P85kzleAc02Rfb6OfDA80dtop
Yh88Vap7dI4hEo5bjrG0JCbDTM+Daz64/nl//p1PejivG80l75lMhmiFq2ma
syTwiq/ZGbjrNWxZLt2ZxR0HO2aHk5Mwj6qX6wvTNDLg97PI1B7pOFDLGrlf
gPED23UdfV1SwfJs0NOPenHg+olG928h7sOrVzwyIeXAa68cWLAYAUF9I5Up
VSQ4Y2opWi9TBlxrx+6PfYiAtVsPPU414TrrwAqTRjGoaj5S1fGPAPpfWxtp
LWeAMWN3Q+C7NoiZizzvbhwK245EcfunzUDX4JT7de1WWOc//+DOhxDQr58X
29w7A8fcpHflTDUDd+CeLfX8IRD6ulLtdsAYDF7jEPr0dAgO7LfaXC4VDE6b
e0Z+OY1D5JMFSXftH5Ar/ylAjDsIxqR0dASuTcDHxk1hDVyDkFNQKLZn0B88
+KcaM3+3oQKVwszTpjMAuyf63gqHgUBF98jK9WY0syWp59T0DCz4Cqo8KAiB
MMN01o6n9ehxkoKIvT4J2lgPrykeDYYPy28ncmIn0exo3cHRAwOgOrjlLjdr
OJSi6y4ZVycR9/rvtMs+A/DkgtE5Vr9QGDSx14X9k8joePa2E1MD4AVmr9dt
DIH7q5vePL1OQmkXY9zH39RByUHj8tE94dDRsnF6UZuEtH0F7Zx/14OQ2VGO
cq0w2D2SKR+A88bP0+/jzOQb4AhTd8ZG51Dw3dX03RzzpefYr5xctjxYKl78
a+v6DDzrxfbtx3738/vDgKPG+WCaw0BTtBAJEz9u6aXjvF06ezTB93UBqGcn
CLWaRsJVhi+PHuK893B+j1irRgJENxy0vnfpBdSb9Xxexry7fEXguollIvBZ
1DKO1D8H/1V3cytct8qVjhkLTIKJNb3TF08+hy/Lsj70+JxpVgOJdLsg+Mui
d+64cyoobo+MFMP1dX8KDtGbYL2wqpau4kyFn4mKoQa4XjMj6XVVOQQE6S9s
vJCRAgMxTSqh+L2epE8zBr51g4WlF5ErVXmgymDrtzZMQrGbImcj97rDBSW2
VAOJPKiXYoy6gvVT6Lbb7uhod+iwmdubl5ILCsdeLr7He/3OiPzEM7OOIHlu
pis3qgjjy62sBdfXLQjf27/TCZKV+9xZg4rgOm3i8CiuD2X4q69PdoYbHzuz
73oUgd/UDSUGrAOF+3QuyH12hOg8LXZntlxQrrNTPInrFaWa+3a+sYR93G8e
vmDAeWzaYdQQ1/mUT718Ja4F/hGvJ3PpcsH6iChtOtaB7qDlVOZMKzAcnf9C
0iuCVUmFUxW4HqxGG/3tz2Xgr5TLartUBOtVBWfI3y0j6YNOCngro9sMx9+/
1i4Ci91ifRZY58VX+TQjRbzgdoR10+l9KaAXd/XOAK77rUufM2Z0gLgsxD3F
lQIp7En97DiHPN/GxHBuWQ0O6mvr32NMAZ8vj+/14TobS1GL0ctoGHgzz8Wj
HQdfeWhKJ3DOGfl1yFmz3xd6C/y3+IjEQU2tbGXeCu7DtYgbaoLacHcp1bx5
XRzIFZ7avGca33PHxhp927fQNphoJcwdAZuylh2e4/ODjjKredIkwMqpvR4N
7eGgXDt7UeQfCWSkPu22WXcFTpVcuvTHJxyEGTZ3y/hj/8pQOSp0qhquJBt5
bToYDNXnlT/zfiNBseNH53ueBfDv1VhZWVkQ3Oj2lHyBzzlPE7zB5ddT0FBT
5XWVDALhmzXX7TKngVXC8ungSBdM9ZivL7fwhY2Dobt7NPFe7Op2TlH8I4xV
aDMoePrAxlHuiSf4vU5fLLWkPxMDsa1HTz2u8AIaK55vq4If0JWdh3kVxqfB
j3F47j5bB3Tdna/9d6YYSecwc+p/HoUnGWfzr/EOw8DbGtg5+waF8zXppfJ/
AeuHQjMj+6YhIp42dVPgFDopeHf3nt4+kPvNyZLWGACH1DbvbxmbRm8WTBVM
Szoh9tralAz4gfS5Jut9szNIMdnftuliM5T0Sx10vOwNJ/WKHh23IqFFtvg5
tre1MPWGLW/rz2D4NhrZuDOVhPjb6/cF11fA5u/K04cPBUOKdObe5kYSck0+
2pmfXwzecWuZzteDwFJVUtUQ8+jyJ5Yiw55ckCpTJClZR8B7s2+CKTM4N3oy
XKowz4KX7prVikwR4PX1dn0d9tnTVtxqZgfSYG/MR7vK5HA48lc6mAfnxhLD
vnSJxXhQ2fjd0ORRHITV2LtM4LykEmzDYm0bDROdQfQJZ+JAds8GQRWci2hd
UvNYaEJhhx/trUcscbBZjj6LAZ+jst2TqZ83EJ5O022fEk2BupwjRg9xvXxk
hIa/0xN2P15tmuVNgfWZdD6fcf2laJ/I+QBn2DvNvfZjSwqUsLlULo6RkN/h
3x8EnrjAEzEZ+1KWXKBJPfxy/zgJ3WK9VqXW8xDMjb/8Z745F97qt+xWx/XW
zEzOCwWW4Nop/I8L85TmSJa0VBcJ1XuwjOxeewxuiY6eRdjHnzkMKd7D9ZWB
/2z0fezh/ZeQrDSzIrgpHOn3Atc7+B/V+m+1gRQ/484QgyJQ2ztIPh/OCRlE
KxdYotE85r/k8+N7zpPvAzsnlxqUeh6ioalCbfJ9vDhjyfeHNwGtbrueuCAP
oT225PsfQy/I50O5eGuT31YbFKx6s518vlXTLPk+UD8qIKTnY4/YAxdek+/z
cEcR+f7A/OzGjODaY7TT2sOdfP+/QwbkvsHFFUVehQBn9LVh+yS5b8WqreQ+
Ax/ym+bo9ERlv+/mk/u8fC+ePBd4yybwr403ECkbidKR5xKVxnwAzxFe7PtU
PrYWgujPSag54DlKvPXzw3OH8JhMgVO20YhFazrgBZ573uHGGIwTcJNqPiK4
GI9mdp08a4xxcjb3vWk93gu2BUysC96fhtYPCP4pxLhS3PJTNnWGBFcn+w+l
3stC6GfKsiTGoTHdjI7RMAl05S6ozHfnopPruktPYtzStv4QGWrE72V31Xc5
qxjtV2Ed34xxPsvx9J9cKs5vXd3hldUVyDdu3DtCNBg4P5ll6VuRQGjua4Hs
m1okKnM8PnUW88VR/lz1/Az0ylyxPS/djDToNklkqHtD/q2ro36kaVB5Lt3S
+6wTmd8aqKk67Af3xvOsLcOnIOq0o2Tphz4UwaR4+35VAKgcanqi1ZMKa5wf
b3bNtiFjBVOVeOMZ+C7pPbLo+Q5+5mXFyXkPofBAf+OThmMw92dYqPR2Oey4
6BqfnjaFNpueKchT6gVDESsdtn94Hwk89S73aQiS4E7gz0zzggo6laZAnB/G
3ns4jVTUIcMh74ESSx9o/XJYzbBuGu0/NssQf70LTR2bSHt8yxeE2TrY3+Bz
qtslWrpsXVCZ7i3YJREEJQqXK1u+4f2xSjjkiVIBSvE7xCZVin3bbqZROoCE
jD3YDWz2VaOkgVn13SLBQPqW5ot1G638cStzSzJBDbuy+vqwbn/UfpCXiPlO
e9Z+8PnveOS6o/94Otb55hMF+4WnsY8z3hm6bv0W5ZTz07BjX2g6FF2NfQSt
7jAtPrpNG31jtV3+jH1E1rynB/sO6lWXnjrf64uurVf/5oF9x1XFNAL7FNKk
R/vjMqKRav1oLRf2qaDgXrKvofApZim532roMUuVGNnXmM6/uIt9ENmJt6pv
ZnRA/S9eDE9iHzyQ3t6PfROlxj9ttxPxQvmHWtPJvrlBOJDs12hI4Feri7gW
EkvNGib7Ne1AKtnfURrLhDjzG0ukU1lqRfZ31rYYch5AaQWh3RKfHdGP9JtM
5Dywjm0f2a+RjvwN70veylBkd7SQ7Nffa7XJ/o7u8PGyl/y5jJScI16T/b1S
QZ6cB9CrHNfVjZlW6ATX325yHmgtzCHnGZDMfGOA8wxKDfw7kIvzTOO4vj/O
P/CM7/GJZ3vdUaCjgAo5/7SPO6vivARpt3kVcV5CmspZWuS81JBGyTPAfLPt
P5xnUJ22PyXPXLVxJ+cfcFWVccX5B8UaOFDyj/IQJS+B0rJcLs5LqLQnmZKX
9DRVyDkNfOxaM3BOQx+n2pbUcE7TPf2CnOtAKdPDAOc6dJFp915yrgvyVSDn
QFDZunQJ50C0GvLtODkHWl05Rc6NoHH/sch4YBKyvNy0rI1zoyCHCzlnwlk6
5z1XLBNRKnP5m2GcM/mF4si5FLSGzStwLkXjj1+LkHNpdxynBs6xEGbrRxP4
ugDJcJ9814xzLJO40w6ce8F3VIBZ0jgfrU4Us7/DuZeLK7IH52QwmGfheMeW
h2Ycb/jcxzk5NOa3p788Ce4FnuC6L9+APipFblpzCgWnZ6trC9okkG/Z8DDk
dz2SmmWKysM5PP+m5Hqc24FT4ifz0ps6dMuoSPgbzu3NPHztMvsnYTFv2FB+
agCd+OtjOkwfAnfZo54nXZ2Em0NlDXS+Awilb/lv3DcUCmT3xmTGTgLXqx+h
MwcGkOb7HyoreP/d/eEZ26mH9VC8M0lsUZ+Erily6548HAwqOz66vTFqhuIo
7v1bZ2aQ4Y8is/7cEFCffVq6aaENUu0emGwwm0GPNx9caDsQBnLbtJK+XptA
r7beL3i3fRBNGzXy8A34A4/zPv/1LuOoJkz0hYDWD5RtkKnyY3sQbA2U/yoX
OIaWMvQtGlyGEF3DDdInyWDgj8jYwtE7g7Q11a7fnmpGxhbj9el4L1tLTNSO
ScP5xFnVaYN2K0qZt+M+jfe4oYs+57ZYzqCghLJNyu/aUGBU0UYzvPcJ+4ds
giYSEg5fPDWqXoymOt4/18J7ot7TNtfUKhLiMbgwGSFThhosLs0O4b3SW6Rq
Ee+h6My6AeX9IeWo7Zb+r1y8hybnZjngvRUJ82Ttc3VJRVqpKwPkvXVrXMQb
vOeiXtb42FiNDCRcfHXvF7zn+hxNzMR7MTpReLbOY9drFKnl4kjeiwu4ksl7
NDKJasB7bxjyVjnVTd6j22JMyXs3yhV2TiExRKL7K5cukvfudokm8p6OGHsU
3RlKolBoWOsKeU+PkpEjfx9AKtNrtyNEPdHqOQnB3mc5wL2j7lj3BAmpDQRP
PhnyRmFjqvHk7wl/ZEJuNE+SUMIJF0ejGD+0/lOSBfn7Qw29DPn7ADpb0uZY
vN8ZdTKx/0f+PvBDJZ78PQFl7RdSzJB7irpksjLI3xOMaiXI3x+QhOP9jnA9
N1SxtkuM/P1Bhm2HWAHm0dQWH/972onQylPiJ8weD72VSul/v5LgTgt7U65Q
AdAdvJizlfYZtC05j+43I0HBrpJTtIF4Dw0+53dXPwxEPf68/CNDgqil9r/J
nxtAJKxLtGA6BJbu5JwRGpwC3p02VU6evfCw06k77HcQ5Ip6iutsn4IfE2WI
PekryF3MSUvGPhhxROBim8Qg6JGuRd67MAH7HGQdfslh/Etu3P8jqRMK3mVy
f5iaBs7wcWN2qVAo+ui9pX59CZw2/M3u9pkEVXezlYz+BsNlmnt/XtWQ0NLo
joCBnFLQLuc+yJoUAdVWRit887jP/wRKL42kw86ugtE671jwV0tY+IfnuL1m
LLTnYxSw373y/XNkIrgvG2xvxfXbrJunu55EQJjY4lzfRBLcePnGtwDjxHDs
6qbBcB/wKkuefOuXCQXB3I7zU3ivtNFiHtfyAr1QpXvqh7JBGhp0lQfwOWes
jE7GuMKekBdWtUYF4M+uRtLC+7WyK23g0PJT+MnKc+37zXfAse3Kc+kvJCR9
9PJzO/2nsDzxW37QuhDeMude/YpzlDZrc+GHX5bo+UrJhli+eOjumrl0ZpUE
tbss9twkeaGaJenY32qRIImu+gzj+uT3CT7OAB/gNfLsvr4xFF4kHRbzxef8
tNUX+LUai1K7z4UUagaD+9UnOvwYD7OlfpyMTOlAb1Gid1DMHxh6y7d9nSfB
a1m/0/lcr5D/xMk1jjZviOu9KBUxOA7lyYYveWkHQNqFq3Cmtg3E3h8O2lo8
BK6o6WZoYg8EcqhcO1IyBK0cAM6dnWD6TIMt+uQnCLRp4z7ENA2f3M5xWeD9
oku5ToTjZy5UjRtfan0ZBpEC4rWj2H+VVWlQ3MV4SDER9Si6HAOZh9n5xnHd
ddaX9cS6SLhxc02tbzIB7t5r/K6D/d3xdvStDym+sHiDh4nBNgnW3wpc7PlJ
QgKvu8YzuNxB6TfP4S+xb+BPqtnnvzhvnA208AodtIej619JVQ2/hVrNNLV/
QzjPW9s1cso9hXgvu9iF5DwwpTX5O43n6JKcYZk+4Aj32lbWssULgC1xu59X
Hwn1rUyua5azhYBhh2OSFe8g6zLtbDn2o3cKLpw2XPFo/Lmt/Pmr8eBdWPOj
Avv1UlhcwP2CHKT5uDTQ3uAZHCvd5eNfQoKBYGWzHrFy1Fnx7a3oljAgkfhs
eZxJcGx+/MI2sxr0ira6knQ1FNb92F137NoMyPjcvGO7qR3FabF/uB2Ac+xP
h3+t36fgIV/KHLd3L7r5y4OvKiMITrBUatw+MA1M1tUmt/W/oDx2cYHb2n7w
eKyUVfPpKDRpufBJ5A0jOknx+EsWQWBz8ejmuMp+eDJM6z6uNYUeTpe7BtEG
w4V1t+6rYv1ED6vyxUteoddSSEMiLwyqTJLD9+E8duZMMtLaGYHY287s/nM3
Bso+iXXS4Hp14BRfn/1N1DB30/ZJcwJUPEqoTMDzyhOYezz4zg1x8LOP8D5N
Auk2mdwz+PyKWGGdjyZmKF7qW6DZszdw4DK9SD+el9tWnTJ+Fgekq3hrp83c
W4g+PhrlgPGzk5nhVWmABGKP+6a5NzwPXjb16It+x3w0tb7j4XMdeRftWNYV
LYATb2u93PC8dvepD3oftUGNJ0Jk1avfwf3kIc5NeO/4t9CRULwtDhWs7dz9
SjEBmDi11kiTJGCYX2E2zXiLRvaY69yRiQbdJiFa5SwScEzyO27N+4Dz51qW
xd0IYM5/VVkfSoKIToaVAr8qtOHqtc+DYhHAsin9xb32aXjzN9fDSaAL2ZrE
aDd0hsHqos9617EpWNZxkja71Yu2nzq96U1lOOzirsnToRuD9U13OQr2DKOW
dR4b7G+FABPoop67Q6C+PzxQOH4MJbJZZOvMh0KQ2RX22HMDcD3Z1YfZZxKB
o8JzHrpwyCwuPTThS0IyhYyPAs9Xox+ye6pt8PkP+4ofP8R+pNotPk6Xm428
wlaZqzRjYO5f3I5q7F/L/UFxngvxiO3wI+R+IwGaNFQ+Yr9ANsV+DwVFXqBN
1j/nWkoS4cD6LvNxPK/WXJoQiYwgVBAyuNE97xVo7LKoXiWREAcp48RJoSCk
Yz8Qk7mQCREyvzVLML9uFZ8On1l0Q9vo7cx25eXBDudPDiaYX6Icxf9obd1R
9M2zd4vUC6DzCjhl95IQ7zmPHV/n3ZH7HIshz+Q7OPg81hrXwbpho+m3eXdg
r7D134XrNUMsd/E5kB0QHktn6w4C130yyvA5XWqVyvi58C90xZ+06AbjCom+
gvi5Y981P+B7QrfCapCsUBDsq/k4m4Pv6asgcge/F/z9L2D0GOaP2FYJQ2/8
XmZ5CuQ+QKIYT4+AyAtg4f0p14r7oM/6nNw32O5joIb7Br2RT7Z44L49ovYZ
1jopfYZCos9Z1LmAFHUusEzMpclO/0HZwQG0bbNX9P3oSRBYmJA9tCkcdMSu
vU9XG0I6ipUnR4rGgKOKl7t2NRRmtZ40286PIhqTsG2ZksPwr1Dg+IxVCEBR
/4aO0Sm0csDUT+FuLyzOvxJXrAqH1BveNV/aplH0EI/U/T1dkNnEd8SuKwzK
Hnc11oWSkNFwomejXxUcvO4+NIBxe35U+dC5LBK6y9XPI5r3AYIvcn+7h3HO
SOUF8qLyAioJXhA8QiPzFB7Bc4JH7+oHHTDvwJRuxiXpqA3w3aps0sa8q5Gp
UsE8hY7t2Y9qfK7D/KUNuUaYp5oLG4Ixr/He3XPwZ6AEHLyj9eEA5vWUxzwv
1gE4aJ2UpsziACGaIxseYh1Q8GVMx7oBu3X+Cu28Ygax80XXrbFuZNivfMA6
A6c9d579+c4NOG/Nx+7COuM7ztqBdQnUdS7KbX94E6wGww86Y12qpuoYtJ+m
6BhIEjqmTtU9KLCn6B6UEbqnEFL69nxQL/rObPaLdWAKGJ08Ss/MBcG6fsPq
SxYjKDHikdNS0wisPpbtdEgMguMVjQkq9VOoevgYnfFsL6Tto2fJ6fAD88Nz
CvB1ChX2TdNtf9YL7dw1n/Mx7q5PshyKNplBicxWRTJc7fB+ZZ57DOv8vrHF
V6zOJFSyqVRv840auL4a/LId+wLLwIcy9xI8x8+XjzaKl8Mcc7sdJ/YRwndQ
B9V3QIzwHcKnkDPVp6CV8Ckn+gkn7GvQ7BWbXixni57rjhjIYF+j6ZSfxj4I
tBrJNIEDjkiZjVXsHfZB3Z6eM9g3IXSbrOgWnD8Pv559v4R9c+Le2w/YZ6G5
9aX5tUF7xHS6n/4j9tmb92smsS9Dr9rv/mAud/Rg5+2mYezLng+GyD4O27PM
HFNTfJF+HMt5JuzjJ37J7MK+D7WHoqNF10UiscCQgK/Y94mcAKnUnIDqiZzQ
QM0VcF6FkitQI5ErNGfZunattqIY/fQ43ke1yFn186V7q9PAdv5f2SfSINLz
3xKUdLsLpT+afCK2MgK8UWEqOTfGEVvU81+Kt78hXj718xJLnVAbdsotFedJ
9FbcXUz/FbwZX1UOb/SGbrm4Z5pYJ7d3LF/3+piGfJeS+jYe8odoxuqDPtgH
kbPvzrB1cXCML0TLC+eu3KdrjCOrJPRN2GG8y80HxTBEPJTAOY3IdYiFh5Lr
IJfIdUQOROKbKDkQAokceHbfeDTOjbCYFDdjq/8UbbY4afYD58b8iX2TOGeC
mqZF7o/lp+jM84tNgzhn9sTfvoRzKWRUVn2RjXFFQumy5+twLm1bTruPcyy0
2jJ2DWl5oasqpstaOMcm9nO749wLg4WfWvrDfZDzsw/0hTj37rFWIedkyL2w
mxbnZPS+Jk+zH+dk/ooocq4GmmyG9O6PUYh9aZ9cI87VRA6HyVVKDkeKRA4n
cjv8peZ2dI/I7QarSZMOGwqRVPPKk2ici51O/ldU3R8MDo9QcbptB6L1SleX
3TODop0OZTwUCoULl0cF7ca+IzRNZ67tOoF+9Urf4FQKBUVfuma67VOINFbl
eTL5K7re7f/kdmUArNkN7R34PoWiN6Wt5Hj1okl2PduVpSB4pJWQvSRDQuNj
zfF1nxuQdF/1rVS812TShArtMyMhsWuRnHsD61Bm98fpy3gP6qHuTUi2lbI3
oRER6t4kTd2z0DIrZc9C5cSedUxv2Z4R90ef8e+J6qV4WOItN+H+Hg9fzn1l
HMP50DdQwi/RMwdmbq4rzsR7iWOHafT6pyQIcummPypRA2UKAcusS2GwpdSn
tT2YBPaOSQsuFVWAfEc8v1SHQcwQDw9f3zQ8/0PasXelE5iPK+kKTgSD88HM
XifeGbD49nnLZGwH0LLSFDtoBMO5D4tKbS+Hwafs6VSMzyhYCVhKmF0OgZiL
DTffNo+AoVG64iPzEbjdBhmj54KBq/CctO7YKHx1mGV9pTAMnJrq7PTCQRC8
yU+Nu4CEsvsS9BlnysF675eLI/wRkMvKlG6F81vjUTvJjsIsmGq+dU2vPRoU
mx5E92H9oU1kibYOioVze0+27m9IgAxZw5bHuN7dNfA6t+k5vFQ/snPRLQH2
3eD1ksN7/R/mnrTzrwLgyl0901mNl9D3sNXmEa5fuRxoxAZBwGFSTusxnAH/
qTRl2g/iPZ3jptj0Xjecs3/eHwvOB/kDlo7zP0jILCF4D02MGyicZ7mgsS4f
+oSDt17HefLlZpVgJlZ3qFVZvJRtnQc8AYb/2WNf4GE9+MWI/g6Kb+TOrpmN
B5ZOyV7y/pV+4bWiV5oTElALUmKQiIJSmnyafbh+OohVKPl+CPjYHslveB8K
CRph7S24Hu440E3q90GOUV96W8xDwVVaxPQC5h1tyCNTQ7Vs2HTNe+yEXiCk
yejbhv4jgfR/2ULmmp5IPWKm85NsACw92MP67tIUlKw3fy2IfcT86GhjgHoV
VL8oZezwmgEHubc/fZibwdxlYp9NbxWUbtO9HOtDgr0cKl5PZF6ChhnjV8OQ
KtjfcyNTAvenJNWDbupEPjhd4Ev5uxAKb9wSRJmxj/PvWN4uE5MIFr9ipefu
R4HV25k6cZzbcy7Ffmb4Fgn5ESMaCdwJYHRj6bf5Mgkt3tmQ7XYrCPy5Cr3t
/sVDkMXsbetFEjL9x9Hu88ADPmdpf44wzAAP14N1lbhuVXzSlt74CTz4IOfv
rpYB1vYt/OvJPvXldhTfNxdQow/KN/qSCwuKNR5SuP5uNLz/WIwDMH9Ki2Bt
zwVhjt3OJri+KJiiK2hvBYIMu1aKP+eCSSfJmAb7QgbPCqPFnTg0nRQRte5w
Atj1pMu/nSFBg0vxWlJMJlpUun1uA3s0GG+W+qX3Cevb4Mbej7Il6OIGc1mh
wDD4dkBVMRTvZTlZlVaJouXIbIvivMrPMJhrYDKZFMR6ZUd3qsv2M+JPYf1h
OxMEVTvKR6NbZ2An791dUsIt6Ni2DQ/HUoKho+Tz5fgjM6ChG3F6TrwDbd7R
fM+43weSwyYz+bqmwNwxqWiwoBdtPlHUr5PkD7LPgqzYBSZhovlr74tfA4i2
ZCDh2qYgMLljpJE1hvejCc+/wwk56ATvxXmp3WGgXtzAI4Ln5ZaqZGj3XyKS
OTjmyJ8eBZuLDp/Vw35hF8hXLM7zAHE03lieoE2A2R1la1x4Xpf141I5XUOQ
iavHsa3bEkBjT0DTVzwXoIk1FHlujaIv56wf1M2Ag40FO11wvUpWN1nP1g05
DPbPyZtlgJCw/Tk73H/pJ2b7bkYqoR1ReTrWn3Jh7h73lf9wnUNQxfDOPnNU
97P2lHFbLvhFGPPvw3XJ8edCD8UfoddX2irk8HyFT59/uA7Pi9ZaaNPBlWgU
c3eZgW5PIsxLau/Nwb5jOVKK/FZfoT7rM/4nSTEQ+LQ8kaMM58BH/0kujSKU
yZ3KKN8cAaoXuDO2VpLguUB1UVFMGfoX9a74nkkkLL+IEU3PmoESYZ7Esh2t
6LrDQkBUWhgIWZ4mba+dAa6kvaSKBy2Ig5lh5pxzOPDvHT0dnjUO2Zb6LoEc
P1B2cFE+i0oIPF7Xzr1xYRyaqzKLXuQPon2Di0Pbv4bCd/qS0/xSE0B3gvZ9
7qVB9Kyi5qqAVTjck/kzeP8mCYnQ5rKJXq5DNqfHOXpNw+Gx6lRLGt5Dz4r9
LTLpLUBHG/9WeAxEgftoydIv3OfdhzxO5DMmoVapFzFrefHge/K/72JY37i2
zPUz9aagjnfC68RS4iHBOXqHNv59T37lyOkvoaixo+F7u0g6jBXSH9yO6wy7
G6UcfCOQcFuvttePNBDOr3+gj/tf9cCZu43NAz1eL8PumZoLT1aZXlhiXD08
sSDWWueFTG+wHGLZnws+x6X2P8J7olLVVGWdky8q06g5HpSWA+8OR5DrEBG5
5UO9ky/IBVxkINelVr3I58BY4hWLtjovcL+0foEZn7Pt3HZ7/Fy4OmzYhZ8L
dF43SR74uW8qfolsJ///HZHGL/ie0LXtgzz5nkm8AeT3gp27arzlv2A9qs9t
Jr8XD+vNAdwHqPoYc5q5NwU+bdVaPor70PN36hfuGySEKbwoYEyCXaOdoeS+
OVH7DCZHKX0GA6LPxFyAnzoX8CTmInbPrHC31AR6tNuoPPPSIBzIZzSRxHO8
YN7vxrgwjlq0yoOj8gdh12U/cTE8d8Hvs4uRWePIKxT1+HL8gPHJLV67ME5U
c4LkuGpnkKLErczyBy0wN/1iQhXjaqfkhAvGIdJs33GtZEcrxCY+84/FOPzx
SOoVxi1q6tgjjHELo4srf8i43XXzVzLGOVpMa0z9NYpgJn1FmYxzghdohMoL
KCR4IULlEfpoSeERuBA8Ylw5SeYd1HX8EXQWfwQgUV1D5l113IoJ5ik8PIY+
Oe4zBx3zMgUyT998NCfzGtRMiv4FRyrB8c+5umReH406SdYBWHlm//C6rRts
D65eI+uA1FlNsm6AK4lz0+nn1lA9V89G1o0GwaVlrDPwiPn3zDHXEMgdrDcj
68z7rueKWJdA537NQB7PAziw+8qhSaxLGlQdg3UpFB0DPULHrlB1D5Sougfn
Cd0LH4wdFOKZREJGpleZab5D44g85xBjEOhttHvJ2TKFHB9v1lhs6oXvs7dM
w974gyXpw9RX0RkUbrioE6PQAbeVdqarDvnA7u7pZu/WGWTByVOYLdwCV6PX
sTKlBsNtA/78PkESslZKmm60+wyNdhvbo7HOH/hX+zcE71mJ5yXVXomWw6H9
ORHnsS/cPz1agH0ExVT5RffJlkBn5ZdhYewjhO+gGKrvQDvhO4RPIWWqT0EH
4VOBFYfIvgauXPqXd9lboTs2TMtkXzso2EP2Qbi74YTg0RgH9PoYRxjZB2f/
+0b2Tehba3bg/eaC5OQ35JF9c3PlObLPwmWddXdojJ/gvSDEg+yzLW+238G+
DJxVK42eDzxQPGdmDdmXP6v2/ME+DipXWsSe3ApCOrm/rcg+Xvvo6Efs+3BF
KF19/bdIJDSsL032/dfUnAAx1JyAfIicsI+aK+BQGiVXIB8iV7z/GX+QPwDr
T0GxxobNqajLV9y7xacKhmd78t/HzaDFefURpa5GxP5tyJe2vwpkh7fOid6d
Qi93vNu8KbIXHZIu8x+4VAV29Fl+/v9I6EJaC/9aqyeMOqvd7zgRANsO6t22
miKhN75F1sdOZqOUml8Ld3QDYXnDjnicu9D4/WLz4e8+ELGpefUTzl161g4q
OKchrd6qBxnWIeh6YMieWpzTiFyHjp+l5DrYSOQ6Igciz38i5BwIQUQOtHLa
sA3nRkgMKCvAuREthq4eIOdG5bQNj3HOhE/zpto4Z6LBC7Gc5Jz520IkC+dS
WIl+egHnUqQh/kiLnEuPn+gg51j4p1t1C+dYdGHTsxV3nGOlL/CTcy+wHlYo
w7kXWYgfNSHn3pG+i+ScDPWHVvpwTkaqoprbyDn5/kVLcq4G2k8iH3GuRrEu
Rp/IuTqPmsPBmZrDEWsLNYcTuR0KqbkdeRO5vfJWyFb68VGkpnAif1R+GNUo
+l5VFQqC38zdr8NbRhD79T7JkHsjaN66qp0e7wUeR/gdr70aRv7c55W3+4yi
fc4+k0MGISCqw8XjxjuDuJnVbrXFdqC8Eh59S7x3bHrk8kKwbxotv3ufsWWl
E4l+Hd3FhfcUoYMe83ivQV/XN7U9qahCLl1TO8l7jeGn16V4D0IM7yNHRSVq
kNxX7mDyHtRF3ZuQXRBlb0L1xN4kRt2zkCszZc9C48Se9T/WISFo
     "]], {}},
  Axes->True,
  AxesLabel->{None, None, None},
  BaseStyle->{FontSize -> 14},
  BoxRatios->{1, 0.35, 0.4},
  DisplayFunction->Identity,
  FaceGridsStyle->Automatic,
  Lighting->"Neutral",
  Method->{"DefaultBoundaryStyle" -> Directive[
      GrayLevel[0.3]], 
    "DefaultGraphicsInteraction" -> {
     "Version" -> 1.2, "TrackMousePosition" -> {True, False}, 
      "Effects" -> {
       "Highlight" -> {"ratio" -> 2}, "HighlightPoint" -> {"ratio" -> 2}, 
        "Droplines" -> {
         "freeformCursorMode" -> True, 
          "placement" -> {"x" -> "All", "y" -> "None"}}}}, "RotationControl" -> 
    "Globe"},
  PlotRange->{Full, Full, All},
  PlotRangePadding->{{
     Scaled[0.02], 
     Scaled[0.02]}, {
     Scaled[0.02], 
     Scaled[0.02]}, {
     Scaled[0.02], 
     Scaled[0.02]}},
  Ticks->{Automatic, Automatic, Automatic}]], "Output",
 CellChangeTimes->{{3.77345467033665*^9, 3.7734546941904373`*^9}, 
   3.791104454941038*^9},
 CellLabel->"Out[21]=",ExpressionUUID->"57a6d182-a1b6-40c9-939a-d7e168c2a59b"]
}, Open  ]],

Cell[BoxData[
 RowBox[{
  RowBox[{"h2", "[", 
   RowBox[{"i_", ",", "j_"}], "]"}], ":=", 
  RowBox[{"If", "[", 
   RowBox[{
    RowBox[{
     RowBox[{
      RowBox[{
       RowBox[{"(", 
        RowBox[{"i", "-", "1"}], ")"}], "*", "m"}], "+", "j"}], "\[Equal]", 
     "c"}], ",", "0", ",", 
    RowBox[{"If", "[", 
     RowBox[{
      RowBox[{
       RowBox[{
        RowBox[{
         RowBox[{"(", 
          RowBox[{"i", "-", "1"}], ")"}], "*", "m"}], "+", "j"}], "<", "c"}], 
      ",", 
      RowBox[{"sdequ", "[", 
       RowBox[{"[", 
        RowBox[{
         RowBox[{
          RowBox[{"(", 
           RowBox[{"i", "-", "1"}], ")"}], "*", "m"}], "+", "j"}], "]"}], 
       "]"}], ",", 
      RowBox[{"sdequ", "[", 
       RowBox[{"[", 
        RowBox[{
         RowBox[{
          RowBox[{"(", 
           RowBox[{"i", "-", "1"}], ")"}], "*", "m"}], "+", "j", "-", "1"}], 
        "]"}], "]"}]}], "]"}]}], "]"}]}]], "Input",
 CellChangeTimes->{{3.745642374321083*^9, 3.7456423777166424`*^9}, {
  3.7463288095439477`*^9, 3.74632882136937*^9}, {3.791104460705278*^9, 
  3.791104463767123*^9}},
 CellLabel->"In[22]:=",ExpressionUUID->"86efaea4-4cb7-4ba1-a6ba-c5c09b3465b0"],

Cell[CellGroupData[{

Cell[BoxData[
 RowBox[{"Msdequ", "=", 
  RowBox[{"Array", "[", 
   RowBox[{"h2", ",", 
    RowBox[{"{", 
     RowBox[{"l", ",", "m"}], "}"}]}], "]"}]}]], "Input",
 CellChangeTimes->{
  3.7456423936118927`*^9, {3.7456424356736565`*^9, 3.7456424360720153`*^9}, {
   3.7911044666726904`*^9, 3.7911044671257143`*^9}},
 CellLabel->"In[23]:=",ExpressionUUID->"f2b05e9e-1560-41e4-a65b-953056c4fccf"],

Cell[BoxData[
 RowBox[{"{", 
  RowBox[{
   RowBox[{"{", 
    RowBox[{
    "379.8931471694445`", ",", "379.7656250777544`", ",", 
     "378.98227695168316`", ",", "376.50345108416053`", ",", 
     "370.8749553537665`", ",", "360.7197375060188`", ",", 
     "346.74433737964534`", ",", "337.0666866237436`", ",", 
     "346.7443373796456`", ",", "360.719737506019`", ",", 
     "370.8749553537668`", ",", "376.5034510841609`", ",", 
     "378.9822769516834`", ",", "379.7656250777547`", ",", 
     "379.89314716944466`"}], "}"}], ",", 
   RowBox[{"{", 
    RowBox[{
    "379.903899790643`", ",", "379.78866256396094`", ",", 
     "379.03061980855057`", ",", "376.55476224262543`", ",", 
     "370.6482893710084`", ",", "358.7043337229368`", ",", 
     "337.1991111808407`", ",", "309.3389930143559`", ",", 
     "337.1991111808408`", ",", "358.70433372293706`", ",", 
     "370.6482893710087`", ",", "376.5547622426257`", ",", 
     "379.03061980855085`", ",", "379.7886625639612`", ",", 
     "379.9038997906433`"}], "}"}], ",", 
   RowBox[{"{", 
    RowBox[{
    "379.9107880798046`", ",", "379.8039003272093`", ",", 
     "379.06435190951845`", ",", "376.5940621326733`", ",", 
     "370.4449117531308`", ",", "356.289017879138`", ",", 
     "317.4671111064374`", ",", "0", ",", "317.46711110643764`", ",", 
     "356.2890178791382`", ",", "370.4449117531311`", ",", 
     "376.5940621326736`", ",", "379.0643519095188`", ",", 
     "379.80390032720953`", ",", "379.910788079805`"}], "}"}], ",", 
   RowBox[{"{", 
    RowBox[{
    "379.90389979064287`", ",", "379.788662563961`", ",", 
     "379.0306198085506`", ",", "376.55476224262543`", ",", 
     "370.6482893710084`", ",", "358.7043337229369`", ",", 
     "337.19911118084076`", ",", "309.3389930143559`", ",", 
     "337.19911118084093`", ",", "358.7043337229371`", ",", 
     "370.6482893710088`", ",", "376.5547622426258`", ",", 
     "379.03061980855085`", ",", "379.7886625639611`", ",", 
     "379.9038997906433`"}], "}"}], ",", 
   RowBox[{"{", 
    RowBox[{
    "379.89314716944443`", ",", "379.7656250777543`", ",", 
     "378.98227695168316`", ",", "376.50345108416053`", ",", 
     "370.87495535376655`", ",", "360.71973750601876`", ",", 
     "346.74433737964546`", ",", "337.0666866237436`", ",", 
     "346.7443373796456`", ",", "360.71973750601904`", ",", 
     "370.87495535376684`", ",", "376.5034510841609`", ",", 
     "378.9822769516833`", ",", "379.76562507775463`", ",", 
     "379.8931471694448`"}], "}"}]}], "}"}]], "Output",
 CellChangeTimes->{3.745642394542629*^9, 3.7456424368671894`*^9, 
  3.746328828211438*^9, 3.7463299597062283`*^9, 3.7509978289428635`*^9, 
  3.773454728073131*^9, 3.7911044686096706`*^9},
 CellLabel->"Out[23]=",ExpressionUUID->"54214be8-3106-4b61-b01c-cc47d60b8189"]
}, Open  ]],

Cell[CellGroupData[{

Cell[BoxData[
 RowBox[{"MatrixForm", "[", "Msdequ", "]"}]], "Input",
 CellChangeTimes->{{3.7456424412532024`*^9, 3.7456424421329155`*^9}, {
  3.7911044723744054`*^9, 3.7911044727336907`*^9}},
 CellLabel->"In[24]:=",ExpressionUUID->"33154ec6-661a-4b0f-ac6f-3c78c2a4a62a"],

Cell[BoxData[
 TagBox[
  RowBox[{"(", "\[NoBreak]", GridBox[{
     {"379.8931471694445`", "379.7656250777544`", "378.98227695168316`", 
      "376.50345108416053`", "370.8749553537665`", "360.7197375060188`", 
      "346.74433737964534`", "337.0666866237436`", "346.7443373796456`", 
      "360.719737506019`", "370.8749553537668`", "376.5034510841609`", 
      "378.9822769516834`", "379.7656250777547`", "379.89314716944466`"},
     {"379.903899790643`", "379.78866256396094`", "379.03061980855057`", 
      "376.55476224262543`", "370.6482893710084`", "358.7043337229368`", 
      "337.1991111808407`", "309.3389930143559`", "337.1991111808408`", 
      "358.70433372293706`", "370.6482893710087`", "376.5547622426257`", 
      "379.03061980855085`", "379.7886625639612`", "379.9038997906433`"},
     {"379.9107880798046`", "379.8039003272093`", "379.06435190951845`", 
      "376.5940621326733`", "370.4449117531308`", "356.289017879138`", 
      "317.4671111064374`", "0", "317.46711110643764`", "356.2890178791382`", 
      "370.4449117531311`", "376.5940621326736`", "379.0643519095188`", 
      "379.80390032720953`", "379.910788079805`"},
     {"379.90389979064287`", "379.788662563961`", "379.0306198085506`", 
      "376.55476224262543`", "370.6482893710084`", "358.7043337229369`", 
      "337.19911118084076`", "309.3389930143559`", "337.19911118084093`", 
      "358.7043337229371`", "370.6482893710088`", "376.5547622426258`", 
      "379.03061980855085`", "379.7886625639611`", "379.9038997906433`"},
     {"379.89314716944443`", "379.7656250777543`", "378.98227695168316`", 
      "376.50345108416053`", "370.87495535376655`", "360.71973750601876`", 
      "346.74433737964546`", "337.0666866237436`", "346.7443373796456`", 
      "360.71973750601904`", "370.87495535376684`", "376.5034510841609`", 
      "378.9822769516833`", "379.76562507775463`", "379.8931471694448`"}
    },
    GridBoxAlignment->{"Columns" -> {{Center}}, "Rows" -> {{Baseline}}},
    GridBoxSpacings->{"Columns" -> {
        Offset[0.27999999999999997`], {
         Offset[0.7]}, 
        Offset[0.27999999999999997`]}, "Rows" -> {
        Offset[0.2], {
         Offset[0.4]}, 
        Offset[0.2]}}], "\[NoBreak]", ")"}],
  Function[BoxForm`e$, 
   MatrixForm[BoxForm`e$]]]], "Output",
 CellChangeTimes->{3.7456424091800137`*^9, 3.7456424426149282`*^9, 
  3.7463288370904484`*^9, 3.7463299636115923`*^9, 3.750997829941516*^9, 
  3.7734547291041365`*^9, 3.791104473374174*^9},
 CellLabel->
  "Out[24]//MatrixForm=",ExpressionUUID->"15663c33-193b-497d-a688-\
e174a723ac58"]
}, Open  ]],

Cell[CellGroupData[{

Cell[BoxData[
 RowBox[{"ListPlot3D", "[", 
  RowBox[{"Msdequ", ",", 
   RowBox[{"ColorFunction", "\[Rule]", "\"\<SouthwestColors\>\""}], ",", " ", 
   RowBox[{"BaseStyle", "\[Rule]", 
    RowBox[{"{", 
     RowBox[{"FontSize", "->", "14"}], "}"}]}], ",", " ", 
   RowBox[{"BoxRatios", "\[Rule]", 
    RowBox[{"{", 
     RowBox[{"1", ",", "0.35", ",", "0.4"}], "}"}]}]}], "]"}]], "Input",
 CellChangeTimes->{{3.745642475845969*^9, 3.7456424762113514`*^9}, 
   3.7734547329939237`*^9, {3.791104478779142*^9, 3.791104479154112*^9}},
 CellLabel->"In[25]:=",ExpressionUUID->"fd611ea3-8cd4-485a-8f7a-e66799d3915c"],

Cell[BoxData[
 Graphics3DBox[{GraphicsComplex3DBox[CompressedData["
1:eJzNWmt4jFfXnozpmEzGmJM6EzmLkShKHJ/lkNahRAmKtg6lvFWniKSirfEq
RZWXIqqCRos6NbTiUGGcVakSb1Hns1LnwYQR33xfs9ez195PrvfP913X50fn
mrv7urOf+15r7bX2PLUGjOg6SK/T6XYE/1NGx/7dVdhn5o/fp3bYlgkl/wMY
3vKcSwdbGW5C3DMqdMjG7xluQ/z7XpsjrFMY7kK8/tuJR57XZXglxC8tGRv2
yWcZJd+rIf7KXym/Xl81puR7OOIPoDjabmd4BOIdyPooxK8S/hjEG5P9xCG+
gew/HvFPyPO6EW9D9ElAPIvoyXTWwe6sJX0zJJ11sCqQ++YiSWcd9E6uP/Sj
PFFnHVSb3bfzeUlnHbx8a/XAvvGizsEtVhz5oO1QUWcdfLe44cxEp6izDta/
c3fi+91Hl3yPUPdJ1kchvoPwxyDelOwnDvFaZP/xiPclz+tGPI/ok4D4AaIn
09kEMydNmjdb0tkEm/+ct/e0pLMJHHXPzi27TtTZBE/Hdnx1wlRRZxOcSP25
T41YUWcT5NdtdGRxW1FnE/hOfdx+7HGmZzjiAycaV0ZXGFXyPQJxP1kfhfgW
wh+D+FmynzjEQ7L4/ccjXok8rxvxAqJPAuLziJ5MZxvs1IxnG6zWjGcb9NGM
Z1sp8WwrJZ5tsE0znm2wUjOebaXEsw3WaMZz8Lk049kGzTXj2QaRmvFsKyWe
bbBWM55tpcSzCzI067MLmmvWZxdo12cXaNdnFzTQrM8uuKhZn13QTrM+u0C7
PrtAuz674JpmfXZBkmZ9doF2fXbBPzXrswtaa9ZnF3xI9AyH2ZHmrPTbOszH
5Osb0gfOUPOX4WfCvt1zaFMtCWc8w08/nPSZvTzi6+4/6/Z0RzXof+Xp8kcT
QxBfbgzpoV9cCxZVMbwR+qH1P/7d0vhL4/lP+xSft7R9/r2+GPuEK01WdJiA
ehbjuTZ8tf6tk4gbga2/+5plxsn1Iq6DhNEzlk/6geHlcH3OgI0Lb80TcR10
m5vQ5KdshjtU/j6+ImMfEdfBCmXyycW9SnBPBVzfsHHYYPu9DAHXQVz1Rlkb
LrI4rIzrtzZIbJ7TTcR1sLFJ/wVKBcaj9i2n85NPfj5/jIDrIL7SwbqZp9L/
/u6thevP8esR14GbX++JxPXb+f0gHgxxfj8Qjeub8M+LuA7qkueNxfWPiJ6x
uH4tr6dX7ZeW8n551fP9Dd4vj9pH+fh48KjnfgM+HkDtr27w8QZqPzCaxFsx
nvsNC+Z4nAVivJmg+ZuWiwEp3kwQ9dHOb7rNF+PHBO8NnnYk5Q0xfkxQJ+bo
tYSjYjyY4JVe7RJ7fCf6aIIsXUr4tDdL8gj9MkEHfj36YoJ6hD8W8ZH8frzq
+R7P79+jnu+t+OcF9XxPIvoU4zk+QjN/bZComac2SNXMR1speWcrJb9ssFkz
j2xQRzNfbJCgmRc2KNCM/+B6zTi3QZ5mPNugt2bc2kqJTxukacahCy6ROsn0
dMEdUg/LIU7rngPxe3w+op4ueJnPa9TTBaReedTz+oxmnXEBqT+opwu8PA/q
6YKm5O/GIk7qhlc9r3P55/Ko5/V9XgdQz+s/Nc+XYuWbL745VSjpGVAKb75n
Gy7F5xPlYvLzxyOl+PQraZE/7GokxecjZe/SstuKLot6+pQ5/Yb8NbyuqOd9
peHTMsmV+4t6FivHCsvtvOkQ9QwolyxxN4Y1E/V8oizIaxJ56Laop19xf7Cv
/EhJz0dKhfVXzzSW4tOnpBxLjL4n6Xlf+bGr8eBkSc+y8EfVTUXlpTppBH+/
ma/ekvR8ARTjzmM1pTppgKzRru7Pe4p6loFBg/p93viYqKceDux/YOq6V9St
LNyxHMprvG+0oJsRGh3Y4G3jF+vkC/DgzPJjq8+LuhlgUYNA97tSXpeBlpbE
0DuSbnrIGB7Weq6U1yFwqNO5S6cl3crDfoIz3ayQxvOgbuUgif+7qJsF5vP7
RN3C4DZ5LqabGRrwOmAchsJfvG5BPUNK9rklrHPOzyPTStYzPa3wG68/6lkO
hhK/mJ4W8PD+op5h0JaPB9TTDMV8/KCeoXCOxFuJnh4nrCHxyfR0Qkc+npme
HgfY+PhHPR0Qx+cL09Njh3kkv5iedjjP5yPT02ODQj5/WXwG99mYz3fU0wnz
+frA9Azu8yCpJ0xPB3zA1x+mZ3Cf1/h6hXra4QRf35iewX2u4OuhR50XxpB+
oxo8/59/OtjAxwPOjz7ly3eTsnui/gz3K75bfRJGSHhA6TJm/B7VLzaf+hTz
1aE9u0tzq1/JqRjXu5+EB5R67S+/ORRxNrf6lIxlhdevfy/ifmXYqZx/VMkT
8YAy0DbkRkfpPsGnHLiWu6b1FBH3K1fGTE/KlPCAojNk7FolzcU+5cEOa37F
uiLuV36Mvr0g0S3iASV96qHxr9YR5+igzi0zk9MnZgi4X0k5nT5+4DgRDyjG
rLTNqaPFudun1Kw89eMtk8YIuF/xJ+9MmN5XxAPKb2lPz77VRJzTfcrSn7Oe
xeamC7hf6db18bGWDUQ8oOhPjV7dfbd4f+JTIsh+IpDnCdkPwwPKUbKfKOTJ
IfpEIU8q0ScKecxEnxjk8RO/YpBnM/ErBnmyiF9xyPMbiZ845LlJ4icOeYwk
ftRzeRyJ53jkSSPxHI88Q0g8u5FnEclTN/IUkTx1I08qydME5LGSPE1AnlyS
pwnI04jkKasDerj9uObjNVJ9MED9BwtnFUi4ETJuV3YfkuqGHjILeg37SKoP
BojXOcd9IuFGON364JTPpLqhh3bKmYeLpfpggEZNpnh2SrgRoho0CLsi1Q09
uKYvmG6aKuIGsEz+94F6Em4Eg8cW2ku6H9ZDjbLpETNri7gBytZqdn5bnIgb
4W5T/aLb0n2yHprmXFj5VX+xPhhgc0S3Afd7irgRklbsrty+s1g39LA1Yd+z
VrvTBdwAhwt6vZ86RsSNcPG1v/54N4bhEcizjfAw3ABHCA/DjXCZ8LD81YNC
nisKeQrIc0UhT3PyXDHIE0l0jkEeC9E5BnkeEp3jkKcy8T0OeezE9zjkCSW+
q/1kJxKH8cjTjMRhPPLEkzh0I88Dkl9u5GlE8suNPFkkvxKQ5yOSXwnIU4/k
VwLyXCL5xfLXLOQvwy3QQDPfrXCX7J/lr1nIX4ZboLZmvlshg+yf5a9ZyF+G
W0rJd6tQH2zIU4b4aEOeMM18twr1wYU8d0hcuZDHqJnvVqE+VEIemr+VkGeL
Zr5boTnJo2rIQ/O3GvJo57tVqA/hyCPeGzMebdxayu9ZZriiWU8scFSzbljB
S/YThTy0DkQhzzbNumEFIPrEIM8j4lcM8pTTrBtWiCJ+xSGPmcRPHPI4NOuG
FaqQ+FHnJloH4pGnuWbdsEJnEs9u5BlL8tSNPC9r1g0r3Cd5moA8tA4kII92
3bAKdYbVATvQeYHhDtCeL4LzFOlzWB2wQyLpQxjugIWa84UTQkmfw+qAHei8
wHAHaM8XTqDziA15Qki/Z0Oeq5rzhRPoPOJCHjovuJBHe75wgo/0t5WQpyzp
hyshTxfN+cIJdB6phjy0P6+GPEWa84UTwkn/H448dF4IR56umvOFE3LJPBKB
PMfIfiKQ56nmfOEEOo9EIU8Y0ScKebTnCycsIvrEIM844lcM8mzRnC+cUET8
ikMeE4mfOOT5S3O+cAKdR9T7ATovxCPPKM35wglZJJ7dyNON5Kkbefya84UT
ckieJiAPnRcSkGep5nzhBBvJU2vJZ0B5GHrANW92Jq5jeKqpnuuXVgx/seTT
rzzekjIg9yDzqyKu7/3nuZUPvmJ4FVz/SnjPQ70Oszipiuv955LXth3F8Ool
nz6llnnTT+1fZHgN5AnEhn+30sPitibyHE+eMi/sJrvPjEY8ukq/GSv07N4m
FvGYSc7EuDT2XLWRf9rhh3uTF7L1tXF9utn1Zf9lbH0dXF+lcY+L8flsfR1c
f+XLDxcP3Mxwda6M3vs4Wz0v6iJP2TV/JPZh93Weushz/YuCfdcLRL+MUOhO
7gJfiH4Zofbl4SdmKKJfBhjz+b0F4zeKfhlh3hlnfvmPRb8McGJsZo2+tUS/
jHA1/mmD9z9k+jO/9EIfUgN5KF4TeQiOfhkh+4UfQuL87J4wFvHffl/666ZR
ol8GyDlX4/4DyS8j9J5cvOuZ5JcBZmRfrrRG8ssIy7wFd3ZLfunhxqKqQ6sW
iH4ZILLVnLHzJb+M8OYly5QKUn5Z4WSSEn5Dyi8rvPuv1DOxrUW/LNAxf+Hy
l34W/bKCYfDkTs0WiH5ZIO/dl/OurRL9skLdMhsWf9ZXzC8zXG5RtdKjfHZe
1ECewsUbr6bNY3hN5NkZkrrhzhgxv6zQp8Xh8Xfuin5Z4ah+y5ERI0W/gvs8
17LXc8kvK0yZnTRgm+SXBS7NgaKjkl9W2L//3spNkl9mCOl80t1G8ssCbddX
/eI7yS8rfPri20XlJb+csGDOcV9tyS8nJAwdd3djW9EvB1hedW6694folxMe
j957oekPol8OKKM/f35eGMOr4vqYx9nHt58S/bJDoOw133KHWA8d0Hnkl73D
Ea+JPEtOdPTOZ+8FoV9O+Gr69sqvPxP9csK8lo1G50p+OaBwQsNTHSW/nLCy
aNHXIZJfDnh99tINb0t+BfuxpNO9UyS/7JAbv6x3qOSXA+a+8d0b6ZJfTpgy
eXWPc7ie9TNi/WG4WH8YLtaf0uYv9nuZMH95GK7OX18NWzwpfJt6/8PwYzeX
xTdeq97/MNzy3trDnRap9z8Mn7P1+LLc1vJz9XRXW9dnu/xcVRb2+8nVvJbE
88u+llN//1TNd4a/vnxfTrsJar4z/PjkLuu3ZKn5zvCiA3GVTubVkngqTFv9
3uUVsj7129cruLPk/06f/2/P9b/l19/fffj7zickzv34+84sPi/++3eUks9F
JI/0yLeHz7vgPhjPa3yeBp+frV9O8tqC63/l60Awb9n6f5G6UQHxuaTOqL+D
fM3XJcwvv5LC1zHMr4DyjK97ngjkiSN1MhJ5jHxd9ai/dzwldTga19v4uu1R
f9eoz9d5j/o7xRJyLvjwXn0COUf8eK/ekj930C8jPO3En1N6/NzDn2volwHO
8ucg+qWHf5Jz04LrV/HnLPqlh1/IuVwB8e7kHFfjeRd/7qNfBvg33yd41Hi+
yvcV6JceEkkfEok86/m+xaPeV5tInxON61P4vsij3ku/z/dRHvWe+Rzpu3x4
L9qD9Gl+vBetzvd16JcVLpM+UA+M52u+b0S/LDCN7zPRLzOkkr7Ugp/ZfB+L
fpnhAOl7KyA+i/TJEYjfJP0509kCZ/l+3qPe7y0g/X80rh/Hzwse9R4vkZ8v
POq93Akyj/jwHukCmV/8eI/0fDU376DOTqhB5iM96nGBn6dQZwe8yM9fqLMd
RpJ5zYLrJ/HzHepshwgyD1ZAPJzMj+p9ywl+3sS8cEAxP59iXjghip9n0S87
PCXzbyTydODnZY96r9KPzNfRuP4ZP4971PuT3vz87lHvQ56SeZ+9PxNQ3uo3
cNNU6X2PgPL5uoWdh0rvz/iVZd0z8yax9y4QDyiDN/eYm3NJfA/Er3QoHhTT
N1rEg/4vfKdfSnXxva9gvZ0VXl3fWXwPx6+M3dbrUGGsiAeUrjdnf/RtiPi+
TUDJGJ8Ee26I74cElFunlvk+7V3yXF71d+eIsX0iu2aLeEBpUTZ57WTpvRG/
8krok28jfhDxgNK85e6YVOn9HJ8y4MX52bOl92z9SkHOTwkrJTygVIo+t2fH
VtEvIzSaWLHKS9J7YkZIG5byRaz0Pq0Bet1v8/7hQtEvI7S2hMU/l96zNUD7
zoO8K7aOEXAj7C/8PfP5elF/PbTsln2sa/s0ATdAl4u12wx6MkrAjTBg1NZ1
matKcFDvAdYv6VfvxCnRLyN82mmXM1x638wATae+Fldmvogbof7ET9+tI703
FezHhuQf3Cj5ZYSuA/r3/EPySw8jfqm+7rLkS/D82rugo0/CjfBwR8WrZQpE
v6zQaubJXWek/LLCkiY7Ku6X8ssCT7rsfui6IPplBXvjZ42vXBD9ssCGtm1D
b4WIuBUabz/6utoXqb9bvbNn4ti1t0cLuAW6NLpnXtgiXcCt0HL52wunTi/B
Qb0HWJ27/CXLSdEvK8zv1Sn7sPQetQXaTf1mQ5jklxVen/mPzEtSflnANvjy
1gOSX1aIGNak/grJLzO0WDTWbSoQcQsU5QZm+SW/rJC/fPzj61J+OWFO9oTq
NSW/nGC5ceaTZtJ7wg7IL/65Xqs7ol9OeLTgRsfad0VfHFB7RHzeR21E3Alp
R9wZn3cU/bLD4Bb3/tTHiHnngBm2TU1eek3EnZB/6eOpfdPEeuiEe8dMX4f8
KfrlhI3bC8/WkOqhA05+PG19D6keOmHb3SWxEZJfDriQv2Rmc8kvJ9yY8Ls1
TPLLDk8OO2z7JV8csLjdnQ/yJNwJbXf8cmG+9L6oTwFN3K98xfMgHlAe8X9X
x96H9ClX+X0i7ldO88+FceJTNvM6IO5XjvG6Yfz4lHW8zh51brrJ+4Lv6/qU
jbyPXnVumsn77lXnpiEkTiKRJ4PElTo3ufk4xDjxKUV83II6N23h4xzjx6fY
+bzwqnPTApJHxTg3rSN5V4xz00M+TxE3QhKf1+iLHqrxdQBxA5j5uoG+6KEj
X2cQN0Abvi6hX3qYxdcxjzo3LePrHuqvB4Wvk151burK11WvOjcNInU4Enma
krqtzk2b+DqPvuiD/TB3LoA6Nz3nzxH0K7h//tzxqnPTq+ScKsa56R4514px
blrDn4OIW+E9/txEX8zQmT9nEbdAP/5cRl/M4ObPccQt0JA/99EvM0zg+wSP
Ojet4fsKr3r/M4TvQ7zq/U8Pvm/xqvc/bUifE4k8B0lfpM5fnfk+Cn0xQzu+
7wJ1/urL92nolxk+4Ps6rzp/NSN9YDHOX07SNxbj/LWR7zMRd0Ifvi9FX+yQ
xPexiDugNd/3oi92aML3yYg7oAbfV6NfdrjO9+Eedf4axfftqL8duvN9vled
vz7k5wKvOn8tJXNEJPIYydyhzl8p/JyCvthhGD/XgDp/rebnIPTLDnP4ucmr
zl/vlMxZ/wWfz6Ml
    "], {{
      {RGBColor[0.880722, 0.611041, 0.142051], EdgeForm[None], Specularity[
        GrayLevel[1], 3], 
       StyleBox[GraphicsGroup3DBox[{Polygon3DBox[CompressedData["
1:eJwtlXdsl1UUhu/9qiCUTaVAoVDK1BbKsI5WULFQJSBIguKIWqyCGrAgQUER
NQIFgQooInvvKbQFWQWZ4h6JidFoNCYaXOAAUXzenPPHw/v2/D6+7957xs0q
GXPn6CSEcApS4AX+WI6eiyEcxH+A74buh/fxuWgVnMR3Qt+G9/BXoyvRWlAC
1Ym9szO6DY7g26Bb4TA+E62EE/iO6Aa0PjwJz/L3EvQX1rAKrQ0PwwLiO9C6
6GdoMyiFnfx9DG2H7oLj+PboFqjBt0Y3wSF8hvYH1fim6FE0B6bAKN/XAb77
jvYEz8NIX+d+4pVoKyiDKr0bxuk3fROegY3QAMbCav7vXjQdXaPzwjfX/mA3
vhG6WOvGN9QZwh78legieEvvQhfCTnw9dC3sw7dAt+tZGAE9PXfTWedk/FL8
b/gp+GX4s9H23U15hnK9C70Y7Zt58CJM01rRC8Tv9m9twQ9JbP9r8UMT2/96
/I349fi5+I/RG2CW9q69wqPB3tdCZ6xv8PwK9I9oa2wC98Jp6KXvw7vaD0yF
T6AAZsPLib33b/7vOTQV/sXPIL7Ovc6pM0xSDoh/iB4nfnNiuXkdX+a1fQzf
TzWKX4Qv9jNdgt+MZsF4+NHr7RXi8/352mgfr935xGerzvARnadaVz94rC08
BXd43lfzfEVi30hBZ/oZ/kd8rmoXfzl6T2K1tY34ffgD+B3qTTRfuYYnEjuv
GuJ1op3nZcQGeV2tUg3AbfiT6ECvq5X48Ynl7BR+HP4j/Ilovd5PPQePeS8f
JN4Q0nzvRb7HN4k95D1eib/V178w2mwo0pmDBo1yfIR4PWjq5zMisX6rJlbq
PbkX/63OwOukFjTCX0InJFYTp/Ep0BifELsQbIYoHzqnDvCpegDqwj88+5d6
yM+5SbTeUb5/hjpwPtr86AMV8LXOMtg8/D7YfNOc+wmugD+Jfxlsdv4ebQ71
hjnwudYFvxL/QnUBZ/hnDFyD78KPo6LVufL3gM+rXcTyoA2+MbEh0WaRzqhn
tJpsRrx5tP5KxWfiWwabIVn4jGCzJSNa39XHt482u9TDA/Bdgs3hInwnfEt8
D58V04hdD9nB5kxxtJ5qhc/Htws2x3Kj1XYavjDaDFS9FvhsqSB2XWJzfBZ+
EFwV7C4o9J59ldiDfi/slo82izoQux/fVf2jXog2u7JVM/juwe6gR/A9gt01
Y6P1RY7P+2uhXD0czXclPsxn8iZiT2t9+DxiXwXrHc2ku3xWb+b3b4LVqs7k
h2A1MwM/SWeE786z3wXrC83e/MRqZGa0+0pnOzHYnaZaHa66CZYvnc/5YPnS
OVwKdqe8hu/lc7Icn0Am/g30YrA8zsPnQC5+I9rA86K+S/NcLEZbe+40F9t6
3tX72Z4LzYeOXmNr9Hu0O3GdestrQD2eHq2nlqp+PUe6N4bjC9F9mrHRZvh2
tMDzojPs7XW+VfPHz1x1frvnRbka7OepGhgNffGH0aHR7pQq9HG4Rc/rHV4D
yuMhn/PKY0m0/lUfl+JvCnZ3j9T6gt3vw6LdKXvQMs0s/FE01ftLc/klrU+9
iZ5B09XX+InQP9jd8RwUB7tfJvs6NU/PBus73XsTos1SzdSp+AHyaI3PW9XP
/xccGjE=
           "]], Polygon3DBox[CompressedData["
1:eJxFmXkY11MWxu+9thZFq62oFK2WJC1IKmUnIkppj6QilKVtkFDTKoqmaUVJ
pdIiso2x9cwzS9ahMftiaqTBYMz7mff09Mf7fM/33vu737uc5T3nV7//iO43
l5TStpzSgXruEv4pfKP3/wgdhEZ6f1HorYFnCsMlHy38W3hf/RfpeYRQQX2/
1fulkk8XnpN8olBX8vPCFep/T+8XS/61cJHe2wvDJB8l7BE+Uf8let4pLFff
SXpvIdSUXEu4SviR+k7hG2r/SM8PWbPkXcLh6j9G7yOEJyTXFupLvl1YLLlK
8bf45jzJhxXvhT09LrmycKTkG4RHJV8mjJPcVDhe83+h57+EbyV/J7QUThWq
a1wNoZpwnPpHCwskn5y9B9a+SW2tJJ+Wva4jom2ScHLyWOY6JXse5rxauFd9
pwpt4hzqSb5N+KnkM9TWWjhS8ha1/UxyV9YujFLblXpvLvl1YRD3o+fHwhdq
3yOMFrro/V1hi/rX6b2N5AeFvnrfqvdzJM8Qhur9fT3f4wzUvkDPlmq7Ts/q
3J1wk9pb6fmOgGIxdoewO/s3p6mtr95rCL8T1qutrZ4PCddzF+iM5DXC3Dg/
zmajsFDvO/X8VPhS7QvRSz076jmTOyuekzH08a3ThX6Sawp/EN7Q+G56Pibc
Utz2e+4lxh6Ufb4rhGmx32roknB38Z57RRt9V2h8d2GA+gYKu8OGsJ2lek7U
s72evxLuUH87YZDk2sLfhD8JfxQWCa3V9+doQz5D+Kvkv3D3ktsK/5D8d2xP
834lfJ7chvx1fBPdRYdZS2+1nY1eCGtjzgGSayV/izXwjbaxNvSoAWsVlhbr
fANsOmyhHjbJvoTVkr/R82vhLMlnB7A9bJA+fMReYXmy7+hcbIvYZGXNu0ho
wtkKF6vvg2yfgi+piK2i29l2eajwYfYY+ioJa/W7u5J1Bt3hW18K32d/s0vx
XthTVXRZ76Mk1xG+E77lroSnhA7qayy0lHwfOhf6cKBwgOSVamtU7HvwQetL
9Aml7B+DbaJD/HaecHycJ2vZ902+xVo6Cbcm+8gf0MvstXJGnUOfuMslrEnv
ddR/TLYfq1p8ZpxdY+bIPgPO7NA4m+Z6ttZzivACd4cOJNv3i+yl2N6xv22S
mxT77geETZLPF8ZKbogNad4a+Dphtd67qW9yti3jA/AFD2TbWt+wvxnZujA8
7v/UYnt/WHhZ8vRs/4s/JhZUw4cL50nuKpxY7Pvwgc9LXpH9zvkTC1Zm3xf9
+EpiyoXCjuxYg3yB8JvstkroDnfK3e7r47fJY6pwdsLBal+VvIYxyXfI2vad
Qbc4m8XZseEe4ZJiHWOOVXHfFSQfIiTJuVg+WPgh2v6LrgodJZ/L+lmzcKzk
V7CJ7DZk/CPgrtpEH36gguTBnIn6+hefLWd8Gb5HaCf0VPs1rJm1C3Uk1y0e
c6nQL36LD5uq37ZL9m3YIbF9iDAHf1DsjycJzxXP0zjsdyX+u9gWscmn6cvm
AMT+K9Gv7DbkHkIjyQ2FDRp/ebRNSI5ZjCUGoavo7AV6PyH7N4ztHnvCVtEB
9npU8V1xZ8uKz7FJ3M8qyccV3xcx/dnimEoM3RL6w5zjJTdL/lZXdBEdVvs2
tfXS8350Wzibuy3Wd2LMbO4T/ZF8MzZVrBN8mzXUC72qEfYxq1gPq4f9zCj2
I8QWYsyPi30COnJu+Ar8WmW934QNF+vR4ZKvwaaKeUklyTdiw+wXXcrmOeti
DbStC33dFr4BH8FeiavwwD7CxOK9d8m+V85gr+SD0EV0oPgMzhKuLT4b5DOF
rclt8MiKkocK9xfzgEIfdyKhIz5ZuE5yn2IZzgnXpA2ecoDG9hbGx5jJyRyD
334uYEo9hTvRVb3UDrvHF2BbVdHFsLHRwrxkDnCPxo3V++PoFvaj9ztpE36R
zA8Yc7dwa/yWNrgDHIuxw7M5D1xnhDBM8o20SR5eHH97oeOS38BnSe4hDNb7
kGJOBbfqIPRXex/OIjvO1hf6Rhtyg5hjenJMZ+7b1TZf8vnCBL2PF8YJv9T7
bWV/GzJj2duYbL/PHqcW6w0xjFgG56ENmfj1lOSXsE1hZzanXyt8nM31P83m
7HD1J2MudBEdZs6Rep8juRM2kc1J4abnCXdwrsIt2XGqRfEYzpSz5LcjkbPj
UlP2wF6y49jJwqjsMfQ1E7Zr3rnJnBZuOzq+0SL6+km+PjuOn1DMGeGO5wiD
4u5uEN5OvkNsGFuukswTZmdzhe/DLudktyFjq3MlP4JCopfCo9ltyEWYJczM
5gBwgVrZXJAYRCxi7pGhs9+HT8e3Y0PkZeOK7QYOD5dfEG3In4SNYCvYMDx5
QnEb8k58CneczRnhjvcWf4O5d8Udc6fcJXdP/IZHwfHgc5OL7Zgc6Is4s4HC
m8lniTwgO27TNkzPWckcfWg2hnDOxX3YyGz8W7LtTMrmzHDlMcWchzWytt1h
o4yhD9vFB+IL8blfhY/B1+ADWePy8JNfxR6Wxh5Y+57wkfhKfCq8cUpxG/Le
8Cn4FnzWjvBZ+C58EndAjCPWEQOJq9v0XFEcZ4lXM4v9OpwCXoCMrycG0EYM
IBYQQw7T+2PFeSccD64Hj2AMffCiedGGDB+ZXhwn4DRwG/gnbcjwa3KoR4o5
IdyQuckPyIH5xuPC/GxOA7chhvVLzg/geXBI1sRa4JfkzHA1OBtxhfx1UXFe
Sz7+NPYhNMOmQ34S+4w24jz8G74LLyAOkXfXz84zFkcbMrkHOTz5BHwdnrBU
WJLNAYjP/BZuCcdkDvYKTyFnYM/zi9fMWol7rJW8mRycNS8XlmVzEvgGOTu5
e73kusNPituQyePJQWlDJjdlLvh+/eQ5l8UeT4w5WQvcCQ7Pmhawp+wYRayC
R5OP1Q5fQNyEb1NzIQ7CqeBW8Ad44ZLiOgY5P7xlTXEedm12nEGemMzRaFsl
PJMdl4nVW4TNwtVCz2yOBFeC3xO3n4018G1iMb5+jfBRts9fHWPoI/4+U7xG
1gZPhUeRN7bN5p3I5D5wMtpWxhj64GvYCjaE7WAz5Kjsib0Q39YV80x8Nr77
tWR+Bj+ktrEx2pCJq5wNuVOD5DPCNuBScKyKcfar9/ld4XnuKzuHh+/yrUnJ
OR7fhCPCFeGDl2fzcHjkJdm8mXjMGlkb8ZuckNyEHAU/+EKcOWd9TfZv4YNw
UOZYH3MyF1x8U+yJvcAV7ir2QfgeainUuj5I5j3UvOBocDU42WfJPBGeQwwi
7pDTk9vj8/H924V3hfuE+7PrIfAAOA5ch3h1bHJO2il+S+1hat4/B/kANQzm
pp5AreIhtT+c/RvWMDfmYm7yyruyv0GNhVrLFMkPBvA1/ZL7mKN22ARzU3Ph
DNg79RZyRvIb8hN4Dv4L3UWHydXY2zvCvbFHeAm1RHISeCxxjTZkuC0xjjbk
rmGfjcIGye+o29UMn4Hv4BvkpvPj268IL2dzFrgLNb3aYaPYKnVVYhsxkHj3
pt5/ns3J4GbwNPItakTEvbeiDZk493a0IRP74Bt1w4dSPwDUEmZHH/p2pvqm
JfNL1vZ/LhNrJL8hd8JP4fvg7PD0Z8O2AdyaHIc++B71ADg33Jv6DrUeOMys
sB/ugjshfyQfI9fE56wKfW4feyS3pI3ciZyNsfBg6pKbw06GRNuW2AvfJA/A
D7EW8kNyR+IKsYY+cgV81NpYE7GCmMFaqWluLuaAcEHWSK67IdZOH3UOOChj
0FXya/JndJYaEGtlzfBC6o3wGjjM0FhDi+SctUfc90vZPBI+85rwajaHHRl3
wdm2ijvh29RayL9YAzUZ8l3ye3j66zEHv4XrUsMhXyMfhgdvLW5DhhvDcWlD
hl9zVuTexGDO7KXibzA3uQA6Ti3jidB9atjVI8YR68j5jg4fja+mhgEZIkcg
V6CGTI4Gx5wQfeSkD8cYaizkuPAeuBA1MnJc/DI8hZowOSG8Ch6LH8bP4tOp
qZIDkAu8FmdB/McX45OpR6Iv08J+rooxnZNzDn5LHCEOUrdoGHORq70a50oN
n5wZzjcl7JNcihyRfI+6KjUWODI8lLouOS08Ex5JbfYQYXGyn8RH4iup0cKx
8Wf4Rmqs1FoXJvvsz5LrztTLFoZMLXpDcQwhdgyM3y5K/g5z4C/xndSIqd+i
i9TFBmfrJD4MXSJnw7cRR4iNg8KuyNmvV9/BaX/duX/sgW9QQ2bP7BXujX8j
d4Ojw9WxYe5lY9g2MZRYSu5Czk1O1Sj2wF7I0U4KnUP3qDlRM4IzwB3Iaclt
iflrQyb3XR1t5G3NQ8fRa3K8pmHTW0JuEjZMG3VPasXw3MdCl/kvZUHoNDVT
aqdwQrghdWRqXPA0uCM6Ra17SehapRhDH1wanwn3gIN0D51Ct+AN8ADyEnIX
YhCxiP+kiNPEMGIZOTi5+Fvh24kJ5EL4DHwHd0ktk3oWd0oNg//KiEnwRe6A
vBS/zt2go9QmiCno7thYA9/eHt+GK8AhWAPfpNZBzYC1MObC5BoIv/0fP1Ew
sw==
           "]], Polygon3DBox[CompressedData["
1:eJwt011ojmEcx/HnvmvRxJYdLGUeW0jktS1v25kUbXvaDrwcra3N2IE1REbe
Uix5aUlpLWEt0VrCLGGtZUkk4YTIS5xIyhoLyefqfg6+/X7/33Xf1/1c/+v/
FDe01u6IU6nUUuTgBMqQQQ2G0IRCVGITXuEd3mIsSqUu0uU2+UQ/Ylx2iZbK
Jvgevjm7xzd8l3XTLcjHG/TIbtNu78zh5+IC+mSdsqn8NFzFHdkuzMIC9WXc
5Ls8l+ZnowTFyI+TfTP0uvpu+Ba/gl+JCfUv/At70wprDXw95vGPZNtos3or
5vOPZS10jP7AX3kvXSMrwSh/JuyFOmtTkIucODnPWlqknhnOFCe/vYrm4gbf
jmq8tn42u3eHtXH6E8ezPT8se08/4JTsCm3EZHxFFM5MdyMdcs90ZO/mqLXP
9AvOy67RnchLhRf1DXmY5Ll+0Tp6P0r6McA38k3oipL1c7LpfAEOYD+WyZ6H
u6IZdTXS/Iisnt5SD/N9fCVfhaEo6e+gbDvfghE8CefOzmZruEc8DD3AojCX
6oEo2bvfuzV8bZgf3JP1ysr5CoziWZht2T6+HWUoRWGczMhGWoBB/ggWhxm3
vlD2NPQs3CPaZBuwHkVxcp46ule9B0vi5FttdLV6FWbEyW/aHO5b/YB/GWYg
/BdCj6Okb8PWD/KHwvnxQnYa5Tim7szO7EnP/aZ/8B9YaXla
           "]]}],
        Lighting->"Neutral"]}, 
      {GrayLevel[1], EdgeForm[None], 
       StyleBox[
        GraphicsGroup3DBox[{
          Polygon3DBox[{{463, 86, 490}, {489, 84, 468}, {481, 80, 415}, {324, 
           83, 486}, {465, 38, 417}, {322, 38, 466}},
           VertexColors->None], 
          Polygon3DBox[{{466, 38, 85, 487}, {417, 38, 82, 483}, {492, 85, 38, 
           465}, {482, 481, 415, 416}, {323, 322, 466, 467}, {464, 463, 490, 
           491}, {415, 80, 86, 463}, {324, 323, 467, 468}, {468, 84, 83, 
           324}, {416, 415, 463, 464}, {417, 416, 464, 465}, {468, 467, 488, 
           489}, {484, 82, 38, 322}, {467, 466, 487, 488}, {483, 482, 416, 
           417}, {465, 464, 491, 492}, {486, 485, 323, 324}, {485, 484, 322, 
           323}},
           VertexColors->None]}],
        Lighting->{{"Ambient", 
           GrayLevel[0.8]}}]}, {}, {}, {}}, {
      {GrayLevel[0], Line3DBox[CompressedData["
1:eJwt0ElOAlEUBdAqRUBRdAUYp4pEGSPYYTtzQmEUDTHEEILGNYBT+56NIZvx
VHBwcv/9k5f3lpo3J90wCII6EfF7yC8jFkj6TJFmUV+T6xQp6OeywQUb+gNl
HqnwxCbPbPHCNq/s8MYu71T5YI9P9vnigG8O+eGIAcfcm9unRyneRUbUWNXz
coVlcvqEDMPxsvPijiy3zNFllg4Z2sxwzTQt0lyRohnfiEumaJDgjElO45n/
9/0DA/Ac8A==
        "],
        VertexColors->None], 
       Line3DBox[{469, 87, 76, 472, 473, 474, 78, 478, 479, 480, 81, 79, 477, 
        476, 475, 77, 471, 470, 469},
        VertexColors->None], 
       Line3DBox[{84, 83, 486, 485, 484, 82, 483, 482, 481, 80, 86, 490, 491, 
        492, 85, 487, 488, 489, 84},
        VertexColors->None]}, 
      {GrayLevel[0.2], 
       Line3DBox[{16, 89, 17, 91, 18, 93, 19, 95, 20, 97, 21, 99, 22, 101, 23,
         103, 24, 105, 25, 107, 26, 109, 27, 111, 28, 113, 29, 115, 30},
        VertexColors->None], 
       Line3DBox[{219, 495, 636, 216, 158, 222, 562, 391, 225, 563, 392, 228, 
        565, 394, 231, 567, 396, 234, 570, 399, 237, 504, 645, 240, 165, 243, 
        571, 400, 246, 572, 401, 249, 574, 403, 252, 576, 405, 255, 579, 408, 
        258},
        VertexColors->None], 
       Line3DBox[{256, 406, 577, 253, 169, 250, 651, 510, 247, 650, 509, 244, 
        648, 507, 241, 646, 505, 238, 643, 502, 235, 397, 568, 232, 162, 229, 
        642, 501, 226, 641, 500, 223, 639, 498, 220, 637, 496, 214, 634, 493, 
        217},
        VertexColors->None], 
       Line3DBox[{31, 116, 32, 117, 33, 118, 34, 119, 35, 120, 36, 121, 37, 
        212, 77},
        VertexColors->None], 
       Line3DBox[{264, 513, 654, 261, 172, 267, 580, 409, 270, 581, 410, 273, 
        583, 412, 276, 585, 414, 279, 588, 471},
        VertexColors->None], 
       Line3DBox[{298, 424, 595, 295, 182, 292, 669, 528, 289, 668, 527, 286, 
        666, 525, 283, 664, 523, 280, 661, 520, 472},
        VertexColors->None], 
       Line3DBox[{46, 129, 47, 130, 48, 131, 49, 132, 50, 133, 51, 134, 52, 
        135, 53, 136, 54, 137, 55, 138, 56, 139, 57, 140, 58, 141, 59, 142, 
        60},
        VertexColors->None], 
       Line3DBox[{306, 531, 672, 303, 185, 309, 598, 427, 312, 599, 428, 315, 
        601, 430, 318, 603, 432, 321, 606, 435, 477},
        VertexColors->None], 
       Line3DBox[{45, 128, 44, 127, 43, 126, 42, 125, 41, 124, 40, 123, 39, 
        122, 78},
        VertexColors->None], 
       Line3DBox[{343, 442, 613, 340, 196, 337, 687, 543, 334, 686, 542, 331, 
        684, 540, 328, 682, 538, 325, 679, 478},
        VertexColors->None], 
       Line3DBox[{351, 546, 690, 348, 199, 354, 616, 445, 357, 617, 446, 360, 
        619, 448, 363, 621, 450, 366, 624, 453, 369, 555, 699, 372, 206, 375, 
        625, 454, 378, 626, 455, 381, 628, 457, 384, 630, 459, 387, 633, 462, 
        390},
        VertexColors->None], 
       Line3DBox[{388, 460, 631, 385, 210, 382, 705, 561, 379, 704, 560, 376, 
        702, 558, 373, 700, 556, 370, 697, 553, 367, 451, 622, 364, 203, 361, 
        696, 552, 358, 695, 551, 355, 693, 549, 352, 691, 547, 346, 688, 544, 
        349},
        VertexColors->None], 
       Line3DBox[{469, 586, 277, 176, 274, 660, 519, 271, 659, 518, 268, 657, 
        516, 265, 655, 514, 259, 652, 511, 262},
        VertexColors->None], 
       Line3DBox[{474, 522, 663, 282, 178, 285, 589, 418, 288, 590, 419, 291, 
        592, 421, 294, 594, 423, 297, 597, 426, 300},
        VertexColors->None], 
       Line3DBox[{475, 433, 604, 319, 189, 316, 678, 537, 313, 677, 536, 310, 
        675, 534, 307, 673, 532, 301, 670, 529, 304},
        VertexColors->None], 
       Line3DBox[{480, 681, 327, 192, 330, 607, 436, 333, 608, 437, 336, 610, 
        439, 339, 612, 441, 342, 615, 444, 345},
        VertexColors->None], 
       Line3DBox[{218, 494, 635, 215, 497, 638, 221, 499, 640, 224, 160, 227, 
        564, 393, 230, 566, 395, 233, 569, 398, 236, 503, 644, 239, 506, 647, 
        242, 508, 649, 245, 167, 248, 573, 402, 251, 575, 404, 254, 578, 407, 
        257},
        VertexColors->None], 
       Line3DBox[{263, 512, 653, 260, 515, 656, 266, 517, 658, 269, 174, 272, 
        582, 411, 275, 584, 413, 278, 587, 470},
        VertexColors->None], 
       Line3DBox[{299, 425, 596, 296, 422, 593, 293, 420, 591, 290, 180, 287, 
        667, 526, 284, 665, 524, 281, 662, 521, 473},
        VertexColors->None], 
       Line3DBox[{305, 530, 671, 302, 533, 674, 308, 535, 676, 311, 187, 314, 
        600, 429, 317, 602, 431, 320, 605, 434, 476},
        VertexColors->None], 
       Line3DBox[{344, 443, 614, 341, 440, 611, 338, 438, 609, 335, 194, 332, 
        685, 541, 329, 683, 539, 326, 680, 479},
        VertexColors->None], 
       Line3DBox[{350, 545, 689, 347, 548, 692, 353, 550, 694, 356, 201, 359, 
        618, 447, 362, 620, 449, 365, 623, 452, 368, 554, 698, 371, 557, 701, 
        374, 559, 703, 377, 208, 380, 627, 456, 383, 629, 458, 386, 632, 461, 
        389},
        VertexColors->None]}, 
      {GrayLevel[0.2], 
       Line3DBox[{88, 634, 635, 636, 157, 89, 652, 653, 654, 171, 116, 670, 
        671, 672, 184, 129, 688, 689, 690, 198, 143},
        VertexColors->None], 
       Line3DBox[{90, 637, 638, 158, 91, 655, 656, 172, 117, 673, 674, 185, 
        130, 691, 692, 199, 144},
        VertexColors->None], 
       Line3DBox[{92, 639, 640, 159, 562, 93, 657, 658, 173, 580, 118, 675, 
        676, 186, 598, 131, 693, 694, 200, 616, 145},
        VertexColors->None], 
       Line3DBox[{94, 641, 160, 563, 95, 659, 174, 581, 119, 677, 187, 599, 
        132, 695, 201, 617, 146},
        VertexColors->None], 
       Line3DBox[{96, 642, 161, 564, 565, 97, 660, 175, 582, 583, 120, 678, 
        188, 600, 601, 133, 696, 202, 618, 619, 147},
        VertexColors->None], 
       Line3DBox[{98, 162, 566, 567, 99, 176, 584, 585, 121, 189, 602, 603, 
        134, 203, 620, 621, 148},
        VertexColors->None], 
       Line3DBox[{100, 163, 568, 569, 570, 101, 213, 586, 587, 588, 212, 190, 
        604, 605, 606, 135, 204, 622, 623, 624, 149},
        VertexColors->None], Line3DBox[{8, 235, 236, 237, 23, 76},
        VertexColors->None], 
       Line3DBox[{102, 643, 644, 645, 164, 103, 661, 662, 663, 177, 122, 679, 
        680, 681, 191, 136, 697, 698, 699, 205, 150},
        VertexColors->None], 
       Line3DBox[{104, 646, 647, 165, 105, 664, 665, 178, 123, 682, 683, 192, 
        137, 700, 701, 206, 151},
        VertexColors->None], 
       Line3DBox[{106, 648, 649, 166, 571, 107, 666, 667, 179, 589, 124, 684, 
        685, 193, 607, 138, 702, 703, 207, 625, 152},
        VertexColors->None], 
       Line3DBox[{108, 650, 167, 572, 109, 668, 180, 590, 125, 686, 194, 608, 
        139, 704, 208, 626, 153},
        VertexColors->None], 
       Line3DBox[{110, 651, 168, 573, 574, 111, 669, 181, 591, 592, 126, 687, 
        195, 609, 610, 140, 705, 209, 627, 628, 154},
        VertexColors->None], 
       Line3DBox[{112, 169, 575, 576, 113, 182, 593, 594, 127, 196, 611, 612, 
        141, 210, 629, 630, 155},
        VertexColors->None], 
       Line3DBox[{114, 170, 577, 578, 579, 115, 183, 595, 596, 597, 128, 197, 
        613, 614, 615, 142, 211, 631, 632, 633, 156},
        VertexColors->None], Line3DBox[{68, 369, 368, 367, 53, 79},
        VertexColors->None]}, {}, {}}},
    VertexColors->CompressedData["
1:eJztenlUzW3bdgpRpFIRQoQmhcoUnZVEERkqkjkNiCJzEooiqUxpQOapVEQq
UxIyVtq73aTauz2lxG3M9F7P9zusb613rb5nrWe9f33r/Ye1rvW7r31e53kc
x3kc96K/bO3sFYoKCgoP2B9K7O+VcekZTZt55BiV+fx+NyHtWrP1oapLE8WI
rR2upfBomcrqbku1hCT6YTzdybiJPhXo6Ebs4NOaSCW/cZOE9Kiy4+qHc+V0
cWO93jDnSsqV2Ctu5Asp+IJgXa9MCT39+kjk51pHyhO/WXc3bKTnVd4Goqx6
Wj7nvf4hs0aKOzrwTIWDhF5e/aU3tzuPjliUjJ3YKqPPmQuszY7IyCE99HWf
RB4Vrdk8/nqdnDZ2/KHoTDKqsPrcNPyhgHbh+3f4fiC+d8X9kbj/G+4/gXo+
T+Dq6V/N1WOD+s+ifgHqv4L3LsZ7Vaq4945Ef1zRn4k/uf4MRz/Hop+56Oe9
gpa+pRt4pO9ZaN6PnU+om6nVNrOJ5lb/7Kh6jEdbfHYuVOjJvjeYLIgd0UQG
dXXjjgTxaWyK6mw3WyFJY2uLWpfKaVrLNlMv60rySdXf5v1GSMZX3Vt63pNQ
y/Knk7SD6kjx0AGnJKtG8p+7cm3fDfW0QXmSZKm2mPp817DVvyKhiD6blyh3
eUNfQl6/CH8rp8S+5+tD7GXUy4jPX5wrIJ953wd18ZDQFoMVd3v71tOtN/Nr
rPb+3++T8b06vp+N+1Vwfynuv4963sdz9TxAPZ+aufrnov4Q1P/yLffeoXjv
+DjuvV+ruP74oj89h3D9cUM/VdHPVPQzpndWbvl6Hv0TcykvS5X1p9ewu5Wz
mmjS7bmrzsfzKDU/R6eXppDMbToOzrFsosP3eWlVvnzK2RElc7UR0qz44wmD
Vslp8ya3G8ojKslLLa9cpZThee9Ph+KnEmrrYWznE1NH2z1+vy60a6QJGwye
XplYT7PmTND/ZSShezY9T2QPkVKHzbq62skldCrepE/JPSlN7SGwmBckohze
1qVuVwXUa8G7L/NXCCg7eVqQm6CMRiV/L+83sJiu4vsl+L4B31vi/uu43x73
P0E9fqgnEfWoof7JqF+A+o3x3tN47028ty2H6088+hOM/uign5XoZzL6WYf+
G6L/eui/LfC8EfN6ATz3Ap6tMN/P/yGevYE3TeDtajt41vo3eP6E70/h+874
fjru74L763F/FuqRAc+VqKcMeHZB/Un/Bs+a6M9q9Oe7wf8bz9uhJ07Qk7XQ
k0vQHz/oz/P/UJ8LoIcdoc8C6LMf9PMQ9LMA+rkPetsKvR3+H+qzA+4Px/2a
adz9h1BPK/R55L/RZwHe64f3vsV7J6M/c9AfY+hzT/TTAv0sQz/b4+P/nnPn
EuviEp3jPKLc4I4BDLfWcq2kVLMmMtGtkgiZbrQWPuUPZrqhH3JeIZTpRqlq
3ZkeU/gku6g3a/cYIWkvVxMZ7JOT9dsLVz+O59P+HjItBSvWf6vNzxKOsHmt
1/YythHQr8Grpr49KaSsSqfWTelS6vp0Z1ymuYAqFt9+VpssJHFq1L2h+VIy
u35zfciGGvKO1zv5YIeIYu1OPvuVKSLDBcqeD2NqaGyiR8OfcBGNDqtL75Uo
IkpP633Do4GKK77l5SqKabTUZOnaldW04mHkx613GyhWeH2P4wgxzTKK+6Qd
XkWtnrOXZN0VU9uDF4eNvkhoaMSHUQeiS8k7YvOVgV2kpHKpVc8+QUp2P5Y2
d+hVRhFhe3SbneSkHfN8woWHMkp83pA9g/h0KMfx95HfcjK6HmW4qEVKht+7
8JpTK2kDvu+G77fj+3h8b4rvB+H7CtTTinoWoh4X1PP7IlePDurph/fm4r17
8V57vDcM703Fe29mcf10Rj8V7bl+3vXk+jkI/UxCPyvXcfOSYF69qrh5XXnC
zasQ86LT3Lx2AQ8VwMNS4EFUy+FhC/AwZDSHhyjgzQR4OwS8verN4a0WeNsC
vA1bYev2PIZHTTz3/c4aQpp73G+j19gmum8zemHMKD59nFEebG8hJKeJlj/2
psip/mPjyK8GAqrdbKh3LlFIUas8vKcVSen8s7l9V56vIWmWV5kkSkR+oerK
ebtFNCHgwd2HlkI61dp6ItNbTOO8NlS2ba2kiUIvHaOfMuY31BIXJMnIZdy3
2eoZPPo1ZcrL1sO19Nw24PJC4zL64FT3fE7YYzLD93J8PxLf6+D+WNwfjfvt
Uc8b1FOEevxQfyHq/4H6l+O9b/HeVLy31pvrTzX6k4j+qIC/cvTTFv0cDp5G
Yi514OknzLcM8/0OPrbHu/b45QXcdgaPLIDbv/g3Bv6HAP+xOB+B8944d8I9
P4F/ddwzGr+7Fb+bj989CDz3Rp2PUWcc3nUP75oH3LaHz2rgsA59C0DftCdw
uJ0K3KoDt3XA/zvgvwvw357udYO+eYGPGdA3C/C6ELyeBV63p1c7oTM9oTOH
oTPt6U8J7mnGPatxjzp+9wZ+NxW/255uvIc+vMO7OkIfstAHIfpgiT6kgO/m
6FsY+vZNc32fKYd4VLbSd9VY1uePL/aPHsj6XJy6KT9pAp8ics7YzmNzSbky
Utr5MHvPb6uIJksBqcz7MudTipBO/9p0x+qWlCYNyC01PFpDiyZKz0XuEVHL
L/0g3UMiuqeRdtouvYFuLyz7om0kppUluonrLlaRbPuQ8h4JzP8tOxE7YpGU
Np7ycz8ytZS2RWR96nlDTlP4SSf75bB+Lu8xJGFjBY3YtiLpMvOTt3JeR+gw
P3lZ7pm4JU9AY84vsrdi/vN4sWnmkQkM72v27RtQUkIFi6P8mn0b6OAiwbSm
rmIKsD2Tp+lYTYdblH7orKkhg/fRVWNDReRauLDrzxwRPZ241K91rICum5jd
f3pCSL47Fnz0uy6l71PVD/tMZnz/s2yICetnXPPcxzf3yxleRp28nsCjyVr8
wHmsn68SzFf8Yf3c2uZbr3qQ+aIRlbc9mA74Zw1fOpDpQPSUU7svWPBp5Za9
RSFMN0QbCw1Dk+WUd9e/KNlQQC2T5hf6JAnpt3NmdkWBlIyV/Ty0rtZQ8M8e
57X2i+hS7J2qxazeSnI0tBoqpGsLPxnZLBLTvKsvdJOSKumL9umjVRtklCu/
P7PQTUa3k46I03LKadm0yT9uxUupY7zxZHV1EaXc/BKYqSygE7MtTNbESMna
xcZPUCOluwmF873V3lByq1JU1xcNtGZjxo/bo8UUKxibvWF5FY0f8ElPN6qG
jrme7VHG9NFzjUXlupMiKvz566eqqYAyDkca6DFe8wrM1xxn+WoIb+IewTg+
KTWOfviI6W7oT0nK6aNy2rb7+oKzjNcbVjle0mF4W768XjuX4U2A8yicq+J8
De7RxD3jcI/ZL+53i/C7QfjdLNSZgTqlAVyd9/CuULzLFu+6ij5MQh8q0Yf5
6FtrHNe3bejbOMsnztvHN1JojOnzjozPisOm2Mh6FxIf/b+M/oeh/xmYVzLm
lYN5ZXXm5uuJ+faN4+brDTxUAw+u0zg8DAJ+5gI/Uzdx+DEA3uyAt3zgzcqe
w+dS4HMW8GnvxOH5PfA8DXgeaMPhvxD41wb+ReCLJfjSCXypBb+SwS9T8MsR
fEwFHweBj3/5exP8TQd/t4Lv08H3PeA7H/rAhz7MgT4chZ5cgJ4UQU8q+nP6
MxX6M+c3pz/pvzi9+uLB6VUb9CoA+rYO+vYZ+pYPPXwMPTR5yenhKfgNAfyG
vjPnN0yBh7nAw8+hHB5+D15t2TmZ5celmXVdWD7qtyfIvMqkiYKXJhssZPls
bc6XGxlsLtPVczQDhjdR7YnnWjfYvNb1mBD1r3lFJf7+/JvN605K6LQhLE+F
TNx47hjLUx+Lr3k8Znmq9+UZ4kWbeHTjw/jQNezca1hj064ZTbTlZv+dCRt5
1Hzuj/tkdn5vd58wG5ZzXZyd9LuG8OnMgYhlYfZCspuaV6A2T06HSrYZHdjM
p/J45YWP7YRUkh2k67lATqXz0kdqbOBTp4QoDzV27jPYMPDcIjkla0UuDXas
pGFHt57K5AkpQZoTd/SGhGKyzM49sK+kww5ZNs3lDIdGCRnaORLa6louVWOq
pfCPrNqQnUtWbnp1OE9CZaV7fh6aV0cR8QvvBZo00sdxQ78GnamnyrQpWveW
sLwsLbB/w/Jr/wTJ0z+H6qkpsoup3K+O9kw0LBozqpFGf7mYfCC8nlbaOpQ5
+jWS1Xuv4pWLJGQ5NblFIbqc1g0/Ht6W2kgVU45/+LlJQonC8ffSVMppTZ8W
q/SqRrZvynsfjJPQgB2Cg55Rb8hkVpfUCyfl5Hgxe4r/exnlL3aOWlzLZz77
lOcHhs9lWzKGPMqWkfm3wTNUtlfQojVjtayL5bTd+YqSfoiMzsb+0szuKyCd
8DEm/tfkdNXcSD5+OMsvRvx9Gb2rKCnK7nPGVRkphfafP3E20+345DnmB6oo
eaptfM4+KTU/WvDq1W/mc7rNbwmVV5Ax6nFCPZmo5yHqWYF6hqEeL9QThnpO
oJ7p6M8w9Gcz+jMD/XmC/rSgP67ojx/6swT9OYt5rce8nMdz87qGeX2QcPMK
xLyuYV6rMa+LmNdI4EcD+PkF/BgAP6HAz0BjDj+KwI/kI4efeas4/LQ6cXiO
BZ4TgecJwHMB8DzoJofng8Dz12Mcns8CzxfBUw/wdA142h889QJPT4KnMeDp
cvC0HDwNBk8DwNMxzzie5l7ieHoKPL0BnmqDpwLwtH84x9OjZfG1H47wqNOE
V6pFTH80m25cSRzZRLxiw5yKwzyK1dDL3c/OV2UahJ4d1USKBXfj7jG96iVZ
6TeLnfM3HXZNt2iiIQknleZsYD7kwp3SDuz+TumPbNa5Mh0LcG0qC2Z79tPN
DRJVId3eZu0vZ+d9J3Uom8vO79pl9H7Bztc6ZR5aNovti3m1vKFrWa7Ubhrz
hlh+meViPdFbTj6vq9bnrObTtphivTns/JBG/rUoHzltmipQd17Jp97Kl5VK
bYT0rcTYgOcnpxOu69T2jq2kcz8fa7wsE9KXQQrhDx5IqDrLrzXTqpLqPNZc
HMPOy49f0l1bKCFd7cWl1aMqqc91LUotFVK2+pxr/R5L6H2M/m7/zXU0sND/
yrmxjXS6uiKCfOup9faWgjs76mji58ndM6wbqcp7SvLy+fX0j6ikg+beOvIa
Omhtrk0jqTVnZ+2dVk8Bng+yIz3FtNs53qPoqYSEQadeqgSU0Yo0Cr92kvnz
JM21q6QSsn36ZIJaaSl5KtydzROJyb05fo+6spRSB364rDGmlKQqy0M+s9zk
eXahmyPzH5vnNn2v/VRJQ6fXzqpwlNOToqQJdgESerz4mPzRlCpafmD+sLwY
GY2QCQZP6Cum3qsmVV1NrKIW3OODezbiHmPc8xL3FOEeX9wzFvfo4B4nvCsY
77JYx73LEe96i3dF4F02eJcT3tWAdxWiz2ro8yf0uRB9NkGfzVZwfX6EPjuh
z77osy3mHo+5zxjMzT0cc3+BuRsmcnMv0OLm3gVz76zBzf2dB4fDx8DhIeCw
K3DoCxy+Aw67AYeKwOGiUg6HY8GvD9Ycv1aBX3vArx3g1y3wK/cBxy9l8Kvf
Zo5fBcc4fhH4tRz8MgS/AsEvkxCOX2fsOX6dB7/qwa/2+JuNeqJQz37UE4z6
f6P+Uai/Pf6moZ5o1JMGvo+DPnig/o9pXP3t8bc9vrenD6bgb3/M8fRf/mLu
Isy9AHxvTx/agKtFwJUicPUdOLQDDp+C7+3pQ3v8XQReyMGLmeDFUvAoFDz6
BX1oj7/t8b09ffif+v/Gq1APoR5t1GOKekpRTyHq+Yh6AlDPetTTng4Q+lON
/hxGfxzQnyD0h6AzdzEvR8wrGPO6g3kZYV7joRu5mFdXzEu5hpvXDehAJ+BH
CzqwCfgpBn4soRtDgZ9o4McPOtOeDvx4xeHZG3j+BjzXQmcKgeeTwHMRdEAF
PO0BHTgEnu4CTy+Dp3PA06/g6WzwtD0daE832tOZ9vJCe/lC04DzOavhc7rC
5xyAD/kIH3IVeWEU8kUufIs9fEsJfE4YfM5b5JH28kJ7+aK9PLIEfq8Nfu8P
8sJW+MNY+MNXyBft5ZH28kJ7+eIp/O0u+NtO8Ld+8MPB8MPG8MMr4J9L4Z9z
4J/byyPt+fO/+WI5/LwJ/Pxf/z8F/v82/H97eSEB+eLPdi5feCJf9EQeuYg8
Yo888reeXajnKOr5my98UI/Bf6vnv+eRaeiPD/qzGv1pL184oj8G6E8k+nMR
8/LHvLIxrxOYVxPyRSzmdQLzCsS83DEv6UwOPw3ATxDygiLwswn4sUO+aC+P
tJcXnIHnR8CzDvJFR+D5MPC8F3g+DZ76gKcF4KkpeLoYPI0DT7ORR+aBp0vB
0/byQhryxQnw9D54Oh889QVPXZFHdpw57esTLSDjvp43dTOE9GRMwYsd3lKK
XT80zWjCWxohzf2qUSsiUyPHwD4dhSS0/+20zUtIFsK3q6ZtFNM6x6IHX/Qr
yejcqYSWHBENafnmdlNdQrtGDND4o8Un23E7dylNl1HBuYZr2rYyKlEdPy9x
VTmNVLqloH6F+TLXnDcRrxmej6gO9rGoIO8nnzoU17A8yw8pN5kio9o/aRHb
0gSUoKw/y3mpnEZty9j4MkVCP/nu0TXWVXRicOv1fl+k9GfvrO8bxSJyb7pd
Gb2ukmr0e+6o49XT7J7zE1SKG2nWB6cM9dQamtFy79DtN1VkM9XjygwjES0c
W/lDeYKYuprUm9TWVJCP/bDLjfuFtKdfdb/wrjJa26k+6/awCnq8VjdUz0dI
Ne41QbmMB56vuvaYqsqnFZsKGvqZsDylcG7Q5QI5XXJT2mdUwqPGFv1TagOY
T9P8vD3lu5ysUgzbbrF9MbG/fflMpv8LrCxDs9m+sJ2rnXE/ikfDR/U+YaMu
pPVrJmboT2yiWaqKPk938EjPscVnuJqQwi84NhxwbKILs3K0V4UJqOeoV8Ep
aUz3um5oLFsrpYietasDvd/SF6O9eatZH34qBpV2qm2ge5McDjz8R0hZ+9q6
u98WU4j1pOvilxUUNc3Woy6mkXJEnXkRayWUN99MvN2qnJ5futIhmS8nQ8tE
b4mHjJ4HvJ3GOEwKiu8/LfeQk2XZyYOp+yU0z+Fp9mzbqv8x36L5Lrb6q0ED
uXoptdi8a6Sw548WD6muJr1nBv6x1VW0+tq1jy3GIhr449jBE5Zi6uJh1JxU
UkFbY92yPKPYXh6weVJfbRmdUg17kdevgtQj378oXy6kIYIuLf3vy8j3eWKp
niKfakyXWY42EtIb3w/Bc5/JKbPga/9lxTzKCT5w7rwe+76sbVpnhSb6YLwy
a2IM22uBqp9NNRhPU7fPFo5tIuWt/MWBESy/bz0SPb+HkDz633xmZddEak8d
up8J4dGd8AEGe7oL6Xtii0OkUxPJTpd2C9kjoF8JeUffpgvp0gpJQq+VUnq5
/mFpqtVbqvyQYHqrWkSD6l8aTFERktPnjVZ9NwgpJXZhV6udYnIVX1EpkgvI
67dXjM0jEVUW3jIw0ZFQoEJ8ts93Ht0P2udj3yojJXsX+YgjMlL32uRpwHRE
rWjZ5X/p9k3xbZdChtegtJRT3Zhua3VcXH1ihZQStELcn7B6bI6uC+u+vILC
N8SfWK3KfJ7ugC1j3zVQvtvKk490+fRR/GjJ+EwJGQ0oSLpo1EAjtZfd3f66
nF5YT314fl4DHR/RMnmokpiO6M0Lm+lXTfZtH+xy/qmiNy8TYvPNRVTVX6Xx
dn8xrTLpu+nl6wrKdhP2HMHmdSC6OaKGzSu+U2jFSP0KWrXla1aBt5Ca1XyG
SvJkNOyl//z1f3jUZX3EmYuGQnq54H2O4IWchrtZmNMzlmtW7w57w+Y117aP
k9UfOc2w3uYRtJ9HrWd+eCUwHikO8zgZad1EiXdSJ00I59H0/TZndNm8jvW4
3He+fRO10RNz5e08Slu3U5bI5tXn289jRmxeHWbVn1U8LKDe2la8tEyWv+or
H7sslJLx+ynLgpXfUp+jBaqDy0T0bWa9TquVkB4/TDmg9qWBEkfvjJVMFVOD
W7bVHuUqSthfxHfVFNFR8WvduiIxzd4pMArYV0ELysMPN1hKaUVBnOX6a1La
snvP9PX+ZRTY8Yr4oKaMjHK/3HIdJKPXCbvUHndg/mFLm9/rt3IqcfthlGEn
oylXa70O5QuodoNBx351cuoS67pOyHR1s7m4vuiugGavm3HSl53bFJ/L1WHn
V7OafdruCyigbsEPZYUGMqko2lnH9vNLr4B1LWY1FF3s8m1YaxVtjNee+8dM
RDplv4J6D2K+f97T04FMDysOx394yfSw+OHwtCamhwndW2u2mlVQqtoz03Bf
IbnMPB7tcU1GCsvV6LQyn/LKrM0XGAspvyi8q16RnOIMzj24WMqjju/L9BYx
Pdxdzze2+Can2U4y890HedR/rcuWQMavwE2lh66NaaLjN8s9f+zlUckm3SN1
bF51TxfPeGnTRILBBRHrw3i0O6wxw5XpoUe/5i7Nk//33xH97/n/X+eDDTic
xwPnmsB5OXhRA15cAC+SwKPh4JEJePQevOsF3pmAd+7g6Qvw1B88fQNep4PX
WuD1KeiAHDqwCTqg9IzTjRjoxtlSTjeSoTN20Jnl0Jm/ukTQpYvQpb861hU6
Fgwd+6t7ZdA9O+ieH3RyKHSyADo5Hbq6ELrqBV3dAh3eBx0+Ch2+DN2OgW4b
uHO6Xd/C6bwKdN7GldP5FFduLyhhL4xu4PbCYltujzzAHsn7yu0Rzbvc3lmB
vTMUeycTe6rTWW5PnRvK7Skv7LUn2GvDsNdCsQf7Yg+GYA+qdOb2ZgT25jbs
zQLs2cfYs9bYs7nYy83Yyyuxl79gj1/FHh+NPf4Ne98Ce98eez8SPqEZPuE5
fEJv+IrT8BUz4Cu6w4fchg/xhQ/JgW9RgG9RhG8h+JwX8DlZ8Dmm8EWx8EXx
8EUr4aOK4KPC4KNC4bsk8F1qPpzv2gKfVgafdgQ+LQi+7iZ83T96nK/zMuF8
4DH4QC/4QLWHnG98Bt/4opTzjbfgM1vgMyPhM1W6cb50CHzpvQrOl66Hj42F
j7WGj42E790N35vXxvlea/jkZfDJg+GTu8OfO8Gfz4Y/fwo/PwJ+/gb8/Cr4
/6vw/wqenP8/irxwCnmhAnlBH/miHvnCU4nLF87IIwrII8NUuDzyBPllNPKL
JvLLI+Sdqcg7nwK4vJOGfOSOfCSz5PLRP8hTn5GnHJGn4pC/ApG/yv6c/T/5
6x7yWgXyWhzy2hLku83Id1bIdwnIgy7Ig72RB1UHcfnRB/kxtZXLj6nImx0j
uby5GHkzGfl0PPJpG/LpMuRZf+TZN8iz5si/6si/6ci/psjLt5GX05GX/5zl
8rUm8nU98nUO8vhA5PFS5PHeyO+9kN9TkN+7IO9rIO+PG8vl/Wt2M6OGWwjo
tOeYkmMpQlppWeZXlSOl0XeW6GyMr6FnTQMcCiPY71OH2ISjItruR9PDMhuo
sfZ4zz3GYvre4P3WNLWKWrW9T/661UDj64e6+AwX07DOP/xT46tI28Tu8co7
Ekp8dfve/iAp+fv7WHgfKKUJFV63HzUwvE4obxGHS8l9lLe6RWkpPYkOLcm5
KyceHY9xTpLRC/OQvc2PKmhJks5+xTdy+qh+ePX5pTKyfeI2PcFbQN8vpTtM
l8lJrSHGWdFQRteXmGtMUqokW56F3ePwBqrdt2nxDR0xmcZ8HOzfqZounY0w
DgitodMOHxcl7xTRxkEDqqMusXwVbanSa4yAWhSdD/qeEJJowLOdhtlSyjGu
cvFm/fHI3Dn8DOtPn6WXT11g/bF5bZ8st+OTRqfGAetGszksUO2veFBOxzw2
nF1jwydHFd8+t9n+SH7yINglXk6Lljj3enuMR0X3vnua9mQ6U1Pq/sS8id6k
bFUefZRHL3TI/A3Dv4Gf7njPkU00rery1+jDPHoTEK4Uws7dPi7WezeqiQq2
Sg+vGCagiQpOY4YmCWnkFen73w+l5Oe/aBxdqqF0j5sTQveJKFLZN6g7e1++
dvyW/kyP6qYcCI5cLKZsxfzzWkcqKeSBUb8PZkKy7Xevq94yMW26lnBfObKS
VDvt1zl1Wkb6zyvvfFkto8atN1UMVHlk8Gn9Ue9XMtqX9snEKFxGvT35ZokL
eeRds8BjVImIEoxrdfU+ltOY777KajUPqcx8d2DybyENWm6X7TKvjNJTLh33
WPGQtm9cMHuuYQP1nNHavcWvlOI/e84/fbyQ+vSZ1Jr8voEMTgbu7eYopjGd
XFZ/1a6i8RvOJj84VkM3doYF1ewR0aEvqa1H40T0bvj3gFRjAbkWVL0vYX2Y
ENpxXOt9KZnEvp/5nPVnn96uPdbsvN/ntJcprD/2M6wHrxrDp7MLdS45WAqJ
l++u+T5BTkuKxt7/acknB97nmIcWQjLf/oj9dwxPO0Kf9Irn0Vj3gLDvTP9T
HHX/2FixvbBR6/TvWB49Mskzu8fOpd2iSqaObqKUgMvbGpkfc+3QtSacnduV
fTszm/mxoXY7zCYNF9DmioTMhf/6d9rLvlmsvyslnzu/rFv219C6z782+4ez
/PU1yuFRsoiq++SMGVjcQC7RvTLXWolJvMvZ8Kd/FctLA4+4FDZQ863GvlWj
xDSIF6DWdVMVxS13vnJpqZQEqwzazhexPXz7jFVLXhkFBy81aWS+aM0+lehg
5ot8KndpbGa+KMDNxdRCQUZxv3smj/spoqDiMbeWHKukPZ1M1WoLZVT7PUf7
VKiYLJdr7Zm+q4qmFmaM/REipw38rWbnXktI5OF3ZIV5FY3SUX6QqiQksaXl
iaYZYlLbeXuZrqySzmbcqliVUkPjn1k4qESKqKXLzEfW0SKyPrDGTZnNa6JO
5++ZbC7yg9XynQ+kVGW8eX21qYB+5i5eNpX1x1jXwu0N60/HV6fF2qP5dEPh
Yt0vNpfWm243RibKSeJ+zil8LJ+0Ip+0hbI5HvsipsZjbC/8Tg5OYP3fMfl6
QzDr/65Xnzclsf67KisnZbJ5/bN2heW1f/nkrnvOxbF5qasHPSiO45FfYq89
MnZeaq9TtpfNN65tinf6eAGNMGq2H3qS7eWpClMeZkrpj+vCW0+DaqjY1m3i
r1ARvdkVKg/JFpF+1693070bKLBG03xbFzGlmM3bOM+lmi4sKF01clED9a6K
+JzYSUyhqgVNwgXVNOC7vWvlSAnJFmrsGm8kJatz0Wmu0SX0bcoFDZ9vYjrR
RyU/r4eUDgyMVRqvWkrC9cfvdiqXk5Fr2VHpIhkF9W8ZY7BaQM4rOnTKvyen
bjsqcqITZPQ7Qmv9lhcVlOnuP23dZTl9SKupHFHK/ETz+PSXzN9rJikW+8Y1
kPtIK+H0fmLqGV48sp+sigr9xp4pjaihJ5Jdg4bsFpHZqSUn9p8W0f30ZcLC
0QIqCKsMd2d6uHhhF7ONTA9fqOef3MT6M7f0tLjPv/rTz6jHV9Yfwz6Tb/Sy
5ZPtdX1HDaaHPjbb4vJi5VQdr3n10CQ+qaWfnFbMzmteF44PPCAn5U+ep/sy
fZt8z2GnN9O37lFSBw+29+NuGmcVHuGRjd+fq/nsvPp36tJHTA+7b2l7EMD0
00ojt0KL6WdO8IJQixFN5I5zB5yvx/kL3DMN95zBPbPwu2743aJI7neHHuLq
7I86E1DnDrxrNt7VE+8y1uD64Ic+CPtyfdC5xvXtDfqmhr6Z+3N9rkWfn5zk
+myNufhhLrd2c3PJwBw/Yo7hmOPfuath7j8w9784MQZO1gAnlcBVLHBVClz1
BA6FwOFA4PAocKsB3J4DbjsB597AeS1wfhG8yAEvhu7meDEUPOoDHp0Cj1aD
dyHg3Vbw7jh4qhjI8bSxC8fT9+B1HHhtDF4v9uB0wBQ6MAQ6sBa6UQzd2A/d
mGPC6YxWHqczt3tzOhMPXZoJXUqALhllcjrmDh0LhI55Qfe+Q/eywjjdmw6d
DIFONkAno6CrYujqKOjqOuhwMnR4F3TYH7rtB92eBd3eBZ0vgc5HQOfb1nB7
oQZ7YR32Qi72yETsEYvd3B75mc/tHS/sna3YO/m23J5ahj11BntKjL22GHvt
Zym313KxBwXYg7HYg97Ym87Ym87Ym8nYs7OwZ7+EcHs2Gnv5OvZyHPbyEezx
U9jjtz5xe3yeGbf3fbD3K7Zze/88fEIxfIIZfMJE+ApL+Ap5R85XXIcP6Qgf
4gUfIoRvmQPfkgPfEgSfUwCfYwOfow5fFAZf9Gk+54s+deR8lDZ8VD581Bz4
LjP4rjL4rkPwaS/h0zSUOJ/WEb7uOHydBL7OBz7QGD4wCj7wAnyjFL7x1wfO
N9IJzmcK4TPv+3I+Uw5fKoQvDYQvrYePdYOP9YCPPQjfqw/fW+7J+d4OJpxP
9oFPLl/C+WSdA5yvboOvvgJf3fkc58Nvwof3hw9fDt/eAt/+9gDn27/B52vC
51+Ez1+EXPAFuWA0ckERckQlcsRD5Ah95A4H5A4D5I5fxlxOOYicYoOc8hi5
xhC5ZjdyzRzkoDfIQe5CLgfdzedyUxZyUzhykwNyVjRy1kvkrP8CzwF43Q==

     "],
    VertexNormals->CompressedData["
1:eJzVunk0lX/09m9oUKE0CBlSSbOUMlS2JppFaTAnc6FBSIhMkYyFkAwZMkuE
sM1DZZ4yJfN4zh2lFPn8buc+z3+/73/Ps5719Eet7nXW+7zvva/9uq5tEdWz
UDVgY2FhKSL/Yif/XZAdW3uptQDOL/03l7XND9V/N8XsKCHA/9VdvZyYLpD6
/eB3yHAoXhAd/vH8yjgMcbM8/LB9DNYt3fHU8FEInucunpLr/QbydcZHq1YQ
oH+K9VqD0i1QNOqWL82ogYW9m/ZjPAHiQUE3RsIy4bpXu+YOjQKQ/J0duPYJ
Hdq0xG5pBDTA24vFDQYh6eT/d+/LWzsMXbVG3F5sAxAlVme8+3wcuM6dMdzS
144B2zNsxebGgWOmxnflgQRI4ZPZ4Fw7jv4sFlIiXh3QVKKr0WaVBq+bLL1+
pREIC2L5chTyIP3XEeXdlpnwG4g9u2MJPCu0/XmahR9EBL9ve1ZeDEITXLtP
mdGx2PzNM9d8H7RbmNRi9qkROMQft+x7PYTp4iE5nKohuJqnRbXeawCmU1u7
hocbcPrrbv32A/6odkJ964AvHVyKju1v3V2Ihru/xna1uuKJ8svLPuQTMMi9
vXZVaB4c+GAnMX7GDWkrG4T2fSZgV7dB0f6WVhDWfVj2vNgfBXd+LxBJp8FA
wAuT1/dGoLb3AP/28kCs+Hot20KnD5RnQ6a7PtMh9n1xpE+UFR51b+tQ0qiH
opLPJ/dmEeAVGZS1/sIb2Gw2yWPXiaAp8foj714C7N1a1EyUPoFE6xWfDvE0
sP/Eenul+xiMfFOZHVT6BjILGlX8D0dCArewp1lnFc7x3wk1ukBA5o8iYe9j
4XB33543KwLG8MqN+w5CEt9gbkXyjVH2GAiYKVojYk3gwIOp17LvysCK20Ty
w8802OF4Kg8zCVS9u7tT479YePH+obOdVCH0v+L9vqiCjtGmNWaP3t5Coek1
SRMu9eAisDwpWmcEuctYH68PJ9/339W5o3Z9MJx6ZaXJcCsm39gY7SD6DD3u
S78/lEwDrR+XJZ0vFuCM0E29VP8neDm4qP9pGQFuO+LFNIc/wNbU7hTFZEu4
qahsu7KWgHP8Z8Zsb7WC+BGzF96eN6H+7un+0nIaLOrIuB2nNgLazXl7L+XJ
Q4pr+Upnrz5Ye2ZiqXkNHa7GX/DdMuqAr+KICzrK9fDMXLH2cjEBLFuHRUo5
wvHs1T8/RiwKwGFsJ9tsOwGJG3Yl2LG8wyd/a5bTIxLhxA+eXTvsCCh6VZfr
nlaOAVf3Brj9DQSW/98/3+EU9Xl8RH0evJifd6LORwNRxvlwkXl+IHUf5BFl
3AeuMO/DS90fDzkz7g9vmPdf2s54X5SYKJh/X/zlRr3vMwFGffBW5835+qAf
sz7/0z1nGxn1BydhRv2hlln/g/GMfkHuW0a/YPEDql9c6xj9hUspjP6CILO/
nZQeYNUxhh7gDFMP2yj9gLMVQz/oztSPH6U3WGPH0BsGMfVmQukTjCl9Ii8P
pU85Ss+wQIChZ4xh6tmV0j92UPpHSab+r1HzghupecG1zHlhzhfepuYLFZjz
JUfNI+7uZcwjtDLnsZ6aXzyz5OD8/EILc34P9TDmHVvvMuYdUndQ835sF4MP
uEDOfp4PYM3kw856Bk/giFTnPE/gaxnFk74kBn/g/T8Gf+Ajkz9zYgxewR1N
Bq9AfCXFK3GKb9DvyuAb7GPybYriIWwRYfAQq5g8jKH4CWsofmIRk58ZFG/B
nuIt/mDy1oTiM7yg+IwbmHymUTzHSorn+ITJ86MU//E6xX/0YPKfi/IL1HvG
8AuUZvrFFspfsHQpw1/wnTHlL38pP8JgbYYfwQqmHy2KZPgXrmS3m/cvINZT
/pVawfA7PEH5HQgx/a7yjt+n93tbcIR2ZOgAOx0CGxN4brYYw7p/ZRLxLHTY
PMzT9/pwC368rBfqJWlM6pfxHDdSz6GB+TyfOgfGqXPQj3nO/zRHWiH5mdrf
B5GFtz8kVnkQP3RyWh7beft//Pz/6edXqfsAO3UfyGXeZwN71Zo2vg7QrKjl
0SwKwSaD3UVmf8fhTsjz9DstzdBScMJfuscPO2VWF3CsooNHehHn0bxh8NzB
Ej/yPBQVvhfSnp7oh95HR6RkUgdB4mBipppOIBbpDF7a5zMIdZzdHLQfNPhH
LMx8S9jjP7v3+lUuLeA7pGbLdoIGas7h9ed8HuMuz2+qZdVtEF4QzXvvDgFT
fkUGXOmxsJg+9tWTpQJahGZHF2mQPmioVCfuFwihrwKEuI2qwHVD/H0xEwLu
FQ4+0v5cCl51fjyPsnJAPH9BkkoUAX+0cvoH7ufBg0Mzl3pW5MKyMvpX/hs0
OCm+lBXavpCcq1qrcz0NbuzUt+vxp8OWzRb1Al4N8G+bGaQ3JEHqBo/bZzcM
wC63190af4aA9cffk4Kf3oByhZ13wv4R+Loo8G9dYh/oLrsQJWsUBa8jOoPd
A8dwnPdvwok138DP0itOnZwj3R6BK0TvCMbcUPy9srQX6ofrZKO5YuDoEqMz
mmcI3M/mePVgRCVsznTQdLzxDo6VhHO2dNFRsOADN795HexxE2gxXZEKM1ds
J0+SvNJrP3ciKDkBTrMVDX/2Qeh4Eb81gMxFqo7/Kr1d3oN5Nm/mp6RcYLUq
OR6/mcDQe17m+zafBBn6r5Lhk9Uws09MwPAygY93d72r/PMMLvUlhbzNqIKl
TzV8lB+M444Dg5m9+5/hA82k7lKxLnhs1hS+6RANg/4p38v1dsPDotFhF/9r
g0/vvW3KovrxobTOlz8/gnG4YeXM4O1huMavLn365SCWt5wVvRAUiENnpJ6J
RA7CEonNKXKB9fjXdaRi01U/3OiVxGpSQgeLmio/rR/N+Ov0TJS2SQBuSvMW
fcxFh8XCxsfrrZrhSed6Y/Uj5sAp1y7qIEaHKg4Z9PEYhHU8NnE3Ai+CqGSh
SsD7QeDsf2CWcpgGzxTftPLS7mCIz2piYLwNXvJGLezUJcBuQe6zm9/98VeR
qf2XuUoYOp0X0l9PQES5T+KEUTwawTPTcZlsyCpayRfziYCN5ukn/XRycUl1
VLFseBw8U32SIbyHjnKXjJTWSjRDPwwuc5a0hFzq87jcjPF5+PaZ+vwIdT7u
LmGcD/rM85n3wY6ZnPn7AHsxdZ/qPsb9UXID4/6Q7UvdfxH1vphxjPG+2Mt8
35Hmso+VCU3IUu6y7fo2E0yV6nddeZIOWeWMeoKxJ6Oe4JxO1XMr1RfobmX0
Bdafpfrymuov/Oxm9Bc+rqf6+4vSCfjJMHSC9kydtFJ6A0snht7wOlNvCpRu
QZrSLd5g6laN0j9kUfrHQab+1ak5wjpqjvAyc45uU/OIc2KMecQvzHlkzjUm
UHOND5lzXUvxAYWuMfiAshEUH6wozqBECoMzEMDkDIszg1fYpM3gFYQyeSXx
ksE9XPmFwT24wuTe8Z0M3cJyJ4ZuwYCp29Ashv5hkTFD/9DZSOm/3osxR9B9
iTFHcEKLmqMF1DzCm7Yn8/OIC5nz+Jeaa2il5hpdmXN9jOIDCFB8QDkmH+Ip
zkA/xRlMZXKmlOIVrqN4hcQkxav1FPdwcDODe6jD5J4/xU8EZPATrzP5GUZx
GPc9YXAYs5kcLqJ4jsbBi+Z5DnL2FM8/UL6AL28xfAHGCMoXuhcw/AUr6hn+
AqZMfxFZaaM4NdgMr/6IXTsZ6Y+3c5dzji2ng8PCoCZF6SFYIGdxeNohGCWO
hni7sw2Cmk/BIdn3NJIfdtIm+55gfJPNfoUPrcASwZljdJeAbVanXv4xCYX9
Nh8WNGpWANtjuRQLHwL+qiydmFpYBC6vFC708uaA10CQ7WfSj3RqT/7UkWyB
dZcvhrL0pYDlVmWuMscB8Ch6Lb4wbgjeOvbGp7yOg56JLj7RC6OYt1UpVnRT
LzxvOHO0lT8WPFcEpUstJNCkQtWq/WgNOKYI2Hb8SAML1mMfy3PIPD8WvO7S
p3TQCOy/pKuaB1OjDZf/KBGo4Oxd0/PMFkLsVnhK/f4IBbc0ft8cH8ch+5GE
nXH+uM7UhH2bRgdEro54fU9oAC1p4iem5V/gcJ+r0FaOYRg96hbywK0e7RS9
rRIz/fDlKtGukDI6VKZIxHHaNcNnzQ+1BoUa8PUdb1DoJjoo0/UvdvkPgqPr
biWjqtt45mXEgQMpg3Da+MK32ydpIDRXZCgj+QSd9jf7BZW3wcZDn44bkZyc
q03hbh/0Q4XP+We4llXB03snRC9/IeDTA6dVtc7q4LKkuphzSw7Y+Zy1D/lA
8uGmmWMyWwHMiA1mBTslQubxkKbj7nQ0rmq+zyfcCD1FKS9+vn8B3fy2k5XX
CJScmxBu3VQJRpc1BQJtE6DbaM8H8hzMvjz8tmRRJnAIih38ficH7nfGzq65
SmDtyrMc+t9DQFBj7IOyXRWczL/6L0qOhjxVonP96YZYecO3qYezHZ4NHskr
8x9EUZUJFV91f5z8N6gYkDQItxWzeA15m3H/jNNJryI/XFv11P/QPjq82c/+
n3tPM7zkGu8aU/MHuYl/j3+soANBnQN/jjDOgRDmOU7U94KkA+N74bMp9b02
1D0hXoBxT+Rg3rOTei8QuMp4L+RmvtcXqg6QR9UBA5l1SKPqBo+puuEAs26v
I/NVjOOH8cbpnnUL9Um/3Zaspa32FOyp+qMYVX9sYNaf2S/UCmb0Cz2Y/VpH
9RfV6xn9hTZmf49TesDU5cXzeoBAph4iaAz9YNhDhn5ghqmfxjSG3rBiW+68
3tCJqbfDCgx9gv01hj5BeDWlT9ZVDD0D15Yt83qG4wNMPVP6B187hv5B24TS
/wQ1L3AuhDEv2M2cF3NqvkBtnDFfeJI5Xx7UPIITNY/4ijmPrdT8widqfjHt
f80vNe94j5p3DGHOezjFB2Sl+IBfL1F8WEbxBGfPM3iC15g8+fOKwR9cZ87g
D04z+XOS4hUa2DF4BXVMXvlQfEMddQbfYCWTb8arGTxE2tLN8zyEBUwe+lJ5
A1SovIG6zLwRQukBrCk9gCpTDzbdhzVTZTohPueH2/mYF5izGVSTM8dhqPq4
VEd5O2Sy7qp31gpCvZjn1ru5aeBaITT27Hwb/D4b2FXI8xwNL+vLc+jRIPiq
54D6iQKI8OTju37BBwe280e4lBEQ2tjcfD4nHwTkHt45oeKF76eDOGoqCIhZ
NMgmuy0frAfnhNcre+DVx6ldHB9JXmx2q5woGYUXEh/iG4Nf4PUbsptOuvbA
wpFtbopXRmHiw6CedWIwLha2/UsT6wUXCS2/2uER0C6KsHDODcJQx40HFpF5
2aLFpiyOhYCtr68ffLVPHcYNTPXVMmvBUu8X3xRBh/dL/muwMj2JizM3uW/X
qIMdN/8lpX+lw9CmHzUCdSYYveMC77WOOrCe2WjEk0zqivi94Y1uBrh7JEuY
5xXAGen3BwrJPJO9WeDin43pUJiqr7NKCKH33aTPpwwCkq2TAluqk8H5Ws40
nz3CKrqYeF0OHZTGanUF1eshRv3HdxOFdFA4eDrBaIAObG0fBX8J14FsvL9u
RH8amFVXvG3hImDR6Wh1ydJquJlg2MzrngbalmnsuYtHYLf3Mr2hvj5IWmS9
TexrDPgfucZdNToCo1Xv7/zN6QVv4SPDz3Reg0F6T6do4Siw+SfExJN1NNhm
tzC2OQqOFh65KuDSiqyTe/XCcmigfWqpmmhAHKSfOrJgEXcT7l++Yfi4Jh0q
7rxJy216DfkfJhplXOswvNrcQoS8rzLm+wF7FKTvi4lMdh3HvScmt/4p6wST
e4Nmn6eT4ftA+rFTMuO4VeP9XrPZLsiZ2bal5b8E2JXkoW84NIYtfKxdChLd
cCHBME+DPR6mB179tIgh0KxG5FTdokKoay6p33fpHXTW8VT/CCKwIln3vv54
EXBtW1U5tD8DZNRPrnB+TGDE0l/jY3UlwHFWOVGX9y3kD659+TeBQN7V90+J
PQuGFV/0Kv03FMOgWIT59lQC7TlM9Y5nvwJ1rp3B+xyKYNM160fFbwmcNnQ0
o5tFQ8X10QmntkKoRW+NZhc69hUnWhoMeCC7VWS2k1wjrDGoLY8OpSNbbPtN
R04XPH+EpVbgTQOMXD4c8C6djqprc/L4De2wpUdbU35tA1SZkavi2mHUtdjs
aGTyAn88O3/gOOcAlF0RSLJ0H0bH9WtGSuyDEURYUo579IN7Fkfe75/DqF0w
YXbSJwidug6aDLP3g4LrNSmhHU24JkBVTz3bH1s0tm6ZI/sjfcl+4qBZM/7c
kfj5y54ADI4c25NL7jvn1SedVya14Mv3akMKiQE4x+3zXHSMBl7W0YO3vyKa
y7x0CVN0xxa75tl8JKCQLShjuwZiZfa1jouZjxGGt915X0RA57F93J2tBWht
Ur5o0SZPHOa1MI0rIaCDa2PlqvxWsPJdJuSl4YmGv43FhrNosEGdeyI/uhWm
WR0PyF53wKOF1hK382iwu/ys1z7PVlhwRF2UXVgXx/ilPuYW0eCs1+bnAeZ5
oGNznFv+hB3+mtL1EakmQPRkb+bPw3kQpto5OjRuhF2nTn8fIp9zb6uykV6T
BzzQUZlipgKLJ2blvWsIYL2+v3PWbAR+uVbeF/7li9d+OLv8Nu2Dny8cKwQM
R+Ducf253NNuuAytSeL3ARfH/eNzWiOwfO5043e1e5jRvuOqk1MfuBxy+nqk
mg5v9YX9rd7ZYEcfypy7Ug+0yL274sjn6fS1q7XKbXFPB+vhi2r1cOF46tDS
GjokrH3Cd/SLHd6RyPx5VbUesgINWObyCfhjldfM8zAcnI1MCla4Iew6Flb2
spiAio10uZgYF/inFPTaagfCxPZbkjylBOw5tvsDLcsZtWdP2ufWFsDzQY+R
leEEhG08sD9HoBhUl68099NPhU37J86d+UpydNmtjex+6RCZtKJU6GwK0Gqt
Lr6fJGDn8tnh0x53Mczm37G1y5Lh4PUaragRGpRe4U2Wfd0CF8wNWyIDI+BB
Amub1R0CnuvODOvrVsCYkWLpitJw6CtVKOX6R0DzNatVq68aQv2m+HgnlVBY
psc5Kd83jmzn7UKVzTtA+e9g0fn2KFBSFp+qnqXh6XOcS1bKt8ArrraoWbcI
eLMst8Gig443hx+UruqsAz/+3dH31ofBzWOhNnGBBBKXVy3Y+KkYRr/z3Vss
kQaLojWtGtMJ3HEq98bqAgTR4GM7f1anwImWm0vDKglUqbFfsLonB7KaiVlr
2WRYqB20SZTMzzkW07mlLDEg8ZSTfWIUQeGW8R/1PAIf4ujACrZo+GVOe1J4
E+Gm9TEpMyRw4mEr3zH2SNh1/tZTY3oBKK94fme2ko4u2j3/Wey8gKs3mDSE
WdcDS+eK+90f6SjOp9+kYqEJ9Qbidw+Z1kPdt3zWtM90THA9LLOA/S6kRJ8L
adSsh6nM1tPmWiNYtixY022NH7KuZzP1cuwD7bUWlYs1RnBTgUSlI7873kgM
4k916YP2c9Pit66MYHH9tnLb5TbYlHCHJelxHxhVvFz88mMrcmSXZG2e8cGy
53Y17Rk0SC2X2p6e1Iojmm5+AhnuKMPlY3g+lwYm47bZMd6tqKzNkt/Q7IDS
iqvuhBfS4MzR8LjdFVmYL0YTE8x0QSU1TVPebgISQpMmvxqk4Mla2i7rqAeo
7LukSnOCAP23L+5cNQnHlMDgDxExNzC4IHH20iyZ1y/q2pHnw/r1ZxLTmx1g
8bJHDvPnV43od6QltUKX8h/XBRnuIC7iZT1/n74Zls9hH1shvtRoF++MD6Sp
eXTM339VB/+hR855IFPoVGty2h4e/laj1X0moPjRmS/PhfNB7syCV/jzEVSr
B52zJfPAnuDlWoFkfujYL7MPj7qDSb1iBHclAYf3bV1P1g2AlcVKbrkNvNGr
XzZft0elJQVknUFR2GNYjd8dMoUubJ2vs86g2HGyLyBwbPlJqzV+EGt50Gq+
L7FLrrCTfQS17UYT3Ox38eItKe/5Pjb8PPmA7DtsE7iy8ImFJnqw8Fyf77v2
k/OWpE4g67/t647vvABSFdfK53WSqtwtS+oKQpptNBXYI9HDoSTCiNSVttUx
Vo08ArbTp0eXsUWjvkz+eSR1KORavo3ULax7MTlXyBKDZwMneb+TurVbo6Ea
Qb5f3qIVOh3dOagUf9d0I6lzu71X9dvTCbiRdzjSMg/xBO9vbxdyLmKa058l
BxKQxV4W6v6xGN211Zd/3ZUGAbPd71K66GCnlFqS8akOf6fwKanwhIGM84GO
IhY6tK3R4W7Y0oLHZOXfathHQJHosf8GBsfBczxv11/tDszIT6l2aYz63/bz
ZMGQgZI/swQKHNj8jPu9DUxucVnzbn0ouK3lU/F0JtDTW9bCbqAMv7m7Gpzx
D4fWYmArZ6Oj1S27s3lCZK6+4Rvl7Eny5PIj94xJAg8PukRn/74HWTNW1qoc
yTB5RHyi8CuBHZfTvaW10tH61sG5zpMpYNDaxlEWTmC96MAb68XFKA5Cvvf1
UmHQecsOkrfobrwr5G+eM+R3rNdIInm7TnLhtfBiAv1fO04EvHRB/Yv+pvok
nxcIfKCTPMeft7Qyl9mF4xZzrSfsJM9fC76d5z82y6aKk/yHvYavGPzXvy09
7xcofODEFtIvYGtDv8K8X+gKucz7C27KOhJJ+gtkiiQw/MUjZt1W0o/QNPls
RITaPUhfZfFw3o/eLfgQRfoXcve8cXc97QalBSdm5v1rNOdGEel3KP4px2zp
L1/YVfI3cd7v4n4dliN9Fm9vk9xpKaQLJ8w/tM/77Mzfhy6kL2OvaRi9Tc8B
zBx8Fed9eZu0ujXp4yg5UKdrrOEJzd5u0vM+/upHslB5dBgOd3aXZlwwBEsr
rroSkgMX2qtOVUQnYeJwWOq7C1ZgkjyrxPWDgLu+3wribTIxpHq505p8R7ir
ImXU2UuARHr2lGJSC4wcSAy9mBgAYXdLotaSOaT4ZrSxs1kzGGxwf/JjTwD4
sKi+SSZzy/htfzPVHU2wXl2tyjzbH8Q7iLNTZM7Ze+VyY0drAVyME00kcwi4
KZ6+MZ9D1hiKGJC5BV6f9sxSy3wMo1su3Z3PLVErahLJnAOWvHNbXiq6Q/fO
3H/zOWdDnrfE0qlhiPo9Yr/eJwji/ljfrSfzVezBpNGn7sPwMH9m4ql9MChA
a6A4mcfsG941KKwdhs2KSc5g8gIEi0p5JMj8phuwSSsznQ7djxe0JxnYAX/s
IKcsmffKRKW7XofS4UqHf7s0pwtMHu/GVWQ+FNFV2NviQuaKF5qcEgMeMMT2
7LYdmSfZbE1DyPwJW/hGjTnMo7HROeGwPZk/f2/Vf0bmVah7JvfWM/sVan+Z
UZcg82qS4Md8Mt/Cf0Lcp64+C8bg3b8Fvcl8m3vc0tPpMQFF2el1fPUlGOQF
7cfJPDy2aDX7ZBABAaGH70eMF+F0Q+22UjI/i4Q/+2QeQ0Bt7EO9f4sK0cxg
g+w6Mm/TPL34Lg+NQZRWjMp9iW7UUqUPV7PFw/qo/pz9MuOw6+4a05zZLsxL
OFvPT+b5C79bX71yHQftnjv/9pR34qYjqi1A5v/oA9I7Ix3rYL9nQkzBAB0v
9yveCPgvEnj0F4axcDSBKfcKfyUtOmZMNm+cqH0NHTcXr0h92AqV3+5XO+TS
UO3f8ePRPnFgmLFBtbJwFF3VzjQnuvRgsK9g5fWmKFCu4bmaNTaC+wofFGZk
9+KTYwPWk1qvoXg0b86KYwTdZcda/vb2obykR8TPzhhor3qZ2MlF4AoTwZTa
kmoMfHlSlYPcpyJXuyjdIu9nmHFdJVO4DqUc4nSfkvuX3M6j/K05dFzRFsY5
frUeg/Zt+KVB7mu2XEtjyP0Odcc9xzOqk1Ez5GnXOnK/k0001yb3QZw8cPxA
78Z0PFOXdngtuQ+GCYm4kfsjHnZVaAzSzUBjK2nh2+T+2MA9K0numyjGpSUb
XWcCZaprg/XJfVNQXs72J0HH7J/Lzc6ZnYSaG+zSu8n9VLRPT5XcZ3F5+jl9
byl1TDNXvaVJ7rOlnpeOvx8eQelmX2Pl3CBQ1T7SKk7uv3ZvtSTFr4yiKP3N
f3sSgyFEqMZr3eZe8LNo5O8oGcXLFlmbIoNfgD/7mq4b5F7oU6URJ3u+DR3k
p4cleZ6D3WU+FsH5vZ51uEuvvB35/vRfLdcMguQHfy+d4aYBe/iY5CWZTlxU
ctyo5PULKGpar1GSOQ7Xim9GyGzLR97PPFzCyh7wWGlv9/xe71L2XPV8Tj6W
PJtOPa7iBeJXEpbO/xwgrW6js/qJAixdcWjRtQs+kPc3LXL+5wYxys8rlIXo
cKxdV1XluyuuSnkrKxTVDHm7Qto+BxMg6eC5yd0tGpaLOIktjC8BYfp6979O
pD/6ax7g5S0Bow9PeHarvAcHUe1BNx0CQnfJDd3aUwEKNVy3EjADMm0Ltokp
0OCZoMn37QVtoDdzNtbhVgLYjoqI9N4ah386KZHhUl2gYiRTDn0xALFbd/+9
1wv5Zm4ukXyjYOP3a0QwNo7MEYeUC4aa4U5fY00TBx3eZEi+8b0bC/66yR32
8W8BNoPjgX4C8FWs/7fH0RC551rVPjKvNl0efc9ikAq77bqbfqfmwyz9/uPa
ZQQ+O86XbV9xAT4s1dRuX1ALtN83eX6dH0fHN45nT7kEYJCx7H8OVV0g/+lS
gwEZdNniC72HNj3Hh83d1QEKPTDDn5JDP9WLAXZCkYmtQRjhIenUKD8KPk88
R3NvfcVbhpwlkesDceXTANq3jeOwXjSvSFq0Di/aub//tcMPy8W75XV+0cE6
7St/9suPaOPhpSuz2hfHP97hHD5NwAfW8WMPR0pRUPaO2a2Bp/j3vvbsMj8C
IuRWZtM6aOBNExKYveiOH8yvXBRjbYV0746t4SR/2pPj27xmg7By0+LndmKl
UHB7UdRZcn/Z/XpjEqvOUxRjLZ47OJQFrkKeRmtI36jefNDHKC0OE9fvuDGr
/RYUvLROxPwioO35qyqJ9wHwOuNQ1l+9WFCUiCwN7iGg6cePJIUL7zB/LetI
wMLI/225RaTf1i2rkNw72JI6ct3S4OtypfSlIh/g4H9zr634CWTP0a2IueIH
wk2KKctW1cCR34p7zj8bx6wNCkGv2K7jv6U398p97AQZh1q4s3oM+V4evdzy
8xK+de7jf8XZA6F7opKqlfuwxkMstVH9Ca5m28qzwXkEri14zZ+p2o0DvNVf
ZI2d8LvlL3Frksvldg1njuxtwBhBm3casd54I22cVptEh9QHY47nHCqxX/tA
YeYrF3xzy/vSHmMCrlav/e4dmo0djnpil7MtsSoo989UGwGf93b/a6mlwSSa
mLCpmsKrtbeWyh5pheDHyTlSTwl45ssxKgJReKDiS7tsZyn8Y7MdjswgQLyp
47qyaw6+ta95fL30PXCMidznDSXAgCtVzVu+CPelP+89pPsOeI1WzW1zooPr
7XXcfGsaUb29ePrB33gIfeH27b4cDcQWhkc79rchz0rc+lAsDno5RZ8M/xkH
j+YFQyH8HZhXLlknJBUGl6auxrOmDwHt0rL0LrsBPHPEYtj72ysIqXVasCS7
G7iGmkculI9hKs+RcuXLEVDuGiOSWEvge31fhdtzfsih5c3ubvgB+Hqnf1UK
ErjT5BOv+DN3UAlb6Pt+sBr6U2f61saO49jm908vsvjApojxO2sedoKO3qvC
sR1jKJH7mX2DbAB8C3nbUNn7DfTeTVdxaPdhc293pkzZI4g9/MCuwWYEii8G
Z3b6dSN/Fc/0S0MvuN6XmbOmeQxsUoKe8Do24i/lj2bJiutAnHtX1X1bOgyt
O9W3aKgGLx+UzZW3MIfbZ/qWhnMRkCu/q2A0thzFB23y7v6xh4tOjma2DgQs
ZouzPmlLg44Y06GeIj9Qvvx3vW7PF1BdlPTm7gMC3hdL6Bzme4xP07ZM8/SW
Q9TatrV+5H5xVs/Fq6ovA8WlVfq5f+aC7eXus/VZ5Oefd6y0WJWNJmERbMr7
ssF+xm+xmRkdcrcf8/6g2Yha3UZTz76mQXfVXol7aTQ4aLRsTdKjVnxyScWu
5V0anMrcqrFjZBhSz9oeLeToR/uc0QQW3jjY8EPyhnjQAGhX/tNy9BvCyJBz
seaZZN/PLXDGnB7g95TSHAkaxeflu+2/lr2B7fLlq/RCCDTuHZc+PZKPLnbh
Knfac0GgykibS5FAQ8Uyo9GHPujK3hTwftknWPhndvSZEg0nXPsfVsr6Qmvi
sjePq9vgVx7RmnN6HK8Icp4ru/EcptlU/Vd0doFZwT4/9sR+7GvhXqoz+QLc
+BQXJJsOg9Zc2OG37T3oMOLfH7o2FL7HPw4d8ByFQ1kFB6S/N6LNvfx7nbb+
kLA8adGoIR1qRTizz3XWYtl+4yUhwv7g6lUp9GWWDixnzvH+TKvAspBHHmop
flBuknBS+jbxf+33dv6n54ftrc/r3B2GXUSKfurrfvgoY7vRwPE2hJqOCC3u
p8FRqTph67YWUNqQqpvRehvMGgLOtfxHgMpu69WnlSzBjbXJv/WfBaj19OU+
PNyF2g4HyifvjcOrN4svXqSZwMIlSljKPoAaq4PrekSHQWzJ4d6/v03hJV24
gv3CKHY5bbuaINkLeU/rR7YYmsIHm3i36NBR2FCwcvRTeQ8qThnPRZ0zhdGi
1+x+9gNw/6Lm28TMITzq2/yNb9YUHn5ddc+R3gU1Vwz/Np8Yx6HM709z2E3B
lTakbk7ulVyfsnf4/34Jhb56Ow+ZWkBM9V3lKRU6Lubf+na7VRPO3vYX6cPb
wEdXsmcrGUapydVs/cf60SMotPmez/+937P6f+X50ZNOO6fiKoDrg9yyumQ/
ZNW9nhtN6nx5/0092fpayE6/NsEl7I/n+sL1vf/R4WmIV9XUeCMsKRqeCrb1
x7r1TxLuGNEh8YhNr0hLDwwe4VXaxB+KB9M5Rn8/HYXOEwrNNbH98OA3503j
ny/Q7exhpQPmw5AhUeVy/fQ4FO7pO2Bq9hx1HSz9L3V1Aag8NTilRIObb+zb
LA/4Iou2Yn1bTRuIU9wAHW0GN+AGG8WNDRRnIK6fwRl4w+SMMjfXGanIHvz3
[truncated: 69,269 more chars]
