# Supplementary material for: Quantifying the spatial pattern of dialect words spreading from a central population
Source: J R Soc Interface. 2020 Jul 8;17(168):20200335. doi: 10.1098/rsif.2020.0335 (PMC7423420; doi:10.1098/rsif.2020.0335)
Supplement: figure 3c.nb [file rsif20200335supp9.nb]

(* Content-type: application/vnd.wolfram.mathematica *)

(*** Wolfram Notebook File ***)
(* http://www.wolfram.com/nb *)

(* CreatedBy='Mathematica 12.0' *)

(*CacheID: 234*)
(* Internal cache information:
NotebookFileLineBreakTest
NotebookFileLineBreakTest
NotebookDataPosition[       158,          7]
NotebookDataLength[     23661,        551]
NotebookOptionsPosition[     21897,        510]
NotebookOutlinePosition[     22253,        526]
CellTagsIndexPosition[     22210,        523]
WindowFrame->Normal*)

(* Beginning of Notebook Content *)
Notebook[{

Cell[CellGroupData[{
Cell[BoxData[
 RowBox[{"h01", "=", 
  RowBox[{"{", 
   RowBox[{
   "0.9674372495289875`", ",", "0.9921782146537113`", ",", 
    "0.9963965219690845`", ",", "0.9978124182347644`", ",", 
    "0.9984007996102355`", ",", "0.998655529102463`", ",", 
    "0.9987559968130508`", ",", "0.9987861198705904`", ",", 
    "0.9987907457170713`"}], "}"}]}]], "Input",
 CellChangeTimes->{{3.7675007198578024`*^9, 3.7675007654096684`*^9}},
 CellLabel->"In[7]:=",ExpressionUUID->"5ca4631c-525c-4d40-8a3d-ebadf405054d"],

Cell[BoxData[
 RowBox[{"{", 
  RowBox[{
  "0.9674372495289875`", ",", "0.9921782146537113`", ",", 
   "0.9963965219690845`", ",", "0.9978124182347644`", ",", 
   "0.9984007996102355`", ",", "0.998655529102463`", ",", 
   "0.9987559968130508`", ",", "0.9987861198705904`", ",", 
   "0.9987907457170713`"}], "}"}]], "Output",
 CellChangeTimes->{3.767500766050079*^9, 3.7675024577375207`*^9, 
  3.773459526024356*^9},
 CellLabel->"Out[7]=",ExpressionUUID->"2af20377-a4db-468b-a148-9de0feebbf21"]
}, Open  ]],

Cell[CellGroupData[{

Cell[BoxData[
 RowBox[{"h005", "=", 
  RowBox[{"{", 
   RowBox[{
   "0.9674242043671641`", ",", "0.9921273212995285`", ",", 
    "0.9962924574240613`", ",", "0.9976679226225231`", ",", 
    "0.9982690581385677`", ",", "0.9987903788461565`", ",", 
    "0.9988646582875768`", ",", "0.9988870728361064`", ",", 
    "0.9988905216782821`"}], "}"}]}]], "Input",
 CellChangeTimes->{{3.767500770830203*^9, 3.767500796667878*^9}},
 CellLabel->"In[8]:=",ExpressionUUID->"7c6c9f45-61f8-4353-9791-102e7008fc9d"],

Cell[BoxData[
 RowBox[{"{", 
  RowBox[{
  "0.9674242043671641`", ",", "0.9921273212995285`", ",", 
   "0.9962924574240613`", ",", "0.9976679226225231`", ",", 
   "0.9982690581385677`", ",", "0.9987903788461565`", ",", 
   "0.9988646582875768`", ",", "0.9988870728361064`", ",", 
   "0.9988905216782821`"}], "}"}]], "Output",
 CellChangeTimes->{3.767500797589542*^9, 3.767502459174651*^9, 
  3.7734595269460187`*^9},
 CellLabel->"Out[8]=",ExpressionUUID->"e884b4d8-96e5-41f0-bd10-56eb5e10a6e7"]
}, Open  ]],

Cell[CellGroupData[{

Cell[BoxData[
 RowBox[{"h001", "=", 
  RowBox[{"{", 
   RowBox[{
   "0.9673795995996405`", ",", "0.9919512666377619`", ",", 
    "0.9959158016144017`", ",", "0.9970762371990218`", ",", 
    "0.997535635450856`", ",", "0.9993236968944395`", ",", 
    "0.9993401699386985`", ",", "0.9993452059164405`", ",", 
    "0.9993459838978677`"}], "}"}]}]], "Input",
 CellChangeTimes->{{3.7675008155540657`*^9, 3.7675008180691*^9}},
 CellLabel->"In[9]:=",ExpressionUUID->"7cdaa9a6-a0b9-47f8-a209-d483e3c8465f"],

Cell[BoxData[
 RowBox[{"{", 
  RowBox[{
  "0.9673795995996405`", ",", "0.9919512666377619`", ",", 
   "0.9959158016144017`", ",", "0.9970762371990218`", ",", 
   "0.997535635450856`", ",", "0.9993236968944395`", ",", 
   "0.9993401699386985`", ",", "0.9993452059164405`", ",", 
   "0.9993459838978677`"}], "}"}]], "Output",
 CellChangeTimes->{3.767500819022001*^9, 3.7675024602525597`*^9, 
  3.773459527789568*^9},
 CellLabel->"Out[9]=",ExpressionUUID->"4550e699-2984-4c0f-b773-3f311ee10801"]
}, Open  ]],

Cell[CellGroupData[{

Cell[BoxData[
 RowBox[{"h01c", "=", 
  RowBox[{"Log10", "[", 
   RowBox[{"1", "-", "h01"}], "]"}]}]], "Input",
 CellChangeTimes->{{3.7675008266452117`*^9, 3.767500861652615*^9}},
 CellLabel->"In[10]:=",ExpressionUUID->"7f9be96e-c19e-4d56-98aa-a76dba3e20da"],

Cell[BoxData[
 RowBox[{"{", 
  RowBox[{
   RowBox[{"-", "1.4872789187725919`"}], ",", 
   RowBox[{"-", "2.1066941065891385`"}], ",", 
   RowBox[{"-", "2.4432781213307044`"}], ",", 
   RowBox[{"-", "2.660035705379026`"}], ",", 
   RowBox[{"-", "2.79609711304168`"}], ",", 
   RowBox[{"-", "2.871448594092143`"}], ",", 
   RowBox[{"-", "2.9051785070465934`"}], ",", 
   RowBox[{"-", "2.9158241976975727`"}], ",", 
   RowBox[{"-", "2.9174823657554927`"}]}], "}"}]], "Output",
 CellChangeTimes->{3.7675008623555727`*^9, 3.7675024612835674`*^9, 
  3.7734595289767895`*^9},
 CellLabel->"Out[10]=",ExpressionUUID->"bdfe8d4f-5dff-404c-ac69-0efab9d300a4"]
}, Open  ]],

Cell[CellGroupData[{

Cell[BoxData[
 RowBox[{"h005c", "=", 
  RowBox[{"Log10", "[", 
   RowBox[{"1", "-", "h005"}], "]"}]}]], "Input",
 CellChangeTimes->{{3.7675008702131767`*^9, 3.7675009067983327`*^9}},
 CellLabel->"In[11]:=",ExpressionUUID->"5703447a-c2be-4f97-b041-41ca3e8dc710"],

Cell[BoxData[
 RowBox[{"{", 
  RowBox[{
   RowBox[{"-", "1.4871049682560387`"}], ",", 
   RowBox[{"-", "2.1038774726097595`"}], ",", 
   RowBox[{"-", "2.430913853006501`"}], ",", 
   RowBox[{"-", "2.632257043941442`"}], ",", 
   RowBox[{"-", "2.7617175188855345`"}], ",", 
   RowBox[{"-", "2.917350626838598`"}], ",", 
   RowBox[{"-", "2.9448734058854322`"}], ",", 
   RowBox[{"-", "2.953533257367168`"}], ",", 
   RowBox[{"-", "2.954881179101427`"}]}], "}"}]], "Output",
 CellChangeTimes->{{3.76750088358496*^9, 3.767500907532465*^9}, 
   3.7675024622832994`*^9, 3.7734595300078*^9},
 CellLabel->"Out[11]=",ExpressionUUID->"a51ac038-03d0-4e34-8084-676b72f16003"]
}, Open  ]],

Cell[CellGroupData[{

Cell[BoxData[
 RowBox[{"h001c", "=", 
  RowBox[{"Log10", "[", 
   RowBox[{"1", "-", "h001"}], "]"}]}]], "Input",
 CellChangeTimes->{{3.767500920170191*^9, 3.7675009313081756`*^9}},
 CellLabel->"In[12]:=",ExpressionUUID->"51db532b-a6a1-4ac0-9b74-25f5fb289ebf"],

Cell[BoxData[
 RowBox[{"{", 
  RowBox[{
   RowBox[{"-", "1.4865107124987023`"}], ",", 
   RowBox[{"-", "2.0942724596411644`"}], ",", 
   RowBox[{"-", "2.388893170679626`"}], ",", 
   RowBox[{"-", "2.5340578637267797`"}], ",", 
   RowBox[{"-", "2.6082950473311017`"}], ",", 
   RowBox[{"-", "3.169858618304787`"}], ",", 
   RowBox[{"-", "3.180567902249331`"}], ",", 
   RowBox[{"-", "3.183895253342361`"}], ",", 
   RowBox[{"-", "3.1844115590440287`"}]}], "}"}]], "Output",
 CellChangeTimes->{3.767500931808033*^9, 3.7675024632987165`*^9, 
  3.7734595310856714`*^9},
 CellLabel->"Out[12]=",ExpressionUUID->"4d212106-e092-4a33-b985-7c4196509776"]
}, Open  ]],

Cell[CellGroupData[{

Cell[BoxData[
 RowBox[{"ListLinePlot", "[", 
  RowBox[{
   RowBox[{"{", 
    RowBox[{
     RowBox[{"h01c", "[", 
      RowBox[{"[", 
       RowBox[{"Range", "[", "9", "]"}], "]"}], "]"}], ",", 
     RowBox[{"h001c", "[", 
      RowBox[{"[", 
       RowBox[{"Range", "[", "9", "]"}], "]"}], "]"}]}], "}"}], ",", 
   RowBox[{"PlotLegends", "\[Rule]", 
    RowBox[{"{", 
     RowBox[{"\"\<no barrier\>\"", ",", "\"\<b=0.01\>\""}], "}"}]}], ",", 
   RowBox[{"BaseStyle", "->", 
    RowBox[{"{", 
     RowBox[{"FontSize", "\[Rule]", "12"}], "}"}]}]}], "]"}]], "Input",
 CellChangeTimes->{{3.7675009502100143`*^9, 3.7675010185689564`*^9}, {
  3.767502273046567*^9, 3.767502304586037*^9}, {3.7675023926434083`*^9, 
  3.767502406015299*^9}, {3.767502451973258*^9, 3.767502454004038*^9}, {
  3.7675026087176504`*^9, 3.7675026153723373`*^9}, {3.7675026626112714`*^9, 
  3.7675026681256447`*^9}, {3.7675027110999155`*^9, 3.7675027120058947`*^9}, {
  3.7675027732571282`*^9, 3.7675027901906595`*^9}, {3.773459536756218*^9, 
  3.7734595449106507`*^9}},
 CellLabel->"In[15]:=",ExpressionUUID->"277bb467-759c-41b3-a7e5-34fed22f9217"],

Cell[BoxData[
 TemplateBox[{GraphicsBox[{{}, {{{}, {}, {
        Hue[0.67, 0.6, 0.6], 
        Directive[
         PointSize[
          NCache[
           Rational[7, 360], 0.019444444444444445`]], 
         RGBColor[0.368417, 0.506779, 0.709798], 
         AbsoluteThickness[1.6], FontSize -> 12], 
        LineBox[{{1., -1.4872789187725919`}, {2., -2.1066941065891385`}, {
         3., -2.4432781213307044`}, {4., -2.660035705379026}, {
         5., -2.79609711304168}, {6., -2.871448594092143}, {
         7., -2.9051785070465934`}, {8., -2.9158241976975727`}, {
         9., -2.9174823657554927`}}]}, {
        Hue[0.9060679774997897, 0.6, 0.6], 
        Directive[
         PointSize[
          NCache[
           Rational[7, 360], 0.019444444444444445`]], 
         RGBColor[0.880722, 0.611041, 0.142051], 
         AbsoluteThickness[1.6], FontSize -> 12], 
        LineBox[{{1., -1.4865107124987023`}, {2., -2.0942724596411644`}, {
         3., -2.388893170679626}, {4., -2.5340578637267797`}, {
         5., -2.6082950473311017`}, {6., -3.169858618304787}, {
         7., -3.180567902249331}, {8., -3.183895253342361}, {
         9., -3.1844115590440287`}}]}}, {{
        Directive[
         PointSize[
          NCache[
           Rational[7, 360], 0.019444444444444445`]], 
         RGBColor[0.368417, 0.506779, 0.709798], 
         AbsoluteThickness[1.6], FontSize -> 12]}, {
        Directive[
         PointSize[
          NCache[
           Rational[7, 360], 0.019444444444444445`]], 
         RGBColor[0.880722, 0.611041, 0.142051], 
         AbsoluteThickness[1.6], FontSize -> 12]}}, {{
        Directive[
         PointSize[
          NCache[
           Rational[7, 360], 0.019444444444444445`]], 
         RGBColor[0.368417, 0.506779, 0.709798], 
         AbsoluteThickness[1.6], FontSize -> 12]}, {
        Directive[
         PointSize[
          NCache[
           Rational[7, 360], 0.019444444444444445`]], 
         RGBColor[0.880722, 0.611041, 0.142051], 
         AbsoluteThickness[1.6], FontSize -> 12]}, {}, {}, {}}, {{
        Directive[
         PointSize[
          NCache[
           Rational[7, 360], 0.019444444444444445`]], 
         RGBColor[0.368417, 0.506779, 0.709798], 
         AbsoluteThickness[1.6], FontSize -> 12]}, {
        Directive[
         PointSize[
          NCache[
           Rational[7, 360], 0.019444444444444445`]], 
         RGBColor[0.880722, 0.611041, 0.142051], 
         AbsoluteThickness[1.6], FontSize -> 12]}, {}, {}, {}}}, {{}, {}}}, {
    DisplayFunction -> Identity, DisplayFunction -> Identity, AspectRatio -> 
     NCache[GoldenRatio^(-1), 0.6180339887498948], Axes -> {True, True}, 
     AxesLabel -> {None, None}, AxesOrigin -> {0., 0}, 
     BaseStyle -> {FontSize -> 12}, DisplayFunction :> Identity, 
     Frame -> {{False, False}, {False, False}}, 
     FrameLabel -> {{None, None}, {None, None}}, 
     FrameTicks -> {{Automatic, Automatic}, {Automatic, Automatic}}, 
     GridLines -> {None, None}, GridLinesStyle -> Directive[
       GrayLevel[0.5, 0.4]], 
     Method -> {
      "OptimizePlotMarkers" -> True, 
       "CoordinatesToolOptions" -> {"DisplayFunction" -> ({
           (Identity[#]& )[
            Part[#, 1]], 
           (Identity[#]& )[
            Part[#, 2]]}& ), "CopiedValueFunction" -> ({
           (Identity[#]& )[
            Part[#, 1]], 
           (Identity[#]& )[
            Part[#, 2]]}& )}}, 
     PlotRange -> {{0., 9.}, {-3.1844115590440287`, 0}}, PlotRangeClipping -> 
     True, PlotRangePadding -> {{
        Scaled[0.02], 
        Scaled[0.02]}, {
        Scaled[0.05], 
        Scaled[0.02]}}, Ticks -> {Automatic, Automatic}}],FormBox[
    FormBox[
     TemplateBox[{"\"no barrier\"", "\"b=0.01\""}, "LineLegend", 
      DisplayFunction -> (FormBox[
        StyleBox[
         StyleBox[
          PaneBox[
           TagBox[
            GridBox[{{
               TagBox[
                GridBox[{{
                   GraphicsBox[{{
                    Directive[
                    EdgeForm[
                    Directive[
                    Opacity[0.3], 
                    GrayLevel[0]]], 
                    PointSize[0.5], 
                    RGBColor[0.368417, 0.506779, 0.709798], 
                    AbsoluteThickness[1.6], FontSize -> 12], {
                    LineBox[{{0, 10}, {20, 10}}]}}, {
                    Directive[
                    EdgeForm[
                    Directive[
                    Opacity[0.3], 
                    GrayLevel[0]]], 
                    PointSize[0.5], 
                    RGBColor[0.368417, 0.506779, 0.709798], 
                    AbsoluteThickness[1.6], FontSize -> 12], {}}}, 
                    AspectRatio -> Full, ImageSize -> {20, 10}, 
                    PlotRangePadding -> None, ImagePadding -> Automatic, 
                    BaselinePosition -> (Scaled[0.1] -> Baseline)], #}, {
                   GraphicsBox[{{
                    Directive[
                    EdgeForm[
                    Directive[
                    Opacity[0.3], 
                    GrayLevel[0]]], 
                    PointSize[0.5], 
                    RGBColor[0.880722, 0.611041, 0.142051], 
                    AbsoluteThickness[1.6], FontSize -> 12], {
                    LineBox[{{0, 10}, {20, 10}}]}}, {
                    Directive[
                    EdgeForm[
                    Directive[
                    Opacity[0.3], 
                    GrayLevel[0]]], 
                    PointSize[0.5], 
                    RGBColor[0.880722, 0.611041, 0.142051], 
                    AbsoluteThickness[1.6], FontSize -> 12], {}}}, 
                    AspectRatio -> Full, ImageSize -> {20, 10}, 
                    PlotRangePadding -> None, ImagePadding -> Automatic, 
                    BaselinePosition -> (Scaled[0.1] -> Baseline)], #2}}, 
                 GridBoxAlignment -> {
                  "Columns" -> {Center, Left}, "Rows" -> {{Baseline}}}, 
                 AutoDelete -> False, 
                 GridBoxDividers -> {
                  "Columns" -> {{False}}, "Rows" -> {{False}}}, 
                 GridBoxItemSize -> {"Columns" -> {{All}}, "Rows" -> {{All}}},
                  GridBoxSpacings -> {
                  "Columns" -> {{0.5}}, "Rows" -> {{0.8}}}], "Grid"]}}, 
             GridBoxAlignment -> {"Columns" -> {{Left}}, "Rows" -> {{Top}}}, 
             AutoDelete -> False, 
             GridBoxItemSize -> {
              "Columns" -> {{Automatic}}, "Rows" -> {{Automatic}}}, 
             GridBoxSpacings -> {"Columns" -> {{1}}, "Rows" -> {{0}}}], 
            "Grid"], Alignment -> Left, AppearanceElements -> None, 
           ImageMargins -> {{5, 5}, {5, 5}}, ImageSizeAction -> 
           "ResizeToFit"], LineIndent -> 0, StripOnInput -> False], {
         FontFamily -> "Arial"}, Background -> Automatic, StripOnInput -> 
         False], TraditionalForm]& ), 
      InterpretationFunction :> (RowBox[{"LineLegend", "[", 
         RowBox[{
           RowBox[{"{", 
             RowBox[{
               RowBox[{"Directive", "[", 
                 RowBox[{
                   RowBox[{"PointSize", "[", 
                    FractionBox["7", "360"], "]"}], ",", 
                   InterpretationBox[
                    ButtonBox[
                    TooltipBox[
                    GraphicsBox[{{
                    GrayLevel[0], 
                    RectangleBox[{0, 0}]}, {
                    GrayLevel[0], 
                    RectangleBox[{1, -1}]}, {
                    RGBColor[0.368417, 0.506779, 0.709798], 
                    RectangleBox[{0, -1}, {2, 1}]}}, DefaultBaseStyle -> 
                    "ColorSwatchGraphics", AspectRatio -> 1, Frame -> True, 
                    FrameStyle -> 
                    RGBColor[
                    0.24561133333333335`, 0.3378526666666667, 
                    0.4731986666666667], FrameTicks -> None, PlotRangePadding -> 
                    None, ImageSize -> 
                    Dynamic[{
                    Automatic, 1.35 CurrentValue["FontCapHeight"]/
                    AbsoluteCurrentValue[Magnification]}]], 
                    StyleBox[
                    RowBox[{"RGBColor", "[", 
                    RowBox[{"0.368417`", ",", "0.506779`", ",", "0.709798`"}],
                     "]"}], NumberMarks -> False]], Appearance -> None, 
                    BaseStyle -> {}, BaselinePosition -> Baseline, 
                    DefaultBaseStyle -> {}, ButtonFunction :> 
                    With[{Typeset`box$ = EvaluationBox[]}, 
                    If[
                    Not[
                    AbsoluteCurrentValue["Deployed"]], 
                    SelectionMove[Typeset`box$, All, Expression]; 
                    FrontEnd`Private`$ColorSelectorInitialAlpha = 1; 
                    FrontEnd`Private`$ColorSelectorInitialColor = 
                    RGBColor[0.368417, 0.506779, 0.709798]; 
                    FrontEnd`Private`$ColorSelectorUseMakeBoxes = True; 
                    MathLink`CallFrontEnd[
                    FrontEnd`AttachCell[Typeset`box$, 
                    FrontEndResource["RGBColorValueSelector"], {
                    0, {Left, Bottom}}, {Left, Top}, 
                    "ClosingActions" -> {
                    "SelectionDeparture", "ParentChanged", 
                    "EvaluatorQuit"}]]]], BaseStyle -> Inherited, Evaluator -> 
                    Automatic, Method -> "Preemptive"], 
                    RGBColor[0.368417, 0.506779, 0.709798], Editable -> False,
                     Selectable -> False], ",", 
                   RowBox[{"AbsoluteThickness", "[", "1.6`", "]"}], ",", 
                   RowBox[{"FontSize", "\[Rule]", "12"}]}], "]"}], ",", 
               RowBox[{"Directive", "[", 
                 RowBox[{
                   RowBox[{"PointSize", "[", 
                    FractionBox["7", "360"], "]"}], ",", 
                   InterpretationBox[
                    ButtonBox[
                    TooltipBox[
                    GraphicsBox[{{
                    GrayLevel[0], 
                    RectangleBox[{0, 0}]}, {
                    GrayLevel[0], 
                    RectangleBox[{1, -1}]}, {
                    RGBColor[0.880722, 0.611041, 0.142051], 
                    RectangleBox[{0, -1}, {2, 1}]}}, DefaultBaseStyle -> 
                    "ColorSwatchGraphics", AspectRatio -> 1, Frame -> True, 
                    FrameStyle -> 
                    RGBColor[
                    0.587148, 0.40736066666666665`, 0.09470066666666668], 
                    FrameTicks -> None, PlotRangePadding -> None, ImageSize -> 
                    Dynamic[{
                    Automatic, 1.35 CurrentValue["FontCapHeight"]/
                    AbsoluteCurrentValue[Magnification]}]], 
                    StyleBox[
                    RowBox[{"RGBColor", "[", 
                    RowBox[{"0.880722`", ",", "0.611041`", ",", "0.142051`"}],
                     "]"}], NumberMarks -> False]], Appearance -> None, 
                    BaseStyle -> {}, BaselinePosition -> Baseline, 
                    DefaultBaseStyle -> {}, ButtonFunction :> 
                    With[{Typeset`box$ = EvaluationBox[]}, 
                    If[
                    Not[
                    AbsoluteCurrentValue["Deployed"]], 
                    SelectionMove[Typeset`box$, All, Expression]; 
                    FrontEnd`Private`$ColorSelectorInitialAlpha = 1; 
                    FrontEnd`Private`$ColorSelectorInitialColor = 
                    RGBColor[0.880722, 0.611041, 0.142051]; 
                    FrontEnd`Private`$ColorSelectorUseMakeBoxes = True; 
                    MathLink`CallFrontEnd[
                    FrontEnd`AttachCell[Typeset`box$, 
                    FrontEndResource["RGBColorValueSelector"], {
                    0, {Left, Bottom}}, {Left, Top}, 
                    "ClosingActions" -> {
                    "SelectionDeparture", "ParentChanged", 
                    "EvaluatorQuit"}]]]], BaseStyle -> Inherited, Evaluator -> 
                    Automatic, Method -> "Preemptive"], 
                    RGBColor[0.880722, 0.611041, 0.142051], Editable -> False,
                     Selectable -> False], ",", 
                   RowBox[{"AbsoluteThickness", "[", "1.6`", "]"}], ",", 
                   RowBox[{"FontSize", "\[Rule]", "12"}]}], "]"}]}], "}"}], 
           ",", 
           RowBox[{"{", 
             RowBox[{#, ",", #2}], "}"}], ",", 
           RowBox[{"LegendMarkers", "\[Rule]", 
             RowBox[{"{", 
               RowBox[{
                 RowBox[{"{", 
                   RowBox[{"False", ",", "Automatic"}], "}"}], ",", 
                 RowBox[{"{", 
                   RowBox[{"False", ",", "Automatic"}], "}"}]}], "}"}]}], ",", 
           RowBox[{"Joined", "\[Rule]", 
             RowBox[{"{", 
               RowBox[{"True", ",", "True"}], "}"}]}], ",", 
           RowBox[{"LabelStyle", "\[Rule]", 
             RowBox[{"{", "}"}]}], ",", 
           RowBox[{"LegendLayout", "\[Rule]", "\"Column\""}]}], "]"}]& ), 
      Editable -> True], TraditionalForm], TraditionalForm]},
  "Legended",
  DisplayFunction->(GridBox[{{
      TagBox[
       ItemBox[
        PaneBox[
         TagBox[#, "SkipImageSizeLevel"], Alignment -> {Center, Baseline}, 
         BaselinePosition -> Baseline], DefaultBaseStyle -> "Labeled"], 
       "SkipImageSizeLevel"], 
      ItemBox[#2, DefaultBaseStyle -> "LabeledLabel"]}}, 
    GridBoxAlignment -> {"Columns" -> {{Center}}, "Rows" -> {{Center}}}, 
    AutoDelete -> False, GridBoxItemSize -> Automatic, 
    BaselinePosition -> {1, 1}]& ),
  Editable->True,
  InterpretationFunction->(RowBox[{"Legended", "[", 
     RowBox[{#, ",", 
       RowBox[{"Placed", "[", 
         RowBox[{#2, ",", "After"}], "]"}]}], "]"}]& )]], "Output",
 CellChangeTimes->{{3.7675009941215315`*^9, 3.7675010195374327`*^9}, 
   3.7675023074134555`*^9, {3.767502394502346*^9, 3.7675024068431983`*^9}, 
   3.7675024651263814`*^9, {3.767502611732568*^9, 3.7675026161065764`*^9}, 
   3.767502664532707*^9, 3.767502713052558*^9, {3.7675027753347983`*^9, 
   3.7675027912216916`*^9}, {3.773459532819641*^9, 3.773459545379202*^9}},
 CellLabel->"Out[15]=",ExpressionUUID->"f9b412eb-62bd-462d-9dec-77b173613f67"]
}, Open  ]]
},
WindowSize->{775, 561},
WindowMargins->{{287, Automatic}, {Automatic, 54}},
FrontEndVersion->"12.0 for Microsoft Windows (64-bit) (2019\:5e745\:67083\
\:65e5)",
StyleDefinitions->"Default.nb"
]
(* End of Notebook Content *)

(* Internal cache information *)
(*CellTagsOutline
CellTagsIndex->{}
*)
(*CellTagsIndex
CellTagsIndex->{}
*)
(*NotebookFileOutline
Notebook[{
Cell[CellGroupData[{
Cell[580, 22, 501, 10, 67, "Input",ExpressionUUID->"5ca4631c-525c-4d40-8a3d-ebadf405054d"],
Cell[1084, 34, 492, 10, 32, "Output",ExpressionUUID->"2af20377-a4db-468b-a148-9de0feebbf21"]
}, Open  ]],
Cell[CellGroupData[{
Cell[1613, 49, 499, 10, 67, "Input",ExpressionUUID->"7c6c9f45-61f8-4353-9791-102e7008fc9d"],
Cell[2115, 61, 493, 10, 32, "Output",ExpressionUUID->"e884b4d8-96e5-41f0-bd10-56eb5e10a6e7"]
}, Open  ]],
Cell[CellGroupData[{
Cell[2645, 76, 498, 10, 67, "Input",ExpressionUUID->"7cdaa9a6-a0b9-47f8-a209-d483e3c8465f"],
Cell[3146, 88, 492, 10, 32, "Output",ExpressionUUID->"4550e699-2984-4c0f-b773-3f311ee10801"]
}, Open  ]],
Cell[CellGroupData[{
Cell[3675, 103, 257, 5, 45, "Input",ExpressionUUID->"7f9be96e-c19e-4d56-98aa-a76dba3e20da"],
Cell[3935, 110, 646, 14, 32, "Output",ExpressionUUID->"bdfe8d4f-5dff-404c-ac69-0efab9d300a4"]
}, Open  ]],
Cell[CellGroupData[{
Cell[4618, 129, 261, 5, 45, "Input",ExpressionUUID->"5703447a-c2be-4f97-b041-41ca3e8dc710"],
Cell[4882, 136, 663, 14, 32, "Output",ExpressionUUID->"a51ac038-03d0-4e34-8084-676b72f16003"]
}, Open  ]],
Cell[CellGroupData[{
Cell[5582, 155, 259, 5, 45, "Input",ExpressionUUID->"51db532b-a6a1-4ac0-9b74-25f5fb289ebf"],
Cell[5844, 162, 644, 14, 32, "Output",ExpressionUUID->"4d212106-e092-4a33-b985-7c4196509776"]
}, Open  ]],
Cell[CellGroupData[{
Cell[6525, 181, 1118, 24, 82, "Input",ExpressionUUID->"277bb467-759c-41b3-a7e5-34fed22f9217"],
Cell[7646, 207, 14235, 300, 265, "Output",ExpressionUUID->"f9b412eb-62bd-462d-9dec-77b173613f67"]
}, Open  ]]
}
]
*)

(* End of internal cache information *)
