# Supplementary material for: Quantifying the spatial pattern of dialect words spreading from a central population
Source: J R Soc Interface. 2020 Jul 8;17(168):20200335. doi: 10.1098/rsif.2020.0335 (PMC7423420; doi:10.1098/rsif.2020.0335)
Supplement: figure 3d.nb [file rsif20200335supp10.nb]

(* Content-type: application/vnd.wolfram.mathematica *)

(*** Wolfram Notebook File ***)
(* http://www.wolfram.com/nb *)

(* CreatedBy='Mathematica 12.0' *)

(*CacheID: 234*)
(* Internal cache information:
NotebookFileLineBreakTest
NotebookFileLineBreakTest
NotebookDataPosition[       158,          7]
NotebookDataLength[   2060224,      30224]
NotebookOptionsPosition[   2058813,      30191]
NotebookOutlinePosition[   2059170,      30207]
CellTagsIndexPosition[   2059127,      30204]
WindowFrame->Normal*)

(* Beginning of Notebook Content *)
Notebook[{

Cell[CellGroupData[{
Cell[BoxData[
 RowBox[{"Mft01", "=", 
  RowBox[{"{", 
   RowBox[{
    RowBox[{"{", 
     RowBox[{
     "0.09999999999999995`", ",", "0.07999999999999996`", ",", 
      "0.06499999999999996`", ",", "0.053599999999999974`", ",", 
      "0.04481999999999998`", ",", "0.03796799999999999`", ",", 
      "0.03255089999999998`", ",", "0.028213999999999982`", ",", 
      "0.024699661999999987`", ",", "0.021818878399999988`", ",", 
      "0.019431581859999998`", ",", "0.01743291044799999`", ",", 
      "0.015743554905999987`", ",", "0.014302922049599992`", ",", 
      "0.013064253955244992`", ",", "0.01199111487490799`", ",", 
      "0.01105484150557589`", ",", "0.010232676808263593`", ",", 
      "0.009506392508386427`", ",", "0.008861263653924359`", ",", 
      "0.008285298784232877`", ",", "0.007768657144806809`", ",", 
      "0.00730320385549331`", ",", "0.006882167626219154`", ",", 
      "0.006499875297807372`", ",", "0.006151544382793742`", ",", 
      "0.005833119727458774`", ",", "0.005541143987869054`", ",", 
      "0.005272654209503867`", ",", "0.005025098701169438`", ",", 
      "0.0047962697953563395`", ",", "0.0045842491274000335`", ",", 
      "0.0043873628431260955`", ",", "0.004204144729430625`", ",", 
      "0.004033305705059407`", ",", "0.0038737084463320967`", ",", 
      "0.0037243461813883548`", ",", "0.003584324886262655`", ",", 
      "0.003452848271141123`", ",", "0.0033292050662129167`", ",", 
      "0.0032127582115831993`", ",", "0.0031029356307576473`", ",", 
      "0.002999222326765101`", ",", "0.002901153587491824`", ",", 
      "0.002808309124882516`", ",", "0.0027203080033341466`", ",", 
      "0.0026368042374243306`", ",", "0.002557482959282638`", ",", 
      "0.0024820570723716635`", ",", "0.002410264321931913`", ",", 
      "0.002341864723440661`", ",", "0.0022766382995987613`", ",", 
      "0.0022143830839552346`", ",", "0.002154913355598016`", ",", 
      "0.002098058074613309`", ",", "0.002043659492432876`", ",", 
      "0.0019915719148992416`", ",", "0.0019416605990060292`", ",", 
      "0.0018938007669137545`", ",", "0.0018478767230820214`", ",", 
      "0.001803781062263614`", ",", "0.0017614139577292428`", ",", 
      "0.001720682520478896`", ",", "0.0016815002213840752`", ",", 
      "0.001643786369225742`", ",", "0.001607465638471202`", ",", 
      "0.001572467641391118`", ",", "0.001538726539773016`", ",", 
      "0.0015061806920555704`", ",", "0.0014747723322009172`", ",", 
      "0.001444447277051198`", ",", "0.001415154659289461`", ",", 
      "0.0013868466834516197`", ",", "0.0013594784027219052`", ",", 
      "0.0013330075144947283`", ",", "0.0013073941729057842`", ",", 
      "0.0012826008167286826`", ",", "0.0012585920112038052`", ",", 
      "0.0012353343025164926`", ",", "0.001212796083774574`", ",", 
      "0.0011909474714529302`", ",", "0.001169760191377076`", ",", 
      "0.0011492074734103998`", ",", "0.0011292639540920106`", ",", 
      "0.0011099055865455023`", ",", "0.0010911095570443293`", ",", 
      "0.001072854207677863`", ",", "0.0010551189646144166`", ",", 
      "0.0010378842715042674`", ",", "0.0010211315276076151`", ",", 
      "0.0010048430302700196`", ",", "0.0009890019214017064`", ",", 
      "0.0009735921376475391`", ",", "0.0009585983639618825`", ",", 
      "0.0009440059903273474`", ",", "0.0009298010713787308`", ",", 
      "0.0009159702887136961`", ",", "0.0009025009156900455`", ",", 
      "0.0008893807845260256`", ",", "0.0008765982555351559`", ",", 
      "0.000864142188340777`", ",", "0.0008520019149279378`", ",", 
      "0.0008401672144015881`", ",", "0.0008286282893303668`", ",", 
      "0.0008173757435646997`", ",", "0.0008064005614265393`", ",", 
      "0.0007956940881759373`", ",", "0.0007852480116668562`", ",", 
      "0.0007750543451112216`", ",", "0.0007651054108762625`", ",", 
      "0.0007553938252457487`", ",", "0.0007459124840808283`", ",", 
      "0.0007366545493208582`", ",", "0.000727613436268943`", ",", 
      "0.000718782801610849`", ",", "0.0007101565321196513`", ",", 
      "0.0007017287340018188`", ",", "0.0006934937228435748`", ",", 
      "0.0006854460141192437`", ",", "0.0006775803142259495`", ",", 
      "0.0006698915120114978`", ",", "0.000662374670764542`", ",", 
      "0.000655025020638245`", ",", "0.0006478379514805973`", ",", 
      "0.0006408090060463633`", ",", "0.0006339338735673064`", ",", 
      "0.0006272083836588948`", ",", "0.0006206285005431467`", ",", 
      "0.0006141903175686074`", ",", "0.0006078900520096902`", ",", 
      "0.0006017240401288158`", ",", "0.0005956887324857942`", ",", 
      "0.0005897806894799614`", ",", "0.0005839965771114872`", ",", 
      "0.0005783331629491444`", ",", "0.000572787312292646`", ",", 
      "0.0005673559845184068`", ",", "0.0005620362295982972`", ",", 
      "0.0005568251847816102`", ",", "0.0005517200714310733`", ",", 
      "0.0005467181920043171`", ",", "0.0005418169271727357`", ",", 
      "0.0005370137330701833`", ",", "0.0005323061386644083`", ",", 
      "0.000527691743244569`", ",", "0.0005231682140185718`", ",", 
      "0.0005187332838143654`", ",", "0.0005143847488796682`", ",", 
      "0.0005101204667749448`", ",", "0.0005059383543547584`", ",", 
      "0.0005018363858329113`", ",", "0.0004978125909270658`", ",", 
      "0.0004938650530787876`", ",", "0.00048999190774519`", ",", 
      "0.00048619134075858836`", ",", "0.00048246158675077807`", ",", 
      "0.00047880092763874233`", ",", "0.0004752076911687901`", ",", 
      "0.0004716802495162875`", ",", "0.0004682170179383089`", ",", 
      "0.00046481645347669104`", ",", "0.0004614770537091062`", ",", 
      "0.0004581973555459172`", ",", "0.00045497593407068396`", ",", 
      "0.00045181140142232647`", ",", "0.000448702405717048`", ",", 
      "0.00044564763000822953`", ",", "0.00044264579128260414`", ",", 
      "0.00043969563949111006`", ",", "0.000436795956612908`", ",", 
      "0.00043394555575112663`", ",", "0.0004311432802589799`", ",", 
      "0.0004283880028949684`", ",", "0.00042567862500594335`", ",", 
      "0.0004230140757368776`", ",", "0.0004203933112662451`", ",", 
      "0.0004178153140659676`", ",", "0.00041527909218493954`", ",", 
      "0.00041278367855518953`", ",", "0.0004103281303197887`", ",", 
      "0.0004079115281816555`", ",", "0.00040553297577244836`", ",", 
      "0.00040319159904078037`", ",", "0.00040088654565902256`", ",", 
      "0.0003986169844480006`", ",", "0.00039638210481892055`", ",", 
      "0.00039418111623189126`", ",", "0.0003920132476704402`", ",", 
      "0.00038987774713144656`", ",", "0.00038777388112994353`", ",", 
      "0.0003857009342182629`", ",", "0.0003836582085190229`", ",", 
      "0.0003816450232714787`", ",", "0.0003796607143907767`", ",", 
      "0.00037770463403967805`", ",", "0.00037577615021232617`", ",", 
      "0.00037387464632966135`", ",", "0.0003719995208460942`", ",", 
      "0.0003701501868670716`", ",", "0.0003683260717771802`", ",", 
      "0.00036652661687844816`", ",", "0.00036475127703851915`", ",", 
      "0.00036299952034838854`", ",", "0.00036127082778939705`", ",", 
      "0.0003595646929091983`", ",", "0.0003578806215064198`", ",", 
      "0.0003562181313237509`", ",", "0.0003545767517492026`", ",", 
      "0.0003529560235252914`", ",", "0.0003513554984659097`", ",", 
      "0.00034977473918065203`", ",", "0.0003482133188063802`", ",", 
      "0.00034667082074581114`", ",", "0.0003451468384129236`", ",", 
      "0.00034364097498498655`", ",", "0.00034215284316101694`", ",", 
      "0.0003406820649264843`", ",", "0.0003392282713240824`", ",", 
      "0.0003377911022303971`", ",", "0.00033637020613830386`", ",", 
      "0.0003349652399449356`", ",", "0.00033357586874506364`", ",", 
      "0.00033220176562974267`", ",", "0.00033084261149007556`", ",", 
      "0.0003294980948259541`", ",", "0.0003281679115596459`", ",", 
      "0.00032685176485408585`", ",", "0.00032554936493575594`", ",", 
      "0.00032426042892202056`", ",", "0.00032298468065280366`", ",", 
      "0.0003217218505264869`", ",", "0.0003204716753399198`", ",", 
      "0.00031923389813243185`", ",", "0.0003180082680337389`", ",", 
      "0.00031679454011564374`", ",", "0.00031559247524742915`", ",", 
      "0.0003144018399548479`", ",", "0.00031322240628261534`", ",", 
      "0.00031205395166031356`", ",", "0.00031089625877161786`", ",", 
      "0.00030974911542676104`", ",", "0.0003086123144381504`", ",", 
      "0.0003074856534990571`", ",", "0.00030636893506529923`", ",", 
      "0.00030526196623984045`", ",", "0.0003041645586602323`", ",", 
      "0.0003030765283888244`", ",", "0.00030199769580567553`", ",", 
      "0.00030092788550409387`", ",", "0.0002998669261887422`", ",", 
      "0.0002988146505762421`", ",", "0.0002977708952982138`", ",", 
      "0.0002967355008066915`", ",", "0.00029570831128185267`", ",", 
      "0.00029468917454200525`", ",", "0.00029367794195577494`", ",", 
      "0.0002926744683564392`", ",", "0.00029167861195834285`", ",", 
      "0.00029069023427537424`", ",", "0.00028970920004140903`", ",", 
      "0.00028873537713270325`", ",", "0.0002877686364921754`", ",", 
      "0.00028680885205553273`", ",", "0.0002858559006791954`", ",", 
      "0.0002849096620699749`", ",", "0.0002839700187164621`", ",", 
      "0.0002830368558220843`", ",", "0.0002821100612397887`", ",", 
      "0.0002811895254083123`", ",", "0.0002802751412900001`", ",", 
      "0.0002793668043101328`", ",", "0.0002784644122977262`", ",", 
      "0.00027756786542776823`", ",", "0.0002766770661648558`", ",", 
      "0.0002757919192081983`", ",", "0.000274912331437955`", ",", 
      "0.0002740382118628723`", ",", "0.00027316947156918976`", ",", 
      "0.00027230602367078326`", ",", "0.0002714477832605159`", ",", 
      "0.0002705946673627668`", ",", "0.0002697465948871082`", ",", 
      "0.0002689034865831041`", ",", "0.00026806526499620223`", ",", 
      "0.0002672318544246933`", ",", "0.00026640318087771023`", ",", 
      "0.0002655791720342442`", ",", "0.0002647597572031506`", ",", 
      "0.0002639448672841217`", ",", "0.000263134434729603`", ",", 
      "0.00026232839350762957`", ",", "0.00026152667906555985`", ",", 
      "0.00026072922829468596`", ",", "0.00025993597949569867`", ",", 
      "0.0002591468723449861`", ",", "0.00025836184786174644`", ",", 
      "0.000257580848375894`", ",", "0.0002568038174967413`", ",", 
      "0.00025603070008243536`", ",", "0.00025526144221013283`", ",", 
      "0.0002544959911468943`", ",", "0.00025373429532128086`", ",", 
      "0.00025297630429563597`", ",", "0.0002522219687390358`", ",", 
      "0.0002514712404008924`", ",", "0.0002507240720851929`", ",", 
      "0.00024998041762536015`", ",", "0.00024924023185972`", ",", 
      "0.0002485034706075588`", ",", "0.0002477700906457599`", ",", 
      "0.0002470400496860016`", ",", "0.00024631330635250566`", ",", 
      "0.00024558982016032214`", ",", "0.00024486955149413675`", ",", 
      "0.00024415246158758985`", ",", "0.0002434385125030932`", ",", 
      "0.00024272766711213299`", ",", "0.00024201988907604749`", ",", 
      "0.0002413151428272677`", ",", "0.00024061339355101045`", ",", 
      "0.0002399146071674108`", ",", "0.0002392187503140869`", ",", 
      "0.00023852579032912288`", ",", "0.00023783569523446244`", ",", 
      "0.00023714843371970234`", ",", "0.0002364639751262757`", ",", 
      "0.00023578228943201598`", ",", "0.00023510334723609306`", ",", 
      "0.00023442711974431147`", ",", "0.00023375357875476274`", ",", 
      "0.00023308269664382267`", ",", "0.0002324144463524863`", ",", 
      "0.00023174880137303094`", ",", "0.00023108573573600027`", ",", 
      "0.00023042522399750208`", ",", "0.0002297672412268114`", ",", 
      "0.00022911176299427133`", ",", "0.0002284587653594853`", ",", 
      "0.00022780822485979395`", ",", "0.00022716011849902785`", ",", 
      "0.00022651442373653184`", ",", "0.00022587111847645274`", ",", 
      "0.0002252301810572848`", ",", "0.00022459159024166645`", ",", 
      "0.0002239553252064225`", ",", "0.00022332136553284546`", ",", 
      "0.0002226896911972108`", ",", "0.00022206028256152002`", ",", 
      "0.00022143312036446605`", ",", "0.00022080818571261604`", ",", 
      "0.0002201854600718059`", ",", "0.00021956492525874156`", ",", 
      "0.00021894656343280215`", ",", "0.00021833035708804013`", ",", 
      "0.00021771628904537302`", ",", "0.00021710434244496385`", ",", 
      "0.00021649450073878327`", ",", "0.00021588674768335133`", ",", 
      "0.00021528106733265285`", ",", "0.00021467744403122344`", ",", 
      "0.0002140758624074011`", ",", "0.00021347630736674`", ",", 
      "0.00021287876408558235`", ",", "0.00021228321800478454`", ",", 
      "0.0002116896548235937`", ",", "0.00021109806049367152`", ",", 
      "0.00021050842121326106`", ",", "0.00020992072342149404`", ",", 
      "0.0002093349537928339`", ",", "0.00020875109923165278`", ",", 
      "0.0002081691468669385`", ",", "0.0002075890840471284`", ",", 
      "0.0002070108983350666`", ",", "0.0002064345775030829`", ",", 
      "0.00020586010952818897`", ",", "0.00020528748258739028`", ",", 
      "0.00020471668505310983`", ",", "0.00020414770548872214`", ",", 
      "0.00020358053264419345`", ",", "0.00020301515545182691`", ",", 
      "0.00020245156302210973`", ",", "0.00020188974463965947`", ",", 
      "0.00020132968975926743`", ",", "0.00020077138800203714`", ",", 
      "0.00020021482915161522`", ",", "0.00019966000315051047`", ",", 
      "0.00019910690009650555`", ",", "0.00019855551023914992`", ",", 
      "0.00019800582397633916`", ",", "0.00019745783185097501`", ",", 
      "0.00019691152454770627`", ",", "0.00019636689288974677`", ",", 
      "0.00019582392783576972`", ",", "0.00019528262047687644`", ",", 
      "0.0001947429620336373`", ",", "0.00019420494385320326`", ",", 
      "0.00019366855740648686`", ",", "0.00019313379428541005`", ",", 
      "0.00019260064620021806`", ",", "0.00019206910497685702`", ",", 
      "0.00019153916255441474`", ",", "0.00019101081098262188`", ",", 
      "0.0001904840424194133`", ",", "0.00018995884912854737`", ",", 
      "0.00018943522347728196`", ",", "0.00018891315793410568`", ",", 
      "0.00018839264506652372`", ",", "0.00018787367753889616`", ",", 
      "0.00018735624811032754`", ",", "0.00018684034963260693`", ",", 
      "0.00018632597504819726`", ",", "0.00018581311738827185`", ",", 
      "0.00018530176977079864`", ",", "0.00018479192539866892`", ",", 
      "0.00018428357755787136`", ",", "0.0001837767196157092`", ",", 
      "0.00018327134501905943`", ",", "0.00018276744729267455`", ",", 
      "0.00018226502003752275`", ",", "0.0001817640569291692`", ",", 
      "0.0001812645517161951`", ",", "0.0001807664982186541`", ",", 
      "0.00018026989032656556`", ",", "0.00017977472199844378`", ",", 
      "0.00017928098725986146`", ",", "0.00017878868020204758`", ",", 
      "0.0001782977949805188`", ",", "0.0001778083258137427`", ",", 
      "0.00017732026698183284`", ",", "0.000176833612825275`", ",", 
      "0.00017634835774368315`", ",", "0.0001758644961945849`", ",", 
      "0.00017538202269223592`", ",", "0.0001749009318064623`", ",", 
      "0.0001744212181615297`", ",", "0.00017394287643504008`", ",", 
      "0.0001734659013568536`", ",", "0.00017299028770803674`", ",", 
      "0.00017251603031983434`", ",", "0.00017204312407266683`", ",", 
      "0.0001715715638951501`", ",", "0.00017110134476313934`", ",", 
      "0.0001706324616987944`", ",", "0.0001701649097696681`", ",", 
      "0.00016969868408781537`", ",", "0.00016923377980892335`", ",", 
      "0.00016877019213146205`", ",", "0.000168307916295855`", ",", 
      "0.0001678469475836686`", ",", "0.000167387281316823`", ",", 
      "0.00016692891285681677`", ",", "0.0001664718376039744`", ",", 
      "0.00016601605099670887`", ",", "0.00016556154851080218`", ",", 
      "0.00016510832565870255`", ",", "0.00016465637798883801`", ",", 
      "0.00016420570108494593`", ",", "0.0001637562905654186`", ",", 
      "0.00016330814208266324`", ",", "0.00016286125132247768`", ",", 
      "0.00016241561400344033`", ",", "0.00016197122587631392`", ",", 
      "0.00016152808272346377`", ",", "0.00016108618035828891`", ",", 
      "0.000160645514624667`", ",", "0.00016020608139641132`", ",", 
      "0.0001597678765767412`", ",", "0.00015933089609776414`", ",", 
      "0.00015889513591996993`", ",", "0.0001584605920317367`", ",", 
      "0.00015802726044884807`", ",", "0.00015759513721402157`", ",", 
      "0.000157164218396448`", ",", "0.00015673450009134123`", ",", 
      "0.00015630597841949825`", ",", "0.00015587864952686974`", ",", 
      "0.00015545250958413987`", ",", "0.00015502755478631622`", ",", 
      "0.00015460378135232888`", ",", "0.0001541811855246387`", ",", 
      "0.0001537597635688545`", ",", "0.00015333951177335913`", ",", 
      "0.0001529204264489436`", ",", "0.00015250250392845024`", ",", 
      "0.00015208574056642328`", ",", "0.00015167013273876794`", ",", 
      "0.00015125567684241668`", ",", "0.00015084236929500329`", ",", 
      "0.00015043020653454457`", ",", "0.00015001918501912864`", ",", 
      "0.0001496093012266107`", ",", "0.00014920055165431565`", ",", 
      "0.0001487929328187471`", ",", "0.00014838644125530297`", ",", 
      "0.00014798107351799764`", ",", "0.00014757682617919056`", ",", 
      "0.00014717369582931995`", ",", "0.0001467716790766434`", ",", 
      "0.000146370772546984`", ",", "0.00014597097288348196`", ",", 
      "0.00014557227674635162`", ",", "0.00014517468081264425`", ",", 
      "0.0001447781817760158`", ",", "0.00014438277634649967`", ",", 
      "0.00014398846125028501`", ",", "0.00014359523322949916`", ",", 
      "0.00014320308904199552`", ",", "0.0001428120254611456`", ",", 
      "0.00014242203927563598`", ",", "0.0001420331272892693`", ",", 
      "0.0001416452863207701`", ",", "0.0001412585132035942`", ",", 
      "0.00014087280478574507`", ",", "0.00014048815792958307`", ",", 
      "0.00014010456951166003`", ",", "0.00013972203642253654`", ",", 
      "0.00013934055556661333`", ",", "0.00013896012386196456`", ",", 
      "0.0001385807382401743`", ",", "0.00013820239564617663`", ",", 
      "0.00013782509303809942`", ",", "0.00013744882738711092`", ",", 
      "0.0001370735956772701`", ",", "0.00013669939490537953`", ",", 
      "0.00013632622208084217`", ",", "0.00013595407422552048`", ",", 
      "0.00013558294837359879`", ",", "0.00013521284157144855`", ",", 
      "0.00013484375087749624`", ",", "0.0001344756733620941`", ",", 
      "0.0001341086061073936`", ",", "0.00013374254620722147`", ",", 
      "0.00013337749076695814`", ",", "0.00013301343690341917`", ",", 
      "0.0001326503817447382`", ",", "0.00013228832243025328`", ",", 
      "0.00013192725611039488`", ",", "0.0001315671799465763`", ",", 
      "0.0001312080911110864`", ",", "0.00013084998678698448`", ",", 
      "0.00013049286416799702`", ",", "0.0001301367204584169`", ",", 
      "0.00012978155287300422`", ",", "0.00012942735863688947`", ",", 
      "0.00012907413498547792`", ",", "0.00012872187916435703`", ",", 
      "0.0001283705884292046`", ",", "0.00012802026004569907`", ",", 
      "0.00012767089128943188`", ",", "0.00012732247944582115`", ",", 
      "0.00012697502181002716`", ",", "0.00012662851568686923`", ",", 
      "0.0001262829583907447`", ",", "0.00012593834724554902`", ",", 
      "0.0001255946795845974`", ",", "0.00012525195275054808`", ",", 
      "0.0001249101640953269`", ",", "0.00012456931098005352`", ",", 
      "0.00012422939077496876`", ",", "0.0001238904008593631`", ",", 
      "0.0001235523386215072`", ",", "0.00012321520145858292`", ",", 
      "0.00012287898677661624`", ",", "0.00012254369199041077`", ",", 
      "0.00012220931452348294`", ",", "0.00012187585180799826`", ",", 
      "0.00012154330128470848`", ",", "0.00012121166040289019`", ",", 
      "0.00012088092662028425`", ",", "0.00012055109740303646`", ",", 
      "0.00012022217022563907`", ",", "0.00011989414257087363`", ",", 
      "0.00011956701192975441`", ",", "0.0001192407758014732`", ",", 
      "0.00011891543169334463`", ",", "0.00011859097712075288`", ",", 
      "0.0001182674096070988`", ",", "0.00011794472668374862`", ",", 
      "0.00011762292588998243`", ",", "0.00011730200477294461`", ",", 
      "0.00011698196088759438`", ",", "0.00011666279179665758`", ",", 
      "0.00011634449507057883`", ",", "0.00011602706828747488`", ",", 
      "0.00011571050903308828`", ",", "0.00011539481490074215`", ",", 
      "0.00011507998349129548`", ",", "0.0001147660124130991`", ",", 
      "0.00011445289928195254`", ",", "0.00011414064172106126`", ",", 
      "0.00011382923736099483`", ",", "0.00011351868383964545`", ",", 
      "0.00011320897880218747`", ",", "0.00011290011990103714`", ",", 
      "0.00011259210479581322`", ",", "0.00011228493115329794`", ",", 
      "0.00011197859664739881`", ",", "0.00011167309895911087`", ",", 
      "0.00011136843577647921`", ",", "0.00011106460479456261`", ",", 
      "0.00011076160371539706`", ",", "0.00011045943024796041`", ",", 
      "0.00011015808210813684`", ",", "0.00010985755701868251`", ",", 
      "0.0001095578527091911`", ",", "0.00010925896691606022`", ",", 
      "0.00010896089738245814`", ",", "0.00010866364185829077`", ",", 
      "0.00010836719810016953`", ",", "0.00010807156387137914`", ",", 
      "0.00010777673694184624`", ",", "0.00010748271508810798`", ",", 
      "0.00010718949609328161`", ",", "0.00010689707774703395`", ",", 
      "0.00010660545784555135`", ",", "0.00010631463419151016`", ",", 
      "0.00010602460459404753`", ",", "0.0001057353668687324`", ",", 
      "0.00010544691883753719`", ",", "0.00010515925832880926`", ",", 
      "0.00010487238317724342`", ",", "0.00010458629122385425`", ",", 
      "0.00010430098031594886`", ",", "0.00010401644830710008`", ",", 
      "0.00010373269305711987`", ",", "0.00010344971243203282`", ",", 
      "0.00010316750430405056`", ",", "0.0001028860665515458`", ",", 
      "0.00010260539705902693`", ",", "0.00010232549371711302`", ",", 
      "0.00010204635442250876`", ",", "0.00010176797707798002`", ",", 
      "0.00010149035959232951`", ",", "0.00010121349988037251`", ",", 
      "0.00010093739586291321`", ",", "0.00010066204546672108`", ",", 
      "0.00010038744662450753`", ",", "0.00010011359727490271`", ",", 
      "0.0000998404953624327`", ",", "0.00009956813883749686`", ",", 
      "0.00009929652565634513`", ",", "0.00009902565378105656`", ",", 
      "0.00009875552117951625`", ",", "0.00009848612582539418`", ",", 
      "0.00009821746569812347`", ",", "0.00009794953878287906`", ",", 
      "0.0000976823430705564`", ",", "0.00009741587655775034`", ",", 
      "0.00009715013724673453`", ",", "0.0000968851231454406`", ",", 
      "0.00009662083226743774`", ",", "0.00009635726263191246`", ",", 
      "0.00009609441226364841`", ",", "0.00009583227919300644`", ",", 
      "0.00009557086145590487`", ",", "0.00009531015709379984`", ",", 
      "0.00009505016415366587`", ",", "0.00009479088068797657`", ",", 
      "0.00009453230475468542`", ",", "0.00009427443441720699`", ",", 
      "0.00009401726774439781`", ",", "0.00009376080281053796`", ",", 
      "0.00009350503769531235`", ",", "0.00009324997048379233`", ",", 
      "0.0000929955992664175`", ",", "0.00009274192213897743`", ",", 
      "0.00009248893720259385`", ",", "0.00009223664256370266`", ",", 
      "0.00009198503633403621`", ",", "0.00009173411663060571`", ",", 
      "0.0000914838815756837`", ",", "0.00009123432929678675`", ",", 
      "0.00009098545792665814`", ",", "0.00009073726560325084`", ",", 
      "0.00009048975046971035`", ",", "0.00009024291067435787`", ",", 
      "0.00008999674437067356`", ",", "0.00008975124971727984`", ",", 
      "0.00008950642487792473`", ",", "0.00008926226802146555`", ",", 
      "0.00008901877732185244`", ",", "0.00008877595095811214`", ",", 
      "0.00008853378711433188`", ",", "0.00008829228397964324`", ",", 
      "0.00008805143974820625`", ",", "0.00008781125261919355`", ",", 
      "0.00008757172079677465`", ",", "0.00008733284249010009`", ",", 
      "0.0000870946159132861`", ",", "0.00008685703928539891`", ",", 
      "0.00008662011083043948`", ",", "0.00008638382877732817`", ",", 
      "0.00008614819135988942`", ",", "0.00008591319681683677`", ",", 
      "0.00008567884339175767`", ",", "0.00008544512933309856`", ",", 
      "0.00008521205289414994`", ",", "0.00008497961233303165`", ",", 
      "0.000084747805912678`", ",", "0.00008451663190082334`", ",", 
      "0.00008428608856998713`", ",", "0.00008405617419745976`", ",", 
      "0.00008382688706528798`", ",", "0.00008359822546026062`", ",", 
      "0.0000833701876738941`", ",", "0.00008314277200241861`", ",", 
      "0.00008291597674676355`", ",", "0.00008268980021254368`", ",", 
      "0.00008246424071004513`", ",", "0.00008223929655421135`", ",", 
      "0.00008201496606462933`", ",", "0.00008179124756551578`", ",", 
      "0.00008156813938570341`", ",", "0.00008134563985862718`", ",", 
      "0.00008112374732231082`", ",", "0.00008090246011935312`", ",", 
      "0.00008068177659691462`", ",", "0.00008046169510670401`", ",", 
      "0.00008024221400496494`", ",", "0.00008002333165246255`", ",", 
      "0.00007980504641447036`", ",", "0.00007958735666075701`", ",", 
      "0.00007937026076557315`", ",", "0.0000791537571076384`", ",", 
      "0.00007893784407012818`", ",", "0.000078722520040661`", ",", 
      "0.00007850778341128535`", ",", "0.0000782936325784669`", ",", 
      "0.00007808006594307573`", ",", "0.00007786708191037364`", ",", 
      "0.0000776546788900013`", ",", "0.0000774428552959657`", ",", 
      "0.00007723160954662759`", ",", "0.00007702094006468887`", ",", 
      "0.00007681084527718019`", ",", "0.0000766013236154484`", ",", 
      "0.00007639237351514427`", ",", "0.00007618399341620989`", ",", 
      "0.00007597618176286685`", ",", "0.00007576893700360357`", ",", 
      "0.00007556225759116328`", ",", "0.0000753561419825319`", ",", 
      "0.0000751505886389258`", ",", "0.0000749455960257798`", ",", 
      "0.00007474116261273526`", ",", "0.0000745372868736279`", ",", 
      "0.00007433396728647609`", ",", "0.00007413120233346883`", ",", 
      "0.00007392899050095396`", ",", "0.00007372733027942641`", ",", 
      "0.00007352622016351631`", ",", "0.00007332565865197745`", ",", 
      "0.00007312564424767546`", ",", "0.00007292617545757642`", ",", 
      "0.00007272725079273495`", ",", "0.00007252886876828293`", ",", 
      "0.00007233102790341792`", ",", "0.00007213372672139162`", ",", 
      "0.00007193696374949858`", ",", "0.00007174073751906477`", ",", 
      "0.00007154504656543615`", ",", "0.00007134988942796757`", ",", 
      "0.00007115526465001129`", ",", "0.0000709611707789059`", ",", 
      "0.00007076760636596508`", ",", "0.00007057456996646649`", ",", 
      "0.00007038206013964059`", ",", "0.00007019007544865961`", ",", 
      "0.00006999861446062698`", ",", "0.00006980767574656454`", ",", 
      "0.00006961725788140423`", ",", "0.00006942735944397542`", ",", 
      "0.0000692379790169944`", ",", "0.00006904911518705359`", ",", 
      "0.00006886076654461073`", ",", "0.00006867293168397805`", ",", 
      "0.00006848560920331151`", ",", "0.00006829879770460019`", ",", 
      "0.00006811249579365547`", ",", "0.00006792670208010054`", ",", 
      "0.00006774141517735966`", ",", "0.00006755663370264765`", ",", 
      "0.00006737235627695941`", ",", "0.00006718858152505921`", ",", 
      "0.00006700530807547046`", ",", "0.00006682253456046514`", ",", 
      "0.00006664025961605337`", ",", "0.00006645848188197312`", ",", 
      "0.0000662772000016798`", ",", "0.00006609641262233597`", ",", 
      "0.00006591611839480111`", ",", "0.00006573631597362127`", ",", 
      "0.000065557004017019`", ",", "0.00006537818118688301`", ",", 
      "0.00006519984614875814`", ",", "0.0000650219975718352`", ",", 
      "0.00006484463412894084`", ",", "0.00006466775449652759`", ",", 
      "0.00006449135735466371`", ",", "0.00006431544138702334`", ",", 
      "0.00006414000528087641`", ",", "0.0000639650477270787`", ",", 
      "0.00006379056742006209`", ",", "0.00006361656305782451`", ",", 
      "0.00006344303334192022`", ",", "0.00006326997697744987`", ",", 
      "0.00006309739267305085`", ",", "0.00006292527914088743`", ",", 
      "0.00006275363509664114`", ",", "0.00006258245925950088`", ",", 
      "0.00006241175035215347`", ",", "0.00006224150710077392`", ",", 
      "0.00006207172823501577`", ",", "0.00006190241248800156`", ",", 
      "0.0000617335585963133`", ",", "0.00006156516529998286`", ",", 
      "0.00006139723134248253`", ",", "0.00006122975547071561`", ",", 
      "0.00006106273643500684`", ",", "0.00006089617298909304`", ",", 
      "0.000060730063890113756`", ",", "0.000060564407898601836`", ",", 
      "0.00006039920377847418`", ",", "0.00006023445029702237`", ",", 
      "0.0000600701462249034`", ",", "0.000059906290336130475`", ",", 
      "0.00005974288140806375`", ",", "0.00005957991822140107`", ",", 
      "0.00005941739956016894`", ",", "0.00005925532421171328`", ",", 
      "0.000059093690966690336`", ",", "0.000058932498619057594`", ",", 
      "0.0000587717459660646`", ",", "0.00005861143180824432`", ",", 
      "0.00005845155494940357`", ",", "0.00005829211419661439`", ",", 
      "0.00005813310836020499`", ",", "0.000057974536253750814`", ",", 
      "0.00005781639669406565`", ",", "0.00005765868850119274`", ",", 
      "0.00005750141049839589`", ",", "0.00005734456151215069`", ",", 
      "0.000057188140372135657`", ",", "0.00005703214591122348`", ",", 
      "0.00005687657696547228`", ",", "0.00005672143237411683`", ",", 
      "0.00005656671097955989`", ",", "0.000056412411627363496`", ",", 
      "0.00005625853316624037`", ",", "0.0000561050744480451`", ",", 
      "0.00005595203432776579`", ",", "0.00005579941166351531`", ",", 
      "0.00005564720531652275`", ",", "0.000055495414151124944`", ",", 
      "0.00005534403703475789`", ",", "0.00005519307283794831`", ",", 
      "0.000055042520434305195`", ",", "0.000054892378700511314`", ",", 
      "0.000054742646516314814`", ",", "0.00005459332276452087`", ",", 
      "0.000054444406330983274`", ",", "0.0000542958961045961`", ",", 
      "0.00005414779097728535`", ",", "0.000054000089844000774`", ",", 
      "0.00005385279160270738`", ",", "0.00005370589515437751`", ",", 
      "0.000053559399402982225`", ",", "0.00005341330325548337`", ",", 
      "0.00005326760562182533`", ",", "0.0000531223054149268`", ",", 
      "0.00005297740155067271`", ",", "0.00005283289294790614`", ",", 
      "0.00005268877852842014`", ",", "0.00005254505721694975`", ",", 
      "0.0000524017279411639`", ",", "0.000052258789631657383`", ",", 
      "0.000052116241221942886`", ",", "0.000051974081648443005`", ",", 
      "0.00005183230985048227`", ",", "0.0000516909247702792`", ",", 
      "0.00005154992535293848`", ",", "0.00005140931054644289`", ",", 
      "0.00005126907930164564`", ",", "0.000051129230572262405`", ",", 
      "0.000050989763314863515`", ",", "0.000050850676488866155`", ",", 
      "0.00005071196905652663`", ",", "0.00005057363998293252`", ",", 
      "0.000050435688235995`", ",", "0.00005029811278644116`", ",", 
      "0.0000501609126078062`", ",", "0.000050024086676425844`", ",", 
      "0.00004988763397142865`", ",", "0.000049751553474728395`", ",", 
      "0.000049615844171016474`", ",", "0.000049480505047754276`", ",", 
      "0.00004934553509516543`", ",", "0.0000492109333062291`", ",", 
      "0.000049076698676671174`", ",", "0.00004894283020495763`", ",", 
      "0.00004880932689228682`", ",", "0.000048676187742582026`", ",", 
      "0.000048543411762483986`", ",", "0.00004841099796134348`", ",", 
      "0.000048278945351213964`", ",", "0.00004814725294684414`", ",", 
      "0.000048015919765670616`", ",", "0.000047884944827810564`", ",", 
      "0.000047754327156054394`", ",", "0.000047624065775858464`", ",", 
      "0.000047494159715337774`", ",", "0.000047364608005258745`", ",", 
      "0.00004723540967903193`", ",", "0.00004710656377270485`", ",", 
      "0.000046978069324954716`", ",", "0.00004684992537708135`", ",", 
      "0.00004672213097299993`", ",", "0.00004659468515923389`", ",", 
      "0.000046467586984907804`", ",", "0.00004634083550174026`", ",", 
      "0.000046214429764036805`", ",", "0.000046088368828682856`", ",", 
      "0.00004596265175513668`", ",", "0.000045837277605422355`", ",", 
      "0.000045712245444122755`", ",", "0.00004558755433837259`", ",", 
      "0.00004546320335785142`", ",", "0.000045339191574776714`", ",", 
      "0.000045215518063896917`", ",", "0.000045092181902484545`", ",", 
      "0.00004496918217032931`", ",", "0.0000448465179497312`", ",", 
      "0.000044724188325493676`", ",", "0.00004460219238491684`", ",", 
      "0.00004448052921779056`", ",", "0.00004435919791638776`", ",", 
      "0.000044238197575457574`", ",", "0.00004411752729221859`", ",", 
      "0.000043997186166352136`", ",", "0.000043877173299995583`", ",", 
      "0.0000437574877977356`", ",", "0.000043638128766601444`", ",", 
      "0.00004351909531605837`", ",", "0.00004340038655800091`", ",", 
      "0.00004328200160674629`", ",", "0.00004316393957902778`", ",", 
      "0.00004304619959398814`", ",", "0.00004292878077317303`", ",", 
      "0.00004281168224052441`", ",", "0.00004269490312237408`", ",", 
      "0.000042578442547437076`", ",", "0.00004246229964680525`", ",", 
      "0.00004234647355394067`", ",", "0.000042230963404669294`", ",", 
      "0.00004211576833717437`", ",", "0.00004200088749199013`", ",", 
      "0.00004188632001199535`", ",", "0.0000417720650424068`", ",", 
      "0.00004165812173077311`", ",", "0.000041544489226968236`", ",", 
      "0.00004143116668318516`", ",", "0.000041318153253929566`", ",", 
      "0.000041205448096013524`", ",", "0.00004109305036854921`", ",", 
      "0.00004098095923294262`", ",", "0.0000408691738528873`", ",", 
      "0.000040757693394358095`", ",", "0.000040646517025604984`", ",", 
      "0.000040535643917146794`", ",", "0.00004042507324176506`", ",", 
      "0.00004031480417449787`", ",", "0.000040204835892633604`", ",", 
      "0.0000400951675757049`", ",", "0.000039985798405482506`", ",", 
      "0.000039876727565969144`", ",", "0.000039767954243393444`", ",", 
      "0.00003965947762620387`", ",", "0.000039551296905062644`", ",", 
      "0.00003944341127283969`", ",", "0.00003933581992460671`", ",", 
      "0.00003922852205763107`", ",", "0.000039121516871369815`", ",", 
      "0.000039014803567463766`", ",", "0.000038908381349731504`", ",", 
      "0.000038802249424163444`", ",", "0.000038696406998915917`", ",", 
      "0.00003859085328430524`", ",", "0.00003848558749280185`", ",", 
      "0.00003838060883902442`", ",", "0.00003827591653973395`", ",", 
      "0.000038171509813827985`", ",", "0.00003806738788233478`", ",", 
      "0.00003796354996840749`", ",", "0.000037859995297318254`", ",", 
      "0.000037756723096452624`", ",", "0.00003765373259530363`", ",", 
      "0.000037551023025466116`", ",", "0.000037448593620630934`", ",", 
      "0.000037346443616579314`", ",", "0.000037244572251177106`", ",", 
      "0.000037142978764369125`", ",", "0.000037041662398173374`", ",", 
      "0.000036940622396675555`", ",", "0.00003683985800602333`", ",", 
      "0.00003673936847442067`", ",", "0.000036639153052122326`", ",", 
      "0.000036539210991428177`", ",", "0.00003643954154667767`", ",", 
      "0.00003634014397424422`", ",", "0.000036241017532529784`", ",", 
      "0.00003614216148195914`", ",", "0.000036043575084974494`", ",", 
      "0.00003594525760602997`", ",", "0.00003584720831158608`", ",", 
      "0.00003574942647010425`", ",", "0.00003565191135204143`", ",", 
      "0.00003555466222984456`", ",", "0.00003545767837794519`", ",", 
      "0.000035360959072754076`", ",", "0.000035264503592655715`", ",", 
      "0.000035168311218003055`", ",", "0.000035072381231112074`", ",", 
      "0.0000349767129162564`", ",", "0.00003488130555966202`", ",", 
      "0.00003478615844950297`", ",", "0.00003469127087589185`", ",", 
      "0.0000345966421308808`", ",", "0.00003450227150845204`", ",", 
      "0.00003440815830451363`", ",", "0.000034314301816894255`", ",", 
      "0.00003422070134533793`", ",", "0.000034127356191498836`", ",", 
      "0.000034034265658936025`", ",", "0.00003394142905310834`", ",", 
      "0.00003384884568136911`", ",", "0.000033756514852961086`", ",", 
      "0.000033664435879011224`", ",", "0.000033572608072525556`", ",", 
      "0.00003348103074838408`", ",", "0.00003338970322333563`", ",", 
      "0.00003329862481599281`", ",", "0.000033207794846826835`", ",", 
      "0.000033117212638162566`", ",", "0.00003302687751417337`", ",", 
      "0.000032936788800876116`", ",", "0.00003284694582612612`", ",", 
      "0.00003275734791961217`", ",", "0.00003266799441285149`", ",", 
      "0.00003257888463918477`", ",", "0.00003249001793377116`", ",", 
      "0.000032401393633583374`", ",", "0.00003231301107740268`", ",", 
      "0.00003222486960581397`", ",", "0.0000321369685612009`", ",", 
      "0.00003204930728774092`", ",", "0.0000319618851314004`", ",", 
      "0.00003187470143992978`", ",", "0.000031787755562858636`", ",", 
      "0.00003170104685149088`", ",", "0.000031614574658899946`", ",", 
      "0.00003152833833992387`", ",", "0.00003144233725116055`", ",", 
      "0.000031356570750962953`", ",", "0.00003127103819943426`", ",", 
      "0.00003118573895842316`", ",", "0.000031100672391519054`", ",", 
      "0.0000310158378640473`", ",", "0.000030931234743064504`", ",", 
      "0.00003084686239735377`", ",", "0.00003076272019742003`", ",", 
      "0.0000306788075154853`", ",", "0.00003059512372548403`", ",", 
      "0.000030511668203058426`", ",", "0.000030428440325553746`", ",", 
      "0.00003034543947201373`", ",", "0.00003026266502317594`", ",", 
      "0.00003018011636146711`", ",", "0.000030097792870998562`", ",", 
      "0.000030015693937561598`", ",", "0.00002993381894862296`", ",", 
      "0.000029852167293320196`", ",", "0.000029770738362457145`", ",", 
      "0.00002968953154849937`", ",", "0.00002960854624556965`", ",", 
      "0.00002952778184944343`", ",", "0.00002944723775754434`", ",", 
      "0.000029366913368939685`", ",", "0.000029286808084335944`", ",", 
      "0.000029206921306074316`", ",", "0.00002912725243812631`", ",", 
      "0.000029047800886089216`", ",", "0.000028968566057181686`", ",", 
      "0.000028889547360239342`", ",", "0.000028810744205710373`", ",", 
      "0.000028732156005651094`", ",", "0.00002865378217372159`", ",", 
      "0.000028575622125181327`", ",", "0.000028497675276884796`", ",", 
      "0.000028419941047277172`", ",", "0.000028342418856389935`", ",", 
      "0.000028265108125836607`", ",", "0.000028188008278808376`", ",", 
      "0.000028111118740069815`", ",", "0.00002803443893595462`", ",", 
      "0.000027957968294361274`", ",", "0.00002788170624474882`", ",", 
      "0.000027805652218132596`", ",", "0.000027729805647079965`", ",", 
      "0.000027654165965706117`", ",", "0.000027578732609669834`", ",", 
      "0.000027503505016169268`", ",", "0.000027428482623937755`", ",", 
      "0.000027353664873239598`", ",", "0.000027279051205865964`", ",", 
      "0.00002720464106513065`", ",", "0.000027130433895865922`", ",", 
      "0.000027056429144418423`", ",", "0.00002698262625864504`", ",", 
      "0.00002690902468790874`", ",", "0.000026835623883074488`", ",", 
      "0.000026762423296505156`", ",", "0.000026689422382057415`", ",", 
      "0.000026616620595077705`", ",", "0.000026544017392398105`", ",", 
      "0.00002647161223233233`", ",", "0.000026399404574671696`", ",", 
      "0.00002632739388068106`", ",", "0.00002625557961309477`", ",", 
      "0.000026183961236112743`", ",", "0.000026112538215396414`", ",", 
      "0.000026041310018064738`", ",", "0.000025970276112690248`", ",", 
      "0.000025899435969295072`", ",", "0.000025828789059346973`", ",", 
      "0.00002575833485575542`", ",", "0.00002568807283286765`", ",", 
      "0.000025618002466464734`", ",", "0.000025548123233757685`", ",", 
      "0.00002547843461338356`", ",", "0.00002540893608540154`", ",", 
      "0.00002533962713128909`", ",", "0.000025270507233938053`", ",", 
      "0.00002520157587765082`", ",", "0.00002513283254813647`", ",", 
      "0.00002506427673250692`", ",", "0.00002499590791927314`", ",", 
      "0.000024927725598341296`", ",", "0.000024859729261008955`", ",", 
      "0.0000247919183999613`", ",", "0.00002472429250926733`", ",", 
      "0.0000246568510843761`", ",", "0.000024589593622112947`", ",", 
      "0.00002452251962067568`", ",", "0.00002445562857963106`", ",", 
      "0.00002438891999991073`", ",", "0.000024322393383807746`", ",", 
      "0.000024256048234972748`", ",", "0.000024189884058410294`", ",", 
      "0.00002412390036047517`", ",", "0.000024058096648868693`", ",", 
      "0.00002399247243263505`", ",", "0.000023927027222157616`", ",", 
      "0.000023861760529155333`", ",", "0.00002379667186667902`", ",", 
      "0.00002373176074910778`", ",", "0.000023667026692145383`", ",", 
      "0.000023602469212816606`", ",", "0.000023538087829463673`", ",", 
      "0.000023473882061742623`", ",", "0.000023409851430619787`", ",", 
      "0.000023345995458368145`", ",", "0.000023282313668563804`", ",", 
      "0.00002321880558608242`", ",", "0.00002315547073709569`", ",", 
      "0.000023092308649067762`", ",", "0.00002302931885075176`", ",", 
      "0.000022966500872186232`", ",", "0.000022903854244691684`", ",", 
      "0.00002284137850086703`", ",", "0.000022779073174586145`", ",", 
      "0.000022716937800994373`", ",", "0.000022654971916505068`", ",", 
      "0.00002259317505879612`", ",", "0.00002253154676680651`", ",", 
      "0.000022470086580732896`", ",", "0.000022408794042026117`", ",", 
      "0.000022347668693387864`", ",", "0.000022286710078767178`", ",", 
      "0.000022225917743357127`", ",", "0.000022165291233591343`", ",", 
      "0.000022104830097140677`", ",", "0.000022044533882909826`", ",", 
      "0.000021984402141033945`", ",", "0.000021924434422875316`", ",", 
      "0.00002186463028101998`", ",", "0.000021804989269274412`", ",", 
      "0.000021745510942662175`", ",", "0.000021686194857420633`", ",", 
      "0.000021627040570997592`", ",", "0.00002156804764204806`", ",", 
      "0.000021509215630430886`", ",", "0.000021450544097205522`", ",", 
      "0.000021392032604628745`", ",", "0.000021333680716151375`", ",", 
      "0.00002127548799641501`", ",", "0.000021217454011248827`", ",", 
      "0.000021159578327666272`", ",", "0.000021101860513861878`", ",", 
      "0.00002104430013920804`", ",", "0.00002098689677425179`", ",", 
      "0.000020929649990711583`", ",", "0.000020872559361474134`", ",", 
      "0.000020815624460591197`", ",", "0.000020758844863276405`", ",", 
      "0.00002070222014590211`", ",", "0.00002064574988599619`", ",", 
      "0.00002058943366223894`", ",", "0.00002053327105445987`", ",", 
      "0.00002047726164363465`", ",", "0.000020421405011881905`", ",", 
      "0.00002036570074246015`", ",", "0.000020310148419764655`", ",", 
      "0.000020254747629324354`", ",", "0.000020199497957798748`", ",", 
      "0.000020144398992974828`", ",", "0.000020089450323763986`", ",", 
      "0.000020034651540198968`", ",", "0.000019980002233430792`", ",", 
      "0.000019925501995725716`", ",", "0.000019871150420462195`", ",", 
      "0.00001981694710212783`", ",", "0.000019762891636316373`", ",", 
      "0.000019708983619724657`", ",", "0.00001965522265014966`", ",", 
      "0.00001960160832648544`", ",", "0.000019548140248720172`", ",", 
      "0.00001949481801793317`", ",", "0.000019441641236291885`", ",", 
      "0.000019388609507048966`", ",", "0.000019335722434539268`", ",", 
      "0.00001928297962417693`", ",", "0.000019230380682452423`", ",", 
      "0.0000191779252169296`", ",", "0.000019125612836242786`", ",", 
      "0.00001907344315009382`", ",", "0.00001902141576924922`", ",", 
      "0.000018969530305537192`", ",", "0.0000189177863718448`", ",", 
      "0.000018866183582115047`", ",", "0.00001881472155134398`", ",", 
      "0.000018763399895577847`", ",", "0.000018712218231910227`", ",", 
      "0.00001866117617847917`", ",", "0.000018610273354464342`", ",", 
      "0.000018559509380084184`", ",", "0.000018508883876593078`", ",", 
      "0.000018458396466278544`", ",", "0.000018408046772458384`", ",", 
      "0.000018357834419477897`", ",", "0.000018307759032707075`", ",", 
      "0.000018257820238537805`", ",", "0.000018208017664381062`", ",", 
      "0.000018158350938664167`", ",", "0.00001810881969082799`", ",", 
      "0.000018059423551324182`", ",", "0.000018010162151612425`", ",", 
      "0.000017961035124157692`", ",", "0.000017912042102427495`", ",", 
      "0.00001786318272088914`", ",", "0.000017814456615007028`", ",", 
      "0.000017765863421239897`", ",", "0.000017717402777038156`", ",", 
      "0.000017669074320841138`", ",", "0.000017620877692074415`", ",", 
      "0.000017572812531147126`", ",", "0.000017524878479449277`", ",", 
      "0.000017477075179349063`", ",", "0.0000174294022741902`", ",", 
      "0.0000173818594082893`", ",", "0.00001733444622693314`", ",", 
      "0.000017287162376376`", ",", "0.000017240007503837362`", ",", 
      "0.000017192981257498725`", ",", "0.00001714608328650134`", ",", 
      "0.00001709931324094351`", ",", "0.000017052670771877985`", ",", 
      "0.000017006155531309348`", ",", "0.00001695976717219142`", ",", 
      "0.000016913505348424672`", ",", "0.000016867369714853665`", ",", 
      "0.000016821359927264432`", ",", "0.000016775475642381944`", ",", 
      "0.000016729716517867518`", ",", "0.000016684082212316312`", ",", 
      "0.00001663857238525473`", ",", "0.000016593186697137884`", ",", 
      "0.0000165479248093471`", ",", "0.00001650278638418737`", ",", 
      "0.00001645777108488481`", ",", "0.000016412878575584177`", ",", 
      "0.000016368108521346362`", ",", "0.000016323460588145863`", ",", 
      "0.000016278934442868328`", ",", "0.000016234529753308048`", ",", 
      "0.000016190246188165495`", ",", "0.000016146083417044825`", ",", 
      "0.00001610204111045143`", ",", "0.000016058118939789493`", ",", 
      "0.0000160143165773595`", ",", "0.00001597063369635582`", ",", 
      "0.00001592706997086428`", ",", "0.000015883625075859698`", ",", 
      "0.00001584029868720348`", ",", "0.000015797090481641204`", ",", 
      "0.00001575400013680019`", ",", "0.00001571102733118712`", ",", 
      "0.00001566817174418562`", ",", "0.00001562543305605387`", ",", 
      "0.00001558281094792223`", ",", "0.000015540305101790837`", ",", 
      "0.00001549791520052727`", ",", "0.00001545564092786416`", ",", 
      "0.000015413481968396816`", ",", "0.0000153714380075809`", ",", 
      "0.000015329508731730077`", ",", "0.000015287693828013653`", ",", 
      "0.000015245992984454254`", ",", "0.00001520440588992551`", ",", 
      "0.000015162932234149727`", ",", "0.000015121571707695534`", ",", 
      "0.00001508032400197565`", ",", "0.000015039188809244509`", ",", 
      "0.000014998165822596017`", ",", "0.000014957254735961226`", ",", 
      "0.000014916455244106065`", ",", "0.000014875767042629073`", ",", 
      "0.000014835189827959112`", ",", "0.00001479472329735309`", ",", 
      "0.000014754367148893746`", ",", "0.000014714121081487349`", ",", 
      "0.000014673984794861494`", ",", "0.000014633957989562814`", ",", 
      "0.000014594040366954797`", ",", "0.000014554231629215521`", ",", 
      "0.000014514531479335434`", ",", "0.000014474939621115192`", ",", 
      "0.000014435455759163362`", ",", "0.000014396079598894276`", ",", 
      "0.000014356810846525819`", ",", "0.000014317649209077236`", ",", 
      "0.000014278594394366949`", ",", "0.000014239646111010375`", ",", 
      "0.000014200804068417747`", ",", "0.000014162067976791957`", ",", 
      "0.000014123437547126393`", ",", "0.000014084912491202767`", ",", 
      "0.000014046492521588979`", ",", "0.000014008177351636968`", ",", 
      "0.000013969966695480578`", ",", "0.000013931860268033414`", ",", 
      "0.000013893857784986733`", ",", "0.000013855958962807307`", ",", 
      "0.00001381816351873531`", ",", "0.000013780471170782215`", ",", 
      "0.000013742881637728678`", ",", "0.000013705394639122464`", ",", 
      "0.000013668009895276329`", ",", "0.000013630727127265937`", ",", 
      "0.000013593546056927787`", ",", "0.00001355646640685715`", ",", 
      "0.00001351948790040597`", ",", "0.000013482610261680823`", ",", 
      "0.00001344583321554084`", ",", "0.000013409156487595675`", ",", 
      "0.00001337257980420344`", ",", "0.000013336102892468679`", ",", 
      "0.000013299725480240324`", ",", "0.000013263447296109643`", ",", 
      "0.000013227268069408257`", ",", "0.000013191187530206102`", ",", 
      "0.0000131552054093094`", ",", "0.00001311932143825867`", ",", 
      "0.00001308353534932672`", ",", "0.000013047846875516644`", ",", 
      "0.000013012255750559836`", ",", "0.000012976761708914`", ",", 
      "0.000012941364485761179`", ",", "0.000012906063817005752`", ",", 
      "0.000012870859439272503`", ",", "0.000012835751089904617`", ",", 
      "0.000012800738506961741`", ",", "0.000012765821429218044`", ",", 
      "0.000012730999596160238`", ",", "0.000012696272747985638`", ",", 
      "0.00001266164062560025`", ",", "0.000012627102970616815`", ",", 
      "0.000012592659525352883`", ",", "0.000012558310032828898`", ",", 
      "0.000012524054236766278`", ",", "0.0000124898918815855`", ",", 
      "0.000012455822712404198`", ",", "0.000012421846475035258`", ",", 
      "0.000012387962915984916`", ",", "0.000012354171782450885`", ",", 
      "0.000012320472822320451`", ",", "0.000012286865784168593`", ",", 
      "0.00001225335041725611`", ",", "0.000012219926471527766`", ",", 
      "0.00001218659369761039`", ",", "0.00001215335184681107`", ",", 
      "0.000012120200671115227`", ",", "0.000012087139923184817`", ",", 
      "0.00001205416935635647`", ",", "0.000012021288724639651`", ",", 
      "0.000011988497782714814`", ",", "0.000011955796285931591`", ",", 
      "0.000011923183990306956`", ",", "0.000011890660652523393`", ",", 
      "0.000011858226029927104`", ",", "0.000011825879880526186`", ",", 
      "0.000011793621962988826`", ",", "0.000011761452036641496`", ",", 
      "0.000011729369861467171`", ",", "0.000011697375198103523`", ",", 
      "0.000011665467807841146`", ",", "0.000011633647452621774`", ",", 
      "0.000011601913895036495`", ",", "0.00001157026689832399`", ",", 
      "0.000011538706226368759`", ",", "0.000011507231643699372`", ",", 
      "0.000011475842915486695`", ",", "0.000011444539807542157`", ",", 
      "0.000011413322086315983`", ",", "0.00001138218951889546`", ",", 
      "0.000011351141873003205`", ",", "0.000011320178916995431`", ",", 
      "0.00001128930041986021`", ",", "0.000011258506151215751`", ",", 
      "0.000011227795881308689`", ",", "0.000011197169381012364`", ",", 
      "0.000011166626421825117`", ",", "0.00001113616677586858`", ",", 
      "0.000011105790215885975`", ",", "0.000011075496515240428`", ",", 
      "0.000011045285447913262`", ",", "0.00001101515678850233`", ",", 
      "0.000010985110312220315`", ",", "0.000010955145794893066`", ",", 
      "0.000010925263012957921`", ",", "0.000010895461743462037`", ",", 
      "0.000010865741764060726`", ",", "0.000010836102853015803`", ",", 
      "0.000010806544789193927`", ",", "0.000010777067352064944`", ",", 
      "0.000010747670321700254`", ",", "0.000010718353478771167`", ",", 
      "0.000010689116604547262`", ",", "0.000010659959480894754`", ",", 
      "0.000010630881890274879`", ",", "0.000010601883615742254`", ",", 
      "0.000010572964440943269`", ",", "0.000010544124150114469`", ",", 
      "0.000010515362528080946`", ",", "0.00001048667936025474`", ",", 
      "0.000010458074432633221`", ",", "0.000010429547531797504`", ",", 
      "0.000010401098444910858`", ",", "0.000010372726959717116`", ",", 
      "0.000010344432864539092`", ",", "0.000010316215948276992`", ",", 
      "0.000010288076000406855`", ",", "0.000010260012810978972`", ",", 
      "0.00001023202617061635`", ",", "0.000010204115870513038`", ",", 
      "0.000010176281702432737`", ",", "0.00001014852345870713`", ",", 
      "0.000010120840932234374`", ",", "0.000010093233916477542`", ",", 
      "0.000010065702205463083`", ",", "0.00001003824559377929`", ",", 
      "0.000010010863876574766`", ",", "9.983556849556894`*^-6", ",", 
      "9.956324308990318`*^-6", ",", "9.929166051695414`*^-6", ",", 
      "9.902081875046783`*^-6", ",", "9.875071576971734`*^-6", ",", 
      "9.84813495594877`*^-6", ",", "9.821271811006108`*^-6", ",", 
      "9.794481941720149`*^-6", ",", "9.767765148214004`*^-6", ",", 
      "9.741121231155997`*^-6", ",", "9.714549991758173`*^-6", ",", 
      "9.688051231774822`*^-6", ",", "9.661624753500994`*^-6", ",", 
      "9.635270359771027`*^-6", ",", "9.608987853957083`*^-6", ",", 
      "9.582777039967663`*^-6", ",", "9.556637722246155`*^-6", ",", 
      "9.530569705769378`*^-6", ",", "9.504572796046125`*^-6", ",", 
      "9.47864679911571`*^-6", ",", "9.452791521546516`*^-6", ",", 
      "9.427006770434566`*^-6", ",", "9.401292353402067`*^-6", ",", 
      "9.375648078595979`*^-6", ",", "9.350073754686603`*^-6", ",", 
      "9.324569190866126`*^-6", ",", "9.299134196847208`*^-6", ",", 
      "9.27376858286156`*^-6", ",", "9.248472159658546`*^-6", ",", 
      "9.223244738503746`*^-6", ",", "9.19808613117756`*^-6", ",", 
      "9.172996149973798`*^-6", ",", "9.147974607698292`*^-6", ",", 
      "9.123021317667484`*^-6", ",", "9.098136093707042`*^-6", ",", 
      "9.07331875015047`*^-6", ",", "9.048569101837726`*^-6", ",", 
      "9.023886964113824`*^-6", ",", "8.99927215282748`*^-6", ",", 
      "8.974724484329725`*^-6", ",", "8.950243775472533`*^-6", ",", 
      "8.925829843607456`*^-6", ",", "8.901482506584272`*^-6", ",", 
      "8.87720158274961`*^-6", ",", "8.852986890945603`*^-6", ",", 
      "8.828838250508539`*^-6", ",", "8.804755481267506`*^-6", ",", 
      "8.780738403543055`*^-6", ",", "8.756786838145851`*^-6", ",", 
      "8.732900606375345`*^-6", ",", "8.70907953001843`*^-6", ",", 
      "8.685323431348131`*^-6", ",", "8.661632133122247`*^-6", ",", 
      "8.638005458582065`*^-6", ",", "8.614443231451014`*^-6", ",", 
      "8.590945275933475`*^-6", ",", "8.56751141671302`*^-6", ",", 
      "8.544141478951762`*^-6", ",", "8.520835288288631`*^-6", ",", 
      "8.497592670838159`*^-6", ",", "8.474413453189192`*^-6", ",", 
      "8.4512974624036`*^-6", ",", "8.428244526014984`*^-6", ",", 
      "8.405254472027385`*^-6", ",", "8.382327128914003`*^-6", ",", 
      "8.359462325615919`*^-6", ",", "8.336659891540824`*^-6", ",", 
      "8.313919656561736`*^-6", ",", "8.291241451015735`*^-6", ",", 
      "8.268625105702698`*^-6", ",", "8.24607045188403`*^-6", ",", 
      "8.223577321281424`*^-6", ",", "8.20114554607558`*^-6", ",", 
      "8.178774958904967`*^-6", ",", "8.156465392864579`*^-6", ",", 
      "8.134216681504682`*^-6", ",", "8.112028658829568`*^-6", ",", 
      "8.089901159296328`*^-6", ",", "8.067834017813602`*^-6", ",", 
      "8.045827069740369`*^-6", ",", "8.023880150884698`*^-6", ",", 
      "8.001993097502525`*^-6", ",", "7.980165746296453`*^-6", ",", 
      "7.958397934414506`*^-6", ",", "7.936689499448928`*^-6", ",", 
      "7.91504027943497`*^-6", ",", "7.89345011284968`*^-6", ",", 
      "7.871918838610698`*^-6", ",", "7.850446296075057`*^-6", ",", 
      "7.829032325037977`*^-6", ",", "7.807676765731678`*^-6", ",", 
      "7.786379458824191`*^-6", ",", "7.765140245418155`*^-6", ",", 
      "7.74395896704964`*^-6", ",", "7.722835465686965`*^-6", ",", 
      "7.701769583729523`*^-6", ",", "7.680761164006596`*^-6", ",", 
      "7.659810049776186`*^-6", ",", "7.638916084723848`*^-6", ",", 
      "7.618079112961528`*^-6", ",", "7.597298979026377`*^-6", ",", 
      "7.576575527879625`*^-6", ",", "7.555908604905402`*^-6", ",", 
      "7.535298055909589`*^-6", ",", "7.514743727118664`*^-6", ",", 
      "7.494245465178569`*^-6", ",", "7.473803117153549`*^-6", ",", 
      "7.453416530525018`*^-6", ",", "7.433085553190424`*^-6", ",", 
      "7.412810033462109`*^-6", ",", "7.392589820066178`*^-6", ",", 
      "7.372424762141377`*^-6", ",", "7.352314709237956`*^-6", ",", 
      "7.332259511316556`*^-6", ",", "7.312259018747085`*^-6", ",", 
      "7.2923130823076045`*^-6", ",", "7.272421553183212`*^-6", ",", 
      "7.2525842829649376`*^-6", ",", "7.2328011236486286`*^-6", ",", 
      "7.21307192763385`*^-6", ",", "7.193396547722782`*^-6", ",", 
      "7.1737748371191215`*^-6", ",", "7.15420664942699`*^-6", ",", 
      "7.134691838649838`*^-6", ",", "7.115230259189354`*^-6", ",", 
      "7.095821765844382`*^-6", ",", "7.07646621380984`*^-6", ",", 
      "7.057163458675631`*^-6", ",", "7.037913356425577`*^-6", ",", 
      "7.018715763436332`*^-6", ",", "6.999570536476323`*^-6", ",", 
      "6.980477532704677`*^-6", ",", "6.961436609670141`*^-6", ",", 
      "6.942447625310046`*^-6", ",", "6.923510437949227`*^-6", ",", 
      "6.9046249062989716`*^-6", ",", "6.885790889455967`*^-6", ",", 
      "6.867008246901248`*^-6", ",", "6.848276838499151`*^-6", ",", 
      "6.829596524496259`*^-6", ",", "6.810967165520372`*^-6", ",", 
      "6.792388622579462`*^-6", ",", "6.773860757060629`*^-6", ",", 
      "6.755383430729078`*^-6", ",", "6.7369565057270805`*^-6", ",", 
      "6.7185798445729454`*^-6", ",", "6.700253310160002`*^-6", ",", 
      "6.681976765755566`*^-6", ",", "6.663750074999925`*^-6", ",", 
      "6.645573101905326`*^-6", ",", "6.627445710854941`*^-6", ",", 
      "6.609367766601882`*^-6", ",", "6.5913391342681806`*^-6", ",", 
      "6.573359679343772`*^-6", ",", "6.5554292676855016`*^-6", ",", 
      "6.537547765516126`*^-6", ",", "6.519715039423308`*^-6", ",", 
      "6.5019309563586266`*^-6", ",", "6.484195383636581`*^-6", ",", 
      "6.466508188933605`*^-6", ",", "6.44886924028707`*^-6", ",", 
      "6.431278406094312`*^-6", ",", "6.413735555111644`*^-6", ",", 
      "6.396240556453374`*^-6", ",", "6.378793279590841`*^-6", ",", 
      "6.361393594351422`*^-6", ",", "6.344041370917578`*^-6", ",", 
      "6.326736479825872`*^-6", ",", "6.309478791966018`*^-6", ",", 
      "6.292268178579903`*^-6", ",", "6.2751045112606306`*^-6", ",", 
      "6.257987661951573`*^-6", ",", "6.2409175029454`*^-6", ",", 
      "6.223893906883136`*^-6", ",", "6.206916746753211`*^-6", ",", 
      "6.1899858958905054`*^-6", ",", "6.17310122797541`*^-6", ",", 
      "6.1562626170328836`*^-6", ",", "6.139469937431509`*^-6", ",", 
      "6.122723063882561`*^-6", ",", "6.106021871439071`*^-6", ",", 
      "6.089366235494891`*^-6", ",", "6.072756031783767`*^-6", ",", 
      "6.056191136378392`*^-6", ",", "6.039671425689555`*^-6", ",", 
      "6.0231967764651095`*^-6", ",", "6.006767065789127`*^-6", ",", 
      "5.990382171080963`*^-6", ",", "5.9740419700943394`*^-6", ",", 
      "5.957746340916437`*^-6", ",", "5.9414951619669765`*^-6", ",", 
      "5.925288311997326`*^-6", ",", "5.9091256700895806`*^-6", ",", 
      "5.8930071156556745`*^-6", ",", "5.876932528436469`*^-6", ",", 
      "5.860901788500864`*^-6", ",", "5.8449147762449034`*^-6", ",", 
      "5.8289713723908756`*^-6", ",", "5.813071457986424`*^-6", ",", 
      "5.79721491440367`*^-6", ",", "5.7814016233383176`*^-6", ",", 
      "5.765631466808774`*^-6", ",", "5.7499043271552695`*^-6", ",", 
      "5.73422008703898`*^-6", ",", "5.718578629441153`*^-6", ",", 
      "5.702979837662226`*^-6", ",", "5.687423595320974`*^-6", ",", 
      "5.671909786353617`*^-6", ",", "5.656438295012975`*^-6", ",", 
      "5.641009005867595`*^-6", ",", "5.625621803800889`*^-6", ",", 
      "5.610276574010275`*^-6", ",", "5.594973202006326`*^-6", ",", 
      "5.579711573611913`*^-6", ",", "5.564491574961352`*^-6", ",", 
      "5.5493130924995555`*^-6", ",", "5.534176012981175`*^-6", ",", 
      "5.519080223469779`*^-6", ",", "5.504025611336991`*^-6", ",", 
      "5.489012064261658`*^-6", ",", "5.474039470229006`*^-6", ",", 
      "5.4591077175298105`*^-6", ",", "5.444216694759562`*^-6", ",", 
      "5.429366290817628`*^-6", ",", "5.414556394906438`*^-6", ",", 
      "5.399786896530643`*^-6", ",", "5.385057685496295`*^-6", ",", 
      "5.37036865191003`*^-6", ",", "5.355719686178244`*^-6", ",", 
      "5.341110679006275`*^-6", ",", "5.3265415213975845`*^-6", ",", 
      "5.312012104652957`*^-6", ",", "5.297522320369672`*^-6", ",", 
      "5.283072060440707`*^-6", ",", "5.268661217053927`*^-6", ",", 
      "5.254289682691279`*^-6", ",", "5.239957350127993`*^-6", ",", 
      "5.2256641124317785`*^-6", ",", "5.2114098629620306`*^-6", ",", 
      "5.19719449536903`*^-6", ",", "5.183017903593155`*^-6", ",", 
      "5.168879981864082`*^-6", ",", "5.154780624700004`*^-6", ",", 
      "5.1407197269068415`*^-6", ",", "5.126697183577458`*^-6", ",", 
      "5.1127128900908715`*^-6", ",", "5.098766742111485`*^-6", ",", 
      "5.084858635588286`*^-6", ",", "5.070988466754119`*^-6", ",", 
      "5.057156132124849`*^-6", ",", "5.043361528498627`*^-6", ",", 
      "5.029604552955112`*^-6", ",", "5.015885102854705`*^-6", ",", 
      "5.002203075837777`*^-6", ",", "4.988558369823913`*^-6", ",", 
      "4.974950883011146`*^-6", ",", "4.961380513875196`*^-6", ",", 
      "4.94784716116872`*^-6", ",", "4.934350723920544`*^-6", ",", 
      "4.920891101434923`*^-6", ",", "4.90746819329078`*^-6", ",", 
      "4.894081899340962`*^-6", ",", "4.880732119711494`*^-6", ",", 
      "4.867418754800826`*^-6", ",", "4.8541417052791006`*^-6", ",", 
      "4.8409008720874005`*^-6", ",", "4.827696156437021`*^-6", ",", 
      "4.814527459808724`*^-6", ",", "4.8013946839520055`*^-6", ",", 
      "4.788297730884367`*^-6", ",", "4.775236502890575`*^-6", ",", 
      "4.762210902521941`*^-6", ",", "4.749220832595592`*^-6", ",", 
      "4.736266196193743`*^-6", ",", "4.723346896662977`*^-6", ",", 
      "4.710462837613522`*^-6", ",", "4.69761392291853`*^-6", ",", 
      "4.684800056713363`*^-6", ",", "4.672021143394879`*^-6", ",", 
      "4.659277087620712`*^-6", ",", "4.646567794308572`*^-6", ",", 
      "4.63389316863552`*^-6", ",", "4.621253116037278`*^-6", ",", 
      "4.608647542207506`*^-6", ",", "4.596076353097116`*^-6", ",", 
      "4.5835394549135526`*^-6", ",", "4.571036754120109`*^-6", ",", 
      "4.5585681574352185`*^-6", ",", "4.5461335718317655`*^-6", ",", 
      "4.533732904536384`*^-6", ",", "4.521366063028772`*^-6", ",", 
      "4.509032955040995`*^-6", ",", "4.49673348855681`*^-6", ",", 
      "4.484467571810961`*^-6", ",", "4.4722351132885095`*^-6", ",", 
      "4.460036021724143`*^-6", ",", "4.447870206101498`*^-6", ",", 
      "4.43573757565248`*^-6", ",", "4.4236380398565865`*^-6", ",", 
      "4.41157150844023`*^-6", ",", "4.399537891376068`*^-6", ",", 
      "4.387537098882327`*^-6", ",", "4.375569041422136`*^-6", ",", 
      "4.363633629702856`*^-6", ",", "4.351730774675417`*^-6", ",", 
      "4.339860387533651`*^-6", ",", "4.3280223797136285`*^-6", ",", 
      "4.3162166628930005`*^-6", ",", "4.304443148990338`*^-6", ",", 
      "4.292701750164477`*^-6", ",", "4.280992378813858`*^-6", ",", 
      "4.269314947575844`*^-6", ",", "4.2576693693262035`*^-6", ",", 
      "4.2460555571782525`*^-6", ",", "4.234473424482345`*^-6", ",", 
      "4.222922884825194`*^-6", ",", "4.211403852029229`*^-6", ",", 
      "4.199916240151942`*^-6", ",", "4.18845996348526`*^-6", ",", 
      "4.177034936554895`*^-6", ",", "4.165641074119715`*^-6", ",", 
      "4.154278291171099`*^-6", ",", "4.142946502932312`*^-6", ",", 
      "4.131645624857863`*^-6", ",", "4.120375572632881`*^-6", ",", 
      "4.109136262172486`*^-6", ",", "4.097927609621158`*^-6", ",", 
      "4.086749531352114`*^-6", ",", "4.0756019439666776`*^-6", ",", 
      "4.06448476429367`*^-6", ",", "4.053397909388778`*^-6", ",", 
      "4.042341296533941`*^-6", ",", "4.031314843236726`*^-6", ",", 
      "4.020318467229724`*^-6", ",", "4.00935208646993`*^-6", ",", 
      "3.998415619138125`*^-6", ",", "3.987508983638277`*^-6", ",", 
      "3.976632098596926`*^-6", ",", "3.965784882862574`*^-6", ",", 
      "3.954967255505088`*^-6", ",", "3.9441791358150885`*^-6", ",", 
      "3.933420443303349`*^-6", ",", "3.922691097700201`*^-6", ",", 
      "3.911991018954924`*^-6", ",", "3.9013201272351635`*^-6", ",", 
      "3.890678342926322`*^-6", ",", "3.880065586630969`*^-6", ",", 
      "3.869481779168248`*^-6", ",", "3.858926841573295`*^-6", ",", 
      "3.848400695096633`*^-6", ",", "3.837903261203598`*^-6", ",", 
      "3.827434461573746`*^-6", ",", "3.816994218100273`*^-6", ",", 
      "3.8065824528894265`*^-6", ",", "3.7961990882599305`*^-6", ",", 
      "3.7858440467424033`*^-6", ",", "3.7755172510787776`*^-6", ",", 
      "3.765218624221728`*^-6", ",", "3.754948089334092`*^-6", ",", 
      "3.744705569788299`*^-6", ",", "3.734490989165803`*^-6", ",", 
      "3.7243042712565036`*^-6", ",", "3.7141453400581813`*^-6", ",", 
      "3.7040141197759314`*^-6", ",", "3.6939105348216006`*^-6", ",", 
      "3.683834509813217`*^-6", ",", "3.6737859695744333`*^-6", ",", 
      "3.663764839133962`*^-6", ",", "3.653771043725018`*^-6", ",", 
      "3.6438045087847616`*^-6", ",", "3.63386515995374`*^-6", ",", 
      "3.6239529230753346`*^-6", ",", "3.6140677241952064`*^-6", ",", 
      "3.6042094895607444`*^-6", ",", "3.5943781456205152`*^-6", ",", 
      "3.5845736190237136`*^-6", ",", "3.5747958366196205`*^-6", ",", 
      "3.565044725457047`*^-6", ",", "3.555320212783801`*^-6", ",", 
      "3.5456222260461344`*^-6", ",", "3.5359506928882135`*^-6", ",", 
      "3.5263055411515665`*^-6", ",", "3.516686698874554`*^-6", ",", 
      "3.5070940942918272`*^-6", ",", "3.4975276558337977`*^-6", ",", 
      "3.487987312126097`*^-6", ",", "3.4784729919890484`*^-6", ",", 
      "3.4689846244371358`*^-6", ",", "3.4595221386784714`*^-6", ",", 
      "3.450085464114271`*^-6", ",", "3.440674530338325`*^-6", ",", 
      "3.431289267136472`*^-6", ",", "3.4219296044860788`*^-6", ",", 
      "3.4125954725555124`*^-6", ",", "3.4032868017036264`*^-6", ",", 
      "3.3940035224792367`*^-6", ",", "3.3847455656205994`*^-6", ",", 
      "3.3755128620549034`*^-6", ",", "3.3663053428977494`*^-6", ",", 
      "3.3571229394526344`*^-6", ",", "3.3479655832104434`*^-6", ",", 
      "3.338833205848936`*^-6", ",", "3.3297257392322386`*^-6", ",", 
      "3.320643115410333`*^-6", ",", "3.311585266618549`*^-6", ",", 
      "3.3025521252770643`*^-6", ",", "3.2935436239903952`*^-6", ",", 
      "3.2845596955468964`*^-6", ",", "3.275600272918254`*^-6", ",", 
      "3.266665289258996`*^-6", ",", "3.2577546779059837`*^-6", ",", 
      "3.2488683723779194`*^-6", ",", "3.240006306374849`*^-6", ",", 
      "3.231168413777666`*^-6", ",", "3.222354628647623`*^-6", ",", 
      "3.213564885225831`*^-6", ",", "3.204799117932779`*^-6", ",", 
      "3.196057261367837`*^-6", ",", "3.187339250308773`*^-6", ",", 
      "3.178645019711261`*^-6", ",", "3.1699745047084037`*^-6", ",", 
      "3.161327640610239`*^-6", ",", "3.1527043629032656`*^-6", ",", 
      "3.144104607249954`*^-6", ",", "3.135528309488277`*^-6", ",", 
      "3.1269754056312203`*^-6", ",", "3.1184458318663093`*^-6", ",", 
      "3.1099395245551355`*^-6", ",", "3.101456420232878`*^-6", ",", 
      "3.09299645560783`*^-6", ",", "3.0845595675609324`*^-6", ",", 
      "3.0761456931452942`*^-6", ",", "3.0677547695857286`*^-6", ",", 
      "3.059386734278283`*^-6", ",", "3.0510415247897718`*^-6", ",", 
      "3.0427190788573113`*^-6", ",", "3.034419334387855`*^-6", ",", 
      "3.0261422294577293`*^-6", ",", "3.0178877023121727`*^-6", ",", 
      "3.009655691364878`*^-6", ",", "3.001446135197519`*^-6", ",", 
      "2.993258972559313`*^-6", ",", "2.98509414236655`*^-6", ",", 
      "2.97695158370214`*^-6", ",", "2.9688312358151605`*^-6", ",", 
      "2.9607330381204003`*^-6", ",", "2.9526569301979084`*^-6", ",", 
      "2.944602851792546`*^-6", ",", "2.9365707428135306`*^-6", ",", 
      "2.9285605433339948`*^-6", ",", "2.920572193590537`*^-6", ",", 
      "2.9126056339827724`*^-6", ",", "2.9046608050728896`*^-6", ",", 
      "2.8967376475852117`*^-6", ",", "2.8888361024057462`*^-6", ",", 
      "2.8809561105817497`*^-6", ",", "2.8730976133212904`*^-6", ",", 
      "2.8652605519927998`*^-6", ",", "2.8574448681246444`*^-6", ",", 
      "2.8496505034046845`*^-6", ",", "2.8418773996798415`*^-6", ",", 
      "2.834125498955663`*^-6", ",", "2.82639474339589`*^-6", ",", 
      "2.8186850753220267`*^-6", ",", "2.810996437212909`*^-6", ",", 
      "2.803328771704274`*^-6", ",", "2.7956820215883356`*^-6", ",", 
      "2.788056129813354`*^-6", ",", "2.780451039483213`*^-6", ",", 
      "2.772866693856994`*^-6", ",", "2.7653030363485524`*^-6", ",", 
      "2.7577600105260956`*^-6", ",", "2.750237560111761`*^-6", ",", 
      "2.742735628981201`*^-6", ",", "2.735254161163157`*^-6", ",", 
      "2.7277931008390487`*^-6", ",", "2.7203523923425506`*^-6", ",", 
      "2.7129319801591828`*^-6", ",", "2.705531808925894`*^-6", ",", 
      "2.6981518234306494`*^-6", ",", "2.690791968612017`*^-6", ",", 
      "2.683452189558759`*^-6", ",", "2.676132431509421`*^-6", ",", 
      "2.668832639851922`*^-6", ",", "2.661552760123152`*^-6", ",", 
      "2.654292738008559`*^-6", ",", "2.6470525193417476`*^-6", ",", 
      "2.639832050104077`*^-6", ",", "2.6326312764242487`*^-6", ",", 
      "2.625450144577918`*^-6", ",", "2.618288600987283`*^-6", ",", 
      "2.611146592220688`*^-6", ",", "2.604024064992225`*^-6", ",", 
      "2.5969209661613374`*^-6", ",", "2.5898372427324205`*^-6", ",", 
      "2.58277284185443`*^-6", ",", "2.5757277108204815`*^-6", ",", 
      "2.5687017970674655`*^-6", ",", "2.5616950481756486`*^-6", ",", 
      "2.5547074118682856`*^-6", ",", "2.547738836011228`*^-6", ",", 
      "2.5407892686125364`*^-6", ",", "2.5338586578220915`*^-6", ",", 
      "2.5269469519312107`*^-6", ",", "2.52005409937225`*^-6", ",", 
      "2.513180048718238`*^-6", ",", "2.5063247486824786`*^-6", ",", 
      "2.499488148118173`*^-6", ",", "2.492670196018038`*^-6", ",", 
      "2.4858708415139243`*^-6", ",", "2.479090033876439`*^-6", ",", 
      "2.4723277225145645`*^-6", ",", "2.465583856975282`*^-6", ",", 
      "2.4588583869431956`*^-6", ",", "2.452151262240158`*^-6", ",", 
      "2.445462432824893`*^-6", ",", "2.438791848792625`*^-6", ",", 
      "2.4321394603747053`*^-6", ",", "2.425505217938242`*^-6"}], "}"}], ",", 
    RowBox[{"{", 
     RowBox[{
      RowBox[{"-", "5.551115123125783`*^-17"}], ",", "0.009999999999999945`", 
      ",", "0.015999999999999945`", ",", "0.019399999999999955`", ",", 
      "0.021119999999999955`", ",", "0.021764999999999958`", ",", 
      "0.021732799999999965`", ",", "0.021284619999999962`", ",", 
      "0.02059148799999997`", ",", "0.019764791399999974`", ",", 
      "0.018876449599999973`", ",", "0.017972265475999973`", ",", 
      "0.01708078124799997`", ",", "0.016219163155649974`", ",", 
      "0.015397117107119976`", ",", "0.014619496056494973`", ",", 
      "0.01388803603802879`", ",", "0.013202510617755505`", ",", 
      "0.012561496472152179`", ",", "0.011962878610933845`", ",", 
      "0.011404181174205084`", ",", "0.010882781396478662`", ",", 
      "0.010396045418245055`", ",", "0.009941411968320482`", ",", 
      "0.009516441445478445`", ",", "0.009118842212237806`", ",", 
      "0.008746482059020344`", ",", "0.008397390192086242`", ",", 
      "0.008069753335663442`", ",", "0.007761908344207883`", ",", 
      "0.007472332911149627`", ",", "0.007199635412060648`", ",", 
      "0.006942544549297481`", ",", "0.006699899215149071`", ",", 
      "0.0064706388228457186`", ",", "0.006253794243226765`", ",", 
      "0.006048479411519706`", ",", "0.0058538836213100015`", ",", 
      "0.005669264493000192`", ",", "0.005493941586128636`", ",", 
      "0.0053272906149108784`", ",", "0.005168738221589822`", ",", 
      "0.0050177572607974326`", ",", "0.004873862548890575`", ",", 
      "0.004736607034281339`", ",", "0.004605578347570132`", ",", 
      "0.004480395693431728`", ",", "0.004360707049455533`", ",", 
      "0.004246186640345824`", ",", "0.004136532658951301`", ",", 
      "0.0040314652084623235`", ",", "0.003930724442762265`", ",", 
      "0.0038340688843382714`", ",", "0.003741273901348964`", ",", 
      "0.00365213032742228`", ",", "0.0035664432095294154`", ",", 
      "0.003484030670866368`", ",", "0.0034047228770893063`", ",", 
      "0.0033283610955101763`", ",", "0.0032547968379799653`", ",", 
      "0.003183891079183516`", ",", "0.003115513542955013`", ",", 
      "0.0030495420500095847`", ",", "0.002985861921184788`", ",", 
      "0.002924365430906087`", ",", "0.002864951306141569`", ",", 
      "0.0028075242666012155`", ",", "0.0027519946023715743`", ",", 
      "0.002698277785564608`", ",", "0.0026462941129046414`", ",", 
      "0.0025959683764850273`", ",", "0.0025472295602005073`", ",", 
      "0.0025000105596060945`", ",", "0.0024542479231720415`", ",", 
      "0.002409881613100016`", ",", "0.0023668547840405498`", ",", 
      "0.0023251135782085897`", ",", "0.0022846069355344817`", ",", 
      "0.0022452864176137994`", ",", "0.002207106044332699`", ",", 
      "0.0021700221421473162`", ",", "0.0021339932030873918`", ",", 
      "0.0020989797536369054`", ",", "0.0020649442327189383`", ",", 
      "0.0020318508780792755`", ",", "0.0019996656204239933`", ",", 
      "0.0019683559847212596`", ",", "0.0019378909981273501`", ",", 
      "0.0019082411040420133`", ",", "0.0018793780818392727`", ",", 
      "0.001851274971856908`", ",", "0.0018239060052617335`", ",", 
      "0.0017972465384385114`", ",", "0.0017712729915784194`", ",", 
      "0.001745962791168529`", ",", "0.001721294316107109`", ",", 
      "0.0016972468471908874`", ",", "0.0016738005197398903`", ",", 
      "0.0016509362791433534`", ",", "0.0016286358391265207`", ",", 
      "0.0016068816425531605`", ",", "0.0015856568245923796`", ",", 
      "0.0015649451780909629`", ",", "0.001544731121004066`", ",", 
      "0.0015249996657477967`", ",", "0.0015057363903470563`", ",", 
      "0.001486927411261063`", ",", "0.0014685593577773654`", ",", 
      "0.0014506193478728527`", ",", "0.0014330949654473885`", ",", 
      "0.0014159742388422925`", ",", "0.0013992456205619615`", ",", 
      "0.001382897968122563`", ",", "0.001366920525956945`", ",", 
      "0.0013513029083097204`", ",", "0.0013360350830609762`", ",", 
      "0.0013211073564211979`", ",", "0.0013065103584438374`", ",", 
      "0.0012922350293055442`", ",", "0.0012782726063073813`", ",", 
      "0.0012646146115534375`", ",", "0.001251252840266114`", ",", 
      "0.0012381793497000125`", ",", "0.0012253864486188562`", ",", 
      "0.0012128666873021559`", ",", "0.0012006128480504955`", ",", 
      "0.0011886179361603087`", ",", "0.00117687517134088`", ",", 
      "0.0011653779795480414`", ",", "0.0011541199852106378`", ",", 
      "0.001143095003827414`", ",", "0.0011322970349132585`", ",", 
      "0.0011217202552751796`", ",", "0.001111359012599548`", ",", 
      "0.0011012078193333053`", ",", "0.0010912613468428989`", ",", 
      "0.0010815144198357174`", ",", "0.001071962011029723`", ",", 
      "0.0010625992360578523`", ",", "0.001053421348594584`", ",", 
      "0.0010444237356928192`", ",", "0.0010356019133199452`", ",", 
      "0.0010269515220826175`", ",", "0.0010184683231304224`", ",", 
      "0.0010101481942291657`", ",", "0.0010019871259950802`", ",", 
      "0.0009939812182817587`", ",", "0.0009861266767121043`", ",", 
      "0.0009784198093480247`", ",", "0.0009708570234910436`", ",", 
      "0.0009634348226073681`", ",", "0.000956149803371349`", ",", 
      "0.0009489986528215984`", ",", "0.0009419781456243661`", ",", 
      "0.0009350851414390733`", ",", "0.000928316582381197`", ",", 
      "0.0009216694905779625`", ",", "0.0009151409658125537`", ",", 
      "0.0009087281832527891`", ",", "0.0009024283912604348`", ",", 
      "0.0008962389092775338`", ",", "0.0008901571257863219`", ",", 
      "0.0008841804963395022`", ",", "0.0008783065416577936`", ",", 
      "0.000872532845791868`", ",", "0.0008668570543459103`", ",", 
      "0.0008612768727602045`", ",", "0.0008557900646502685`", ",", 
      "0.0008503944502001995`", ",", "0.0008450879046080011`", ",", 
      "0.0008398683565807856`", ",", "0.0008347337868778443`", ",", 
      "0.0008296822268996859`", ",", "0.0008247117573212287`", ",", 
      "0.0008198205067674306`", ",", "0.0008150066505297178`", ",", 
      "0.0008102684093216551`", ",", "0.0008056040480723785`", ",", 
      "0.000801011874756371`", ",", "0.0007964902392582449`", ",", 
      "0.0007920375322712394`", ",", "0.0007876521842282164`", ",", 
      "0.0007833326642639823`", ",", "0.0007790774792078253`", ",", 
      "0.0007748851726052006`", ",", "0.0007707543237675482`", ",", 
      "0.0007666835468492713`", ",", "0.0007626714899509444`", ",", 
      "0.0007587168342478627`", ",", "0.0007548182931430811`", ",", 
      "0.0007509746114441259`", ",", "0.0007471845645626007`", ",", 
      "0.0007434469577359375`", ",", "0.0007397606252705668`", ",", 
      "0.0007361244298058376`", ",", "0.000732537261598003`", ",", 
      "0.0007289980378236497`", ",", "0.000725505701901962`", ",", 
      "0.0007220592228352295`", ",", "0.0007186575945670391`", ",", 
      "0.000715299835357607`", ",", "0.0007119849871757312`", ",", 
      "0.0007087121151068616`", ",", "0.0007054803067768072`", ",", 
      "0.0007022886717906112`", ",", "0.0006991363411861498`", ",", 
      "0.000696022466902019`", ",", "0.0006929462212592951`", ",", 
      "0.0006899067964567653`", ",", "0.0006869034040792428`", ",", 
      "0.0006839352746185863`", ",", "0.0006810016570070696`", ",", 
      "0.0006781018181627465`", ",", "0.0006752350425464758`", ",", 
      "0.0006724006317302774`", ",", "0.0006695979039767084`", ",", 
      "0.0006668261938289501`", ",", "0.0006640848517113106`", ",", 
      "0.0006613732435398616`", ",", "0.0006586907503429252`", ",", 
      "0.0006560367678911509`", ",", "0.0006534107063369182`", ",", 
      "0.0006508119898628136`", ",", "0.0006482400563389408`", ",", 
      "0.0006456943569888257`", ",", "0.0006431743560636916`", ",", 
      "0.000640679530524872`", ",", "0.0006382093697341593`", ",", 
      "0.0006357633751518718`", ",", "0.0006333410600424384`", ",", 
      "0.0006309419491873027`", ",", "0.0006285655786049597`", ",", 
      "0.0006262114952779343`", ",", "0.0006238792568865261`", ",", 
      "0.0006215684315491412`", ",", "0.0006192785975690459`", ",", 
      "0.0006170093431873707`", ",", "0.0006147602663422126`", ",", 
      "0.0006125309744336702`", ",", "0.0006103210840946677`", ",", 
      "0.0006081302209674153`", ",", "0.0006059580194853683`", ",", 
      "0.0006038041226605348`", ",", "0.0006016681818760109`", ",", 
      "0.0005995498566835986`", ",", "0.0005974488146063858`", ",", 
      "0.0005953647309461595`", ",", "0.0005932972885955339`", ",", 
      "0.0005912461778546711`", ",", "0.0005892110962524832`", ",", 
      "0.0005871917483722015`", ",", "0.0005851878456812036`", ",", 
      "0.000583199106364994`", ",", "0.0005812252551652316`", ",", 
      "0.0005792660232217074`", ",", "0.0005773211479181705`", ",", 
      "0.0005753903727319143`", ",", "0.0005734734470869997`", ",", 
      "0.0005715701262110965`", ",", "0.0005696801709957603`", ",", 
      "0.0005678033478601284`", ",", "0.000565939428617924`", ",", 
      "0.0005640881903476921`", ",", "0.0005622494152661847`", ",", 
      "0.0005604228906048212`", ",", "0.0005586084084891465`", ",", 
      "0.0005568057658212123`", ",", "0.0005550147641648132`", ",", 
      "0.0005532352096335027`", ",", "0.0005514669127813263`", ",", 
      "0.0005497096884961999`", ",", "0.0005479633558958734`", ",", 
      "0.0005462277382264112`", ",", "0.000544502662763136`", ",", 
      "0.0005427879607139637`", ",", "0.0005410834671250836`", ",", 
      "0.0005393890207889191`", ",", "0.0005377044641543141`", ",", 
      "0.0005360296432388933`", ",", "0.0005343644075435408`", ",", 
      "0.0005327086099689473`", ",", "0.000531062106734175`", ",", 
      "0.0005294247572971898`", ",", "0.0005277964242773145`", ",", 
      "0.000526176973379556`", ",", "0.0005245662733207604`", ",", 
      "0.0005229641957575519`", ",", "0.0005213706152160118`", ",", 
      "0.0005197854090230566`", ",", "0.0005182084572394714`", ",", 
      "0.0005166396425945616`", ",", "0.0005150788504223808`", ",", 
      "0.0005135259685994991`", ",", "0.0005119808874842718`", ",", 
      "0.0005104434998575749`", ",", "0.0005089137008649692`", ",", 
      "0.0005073913879602611`", ",", "0.0005058764608504234`", ",", 
      "0.0005043688214418457`", ",", "0.0005028683737878804`", ",", 
      "0.0005013750240376538`", ",", "0.0004998886803861121`", ",", 
      "0.0004984092530252702`", ",", "0.0004969366540966375`", ",", 
      "0.0004954707976447894`", ",", "0.0004940115995720587`", ",", 
      "0.0004925589775943178`", ",", "0.0004911128511978284`", ",", 
      "0.0004896731415971286`", ",", "0.0004882397716939366`", ",", 
      "0.00048681266603704413`", ",", "0.0004853917507831756`", ",", 
      "0.0004839769536587903`", ",", "0.0004825682039228046`", ",", 
      "0.00048116543233021295`", ",", "0.0004797685710965837`", ",", 
      "0.00047837755386341053`", ",", "0.0004769923156642982`", ",", 
      "0.0004756127928919626`", ",", "0.0004742389232660252`", ",", 
      "0.00047287064580158253`", ",", "0.00047150790077853306`", ",", 
      "0.0004701506297116415`", ",", "0.0004687987753213242`", ",", 
      "0.00046745228150513803`", ",", "0.000466111093309954`", ",", 
      "0.0004647751569048025`", ",", "0.00046344441955437006`", ",", 
      "0.00046211882959313515`", ",", "0.00046079833640012515`", ",", 
      "0.00045948289037428156`", ",", "0.000458172442910418`", ",", 
      "0.00045686694637575483`", ",", "0.0004555663540870193`", ",", 
      "0.00045427062028809736`", ",", "0.00045297970012822146`", ",", 
      "0.0004516935496406827`", ",", "0.0004504121257220568`", ",", 
      "0.00044913538611192697`", ",", "0.0004478632893730956`", ",", 
      "0.00044659579487227265`", ",", "0.00044533286276122585`", ",", 
      "0.00044407445395838583`", ",", "0.00044282053013089287`", ",", 
      "0.00044157105367707443`", ",", "0.00044032598770934447`", ",", 
      "0.00043908529603751365`", ",", "0.00043784894315250023`", ",", 
      "0.000436616894210432`", ",", "0.00043538911501713064`", ",", 
      "0.0004341655720129686`", ",", "0.0004329462322580896`", ",", 
      "0.0004317310634179837`", ",", "0.00043052003374940956`", ",", 
      "0.0004293131120866541`", ",", "0.0004281102678281218`", ",", 
      "0.00042691147092324667`", ",", "0.00042571669185971777`", ",", 
      "0.0004245259016510115`", ",", "0.00042333907182422344`", ",", 
      "0.0004221561744081913`", ",", "0.0004209771819219036`", ",", 
      "0.00041980206736318636`", ",", "0.0004186308041976606`", ",", 
      "0.00041746336634796544`", ",", "0.00041629972818323877`", ",", 
      "0.00041513986450885125`", ",", "0.0004139837505563856`", ",", 
      "0.0004128313619738565`", ",", "0.00041168267481616336`", ",", 
      "0.00041053766553577595`", ",", "0.00040939631097363873`", ",", 
      "0.0004082585883502957`", ",", "0.00040712447525722634`", ",", 
      "0.0004059939496483909`", ",", "0.00040486698983197684`", ",", 
      "0.00040374357446234306`", ",", "0.00040262368253215727`", ",", 
      "0.00040150729336472146`", ",", "0.0004003943866064818`", ",", 
      "0.0003992849422197164`", ",", "0.0003981789404753986`", ",", 
      "0.0003970763619462317`", ",", "0.00039597718749985006`", ",", 
      "0.00039488139829218274`", ",", "0.0003937889757609716`", ",", 
      "0.000392699901619455`", ",", "0.0003916141578501915`", ",", 
      "0.0003905317266990368`", ",", "0.0003894525906692625`", ",", 
      "0.0003883767325158174`", ",", "0.00038730413523972316`", ",", 
      "0.00038623478208260663`", ",", "0.00038516865652136095`", ",", 
      "0.00038410574226293404`", ",", "0.00038304602323924246`", ",", 
      "0.0003819894836022057`", ",", "0.00038093610771889984`", ",", 
      "0.00037988588016682565`", ",", "0.00037883878572929076`", ",", 
      "0.0003777948093909007`", ",", "0.0003767539363331582`", ",", 
      "0.0003757161519301675`", ",", "0.00037468144174444`", ",", 
      "0.0003736497915228008`", ",", "0.00037262118719239213`", ",", 
      "0.00037159561485677184`", ",", "0.00037057306079210596`", ",", 
      "0.0003695535114434491`", ",", "0.00036853695342111667`", ",", 
      "0.0003675233734971407`", ",", "0.00036651275860181135`", ",", 
      "0.00036550509582029985`", ",", "0.00036450037238936226`", ",", 
      "0.00036349857569412087`", ",", "0.00036249969326492226`", ",", 
      "0.00036150371277426994`", ",", "0.00036051062203383105`", ",", 
      "0.00035952040899151026`", ",", "0.0003585330617285973`", ",", 
      "0.0003575485684569799`", ",", "0.00035656691751642324`", ",", 
      "0.00035558809737191316`", ",", "0.0003546120966110637`", ",", 
      "0.0003536389039415841`", ",", "0.00035266850818880743`", ",", 
      "0.0003517008982932763`", ",", "0.00035073606330838684`", ",", 
      "0.0003497739923980871`", ",", "0.0003488146748346309`", ",", 
      "0.0003478580999963836`", ",", "0.0003469042573656806`", ",", 
      "0.0003459531365267356`", ",", "0.00034500472716359897`", ",", 
      "0.0003440590190581631`", ",", "0.00034311600208821564`", ",", 
      "0.00034217566622553823`", ",", "0.00034123800153404974`", ",", 
      "0.0003403029981679935`", ",", "0.00033937064637016667`", ",", 
      "0.00033844093647019216`", ",", "0.0003375138588828292`", ",", 
      "0.00033658940410632586`", ",", "0.0003356675627208088`", ",", 
      "0.00033474832538671025`", ",", "0.0003338316828432337`", ",", 
      "0.0003329176259068534`", ",", "0.00033200614546985034`", ",", 
      "0.00033109723249888097`", ",", "0.0003301908780335837`", ",", 
      "0.00032928707318520957`", ",", "0.0003283858091352933`", ",", 
      "0.00032748707713435083`", ",", "0.00032659086850060816`", ",", 
      "0.00032569717461875957`", ",", "0.00032480598693875577`", ",", 
      "0.00032391729697461835`", ",", "0.0003230310963032835`", ",", 
      "0.0003221473765634711`", ",", "0.00032126612945458156`", ",", 
      "0.00032038734673561667`", ",", "0.0003195110202241262`", ",", 
      "0.0003186371417951792`", ",", "0.00031776570338035815`", ",", 
      "0.0003168966969667771`", ",", "0.0003160301145961217`", ",", 
      "0.0003151659483637118`", ",", "0.00031430419041758627`", ",", 
      "0.00031344483295760736`", ",", "0.0003125878682345867`", ",", 
      "0.00031173328854943095`", ",", "0.00031088108625230743`", ",", 
      "0.00031003125374182806`", ",", "0.00030918378346425293`", ",", 
      "0.00030833866791271126`", ",", "0.00030749589962644064`", ",", 
      "0.0003066554711900432`", ",", "0.00030581737523275904`", ",", 
      "0.000304981604427756`", ",", "0.0003041481514914356`", ",", 
      "0.0003033170091827547`", ",", "0.0003024881703025627`", ",", 
      "0.0003016616276929533`", ",", "0.00030083737423663125`", ",", 
      "0.0003000154028562932`", ",", "0.000299195706514023`", ",", 
      "0.0002983782782106995`", ",", "0.0002975631109854191`", ",", 
      "0.0002967501979149295`", ",", "0.000295939532113078`", ",", 
      "0.0002951311067302709`", ",", "0.0002943249149529453`", ",", 
      "0.0002935209500030525`", ",", "0.0002927192051375533`", ",", 
      "0.00029191967364792414`", ",", "0.0002911223488596744`", ",", 
      "0.0002903272241318743`", ",", "0.0002895342928566931`", ",", 
      "0.00028874354845894747`", ",", "0.00028795498439566057`", ",", 
      "0.00028716859415562956`", ",", "0.00028638437125900367`", ",", 
      "0.00028560230925687047`", ",", "0.00028482240173085253`", ",", 
      "0.00028404464229271143`", ",", "0.0002832690245839617`", ",", 
      "0.00028249554227549183`", ",", "0.00028172418906719475`", ",", 
      "0.00028095495868760525`", ",", "0.0002801878448935462`", ",", 
      "0.0002794228414697811`", ",", "0.00027865994222867584`", ",", 
      "0.0002778991410098701`", ",", "0.0002771404316799359`", ",", 
      "0.0002763838081320851`", ",", "0.00027562926428584115`", ",", 
      "0.0002748767940867389`", ",", "0.0002741263915060263`", ",", 
      "0.00027337805054037214`", ",", "0.0002726317652115813`", ",", 
      "0.0002718875295663142`", ",", "0.0002711453376758132`", ",", 
      "0.0002704051836356344`", ",", "0.00026966706156538524`", ",", 
      "0.0002689309656084672`", ",", "0.00026819688993182404`", ",", 
      "0.00026746482872569503`", ",", "0.00026673477620337363`", ",", 
      "0.0002660067266009708`", ",", "0.000265280674177183`", ",", 
      "0.0002645566132130656`", ",", "0.0002638345380118102`", ",", 
      "0.0002631144428985264`", ",", "0.0002623963222200288`", ",", 
      "0.0002616801703446273`", ",", "0.0002609659816619224`", ",", 
      "0.0002602537505826038`", ",", "0.00025954347153825353`", ",", 
      "0.0002588351389811533`", ",", "0.00025812874738409444`", ",", 
      "0.00025742429124019295`", ",", "0.0002567217650627074`", ",", 
      "0.0002560211633848605`", ",", "0.0002553224807596639`", ",", 
      "0.0002546257117597471`", ",", "0.0002539308509771894`", ",", 
      "0.00025323789302335385`", ",", "0.0002525468325287264`", ",", 
      "0.00025185766414275655`", ",", "0.0002511703825337018`", ",", 
      "0.00025048498238847486`", ",", "0.00024980145841249326`", ",", 
      "0.0002491198053295325`", ",", "0.0002484400178815818`", ",", 
      "0.00024776209082870144`", ",", "0.0002470860189488847`", ",", 
      "0.0002464117970379203`", ",", "0.00024573941990925887`", ",", 
      "0.0002450688823938807`", ",", "0.0002444001793401668`", ",", 
      "0.00024373330561377188`", ",", "0.00024306825609749896`", ",", 
      "0.00024240502569117765`", ",", "0.00024174360931154338`", ",", 
      "0.00024108400189211897`", ",", "0.00024042619838309873`", ",", 
      "0.00023977019375123399`", ",", "0.00023911598297972087`", ",", 
      "0.0002384635610680903`", ",", "0.00023781292303209903`", ",", 
      "0.00023716406390362363`", ",", "0.00023651697873055513`", ",", 
      "0.00023587166257669646`", ",", "0.0002352281105216607`", ",", 
      "0.0002345863176607718`", ",", "0.00023394627910496593`", ",", 
      "0.00023330798998069565`", ",", "0.00023267144542983518`", ",", 
      "0.00023203664060958635`", ",", "0.0002314035706923869`", ",", 
      "0.00023077223086582057`", ",", "0.00023014261633252784`", ",", 
      "0.00022951472231011807`", ",", "0.0002288885440310838`", ",", 
      "0.00022826407674271529`", ",", "0.00022764131570701752`", ",", 
      "0.00022702025620062726`", ",", "0.00022640089351473247`", ",", 
      "0.0002257832229549922`", ",", "0.0002251672398414579`", ",", 
      "0.0002245529395084959`", ",", "0.00022394031730471113`", ",", 
      "0.00022332936859287178`", ",", "0.0002227200887498349`", ",", 
      "0.0002221124731664736`", ",", "0.00022150651724760472`", ",", 
      "0.0002209022164119178`", ",", "0.0002202995660919051`", ",", 
      "0.0002196985617337922`", ",", "0.00021909919879747005`", ",", 
      "0.0002185014727564275`", ",", "0.0002179053790976853`", ",", 
      "0.0002173109133217303`", ",", "0.0002167180709424509`", ",", 
      "0.0002161268474870735`", ",", "0.00021553723849609938`", ",", 
      "0.0002149492395232427`", ",", "0.00021436284613536905`", ",", 
      "0.0002137780539124351`", ",", "0.00021319485844742867`", ",", 
      "0.0002126132553463098`", ",", "0.00021203324022795237`", ",", 
      "0.00021145480872408658`", ",", "0.00021087795647924189`", ",", 
      "0.00021030267915069095`", ",", "0.000209728972408394`", ",", 
      "0.0002091568319349439`", ",", "0.00020858625342551218`", ",", 
      "0.00020801723258779498`", ",", "0.00020744976514196025`", ",", 
      "0.00020688384682059516`", ",", "0.00020631947336865474`", ",", 
      "0.00020575664054340998`", ",", "0.00020519534411439738`", ",", 
      "0.00020463557986336918`", ",", "0.000204077343584243`", ",", 
      "0.00020352063108305336`", ",", "0.00020296543817790302`", ",", 
      "0.00020241176069891464`", ",", "0.00020185959448818351`", ",", 
      "0.0002013089353997304`", ",", "0.00020075977929945473`", ",", 
      "0.00020021212206508884`", ",", "0.00019966595958615196`", ",", 
      "0.00019912128776390512`", ",", "0.0001985781025113065`", ",", 
      "0.00019803639975296683`", ",", "0.00019749617542510545`", ",", 
      "0.00019695742547550703`", ",", "0.00019642014586347822`", ",", 
      "0.0001958843325598046`", ",", "0.00019534998154670987`", ",", 
      "0.0001948170888178117`", ",", "0.0001942856503780815`", ",", 
      "0.00019375566224380305`", ",", "0.0001932271204425313`", ",", 
      "0.00019270002101305224`", ",", "0.0001921743600053425`", ",", 
      "0.00019165013348052963`", ",", "0.00019112733751085263`", ",", 
      "0.00019060596817962262`", ",", "0.00019008602158118425`", ",", 
      "0.0001895674938208771`", ",", "0.00018905038101499716`", ",", 
      "0.00018853467929075943`", ",", "0.0001880203847862599`", ",", 
      "0.0001875074936504385`", ",", "0.0001869960020430418`", ",", 
      "0.00018648590613458635`", ",", "0.00018597720210632233`", ",", 
      "0.0001854698861501972`", ",", "0.00018496395446881972`", ",", 
      "0.0001844594032754244`", ",", "0.00018395622879383594`", ",", 
      "0.0001834544272584342`", ",", "0.00018295399491411897`", ",", 
      "0.00018245492801627567`", ",", "0.00018195722283074076`", ",", 
      "0.0001814608756337673`", ",", "0.00018096588271199142`", ",", 
      "0.00018047224036239802`", ",", "0.00017997994489228776`", ",", 
      "0.00017948899261924328`", ",", "0.00017899937987109665`", ",", 
      "0.00017851110298589587`", ",", "0.00017802415831187266`", ",", 
      "0.0001775385422074097`", ",", "0.00017705425104100862`", ",", 
      "0.0001765712811912577`", ",", "0.00017608962904680002`", ",", 
      "0.0001756092910063019`", ",", "0.00017513026347842155`", ",", 
      "0.0001746525428817772`", ",", "0.00017417612564491657`", ",", 
      "0.0001737010082062856`", ",", "0.00017322718701419783`", ",", 
      "0.00017275465852680362`", ",", "0.00017228341921206`", ",", 
      "0.00017181346554770018`", ",", "0.00017134479402120347`", ",", 
      "0.0001708774011297657`", ",", "0.00017041128338026896`", ",", 
      "0.00016994643728925236`", ",", "0.00016948285938288247`", ",", 
      "0.00016902054619692412`", ",", "0.00016855949427671096`", ",", 
      "0.0001680997001771169`", ",", "0.00016764116046252706`", ",", 
      "0.00016718387170680898`", ",", "0.0001667278304932844`", ",", 
      "0.0001662730334147005`", ",", "0.00016581947707320185`", ",", 
      "0.0001653671580803022`", ",", "0.00016491607305685655`", ",", 
      "0.0001644662186330333`", ",", "0.0001640175914482866`", ",", 
      "0.00016357018815132848`", ",", "0.00016312400540010173`", ",", 
      "0.00016267903986175232`", ",", "0.00016223528821260243`", ",", 
      "0.00016179274713812316`", ",", "0.00016135141333290778`", ",", 
      "0.0001609112835006446`", ",", "0.00016047235435409063`", ",", 
      "0.0001600346226150447`", ",", "0.00015959808501432105`", ",", 
      "0.0001591627382917231`", ",", "0.00015872857919601706`", ",", 
      "0.00015829560448490593`", ",", "0.00015786381092500318`", ",", 
      "0.0001574331952918073`", ",", "0.00015700375436967552`", ",", 
      "0.00015657548495179852`", ",", "0.00015614838384017465`", ",", 
      "0.0001557224478455845`", ",", "0.00015529767378756533`", ",", 
      "0.00015487405849438617`", ",", "0.00015445159880302236`", ",", 
      "0.00015403029155913053`", ",", "0.0001536101336170238`", ",", 
      "0.00015319112183964667`", ",", "0.00015277325309855032`", ",", 
      "0.0001523565242738681`", ",", "0.00015194093225429078`", ",", 
      "0.00015152647393704212`", ",", "0.00015111314622785448`", ",", 
      "0.00015070094604094472`", ",", "0.00015028987029898922`", ",", 
      "0.00014987991593310088`", ",", "0.00014947107988280445`", ",", 
      "0.00014906335909601275`", ",", "0.0001486567505290027`", ",", 
      "0.0001482512511463917`", ",", "0.00014784685792111399`", ",", 
      "0.00014744356783439697`", ",", "0.00014704137787573766`", ",", 
      "0.00014664028504287956`", ",", "0.00014624028634178905`", ",", 
      "0.0001458413787866322`", ",", "0.00014544355939975174`", ",", 
      "0.0001450468252116439`", ",", "0.00014465117326093536`", ",", 
      "0.00014425660059436043`", ",", "0.0001438631042667382`", ",", 
      "0.00014347068134094979`", ",", "0.0001430793288879156`", ",", 
      "0.00014268904398657278`", ",", "0.00014229982372385277`", ",", 
      "0.00014191166519465879`", ",", "0.0001415245655018434`", ",", 
      "0.00014113852175618637`", ",", "0.0001407535310763723`", ",", 
      "0.00014036959058896873`", ",", "0.00013998669742840372`", ",", 
      "0.00013960484873694416`", ",", "0.0001392240416646738`", ",", 
      "0.00013884427336947135`", ",", "0.0001384655410169885`", ",", 
      "0.0001380878417806296`", ",", "0.00013771117284152605`", ",", 
      "0.00013733553138852028`", ",", "0.00013696091461814063`", ",", 
      "0.0001365873197345808`", ",", "0.0001362147439496786`", ",", 
      "0.0001358431844828945`", ",", "0.00013547263856129068`", ",", 
      "0.0001351031034195096`", ",", "0.00013473457629975316`", ",", 
      "0.00013436705445176147`", ",", "0.0001340005351327922`", ",", 
      "0.00013363501560759928`", ",", "0.0001332704931484126`", ",", 
      "0.00013290696503491685`", ",", "0.00013254442855423096`", ",", 
      "0.00013218288100088764`", ",", "0.00013182231967681258`", ",", 
      "0.00013146274189130414`", ",", "0.00013110414496101292`", ",", 
      "0.00013074652620992134`", ",", "0.00013038988296932324`", ",", 
      "0.00013003421257780395`", ",", "0.00012967951238121979`", ",", 
      "0.00012932577973267815`", ",", "0.00012897301199251733`", ",", 
      "0.00012862120652828678`", ",", "0.00012827036071472685`", ",", 
      "0.0001279204719337491`", ",", "0.00012757153757441645`", ",", 
      "0.00012722355503292363`", ",", "0.00012687652171257708`", ",", 
      "0.00012653043502377576`", ",", "0.00012618529238399122`", ",", 
      "0.00012584109121774838`", ",", "0.00012549782895660594`", ",", 
      "0.00012515550303913696`", ",", "0.00012481411091090953`", ",", 
      "0.00012447365002446757`", ",", "0.00012413411783931166`", ",", 
      "0.00012379551182187964`", ",", "0.00012345782944552772`", ",", 
      "0.00012312106819051136`", ",", "0.00012278522554396627`", ",", 
      "0.00012245029899988943`", ",", "0.0001221162860591204`", ",", 
      "0.00012178318422932218`", ",", "0.00012145099102496269`", ",", 
      "0.00012111970396729592`", ",", "0.0001207893205843435`", ",", 
      "0.00012045983841087564`", ",", "0.00012013125498839309`", ",", 
      "0.00011980356786510832`", ",", "0.00011947677459592708`", ",", 
      "0.0001191508727424302`", ",", "0.00011882585987285512`", ",", 
      "0.00011850173356207759`", ",", "0.00011817849139159352`", ",", 
      "0.00011785613094950076`", ",", "0.00011753464983048089`", ",", 
      "0.00011721404563578132`", ",", "0.00011689431597319712`", ",", 
      "0.00011657545845705318`", ",", "0.00011625747070818611`", ",", 
      "0.00011594035035392638`", ",", "0.00011562409502808108`", ",", 
      "0.00011530870237091528`", ",", "0.00011499417002913471`", ",", 
      "0.0001146804956558682`", ",", "0.00011436767691065002`", ",", 
      "0.00011405571145940214`", ",", "0.00011374459697441702`", ",", 
      "0.00011343433113433971`", ",", "0.00011312491162415101`", ",", 
      "0.00011281633613514958`", ",", "0.00011250860236493495`", ",", 
      "0.00011220170801739007`", ",", "0.00011189565080266427`", ",", 
      "0.0001115904284371559`", ",", "0.00011128603864349536`", ",", 
      "0.00011098247915052803`", ",", "0.00011067974769329706`", ",", 
      "0.00011037784201302666`", ",", "0.00011007675985710498`", ",", 
      "0.00010977649897906733`", ",", "0.00010947705713857933`", ",", 
      "0.00010917843210142005`", ",", "0.00010888062163946546`", ",", 
      "0.00010858362353067149`", ",", "0.00010828743555905763`", ",", 
      "0.0001079920555146902`", ",", "0.00010769748119366575`", ",", 
      "0.00010740371039809468`", ",", "0.00010711074093608483`", ",", 
      "0.00010681857062172485`", ",", "0.00010652719727506806`", ",", 
      "0.00010623661872211597`", ",", "0.00010594683279480219`", ",", 
      "0.00010565783733097598`", ",", "0.00010536963017438624`", ",", 
      "0.00010508220917466528`", ",", "0.00010479557218731275`", ",", 
      "0.00010450971707367969`", ",", "0.00010422464170095235`", ",", 
      "0.00010394034394213635`", ",", "0.00010365682167604089`", ",", 
      "0.00010337407278726259`", ",", "0.00010309209516616983`", ",", 
      "0.00010281088670888695`", ",", "0.00010253044531727861`", ",", 
      "0.00010225076889893395`", ",", "0.00010197185536715099`", ",", 
      "0.0001016937026409211`", ",", "0.00010141630864491333`", ",", 
      "0.0001011396713094589`", ",", "0.00010086378857053586`", ",", 
      "0.0001005886583697535`", ",", "0.00010031427865433699`", ",", 
      "0.00010004064737711213`", ",", "0.00009976776249648999`", ",", 
      "0.00009949562197645155`", ",", "0.00009922422378653266`", ",", 
      "0.00009895356590180876`", ",", "0.00009868364630287972`", ",", 
      "0.00009841446297585481`", ",", "0.0000981460139123376`", ",", 
      "0.000097878297109411`", ",", "0.00009761131056962222`", ",", 
      "0.00009734505230096752`", ",", "0.00009707952031687895`", ",", 
      "0.00009681471263620691`", ",", "0.00009655062728320718`", ",", 
      "0.00009628726228752564`", ",", "0.00009602461568418354`", ",", 
      "0.00009576268551356292`", ",", "0.00009550146982139177`", ",", 
      "0.00009524096665872968`", ",", "0.00009498117408195304`", ",", 
      "0.0000947220901527407`", ",", "0.00009446371293805944`", ",", 
      "0.00009420604051014947`", ",", "0.00009394907094651006`", ",", 
      "0.00009369280232988523`", ",", "0.00009343723274824938`", ",", 
      "0.000093182360294793`", ",", "0.00009292818306790845`", ",", 
      "0.00009267469917117578`", ",", "0.00009242190671334847`", ",", 
      "0.00009216980380833945`", ",", "0.00009191838857520685`", ",", 
      "0.00009166765913814013`", ",", "0.00009141761362644593`", ",", 
      "0.00009116825017453412`", ",", "0.00009091956692190395`", ",", 
      "0.0000906715620131301`", ",", "0.00009042423359784872`", ",", 
      "0.00009017757983074386`", ",", "0.0000899315988715335`", ",", 
      "0.00008968628888495579`", ",", "0.00008944164804075547`", ",", 
      "0.00008919767451367013`", ",", "0.00008895436648341667`", ",", 
      "0.0000887117221346775`", ",", "0.00008846973965708722`", ",", 
      "0.00008822841724521896`", ",", "0.00008798775309857095`", ",", 
      "0.00008774774542155307`", ",", "0.00008750839242347348`", ",", 
      "0.00008726969231852517`", ",", "0.00008703164332577266`", ",", 
      "0.00008679424366913876`", ",", "0.00008655749157739125`", ",", 
      "0.00008632138528412962`", ",", "0.00008608592302777207`", ",", 
      "0.0000858511030515421`", ",", "0.00008561692360345552`", ",", 
      "0.00008538338293630749`", ",", "0.00008515047930765919`", ",", 
      "0.00008491821097982512`", ",", "0.00008468657621985992`", ",", 
      "0.00008445557329954551`", ",", "0.0000842252004953782`", ",", 
      "0.0000839954560885558`", ",", "0.00008376633836496476`", ",", 
      "0.00008353784561516747`", ",", "0.00008330997613438941`", ",", 
      "0.00008308272822250643`", ",", "0.00008285610018403215`", ",", 
      "0.00008263009032810524`", ",", "0.0000824046969684767`", ",", 
      "0.00008217991842349742`", ",", "0.00008195575301610563`", ",", 
      "0.00008173219907381433`", ",", "0.00008150925492869871`", ",", 
      "0.00008128691891738391`", ",", "0.00008106518938103247`", ",", 
      "0.00008084406466533193`", ",", "0.00008062354312048258`", ",", 
      "0.00008040362310118507`", ",", "0.00008018430296662812`", ",", 
      "0.00007996558108047636`", ",", "0.00007974745581085809`", ",", 
      "0.000079529925530353`", ",", "0.00007931298861598018`", ",", 
      "0.00007909664344918585`", ",", "0.00007888088841583138`", ",", 
      "0.00007866572190618127`", ",", "0.00007845114231489104`", ",", 
      "0.0000782371480409953`", ",", "0.00007802373748789582`", ",", 
      "0.00007781090906334957`", ",", "0.00007759866117945689`", ",", 
      "0.00007738699225264957`", ",", "0.00007717590070367913`", ",", 
      "0.00007696538495760489`", ",", "0.00007675544344378242`", ",", 
      "0.00007654607459585163`", ",", "0.0000763372768517251`", ",", 
      "0.00007612904865357657`", ",", "0.00007592138844782923`", ",", 
      "0.00007571429468514402`", ",", "0.00007550776582040824`", ",", 
      "0.00007530180031272392`", ",", "0.00007509639662539635`", ",", 
      "0.00007489155322592266`", ",", "0.00007468726858598016`", ",", 
      "0.00007448354118141529`", ",", "0.00007428036949223199`", ",", 
      "0.00007407775200258045`", ",", "0.00007387568720074574`", ",", 
      "0.00007367417357913662`", ",", "0.00007347320963427419`", ",", 
      "0.00007327279386678076`", ",", "0.00007307292478136858`", ",", 
      "0.00007287360088682874`", ",", "0.00007267482069602004`", ",", 
      "0.00007247658272585788`", ",", "0.00007227888549730314`", ",", 
      "0.00007208172753535124`", ",", "0.00007188510736902107`", ",", 
      "0.000071689023531344`", ",", "0.00007149347455935305`", ",", 
      "0.00007129845899407183`", ",", "0.0000711039753805037`", ",", 
      "0.00007091002226762092`", ",", "0.00007071659820835388`", ",", 
      "0.00007052370175958024`", ",", "0.00007033133148211411`", ",", 
      "0.00007013948594069541`", ",", "0.0000699481637039791`", ",", 
      "0.00006975736334452457`", ",", "0.00006956708343878489`", ",", 
      "0.00006937732256709625`", ",", "0.00006918807931366741`", ",", 
      "0.00006899935226656898`", ",", "0.00006881114001772306`", ",", 
      "0.00006862344116289472`", ",", "0.0000684362543016732`", ",", 
      "0.00006824957803747402`", ",", "0.00006806341097752008`", ",", 
      "0.00006787775173283353`", ",", "0.0000676925989182253`", ",", 
      "0.0000675079511522848`", ",", "0.00006732380705736958`", ",", 
      "0.00006714016525959508`", ",", "0.00006695702438882438`", ",", 
      "0.00006677438307865796`", ",", "0.00006659223996642351`", ",", 
      "0.00006641059369316575`", ",", "0.00006622944290363633`", ",", 
      "0.00006604878624628368`", ",", "0.00006586862237324294`", ",", 
      "0.00006568894994032592`", ",", "0.00006550976760701097`", ",", 
      "0.00006533107403643315`", ",", "0.00006515286789537414`", ",", 
      "0.00006497514785425229`", ",", "0.00006479791258711275`", ",", 
      "0.00006462116077161757`", ",", "0.00006444489108903572`", ",", 
      "0.0000642691022242335`", ",", "0.00006409379286566446`", ",", 
      "0.00006391896170535972`", ",", "0.0000637446074389183`", ",", 
      "0.00006357072876549722`", ",", "0.00006339732438780197`", ",", 
      "0.00006322439301207665`", ",", "0.00006305193334809444`", ",", 
      "0.00006287994410914804`", ",", "0.00006270842401203976`", ",", 
      "0.00006253737177707232`", ",", "0.00006236678612803908`", ",", 
      "0.00006219666579221459`", ",", "0.00006202700950034511`", ",", 
      "0.000061857815986639`", ",", "0.00006168908398875752`", ",", 
      "0.0000615208122478052`", ",", "0.00006135299950832053`", ",", 
      "0.00006118564451826657`", ",", "0.00006101874602902172`", ",", 
      "0.000060852302795370143`", ",", "0.00006068631357549278`", ",", 
      "0.0000605207771309579`", ",", "0.000060355692226711865`", ",", 
      "0.000060191057631070035`", ",", "0.000060026872115707394`", ",", 
      "0.000059863134455649555`", ",", "0.00005969984342926355`", ",", 
      "0.00005953699781824869`", ",", "0.00005937459640762753`", ",", 
      "0.00005921263798573679`", ",", "0.00005905112134421827`", ",", 
      "0.00005889004527800983`", ",", "0.00005872940858533655`", ",", 
      "0.000058569210067701537`", ",", "0.00005840944852987714`", ",", 
      "0.00005825012277989598`", ",", "0.00005809123162904208`", ",", 
      "0.000057932773891841954`", ",", "0.000057774748386055803`", ",", 
      "0.00005761715393266861`", ",", "0.00005745998935588159`", ",", 
      "0.000057303253483103075`", ",", "0.000057146945144939965`", ",", 
      "0.00005699106317518899`", ",", "0.00005683560641082796`", ",", 
      "0.00005668057369200713`", ",", "0.00005652596386204053`", ",", 
      "0.00005637177576739735`", ",", "0.000056218008257693265`", ",", 
      "0.00005606466018568198`", ",", "0.00005591173040724655`", ",", 
      "0.000055759217781390855`", ",", "0.00005560712117023118`", ",", 
      "0.00005545543943898765`", ",", "0.000055304171455975785`", ",", 
      "0.00005515331609259801`", ",", "0.000055002872223335346`", ",", 
      "0.000054852838725738895`", ",", "0.00005470321448042148`", ",", 
      "0.00005455399837104939`", ",", "0.000054405189284333994`", ",", 
      "0.000054256786110023346`", ",", "0.000054108787740894044`", ",", 
      "0.00005396119307274289`", ",", "0.00005381400100437869`", ",", 
      "0.000053667210437613996`", ",", "0.00005352082027725693`", ",", 
      "0.000053374829431103`", ",", "0.00005322923680992703`", ",", 
      "0.00005308404132747491`", ",", "0.00005293924190045558`", ",", 
      "0.00005279483744853293`", ",", "0.000052650826894317666`", ",", 
      "0.00005250720916335939`", ",", "0.000052363983184138534`", ",", 
      "0.00005222114788805833`", ",", "0.00005207870220943689`", ",", 
      "0.00005193664508549922`", ",", "0.000051794975456369297`", ",", 
      "0.000051653692265062164`", ",", "0.000051512794457476094`", ",", 
      "0.0000513722809823846`", ",", "0.00005123215079142873`", ",", 
      "0.00005109240283910914`", ",", "0.00005095303608277839`", ",", 
      "0.000050814049482633064`", ",", "0.00005067544200170611`", ",", 
      "0.000050537212605859005`", ",", "0.00005039936026377412`", ",", 
      "0.00005026188394694695`", ",", "0.000050124782629678556`", ",", 
      "0.0000499880552890678`", ",", "0.00004985170090500374`", ",", 
      "0.000049715718460158074`", ",", "0.000049580106939977466`", ",", 
      "0.00004944486533267605`", ",", "0.000049309992629227836`", ",", 
      "0.00004917548782335919`", ",", "0.000049041349911541345`", ",", 
      "0.00004890757789298289`", ",", "0.00004877417076962233`", ",", 
      "0.000048641127546120615`", ",", "0.00004850844722985372`", ",", 
      "0.000048376128830905144`", ",", "0.0000482441713620589`", ",", 
      "0.000048112573838791585`", ",", "0.000047981335279265465`", ",", 
      "0.000047850454704320946`", ",", "0.00004771993113746934`", ",", 
      "0.00004758976360488558`", ",", "0.000047459951135400936`", ",", 
      "0.000047330492760495774`", ",", "0.00004720138751429234`", ",", 
      "0.00004707263443354753`", ",", "0.00004694423255764572`", ",", 
      "0.000046816180928591574`", ",", "0.00004668847859100299`", ",", 
      "0.000046561124592103836`", ",", "0.00004643411798171691`", ",", 
      "0.00004630745781225687`", ",", "0.000046181143138723134`", ",", 
      "0.00004605517301869283`", ",", "0.000045929546512313784`", ",", 
      "0.000045804262682297474`", ",", "0.00004567932059391208`", ",", 
      "0.00004555471931497547`", ",", "0.000045430457915848276`", ",", 
      "0.000045306535469426947`", ",", "0.00004518295105113681`", ",", 
      "0.000045059703738925204`", ",", "0.0000449367926132546`", ",", 
      "0.000044814216757095686`", ",", "0.00004469197525592063`", ",", 
      "0.00004457006719769616`", ",", "0.00004444849167287678`", ",", 
      "0.000044327247774398036`", ",", "0.00004420633459766966`", ",", 
      "0.00004408575124056892`", ",", "0.00004396549680343381`", ",", 
      "0.000043845570389056365`", ",", "0.000043725971102676014`", ",", 
      "0.00004360669805197281`", ",", "0.00004348775034706085`", ",", 
      "0.0000433691271004816`", ",", "0.00004325082742719727`", ",", 
      "0.00004313285044458425`", ",", "0.00004301519527242648`", ",", 
      "0.0000428978610329089`", ",", "0.00004278084685061092`", ",", 
      "0.00004266415185249983`", ",", "0.000042547775167924374`", ",", 
      "0.000042431715928608166`", ",", "0.000042315973268643295`", ",", 
      "0.00004220054632448376`", ",", "0.00004208543423493916`", ",", 
      "0.000041970636141168143`", ",", "0.00004185615118667207`", ",", 
      "0.00004174197851728861`", ",", "0.000041628117281185376`", ",", 
      "0.00004151456662885354`", ",", "0.000041401325713101515`", ",", 
      "0.00004128839368904865`", ",", "0.00004117576971411888`", ",", 
      "0.0000410634529480345`", ",", "0.00004095144255280982`", ",", 
      "0.00004083973769274501`", ",", "0.00004072833753441978`", ",", 
      "0.00004061724124668721`", ",", "0.000040506448000667496`", ",", 
      "0.000040395956969741855`", ",", "0.00004028576732954625`", ",", 
      "0.000040175878257965344`", ",", "0.0000400662889351263`", ",", 
      "0.000039956998543392654`", ",", "0.00003984800626735827`", ",", 
      "0.00003973931129384122`", ",", "0.000039630912811877746`", ",", 
      "0.00003952281001271617`", ",", "0.00003941500208981085`", ",", 
      "0.00003930748823881622`", ",", "0.00003920026765758077`", ",", 
      "0.00003909333954614103`", ",", "0.00003898670310671562`", ",", 
      "0.00003888035754369932`", ",", "0.0000387743020636571`", ",", 
      "0.000038668535875318217`", ",", "0.00003856305818957031`", ",", 
      "0.00003845786821945349`", ",", "0.000038352965180154544`", ",", 
      "0.000038248348289000976`", ",", "0.00003814401676545521`", ",", 
      "0.0000380399698311088`", ",", "0.0000379362067096766`", ",", 
      "0.00003783272662699096`", ",", "0.00003772952881099594`", ",", 
      "0.000037626612491741585`", ",", "0.000037523976901378184`", ",", 
      "0.00003742162127415045`", ",", "0.00003731954484639196`", ",", 
      "0.00003721774685651937`", ",", "0.00003711622654502663`", ",", 
      "0.000037014983154479515`", ",", "0.00003691401592950988`", ",", 
      "0.00003681332411681003`", ",", "0.00003671290696512706`", ",", 
      "0.000036612763725257326`", ",", "0.00003651289365004078`", ",", 
      "0.00003641329599435546`", ",", "0.00003631397001511189`", ",", 
      "0.000036214914971247574`", ",", "0.0000361161301237214`", ",", 
      "0.000036017614735508196`", ",", "0.00003591936807159318`", ",", 
      "0.00003582138939896653`", ",", "0.00003572367798661785`", ",", 
      "0.00003562623310553079`", ",", "0.00003552905402867751`", ",", 
      "0.00003543214003101338`", ",", "0.00003533549038947145`", ",", 
      "0.00003523910438295713`", ",", "0.000035142981292342776`", ",", 
      "0.000035047120400462365`", ",", "0.00003495152099210608`", ",", 
      "0.00003485618235401505`", ",", "0.000034761103774875955`", ",", 
      "0.00003466628454531575`", ",", "0.000034571723957896396`", ",", 
      "0.00003447742130710955`", ",", "0.000034383375889371325`", ",", 
      "0.000034289587003017005`", ",", "0.00003419605394829586`", ",", 
      "0.00003410277602736568`", ",", "0.000034009752544288365`", ",", 
      "0.00003391698280502359`", ",", "0.00003382446611742437`", ",", 
      "0.000033732201791231736`", ",", "0.00003364018913806955`", ",", 
      "0.00003354842747143939`", ",", "0.00003345691610671541`", ",", 
      "0.000033365654361139265`", ",", "0.000033274641553815`", ",", 
      "0.00003318387700570394`", ",", "0.000033093360039619676`", ",", 
      "0.00003300308998022296`", ",", "0.00003291306615401673`", ",", 
      "0.000032823287889341016`", ",", "0.00003273375451636798`", ",", 
      "0.00003264446536709688`", ",", "0.000032555419775349134`", ",", 
      "0.0000324666170767633`", ",", "0.000032378056608790166`", ",", 
      "0.000032289737710687726`", ",", "0.000032201659723516375`", ",", 
      "0.00003211382199013389`", ",", "0.00003202622385519054`", ",", 
      "0.00003193886466512427`", ",", "0.00003185174376815572`", ",", 
      "0.00003176486051428344`", ",", "0.000031678214255279016`", ",", 
      "0.00003159180434468224`", ",", "0.00003150563013779623`", ",", 
      "0.00003141969099168273`", ",", "0.000031333986265157224`", ",", 
      "0.00003124851531878418`", ",", "0.00003116327751487228`", ",", 
      "0.00003107827221746968`", ",", "0.00003099349879235922`", ",", 
      "0.00003090895660705372`", ",", "0.00003082464503079128`", ",", 
      "0.000030740563434530545`", ",", "0.000030656711190946025`", ",", 
      "0.0000305730876744234`", ",", "0.000030489692261054875`", ",", 
      "0.000030406524328634503`", ",", "0.000030323583256653547`", ",", 
      "0.000030240868426295883`", ",", "0.000030158379220433326`", ",", 
      "0.000030076115023621068`", ",", "0.000029994075222093075`", ",", 
      "0.000029912259203757532`", ",", "0.000029830666358192177`", ",", 
      "0.000029749296076639903`", ",", "0.00002966814775200408`", ",", 
      "0.000029587220778844106`", ",", "0.000029506514553370874`", ",", 
      "0.000029426028473442207`", ",", "0.000029345761938558482`", ",", 
      "0.000029265714349858023`", ",", "0.000029185885110112718`", ",", 
      "0.000029106273623723535`", ",", "0.00002902687929671609`", ",", 
      "0.000028947701536736186`", ",", "0.000028868739753045433`", ",", 
      "0.00002878999335651682`", ",", "0.00002871146175963031`", ",", 
      "0.000028633144376468438`", ",", "0.00002855504062271207`", ",", 
      "0.000028477149915635863`", ",", "0.00002839947167410397`", ",", 
      "0.000028322005318565803`", ",", "0.000028244750271051588`", ",", 
      "0.00002816770595516813`", ",", "0.00002809087179609447`", ",", 
      "0.000028014247220577614`", ",", "0.00002793783165692826`", ",", 
      "0.000027861624535016503`", ",", "0.000027785625286267628`", ",", 
      "0.000027709833343657835`", ",", "0.000027634248141710013`", ",", 
      "0.000027558869116489534`", ",", "0.000027483695705600023`", ",", 
      "0.000027408727348179193`", ",", "0.000027333963484894634`", ",", 
      "0.000027259403557939647`", ",", "0.000027185047011029094`", ",", 
      "0.000027110893289395216`", ",", "0.00002703694183978354`", ",", 
      "0.000026963192110448723`", ",", "0.000026889643551150426`", ",", 
      "0.00002681629561314921`", ",", "0.000026743147749202502`", ",", 
      "0.000026670199413560446`", ",", "0.000026597450061961816`", ",", 
      "0.00002652489915163001`", ",", "0.000026452546141268992`", ",", 
      "0.00002638039049105925`", ",", "0.000026308431662653704`", ",", 
      "0.00002623666911917382`", ",", "0.00002616510232520543`", ",", 
      "0.000026093730746794935`", ",", "0.00002602255385144517`", ",", 
      "0.000025951571108111492`", ",", "0.000025880781987197824`", ",", 
      "0.000025810185960552677`", ",", "0.000025739782501465217`", ",", 
      "0.00002566957108466134`", ",", "0.000025599551186299758`", ",", 
      "0.000025529722283968098`", ",", "0.00002546008385667897`", ",", 
      "0.00002539063538486612`", ",", "0.000025321376350380514`", ",", 
      "0.000025252306236486505`", ",", "0.00002518342452785798`", ",", 
      "0.000025114730710574483`", ",", "0.000025046224272117394`", ",", 
      "0.000024977904701366128`", ",", "0.000024909771488594293`", ",", 
      "0.0000248418241254659`", ",", "0.00002477406210503158`", ",", 
      "0.000024706484921724767`", ",", "0.000024639092071357976`", ",", 
      "0.00002457188305111899`", ",", "0.000024504857359567128`", ",", 
      "0.000024438014496629526`", ",", "0.000024371353963597396`", ",", 
      "0.000024304875263122288`", ",", "0.00002423857789921237`", ",", 
      "0.000024172461377228775`", ",", "0.000024106525203881862`", ",", 
      "0.000024040768887227552`", ",", "0.000023975191936663703`", ",", 
      "0.00002390979386292636`", ",", "0.000023844574178086178`", ",", 
      "0.000023779532395544738`", ",", "0.00002371466803003095`", ",", 
      "0.000023649980597597412`", ",", "0.000023585469615616802`", ",", 
      "0.000023521134602778275`", ",", "0.000023456975079083893`", ",", 
      "0.00002339299056584502`", ",", "0.00002332918058567874`", ",", 
      "0.000023265544662504346`", ",", "0.000023202082321539728`", ",", 
      "0.000023138793089297866`", ",", "0.00002307567649358329`", ",", 
      "0.00002301273206348856`", ",", "0.00002294995932939074`", ",", 
      "0.000022887357822947917`", ",", "0.00002282492707709567`", ",", 
      "0.00002276266662604364`", ",", "0.000022700576005271986`", ",", 
      "0.00002263865475152799`", ",", "0.000022576902402822543`", ",", 
      "0.000022515318498426733`", ",", "0.000022453902578868395`", ",", 
      "0.00002239265418592867`", ",", "0.000022331572862638626`", ",", 
      "0.000022270658153275818`", ",", "0.000022209909603360867`", ",", 
      "0.000022149326759654125`", ",", "0.00002208890917015225`", ",", 
      "0.000022028656384084855`", ",", "0.00002196856795191111`", ",", 
      "0.000021908643425316456`", ",", "0.000021848882357209194`", ",", 
      "0.000021789284301717186`", ",", "0.000021729848814184506`", ",", 
      "0.000021670575451168142`", ",", "0.00002161146377043468`", ",", 
      "0.000021552513330956992`", ",", "0.000021493723692910973`", ",", 
      "0.00002143509441767223`", ",", "0.000021376625067812827`", ",", 
      "0.000021318315207098017`", ",", "0.000021260164400482997`", ",", 
      "0.000021202172214109643`", ",", "0.000021144338215303287`", ",", 
      "0.000021086661972569467`", ",", "0.000021029143055590755`", ",", 
      "0.000020971781035223502`", ",", "0.00002091457548349465`", ",", 
      "0.000020857525973598538`", ",", "0.000020800632079893726`", ",", 
      "0.000020743893377899813`", ",", "0.000020687309444294265`", ",", 
      "0.000020630879856909265`", ",", "0.00002057460419472856`", ",", 
      "0.0000205184820378843`", ",", "0.000020462512967653968`", ",", 
      "0.000020406696566457188`", ",", "0.000020351032417852615`", ",", 
      "0.000020295520106534875`", ",", "0.000020240159218331434`", ",", 
      "0.000020184949340199573`", ",", "0.00002012989006022305`", ",", 
      "0.00002007498096760942`", ",", "0.00002002022165268671`", ",", 
      "0.000019965611706900417`", ",", "0.00001991115072281048`", ",", 
      "0.000019856838294088227`", ",", "0.000019802674015513335`", ",", 
      "0.000019748657482970823`", ",", "0.000019694788293448026`", ",", 
      "0.000019641066045031603`", ",", "0.000019587490336904513`", ",", 
      "0.000019534060769343045`", ",", "0.000019480776943713843`", ",", 
      "0.000019427638462470896`", ",", "0.000019374644929152615`", ",", 
      "0.00001932179594837885`", ",", "0.00001926909112584793`", ",", 
      "0.00001921653006833375`", ",", "0.000019164112383682836`", ",", 
      "0.000019111837680811375`", ",", "0.000019059705569702346`", ",", 
      "0.000019007715661402596`", ",", "0.00001895586756801993`", ",", 
      "0.00001890416090272023`", ",", "0.000018852595279724536`", ",", 
      "0.00001880117031430623`", ",", "0.000018749885622788093`", ",", 
      "0.000018698740822539496`", ",", "0.000018647735531973523`", ",", 
      "0.000018596869370544134`", ",", "0.000018546141958743302`", ",", 
      "0.000018495552918098203`", ",", "0.000018445101871168416`", ",", 
      "0.000018394788441543052`", ",", "0.000018344612253837966`", ",", 
      "0.00001829457293369299`", ",", "0.00001824467010776909`", ",", 
      "0.000018194903403745616`", ",", "0.000018145272450317505`", ",", 
      "0.000018095776877192526`", ",", "0.0000180464163150885`", ",", 
      "0.00001799719039573055`", ",", "0.00001794809875184837`", ",", 
      "0.000017899141017173476`", ",", "0.000017850316826436434`", ",", 
      "0.00001780162581536421`", ",", "0.000017753067620677393`", ",", 
      "0.00001770464188008751`", ",", "0.0000176563482322943`", ",", 
      "0.000017608186316983056`", ",", "0.00001756015577482191`", ",", 
      "0.000017512256247459152`", ",", "0.000017464487377520565`", ",", 
      "0.000017416848808606752`", ",", "0.000017369340185290496`", ",", 
      "0.000017321961153114068`", ",", "0.000017274711358586627`", ",", 
      "0.000017227590449181555`", ",", "0.000017180598073333836`", ",", 
      "0.000017133733880437435`", ",", "0.000017086997520842673`", ",", 
      "0.000017040388645853624`", ",", "0.00001699390690772552`", ",", 
      "0.00001694755195966237`", ",", "0.000016901323455813474`", ",", 
      "0.000016855221051272207`", ",", "0.00001680924440207253`", ",", 
      "0.000016763393165186645`", ",", "0.000016717666998522467`", ",", 
      "0.000016672065560921027`", ",", "0.00001662658851215395`", ",", 
      "0.000016581235512920936`", ",", "0.00001653600622484718`", ",", 
      "0.000016490900310480894`", ",", "0.000016445917433290767`", ",", 
      "0.000016401057257663455`", ",", "0.00001635631944890108`", ",", 
      "0.000016311703673218727`", ",", "0.000016267209597741973`", ",", 
      "0.000016222836890504384`", ",", "0.000016178585220445038`", ",", 
      "0.000016134454257406062`", ",", "0.000016090443672130173`", ",", 
      "0.00001604655313625822`", ",", "0.00001600278232232671`", ",", 
      "0.000015959130903765405`", ",", "0.00001591559855489486`", ",", 
      "0.000015872184950924005`", ",", "0.000015828889767947694`", ",", 
      "0.000015785712682944335`", ",", "0.000015742653373773433`", ",", 
      "0.00001569971151917323`", ",", "0.000015656886798758267`", ",", 
      "0.000015614178893017024`", ",", "0.000015571587483309525`", ",", 
      "0.000015529112251864962`", ",", "0.00001548675288177931`", ",", 
      "0.000015444509057012984`", ",", "0.000015402380462388478`", ",", 
      "0.000015360366783588004`", ",", "0.000015318467707151147`", ",", 
      "0.00001527668292047254`", ",", "0.00001523501211179951`", ",", 
      "0.000015193454970229773`", ",", "0.000015152011185709096`", ",", 
      "0.000015110680449029006`", ",", "0.00001506946245182446`", ",", 
      "0.000015028356886571555`", ",", "0.000014987363446585238`", ",", 
      "0.000014946481826017016`", ",", "0.00001490571171985266`", ",", 
      "0.00001486505282390994`", ",", "0.000014824504834836374`", ",", 
      "0.000014784067450106931`", ",", "0.000014743740368021792`", ",", 
      "0.000014703523287704089`", ",", "0.000014663415909097691`", ",", 
      "0.000014623417932964914`", ",", "0.000014583529060884335`", ",", 
      "0.000014543748995248538`", ",", "0.000014504077439261907`", ",", 
      "0.000014464514096938401`", ",", "0.000014425058673099362`", ",", 
      "0.000014385710873371287`", ",", "0.000014346470404183674`", ",", 
      "0.000014307336972766777`", ",", "0.000014268310287149457`", ",", 
      "0.000014229390056157013`", ",", "0.000014190575989408963`", ",", 
      "0.000014151867797316928`", ",", "0.000014113265191082447`", ",", 
      "0.00001407476788269483`", ",", "0.000014036375584928993`", ",", 
      "0.000013998088011343333`", ",", "0.000013959904876277592`", ",", 
      "0.000013921825894850711`", ",", "0.000013883850782958712`", ",", 
      "0.00001384597925727258`", ",", "0.000013808211035236152`", ",", 
      "0.000013770545835063998`", ",", "0.000013732983375739328`", ",", 
      "0.000013695523377011894`", ",", "0.000013658165559395895`", ",", 
      "0.000013620909644167894`", ",", "0.000013583755353364748`", ",", 
      "0.00001354670240978151`", ",", "0.000013509750536969383`", ",", 
      "0.000013472899459233656`", ",", "0.000013436148901631635`", ",", 
      "0.000013399498589970595`", ",", "0.000013362948250805743`", ",", 
      "0.000013326497611438167`", ",", "0.000013290146399912819`", ",", 
      "0.000013253894345016452`", ",", "0.000013217741176275643`", ",", 
      "0.000013181686623954731`", ",", "0.00001314573041905383`", ",", 
      "0.000013109872293306813`", ",", "0.000013074111979179317`", ",", 
      "0.00001303844920986674`", ",", "0.000013002883719292261`", ",", 
      "0.000012967415242104839`", ",", "0.00001293204351367724`", ",", 
      "0.000012896768270104074`", ",", "0.000012861589248199806`", ",", 
      "0.000012826506185496805`", ",", "0.000012791518820243384`", ",", 
      "0.000012756626891401855`", ",", "0.000012721830138646552`", ",", 
      "0.000012687128302361933`", ",", "0.000012652521123640605`", ",", 
      "0.000012618008344281409`", ",", "0.000012583589706787494`", ",", 
      "0.000012549264954364392`", ",", "0.00001251503383091811`", ",", 
      "0.000012480896081053194`", ",", "0.000012446851450070865`", ",", 
      "0.000012412899683967087`", ",", "0.000012379040529430673`", ",", 
      "0.000012345273733841413`", ",", "0.000012311599045268175`", ",", 
      "0.000012278016212467023`", ",", "0.000012244524984879364`", ",", 
      "0.000012211125112630051`", ",", "0.000012177816346525539`", ",", 
      "0.000012144598438052017`", ",", "0.000012111471139373545`", ",", 
      "0.000012078434203330224`", ",", "0.000012045487383436343`", ",", 
      "0.000012012630433878537`", ",", "0.000011979863109513958`", ",", 
      "0.000011947185165868408`", ",", "0.000011914596359134651`", ",", 
      "0.000011882096446170399`", ",", "0.000011849685184496619`", ",", 
      "0.000011817362332295693`", ",", "0.000011785127648409639`", ",", 
      "0.00001175298089233827`", ",", "0.00001172092182423743`", ",", 
      "0.000011688950204917195`", ",", "0.000011657065795840087`", ",", 
      "0.000011625268359119294`", ",", "0.000011593557657516904`", ",", 
      "0.000011561933454442118`", ",", "0.000011530395513949508`", ",", 
      "0.000011498943600737235`", ",", "0.000011467577480145302`", ",", 
      "0.000011436296918153808`", ",", "0.000011405101681381192`", ",", 
      "0.000011373991537082501`", ",", "0.000011342966253147646`", ",", 
      "0.000011312025598099677`", ",", "0.000011281169341093053`", ",", 
      "0.000011250397251911918`", ",", "0.000011219709100968386`", ",", 
      "0.00001118910465930082`", ",", "0.000011158583698572143`", ",", 
      "0.000011128145991068116`", ",", "0.00001109779130969564`", ",", 
      "0.000011067519427981071`", ",", "0.00001103733012006853`", ",", 
      "0.00001100722316071821`", ",", "0.000010977198325304696`", ",", 
      "0.000010947255389815304`", ",", "0.000010917394130848383`", ",", 
      "0.000010887614325611676`", ",", "0.000010857915751920637`", ",", 
      "0.000010828298188196788`", ",", "0.000010798761413466054`", ",", 
      "0.000010769305207357126`", ",", "0.000010739929350099801`", ",", 
      "0.000010710633622523353`", ",", "0.000010681417806054917`", ",", 
      "0.00001065228168271781`", ",", "0.000010623225035129943`", ",", 
      "0.000010594247646502198`", ",", "0.000010565349300636788`", ",", 
      "0.000010536529781925657`", ",", "0.000010507788875348886`", ",", 
      "0.00001047912636647306`", ",", "0.000010450542041449689`", ",", 
      "0.000010422035687013602`", ",", "0.000010393607090481368`", ",", 
      "0.00001036525603974969`", ",", "0.00001033698232329384`", ",", 
      "0.000010308785730166076`", ",", "0.000010280666049994061`", ",", 
      "0.000010252623072979299`", ",", "0.000010224656589895574`", ",", 
      "0.00001019676639208739`", ",", "0.00001016895227146839`", ",", 
      "0.00001014121402051984`", ",", "0.000010113551432289053`", ",", 
      "0.000010085964300387866`", ",", "0.000010058452418991074`", ",", 
      "0.000010031015582834903`", ",", "0.000010003653587215535`", ",", 
      "9.976366227987473`*^-6", ",", "9.949153301562104`*^-6", ",", 
      "9.922014604906142`*^-6", ",", "9.894949935540131`*^-6", ",", 
      "9.867959091536915`*^-6", ",", "9.841041871520153`*^-6", ",", 
      "9.814198074662798`*^-6", ",", "9.787427500685615`*^-6", ",", 
      "9.760729949855675`*^-6", ",", "9.734105222984868`*^-6", ",", 
      "9.707553121428414`*^-6", ",", "9.681073447083392`*^-6", ",", 
      "9.654666002387243`*^-6", ",", "9.628330590316322`*^-6", ",", 
      "9.602067014384394`*^-6", ",", "9.575875078641216`*^-6", ",", 
      "9.549754587671012`*^-6", ",", "9.523705346591071`*^-6", ",", 
      "9.497727161050267`*^-6", ",", "9.471819837227609`*^-6", ",", 
      "9.445983181830804`*^-6", ",", "9.420217002094807`*^-6", ",", 
      "9.394521105780392`*^-6", ",", "9.3688953011727`*^-6", ",", 
      "9.34333939707983`*^-6", ",", "9.317853202831398`*^-6", ",", 
      "9.292436528277122`*^-6", ",", "9.267089183785395`*^-6", ",", 
      "9.241810980241881`*^-6", ",", "9.216601729048104`*^-6", ",", 
      "9.191461242120014`*^-6", ",", "9.166389331886632`*^-6", ",", 
      "9.141385811288608`*^-6", ",", "9.116450493776842`*^-6", ",", 
      "9.091583193311097`*^-6", ",", "9.066783724358603`*^-6", ",", 
      "9.042051901892673`*^-6", ",", "9.017387541391322`*^-6", ",", 
      "8.992790458835902`*^-6", ",", "8.968260470709713`*^-6", ",", 
      "8.943797393996638`*^-6", ",", "8.91940104617979`*^-6", ",", 
      "8.89507124524013`*^-6", ",", "8.87080780965513`*^-6", ",", 
      "8.8466105583974`*^-6", ",", "8.82247931093335`*^-6", ",", 
      "8.798413887221834`*^-6", ",", "8.774414107712814`*^-6", ",", 
      "8.750479793346022`*^-6", ",", "8.72661076554961`*^-6", ",", 
      "8.702806846238837`*^-6", ",", "8.679067857814726`*^-6", ",", 
      "8.655393623162742`*^-6", ",", "8.631783965651478`*^-6", ",", 
      "8.608238709131324`*^-6", ",", "8.584757677933169`*^-6", ",", 
      "8.561340696867077`*^-6", ",", "8.537987591220979`*^-6", ",", 
      "8.514698186759382`*^-6", ",", "8.491472309722066`*^-6", ",", 
      "8.46830978682277`*^-6", ",", "8.445210445247923`*^-6", ",", 
      "8.422174112655275`*^-6", ",", "8.399200617172884`*^-6", ",", 
      "8.376289787397426`*^-6", ",", "8.353441452393188`*^-6", ",", 
      "8.330655441690728`*^-6", ",", "8.307931585285591`*^-6", ",", 
      "8.285269713637061`*^-6", ",", "8.262669657666878`*^-6", ",", 
      "8.240131248757989`*^-6", ",", "8.217654318753277`*^-6", ",", 
      "8.19523869995432`*^-6", ",", "8.172884225120131`*^-6", ",", 
      "8.15059072746591`*^-6", ",", "8.128358040661813`*^-6", ",", 
      "8.106185998831688`*^-6", ",", "8.084074436551857`*^-6", ",", 
      "8.06202318884987`*^-6", ",", "8.04003209120328`*^-6", ",", 
      "8.018100979538425`*^-6", ",", "7.996229690229174`*^-6", ",", 
      "7.974418060095736`*^-6", ",", "7.95266592640344`*^-6", ",", 
      "7.930973126861494`*^-6", ",", "7.909339499621812`*^-6", ",", 
      "7.88776488327777`*^-6", ",", "7.866249116863033`*^-6", ",", 
      "7.844792039850335`*^-6", ",", "7.823393492150282`*^-6", ",", 
      "7.802053314110172`*^-6", ",", "7.780771346512787`*^-6", ",", 
      "7.759547430575212`*^-6", ",", "7.738381407947652`*^-6", ",", 
      "7.717273120712247`*^-6", ",", "7.696222411381903`*^-6", ",", 
      "7.675229122899102`*^-6", ",", "7.654293098634738`*^-6", ",", 
      "7.633414182386956`*^-6", ",", "7.612592218379972`*^-6", ",", 
      "7.591827051262917`*^-6", ",", "7.571118526108681`*^-6", ",", 
      "7.550466488412755`*^-6", ",", "7.529870784092082`*^-6", ",", 
      "7.509331259483894`*^-6", ",", "7.488847761344583`*^-6", ",", 
      "7.468420136848546`*^-6", ",", "7.448048233587051`*^-6", ",", 
      "7.427731899567095`*^-6", ",", "7.407470983210273`*^-6", ",", 
      "7.387265333351641`*^-6", ",", "7.367114799238608`*^-6", ",", 
      "7.347019230529784`*^-6", ",", "7.326978477293872`*^-6", ",", 
      "7.3069923900085536`*^-6", ",", "7.287060819559365`*^-6", ",", 
      "7.267183617238591`*^-6", ",", "7.247360634744147`*^-6", ",", 
      "7.227591724178482`*^-6", ",", "7.207876738047469`*^-6", ",", 
      "7.188215529259308`*^-6", ",", "7.168607951123426`*^-6", ",", 
      "7.1490538573493855`*^-6", ",", "7.129553102045788`*^-6", ",", 
      "7.110105539719194`*^-6", ",", "7.0907110252730235`*^-6", ",", 
      "7.071369414006488`*^-6", ",", "7.0520805616135076`*^-6", ",", 
      "7.032844324181628`*^-6", ",", "7.013660558190948`*^-6", ",", 
      "6.994529120513057`*^-6", ",", "6.975449868409957`*^-6", ",", 
      "6.956422659533003`*^-6", ",", "6.937447351921844`*^-6", ",", 
      "6.918523804003354`*^-6", ",", "6.8996518745905835`*^-6", ",", 
      "6.880831422881709`*^-6", ",", "6.86206230845897`*^-6", ",", 
      "6.843344391287633`*^-6", ",", "6.824677531714942`*^-6", ",", 
      "6.806061590469078`*^-6", ",", "6.787496428658121`*^-6", ",", 
      "6.7689819077690056`*^-6", ",", "6.750517889666502`*^-6", ",", 
      "6.732104236592171`*^-6", ",", "6.713740811163346`*^-6", ",", 
      "6.695427476372102`*^-6", ",", "6.6771640955842385`*^-6", ",", 
      "6.658950532538258`*^-6", ",", "6.640786651344346`*^-6", ",", 
      "6.622672316483358`*^-6", ",", "6.604607392805818`*^-6", ",", 
      "6.5865917455308955`*^-6", ",", "6.568625240245411`*^-6", ",", 
      "6.550707742902827`*^-6", ",", "6.532839119822249`*^-6", ",", 
      "6.515019237687431`*^-6", ",", "6.497247963545783`*^-6", ",", 
      "6.47952516480737`*^-6", ",", "6.461850709243924`*^-6", ",", 
      "6.444224464987869`*^-6", ",", "6.4266463005313245`*^-6", ",", 
      "6.409116084725131`*^-6", ",", "6.391633686777871`*^-6", ",", 
      "6.374198976254892`*^-6", ",", "6.356811823077329`*^-6", ",", 
      "6.339472097521141`*^-6", ",", "6.322179670216142`*^-6", ",", 
      "6.304934412145031`*^-6", ",", "6.287736194642436`*^-6", ",", 
      "6.270584889393946`*^-6", ",", "6.253480368435162`*^-6", ",", 
      "6.2364225041507384`*^-6", ",", "6.2194111692734285`*^-6", ",", 
      "6.2024462368831366`*^-6", ",", "6.185527580405981`*^-6", ",", 
      "6.168655073613331`*^-6", ",", "6.1518285906208775`*^-6", ",", 
      "6.135048005887692`*^-6", ",", "6.118313194215285`*^-6", ",", 
      "6.10162403074668`*^-6", ",", "6.084980390965479`*^-6", ",", 
      "6.068382150694928`*^-6", ",", "6.0518291860969955`*^-6", ",", 
      "6.03532137367145`*^-6", ",", "6.018858590254937`*^-6", ",", 
      "6.002440713020056`*^-6", ",", "5.986067619474451`*^-6", ",", 
      "5.969739187459891`*^-6", ",", "5.953455295151362`*^-6", ",", 
      "5.937215821056164`*^-6", ",", "5.921020644012977`*^-6", ",", 
      "5.904869643190994`*^-6", ",", "5.888762698089004`*^-6", ",", 
      "5.872699688534483`*^-6", ",", "5.856680494682714`*^-6", ",", 
      "5.840704997015879`*^-6", ",", "5.82477307634218`*^-6", ",", 
      "5.8088846137949366`*^-6", ",", "5.7930394908317094`*^-6", ",", 
      "5.7772375892334095`*^-6", ",", "5.761478791103421`*^-6", ",", 
      "5.745762978866718`*^-6", ",", "5.730090035268992`*^-6", ",", 
      "5.714459843375769`*^-6", ",", "5.6988722865715425`*^-6", ",", 
      "5.683327248558904`*^-6", ",", "5.667824613357677`*^-6", ",", 
      "5.652364265304042`*^-6", ",", "5.636946089049687`*^-6", ",", 
      "5.621569969560937`*^-6", ",", "5.606235792117895`*^-6", ",", 
      "5.590943442313595`*^-6", ",", "5.575692806053146`*^-6", ",", 
      "5.56048376955287`*^-6", ",", "5.545316219339466`*^-6", ",", 
      "5.530190042249161`*^-6", ",", "5.515105125426858`*^-6", ",", 
      "5.5000613563253`*^-6", ",", "5.485058622704233`*^-6", ",", 
      "5.470096812629563`*^-6", ",", "5.455175814472525`*^-6", ",", 
      "5.440295516908849`*^-6", ",", "5.425455808917918`*^-6", ",", 
      "5.4106565797819654`*^-6", ",", "5.3958977190852235`*^-6", ",", 
      "5.381179116713113`*^-6", ",", "5.3665006628514225`*^-6", ",", 
      "5.351862247985479`*^-6", ",", "5.33726376289934`*^-6", ",", 
      "5.322705098674975`*^-6", ",", "5.308186146691453`*^-6", ",", 
      "5.293706798624134`*^-6", ",", "5.279266946443859`*^-6", ",", 
      "5.2648664824161426`*^-6", ",", "5.250505299100372`*^-6", ",", 
      "5.236183289349008`*^-6", ",", "5.221900346306774`*^-6", ",", 
      "5.207656363409874`*^-6", ",", "5.193451234385188`*^-6", ",", 
      "5.179284853249481`*^-6", ",", "5.165157114308612`*^-6", ",", 
      "5.151067912156748`*^-6", ",", "5.137017141675572`*^-6", ",", 
      "5.123004698033505`*^-6", ",", "5.109030476684926`*^-6", ",", 
      "5.095094373369376`*^-6", ",", "5.0811962841108`*^-6", ",", 
      "5.0673361052167606`*^-6", ",", "5.053513733277664`*^-6", ",", 
      "5.039729065165996`*^-6", ",", "5.02598199803554`*^-6", ",", 
      "5.012272429320623`*^-6", ",", "4.998600256735342`*^-6", ",", 
      "4.984965378272812`*^-6", ",", "4.971367692204373`*^-6", ",", 
      "4.957807097078877`*^-6", ",", "4.944283491721901`*^-6", ",", 
      "4.930796775234996`*^-6", ",", "4.917346846994942`*^-6", ",", 
      "4.903933606652994`*^-6", ",", "4.890556954134127`*^-6", ",", 
      "4.877216789636299`*^-6", ",", "4.8639130136297`*^-6", ",", 
      "4.850645526856011`*^-6", ",", "4.837414230327664`*^-6", ",", 
      "4.824219025327105`*^-6", ",", "4.811059813406054`*^-6", ",", 
      "4.797936496384776`*^-6", ",", "4.784848976351339`*^-6"}], "}"}], ",", 
    RowBox[{"{", 
     RowBox[{
      RowBox[{"-", "5.551115123125783`*^-17"}], ",", 
      RowBox[{"-", "5.551115123125783`*^-17"}], ",", "0.0009999999999999445`",
       ",", "0.002399999999999945`", ",", "0.0038699999999999477`", ",", 
      "0.005239999999999949`", ",", "0.006432899999999949`", ",", 
      "0.00742391999999995`", ",", "0.008216347999999951`", ",", 
      "0.008827286399999955`", ",", "0.009279476099999958`", ",", 
      "0.009596778223999958`", ",", "0.009801826666499962`", ",", 
      "0.009914943776399962`", ",", "0.009953769752744963`", ",", 
      "0.009933277053420063`", ",", "0.009865976367748846`", ",", 
      "0.009762202971214126`", ",", "0.009630421823734586`", ",", 
      "0.00947751920065568`", ",", "0.009309065786913056`", ",", 
      "0.009129545865814432`", ",", "0.00894255248175104`", ",", 
      "0.008750951082001468`", ",", "0.008557015260743104`", ",", 
      "0.008362538509507272`", ",", "0.008168925721240899`", ",", 
      "0.007977267832075426`", ",", "0.007788402547267441`", ",", 
      "0.0076029636566637415`", ",", "0.007421421036053122`", ",", 
      "0.007244113069089549`", ",", "0.007071272913984781`", ",", 
      "0.006903049777833984`", ",", "0.006739526144442484`", ",", 
      "0.006580731723050821`", ",", "0.006426654739554008`", ",", 
      "0.006277251073259265`", ",", "0.006132451646143697`", ",", 
      "0.005992168393866738`", ",", "0.005856299085027989`", ",", 
      "0.00572473120449811`", ",", "0.0055973450757611795`", ",", 
      "0.005474016364196973`", ",", "0.005354618076568088`", ",", 
      "0.005239022150422076`", ",", "0.005127100709677181`", ",", 
      "0.005018727048531324`", ",", "0.004913776394374745`", ",", 
      "0.004812126491080894`", ",", "0.004713658036483396`", ",", 
      "0.004618255001685852`", ",", "0.004525804854828236`", ",", 
      "0.004436198707833058`", ",", "0.004349331401302611`", ",", 
      "0.004265101539995492`", ",", "0.00418341148906288`", ",", 
      "0.0041041673393812685`", ",", "0.0040272788488044855`", ",", 
      "0.003952659364913419`", ",", "0.0038802257338183886`", ",", 
      "0.003809898198726498`", ",", "0.0037416002912923105`", ",", 
      "0.0036752587181984406`", ",", "0.0036108032449412527`", ",", 
      "0.0035481665784084025`", ",", "0.003487284249514902`", ",", 
      "0.003428094496900467`", ",", "0.0033705381524739733`", ",", 
      "0.0033145585294122246`", ",", "0.003260101313073655`", ",", 
      "0.0032071144551674103`", ",", "0.003155548071420039`", ",", 
      "0.00310535434290193`", ",", "0.0030564874211106417`", ",", 
      "0.0030089033368557085`", ",", "0.0029625599129474113`", ",", 
      "0.002917416680658338`", ",", "0.0028734347999000995`", ",", 
      "0.0028305769830369782`", ",", "0.002788807422242456`", ",", 
      "0.0027480917202928417`", ",", "0.002708396824683738`", ",", 
      "0.0026696909649492383`", ",", "0.002631943593060231`", ",", 
      "0.00259512532677632`", ",", "0.0025592078958255535`", ",", 
      "0.002524164090786925`", ",", "0.002489967714552355`", ",", 
      "0.002456593536247287`", ",", "0.0024240172474920465`", ",", 
      "0.002392215420889537`", ",", "0.002361165470628562`", ",", 
      "0.0023308456150960494`", ",", "0.0023012348413955137`", ",", 
      "0.0022723128716732673`", ",", "0.002244060131158108`", ",", 
      "0.002216457717824367`", ",", "0.0021894873735923523`", ",", 
      "0.0021631314569842755`", ",", "0.0021373729171577337`", ",", 
      "0.0021121952692426532`", ",", "0.0020875825709113656`", ",", 
      "0.002063519400115078`", ",", "0.002039990833923491`", ",", 
      "0.0020169824284076376`", ",", "0.0019944801995092124`", ",", 
      "0.0019724706048427436`", ",", "0.0019509405263798405`", ",", 
      "0.0019298772539675538`", ",", "0.0019092684696355269`", ",", 
      "0.0018891022326491186`", ",", "0.0018693669652680915`", ",", 
      "0.0018500514391726972`", ",", "0.0018311447625211485`", ",", 
      "0.001812636367604516`", ",", "0.001794515999066971`", ",", 
      "0.0017767737026611657`", ",", "0.0017593998145102123`", ",", 
      "0.001742384950849379`", ",", "0.001725719998222141`", ",", 
      "0.001709396104106671`", ",", "0.0016934046679502176`", ",", 
      "0.001677737332590111`", ",", "0.0016623859760413434`", ",", 
      "0.0016473427036318182`", ",", "0.0016325998404674337`", ",", 
      "0.001618149924210186`", ",", "0.001603985698153438`", ",", 
      "0.0015901001045793514`", ",", "0.0015764862783844563`", ",", 
      "0.0015631375409599284`", ",", "0.0015500473943140807`", ",", 
      "0.00153720951542518`", ",", "0.001524617750813403`", ",", 
      "0.0015122661113213403`", ",", "0.0015001487670930809`", ",", 
      "0.001488260042742439`", ",", "0.0014765944127014107`", ",", 
      "0.001465146496740448`", ",", "0.0014539110556525813`", ",", 
      "0.0014428829870938758`", ",", "0.0014320573215730987`", ",", 
      "0.001421429218583866`", ",", "0.001410993962872902`", ",", 
      "0.001400746960838374`", ",", "0.0013906837370526053`", ",", 
      "0.001380799930903748`", ",", "0.0013710912933512938`", ",", 
      "0.001361553683790573`", ",", "0.0013521830670216327`", ",", 
      "0.001342975510318128`", ",", "0.0013339271805920866`", ",", 
      "0.001325034341650613`", ",", "0.0013162933515407946`", ",", 
      "0.0013077006599792715`", ",", "0.0012992528058630944`", ",", 
      "0.0012909464148586705`", ",", "0.0012827781970657483`", ",", 
      "0.0012747449447535447`", ",", "0.0012668435301662585`", ",", 
      "0.0012590709033953361`", ",", "0.0012514240903160007`", ",", 
      "0.0012439001905856458`", ",", "0.001236496375701832`", ",", 
      "0.001229209887117712`", ",", "0.0012220380344128191`", ",", 
      "0.001214978193517243`", ",", "0.0012080278049873057`", ",", 
      "0.0012011843723309379`", ",", "0.001194445460381032`", ",", 
      "0.0011878086937151242`", ",", "0.0011812717551198315`", ",", 
      "0.0011748323840985331`", ",", "0.0011684883754208544`", ",", 
      "0.0011622375777125653`", ",", "0.0011560778920845745`", ",", 
      "0.0011500072707997424`", ",", "0.0011440237159762907`", ",", 
      "0.0011381252783266465`", ",", "0.0011323100559305923`", ",", 
      "0.0011265761930416432`", ",", "0.0011209218789256137`", ",", 
      "0.0011153453467303797`", ",", "0.0011098448723858758`", ",", 
      "0.001104418773533406`", ",", "0.001099065408483383`", ",", 
      "0.0010937831752006338`", ",", "0.001088570510316463`", ",", 
      "0.0010834258881666661`", ",", "0.0010783478198547374`", ",", 
      "0.0010733348523395347`", ",", "0.001068385567546689`", ",", 
      "0.001063498581503068`", ",", "0.0010586725434936508`", ",", 
      "0.0010539061352401455`", ",", "0.001049198070100758`", ",", 
      "0.001044547092290503`", ",", "0.0010399519761214824`", ",", 
      "0.0010354115252625765`", ",", "0.0010309245720180066`", ",", 
      "0.0010264899766242478`", ",", "0.0010221066265647906`", ",", 
      "0.0010177734359022585`", ",", "0.0010134893446274108`", ",", 
      "0.001009253318024572`", ",", "0.0010050643460530484`", ",", 
      "0.0010009214427440939`", ",", "0.0009968236456130146`", ",", 
      "0.0009927700150860112`", ",", "0.0009887596339413544`", ",", 
      "0.00098479160676453`", ",", "0.0009808650594169733`", ",", 
      "0.000976979138518043`", ",", "0.0009731330109398783`", ",", 
      "0.000969325863314815`", ",", "0.0009655569015550215`", ",", 
      "0.0009618253503840462`", ",", "0.0009581304528799604`", ",", 
      "0.0009544714700298041`", ",", "0.0009508476802950387`", ",", 
      "0.0009472583791877255`", ",", "0.0009437028788571557`", ",", 
      "0.0009401805076866621`", ",", "0.0009366906099003564`", ",", 
      "0.00093323254517954`", ",", "0.0009298056882885313`", ",", 
      "0.0009264094287096899`", ",", "0.0009230431702873885`", ",", 
      "0.0009197063308807165`", ",", "0.0009163983420246878`", ",", 
      "0.000913118648599746`", ",", "0.000909866708509354`", ",", 
      "0.0009066419923654655`", ",", "0.0009034439831816836`", ",", 
      "0.000900272176073912`", ",", "0.0008971260779683119`", ",", 
      "0.0008940052073163845`", ",", "0.0008909090938169994`", ",", 
      "0.0008878372781451969`", ",", "0.0008847893116875973`", ",", 
      "0.0008817647562842513`", ",", "0.000878763183976773`", ",", 
      "0.0008757841767625995`", ",", "0.0008728273263552275`", ",", 
      "0.0008698922339502769`", ",", "0.0008669785099972379`", ",", 
      "0.0008640857739767637`", ",", "0.0008612136541833696`", ",", 
      "0.0008583617875134072`", ",", "0.000855529819258183`", ",", 
      "0.0008527174029020967`", ",", "0.0008499241999256725`", ",", 
      "0.0008471498796133685`", ",", "0.0008443941188660414`", ",", 
      "0.000841656602017958`", ",", "0.0008389370206582442`", ",", 
      "0.0008362350734566263`", ",", "0.0008335504659934569`", ",", 
      "0.000830882910593791`", ",", "0.0008282321261655094`", ",", 
      "0.0008255978380413524`", ",", "0.0008229797778247765`", ",", 
      "0.0008203776832395389`", ",", "0.0008177912979829192`", ",", 
      "0.0008152203715824888`", ",", "0.0008126646592563473`", ",", 
      "0.0008101239217767324`", ",", "0.0008075979253369286`", ",", 
      "0.0008050864414213892`", ",", "0.0008025892466790001`", ",", 
      "0.0008001061227994022`", ",", "0.0007976368563923008`", ",", 
      "0.000795181238869692`", ",", "0.0007927390663309288`", ",", 
      "0.0007903101394505674`", ",", "0.0007878942633689164`", ",", 
      "0.0007854912475852298`", ",", "0.0007831009058534773`", ",", 
      "0.0007807230560806313`", ",", "0.0007783575202274056`", ",", 
      "0.0007760041242113896`", ",", "0.0007736626978125222`", ",", 
      "0.0007713330745808415`", ",", "0.0007690150917464623`", ",", 
      "0.0007667085901317246`", ",", "0.0007644134140654589`", ",", 
      "0.0007621294112993201`", ",", "0.0007598564329261388`", ",", 
      "0.0007575943333002406`", ",", "0.0007553429699596861`", ",", 
      "0.0007531022035503848`", ",", "0.0007508718977520402`", ",", 
      "0.0007486519192058756`", ",", "0.000746442137444107`", ",", 
      "0.0007442424248211104`", ",", "0.0007420526564462508`", ",", 
      "0.0007398727101183279`", ",", "0.0007377024662616028`", ",", 
      "0.0007355418078633635`", ",", "0.0007333906204129961`", ",", 
      "0.0007312487918425243`", ",", "0.0007291162124685769`", ",", 
      "0.0007269927749357583`", ",", "0.0007248783741613785`", ",", 
      "0.0007227729072815164`", ",", "0.0007206762735983805`", ",", 
      "0.0007185883745289377`", ",", "0.0007165091135547784`", ",", 
      "0.0007144383961731888`", ",", "0.0007123761298494008`", ",", 
      "0.0007103222239699909`", ",", "0.0007082765897974015`", ",", 
      "0.0007062391404255562`", ",", "0.0007042097907365434`", ",", 
      "0.0007021884573583422`", ",", "0.0007001750586235649`", ",", 
      "0.0006981695145291935`", ",", "0.0006961717466972833`", ",", 
      "0.0006941816783366135`", ",", "0.0006921992342052588`", ",", 
      "0.0006902243405740626`", ",", "0.0006882569251909873`", ",", 
      "0.0006862969172463231`", ",", "0.0006843442473387337`", ",", 
      "0.0006823988474421171`", ",", "0.0006804606508732646`", ",", 
      "0.0006785295922602968`", ",", "0.0006766056075118581`", ",", 
      "0.0006746886337870533`", ",", "0.0006727786094661048`", ",", 
      "0.0006708754741217158`", ",", "0.0006689791684911231`", ",", 
      "0.0006670896344488194`", ",", "0.0006652068149799328`", ",", 
      "0.0006633306541542454`", ",", "0.000661461097100835`", ",", 
      "0.0006595980899833283`", ",", "0.0006577415799757468`", ",", 
      "0.0006558915152389334`", ",", "0.0006540478448975453`", ",", 
      "0.0006522105190175993`", ",", "0.0006503794885845567`", ",", 
      "0.000648554705481934`", ",", "0.0006467361224704266`", ",", 
      "0.0006449236931675358`", ",", "0.0006431173720276822`", ",", 
      "0.0006413171143227978`", ",", "0.0006395228761233844`", ",", 
      "0.000637734614280025`", ",", "0.0006359522864053408`", ",", 
      "0.0006341758508563791`", ",", "0.0006324052667174245`", ",", 
      "0.0006306404937832243`", ",", "0.0006288814925426121`", ",", 
      "0.0006271282241625282`", ",", "0.0006253806504724208`", ",", 
      "0.000623638733949022`", ",", "0.0006219024377014891`", ",", 
      "0.0006201717254569013`", ",", "0.0006184465615461042`", ",", 
      "0.0006167269108898941`", ",", "0.0006150127389855326`", ",", 
      "0.0006133040118935842`", ",", "0.0006116006962250706`", ",", 
      "0.0006099027591289313`", ",", "0.0006082101682797845`", ",", 
      "0.0006065228918659815`", ",", "0.0006048408985779478`", ",", 
      "0.0006031641575968002`", ",", "0.0006014926385832419`", ",", 
      "0.0005998263116667174`", ",", "0.0005981651474348308`", ",", 
      "0.0005965091169230157`", ",", "0.0005948581916044521`", ",", 
      "0.0005932123433802247`", ",", "0.0005915715445697172`", ",", 
      "0.0005899357679012352`", ",", "0.0005883049865028531`", ",", 
      "0.0005866791738934812`", ",", "0.0005850583039741444`", ",", 
      "0.00058344235101947`", ",", "0.0005818312896693796`", ",", 
      "0.000580225094920978`", ",", "0.0005786237421206383`", ",", 
      "0.0005770272069562668`", ",", "0.0005754354654497702`", ",", 
      "0.0005738484939496853`", ",", "0.0005722662691239918`", ",", 
      "0.000570688767953097`", ",", "0.0005691159677229859`", ",", 
      "0.0005675478460185351`", ",", "0.0005659843807169866`", ",", 
      "0.0005644255499815764`", ",", "0.0005628713322553145`", ",", 
      "0.0005613217062549143`", ",", "0.0005597766509648656`", ",", 
      "0.000558236145631648`", ",", "0.0005567001697580836`", ",", 
      "0.0005551687030978228`", ",", "0.0005536417256499618`", ",", 
      "0.000552119217653787`", ",", "0.0005506011595836462`", ",", 
      "0.00054908753214394`", ",", "0.0005475783162642322`", ",", 
      "0.0005460734930944771`", ",", "0.00054457304400036`", ",", 
      "0.0005430769505587475`", ",", "0.0005415851945532463`", ",", 
      "0.0005400977579698669`", ",", "0.0005386146229927906`", ",", 
      "0.0005371357720002363`", ",", "0.0005356611875604252`", ",", 
      "0.0005341908524276412`", ",", "0.0005327247495383844`", ",", 
      "0.0005312628620076161`", ",", "0.0005298051731250909`", ",", 
      "0.000528351666351779`", ",", "0.0005269023253163679`", ",", 
      "0.0005254571338118516`", ",", "0.0005240160757921975`", ",", 
      "0.0005225791353690921`", ",", "0.0005211462968087653`", ",", 
      "0.0005197175445288869`", ",", "0.000518292863095539`", ",", 
      "0.000516872237220256`", ",", "0.000515455651757139`", ",", 
      "0.0005140430917000343`", ",", "0.0005126345421797791`", ",", 
      "0.0005112299884615136`", ",", "0.0005098294159420534`", ",", 
      "0.0005084328101473269`", ",", "0.0005070401567298688`", ",", 
      "0.000505651441466377`", ",", "0.0005042666502553223`", ",", 
      "0.0005028857691146173`", ",", "0.000501508784179338`", ",", 
      "0.0005001356816994998`", ",", "0.0004987664480378849`", ",", 
      "0.0004974010696679196`", ",", "0.0004960395331716043`", ",", 
      "0.0004946818252374862`", ",", "0.0004933279326586857`", ",", 
      "0.0004919778423309647`", ",", "0.0004906315412508396`", ",", 
      "0.000489289016513741`", ",", "0.00048795025531221393`", ",", 
      "0.00048661524493416`", ",", "0.00048528397276112044`", ",", 
      "0.0004839564262666036`", ",", "0.0004826325930144402`", ",", 
      "0.0004813124606571874`", ",", "0.00047999601693456514`", ",", 
      "0.00047868324967192906`", ",", "0.00047737414677877834`", ",", 
      "0.00047606869624729946`", ",", "0.00047476688615094136`", ",", 
      "0.00047346870464302465`", ",", "0.00047217413995538296`", ",", 
      "0.0004708831803970354`", ",", "0.00046959581435288846`", ",", 
      "0.0004683120302824686`", ",", "0.0004670318167186845`", ",", 
      "0.000465755162266616`", ",", "0.0004644820556023317`", ",", 
      "0.0004632124854717334`", ",", "0.00046194644068942714`", ",", 
      "0.0004606839101376191`", ",", "0.00045942488276503777`", ",", 
      "0.0004581693475858792`", ",", "0.00045691729367877806`", ",", 
      "0.0004556687101857997`", ",", "0.00045442358631145693`", ",", 
      "0.00045318191132174825`", ",", "0.00045194367454321795`", ",", 
      "0.00045070886536203693`", ",", "0.0004494774732231045`", ",", 
      "0.000448249487629171`", ",", "0.0004470248981399788`", ",", 
      "0.0004458036943714239`", ",", "0.00044458586599473496`", ",", 
      "0.0004433714027356721`", ",", "0.00044216029437374216`", ",", 
      "0.0004409525307414325`", ",", "0.00043974810172346093`", ",", 
      "0.0004385469972560436`", ",", "0.0004373492073261769`", ",", 
      "0.00043615472197093834`", ",", "0.0004349635312767996`", ",", 
      "0.0004337756253789567`", ",", "0.00043259099446067473`", ",", 
      "0.00043140962875264674`", ",", "0.0004302315185323657`", ",", 
      "0.0004290566541235121`", ",", "0.0004278850258953532`", ",", 
      "0.00042671662426215645`", ",", "0.00042555143968261516`", ",", 
      "0.0004243894626592863`", ",", "0.00042323068373804163`", ",", 
      "0.0004220750935075294`", ",", "0.0004209226825986478`", ",", 
      "0.0004197734416840314`", ",", "0.0004186273614775457`", ",", 
      "0.0004174844327337952`", ",", "0.00041634464624764055`", ",", 
      "0.00041520799285372595`", ",", "0.0004140744634260173`", ",", 
      "0.0004129440488773494`", ",", "0.0004118167401589833`", ",", 
      "0.0004106925282601727`", ",", "0.0004095714042077394`", ",", 
      "0.00040845335906565744`", ",", "0.00040733838393465304`", ",", 
      "0.000406226469951781`", ",", "0.00040511760829007145`", ",", 
      "0.0004040117901581235`", ",", "0.0004029090067997371`", ",", 
      "0.00040180924949354636`", ",", "0.0004007125095526609`", ",", 
      "0.00039961877832431393`", ",", "0.0003985280471895178`", ",", 
      "0.000397440307562727`", ",", "0.000396355550891507`", ",", 
      "0.0003952737686562106`", ",", "0.0003941949523696603`", ",", 
      "0.00039311909357683746`", ",", "0.0003920461838545771`", ",", 
      "0.00039097621481126954`", ",", "0.0003899091780865674`", ",", 
      "0.0003888450653510981`", ",", "0.00038778386830618303`", ",", 
      "0.0003867255786835611`", ",", "0.00038567018824511867`", ",", 
      "0.00038461768878262406`", ",", "0.00038356807211746726`", ",", 
      "0.000382521330100405`", ",", "0.0003814774546113105`", ",", 
      "0.00038043643755892773`", ",", "0.00037939827088063143`", ",", 
      "0.0003783629465421897`", ",", "0.00037733045653753347`", ",", 
      "0.0003763007928885282`", ",", "0.000375273947644751`", ",", 
      "0.0003742499128832721`", ",", "0.0003732286807084389`", ",", 
      "0.0003722102432516663`", ",", "0.0003711945926712282`", ",", 
      "0.00037018172115205504`", ",", "0.0003691716209055338`", ",", 
      "0.00036816428416931225`", ",", "0.00036715970320710614`", ",", 
      "0.0003661578703085102`", ",", "0.0003651587777888124`", ",", 
      "0.0003641624179888116`", ",", "0.0003631687832746381`", ",", 
      "0.0003621778660375779`", ",", "0.0003611896586938991`", ",", 
      "0.0003602041536846825`", ",", "0.00035922134347565385`", ",", 
      "0.00035824122055701983`", ",", "0.000357263777443307`", ",", 
      "0.00035628900667320195`", ",", "0.0003553169008093961`", ",", 
      "0.00035434745243843223`", ",", "0.00035338065417055256`", ",", 
      "0.00035241649863955156`", ",", "0.0003514549785026286`", ",", 
      "0.0003504960864402454`", ",", "0.0003495398151559839`", ",", 
      "0.0003485861573764074`", ",", "0.0003476351058509235`", ",", 
      "0.00034668665335164993`", ",", "0.00034574079267328105`", ",", 
      "0.00034479751663295813`", ",", "0.00034385681807014024`", ",", 
      "0.0003429186898464778`", ",", "0.00034198312484568795`", ",", 
      "0.00034105011597343254`", ",", "0.0003401196561571958`", ",", 
      "0.00033919173834616624`", ",", "0.0003382663555111192`", ",", 
      "0.0003373435006443006`", ",", "0.0003364231667593141`", ",", 
      "0.00033550534689100794`", ",", "0.0003345900340953642`", ",", 
      "0.0003336772214493904`", ",", "0.00033276690205101127`", ",", 
      "0.00033185906901896307`", ",", "0.0003309537154926887`", ",", 
      "0.00033005083463223455`", ",", "0.0003291504196181493`", ",", 
      "0.0003282524636513826`", ",", "0.000327356959953187`", ",", 
      "0.00032646390176501935`", ",", "0.00032557328234844514`", ",", 
      "0.00032468509498504274`", ",", "0.00032379933297630977`", ",", 
      "0.00032291598964357033`", ",", "0.0003220350583278833`", ",", 
      "0.0003211565323899524`", ",", "0.00032028040521003603`", ",", 
      "0.00031940667018786`", ",", "0.0003185353207425299`", ",", 
      "0.00031766635031244526`", ",", "0.0003167997523552147`", ",", 
      "0.00031593552034757144`", ",", "0.0003150736477852906`", ",", 
      "0.0003142141281831076`", ",", "0.00031335695507463644`", ",", 
      "0.00031250212201228963`", ",", "0.0003116496225671993`", ",", 
      "0.0003107994503291386`", ",", "0.0003099515989064442`", ",", 
      "0.00030910606192593987`", ",", "0.0003082628330328606`", ",", 
      "0.00030742190589077726`", ",", "0.00030658327418152316`", ",", 
      "0.0003057469316051199`", ",", "0.0003049128718797052`", ",", 
      "0.0003040810887414611`", ",", "0.00030325157594454253`", ",", 
      "0.0003024243272610071`", ",", "0.0003015993364807454`", ",", 
      "0.0003007765974114118`", ",", "0.0002999561038783563`", ",", 
      "0.00029913784972455693`", ",", "0.00029832182881055246`", ",", 
      "0.00029750803501437653`", ",", "0.0002966964622314911`", ",", 
      "0.00029588710437472235`", ",", "0.00029507995537419524`", ",", 
      "0.00029427500917727015`", ",", "0.0002934722597484791`", ",", 
      "0.0002926717010694633`", ",", "0.00029187332713891096`", ",", 
      "0.0002910771319724948`", ",", "0.00029028310960281235`", ",", 
      "0.0002894912540793239`", ",", "0.00028870155946829297`", ",", 
      "0.00028791401985272695`", ",", "0.0002871286293323168`", ",", 
      "0.0002863453820233814`", ",", "0.0002855642720588054`", ",", 
      "0.00028478529358798397`", ",", "0.0002840084407767651`", ",", 
      "0.0002832337078073928`", ",", "0.0002824610888784507`", ",", 
      "0.00028169057820480605`", ",", "0.0002809221700175544`", ",", 
      "0.00028015585856396464`", ",", "0.0002793916381074238`", ",", 
      "0.00027862950292738373`", ",", "0.00027786944731930636`", ",", 
      "0.00027711146559461036`", ",", "0.00027635555208061884`", ",", 
      "0.00027560170112050556`", ",", "0.0002748499070732436`", ",", 
      "0.0002741001643135525`", ",", "0.00027335246723184705`", ",", 
      "0.0002726068102341862`", ",", "0.0002718631877422218`", ",", 
      "0.00027112159419314817`", ",", "0.0002703820240396517`", ",", 
      "0.0002696444717498614`", ",", "0.0002689089318072985`", ",", 
      "0.00026817539871082775`", ",", "0.00026744386697460823`", ",", 
      "0.0002667143311280447`", ",", "0.00026598678571573934`", ",", 
      "0.00026526122529744344`", ",", "0.0002645376444480096`", ",", 
      "0.0002638160377573447`", ",", "0.00026309639983036195`", ",", 
      "0.0002623787252869347`", ",", "0.000261663008761849`", ",", 
      "0.0002609492449047578`", ",", "0.0002602374283801346`", ",", 
      "0.00025952755386722754`", ",", "0.0002588196160600137`", ",", 
      "0.00025811360966715387`", ",", "0.00025740952941194744`", ",", 
      "0.0002567073700322876`", ",", "0.0002560071262806163`", ",", 
      "0.0002553087929238804`", ",", "0.00025461236474348713`", ",", 
      "0.00025391783653526016`", ",", "0.0002532252031093962`", ",", 
      "0.0002525344592904213`", ",", "0.0002518455999171474`", ",", 
      "0.0002511586198426301`", ",", "0.0002504735139341244`", ",", 
      "0.00024979027707304377`", ",", "0.0002491089041549165`", ",", 
      "0.000248429390089344`", ",", "0.00024775172979995874`", ",", 
      "0.00024707591822438257`", ",", "0.0002464019503141851`", ",", 
      "0.00024572982103484187`", ",", "0.000245059525365694`", ",", 
      "0.0002443910582999063`", ",", "0.00024372441484442724`", ",", 
      "0.0002430595900199475`", ",", "0.00024239657886086032`", ",", 
      "0.00024173537641522072`", ",", "0.0002410759777447054`", ",", 
      "0.00024041837792457342`", ",", "0.00023976257204362568`", ",", 
      "0.00023910855520416577`", ",", "0.0002384563225219606`", ",", 
      "0.00023780586912620092`", ",", "0.00023715719015946274`", ",", 
      "0.0002365102807776679`", ",", "0.00023586513615004578`", ",", 
      "0.00023522175145909434`", ",", "0.00023458012190054212`", ",", 
      "0.0002339402426833095`", ",", "0.00023330210902947136`", ",", 
      "0.00023266571617421825`", ",", "0.00023203105936581936`", ",", 
      "0.0002313981338655844`", ",", "0.00023076693494782636`", ",", 
      "0.00023013745789982415`", ",", "0.00022950969802178526`", ",", 
      "0.000228883650626809`", ",", "0.00022825931104084924`", ",", 
      "0.00022763667460267814`", ",", "0.0002270157366638488`", ",", 
      "0.0002263964925886597`", ",", "0.00022577893775411773`", ",", 
      "0.00022516306754990207`", ",", "0.00022454887737832847`", ",", 
      "0.00022393636265431269`", ",", "0.00022332551880533536`", ",", 
      "0.00022271634127140602`", ",", "0.0002221088255050275`", ",", 
      "0.0002215029669711608`", ",", "0.00022089876114718987`", ",", 
      "0.00022029620352288513`", ",", "0.00021969528960037076`", ",", 
      "0.0002190960148940881`", ",", "0.00021849837493076145`", ",", 
      "0.00021790236524936346`", ",", "0.0002173079814010803`", ",", 
      "0.00021671521894927752`", ",", "0.00021612407346946572`", ",", 
      "0.0002155345405492664`", ",", "0.00021494661578837774`", ",", 
      "0.00021436029479854078`", ",", "0.00021377557320350588`", ",", 
      "0.00021319244663899848`", ",", "0.00021261091075268598`", ",", 
      "0.000212030961204144`", ",", "0.00021145259366482302`", ",", 
      "0.0002108758038180156`", ",", "0.00021030058735882257`", ",", 
      "0.00020972693999412025`", ",", "0.00020915485744252776`", ",", 
      "0.000208584335434374`", ",", "0.00020801536971166507`", ",", 
      "0.00020744795602805157`", ",", "0.00020688209014879612`", ",", 
      "0.00020631776785074108`", ",", "0.0002057549849222761`", ",", 
      "0.0002051937371633063`", ",", "0.0002046340203852198`", ",", 
      "0.00020407583041085606`", ",", "0.00020351916307447386`", ",", 
      "0.0002029640142217196`", ",", "0.0002024103797095968`", ",", 
      "0.0002018582554064298`", ",", "0.00020130763719183956`", ",", 
      "0.00020075852095670723`", ",", "0.0002002109026031446`", ",", 
      "0.00019966477804446239`", ",", "0.0001991201432051396`", ",", 
      "0.0001985769940207923`", ",", "0.00019803532643814293`", ",", 
      "0.00019749513641498936`", ",", "0.00019695641992017437`", ",", 
      "0.00019641917293355504`", ",", "0.00019588339144597207`", ",", 
      "0.0001953490714592198`", ",", "0.00019481620898601545`", ",", 
      "0.00019428480004996923`", ",", "0.00019375484068555413`", ",", 
      "0.00019322632693807582`", ",", "0.0001926992548636428`", ",", 
      "0.00019217362052913666`", ",", "0.00019164942001218216`", ",", 
      "0.00019112664940111753`", ",", "0.00019060530479496514`", ",", 
      "0.00019008538230340182`", ",", "0.00018956687804672952`", ",", 
      "0.00018904978815584603`", ",", "0.0001885341087722159`", ",", 
      "0.00018801983604784078`", ",", "0.00018750696614523114`", ",", 
      "0.0001869954952373768`", ",", "0.00018648541950771807`", ",", 
      "0.00018597673515011726`", ",", "0.00018546943836882982`", ",", 
      "0.00018496352537847546`", ",", "0.0001844589924040101`", ",", 
      "0.00018395583568069716`", ",", "0.00018345405145407922`", ",", 
      "0.0001829536359799498`", ",", "0.00018245458552432496`", ",", 
      "0.00018195689636341558`", ",", "0.0001814605647835989`", ",", 
      "0.0001809655870813909`", ",", "0.0001804719595634182`", ",", 
      "0.0001799796785463905`", ",", "0.00017948874035707258`", ",", 
      "0.00017899914133225693`", ",", "0.00017851087781873605`", ",", 
      "0.00017802394617327525`", ",", "0.0001775383427625848`", ",", 
      "0.00017705406396329305`", ",", "0.000176571106161919`", ",", 
      "0.00017608946575484516`", ",", "0.00017560913914829057`", ",", 
      "0.00017513012275828364`", ",", "0.00017465241301063542`", ",", 
      "0.0001741760063409127`", ",", "0.00017370089919441112`", ",", 
      "0.00017322708802612868`", ",", "0.000172754569300739`", ",", 
      "0.00017228333949256486`", ",", "0.0001718133950855517`", ",", 
      "0.0001713447325732412`", ",", "0.00017087734845874517`", ",", 
      "0.00017041123925471896`", ",", "0.0001699464014833354`", ",", 
      "0.00016948283167625953`", ",", "0.00016902052637462128`", ",", 
      "0.00016855948212899014`", ",", "0.0001680996954993495`", ",", 
      "0.00016764116305507062`", ",", "0.00016718388137488695`", ",", 
      "0.00016672784704686855`", ",", "0.00016627305666839644`", ",", 
      "0.0001658195068461371`", ",", "0.00016536719419601705`", ",", 
      "0.00016491611534319767`", ",", "0.00016446626692204964`", ",", 
      "0.00016401764557612795`", ",", "0.00016357024795814656`", ",", 
      "0.00016312407072995358`", ",", "0.000162679110562506`", ",", 
      "0.00016223536413584495`", ",", "0.00016179282813907073`", ",", 
      "0.00016135149927031824`", ",", "0.00016091137423673182`", ",", 
      "0.00016047244975444117`", ",", "0.00016003472254853625`", ",", 
      "0.00015959818935304306`", ",", "0.0001591628469108992`", ",", 
      "0.00015872869197392926`", ",", "0.0001582957213028209`", ",", 
      "0.0001578639316671001`", ",", "0.0001574333198451075`", ",", 
      "0.00015700388262397392`", ",", "0.00015657561679959658`", ",", 
      "0.00015614851917661492`", ",", "0.00015572258656838678`", ",", 
      "0.0001552978157969648`", ",", "0.00015487420369307214`", ",", 
      "0.00015445174709607923`", ",", "0.00015403044285397987`", ",", 
      "0.00015361028782336783`", ",", "0.0001531912788694133`", ",", 
      "0.00015277341286583913`", ",", "0.00015235668669489794`", ",", 
      "0.00015194109724734877`", ",", "0.0001515266414224334`", ",", 
      "0.00015111331612785358`", ",", "0.00015070111827974762`", ",", 
      "0.00015029004480266762`", ",", "0.0001498800926295562`", ",", 
      "0.0001494712587017238`", ",", "0.00014906353996882582`", ",", 
      "0.00014865693338883952`", ",", "0.00014825143592804162`", ",", 
      "0.0001478470445609854`", ",", "0.00014744375627047835`", ",", 
      "0.00014704156804755926`", ",", "0.00014664047689147603`", ",", 
      "0.00014624047980966317`", ",", "0.0001458415738177193`", ",", 
      "0.00014544375593938513`", ",", "0.00014504702320652092`", ",", 
      "0.00014465137265908443`", ",", "0.00014425680134510884`", ",", 
      "0.00014386330632068064`", ",", "0.00014347088464991778`", ",", 
      "0.0001430795334049474`", ",", "0.0001426892496658837`", ",", 
      "0.00014230003052080842`", ",", "0.00014191187306574542`", ",", 
      "0.00014152477440464135`", ",", "0.0001411387316493436`", ",", 
      "0.00014075374191957864`", ",", "0.00014036980234293035`", ",", 
      "0.00013998691005481884`", ",", "0.00013960506219847893`", ",", 
      "0.0001392242559249386`", ",", "0.00013884448839299808`", ",", 
      "0.0001384657567692084`", ",", "0.0001380880582278504`", ",", 
      "0.00013771138995091333`", ",", "0.0001373357491280741`", ",", 
      "0.00013696113295667616`", ",", "0.00013658753864170857`", ",", 
      "0.00013621496339578517`", ",", "0.0001358434044391238`", ",", 
      "0.0001354728589995253`", ",", "0.00013510332431235317`", ",", 
      "0.0001347347976205127`", ",", "0.00013436727617443048`", ",", 
      "0.00013400075723203367`", ",", "0.00013363523805872982`", ",", 
      "0.0001332707159273863`", ",", "0.00013290718811830986`", ",", 
      "0.0001325446519192265`", ",", "0.0001321831046252611`", ",", 
      "0.0001318225435389172`", ",", "0.00013146296597005695`", ",", 
      "0.00013110436923588102`", ",", "0.00013074675066090854`", ",", 
      "0.00013039010757695706`", ",", "0.00013003443732312277`", ",", 
      "0.0001296797372457605`", ",", "0.00012932600469846409`", ",", 
      "0.00012897323704204634`", ",", "0.00012862143164451957`", ",", 
      "0.00012827058588107593`", ",", "0.00012792069713406763`", ",", 
      "0.00012757176279298767`", ",", "0.0001272237802544502`", ",", 
      "0.00012687674692217095`", ",", "0.0001265306602069481`", ",", 
      "0.00012618551752664286`", ",", "0.00012584131630616018`", ",", 
      "0.00012549805397742955`", ",", "0.00012515572797938576`", ",", 
      "0.00012481433575794982`", ",", "0.00012447387476601003`", ",", 
      "0.00012413434246340274`", ",", "0.00012379573631689342`", ",", 
      "0.00012345805380015813`", ",", "0.00012312129239376414`", ",", 
      "0.00012278544958515135`", ",", "0.00012245052286861364`", ",", 
      "0.00012211650974527997`", ",", "0.00012178340772309587`", ",", 
      "0.00012145121431680478`", ",", "0.00012111992704792957`", ",", 
      "0.00012078954344475392`", ",", "0.00012046006104230394`", ",", 
      "0.0001201314773823298`", ",", "0.00011980379001328738`", ",", 
      "0.00011947699649031989`", ",", "0.00011915109437523973`", ",", 
      "0.00011882608123651024`", ",", "0.00011850195464922756`", ",", 
      "0.00011817871219510247`", ",", "0.00011785635146244251`", ",", 
      "0.00011753487004613382`", ",", "0.0001172142655476232`", ",", 
      "0.0001168945355749003`", ",", "0.00011657567774247979`", ",", 
      "0.00011625768967138337`", ",", "0.00011594056898912217`", ",", 
      "0.00011562431332967909`", ",", "0.00011530892033349099`", ",", 
      "0.00011499438764743117`", ",", "0.00011468071292479185`", ",", 
      "0.0001143678938252665`", ",", "0.00011405592801493255`", ",", 
      "0.00011374481316623391`", ",", "0.00011343454695796355`", ",", 
      "0.00011312512707524624`", ",", "0.00011281655120952124`", ",", 
      "0.00011250881705852514`", ",", "0.00011220192232627454`", ",", 
      "0.00011189586472304912`", ",", "0.00011159064196537433`", ",", 
      "0.00011128625177600447`", ",", "0.0001109826918839058`", ",", 
      "0.0001106799600242393`", ",", "0.00011037805393834411`", ",", 
      "0.0001100769713737204`", ",", "0.00010977671008401282`", ",", 
      "0.00010947726782899331`", ",", "0.00010917864237454492`", ",", 
      "0.00010888083149264483`", ",", "0.0001085838329613477`", ",", 
      "0.00010828764456476924`", ",", "0.00010799226409306962`", ",", 
      "0.00010769768934243686`", ",", "0.0001074039181150706`", ",", 
      "0.00010711094821916547`", ",", "0.00010681877746889497`", ",", 
      "0.00010652740368439497`", ",", "0.0001062368246917476`", ",", 
      "0.00010594703832296482`", ",", "0.00010565804241597246`", ",", 
      "0.00010536983481459399`", ",", "0.0001050824133685343`", ",", 
      "0.00010479577593336403`", ",", "0.00010450992037050318`", ",", 
      "0.00010422484454720532`", ",", "0.00010394054633654166`", ",", 
      "0.0001036570236173852`", ",", "0.00010337427427439484`", ",", 
      "0.0001030922961979997`", ",", "0.00010281108728438324`", ",", 
      "0.00010253064543546768`", ",", "0.00010225096855889829`", ",", 
      "0.00010197205456802784`", ",", "0.0001016939013819009`", ",", 
      "0.00010141650692523846`", ",", "0.00010113986912842238`", ",", 
      "0.00010086398592747989`", ",", "0.00010058885526407125`", ",", 
      "0.00010031447508546244`", ",", "0.00010004084334452774`", ",", 
      "0.00009976795799972256`", ",", "0.0000994958170150711`", ",", 
      "0.00009922441836015126`", ",", "0.0000989537600100794`", ",", 
      "0.00009868383994549534`", ",", "0.00009841465615254713`", ",", 
      "0.0000981462066228762`", ",", "0.00009787848935360224`", ",", 
      "0.00009761150234730835`", ",", "0.0000973452436120261`", ",", 
      "0.00009707971116122063`", ",", "0.00009681490301377587`", ",", 
      "0.00009655081719397978`", ",", "0.00009628745173150953`", ",", 
      "0.00009602480466141693`", ",", "0.00009576287402411359`", ",", 
      "0.00009550165786535646`", ",", "0.00009524115423623312`", ",", 
      "0.00009498136119314739`", ",", "0.00009472227679780471`", ",", 
      "0.00009446389911719764`", ",", "0.00009420622622359164`", ",", 
      "0.0000939492561945104`", ",", "0.00009369298711272173`", ",", 
      "0.00009343741706622321`", ",", "0.00009318254414822782`", ",", 
      "0.00009292836645714978`", ",", "0.00009267488209659045`", ",", 
      "0.00009242208917532396`", ",", "0.00009216998580728344`", ",", 
      "0.00009191857011154642`", ",", "0.00009166784021232135`", ",", 
      "0.00009141779423893338`", ",", "0.00009116843032581027`", ",", 
      "0.00009091974661246871`", ",", "0.00009067174124350023`", ",", 
      "0.0000904244123685575`", ",", "0.00009017775814234047`", ",", 
      "0.0000899317767245826`", ",", "0.00008968646628003708`", ",", 
      "0.00008944182497846327`", ",", "0.00008919785099461292`", ",", 
      "0.00008895454250821664`", ",", "0.0000887118977039702`", ",", 
      "0.00008846991477152116`", ",", "0.00008822859190545519`", ",", 
      "0.00008798792730528267`", ",", "0.00008774791917542529`", ",", 
      "0.00008750856572520264`", ",", "0.00008726986516881881`", ",", 
      "0.00008703181572534907`", ",", "0.00008679441561872663`", ",", 
      "0.00008655766307772934`", ",", "0.00008632155633596653`", ",", 
      "0.00008608609363186574`", ",", "0.00008585127320865966`", ",", 
      "0.00008561709331437302`", ",", "0.00008538355220180944`", ",", 
      "0.00008515064812853849`", ",", "0.00008491837935688262`", ",", 
      "0.00008468674415390424`", ",", "0.00008445574079139272`", ",", 
      "0.00008422536754585166`", ",", "0.00008399562269848583`", ",", 
      "0.00008376650453518843`", ",", "0.0000835380113465283`", ",", 
      "0.00008331014142773727`", ",", "0.0000830828930786972`", ",", 
      "0.00008285626460392759`", ",", "0.00008263025431257263`", ",", 
      "0.00008240486051838881`", ",", "0.00008218008153973224`", ",", 
      "0.00008195591569954616`", ",", "0.00008173236132534837`", ",", 
      "0.00008150941674921871`", ",", "0.00008128708030778676`", ",", 
      "0.00008106535034221933`", ",", "0.00008084422519820808`", ",", 
      "0.0000806237032259572`", ",", "0.00008040378278017115`", ",", 
      "0.00008018446222004226`", ",", "0.00007996573990923857`", ",", 
      "0.00007974761421589167`", ",", "0.00007953008351258444`", ",", 
      "0.0000793131461763389`", ",", "0.00007909680058860419`", ",", 
      "0.00007888104513524441`", ",", "0.0000786658782065266`", ",", 
      "0.00007845129819710878`", ",", "0.00007823730350602785`", ",", 
      "0.00007802389253668782`", ",", "0.00007781106369684771`", ",", 
      "0.00007759881539860986`", ",", "0.00007738714605840796`", ",", 
      "0.00007717605409699515`", ",", "0.00007696553793943245`", ",", 
      "0.00007675559601507694`", ",", "0.00007654622675756992`", ",", 
      "0.00007633742860482535`", ",", "0.00007612919999901816`", ",", 
      "0.00007592153938657262`", ",", "0.0000757144452181508`", ",", 
      "0.00007550791594864086`", ",", "0.0000753019500371457`", ",", 
      "0.0000750965459469714`", ",", "0.00007489170214561568`", ",", 
      "0.00007468741710475662`", ",", "0.00007448368930024104`", ",", 
      "0.00007428051721207341`", ",", "0.00007407789932440424`", ",", 
      "0.00007387583412551891`", ",", "0.0000736743201078264`", ",", 
      "0.00007347335576784794`", ",", "0.00007327293960620595`", ",", 
      "0.00007307307012761271`", ",", "0.00007287374584085925`", ",", 
      "0.00007267496525880426`", ",", "0.00007247672689836297`", ",", 
      "0.00007227902928049605`", ",", "0.00007208187093019862`", ",", 
      "0.00007188525037648923`", ",", "0.00007168916615239893`", ",", 
      "0.00007149361679496019`", ",", "0.00007129860084519613`", ",", 
      "0.0000711041168481096`", ",", "0.00007091016335267215`", ",", 
      "0.00007071673891181375`", ",", "0.00007052384208241121`", ",", 
      "0.00007033147142527794`", ",", "0.00007013962550515307`", ",", 
      "0.00006994830289069077`", ",", "0.00006975750215444955`", ",", 
      "0.00006956722187288158`", ",", "0.0000693774606263221`", ",", 
      "0.00006918821699897886`", ",", "0.00006899948957892152`", ",", 
      "0.00006881127695807108`", ",", "0.00006862357773218942`", ",", 
      "0.00006843639050086891`", ",", "0.00006824971386752177`", ",", 
      "0.00006806354643936975`", ",", "0.00006787788682743374`", ",", 
      "0.00006769273364652346`", ",", "0.00006750808551522703`", ",", 
      "0.0000673239410559007`", ",", "0.0000671402988946586`", ",", 
      "0.00006695715766136243`", ",", "0.00006677451598961129`", ",", 
      "0.00006659237251673148`", ",", "0.00006641072588376627`", ",", 
      "0.00006622957473546588`", ",", "0.00006604891772027724`", ",", 
      "0.00006586875349033401`", ",", "0.00006568908070144645`", ",", 
      "0.00006550989801309142`", ",", "0.00006533120408840238`", ",", 
      "0.00006515299759415945`", ",", "0.00006497527720077939`", ",", 
      "0.0000647980415823057`", ",", "0.00006462128941639878`", ",", 
      "0.00006444501938432605`", ",", "0.00006426923017095203`", ",", 
      "0.00006409392046472863`", ",", "0.0000639190889576853`", ",", 
      "0.0000637447343454193`", ",", "0.000063570855327086`", ",", 
      "0.00006339745060538904`", ",", "0.00006322451888657083`", ",", 
      "0.0000630520588804028`", ",", "0.00006288006930017575`", ",", 
      "0.00006270854886269037`", ",", "0.00006253749628824749`", ",", 
      "0.00006236691030063867`", ",", "0.00006219678962713663`", ",", 
      "0.00006202713299848578`", ",", "0.00006185793914889269`", ",", 
      "0.00006168920681601672`", ",", "0.00006152093474096053`", ",", 
      "0.00006135312166826076`", ",", "0.00006118576634587859`", ",", 
      "0.000061018867525190517`", ",", "0.000060852423960978825`", ",", 
      "0.00006068643441142253`", ",", "0.00006052089763808803`", ",", 
      "0.000060355812405919746`", ",", "0.00006019117748323109`", ",", 
      "0.00006002699164169514`", ",", "0.00005986325365633561`", ",", 
      "0.000059699962305517524`", ",", "0.00005953711637093833`", ",", 
      "0.00005937471463761856`", ",", "0.000059212755893893`", ",", 
      "0.00005905123893140148`", ",", "0.00005889016254507994`", ",", 
      "0.000058729525533151433`", ",", "0.000058569326697117134`", ",", 
      "0.0000584095648417474`", ",", "0.000058250238775072874`", ",", 
      "0.00005809134730837562`", ",", "0.00005793288925618012`", ",", 
      "0.00005777486343624463`", ",", "0.000057617268669552196`", ",", 
      "0.00005746010378030192`", ",", "0.00005730336759590017`", ",", 
      "0.00005714705894695191`", ",", "0.0000569911766672518`", ",", 
      "0.00005683571959377573`", ",", "0.000056680686566671895`", ",", 
      "0.000056526076429252366`", ",", "0.0000563718880279843`", ",", 
      "0.00005621812021248137`", ",", "0.00005606477183549529`", ",", 
      "0.00005591184175290709`", ",", "0.00005575932882371868`", ",", 
      "0.00005560723191004432`", ",", "0.00005545554987710212`", ",", 
      "0.0000553042815932056`", ",", "0.000055153425929755216`", ",", 
      "0.00005500298176122993`", ",", "0.00005485294796517886`", ",", 
      "0.00005470332342221285`", ",", "0.00005455410701599619`", ",", 
      "0.00005440529763323817`", ",", "0.000054256894163684884`", ",", 
      "0.00005410889550011096`", ",", "0.000053961300538311184`", ",", 
      "0.000053814108177092355`", ",", "0.00005366731731826502`", ",", 
      "0.00005352092686663531`", ",", "0.000053374935729996764`", ",", 
      "0.00005322934281912219`", ",", "0.00005308414704775549`", ",", 
      "0.000052939347332603606`", ",", "0.00005279494259332843`", ",", 
      "0.00005265093175253874`", ",", "0.00005250731373578212`", ",", 
      "0.000052364087471537`", ",", "0.00005222125189120467`", ",", 
      "0.00005207880592910124`", ",", "0.00005193674852244974`", ",", 
      "0.00005179507861137218`", ",", "0.00005165379513888166`", ",", 
      "0.00005151289705087444`", ",", "0.000051372383296122085`", ",", 
      "0.00005123225282626367`", ",", "0.00005109250459579794`", ",", 
      "0.00005095313756207544`", ",", "0.00005081415068529084`", ",", 
      "0.0000506755429284751`", ",", "0.00005053731325748777`", ",", 
      "0.00005039946064100927`", ",", "0.000050261984050533176`", ",", 
      "0.000050124882460358574`", ",", "0.000049988154847582114`", ",", 
      "0.00004985180019209151`", ",", "0.000049715817476556216`", ",", 
      "0.00004958020568642098`", ",", "0.00004944496380989804`", ",", 
      "0.00004931009083795944`", ",", "0.00004917558576432968`", ",", 
      "0.000049041447585478026`", ",", "0.00004890767530061117`", ",", 
      "0.000048774267911665737`", ",", "0.00004864122442330077`", ",", 
      "0.000048508543842890315`", ",", "0.00004837622518051607`", ",", 
      "0.00004824426744895999`", ",", "0.00004811266966369691`", ",", 
      "0.00004798143084288713`", ",", "0.00004785055000736921`", ",", 
      "0.0000477200261806526`", ",", "0.000047589858388910334`", ",", 
      "0.00004746004566097183`", ",", "0.00004733058702831559`", ",", 
      "0.00004720148152506196`", ",", "0.000047072728187966014`", ",", 
      "0.000046944326056410255`", ",", "0.000046816274172397513`", ",", 
      "0.000046688571580543825`", ",", "0.000046561217328071206`", ",", 
      "0.000046434210464800626`", ",", "0.00004630755004314492`", ",", 
      "0.00004618123511810164`", ",", "0.0000460552647472461`", ",", 
      "0.0000459296379907243`", ",", "0.00004580435391124591`", ",", 
      "0.000045679411574077276`", ",", "0.00004555481004703447`", ",", 
      "0.00004543054840047631`", ",", "0.000045306625707297427`", ",", 
      "0.00004518304104292135`", ",", "0.000045059793485293655`", ",", 
      "0.00004493688211487497`", ",", "0.00004481430601463424`", ",", 
      "0.000044692064270041815`", ",", "0.00004457015596906264`", ",", 
      "0.00004444858020214947`", ",", "0.00004432733606223607`", ",", 
      "0.0000442064226447304`", ",", "0.00004408583904750797`", ",", 
      "0.000043965584370905`", ",", "0.00004384565771771182`", ",", 
      "0.00004372605819316602`", ",", "0.00004360678490494596`", ",", 
      "0.00004348783696316398`", ",", "0.000043369213480359805`", ",", 
      "0.00004325091357149393`", ",", "0.00004313293635394099`", ",", 
      "0.000043015280947483215`", ",", "0.00004289794647430382`", ",", 
      "0.000042780932058980486`", ",", "0.000042664236828478795`", ",", 
      "0.00004254785991214578`", ",", "0.00004243180044170337`", ",", 
      "0.00004231605755124191`", ",", "0.00004220063037721373`", ",", 
      "0.00004208551805842671`", ",", "0.0000419707197360378`", ",", 
      "0.00004185623455354673`", ",", "0.00004174206165678949`", ",", 
      "0.00004162820019393196`", ",", "0.00004151464931546367`", ",", 
      "0.000041401408174191365`", ",", "0.00004128847592523271`", ",", 
      "0.000041175851726010004`", ",", "0.00004106353473624386`", ",", 
      "0.000040951524117946975`", ",", "0.00004083981903541785`", ",", 
      "0.00004072841865523454`", ",", "0.000040617322146248466`", ",", 
      "0.00004050652867957825`", ",", "0.00004039603742860343`", ",", 
      "0.00004028584756895836`", ",", "0.00004017595827852607`", ",", 
      "0.00004006636873743211`", ",", "0.000039957078128038405`", ",", 
      "0.00003984808563493721`", ",", "0.000039739390444945`", ",", 
      "0.00003963099174709637`", ",", "0.000039522888732638086`", ",", 
      "0.000039415080595022885`", ",", "0.00003930756652990362`", ",", 
      "0.00003920034573512722`", ",", "0.000039093417410728594`", ",", 
      "0.00003898678075892481`", ",", "0.00003888043498410907`", ",", 
      "0.000038774379292844764`", ",", "0.00003866861289385958`", ",", 
      "0.000038563134998039606`", ",", "0.00003845794481842344`", ",", 
      "0.00003835304157019622`", ",", "0.000038248424470683954`", ",", 
      "0.00003814409273934751`", ",", "0.00003804004559777691`", ",", 
      "0.000037936282269685474`", ",", "0.000037832801980903995`", ",", 
      "0.00003772960395937503`", ",", "0.00003762668743514707`", ",", 
      "0.0000375240516403689`", ",", "0.00003742169580928374`", ",", 
      "0.00003731961917822361`", ",", "0.000037217820985603644`", ",", 
      "0.000037116300471916345`", ",", "0.00003701505687972596`", ",", 
      "0.00003691408945366285`", ",", "0.00003681339744041782`", ",", 
      "0.00003671298008873647`", ",", "0.00003661283664941367`", ",", 
      "0.0000365129663752879`", ",", "0.000036413368521235716`", ",", 
      "0.00003631404234416617`", ",", "0.00003621498710301528`", ",", 
      "0.00003611620205874049`", ",", "0.00003601768647431515`", ",", 
      "0.00003591943961472303`", ",", "0.000035821460746952847`", ",", 
      "0.000035723749139992746`", ",", "0.000035626304064824935`", ",", 
      "0.00003552912479442015`", ",", "0.0000354322106037323`", ",", 
      "0.000035335560769692996`", ",", "0.000035239174571206204`", ",", 
      "0.00003514305128914291`", ",", "0.00003504719020633563`", ",", 
      "0.00003495159060757313`", ",", "0.00003485625177959509`", ",", 
      "0.00003476117301108682`", ",", "0.00003466635359267386`", ",", 
      "0.00003457179281691675`", ",", "0.00003447748997830577`", ",", 
      "0.0000343834443732556`", ",", "0.000034289655300100156`", ",", 
      "0.00003419612205908731`", ",", "0.00003410284395237365`", ",", 
      "0.000034009820284019325`", ",", "0.0000339170503599828`", ",", 
      "0.00003382453348811574`", ",", "0.00003373226897815779`", ",", 
      "0.00003364025614173144`", ",", "0.00003354849429233692`", ",", 
      "0.000033456982745347014`", ",", "0.000033365720818002024`", ",", 
      "0.000033274707829404634`", ",", "0.000033183943100514815`", ",", 
      "0.000033093425954144816`", ",", "0.00003300315571495406`", ",", 
      "0.00003291313170944413`", ",", "0.000032823353265953715`", ",", 
      "0.00003273381971465366`", ",", "0.0000326445303875419`", ",", 
      "0.000032555484618438514`", ",", "0.000032466681742980743`", ",", 
      "0.000032378121098618045`", ",", "0.00003228980202460714`", ",", 
      "0.00003220172386200707`", ",", "0.00003211388595367431`", ",", 
      "0.000032026287644257854`", ",", "0.000031938928280194315`", ",", 
      "0.00003185180720970305`", ",", "0.00003176492378278133`", ",", 
      "0.000031678277351199425`", ",", "0.00003159186726849585`", ",", 
      "0.00003150569288997246`", ",", "0.0000314197535726897`", ",", 
      "0.00003133404867546178`", ",", "0.000031248577558851896`", ",", 
      "0.00003116333958516748`", ",", "0.000031078334118455386`", ",", 
      "0.00003099356052449722`", ",", "0.00003090901817080454`", ",", 
      "0.000030824706426614195`", ",", "0.00003074062466288357`", ",", 
      "0.000030656772252285915`", ",", "0.000030573148569205685`", ",", 
      "0.000030489752989733844`", ",", "0.000030406584891663192`", ",", 
      "0.000030323643654483774`", ",", "0.000030240928659378216`", ",", 
      "0.000030158439289217115`", ",", "0.00003007617492855444`", ",", 
      "0.00002999413496362294`", ",", "0.000029912318782329548`", ",", 
      "0.000029830725774250842`", ",", "0.000029749355330628463`", ",", 
      "0.000029668206844364595`", ",", "0.000029587279710017524`", ",", 
      "0.000029506573323796724`", ",", "0.000029426087083558964`", ",", 
      "0.000029345820388803374`", ",", "0.000029265772640667105`", ",", 
      "0.000029185943241920865`", ",", "0.000029106331596964428`", ",", 
      "0.000029026937111822236`", ",", "0.00002894775919413891`", ",", 
      "0.00002886879725317488`", ",", "0.000028790050699801966`", ",", 
      "0.000028711518946498956`", ",", "0.000028633201407347257`", ",", 
      "0.000028555097498026512`", ",", "0.000028477206635810227`", ",", 
      "0.000028399528239561427`", ",", "0.000028322061729728348`", ",", 
      "0.000028244806528340088`", ",", "0.000028167762059002287`", ",", 
      "0.000028090927746892843`", ",", "0.000028014303018757628`", ",", 
      "0.00002793788730290619`", ",", "0.00002786168002920751`", ",", 
      "0.00002778568062908572`", ",", "0.000027709888535515897`", ",", 
      "0.00002763430318301981`", ",", "0.0000275589240076617`", ",", 
      "0.00002748375044704409`", ",", "0.00002740878194030356`", ",", 
      "0.000027334017928106583`", ",", "0.000027259457852645365`", ",", 
      "0.00002718510115763364`", ",", "0.000027110947288302544`", ",", 
      "0.00002703699569139653`", ",", "0.000026963245815169143`", ",", 
      "0.000026889697109378936`", ",", "0.000026816349025285414`", ",", 
      "0.00002674320101564488`", ",", "0.000026670252534706377`", ",", 
      "0.000026597503038207636`", ",", "0.000026524951983370954`", ",", 
      "0.000026452598828899228`", ",", "0.00002638044303497184`", ",", 
      "0.00002630848406324067`", ",", "0.000026236721376826083`", ",", 
      "0.000026165154440312895`", ",", "0.000026093782719746414`", ",", 
      "0.000026022605682628413`", ",", "0.00002595162279791321`", ",", 
      "0.000025880833536003647`", ",", "0.00002581023736874719`", ",", 
      "0.00002573983376943197`", ",", "0.000025669622212782824`", ",", 
      "0.000025599602174957434`", ",", "0.000025529773133542368`", ",", 
      "0.000025460134567549212`", ",", "0.000025390685957410664`", ",", 
      "0.000025321426784976683`", ",", "0.00002525235653351057`", ",", 
      "0.000025183474687685195`", ",", "0.000025114780733579075`", ",", 
      "0.000025046274158672578`", ",", "0.00002497795445184409`", ",", 
      "0.00002490982110336621`", ",", "0.000024841873604902274`", ",", 
      "0.000024774111449501226`", ",", "0.000024706534131595843`", ",", 
      "0.00002463914114699761`", ",", "0.00002457193199289332`", ",", 
      "0.00002450490616784131`", ",", "0.000024438063171767712`", ",", 
      "0.000024371402505962734`", ",", "0.000024304923673076942`", ",", 
      "0.00002423862617711752`", ",", "0.0000241725095234446`", ",", 
      "0.000024106573218767577`", ",", "0.000024040816771141406`", ",", 
      "0.00002397523968996293`", ",", "0.000023909841485967232`", ",", 
      "0.000023844621671224005`", ",", "0.000023779579759133866`", ",", 
      "0.000023714715264424743`", ",", "0.000023650027703148273`", ",", 
      "0.000023585516592676177`", ",", "0.000023521181451696656`", ",", 
      "0.00002345702180021081`", ",", "0.000023393037159529046`", ",", 
      "0.00002332922705226751`", ",", "0.00002326559100234453`", ",", 
      "0.000023202128534977064`", ",", "0.00002313883917667714`", ",", 
      "0.000023075722455248354`", ",", "0.000023012777899782322`", ",", 
      "0.00002295000504065518`", ",", "0.000022887403409524078`", ",", 
      "0.000022824972539323675`", ",", "0.00002276271196426267`", ",", 
      "0.000022700621219820305`", ",", "0.000022638699842742926`", ",", 
      "0.00002257694737104052`", ",", "0.000022515363343983258`", ",", 
      "0.00002245394730209805`", ",", "0.000022392698787165127`", ",", 
      "0.00002233161734221465`", ",", "0.00002227070251152325`", ",", 
      "0.000022209953840610666`", ",", "0.00002214937087623635`", ",", 
      "0.00002208895316639603`", ",", "0.000022028700260318437`", ",", 
      "0.000021968611708461862`", ",", "0.000021908687062510835`", ",", 
      "0.000021848925875372778`", ",", "0.00002178932770117464`", ",", 
      "0.000021729892095259644`", ",", "0.00002167061861418388`", ",", 
      "0.00002161150681571304`", ",", "0.000021552556258819137`", ",", 
      "0.000021493766503677176`", ",", "0.000021435137111661896`", ",", 
      "0.000021376667645344497`", ",", "0.000021318357668489354`", ",", 
      "0.000021260206746050797`", ",", "0.00002120221444416984`", ",", 
      "0.000021144380330170955`", ",", "0.000021086703972558823`", ",", 
      "0.00002102918494101515`", ",", "0.00002097182280639544`", ",", 
      "0.000020914617140725777`", ",", "0.000020857567517199667`", ",", 
      "0.000020800673510174803`", ",", "0.000020743934695169938`", ",", 
      "0.000020687350648861703`", ",", "0.000020630920949081438`", ",", 
      "0.000020574645174812046`", ",", "0.000020518522906184863`", ",", 
      "0.000020462553724476513`", ",", "0.000020406737212105785`", ",", 
      "0.000020351072952630528`", ",", "0.000020295560530744526`", ",", 
      "0.000020240199532274427`", ",", "0.00002018498954417662`", ",", 
      "0.00002012993015453417`", ",", "0.000020075020952553752`", ",", 
      "0.00002002026152856258`", ",", "0.000019965651474005336`", ",", 
      "0.000019911190381441145`", ",", "0.00001985687784454052`", ",", 
      "0.000019802713458082338`", ",", "0.000019748696817950822`", ",", 
      "0.00001969482752113249`", ",", "0.000019641105165713205`", ",", 
      "0.000019587529350875126`", ",", "0.000019534099676893753`", ",", 
      "0.000019480815745134924`", ",", "0.000019427677158051846`", ",", 
      "0.00001937468351918214`", ",", "0.000019321834433144858`", ",", 
      "0.00001926912950563756`", ",", "0.000019216568343433348`", ",", 
      "0.000019164150554377967`", ",", "0.00001911187574738682`", ",", 
      "0.000019059743532442123`", ",", "0.000019007753520589942`", ",", 
      "0.00001895590532393731`", ",", "0.000018904198555649326`", ",", 
      "0.000018852632829946284`", ",", "0.000018801207762100782`", ",", 
      "0.000018749922968434847`", ",", "0.00001869877806631709`", ",", 
      "0.000018647772674159823`", ",", "0.000018596906411416253`", ",", 
      "0.000018546178898577598`", ",", "0.000018495589757170286`", ",", 
      "0.00001844513860975313`", ",", "0.00001839482507991451`", ",", 
      "0.000018344648792269518`", ",", "0.00001829460937245724`", ",", 
      "0.00001824470644713791`", ",", "0.000018194939643990128`", ",", 
      "0.000018145308591708095`", ",", "0.000018095812919998842`", ",", 
      "0.00001804645225957945`", ",", "0.00001799722624217432`", ",", 
      "0.000017948134500512404`", ",", "0.00001789917666832448`", ",", 
      "0.00001785035238034041`", ",", "0.000017801661272286418`", ",", 
      "0.000017753102980882374`", ",", "0.000017704677143839073`", ",", 
      "0.000017656383399855553`", ",", "0.000017608221388616388`", ",", 
      "0.00001756019075078898`", ",", "0.000017512291128020865`", ",", 
      "0.00001746452216293721`", ",", "0.000017416883499137867`", ",", 
      "0.000017369374781194895`", ",", "0.00001732199565464986`", ",", 
      "0.000017274745766011236`", ",", "0.00001722762476275169`", ",", 
      "0.000017180632293305504`", ",", "0.00001713376800706596`", ",", 
      "0.000017087031554382656`", ",", "0.000017040422586558993`", ",", 
      "0.000016993940755849504`", ",", "0.000016947585715457274`", ",", 
      "0.00001690135711953138`", ",", "0.000016855254623164276`", ",", 
      "0.000016809277882389236`", ",", "0.000016763426554177795`", ",", 
      "0.000016717700296437155`", ",", "0.00001667209876800769`", ",", 
      "0.00001662662162866035`", ",", "0.000016581268539094145`", ",", 
      "0.000016536039160933606`", ",", "0.000016490933156726268`", ",", 
      "0.000016445950189940153`", ",", "0.00001640108992496125`", ",", 
      "0.000016356352027091`", ",", "0.000016311736162543854`", ",", 
      "0.0000162672419984447`", ",", "0.000016222869202826442`", ",", 
      "0.000016178617444627507`", ",", "0.000016134486393689365`", ",", 
      "0.00001609047572075408`", ",", "0.000016046585097461842`", ",", 
      "0.00001600281419634851`", ",", "0.000015959162690843186`", ",", 
      "0.000015915630255265785`", ",", "0.00001587221656482459`", ",", 
      "0.000015828921295613805`", ",", "0.000015785744124611192`", ",", 
      "0.000015742684729675625`", ",", "0.0000156997427895447`", ",", 
      "0.000015656917983832315`", ",", "0.000015614209993026328`", ",", 
      "0.000015571618498486114`", ",", "0.000015529143182440235`", ",", 
      "0.000015486783727984038`", ",", "0.00001544453981907731`", ",", 
      "0.00001540241114054192`", ",", "0.000015360397378059446`", ",", 
      "0.00001531849821816885`", ",", "0.00001527671334826414`", ",", 
      "0.000015235042456592033`", ",", "0.00001519348523224961`", ",", 
      "0.000015152041365182038`", ",", "0.000015110710546180217`", ",", 
      "0.000015069492466878489`", ",", "0.000015028386819752349`", ",", 
      "0.000014987393298116118`", ",", "0.000014946511596120707`", ",", 
      "0.00001490574140875127`", ",", "0.000014865082431824983`", ",", 
      "0.000014824534361988746`", ",", "0.000014784096896716927`", ",", 
      "0.000014743769734309114`", ",", "0.000014703552573887817`", ",", 
      "0.000014663445115396347`", ",", "0.000014623447059596401`", ",", 
      "0.000014583558108065965`", ",", "0.000014543777963197033`", ",", 
      "0.000014504106328193388`", ",", "0.000014464542907068412`", ",", 
      "0.000014425087404642851`", ",", "0.000014385739526542621`", ",", 
      "0.000014346498979196626`", ",", "0.000014307365469834546`", ",", 
      "0.00001426833870648466`", ",", "0.000014229418397971675`", ",", 
      "0.000014190604253914543`", ",", "0.000014151895984724306`", ",", 
      "0.000014113293301601929`", ",", "0.000014074795916536135`", ",", 
      "0.000014036403542301287`", ",", "0.000013998115892455208`", ",", 
      "0.000013959932681337064`", ",", "0.000013921853624065228`", ",", 
      "0.000013883878436535162`", ",", "0.000013846006835417282`", ",", 
      "0.000013808238538154865`", ",", "0.000013770573262961923`", ",", 
      "0.0000137330107288211`", ",", "0.000013695550655481592`", ",", 
      "0.00001365819276345704`", ",", "0.000013620936774023453`", ",", 
      "0.000013583782409217134`", ",", "0.000013546729391832584`", ",", 
      "0.000013509777445420459`", ",", "0.000013472926294285491`", ",", 
      "0.000013436175663484443`", ",", "0.000013399525278824047`", ",", 
      "0.00001336297486685896`", ",", "0.000013326524154889735`", ",", 
      "0.00001329017287096077`", ",", "0.000013253920743858286`", ",", 
      "0.000013217767503108316`", ",", "0.000013181712878974672`", ",", 
      "0.000013145756602456919`", ",", "0.000013109898405288408`", ",", 
      "0.000013074138019934236`", ",", "0.00001303847517958927`", ",", 
      "0.00001300290961817616`", ",", "0.000012967441070343334`", ",", 
      "0.000012932069271463034`", ",", "0.000012896793957629342`", ",", 
      "0.0000128616148656562`", ",", "0.000012826531733075457`", ",", 
      "0.000012791544298134904`", ",", "0.000012756652299796324`", ",", 
      "0.000012721855477733546`", ",", "0.000012687153572330505`", ",", 
      "0.00001265254632467929`", ",", "0.000012618033476578233`", ",", 
      "0.000012583614770529966`", ",", "0.000012549289949739509`", ",", 
      "0.000012515058758112357`", ",", "0.00001248092094025256`", ",", 
      "0.000012446876241460816`", ",", "0.000012412924407732586`", ",", 
      "0.000012379065185756184`", ",", "0.000012345298322910796`", ",", 
      "0.000012311623567264985`", ",", "0.000012278040667574219`", ",", 
      "0.000012244549373279404`", ",", "0.000012211149434504896`", ",", 
      "0.00001217784060205665`", ",", "0.00001214462262742036`", ",", 
      "0.000012111495262759597`", ",", "0.000012078458260913967`", ",", 
      "0.00001204551137539727`", ",", "0.00001201265436039565`", ",", 
      "0.000011979886970765769`", ",", "0.00001194720896203298`", ",", 
      "0.000011914620090389492`", ",", "0.000011882120112692559`", ",", 
      "0.000011849708786462676`", ",", "0.000011817385869881751`", ",", 
      "0.000011785151121791296`", ",", "0.00001175300430169066`", ",", 
      "0.000011720945169735209`", ",", "0.000011688973486734543`", ",", 
      "0.000011657089014150704`", ",", "0.00001162529151409641`", ",", 
      "0.00001159358074933328`", ",", "0.000011561956483270045`", ",", 
      "0.000011530418479960796`", ",", "0.000011498966504103227`", ",", 
      "0.000011467600321036883`", ",", "0.000011436319696741392`", ",", 
      "0.000011405124397834727`", ",", "0.00001137401419157147`", ",", 
      "0.000011342988845841074`", ",", "0.000011312048129166127`", ",", 
      "0.000011281191810700626`", ",", "0.000011250419660228262`", ",", 
      "0.000011219731448160682`", ",", "0.000011189126945535803`", ",", 
      "0.000011158605924016088`", ",", "0.00001112816815588684`", ",", 
      "0.000011097813414054515`", ",", "0.00001106754147204502`", ",", 
      "0.00001103735210400202`", ",", "0.000011007245084685256`", ",", 
      "0.000010977220189468877`", ",", "0.000010947277194339743`", ",", 
      "0.000010917415875895764`", ",", "0.000010887636011344233`", ",", 
      "0.00001085793737850017`", ",", "0.000010828319755784646`", ",", 
      "0.000010798782922223155`", ",", "0.000010769326657443941`", ",", 
      "0.000010739950741676372`", ",", "0.000010710654955749284`", ",", 
      "0.000010681439081089367`", ",", "0.000010652302899719511`", ",", 
      "0.000010623246194257195`", ",", "0.000010594268747912867`", ",", 
      "0.00001056537034448831`", ",", "0.00001053655076837504`", ",", 
      "0.000010507809804552704`", ",", "0.000010479147238587466`", ",", 
      "0.000010450562856630409`", ",", "0.000010422056445415937`", ",", 
      "0.000010393627792260192`", ",", "0.000010365276685059453`", ",", 
      "0.00001033700291228858`", ",", "0.000010308806262999405`", ",", 
      "0.000010280686526819172`", ",", "0.00001025264349394897`", ",", 
      "0.000010224676955162166`", ",", "0.000010196786701802842`", ",", 
      "0.000010168972525784234`", ",", "0.000010141234219587186`", ",", 
      "0.000010113571576258613`", ",", "0.000010085984389409927`", ",", 
      "0.000010058472453215521`", ",", "0.000010031035562411224`", ",", 
      "0.000010003673512292779`", ",", "9.976386098714302`*^-6", ",", 
      "9.94917311808677`*^-6", ",", "9.922034367376494`*^-6", ",", 
      "9.894969644103616`*^-6", ",", "9.867978746340575`*^-6", ",", 
      "9.84106147271063`*^-6", ",", "9.814217622386338`*^-6", ",", 
      "9.787446995088062`*^-6", ",", "9.760749391082474`*^-6", ",", 
      "9.734124611181068`*^-6", ",", "9.70757245673867`*^-6", ",", 
      "9.681092729651961`*^-6", ",", "9.654685232357993`*^-6", ",", 
      "9.628349767832722`*^-6", ",", "9.602086139589536`*^-6", ",", 
      "9.575894151677783`*^-6", ",", "9.549773608681307`*^-6", ",", 
      "9.523724315717008`*^-6", ",", "9.49774607843338`*^-6", ",", 
      "9.471838703009034`*^-6", ",", "9.446001996151295`*^-6", ",", 
      "9.420235765094736`*^-6", ",", "9.394539817599748`*^-6", ",", 
      "9.36891396195109`*^-6", ",", "9.343358006956483`*^-6", ",", 
      "9.317871761945159`*^-6", ",", "9.292455036766454`*^-6", ",", 
      "9.267107641788393`*^-6", ",", "9.24182938789626`*^-6", ",", 
      "9.216620086491197`*^-6", ",", "9.191479549488792`*^-6", ",", 
      "9.16640758931768`*^-6", ",", "9.141404018918143`*^-6", ",", 
      "9.116468651740711`*^-6", ",", "9.09160130174477`*^-6", ",", 
      "9.066801783397189`*^-6", ",", "9.042069911670909`*^-6", ",", 
      "9.017405502043578`*^-6", ",", "8.992808370496179`*^-6", ",", 
      "8.968278333511649`*^-6", ",", "8.943815208073508`*^-6", ",", 
      "8.919418811664503`*^-6", ",", "8.895088962265237`*^-6", ",", 
      "8.87082547835281`*^-6", ",", "8.84662817889948`*^-6", ",", 
      "8.822496883371292`*^-6", ",", "8.798431411726746`*^-6", ",", 
      "8.774431584415447`*^-6", ",", "8.750497222376764`*^-6", ",", 
      "8.726628147038501`*^-6", ",", "8.702824180315565`*^-6", ",", 
      "8.679085144608613`*^-6", ",", "8.65541086280276`*^-6", ",", 
      "8.631801158266252`*^-6", ",", "8.608255854849126`*^-6", ",", 
      "8.584774776881923`*^-6", ",", "8.561357749174353`*^-6", ",", 
      "8.538004597014008`*^-6", ",", "8.514715146165041`*^-6", ",", 
      "8.491489222866887`*^-6", ",", "8.46832665383294`*^-6", ",", 
      "8.445227266249288`*^-6", ",", "8.422190887773402`*^-6", ",", 
      "8.399217346532863`*^-6", ",", "8.376306471124072`*^-6", ",", 
      "8.353458090610976`*^-6", ",", "8.330672034523789`*^-6", ",", 
      "8.307948132857731`*^-6", ",", "8.285286216071735`*^-6", ",", 
      "8.262686115087215`*^-6", ",", "8.240147661286772`*^-6", ",", 
      "8.217670686512962`*^-6", ",", "8.195255023067022`*^-6", ",", 
      "8.172900503707637`*^-6", ",", "8.150606961649676`*^-6", ",", 
      "8.128374230562957`*^-6", ",", "8.106202144571`*^-6", ",", 
      "8.0840905382498`*^-6", ",", "8.062039246626579`*^-6", ",", 
      "8.040048105178562`*^-6", ",", "8.018116949831753`*^-6", ",", 
      "7.996245616959703`*^-6", ",", "7.974433943382301`*^-6", ",", 
      "7.952681766364537`*^-6", ",", "7.930988923615306`*^-6", ",", 
      "7.909355253286197`*^-6", ",", "7.887780593970268`*^-6", ",", 
      "7.866264784700858`*^-6", ",", "7.844807664950382`*^-6", ",", 
      "7.82340907462913`*^-6", ",", "7.802068854084078`*^-6", ",", 
      "7.780786844097694`*^-6", ",", "7.759562885886749`*^-6", ",", 
      "7.738396821101126`*^-6", ",", "7.717288491822661`*^-6", ",", 
      "7.696237740563934`*^-6", ",", "7.675244410267121`*^-6", ",", 
      "7.654308344302804`*^-6", ",", "7.633429386468813`*^-6", ",", 
      "7.6126073809890565`*^-6", ",", "7.591842172512356`*^-6", ",", 
      "7.571133606111293`*^-6", ",", "7.550481527281052`*^-6", ",", 
      "7.5298857819382665`*^-6", ",", "7.509346216419864`*^-6", ",", 
      "7.4888626774819325`*^-6", ",", "7.468435012298561`*^-6", ",", 
      "7.448063068460716`*^-6", ",", "7.4277466939750915`*^-6", ",", 
      "7.40748573726298`*^-6", ",", "7.387280047159143`*^-6", ",", 
      "7.367129472910678`*^-6", ",", "7.347033864175902`*^-6", ",", 
      "7.326993071023218`*^-6", ",", "7.307006943930023`*^-6", ",", 
      "7.28707533378153`*^-6", ",", "7.26719809186974`*^-6", ",", 
      "7.247375069892274`*^-6", ",", "7.227606119951287`*^-6", ",", 
      "7.207891094552359`*^-6", ",", "7.188229846603395`*^-6", ",", 
      "7.168622229413532`*^-6", ",", "7.149068096692038`*^-6", ",", 
      "7.129567302547226`*^-6", ",", "7.1101197014853635`*^-6", ",", 
      "7.090725148409587`*^-6", ",", "7.071383498618818`*^-6", ",", 
      "7.0520946078066865`*^-6", ",", "7.032858332060454`*^-6", ",", 
      "7.013674527859932`*^-6"}], "}"}], ",", 
    RowBox[{"{", 
     RowBox[{
      RowBox[{"-", "5.551115123125783`*^-17"}], ",", 
      RowBox[{"-", "5.551115123125783`*^-17"}], ",", 
      RowBox[{"-", "5.551115123125784`*^-17"}], ",", 
      "0.00009999999999994452`", ",", "0.00031999999999994457`", ",", 
      "0.0006439999999999449`", ",", "0.0010431999999999451`", ",", 
      "0.0014874999999999461`", ",", "0.0019505919999999463`", ",", 
      "0.002411678399999947`", ",", "0.002855523839999947`", ",", 
      "0.0032717753969999487`", ",", "0.00365404318399995`", ",", 
      "0.0039989841605999514`", ",", "0.004305495405120952`", ",", 
      "0.004574051193632953`", ",", "0.004806182732121705`", ",", 
      "0.005004083849877355`", ",", "0.005170320944527937`", ",", 
      "0.005307625652951221`", ",", "0.005418751188634773`", ",", 
      "0.005506376494516291`", ",", "0.0055730455477613055`", ",", 
      "0.005621131983098808`", ",", "0.005652821563649436`", ",", 
      "0.005670106924112996`", ",", "0.005674790491806736`", ",", 
      "0.005668492623984767`", ",", "0.005652662852834448`", ",", 
      "0.005628592763013368`", ",", "0.005597429491320887`", ",", 
      "0.00556018917507072`", ",", "0.005517769917164103`", ",", 
      "0.005470964006603904`", ",", "0.005420469252122618`", ",", 
      "0.005366899367906741`", ",", "0.005310793404640881`", ",", 
      "0.005252624254052838`", ",", "0.00519280627651761`", ",", 
      "0.005131702113217314`", ",", "0.005069628749846307`", ",", 
      "0.005006862900037086`", ",", "0.0049436457750828625`", ",", 
      "0.004880187303214537`", ",", "0.0048166698573947255`", ",", 
      "0.004753251545825052`", ",", "0.0046900691144640605`", ",", 
      "0.004627240506041322`", ",", "0.004564867115465158`", ",", 
      "0.004503035777235504`", ",", "0.00444182051652903`", ",", 
      "0.004381284092033296`", ",", "0.004321479355366422`", ",", 
      "0.004262450449012667`", ",", "0.004204233862111761`", ",", 
      "0.004146859361135445`", ",", "0.004090350810443282`", ",", 
      "0.0040347268959053904`", ",", "0.0039800017631881224`", ",", 
      "0.003926185580896586`", ",", "0.003873285037534346`", ",", 
      "0.0038213037801561028`", ",", "0.0037702428016363376`", ",", 
      "0.0037201007826401593`", ",", "0.0036708743936479126`", ",", 
      "0.0036225585617402334`", ",", "0.0035751467062842364`", ",", 
      "0.0035286309471644147`", ",", "0.003483002288765855`", ",", 
      "0.003438250782534114`", ",", "0.0033943656705998295`", ",", 
      "0.0033513355126605863`", ",", "0.003309148298052895`", ",", 
      "0.0032677915447189214`", ",", "0.003227252386571933`", ",", 
      "0.0031875176505879077`", ",", "0.0031485739247954967`", ",", 
      "0.003110407618199812`", ",", "0.0030730050135551828`", ",", 
      "0.003036352313796014`", ",", "0.0030004356828414527`", ",", 
      "0.002965241281407249`", ",", "0.0029307552983855725`", ",", 
      "0.0028969639782894614`", ",", "0.0028638536452020775`", ",", 
      "0.0028314107236209808`", ",", "0.0027996217565435656`", ",", 
      "0.002768473421100805`", ",", "0.002737952542012019`", ",", 
      "0.002708046103102906`", ",", "0.002678741257102088`", ",", 
      "0.0026500253339075863`", ",", "0.0026218858474934895`", ",", 
      "0.002594310501608319`", ",", "0.002567287194400031`", ",", 
      "0.0025408040220878296`", ",", "0.0025148492817879176`", ",", 
      "0.0024894114735886904`", ",", "0.0024644793019605845`", ",", 
      "0.002440041676576614`", ",", "0.0024160877126115023`", ",", 
      "0.0023926067305800416`", ",", "0.002369588255768888`", ",", 
      "0.002347022017310229`", ",", "0.0023248979469406524`", ",", 
      "0.002303206177483968`", ",", "0.002281937041092673`", ",", 
      "0.0022610810672790875`", ",", "0.0022406289807639624`", ",", 
      "0.0022205716991674437`", ",", "0.0022009003305646776`", ",", 
      "0.0021816061709260103`", ",", "0.0021626807014596744`", ",", 
      "0.002144115585872967`", ",", "0.0021259026675662478`", ",", 
      "0.0021080339667726078`", ",", "0.002090501677654693`", ",", 
      "0.0020732981653689576`", ",", "0.002056415963106544`", ",", 
      "0.0020398477691189964`", ",", "0.0020235864437361437`", ",", 
      "0.0020076250063826937`", ",", "0.0019919566325993566`", ",", 
      "0.0019765746510736915`", ",", "0.0019614725406852805`", ",", 
      "0.0019466439275692936`", ",", "0.0019320825822020811`", ",", 
      "0.0019177824165119528`", ",", "0.0019037374810179648`", ",", 
      "0.0018899419619991186`", ",", "0.001876390178696221`", ",", 
      "0.001863076580548113`", ",", "0.0018499957444639758`", ",", 
      "0.00183714237213304`", ",", "0.001824511287372872`", ",", 
      "0.001812097433517189`", ",", "0.0017998958708440246`", ",", 
      "0.001787901774044875`", ",", "0.0017761104297353398`", ",", 
      "0.0017645172340076426`", ",", "0.0017531176900252876`", ",", 
      "0.0017419074056600346`", ",", "0.0017308820911712544`", ",", 
      "0.0017200375569276628`", ",", "0.001709369711171356`", ",", 
      "0.0016988745578239849`", ",", "0.0016885481943348794`", ",", 
      "0.0016783868095708494`", ",", "0.0016683866817473534`", ",", 
      "0.0016585441764006951`", ",", "0.0016488557444008477`", ",", 
      "0.001639317920004497`", ",", "0.0016299273189478397`", ",", 
      "0.001620680636578675`", ",", "0.0016115746460272824`", ",", 
      "0.001602606196415574`", ",", "0.0015937722111039867`", ",", 
      "0.0015850696859755632`", ",", "0.0015764956877566715`", ",", 
      "0.0015680473523737863`", ",", "0.00155972188334576`", ",", 
      "0.001551516550210996`", ",", "0.0015434286869889513`", ",", 
      "0.0015354556906753596`", ",", "0.0015275950197705954`", ",", 
      "0.0015198441928405855`", ",", "0.001512200787109673`", ",", 
      "0.0015046624370848446`", ",", "0.001497226833210734`", ",", 
      "0.0014898917205548143`", ",", "0.0014826548975221997`", ",", 
      "0.0014755142145994762`", ",", "0.0014684675731269933`", ",", 
      "0.0014615129240990465`", ",", "0.0014546482669913873`", ",", 
      "0.0014478716486155117`", ",", "0.001441181161999174`", ",", 
      "0.001434574945292587`", ",", "0.0014280511806997666`", ",", 
      "0.0014216080934345073`", ",", "0.001415243950700455`", ",", 
      "0.0014089570606947756`", ",", "0.0014027457716349041`", ",", 
      "0.0013966084708078935`", ",", "0.0013905435836418548`", ",", 
      "0.0013845495727990284`", ",", "0.0013786249372900025`", ",", 
      "0.001372768211608616`", ",", "0.001366977964887093`", ",", 
      "0.0013612528000709636`", ",", "0.0013555913531133207`", ",", 
      "0.0013499922921879977`", ",", "0.0013444543169212322`", ",", 
      "0.0013389761576413951`", ",", "0.0013335565746464097`", ",", 
      "0.0013281943574884143`", ",", "0.001322888324275317`", ",", 
      "0.0013176373209888386`", ",", "0.001312440220818675`", ",", 
      "0.0013072959235124095`", ",", "0.0013022033547408153`", ",", 
      "0.0012971614654781925`", ",", "0.0012921692313973986`", ",", 
      "0.0012872256522792301`", ",", "0.0012823297514358237`", ",", 
      "0.001277480575147758`", ",", "0.0012726771921145303`", ",", 
      "0.0012679186929181055`", ",", "0.0012632041894992292`", ",", 
      "0.0012585328146462104`", ",", "0.0012539037214958763`", ",", 
      "0.0012493160830464253`", ",", "0.0012447690916818936`", ",", 
      "0.0012402619587079625`", ",", "0.0012357939138988453`", ",", 
      "0.001231364205054989`", ",", "0.00122697209757134`", ",", 
      "0.001222616874015924`", ",", "0.0012182978337184965`", ",", 
      "0.001214014292369029`", ",", "0.001209765581625795`", ",", 
      "0.0012055510487328327`", ",", "0.0012013700561465622`", ",", 
      "0.001197221981171337`", ",", "0.0011931062156037228`", ",", 
      "0.0011890221653853015`", ",", "0.0011849692502637753`", ",", 
      "0.0011809469034622076`", ",", "0.0011769545713561829`", ",", 
      "0.0011729917131587057`", ",", "0.0011690578006126543`", ",", 
      "0.001165152317690611`", ",", "0.0011612747603018882`", ",", 
      "0.001157424636006586`", ",", "0.0011536014637365086`", ",", 
      "0.001149804773522776`", ",", "0.0011460341062299781`", ",", 
      "0.001142289013296704`", ",", "0.0011385690564823042`", ",", 
      "0.001134873807619732`", ",", "0.00113120284837432`", ",", 
      "0.0011275557700083495`", ",", "0.0011239321731512752`", ",", 
      "0.0011203316675754684`", ",", "0.0011167538719773498`", ",", 
      "0.0011131984137637782`", ",", "0.0011096649288435741`", ",", 
      "0.0011061530614240524`", ",", "0.0011026624638124439`", ",", 
      "0.0010991927962220908`", ",", "0.001095743726583301`", ",", 
      "0.0010923149303587486`", ",", "0.0010889060903633099`", ",", 
      "0.0010855168965882341`", ",", "0.0010821470460295405`", ",", 
      "0.0010787962425205398`", ",", "0.0010754641965683932`", ",", 
      "0.0010721506251945591`", ",", "0.001068855251779159`", ",", 
      "0.0010655778059090043`", ",", "0.0010623180232293198`", ",", 
      "0.0010590756452990226`", ",", "0.0010558504194494846`", ",", 
      "0.0010526420986466905`", ",", "0.0010494504413567128`", ",", 
      "0.001046275211414417`", ",", "0.0010431161778953347`", ",", 
      "0.0010399731149906102`", ",", "0.0010368458018849593`", ",", 
      "0.0010337340226375617`", ",", "0.0010306375660658212`", ",", 
      "0.0010275562256319194`", ",", "0.0010244897993320998`", ",", 
      "0.0010214380895886169`", ",", "0.0010184009031442805`", ",", 
      "0.0010153780509595408`", ",", "0.0010123693481120467`", ",", 
      "0.0010093746136986227`", ",", "0.001006393670739602`", ",", 
      "0.001003426346085462`", ",", "0.001000472470325704`", ",", 
      "0.000997531877699929`", ",", "0.0009946044060110467`", ",", 
      "0.0009916898965405777`", ",", "0.0009887881939659913`", ",", 
      "0.00098589914628003`", ",", "0.0009830226047119765`", ",", 
      "0.000980158423650815`", ",", "0.0009773064605702391`", ",", 
      "0.0009744665759554634`", ",", "0.0009716386332317986`", ",", 
      "0.00096882249869494`", ",", "0.0009660180414429363`", ",", 
      "0.000963225133309793`", ",", "0.0009604436488006725`", ",", 
      "0.0009576734650286536`", ",", "0.0009549144616530115`", ",", 
      "0.0009521665208189799`", ",", "0.0009494295270989659`", ",", 
      "0.0009467033674351756`", ",", "0.0009439879310836189`", ",", 
      "0.0009412831095594631`", ",", "0.0009385887965836969`", ",", 
      "0.0009359048880310808`", ",", "0.0009332312818793459`", ",", 
      "0.0009305678781596149`", ",", "0.0009279145789080148`", ",", 
      "0.000925271288118454`", ",", "0.000922637911696532`", ",", 
      "0.0009200143574145591`", ",", "0.0009174005348676566`", ",", 
      "0.0009147963554309108`", ",", "0.0009122017322175597`", ",", 
      "0.0009096165800381804`", ",", "0.0009070408153608612`", ",", 
      "0.0009044743562723277`", ",", "0.0009019171224400041`", ",", 
      "0.0008993690350749871`", ",", "0.0008968300168959066`", ",", 
      "0.0008942999920936568`", ",", "0.0008917788862969733`", ",", 
      "0.000889266626538839`", ",", "0.0008867631412236924`", ",", 
      "0.000884268360095428`", ",", "0.0008817822142061629`", ",", 
      "0.0008793046358857541`", ",", "0.0008768355587120469`", ",", 
      "0.0008743749174818371`", ",", "0.0008719226481825332`", ",", 
      "0.0008694786879644948`", ",", "0.0008670429751140373`", ",", 
      "0.0008646154490270853`", ",", "0.0008621960501834546`", ",", 
      "0.0008597847201217547`", ",", "0.0008573814014148931`", ",", 
      "0.0008549860376461654`", ",", "0.0008525985733859208`", ",", 
      "0.0008502189541687849`", ",", "0.0008478471264714327`", ",", 
      "0.0008454830376908899`", ",", "0.0008431266361233584`", ",", 
      "0.0008407778709435471`", ",", "0.0008384366921844991`", ",", 
      "0.000836103050717902`", ",", "0.0008337768982348708`", ",", 
      "0.0008314581872271898`", ",", "0.0008291468709690061`", ",", 
      "0.0008268429034989603`", ",", "0.0008245462396027434`", ",", 
      "0.0008222568347960769`", ",", "0.0008199746453080945`", ",", 
      "0.0008176996280651252`", ",", "0.0008154317406748627`", ",", 
      "0.0008131709414109169`", ",", "0.0008109171891977304`", ",", 
      "0.0008086704435958597`", ",", "0.0008064306647876079`", ",", 
      "0.0008041978135629985`", ",", "0.0008019718513060894`", ",", 
      "0.0007997527399816088`", ",", "0.0007975404421219155`", ",", 
      "0.0007953349208142667`", ",", "0.0007931361396883938`", ",", 
      "0.0007909440629043724`", ",", "0.000788758655140783`", ",", 
      "0.0007865798815831555`", ",", "0.000784407707912688`", ",", 
      "0.0007822421002952356`", ",", "0.0007800830253705635`", ",", 
      "0.000777930450241853`", ",", "0.000775784342465463`", ",", 
      "0.0007736446700409306`", ",", "0.0007715114014012145`", ",", 
      "0.0007693845054031676`", ",", "0.0007672639513182393`", ",", 
      "0.0007651497088233982`", ",", "0.0007630417479922709`", ",", 
      "0.0007609400392864932`", ",", "0.0007588445535472658`", ",", 
      "0.0007567552619871111`", ",", "0.0007546721361818281`", ",", 
      "0.0007525951480626371`", ",", "0.0007505242699085114`", ",", 
      "0.0007484594743386911`", ",", "0.0007464007343053791`", ",", 
      "0.0007443480230865971`", ",", "0.0007423013142792355`", ",", 
      "0.0007402605817922441`", ",", "0.0007382257998399987`", ",", 
      "0.0007361969429358196`", ",", "0.0007341739858856467`", ",", 
      "0.0007321569037818628`", ",", "0.0007301456719972639`", ",", 
      "0.0007281402661791733`", ",", "0.0007261406622436939`", ",", 
      "0.0007241468363700981`", ",", "0.000722158764995349`", ",", 
      "0.0007201764248087522`", ",", "0.0007181997927467339`", ",", 
      "0.0007162288459877437`", ",", "0.0007142635619472755`", ",", 
      "0.0007123039182730087`", ",", "0.0007103498928400619`", ",", 
      "0.0007084014637463601`", ",", "0.0007064586093081116`", ",", 
      "0.0007045213080553901`", ",", "0.0007025895387278222`", ",", 
      "0.000700663280270376`", ",", "0.0006987425118292494`", ",", 
      "0.0006968272127478545`", ",", "0.0006949173625628976`", ",", 
      "0.00069301294100055`", ",", "0.0006911139279727099`", ",", 
      "0.0006892203035733524`", ",", "0.0006873320480749638`", ",", 
      "0.0006854491419250612`", ",", "0.000683571565742792`", ",", 
      "0.0006816993003156165`", ",", "0.0006798323265960631`", ",", 
      "0.0006779706256985637`", ",", "0.0006761141788963618`", ",", 
      "0.0006742629676184927`", ",", "0.0006724169734468346`", ",", 
      "0.0006705761781132284`", ",", "0.0006687405634966644`", ",", 
      "0.0006669101116205355`", ",", "0.0006650848046499541`", ",", 
      "0.0006632646248891309`", ",", "0.0006614495547788153`", ",", 
      "0.0006596395768937956`", ",", "0.0006578346739404563`", ",", 
      "0.0006560348287543931`", ",", "0.0006542400242980829`", ",", 
      "0.0006524502436586075`", ",", "0.0006506654700454306`", ",", 
      "0.0006488856867882261`", ",", "0.0006471108773347562`", ",", 
      "0.0006453410252487995`", ",", "0.0006435761142081249`", ",", 
      "0.0006418161280025158`", ",", "0.0006400610505318353`", ",", 
      "0.0006383108658041399`", ",", "0.0006365655579338344`", ",", 
      "0.0006348251111398701`", ",", "0.0006330895097439838`", ",", 
      "0.0006313587381689766`", ",", "0.0006296327809370349`", ",", 
      "0.0006279116226680858`", ",", "0.0006261952480781917`", ",", 
      "0.0006244836419779884`", ",", "0.0006227767892711418`", ",", 
      "0.000621074674952858`", ",", "0.0006193772841084175`", ",", 
      "0.0006176846019117443`", ",", "0.0006159966136240086`", ",", 
      "0.0006143133045922613`", ",", "0.0006126346602480971`", ",", 
      "0.0006109606661063501`", ",", "0.0006092913077638187`", ",", 
      "0.0006076265708980184`", ",", "0.000605966441265962`", ",", 
      "0.00060431090470297`", ",", "0.0006026599471215041`", ",", 
      "0.0006010135545100303`", ",", "0.0005993717129319036`", ",", 
      "0.0005977344085242824`", ",", "0.0005961016274970625`", ",", 
      "0.000594473356131838`", ",", "0.0005928495807808832`", ",", 
      "0.0005912302878661592`", ",", "0.0005896154638783404`", ",", 
      "0.0005880050953758638`", ",", "0.0005863991689839996`", ",", 
      "0.0005847976713939405`", ",", "0.0005832005893619133`", ",", 
      "0.0005816079097083087`", ",", "0.00058001961931683`", ",", 
      "0.000578435705133661`", ",", "0.0005768561541666518`", ",", 
      "0.0005752809534845233`", ",", "0.0005737100902160867`", ",", 
      "0.0005721435515494824`", ",", "0.0005705813247314341`", ",", 
      "0.0005690233970665191`", ",", "0.0005674697559164543`", ",", 
      "0.0005659203886993985`", ",", "0.0005643752828892684`", ",", 
      "0.0005628344260150688`", ",", "0.0005612978056602403`", ",", 
      "0.0005597654094620164`", ",", "0.0005582372251107975`", ",", 
      "0.0005567132403495375`", ",", "0.000555193442973142`", ",", 
      "0.0005536778208278815`", ",", "0.0005521663618108145`", ",", 
      "0.0005506590538692243`", ",", "0.0005491558850000675`", ",", 
      "0.0005476568432494325`", ",", "0.0005461619167120119`", ",", 
      "0.000544671093530583`", ",", "0.0005431843618955012`", ",", 
      "0.0005417017100442025`", ",", "0.0005402231262607169`", ",", 
      "0.0005387485988751917`", ",", "0.0005372781162634239`", ",", 
      "0.0005358116668464032`", ",", "0.0005343492390898634`", ",", 
      "0.000532890821503843`", ",", "0.0005314364026422551`", ",", 
      "0.0005299859711024652`", ",", "0.0005285395155248783`", ",", 
      "0.0005270970245925333`", ",", "0.0005256584870307146`", ",", 
      "0.00052422389160653`", ",", "0.000522793227128578`", ",", 
      "0.0005213664824465413`", ",", "0.0005199436464508277`", ",", 
      "0.0005185247080722111`", ",", "0.0005171096562814791`", ",", 
      "0.0005156984800890858`", ",", "0.0005142911685448136`", ",", 
      "0.0005128877107374412`", ",", "0.0005114880957944154`", ",", 
      "0.0005100923128815327`", ",", "0.0005087003512026242`", ",", 
      "0.0005073121999992471`", ",", "0.0005059278485503837`", ",", 
      "0.000504547286172143`", ",", "0.0005031705022174706`", ",", 
      "0.0005017974860758618`", ",", "0.0005004282271730812`", ",", 
      "0.000499062714970888`", ",", "0.0004977009389667647`", ",", 
      "0.0004963428886936512`", ",", "0.0004949885537196844`", ",", 
      "0.0004936379236479418`", ",", "0.0004922909881161903`", ",", 
      "0.000490947736796638`", ",", "0.0004896081593956926`", ",", 
      "0.0004882722456537223`", ",", "0.0004869399853448208`", ",", 
      "0.0004856113682765779`", ",", "0.00048428638428985244`", ",", 
      "0.0004829650232585501`", ",", "0.0004816472750894042`", ",", 
      "0.00048033312972176165`", ",", "0.0004790225771273701`", ",", 
      "0.0004777156073101711`", ",", "0.0004764122103060953`", ",", 
      "0.0004751123761828612`", ",", "0.0004738160950397777`", ",", 
      "0.00047252335700754915`", ",", "0.00047123415224808405`", ",", 
      "0.00046994847095430695`", ",", "0.0004686663033499725`", ",", 
      "0.0004673876396894836`", ",", "0.0004661124702577115`", ",", 
      "0.0004648407853698193`", ",", "0.0004635725753710875`", ",", 
      "0.00046230783063674316`", ",", "0.000461046541571791`", ",", 
      "0.00045978869861084683`", ",", "0.0004585342922179746`", ",", 
      "0.00045728331288652464`", ",", "0.000456035751138975`", ",", 
      "0.0004547915975267751`", ",", "0.00045355084263019104`", ",", 
      "0.00045231347705815446`", ",", "0.0004510794914481119`", ",", 
      "0.00044984887646587756`", ",", "0.0004486216228054874`", ",", 
      "0.0004473977211890567`", ",", "0.0004461771623666365`", ",", 
      "0.0004449599371160761`", ",", "0.0004437460362428842`", ",", 
      "0.00044253545058009334`", ",", "0.0004413281709881257`", ",", 
      "0.00044012418835466196`", ",", "0.0004389234935945093`", ",", 
      "0.00043772607764947365`", ",", "0.0004365319314882322`", ",", 
      "0.0004353410461062083`", ",", "0.0004341534125254474`", ",", 
      "0.00043296902179449477`", ",", "0.000431787864988275`", ",", 
      "0.00043060993320797225`", ",", "0.00042943521758091307`", ",", 
      "0.0004282637092604495`", ",", "0.0004270953994258444`", ",", 
      "0.0004259302792821583`", ",", "0.0004247683400601362`", ",", 
      "0.00042360957301609744`", ",", "0.0004224539694318258`", ",", 
      "0.00042130152061446106`", ",", "0.00042015221789639214`", ",", 
      "0.0004190060526351507`", ",", "0.000417863016213307`", ",", 
      "0.00041672310003836597`", ",", "0.0004155862955426645`", ",", 
      "0.00041445259418327094`", ",", "0.00041332198744188387`", ",", 
      "0.00041219446682473355`", ",", "0.00041107002386248337`", ",", 
      "0.0004099486501101329`", ",", "0.00040883033714692214`", ",", 
      "0.00040771507657623543`", ",", "0.0004066028600255084`", ",", 
      "0.0004054936791461338`", ",", "0.00040438752561336943`", ",", 
      "0.0004032843911262471`", ",", "0.00040218426740748167`", ",", 
      "0.0004010871462033814`", ",", "0.0003999930192837592`", ",", 
      "0.0003989018784418447`", ",", "0.00039781371549419716`", ",", 
      "0.0003967285222806187`", ",", "0.000395646290664069`", ",", 
      "0.0003945670125305806`", ",", "0.0003934906797891743`", ",", 
      "0.0003924172843717764`", ",", "0.00039134681823313564`", ",", 
      "0.0003902792733507419`", ",", "0.00038921464172474423`", ",", 
      "0.0003881529153778708`", ",", "0.0003870940863553492`", ",", 
      "0.00038603814672482636`", ",", "0.0003849850885762913`", ",", 
      "0.0003839349040219963`", ",", "0.00038288758519637985`", ",", 
      "0.00038184312425599025`", ",", "0.0003808015133794087`", ",", 
      "0.0003797627447671751`", ",", "0.00037872681064171187`", ",", 
      "0.0003776937032472501`", ",", "0.0003766634148497562`", ",", 
      "0.0003756359377368581`", ",", "0.00037461126421777234`", ",", 
      "0.00037358938662323274`", ",", "0.00037257029730541793`", ",", 
      "0.00037155398863788027`", ",", "0.00037054045301547505`", ",", 
      "0.00036952968285429265`", ",", "0.0003685216705915848`", ",", 
      "0.00036751640868569805`", ",", "0.0003665138896160044`", ",", 
      "0.00036551410588283315`", ",", "0.00036451705000740264`", ",", 
      "0.0003635227145317536`", ",", "0.00036253109201868117`", ",", 
      "0.00036154217505166936`", ",", "0.00036055595623482416`", ",", 
      "0.0003595724281928086`", ",", "0.0003585915835707763`", ",", 
      "0.0003576134150343081`", ",", "0.00035663791526934624`", ",", 
      "0.00035566507698213114`", ",", "0.00035469489289913686`", ",", 
      "0.0003537273557670085`", ",", "0.0003527624583524988`", ",", 
      "0.0003518001934424056`", ",", "0.00035084055384350957`", ",", 
      "0.0003498835323825125`", ",", "0.0003489291219059752`", ",", 
      "0.00034797731528025716`", ",", "0.0003470281053914547`", ",", 
      "0.00034608148514534093`", ",", "0.0003451374474673055`", ",", 
      "0.0003441959853022947`", ",", "0.0003432570916147517`", ",", 
      "0.0003423207593885576`", ",", "0.0003413869816269721`", ",", 
      "0.0003404557513525749`", ",", "0.00033952706160720784`", ",", 
      "0.000338600905451916`", ",", "0.0003376772759668905`", ",", 
      "0.0003367561662514111`", ",", "0.0003358375694237885`", ",", 
      "0.0003349214786213077`", ",", "0.0003340078870001716`", ",", 
      "0.0003330967877354441`", ",", "0.0003321881740209944`", ",", 
      "0.0003312820390694411`", ",", "0.0003303783761120964`", ",", 
      "0.000329477178398911`", ",", "0.0003285784391984188`", ",", 
      "0.0003276821517976826`", ",", "0.00032678830950223894`", ",", 
      "0.00032589690563604413`", ",", "0.0003250079335414201`", ",", 
      "0.0003241213865790002`", ",", "0.0003232372581276765`", ",", 
      "0.00032235554158454536`", ",", "0.00032147623036485524`", ",", 
      "0.00032059931790195316`", ",", "0.00031972479764723203`", ",", 
      "0.0003188526630700787`", ",", "0.0003179829076578214`", ",", 
      "0.0003171155249156776`", ",", "0.0003162505083667024`", ",", 
      "0.00031538785155173693`", ",", "0.0003145275480293568`", ",", 
      "0.00031366959137582134`", ",", "0.0003128139751850222`", ",", 
      "0.0003119606930684328`", ",", "0.00031110973865505775`", ",", 
      "0.00031026110559138263`", ",", "0.00030941478754132365`", ",", 
      "0.0003085707781861776`", ",", "0.00030772907122457243`", ",", 
      "0.0003068896603724175`", ",", "0.00030605253936285426`", ",", 
      "0.00030521770194620644`", ",", "0.0003043851418899324`", ",", 
      "0.000303554852978575`", ",", "0.00030272682901371376`", ",", 
      "0.00030190106381391594`", ",", "0.0003010775512146886`", ",", 
      "0.0003002562850684303`", ",", "0.0002994372592443832`", ",", 
      "0.00029862046762858525`", ",", "0.00029780590412382306`", ",", 
      "0.00029699356264958405`", ",", "0.00029618343714200905`", ",", 
      "0.00029537552155384586`", ",", "0.000294569809854402`", ",", 
      "0.00029376629602949794`", ",", "0.00029296497408142066`", ",", 
      "0.0002921658380288772`", ",", "0.00029136888190694864`", ",", 
      "0.0002905740997670434`", ",", "0.00028978148567685233`", ",", 
      "0.00028899103372030183`", ",", "0.00028820273799750907`", ",", 
      "0.0002874165926247364`", ",", "0.00028663259173434587`", ",", 
      "0.00028585072947475397`", ",", "0.00028507100001038765`", ",", 
      "0.0002842933975216371`", ",", "0.00028351791620481406`", ",", 
      "0.0002827445502721057`", ",", "0.0002819732939515301`", ",", 
      "0.00028120414148689253`", ",", "0.0002804370871377411`", ",", 
      "0.0002796721251793231`", ",", "0.0002789092499025407`", ",", 
      "0.0002781484556139079`", ",", "0.0002773897366355065`", ",", 
      "0.000276633087304943`", ",", "0.0002758785019753053`", ",", 
      "0.0002751259750151197`", ",", "0.00027437550080830784`", ",", 
      "0.00027362707375414377`", ",", "0.0002728806882672114`", ",", 
      "0.00027213633877736215`", ",", "0.0002713940197296721`", ",", 
      "0.00027065372558440017`", ",", "0.00026991545081694564`", ",", 
      "0.0002691791899178061`", ",", "0.00026844493739253616`", ",", 
      "0.000267712687761705`", ",", "0.000266982435560855`", ",", 
      "0.00026625417534046025`", ",", "0.00026552790166588534`", ",", 
      "0.00026480360911734405`", ",", "0.00026408129228985806`", ",", 
      "0.0002633609457932162`", ",", "0.0002626425642519334`", ",", 
      "0.0002619261423052102`", ",", "0.00026121167460689375`", ",", 
      "0.00026049915582543033`", ",", "0.0002597885806438356`", ",", 
      "0.0002590799437596471`", ",", "0.0002583732398848863`", ",", 
      "0.00025766846374601816`", ",", "0.00025696561008391183`", ",", 
      "0.00025626467365380003`", ",", "0.00025556564922524054`", ",", 
      "0.0002548685315820756`", ",", "0.00025417331552239354`", ",", 
      "0.0002534799958584884`", ",", "0.00025278856741682196`", ",", 
      "0.0002520990250379835`", ",", "0.00025141136357665196`", ",", 
      "0.00025072557790155634`", ",", "0.00025004166289543744`", ",", 
      "0.0002493596134550092`", ",", "0.0002486794244909202`", ",", 
      "0.0002480010909277151`", ",", "0.0002473246077037967`", ",", 
      "0.00024664996977138775`", ",", "0.0002459771720964929`", ",", 
      "0.00024530620965886084`", ",", "0.0002446370774519463`", ",", 
      "0.0002439697704828726`", ",", "0.00024330428377239405`", ",", 
      "0.0002426406123548583`", ",", "0.00024197875127816943`", ",", 
      "0.00024131869560374992`", ",", "0.00024066044040650439`", ",", 
      "0.00024000398077478205`", ",", "0.00023934931181034`", ",", 
      "0.000238696428628306`", ",", "0.00023804532635714234`", ",", 
      "0.00023739600013860892`", ",", "0.00023674844512772692`", ",", 
      "0.000236102656492742`", ",", "0.00023545862941508843`", ",", 
      "0.000234816359089353`", ",", "0.0002341758407232382`", ",", 
      "0.00023353706953752734`", ",", "0.0002329000407660477`", ",", 
      "0.00023226474965563532`", ",", "0.000231631191466099`", ",", 
      "0.00023099936147018504`", ",", "0.00023036925495354164`", ",", 
      "0.00022974086721468334`", ",", "0.00022911419356495604`", ",", 
      "0.00022848922932850195`", ",", "0.00022786596984222387`", ",", 
      "0.0002272444104557509`", ",", "0.00022662454653140347`", ",", 
      "0.00022600637344415806`", ",", "0.0002253898865816131`", ",", 
      "0.00022477508134395441`", ",", "0.00022416195314392017`", ",", 
      "0.00022355049740676715`", ",", "0.00022294070957023596`", ",", 
      "0.00022233258508451724`", ",", "0.0002217261194122174`", ",", 
      "0.0002211213080283246`", ",", "0.00022051814642017495`", ",", 
      "0.00021991663008741864`", ",", "0.00021931675454198594`", ",", 
      "0.00021871851530805484`", ",", "0.00021812190792201567`", ",", 
      "0.00021752692793243898`", ",", "0.00021693357090004186`", ",", 
      "0.00021634183239765457`", ",", "0.00021575170801018762`", ",", 
      "0.00021516319333459864`", ",", "0.0002145762839798594`", ",", 
      "0.00021399097556692287`", ",", "0.00021340726372869067`", ",", 
      "0.00021282514410998028`", ",", "0.0002122446123674922`", ",", 
      "0.00021166566416977786`", ",", "0.00021108829519720713`", ",", 
      "0.0002105125011419357`", ",", "0.00020993827770787328`", ",", 
      "0.00020936562061065083`", ",", "0.00020879452557758947`", ",", 
      "0.0002082249883476676`", ",", "0.00020765700467148952`", ",", 
      "0.00020709057031125365`", ",", "0.00020652568104072058`", ",", 
      "0.0002059623326451818`", ",", "0.00020540052092142772`", ",", 
      "0.0002048402416777167`", ",", "0.00020428149073374352`", ",", 
      "0.00020372426392060812`", ",", "0.00020316855708078446`", ",", 
      "0.00020261436606808944`", ",", "0.00020206168674765174`", ",", 
      "0.0002015105149958812`", ",", "0.0002009608467004377`", ",", 
      "0.000200412677760201`", ",", "0.0001998660040852392`", ",", 
      "0.00019932082159677877`", ",", "0.00019877712622717403`", ",", 
      "0.00019823491391987653`", ",", "0.00019769418062940498`", ",", 
      "0.00019715492232131473`", ",", "0.00019661713497216783`", ",", 
      "0.00019608081456950308`", ",", "0.0001955459571118057`", ",", 
      "0.0001950125586084777`", ",", "0.00019448061507980794`", ",", 
      "0.00019395012255694248`", ",", "0.0001934210770818548`", ",", 
      "0.00019289347470731648`", ",", "0.00019236731149686737`", ",", 
      "0.00019184258352478642`", ",", "0.00019131928687606223`", ",", 
      "0.00019079741764636404`", ",", "0.0001902769719420122`", ",", 
      "0.0001897579458799493`", ",", "0.00018924033558771118`", ",", 
      "0.00018872413720339798`", ",", "0.00018820934687564523`", ",", 
      "0.00018769596076359513`", ",", "0.0001871839750368679`", ",", 
      "0.00018667338587553307`", ",", "0.0001861641894700811`", ",", 
      "0.00018565638202139471`", ",", "0.0001851499597407208`", ",", 
      "0.00018464491884964183`", ",", "0.00018414125558004711`", ",", 
      "0.00018363896617410764`", ",", "0.00018313804688424335`", ",", 
      "0.00018263849397309823`", ",", "0.0001821403037135118`", ",", 
      "0.00018164347238849106`", ",", "0.00018114799629118287`", ",", 
      "0.00018065387172484624`", ",", "0.0001801610950028248`", ",", 
      "0.00017966966244851898`", ",", "0.000179179570395359`", ",", 
      "0.0001786908151867771`", ",", "0.00017820339317618057`", ",", 
      "0.0001777173007269242`", ",", "0.00017723253421228342`", ",", 
      "0.00017674909001542694`", ",", "0.00017626696452939004`", ",", 
      "0.00017578615415704752`", ",", "0.00017530665531108666`", ",", 
      "0.0001748284644139808`", ",", "0.0001743515778979622`", ",", 
      "0.0001738759922049959`", ",", "0.00017340170378675276`", ",", 
      "0.00017292870910458306`", ",", "0.0001724570046294902`", ",", 
      "0.00017198658684210432`", ",", "0.000171517452232656`", ",", 
      "0.00017104959730095001`", ",", "0.00017058301855633917`", ",", 
      "0.00017011771251769847`", ",", "0.00016965367571339891`", ",", 
      "0.0001691909046812817`", ",", "0.0001687293959686323`", ",", 
      "0.0001682691461321547`", ",", "0.00016781015173794573`", ",", 
      "0.00016735240936146948`", ",", "0.00016689591558753167`", ",", 
      "0.00016644066701025412`", ",", "0.00016598666023304938`", ",", 
      "0.00016553389186859554`", ",", "0.00016508235853881058`", ",", 
      "0.00016463205687482742`", ",", "0.0001641829835169688`", ",", 
      "0.000163735135114722`", ",", "0.00016328850832671412`", ",", 
      "0.00016284309982068682`", ",", "0.00016239890627347162`", ",", 
      "0.00016195592437096522`", ",", "0.0001615141508081046`", ",", 
      "0.0001610735822888421`", ",", "0.00016063421552612155`", ",", 
      "0.00016019604724185296`", ",", "0.00015975907416688852`", ",", 
      "0.00015932329304099805`", ",", "0.0001588887006128447`", ",", 
      "0.00015845529363996065`", ",", "0.00015802306888872302`", ",", 
      "0.00015759202313432946`", ",", "0.0001571621531607744`", ",", 
      "0.00015673345576082504`", ",", "0.00015630592773599708`", ",", 
      "0.00015587956589653115`", ",", "0.000155454367061369`", ",", 
      "0.00015503032805812958`", ",", "0.00015460744572308558`", ",", 
      "0.00015418571690113954`", ",", "0.00015376513844580066`", ",", 
      "0.00015334570721916115`", ",", "0.00015292742009187258`", ",", 
      "0.00015251027394312284`", ",", "0.00015209426566061292`", ",", 
      "0.00015167939214053334`", ",", "0.00015126565028754116`", ",", 
      "0.00015085303701473714`", ",", "0.00015044154924364218`", ",", 
      "0.00015003118390417473`", ",", "0.0001496219379346277`", ",", 
      "0.00014921380828164583`", ",", "0.00014880679190020258`", ",", 
      "0.00014840088575357785`", ",", "0.00014799608681333488`", ",", 
      "0.0001475923920592977`", ",", "0.000147189798479529`", ",", 
      "0.0001467883030703072`", ",", "0.00014638790283610432`", ",", 
      "0.00014598859478956339`", ",", "0.00014559037595147638`", ",", 
      "0.0001451932433507619`", ",", "0.00014479719402444303`", ",", 
      "0.00014440222501762507`", ",", "0.00014400833338347365`", ",", 
      "0.00014361551618319277`", ",", "0.0001432237704860028`", ",", 
      "0.00014283309336911843`", ",", "0.0001424434819177273`", ",", 
      "0.00014205493322496784`", ",", "0.0001416674443919079`", ",", 
      "0.0001412810125275226`", ",", "0.00014089563474867345`", ",", 
      "0.0001405113081800864`", ",", "0.0001401280299543304`", ",", 
      "0.0001397457972117962`", ",", "0.00013936460710067488`", ",", 
      "0.00013898445677693654`", ",", "0.00013860534340430917`", ",", 
      "0.00013822726415425732`", ",", "0.00013785021620596133`", ",", 
      "0.0001374741967462959`", ",", "0.00013709920296980943`", ",", 
      "0.0001367252320787028`", ",", "0.00013635228128280866`", ",", 
      "0.00013598034779957054`", ",", "0.0001356094288540221`", ",", 
      "0.0001352395216787666`", ",", "0.00013487062351395598`", ",", 
      "0.00013450273160727042`", ",", "0.0001341358432138977`", ",", 
      "0.00013376995559651292`", ",", "0.00013340506602525779`", ",", 
      "0.00013304117177772055`", ",", "0.00013267827013891542`", ",", 
      "0.0001323163584012625`", ",", "0.00013195543386456743`", ",", 
      "0.0001315954938360015`", ",", "0.00013123653563008118`", ",", 
      "0.00013087855656864842`", ",", "0.0001305215539808505`", ",", 
      "0.0001301655252031201`", ",", "0.00012981046757915942`", ",", 
      "0.00012945637845990457`", ",", "0.0001291032552035295`", ",", 
      "0.00012875109517541047`", ",", "0.0001283998957481103`", ",", 
      "0.0001280496543013588`", ",", "0.00012770036822203328`", ",", 
      "0.000127352034904139`", ",", "0.0001270046517487898`", ",", 
      "0.00012665821616418844`", ",", "0.0001263127255656077`", ",", 
      "0.00012596817737537061`", ",", "0.00012562456902283164`", ",", 
      "0.00012528189794435733`", ",", "0.00012494016158330707`", ",", 
      "0.00012459935739001426`", ",", "0.00012425948282176704`", ",", 
      "0.00012392053534278946`", ",", "0.00012358251242422256`", ",", 
      "0.0001232454115441055`", ",", "0.0001229092301873567`", ",", 
      "0.00012257396584575503`", ",", "0.00012223961601792125`", ",", 
      "0.0001219061782092992`", ",", "0.00012157364993213727`", ",", 
      "0.00012124202870546971`", ",", "0.00012091131205509842`", ",", 
      "0.0001205814975135741`", ",", "0.00012025258262017812`", ",", 
      "0.00011992456492090405`", ",", "0.00011959744196843941`", ",", 
      "0.00011927121132214734`", ",", "0.0001189458705480485`", ",", 
      "0.00011862141721880253`", ",", "0.00011829784891369055`", ",", 
      "0.00011797516321859671`", ",", "0.00011765335772599029`", ",", 
      "0.00011733243003490762`", ",", "0.00011701237775093424`", ",", 
      "0.00011669319848618714`", ",", "0.00011637488985929682`", ",", 
      "0.00011605744949538947`", ",", "0.00011574087502606942`", ",", 
      "0.00011542516408940137`", ",", "0.00011511031432989274`", ",", 
      "0.00011479632339847616`", ",", "0.00011448318895249191`", ",", 
      "0.00011417090865567048`", ",", "0.00011385948017811509`", ",", 
      "0.00011354890119628421`", ",", "0.0001132391693929745`", ",", 
      "0.0001129302824573033`", ",", "0.0001126222380846915`", ",", 
      "0.00011231503397684616`", ",", "0.0001120086678417436`", ",", 
      "0.00011170313739361223`", ",", "0.00011139844035291534`", ",", 
      "0.00011109457444633424`", ",", "0.00011079153740675136`", ",", 
      "0.00011048932697323318`", ",", "0.00011018794089101338`", ",", 
      "0.0001098873769114762`", ",", "0.00010958763279213945`", ",", 
      "0.0001092887062966378`", ",", "0.00010899059519470614`", ",", 
      "0.00010869329726216318`", ",", "0.0001083968102808944`", ",", 
      "0.00010810113203883574`", ",", "0.00010780626032995717`", ",", 
      "0.0001075121929542461`", ",", "0.00010721892771769096`", ",", 
      "0.00010692646243226496`", ",", "0.0001066347949159097`", ",", 
      "0.00010634392299251878`", ",", "0.00010605384449192169`", ",", 
      "0.00010576455724986761`", ",", "0.00010547605910800929`", ",", 
      "0.00010518834791388678`", ",", "0.00010490142152091151`", ",", 
      "0.00010461527778835033`", ",", "0.0001043299145813094`", ",", 
      "0.00010404532977071835`", ",", "0.0001037615212333143`", ",", 
      "0.00010347848685162614`", ",", "0.00010319622451395871`", ",", 
      "0.00010291473211437692`", ",", "0.00010263400755269016`", ",", 
      "0.00010235404873443661`", ",", "0.00010207485357086759`", ",", 
      "0.00010179641997893202`", ",", "0.00010151874588126081`", ",", 
      "0.0001012418292061514`", ",", "0.00010096566788755233`", ",", 
      "0.00010069025986504775`", ",", "0.00010041560308384207`", ",", 
      "0.00010014169549474472`", ",", "0.00009986853505415482`", ",", 
      "0.00009959611972404574`", ",", "0.00009932444747195024`", ",", 
      "0.00009905351627094502`", ",", "0.00009878332409963571`", ",", 
      "0.00009851386894214188`", ",", "0.00009824514878808181`", ",", 
      "0.00009797716163255752`", ",", "0.00009770990547613997`", ",", 
      "0.00009744337832485407`", ",", "0.00009717757819016371`", ",", 
      "0.00009691250308895699`", ",", "0.00009664815104353142`", ",", 
      "0.00009638452008157925`", ",", "0.00009612160823617259`", ",", 
      "0.00009585941354574885`", ",", "0.00009559793405409613`", ",", 
      "0.00009533716781033842`", ",", "0.0000950771128689213`", ",", 
      "0.00009481776728959737`", ",", "0.00009455912913741162`", ",", 
      "0.00009430119648268711`", ",", "0.00009404396740101056`", ",", 
      "0.00009378743997321807`", ",", "0.00009353161228538061`", ",", 
      "0.00009327648242878994`", ",", "0.00009302204849994422`", ",", 
      "0.0000927683086005339`", ",", "0.00009251526083742748`", ",", 
      "0.00009226290332265751`", ",", "0.00009201123417340636`", ",", 
      "0.00009176025151199228`", ",", "0.0000915099534658551`", ",", 
      "0.00009126033816754318`", ",", "0.00009101140375469812`", ",", 
      "0.0000907631483700418`", ",", "0.00009051557016136228`", ",", 
      "0.00009026866728149991`", ",", "0.00009002243788833372`", ",", 
      "0.00008977688014476747`", ",", "0.00008953199221871605`", ",", 
      "0.00008928777228309186`", ",", "0.0000890442185157911`", ",", 
      "0.00008880132909968012`", ",", "0.00008855910222258207`", ",", 
      "0.00008831753607726316`", ",", "0.00008807662886141924`", ",", 
      "0.00008783637877766246`", ",", "0.00008759678403350773`", ",", 
      "0.00008735784284135939`", ",", "0.00008711955341849791`", ",", 
      "0.00008688191398706652`", ",", "0.00008664492277405796`", ",", 
      "0.00008640857801130136`", ",", "0.00008617287793544886`", ",", 
      "0.00008593782078796262`", ",", "0.0000857034048151016`", ",", 
      "0.00008546962826790857`", ",", "0.00008523648940219686`", ",", 
      "0.00008500398647853768`", ",", "0.00008477211776224682`", ",", 
      "0.00008454088152337185`", ",", "0.00008431027603667922`", ",", 
      "0.00008408029958164135`", ",", "0.00008385095044242389`", ",", 
      "0.00008362222690787269`", ",", "0.0000833941272715013`", ",", 
      "0.00008316664983147811`", ",", "0.00008293979289061365`", ",", 
      "0.00008271355475634792`", ",", "0.00008248793374073779`", ",", 
      "0.00008226292816044445`", ",", "0.00008203853633672071`", ",", 
      "0.00008181475659539864`", ",", "0.00008159158726687701`", ",", 
      "0.00008136902668610874`", ",", "0.00008114707319258864`", ",", 
      "0.00008092572513034093`", ",", "0.00008070498084790692`", ",", 
      "0.0000804848386983326`", ",", "0.00008026529703915651`", ",", 
      "0.00008004635423239736`", ",", "0.0000798280086445418`", ",", 
      "0.00007961025864653237`", ",", "0.00007939310261375516`", ",", 
      "0.00007917653892602788`", ",", "0.0000789605659675876`", ",", 
      "0.00007874518212707879`", ",", "0.00007853038579754132`", ",", 
      "0.00007831617537639835`", ",", "0.00007810254926544452`", ",", 
      "0.00007788950587083392`", ",", "0.00007767704360306827`", ",", 
      "0.00007746516087698501`", ",", "0.00007725385611174546`", ",", 
      "0.00007704312773082311`", ",", "0.00007683297416199181`", ",", 
      "0.00007662339383731396`", ",", "0.00007641438519312892`", ",", 
      "0.00007620594667004131`", ",", "0.0000759980767129094`", ",", 
      "0.00007579077377083346`", ",", "0.00007558403629714422`", ",", 
      "0.00007537786274939132`", ",", "0.0000751722515893318`", ",", 
      "0.00007496720128291858`", ",", "0.00007476271030028915`", ",", 
      "0.000074558777115754`", ",", "0.00007435540020778536`", ",", 
      "0.0000741525780590057`", ",", "0.00007395030915617658`", ",", 
      "0.00007374859199018726`", ",", "0.00007354742505604344`", ",", 
      "0.0000733468068528561`", ",", "0.00007314673588383021`", ",", 
      "0.00007294721065625362`", ",", "0.00007274822968148592`", ",", 
      "0.0000725497914749473`", ",", "0.00007235189455610753`", ",", 
      "0.00007215453744847483`", ",", "0.00007195771867958493`", ",", 
      "0.00007176143678099013`", ",", "0.00007156569028824814`", ",", 
      "0.00007137047774091138`", ",", "0.00007117579768251597`", ",", 
      "0.00007098164866057087`", ",", "0.00007078802922654709`", ",", 
      "0.0000705949379358668`", ",", "0.0000704023733478927`", ",", 
      "0.000070210334025917`", ",", "0.00007001881853715099`", ",", 
      "0.00006982782545271425`", ",", "0.00006963735334762394`", ",", 
      "0.00006944740080078423`", ",", "0.0000692579663949756`", ",", 
      "0.0000690690487168444`", ",", "0.00006888064635689222`", ",", 
      "0.00006869275790946541`", ",", "0.00006850538197274458`", ",", 
      "0.00006831851714873405`", ",", "0.00006813216204325162`", ",", 
      "0.00006794631526591804`", ",", "0.00006776097543014658`", ",", 
      "0.00006757614115313281`", ",", "0.00006739181105584424`", ",", 
      "0.00006720798376300999`", ",", "0.00006702465790311057`", ",", 
      "0.00006684183210836768`", ",", "0.00006665950501473389`", ",", 
      "0.00006647767526188258`", ",", "0.00006629634149319775`", ",", 
      "0.00006611550235576387`", ",", "0.00006593515650035584`", ",", 
      "0.00006575530258142888`", ",", "0.00006557593925710845`", ",", 
      "0.00006539706518918041`", ",", "0.00006521867904308086`", ",", 
      "0.00006504077948788619`", ",", "0.0000648633651963033`", ",", 
      "0.00006468643484465952`", ",", "0.00006450998711289247`", ",", 
      "0.00006433402068454172`", ",", "0.00006415853424673662`", ",", 
      "0.00006398352649018806`", ",", "0.00006380899610917837`", ",", 
      "0.00006363494180155152`", ",", "0.00006346136226870346`", ",", 
      "0.00006328825621557231`", ",", "0.00006311562235062878`", ",", 
      "0.00006294345938586666`", ",", "0.000062771766036793`", ",", 
      "0.00006260054102241859`", ",", "0.00006242978306524845`", ",", 
      "0.0000622594908912723`", ",", "0.000062089663229955`", ",", 
      "0.0000619202988142271`", ",", "0.00006175139638047541`", ",", 
      "0.00006158295466853348`", ",", "0.00006141497242167232`", ",", 
      "0.000061247448386591`", ",", "0.00006108038131340722`", ",", 
      "0.00006091376995564802`", ",", "0.00006074761307024052`", ",", 
      "0.000060581909417502616`", ",", "0.00006041665776113376`", ",", 
      "0.000060251856868205645`", ",", "0.000060087505509153135`", ",", 
      "0.00005992360245776498`", ",", "0.00005976014649117476`", ",", 
      "0.000059597136389851655`", ",", "0.00005943457093759146`", ",", 
      "0.00005927244892150745`", ",", "0.000059110769132021325`", ",", 
      "0.0000589495303628542`", ",", "0.000058788731411017615`", ",", 
      "0.000058628371076804546`", ",", "0.00005846844816378045`", ",", 
      "0.00005830896147877435`", ",", "0.000058149909831869894`", ",", 
      "0.0000579912920363966`", ",", "0.00005783310690892083`", ",", 
      "0.00005767535326923708`", ",", "0.00005751802994035911`", ",", 
      "0.00005736113574851126`", ",", "0.00005720466952311955`", ",", 
      "0.00005704863009680305`", ",", "0.000056893016305365145`", ",", 
      "0.000056737826987784834`", ",", "0.00005658306098620813`", ",", 
      "0.00005642871714593924`", ",", "0.000056274794315432226`", ",", 
      "0.00005612129134628217`", ",", "0.00005596820709321675`", ",", 
      "0.00005581554041408765`", ",", "0.00005566329016986201`", ",", 
      "0.00005551145522461399`", ",", "0.00005536003444551622`", ",", 
      "0.000055209026702831406`", ",", "0.0000550584308699039`", ",", 
      "0.00005490824582315125`", ",", "0.00005475847044205585`", ",", 
      "0.000054609103609156565`", ",", "0.00005446014421004043`", ",", 
      "0.000054311591133334315`", ",", "0.00005416344327069652`", ",", 
      "0.000054015699516808814`", ",", "0.000053868358769367845`", ",", 
      "0.00005372141992907705`", ",", "0.00005357488189963848`", ",", 
      "0.000053428743587744625`", ",", "0.00005328300390307023`", ",", 
      "0.000053137661758264156`", ",", "0.00005299271606894126`", ",", 
      "0.000052848165753674356`", ",", "0.00005270400973398606`", ",", 
      "0.00005256024693434082`", ",", "0.000052416876282136873`", ",", 
      "0.00005227389670769822`", ",", "0.00005213130714426666`", ",", 
      "0.00005198910652799383`", ",", "0.00005184729379793327`", ",", 
      "0.00005170586789603253`", ",", "0.000051564827767125206`", ",", 
      "0.000051424172358923155`", ",", "0.00005128390062200855`", ",", 
      "0.000051144011509826157`", ",", "0.00005100450397867545`", ",", 
      "0.00005086537698770283`", ",", "0.0000507266294988939`", ",", 
      "0.00005058826047706569`", ",", "0.00005045026888985894`", ",", 
      "0.00005031265370773038`", ",", "0.00005017541390394507`", ",", 
      "0.00005003854845456875`", ",", "0.000049902056338460194`", ",", 
      "0.00004976593653726354`", ",", "0.00004963018803540084`", ",", 
      "0.000049494809820064195`", ",", "0.00004935980088120853`", ",", 
      "0.00004922516021154388`", ",", "0.00004909088680652788`", ",", 
      "0.00004895697966435831`", ",", "0.0000488234377859656`", ",", 
      "0.00004869026017500539`", ",", "0.00004855744583785106`", ",", 
      "0.000048424993783586404`", ",", "0.00004829290302399812`", ",", 
      "0.0000481611725735685`", ",", "0.00004802980144946811`", ",", 
      "0.000047898788671548365`", ",", "0.000047768133262334314`", ",", 
      "0.00004763783424701729`", ",", "0.00004750789065344765`", ",", 
      "0.000047378301512127514`", ",", "0.00004724906585620351`", ",", 
      "0.00004712018272145967`", ",", "0.000046991651146310093`", ",", 
      "0.00004686347017179185`", ",", "0.000046735638841557825`", ",", 
      "0.000046608156201869546`", ",", "0.000046481021301590094`", ",", 
      "0.000046354233192177025`", ",", "0.000046227790927675225`", ",", 
      "0.00004610169356470997`", ",", "0.000045975940162479755`", ",", 
      "0.00004585052978274936`", ",", "0.00004572546148984284`", ",", 
      "0.0000456007343506365`", ",", "0.00004547634743455195`", ",", 
      "0.00004535229981354927`", ",", "0.000045228590562119885`", ",", 
      "0.00004510521875727981`", ",", "0.00004498218347856272`", ",", 
      "0.00004485948380801307`", ",", "0.00004473711883017927`", ",", 
      "0.000044615087632106824`", ",", "0.00004449338930333159`", ",", 
      "0.00004437202293587287`", ",", "0.000044250987624226715`", ",", 
      "0.000044130282465359194`", ",", "0.000044009906558699574`", ",", 
      "0.00004388985900613367`", ",", "0.000043770138911997115`", ",", 
      "0.00004365074538306865`", ",", "0.000043531677528563554`", ",", 
      "0.000043412934460126876`", ",", "0.00004329451529182689`", ",", 
      "0.00004317641914014845`", ",", "0.000043058645123986424`", ",", 
      "0.0000429411923646391`", ",", "0.000042824059985801627`", ",", 
      "0.000042707247113559503`", ",", "0.00004259075287638201`", ",", 
      "0.00004247457640511576`", ",", "0.000042358716832978186`", ",", 
      "0.000042243173295551075`", ",", "0.00004212794493077411`", ",", 
      "0.00004201303087893846`", ",", "0.00004189843028268037`", ",", 
      "0.000041784142286974715`", ",", "0.00004167016603912872`", ",", 
      "0.00004155650068877544`", ",", "0.00004144314538786758`", ",", 
      "0.00004133009929067108`", ",", "0.000041217361553758824`", ",", 
      "0.00004110493133600432`", ",", "0.000040992807798575484`", ",", 
      "0.00004088099010492834`", ",", "0.000040769477420800764`", ",", 
      "0.000040658268914206295`", ",", "0.00004054736375542795`", ",", 
      "0.000040436761117011915`", ",", "0.000040326460173761536`", ",", 
      "0.000040216460102731043`", ",", "0.00004010676008321941`", ",", 
      "0.00003999735929676438`", ",", "0.00003988825692713613`", ",", 
      "0.00003977945216033136`", ",", "0.00003967094418456716`", ",", 
      "0.000039562732190274934`", ",", "0.00003945481537009436`", ",", 
      "0.00003934719291886742`", ",", "0.00003923986403363237`", ",", 
      "0.000039132827913617685`", ",", "0.000039026083760236155`", ",", 
      "0.00003891963077707893`", ",", "0.00003881346816990954`", ",", 
      "0.00003870759514665799`", ",", "0.00003860201091741482`", ",", 
      "0.00003849671469442528`", ",", "0.000038391705692083395`", ",", 
      "0.0000382869831269261`", ",", "0.00003818254621762751`", ",", 
      "0.00003807839418499272`", ",", "0.00003797452625195254`", ",", 
      "0.000037870941643557347`", ",", "0.000037767639586971356`", ",", 
      "0.0000376646193114669`", ",", "0.000037561880048418655`", ",", 
      "0.000037459421031297874`", ",", "0.000037357241495666714`", ",", 
      "0.00003725534067917255`", ",", "0.00003715371782154223`", ",", 
      "0.000037052372164576416`", ",", "0.00003695130295214396`", ",", 
      "0.000036850509430176253`", ",", "0.000036749990846661565`", ",", 
      "0.00003664974645163945`", ",", "0.00003654977549719521`", ",", 
      "0.00003645007723745421`", ",", "0.00003635065092857638`", ",", 
      "0.00003625149582875068`", ",", "0.000036152611198189494`", ",", 
      "0.00003605399629912317`", ",", "0.000035955650395794524`", ",", 
      "0.00003585757275445329`", ",", "0.00003575976264335071`", ",", 
      "0.000035662219332734014`", ",", "0.000035564942094841036`", ",", 
      "0.00003546793020389476`", ",", "0.00003537118293609787`", ",", 
      "0.00003527469956962738`", ",", "0.00003517847938462932`", ",", 
      "0.00003508252166321318`", ",", "0.00003498682568944674`", ",", 
      "0.00003489139074935068`", ",", "0.000034796216130893175`", ",", 
      "0.000034701301123984646`", ",", "0.000034606645020472466`", ",", 
      "0.000034512247114135663`", ",", "0.000034418106700679645`", ",", 
      "0.000034324223077730976`", ",", "0.00003423059554483207`", ",", 
      "0.000034137223403436045`", ",", "0.00003404410595690144`", ",", 
      "0.00003395124251048708`", ",", "0.00003385863237134684`", ",", 
      "0.00003376627484852451`", ",", "0.000033674169252948635`", ",", 
      "0.000033582314897427346`", ",", "0.000033490711096643286`", ",", 
      "0.00003339935716714843`", ",", "0.00003330825242735906`", ",", 
      "0.00003321739619755059`", ",", "0.000033126787799852576`", ",", 
      "0.00003303642655824364`", ",", "0.000032946311798546406`", ",", 
      "0.00003285644284842246`", ",", "0.000032766819037367365`", ",", 
      "0.00003267743969670563`", ",", "0.00003258830415958578`", ",", 
      "0.000032499411760975294`", ",", "0.000032410761837655694`", ",", 
      "0.00003232235372821761`", ",", "0.000032234186773055785`", ",", 
      "0.00003214626031436424`", ",", "0.00003205857369613173`", ",", 
      "0.00003197112626413511`", ",", "0.00003188391736593714`", ",", 
      "0.0000317969463508798`", ",", "0.00003171021257007988`", ",", 
      "0.000031623715376424174`", ",", "0.000031537454124564626`", ",", 
      "0.00003145142817091352`", ",", "0.000031365636873638694`", ",", 
      "0.00003128007959265869`", ",", "0.00003119475568963809`", ",", 
      "0.000031109664527982646`", ",", "0.000031024805472834596`", ",", 
      "0.000030940177891067875`", ",", "0.00003085578115128346`", ",", 
      "0.00003077161462380458`", ",", "0.00003068767768067208`", ",", 
      "0.00003060396969563973`", ",", "0.00003052049004416951`", ",", 
      "0.000030437238103426976`", ",", "0.000030354213252276617`", ",", 
      "0.000030271414871277234`", ",", "0.000030188842342677306`", ",", 
      "0.000030106495050410336`", ",", "0.000030024372380090335`", ",", 
      "0.000029942473719007183`", ",", "0.00002986079845612208`", ",", 
      "0.00002977934598206297`", ",", "0.000029698115689120023`", ",", 
      "0.000029617106971241067`", ",", "0.000029536319224027078`", ",", 
      "0.000029455751844727706`", ",", "0.000029375404232236736`", ",", 
      "0.000029295275787087567`", ",", "0.000029215365911448823`", ",", 
      "0.00002913567400911988`", ",", "0.000029056199485526372`", ",", 
      "0.00002897694174771575`", ",", "0.00002889790020435293`", ",", 
      "0.000028819074265715813`", ",", "0.0000287404633436909`", ",", 
      "0.00002866206685176894`", ",", "0.000028583884205040516`", ",", 
      "0.000028505914820191655`", ",", "0.00002842815811549957`", ",", 
      "0.000028350613510828218`", ",", "0.000028273280427624046`", ",", 
      "0.000028196158288911623`", ",", "0.00002811924651928936`", ",", 
      "0.000028042544544925228`", ",", "0.00002796605179355245`", ",", 
      "0.000027889767694465246`", ",", "0.000027813691678514573`", ",", 
      "0.000027737823178103877`", ",", "0.00002766216162718485`", ",", 
      "0.000027586706461253246`", ",", "0.00002751145711734461`", ",", 
      "0.00002743641303403011`", ",", "0.00002736157365141236`", ",", 
      "0.000027286938411121222`", ",", "0.00002721250675630964`", ",", 
      "0.000027138278131649503`", ",", "0.000027064251983327484`", ",", 
      "0.00002699042775904091`", ",", "0.00002691680490799366`", ",", 
      "0.000026843382880892014`", ",", "0.000026770161129940604`", ",", 
      "0.0000266971391088383`", ",", "0.000026624316272774146`", ",", 
      "0.00002655169207842328`", ",", "0.000026479265983942887`", ",", 
      "0.000026407037448968168`", ",", "0.00002633500593460828`", ",", 
      "0.00002626317090344236`", ",", "0.000026191531819515462`", ",", 
      "0.000026120088148334593`", ",", "0.000026048839356864735`", ",", 
      "0.00002597778491352483`", ",", "0.00002590692428818385`", ",", 
      "0.000025836256952156812`", ",", "0.00002576578237820086`", ",", 
      "0.0000256955000405113`", ",", "0.000025625409414717734`", ",", 
      "0.00002555550997788006`", ",", "0.000025485801208484653`", ",", 
      "0.000025416282586440435`", ",", "0.00002534695359307502`", ",", 
      "0.000025277813711130772`", ",", "0.000025208862424761054`", ",", 
      "0.000025140099219526285`", ",", "0.000025071523582390176`", ",", 
      "0.00002500313500171583`", ",", "0.00002493493296726199`", ",", 
      "0.000024866916970179203`", ",", "0.000024799086503006006`", ",", 
      "0.000024731441059665178`", ",", "0.000024663980135459926`", ",", 
      "0.000024596703227070166`", ",", "0.000024529609832548705`", ",", 
      "0.000024462699451317558`", ",", "0.000024395971584164172`", ",", 
      "0.000024329425733237733`", ",", "0.00002426306140204541`", ",", 
      "0.000024196878095448685`", ",", "0.000024130875319659654`", ",", 
      "0.000024065052582237342`", ",", "0.00002399940939208401`", ",", 
      "0.00002393394525944151`", ",", "0.000023868659695887634`", ",", 
      "0.00002380355221433246`", ",", "0.000023738622329014712`", ",", 
      "0.000023673869555498158`", ",", "0.000023609293410667958`", ",", 
      "0.00002354489341272712`", ",", "0.000023480669081192837`", ",", 
      "0.000023416619936892942`", ",", "0.00002335274550196234`", ",", 
      "0.000023289045299839404`", ",", "0.000023225518855262447`", ",", 
      "0.0000231621656942662`", ",", "0.000023098985344178203`", ",", 
      "0.000023035977333615363`", ",", "0.00002297314119248037`", ",", 
      "0.00002291047645195824`", ",", "0.000022847982644512773`", ",", 
      "0.000022785659303883098`", ",", "0.00002272350596508018`", ",", 
      "0.000022661522164383342`", ",", "0.000022599707439336778`", ",", 
      "0.000022538061328746308`", ",", "0.00002247658337267559`", ",", 
      "0.00002241527311244292`", ",", "0.000022354130090617776`", ",", 
      "0.00002229315385101737`", ",", "0.000022232343938703286`", ",", 
      "0.00002217169989997803`", ",", "0.000022111221282381696`", ",", 
      "0.000022050907634688565`", ",", "0.000021990758506903745`", ",", 
      "0.00002193077345025981`", ",", "0.00002187095201721346`", ",", 
      "0.00002181129376144218`", ",", "0.000021751798237840907`", ",", 
      "0.000021692465002518683`", ",", "0.000021633293612795394`", ",", 
      "0.000021574283627198446`", ",", "0.000021515434605459456`", ",", 
      "0.000021456746108510968`", ",", "0.000021398217698483203`", ",", 
      "0.000021339848938700784`", ",", "0.000021281639393679453`", ",", 
      "0.000021223588629122844`", ",", "0.00002116569621191924`", ",", 
      "0.000021107961710138344`", ",", "0.000021050384693028033`", ",", 
      "0.0000209929647310112`", ",", "0.000020935701395682476`", ",", 
      "0.000020878594259805094`", ",", "0.000020821642897307665`", ",", 
      "0.000020764846883281018`", ",", "0.00002070820579397503`", ",", 
      "0.000020651719206795426`", ",", "0.000020595386700300692`", ",", 
      "0.00002053920785419889`", ",", "0.000020483182249344526`", ",", 
      "0.00002042730946773542`", ",", "0.00002037158909250959`", ",", 
      "0.00002031602070794216`", ",", "0.000020260603899442235`", ",", 
      "0.000020205338253549814`", ",", "0.000020150223357932707`", ",", 
      "0.000020095258801383468`", ",", "0.000020040444173816303`", ",", 
      "0.000019985779066264028`", ",", "0.00001993126307087503`", ",", 
      "0.000019876895780910193`", ",", "0.000019822676790739883`", ",", 
      "0.000019768605695840927`", ",", "0.000019714682092793568`", ",", 
      "0.000019660905579278488`", ",", "0.000019607275754073795`", ",", 
      "0.000019553792217052`", ",", "0.000019500454569177086`", ",", 
      "0.000019447262412501483`", ",", "0.00001939421535016313`", ",", 
      "0.0000193413129863825`", ",", "0.00001928855492645965`", ",", 
      "0.000019235940776771272`", ",", "0.00001918347014476776`", ",", 
      "0.000019131142638970283`", ",", "0.00001907895786896785`", ",", 
      "0.00001902691544541443`", ",", "0.000018975014980025985`", ",", 
      "0.00001892325608557771`", ",", "0.000018871638375900955`", ",", 
      "0.000018820161465880464`", ",", "0.000018768824971451484`", ",", 
      "0.000018717628509596876`", ",", "0.000018666571698344285`", ",", 
      "0.000018615654156763274`", ",", "0.00001856487550496249`", ",", 
      "0.000018514235364086808`", ",", "0.000018463733356314534`", ",", 
      "0.000018413369104854575`", ",", "0.000018363142233943614`", ",", 
      "0.00001831305236884333`", ",", "0.000018263099135837595`", ",", 
      "0.000018213282162229654`", ",", "0.000018163601076339393`", ",", 
      "0.00001811405550750056`", ",", "0.00001806464508605795`", ",", 
      "0.0000180153694433647`", ",", "0.000017966228211779515`", ",", 
      "0.00001791722102466394`", ",", "0.00001786834751637959`", ",", 
      "0.000017819607322285466`", ",", "0.00001777100007873521`", ",", 
      "0.000017722525423074397`", ",", "0.000017674182993637825`", ",", 
      "0.000017625972429746825`", ",", "0.000017577893371706566`", ",", 
      "0.000017529945460803365`", ",", "0.000017482128339302022`", ",", 
      "0.000017434441650443142`", ",", "0.00001738688503844048`", ",", 
      "0.00001733945814847827`", ",", "0.00001729216062670861`", ",", 
      "0.0000172449921202488`", ",", "0.000017197952277178693`", ",", 
      "0.000017151040746538117`", ",", "0.000017104257178324207`", ",", 
      "0.00001705760122348882`", ",", "0.000017011072533935916`", ",", 
      "0.000016964670762518993`", ",", "0.000016918395563038453`", ",", 
      "0.00001687224659023905`", ",", "0.000016826223499807306`", ",", 
      "0.000016780325948368934`", ",", "0.000016734553593486288`", ",", 
      "0.000016688906093655798`", ",", "0.000016643383108305435`", ",", 
      "0.000016597984297792148`", ",", "0.000016552709323399354`", ",", 
      "0.0000165075578473344`", ",", "0.000016462529532726037`", ",", 
      "0.00001641762404362192`", ",", "0.0000163728410449861`", ",", 
      "0.00001632818020269649`", ",", "0.000016283641183542444`", ",", 
      "0.00001623922365522219`", ",", "0.000016194927286340413`", ",", 
      "0.000016150751746405735`", ",", "0.000016106696705828305`", ",", 
      "0.00001606276183591727`", ",", "0.00001601894680887839`", ",", 
      "0.000015975251297811548`", ",", "0.00001593167497670819`", ",", 
      "0.000015888217520449445`", ",", "0.000015844878604802854`", ",", 
      "0.000015801657906420535`", ",", "0.00001575855510283661`", ",", 
      "0.000015715569872464794`", ",", "0.000015672701894596022`", ",", 
      "0.000015629950849396025`", ",", "0.000015587316417902972`", ",", 
      "0.000015544798282025063`", ",", "0.00001550239612453818`", ",", 
      "0.000015460109629083502`", ",", "0.00001541793848016516`", ",", 
      "0.000015375882363147867`", ",", "0.00001533394096425458`", ",", 
      "0.000015292113970564176`", ",", "0.000015250401070009082`", ",", 
      "0.000015208801951372954`", ",", "0.000015167316304288379`", ",", 
      "0.000015125943819234554`", ",", "0.000015084684187534956`", ",", 
      "0.000015043537101355048`", ",", "0.000015002502253699994`", ",", 
      "0.000014961579338412356`", ",", "0.000014920768050169818`", ",", 
      "0.000014880068084482894`", ",", "0.000014839479137692675`", ",", 
      "0.00001479900090696855`", ",", "0.000014758633090305953`", ",", 
      "0.000014718375386524107`", ",", "0.000014678227495263786`", ",", 
      "0.00001463818911698504`", ",", "0.000014598259952965012`", ",", 
      "0.000014558439705295678`", ",", "0.000014518728076881623`", ",", 
      "0.00001447912477143783`", ",", "0.000014439629493487474`", ",", 
      "0.000014400241948359718`", ",", "0.000014360961842187507`", ",", 
      "0.000014321788881905375`", ",", "0.000014282722775247257`", ",", 
      "0.000014243763230744336`", ",", "0.000014204909957722818`", ",", 
      "0.000014166162666301811`", ",", "0.00001412752106739114`", ",", 
      "0.000014088984872689184`", ",", "0.000014050553794680735`", ",", 
      "0.000014012227546634857`", ",", "0.00001397400584260274`", ",", 
      "0.000013935888397415569`", ",", "0.000013897874926682398`", ",", 
      "0.000013859965146788012`", ",", "0.000013822158774890836`", ",", 
      "0.00001378445552892081`", ",", "0.000013746855127577286`", ",", 
      "0.000013709357290326935`", ",", "0.000013671961737401648`", ",", 
      "0.000013634668189796445`", ",", "0.000013597476369267413`", ",", 
      "0.000013560385998329593`", ",", "0.000013523396800254952`", ",", 
      "0.0000134865084990703`", ",", "0.000013449720819555218`", ",", 
      "0.00001341303348724002`", ",", "0.000013376446228403698`", ",", 
      "0.000013339958770071899`", ",", "0.000013303570840014858`", ",", 
      "0.00001326728216674539`", ",", "0.000013231092479516845`", ",", 
      "0.000013195001508321118`", ",", "0.000013159008983886596`", ",", 
      "0.000013123114637676182`", ",", "0.00001308731820188527`", ",", 
      "0.000013051619409439763`", ",", "0.000013016017993994063`", ",", 
      "0.000012980513689929106`", ",", "0.000012945106232350355`", ",", 
      "0.000012909795357085844`", ",", "0.000012874580800684198`", ",", 
      "0.000012839462300412663`", ",", "0.000012804439594255162`", ",", 
      "0.000012769512420910317`", ",", "0.000012734680519789526`", ",", 
      "0.000012699943631014991`", ",", "0.000012665301495417805`", ",", 
      "0.000012630753854535993`", ",", "0.000012596300450612615`", ",", 
      "0.000012561941026593803`", ",", "0.000012527675326126884`", ",", 
      "0.000012493503093558436`", ",", "0.000012459424073932399`", ",", 
      "0.000012425438012988163`", ",", "0.000012391544657158678`", ",", 
      "0.000012357743753568558`", ",", "0.000012324035050032193`", ",", 
      "0.000012290418295051873`", ",", "0.000012256893237815915`", ",", 
      "0.000012223459628196758`", ",", "0.000012190117216749143`", ",", 
      "0.000012156865754708246`", ",", "0.00001212370499398779`", ",", 
      "0.00001209063468717821`", ",", "0.000012057654587544821`", ",", 
      "0.000012024764449025962`", ",", "0.000011991964026231162`", ",", 
      "0.000011959253074439314`", ",", "0.000011926631349596849`", ",", 
      "0.000011894098608315901`", ",", "0.00001186165460787252`", ",", 
      "0.000011829299106204826`", ",", "0.000011797031861911229`", ",", 
      "0.000011764852634248627`", ",", "0.000011732761183130579`", ",", 
      "0.000011700757269125572`", ",", "0.000011668840653455175`", ",", 
      "0.000011637011097992285`", ",", "0.00001160526836525935`", ",", 
      "0.000011573612218426604`", ",", "0.00001154204242131027`", ",", 
      "0.000011510558738370839`", ",", "0.000011479160934711283`", ",", 
      "0.000011447848776075314`", ",", "0.00001141662202884563`", ",", 
      "0.000011385480460042186`", ",", "0.000011354423837320436`", ",", 
      "0.000011323451928969614`", ",", "0.000011292564503911002`", ",", 
      "0.0000112617613316962`", ",", "0.000011231042182505423`", ",", 
      "0.000011200406827145739`", ",", "0.000011169855037049434`", ",", 
      "0.000011139386584272258`", ",", "0.000011109001241491722`", ",", 
      "0.000011078698782005429`", ",", "0.00001104847897972935`", ",", 
      "0.000011018341609196165`", ",", "0.00001098828644555357`", ",", 
      "0.000010958313264562593`", ",", "0.000010928421842595934`", ",", 
      "0.00001089861195663629`", ",", "0.000010868883384274684`", ",", 
      "0.000010839235903708823`", ",", "0.000010809669293741422`", ",", 
      "0.00001078018333377857`", ",", "0.000010750777803828078`", ",", 
      "0.000010721452484497846`", ",", "0.00001069220715699421`", ",", 
      "0.000010663041603120313`", ",", "0.00001063395560527449`", ",", 
      "0.00001060494894644864`", ",", "0.000010576021410226597`", ",", 
      "0.000010547172780782519`", ",", "0.000010518402842879287`", ",", 
      "0.000010489711381866894`", ",", "0.000010461098183680836`", ",", 
      "0.000010432563034840525`", ",", "0.00001040410572244769`", ",", 
      "0.000010375726034184799`", ",", "0.000010347423758313454`", ",", 
      "0.000010319198683672834`", ",", "0.000010291050599678109`", ",", 
      "0.000010262979296318861`", ",", "0.00001023498456415753`", ",", 
      "0.00001020706619432786`", ",", "0.000010179223978533308`", ",", 
      "0.000010151457709045519`", ",", "0.000010123767178702767`", ",", 
      "0.000010096152180908406`", ",", "0.00001006861250962934`", ",", 
      "0.000010041147959394464`", ",", "0.000010013758325293153`", ",", 
      "9.986443402973727`*^-6", ",", "9.959202988641918`*^-6", ",", 
      "9.932036879059359`*^-6", ",", "9.904944871542067`*^-6", ",", 
      "9.877926763958927`*^-6", ",", "9.850982354730173`*^-6", ",", 
      "9.824111442825914`*^-6", ",", "9.797313827764605`*^-6", ",", 
      "9.770589309611566`*^-6", ",", "9.743937688977487`*^-6", ",", 
      "9.717358767016938`*^-6", ",", "9.690852345426888`*^-6", ",", 
      "9.66441822644523`*^-6", ",", "9.638056212849295`*^-6", ",", 
      "9.611766107954385`*^-6", ",", "9.585547715612308`*^-6", ",", 
      "9.559400840209916`*^-6", ",", "9.533325286667643`*^-6", ",", 
      "9.507320860438039`*^-6", ",", "9.481387367504343`*^-6", ",", 
      "9.455524614379013`*^-6", ",", "9.429732408102303`*^-6", ",", 
      "9.40401055624078`*^-6", ",", "9.378358866885946`*^-6", ",", 
      "9.352777148652778`*^-6", ",", "9.327265210678294`*^-6", ",", 
      "9.301822862620137`*^-6", ",", "9.276449914655159`*^-6", ",", 
      "9.251146177477995`*^-6", ",", "9.225911462299653`*^-6", ",", 
      "9.200745580846126`*^-6", ",", "9.175648345356948`*^-6", ",", 
      "9.150619568583819`*^-6", ",", "9.125659063789215`*^-6", ",", 
      "9.100766644744972`*^-6", ",", "9.075942125730912`*^-6", ",", 
      "9.051185321533454`*^-6"}], "}"}], ",", 
    RowBox[{"{", 
     RowBox[{
      RowBox[{"-", "5.551115123125783`*^-17"}], ",", 
      RowBox[{"-", "5.551115123125783`*^-17"}], ",", 
      RowBox[{"-", "5.551115123125784`*^-17"}], ",", 
      RowBox[{"-", "5.551115123125784`*^-17"}], ",", "9.999999999944498`*^-6",
       ",", "0.00003999999999994451`", ",", "0.0000964999999999446`", ",", 
      "0.0001819999999999446`", ",", "0.0002956999999999449`", ",", 
      "0.00043452479999994513`", ",", "0.0005940871499999452`", ",", 
      "0.0007694504399999457`", ",", "0.000955669467499946`", ",", 
      "0.0011481369900099468`", ",", "0.001342778942616947`", ",", 
      "0.0015361407187333474`", ",", "0.0017254002740510685`", ",", 
      "0.0019083356750464048`", ",", "0.0020832671495541444`", ",", 
      "0.0022489874620822323`", ",", "0.0024046896491716698`", ",", 
      "0.0025498976556682955`", ",", "0.00268440296714661`", ",", 
      "0.002808208689702409`", ",", "0.00292148147119136`", ",", 
      "0.0030245110156561198`", ",", "0.0031176765841529064`", ",", 
      "0.003201419704390927`", ",", "0.0032762222601906365`", ",", 
      "0.0033425891524381645`", ",", "0.0034010347840869805`", ",", 
      "0.003452072701985688`", ",", "0.003496207814741439`", ",", 
      "0.003533930690560955`", ",", "0.0035657135176439957`", ",", 
      "0.003592007380104035`", ",", "0.0036132405638473154`", ",", 
      "0.0036298176594941433`", ",", "0.0036421192738885708`", ",", 
      "0.003650502198857773`", ",", "0.0036552999165724107`", ",", 
      "0.0036568233460338283`", ",", "0.0036553617557213017`", ",", 
      "0.0036511837840339898`", ",", "0.0036445385225246244`", ",", 
      "0.0036356566276181113`", ",", "0.003624751435023552`", ",", 
      "0.003612020057789658`", ",", "0.0035976444542590398`", ",", 
      "0.0035817924563253537`", ",", "0.00356461875161734`", ",", 
      "0.003546265815711995`", ",", "0.00352686479236706`", ",", 
      "0.0035065363211832096`", ",", "0.003485391313157754`", ",", 
      "0.0034635316753537588`", ",", "0.00344105098644477`", ",", 
      "0.003418035125256829`", ",", "0.0033945628546563924`", ",", 
      "0.0033707063632573532`", ",", "0.003346531767467868`", ",", 
      "0.003322099576388066`", ",", "0.003297465122018575`", ",", 
      "0.0032726789571593455`", ",", "0.0032477872232777824`", ",", 
      "0.0032228319905120736`", ",", "0.0031978515718553563`", ",", 
      "0.0031728808134427714`", ",", "0.0031479513627403273`", ",", 
      "0.0031230919163131574`", ",", "0.003098328448733564`", ",", 
      "0.003073684424076835`", ",", "0.003049180991346015`", ",", 
      "0.003024837165066025`", ",", "0.0030006699921929733`", ",", 
      "0.002976694706395998`", ",", "0.002952924870686731`", ",", 
      "0.002929372509294997`", ",", "0.0029060482296185733`", ",", 
      "0.0028829613350094233`", ",", "0.0028601199290984114`", ",", 
      "0.0028375310123048858`", ",", "0.0028152005711262924`", ",", 
      "0.002793133660755839`", ",", "0.0027713344815329575`", ",", 
      "0.002749806449691487`", ",", "0.0027285522628339655`", ",", 
      "0.0027075739605268343`", ",", "0.0026868729803805574`", ",", 
      "0.002666450209950337`", ",", "0.0026463060347671117`", ",", 
      "0.002626440382784665`", ",", "0.002606852765506713`", ",", 
      "0.0025875423160377064`", ",", "0.002568507824282532`", ",", 
      "0.002549747769503267`", ",", "0.002531260350425454`", ",", 
      "0.002513043513071949`", ",", "0.0024950949764891124`", ",", 
      "0.002477412256517832`", ",", "0.0024599926877506627`", ",", 
      "0.002442833443805894`", ",", "0.002425931556039823`", ",", 
      "0.002409283930809611`", ",", "0.002392887365390973`", ",", 
      "0.0023767385626473495`", ",", "0.0023608341445402747`", ",", 
      "0.0023451706645641794`", ",", "0.0023297446191829036`", ",", 
      "0.0023145524583396684`", ",", "0.00229959059510715`", ",", 
      "0.0022848554145395504`", ",", "0.0022703432817841864`", ",", 
      "0.0022560505495060443`", ",", "0.0022419735646749465`", ",", 
      "0.0022281086747615495`", ",", "0.0022144522333850617`", ",", 
      "0.002201000605452614`", ",", "0.0021877501718274004`", ",", 
      "0.002174697333560092`", ",", "0.002161838515715642`", ",", 
      "0.002149170170825335`", ",", "0.0021366887819918474`", ",", 
      "0.0021243908656731585`", ",", "0.002112272974169353`", ",", 
      "0.0021003316978346464`", ",", "0.0020885636670354433`", ",", 
      "0.002076965553873762`", ",", "0.002065534073694028`", ",", 
      "0.002054265986389913`", ",", "0.0020431580975269043`", ",", 
      "0.0020322072592949166`", ",", "0.002021410371304515`", ",", 
      "0.0020107643812392172`", ",", "0.0020002662853755124`", ",", 
      "0.001989913128981394`", ",", "0.0019797020066034676`", ",", 
      "0.0019696300622519597`", ",", "0.001959694489492293`", ",", 
      "0.001949892531451287`", ",", "0.0019402214807454634`", ",", 
      "0.0019306786793383875`", ",", "0.0019212615183334964`", ",", 
      "0.001911967437708385`", ",", "0.001902793925996096`", ",", 
      "0.0018937385199185438`", ",", "0.0018847988039768508`", ",", 
      "0.0018759724100029893`", ",", "0.0018672570166768268`", ",", 
      "0.0018586503490123473`", ",", "0.0018501501778165567`", ",", 
      "0.001841754319124294`", ",", "0.0018334606336119434`", ",", 
      "0.0018252670259928084`", ",", "0.0018171714443966861`", ",", 
      "0.001809171879735999`", ",", "0.0018012663650606427`", ",", 
      "0.0017934529749035406`", ",", "0.001785729824618745`", ",", 
      "0.001778095069713756`", ",", "0.0017705469051776215`", ",", 
      "0.0017630835648062104`", ",", "0.0017557033205259835`", ",", 
      "0.0017484044817174308`", ",", "0.00174118539453926`", ",", 
      "0.001734044441254333`", ",", "0.0017269800395582422`", ",", 
      "0.001719990641911339`", ",", "0.0017130747348749651`", ",", 
      "0.0017062308384525418`", ",", "0.0016994575054361315`", ",", 
      "0.0016927533207590014`", ",", "0.0016861169008546848`", ",", 
      "0.0016795468930229647`", ",", "0.0016730419748031639`", ",", 
      "0.0016666008533550868`", ",", "0.0016602222648479006`", ",", 
      "0.0016539049738572254`", ",", "0.0016476477727706466`", ",", 
      "0.0016414494812018476`", ",", "0.0016353089454135218`", ",", 
      "0.0016292250377491987`", ",", "0.0016231966560740858`", ",", 
      "0.0016172227232250165`", ",", "0.0016113021864695696`", ",", 
      "0.0016054340169743904`", ",", "0.001599617209282755`", ",", 
      "0.0015938507808013732`", ",", "0.0015881337712964278`", ",", 
      "0.0015824652423988338`", ",", "0.0015768442771186748`", ",", 
      "0.0015712699793687846`", ",", "0.0015657414734974056`", ",", 
      "0.001560257903829866`", ",", "0.0015548184342192152`", ",", 
      "0.00154942224760571`", ",", "0.0015440685455850901`", ",", 
      "0.0015387565479855355`", ",", "0.0015334854924532106`", ",", 
      "0.001528254634046296`", ",", "0.0015230632448373943`", ",", 
      "0.001517910613524199`", ",", "0.0015127960450483204`", ",", 
      "0.0015077188602221395`", ",", "0.0015026783953635786`", ",", 
      "0.001497674001938665`", ",", "0.0014927050462117647`", ",", 
      "0.0014877709089033614`", ",", "0.001482870984855256`", ",", 
      "0.0014780046827030666`", ",", "0.001473171424555888`", ",", 
      "0.0014683706456830022`", ",", "0.001463601794207503`", ",", 
      "0.0014588643308067095`", ",", "0.0014541577284192487`", ",", 
      "0.0014494814719586732`", ",", "0.0014448350580334973`", ",", 
      "0.0014402179946735273`", ",", "0.0014356298010623559`", ",", 
      "0.0014310700072759103`", ",", "0.001426538154026927`", ",", 
      "0.0014220337924152316`", ",", "0.0014175564836837154`", ",", 
      "0.0014131057989798875`", ",", "0.0014086813191228763`", ",", 
      "0.0014042826343758001`", ",", "0.0013999093442233423`", ",", 
      "0.0013955610571544778`", ",", "0.001391237390450204`", ",", 
      "0.0013869379699761833`", ",", "0.0013826624299801877`", ",", 
      "0.0013784104128942488`", ",", "0.0013741815691414013`", ",", 
      "0.001369975556946929`", ",", "0.0013657920421540092`", ",", 
      "0.0013616306980436608`", ",", "0.001357491205158903`", ",", 
      "0.001353373251133026`", ",", "0.0013492765305218885`", ",", 
      "0.0013452007446401483`", ",", "0.001341145601401338`", ",", 
      "0.0013371108151617028`", ",", "0.001333096106567709`", ",", 
      "0.0013291012024071497`", ",", "0.0013251258354637554`", ",", 
      "0.0013211697443752386`", ",", "0.0013172326734946904`", ",", 
      "0.001313314372755252`", ",", "0.0013094145975379864`", ",", 
      "0.0013055331085428787`", ",", "0.0013016696716628934`", ",", 
      "0.0012978240578610113`", ",", "0.001293996043050189`", ",", 
      "0.0012901854079761614`", ",", "0.0012863919381030312`", ",", 
      "0.0012826154235015719`", ",", "0.0012788556587402008`", ",", 
      "0.0012751124427784909`", ",", "0.001271385578863316`", ",", 
      "0.0012676748744273715`", ",", "0.001263980140990158`", ",", 
      "0.0012603011940613138`", ",", "0.0012566378530462542`", ",", 
      "0.001252989941154057`", ",", "0.001249357285307547`", ",", 
      "0.0012457397160555213`", ",", "0.0012421370674870773`", ",", 
      "0.001238549177147977`", ",", "0.0012349758859590148`", ",", 
      "0.0012314170381363288`", ",", "0.0012278724811136232`", ",", 
      "0.0012243420654662442`", ",", "0.0012208256448370698`", ",", 
      "0.0012173230758641771`", ",", "0.0012138342181102317`", ",", 
      "0.0012103589339935716`", ",", "0.001206897088720937`", ",", 
      "0.0012034485502218101`", ",", "0.0012000131890843252`", ",", 
      "0.0011965908784927145`", ",", "0.0011931814941662491`", ",", 
      "0.0011897849142996427`", ",", "0.0011864010195048816`", ",", 
      "0.0011830296927544492`", ",", "0.0011796708193259058`", ",", 
      "0.0011763242867478016`", ",", "0.00117298998474688`", ",", 
      "0.0011696678051965484`", ",", "0.0011663576420665833`", ",", 
      "0.0011630593913740368`", ",", "0.0011597729511353245`", ",", 
      "0.0011564982213194584`", ",", "0.0011532351038023995`", ",", 
      "0.0011499835023225068`", ",", "0.0011467433224370512`", ",", 
      "0.0011435144714797725`", ",", "0.001140296858519455`", ",", 
      "0.0011370903943194927`", ",", "0.0011338949912984258`", ",", 
      "0.001130710563491422`", ",", "0.0011275370265126804`", ",", 
      "0.0011243742975187384`", ",", "0.0011212222951726546`", ",", 
      "0.0011180809396090525`", ",", "0.0011149501524000014`", ",", 
      "0.0011118298565217135`", ",", "0.0011087199763220406`", ",", 
      "0.0011056204374887497`", ",", "0.0011025311670185562`", ",", 
      "0.001099452093186902`", ",", "0.0010963831455184552`", ",", 
      "0.001093324254758318`", ",", "0.0010902753528439252`", ",", 
      "0.0010872363728776117`", ",", "0.001084207249099842`", ",", 
      "0.001081187916863078`", ",", "0.0010781783126062728`", ",", 
      "0.0010751783738299756`", ",", "0.0010721880390720325`", ",", 
      "0.0010692072478838703`", ",", "0.001066235940807345`", ",", 
      "0.001063274059352149`", ",", "0.0010603215459737533`", ",", 
      "0.0010573783440518832`", ",", "0.0010544443978695044`", ",", 
      "0.0010515196525923164`", ",", "0.0010486040542487317`", ",", 
      "0.0010456975497103375`", ",", "0.0010428000866728228`", ",", 
      "0.0010399116136373628`", ",", "0.0010370320798924473`", ",", 
      "0.0010341614354961444`", ",", "0.0010312996312587868`", ",", 
      "0.0010284466187260746`", ",", "0.0010256023501625778`", ",", 
      "0.0010227667785356377`", ",", "0.0010199398574996486`", ",", 
      "0.0010171215413807178`", ",", "0.0010143117851616897`", ",", 
      "0.0010115105444675307`", ",", "0.001008717775551058`", ",", 
      "0.0010059334352790139`", ",", "0.0010031574811184703`", ",", 
      "0.001000389871123556`", ",", "0.0009976305639225053`", ",", 
      "0.0009948795187050077`", ",", "0.0009921366952098684`", ",", 
      "0.0009894020537129554`", ",", "0.0009866755550154381`", ",", 
      "0.000983957160432305`", ",", "0.0009812468317811536`", ",", 
      "0.000978544531371249`", ",", "0.0009758502219928418`", ",", 
      "0.0009731638669067431`", ",", "0.000970485429834142`", ",", 
      "0.0009678148749466705`", ",", "0.000965152166856702`", ",", 
      "0.0009624972706078825`", ",", "0.0009598501516658845`", ",", 
      "0.0009572107759093819`", ",", "0.0009545791096212394`", ",", 
      "0.0009519551194799103`", ",", "0.0009493387725510402`", ",", 
      "0.0009467300362792671`", ",", "0.0009441288784802201`", ",", 
      "0.0009415352673327029`", ",", "0.0009389491713710673`", ",", 
      "0.0009363705594777644`", ",", "0.0009337994008760743`", ",", 
      "0.0009312356651230041`", ",", "0.0009286793221023606`", ",", 
      "0.0009261303420179815`", ",", "0.0009235886953871287`", ",", 
      "0.0009210543530340365`", ",", "0.0009185272860836152`", ",", 
      "0.0009160074659553003`", ",", "0.0009134948643570481`", ",", 
      "0.0009109894532794751`", ",", "0.000908491204990131`", ",", 
      "0.0009060000920279119`", ",", "0.0009035160871976019`", ",", 
      "0.0009010391635645448`", ",", "0.0008985692944494397`", ",", 
      "0.000896106453423261`", ",", "0.0008936506143023`", ",", 
      "0.0008912017511433088`", ",", "0.0008887598382387865`", ",", 
      "0.0008863248501123475`", ",", "0.0008838967615142151`", ",", 
      "0.0008814755474168132`", ",", "0.0008790611830104672`", ",", 
      "0.000876653643699201`", ",", "0.0008742529050966345`", ",", 
      "0.0008718589430219774`", ",", "0.0008694717334961155`", ",", 
      "0.0008670912527377893`", ",", "0.000864717477159862`", ",", 
      "0.0008623503833656734`", ",", "0.0008599899481454813`", ",", 
      "0.0008576361484729827`", ",", "0.0008552889615019195`", ",", 
      "0.0008529483645627596`", ",", "0.0008506143351594588`", ",", 
      "0.0008482868509662942`", ",", "0.0008459658898247754`", ",", 
      "0.0008436514297406238`", ",", "0.0008413434488808229`", ",", 
      "0.0008390419255707389`", ",", "0.0008367468382913049`", ",", 
      "0.0008344581656762732`", ",", "0.0008321758865095282`", ",", 
      "0.0008298999797224636`", ",", "0.0008276304243914196`", ",", 
      "0.0008253671997351781`", ",", "0.0008231102851125165`", ",", 
      "0.0008208596600198188`", ",", "0.0008186153040887383`", ",", 
      "0.0008163771970839192`", ",", "0.0008141453189007637`", ",", 
      "0.0008119196495632566`", ",", "0.0008097001692218353`", ",", 
      "0.0008074868581513121`", ",", "0.00080527969674884`", ",", 
      "0.0008030786655319279`", ",", "0.0008008837451365003`", ",", 
      "0.0007986949163150002`", ",", "0.0007965121599345365`", ",", 
      "0.0007943354569750723`", ",", "0.0007921647885276548`", ",", 
      "0.0007900001357926852`", ",", "0.0007878414800782277`", ",", 
      "0.0007856888027983571`", ",", "0.0007835420854715422`", ",", 
      "0.0007814013097190689`", ",", "0.0007792664572634938`", ",", 
      "0.0007771375099271367`", ",", "0.0007750144496306057`", ",", 
      "0.0007728972583913542`", ",", "0.0007707859183222718`", ",", 
      "0.0007686804116303054`", ",", "0.0007665807206151116`", ",", 
      "0.0007644868276677391`", ",", "0.00076239871526934`", ",", 
      "0.00076031636598991`", ",", "0.0007582397624870566`", ",", 
      "0.0007561688875047938`", ",", "0.0007541037238723644`", ",", 
      "0.0007520442545030872`", ",", "0.0007499904623932286`", ",", 
      "0.0007479423306209075`", ",", "0.0007458998423450061`", ",", 
      "0.0007438629808041222`", ",", "0.0007418317293155372`", ",", 
      "0.0007398060712742047`", ",", "0.0007377859901517651`", ",", 
      "0.0007357714694955791`", ",", "0.0007337624929277827`", ",", 
      "0.0007317590441443622`", ",", "0.0007297611069142497`", ",", 
      "0.0007277686650784386`", ",", "0.0007257817025491152`", ",", 
      "0.0007238002033088134`", ",", "0.000721824151409583`", ",", 
      "0.0007198535309721785`", ",", "0.0007178883261852632`", ",", 
      "0.0007159285213046326`", ",", "0.0007139741006524517`", ",", 
      "0.0007120250486165092`", ",", "0.000710081349649488`", ",", 
      "0.0007081429882682502`", ",", "0.0007062099490531373`", ",", 
      "0.0007042822166472848`", ",", "0.0007023597757559515`", ",", 
      "0.0007004426111458619`", ",", "0.0006985307076445627`", ",", 
      "0.0006966240501397925`", ",", "0.000694722623578864`", ",", 
      "0.0006928264129680597`", ",", "0.0006909354033720386`", ",", 
      "0.0006890495799132563`", ",", "0.0006871689277713952`", ",", 
      "0.0006852934321828093`", ",", "0.0006834230784399753`", ",", 
      "0.0006815578518909591`", ",", "0.0006796977379388907`", ",", 
      "0.0006778427220414507`", ",", "0.0006759927897103657`", ",", 
      "0.0006741479265109136`", ",", "0.0006723081180614411`", ",", 
      "0.0006704733500328876`", ",", "0.0006686436081483197`", ",", 
      "0.0006668188781824748`", ",", "0.0006649991459613136`", ",", 
      "0.0006631843973615805`", ",", "0.0006613746183103737`", ",", 
      "0.0006595697947847215`", ",", "0.0006577699128111691`", ",", 
      "0.0006559749584653707`", ",", "0.0006541849178716919`", ",", 
      "0.0006523997772028173`", ",", "0.0006506195226793664`", ",", 
      "0.0006488441405695173`", ",", "0.0006470736171886349`", ",", 
      "0.0006453079388989101`", ",", "0.0006435470921090003`", ",", 
      "0.0006417910632736823`", ",", "0.0006400398388935058`", ",", 
      "0.000638293405514457`", ",", "0.0006365517497276276`", ",", 
      "0.0006348148581688878`", ",", "0.0006330827175185678`", ",", 
      "0.0006313553145011417`", ",", "0.0006296326358849306`", ",", 
      "0.0006279146684817595`", ",", "0.0006262013991467168`", ",", 
      "0.0006244928147778234`", ",", "0.000622788902315754`", ",", 
      "0.0006210896487435544`", ",", "0.0006193950410863631`", ",", 
      "0.0006177050664111372`", ",", "0.0006160197118263844`", ",", 
      "0.000614338964481898`", ",", "0.0006126628115684966`", ",", 
      "0.0006109912403177677`", ",", "0.0006093242380018174`", ",", 
      "0.0006076617919330218`", ",", "0.0006060038894637829`", ",", 
      "0.0006043505179862901`", ",", "0.0006027016649322831`", ",", 
      "0.00060105731777282`", ",", "0.0005994174640180486`", ",", 
      "0.0005977820912169816`", ",", "0.000596151186957275`", ",", 
      "0.0005945247388650092`", ",", "0.0005929027346044751`", ",", 
      "0.0005912851618779612`", ",", "0.0005896720084255468`", ",", 
      "0.0005880632620248945`", ",", "0.0005864589104910495`", ",", 
      "0.0005848589416762396`", ",", "0.0005832633434696789`", ",", 
      "0.000581672103797373`", ",", "0.0005800852106219302`", ",", 
      "0.0005785026519423709`", ",", "0.0005769244157939435`", ",", 
      "0.0005753504902479416`", ",", "0.0005737808634115225`", ",", 
      "0.0005722155234275291`", ",", "0.0005706544584743163`", ",", 
      "0.0005690976567655749`", ",", "0.0005675451065501635`", ",", 
      "0.0005659967961119373`", ",", "0.0005644527137695836`", ",", 
      "0.0005629128478764572`", ",", "0.0005613771868204173`", ",", 
      "0.0005598457190236681`", ",", "0.0005583184329426009`", ",", 
      "0.0005567953170676379`", ",", "0.0005552763599230777`", ",", 
      "0.0005537615500669437`", ",", "0.0005522508760908331`", ",", 
      "0.0005507443266197689`", ",", "0.0005492418903120529`", ",", 
      "0.0005477435558591205`", ",", "0.0005462493119853976`", ",", 
      "0.0005447591474481588`", ",", "0.0005432730510373876`", ",", 
      "0.0005417910115756375`", ",", "0.0005403130179178958`", ",", 
      "0.0005388390589514476`", ",", "0.0005373691235957426`", ",", 
      "0.000535903200802262`", ",", "0.0005344412795543883`", ",", 
      "0.0005329833488672752`", ",", "0.0005315293977877197`", ",", 
      "0.0005300794153940354`", ",", "0.0005286333907959264`", ",", 
      "0.0005271913131343648`", ",", "0.0005257531715814657`", ",", 
      "0.0005243189553403662`", ",", "0.0005228886536451061`", ",", 
      "0.0005214622557605067`", ",", "0.0005200397509820546`", ",", 
      "0.0005186211286357832`", ",", "0.0005172063780781583`", ",", 
      "0.0005157954886959615`", ",", "0.0005143884499061788`", ",", 
      "0.0005129852511558861`", ",", "0.0005115858819221388`", ",", 
      "0.0005101903317118608`", ",", "0.0005087985900617352`", ",", 
      "0.000507410646538095`", ",", "0.0005060264907368167`", ",", 
      "0.0005046461122832121`", ",", "0.0005032695008319244`", ",", 
      "0.0005018966460668215`", ",", "0.0005005275377008934`", ",", 
      "0.0004991621654761481`", ",", "0.0004978005191635102`", ",", 
      "0.000496442588562719`", ",", "0.000495088363502228`", ",", 
      "0.0004937378338391047`", ",", "0.0004923909894589325`", ",", 
      "0.0004910478202757118`", ",", "0.0004897083162317628`", ",", 
      "0.0004883724672976285`", ",", "0.0004870402634719791`", ",", 
      "0.0004857116947815161`", ",", "0.00048438675128087893`", ",", 
      "0.0004830654230525496`", ",", "0.0004817477002067607`", ",", 
      "0.00048043357288140215`", ",", "0.0004791230312419297`", ",", 
      "0.000477816065481274`", ",", "0.0004765126658197492`", ",", 
      "0.0004752128225049635`", ",", "0.0004739165258117301`", ",", 
      "0.00047262376604197793`", ",", "0.00047133453352466386`", ",", 
      "0.00047004881861568477`", ",", "0.00046876661169779096`", ",", 
      "0.0004674879031804996`", ",", "0.00046621268350000857`", ",", 
      "0.0004649409431191117`", ",", "0.00046367267252711363`", ",", 
      "0.00046240786223974506`", ",", "0.0004611465027990802`", ",", 
      "0.0004598885847734523`", ",", "0.0004586340987573718`", ",", 
      "0.0004573830353714437`", ",", "0.00045613538526228554`", ",", 
      "0.0004548911391024469`", ",", "0.00045365028759032763`", ",", 
      "0.0004524128214500983`", ",", "0.0004511787314316199`", ",", 
      "0.0004499480083103644`", ",", "0.00044872064288733587`", ",", 
      "0.0004474966259889922`", ",", "0.0004462759484671663`", ",", 
      "0.00044505860119898867`", ",", "0.00044384457508680943`", ",", 
      "0.00044263386105812514`", ",", "0.00044142645006549656`", ",", 
      "0.00044022233308647576`", ",", "0.0004390215011235308`", ",", 
      "0.0004378239452039691`", ",", "0.00043662965637986345`", ",", 
      "0.00043543862572797715`", ",", "0.0004342508443496893`", ",", 
      "0.0004330663033709223`", ",", "0.00043188499394206727`", ",", 
      "0.00043070690723791104`", ",", "0.00042953203445756397`", ",", 
      "0.00042836036682438746`", ",", "0.00042719189558592145`", ",", 
      "0.0004260266120138132`", ",", "0.0004248645074037458`", ",", 
      "0.0004237055730753668`", ",", "0.00042254980037221814`", ",", 
      "0.000421397180661665`", ",", "0.00042024770533482636`", ",", 
      "0.00041910136580650494`", ",", "0.000417958153515118`", ",", 
      "0.00041681805992262774`", ",", "0.000415681076514473`", ",", 
      "0.00041454719479949985`", ",", "0.0004134164063098947`", ",", 
      "0.0004122887026011153`", ",", "0.00041116407525182305`", ",", 
      "0.00041004251586381656`", ",", "0.0004089240160619634`", ",", 
      "0.000407808567494134`", ",", "0.00040669616183113477`", ",", 
      "0.0004055867907666426`", ",", "0.0004044804460171374`", ",", 
      "0.00040337711932183774`", ",", "0.00040227680244263455`", ",", 
      "0.00040117948716402656`", ",", "0.0004000851652930547`", ",", 
      "0.0003989938286592378`", ",", "0.0003979054691145081`", ",", 
      "0.0003968200785331472`", ",", "0.00039573764881172175`", ",", 
      "0.00039465817186902014`", ",", "0.0003935816396459886`", ",", 
      "0.00039250804410566857`", ",", "0.0003914373772331333`", ",", 
      "0.0003903696310354253`", ",", "0.0003893047975414939`", ",", 
      "0.0003882428688021326`", ",", "0.0003871838368899175`", ",", 
      "0.0003861276938991454`", ",", "0.00038507443194577207`", ",", 
      "0.00038402404316735105`", ",", "0.0003829765197229723`", ",", 
      "0.00038193185379320157`", ",", "0.00038089003758001933`", ",", 
      "0.0003798510633067608`", ",", "0.0003788149232180554`", ",", 
      "0.0003777816095797663`", ",", "0.0003767511146789317`", ",", 
      "0.00037572343082370365`", ",", "0.00037469855034329017`", ",", 
      "0.00037367646558789515`", ",", "0.0003726571689286592`", ",", 
      "0.00037164065275760173`", ",", "0.00037062690948756137`", ",", 
      "0.00036961593155213806`", ",", "0.00036860771140563483`", ",", 
      "0.00036760224152299976`", ",", "0.0003665995143997679`", ",", 
      "0.0003655995225520041`", ",", "0.00036460225851624525`", ",", 
      "0.0003636077148494432`", ",", "0.00036261588412890745`", ",", 
      "0.0003616267589522488`", ",", "0.00036064033193732226`", ",", 
      "0.00035965659572217057`", ",", "0.0003586755429649679`", ",", 
      "0.0003576971663439641`", ",", "0.0003567214585574284`", ",", 
      "0.00035574841232359364`", ",", "0.000354778020380601`", ",", 
      "0.0003538102754864441`", ",", "0.0003528451704189143`", ",", 
      "0.0003518826979755454`", ",", "0.0003509228509735587`", ",", 
      "0.0003499656222498086`", ",", "0.0003490110046607278`", ",", 
      "0.000348058991082273`", ",", "0.0003471095744098708`", ",", 
      "0.0003461627475583637`", ",", "0.00034521850346195604`", ",", 
      "0.0003442768350741607`", ",", "0.0003433377353677453`", ",", 
      "0.000342401197334679`", ",", "0.0003414672139860798`", ",", 
      "0.0003405357783521594`", ",", "0.00033960688348217354`", ",", 
      "0.0003386805224443673`", ",", "0.000337756688325923`", ",", 
      "0.00033683537423290775`", ",", "0.00033591657329022157`", ",", 
      "0.00033500027864154496`", ",", "0.00033408648344928737`", ",", 
      "0.00033317518089453514`", ",", "0.0003322663641770003`", ",", 
      "0.00033136002651496855`", ",", "0.0003304561611452489`", ",", 
      "0.00032955476132312176`", ",", "0.0003286558203222883`", ",", 
      "0.0003277593314348197`", ",", "0.0003268652879711065`", ",", 
      "0.00032597368325980785`", ",", "0.00032508451064780167`", ",", 
      "0.0003241977635001339`", ",", "0.0003233134351999687`", ",", 
      "0.00032243151914853875`", ",", "0.000321552008765095`", ",", 
      "0.0003206748974868577`", ",", "0.00031980017876896634`", ",", 
      "0.00031892784608443064`", ",", "0.0003180578929240816`", ",", 
      "0.0003171903127965218`", ",", "0.00031632509922807737`", ",", 
      "0.00031546224576274845`", ",", "0.00031460174596216126`", ",", 
      "0.0003137435934055192`", ",", "0.00031288778168955675`", ",", 
      "0.0003120343044284832`", ",", "0.0003111831552539469`", ",", 
      "0.00031033432781497867`", ",", "0.00030948781577794693`", ",", 
      "0.0003086436128265096`", ",", "0.00030780171266156644`", ",", 
      "0.00030696210900121233`", ",", "0.0003061247955806896`", ",", 
      "0.0003052897661523406`", ",", "0.0003044570144855618`", ",", 
      "0.0003036265343667563`", ",", "0.00030279831959928715`", ",", 
      "0.00030197236400343104`", ",", "0.0003011486614163319`", ",", 
      "0.00030032720569195454`", ",", "0.0002995079907010384`", ",", 
      "0.0002986910103310518`", ",", "0.00029787625848614593`", ",", 
      "0.0002970637290871094`", ",", "0.00029625341607132194`", ",", 
      "0.0002954453133927098`", ",", "0.0002946394150216999`", ",", 
      "0.00029383571494517435`", ",", "0.000293034207166426`", ",", 
      "0.0002922348857051133`", ",", "0.000291437744597215`", ",", 
      "0.00029064277789498603`", ",", "0.0002898499796669127`", ",", 
      "0.00028905934399766796`", ",", "0.0002882708649880674`", ",", 
      "0.0002874845367550253`", ",", "0.0002867003534315101`", ",", 
      "0.00028591830916650015`", ",", "0.0002851383981249408`", ",", 
      "0.00028436061448770003`", ",", "0.00028358495245152507`", ",", 
      "0.0002828114062289988`", ",", "0.00028203997004849665`", ",", 
      "0.00028127063815414305`", ",", "0.0002805034048057686`", ",", 
      "0.00027973826427886715`", ",", "0.00027897521086455275`", ",", 
      "0.0002782142388695169`", ",", "0.0002774553426159859`", ",", 
      "0.00027669851644167873`", ",", "0.0002759437546997643`", ",", 
      "0.0002751910517588192`", ",", "0.00027444040200278586`", ",", 
      "0.00027369179983093006`", ",", "0.00027294523965779954`", ",", 
      "0.0002722007159131816`", ",", "0.0002714582230420622`", ",", 
      "0.00027071775550458366`", ",", "0.00026997930777600363`", ",", 
      "0.0002692428743466539`", ",", "0.0002685084497218986`", ",", 
      "0.00026777602842209373`", ",", "0.0002670456049825459`", ",", 
      "0.00026631717395347133`", ",", "0.0002655907298999552`", ",", 
      "0.0002648662674019114`", ",", "0.0002641437810540415`", ",", 
      "0.0002634232654657942`", ",", "0.0002627047152613253`", ",", 
      "0.0002619881250794585`", ",", "0.0002612734895736432`", ",", 
      "0.00026056080341191616`", ",", "0.00025985006127686114`", ",", 
      "0.00025914125786556896`", ",", "0.0002584343878895983`", ",", 
      "0.000257729446074936`", ",", "0.0002570264271619572`", ",", 
      "0.00025632532590538683`", ",", "0.00025562613707425983`", ",", 
      "0.00025492885545188204`", ",", "0.0002542334758357917`", ",", 
      "0.00025353999303772014`", ",", "0.00025284840188355314`", ",", 
      "0.00025215869721329214`", ",", "0.0002514708738810161`", ",", 
      "0.0002507849267548425`", ",", "0.00025010085071688914`", ",", 
      "0.00024941864066323644`", ",", "0.00024873829150388855`", ",", 
      "0.0002480597981627358`", ",", "0.0002473831555775166`", ",", 
      "0.0002467083586997796`", ",", "0.0002460354024948462`", ",", 
      "0.0002453642819417725`", ",", "0.0002446949920333123`", ",", 
      "0.00024402752777587955`", ",", "0.00024336188418951063`", ",", 
      "0.00024269805630782766`", ",", "0.0002420360391780014`", ",", 
      "0.0002413758278607138`", ",", "0.00024071741743012139`", ",", 
      "0.000240060802973819`", ",", "0.0002394059795928021`", ",", 
      "0.0002387529424014308`", ",", "0.00023810168652739326`", ",", 
      "0.00023745220711166926`", ",", "0.00023680449930849396`", ",", 
      "0.00023615855828532177`", ",", "0.00023551437922279006`", ",", 
      "0.00023487195731468352`", ",", "0.0002342312877678979`", ",", 
      "0.00023359236580240426`", ",", "0.00023295518665121358`", ",", 
      "0.00023231974556034096`", ",", "0.00023168603778877004`", ",", 
      "0.0002310540586084178`", ",", "0.0002304238033040992`", ",", 
      "0.00022979526717349175`", ",", "0.00022916844552710067`", ",", 
      "0.00022854333368822394`", ",", "0.00022791992699291698`", ",", 
      "0.00022729822078995822`", ",", "0.00022667821044081434`", ",", 
      "0.00022605989131960525`", ",", "0.00022544325881307018`", ",", 
      "0.00022482830832053268`", ",", "0.00022421503525386658`", ",", 
      "0.00022360343503746168`", ",", "0.0002229935031081895`", ",", 
      "0.0002223852349153693`", ",", "0.0002217786259207341`", ",", 
      "0.0002211736715983969`", ",", "0.00022057036743481566`", ",", 
      "0.00021996870892876364`", ",", "0.00021936869159129015`", ",", 
      "0.00021877031094569069`", ",", "0.00021817356252747252`", ",", 
      "0.00021757844188432168`", ",", "0.0002169849445760692`", ",", 
      "0.0002163930661746586`", ",", "0.00021580280226411242`", ",", 
      "0.00021521414844049918`", ",", "0.0002146271003119009`", ",", 
      "0.00021404165349838`", ",", "0.00021345780363194678`", ",", 
      "0.0002128755463565267`", ",", "0.00021229487732792794`", ",", 
      "0.00021171579221380895`", ",", "0.0002111382866936461`", ",", 
      "0.00021056235645870147`", ",", "0.00020998799721199068`", ",", 
      "0.00020941520466825079`", ",", "0.0002088439745539083`", ",", 
      "0.00020827430260704743`", ",", "0.00020770618457737806`", ",", 
      "0.00020713961622620413`", ",", "0.00020657459332639198`", ",", 
      "0.00020601111166233905`", ",", "0.00020544916702994182`", ",", 
      "0.00020488875523656507`", ",", "0.00020432987210101022`", ",", 
      "0.00020377251345348428`", ",", "0.00020321667513556853`", ",", 
      "0.00020266235300018802`", ",", "0.00020210954291157975`", ",", 
      "0.00020155824074526266`", ",", "0.00020100844238800616`", ",", 
      "0.00020046014373780013`", ",", "0.00019991334070382368`", ",", 
      "0.00019936802920641493`", ",", "0.00019882420517704062`", ",", 
      "0.0001982818645582654`", ",", "0.00019774100330372202`", ",", 
      "0.00019720161737808085`", ",", "0.00019666370275701973`", ",", 
      "0.00019612725542719409`", ",", "0.00019559227138620693`", ",", 
      "0.00019505874664257905`", ",", "0.00019452667721571906`", ",", 
      "0.00019399605913589382`", ",", "0.0001934668884441988`", ",", 
      "0.0001929391611925285`", ",", "0.000192412873443547`", ",", 
      "0.00019188802127065874`", ",", "0.0001913646007579789`", ",", 
      "0.0001908426080003045`", ",", "0.00019032203910308493`", ",", 
      "0.0001898028901823932`", ",", "0.00018928515736489675`", ",", 
      "0.00018876883678782872`", ",", "0.00018825392459895902`", ",", 
      "0.00018774041695656543`", ",", "0.00018722831002940534`", ",", 
      "0.00018671759999668667`", ",", "0.00018620828304803986`", ",", 
      "0.0001857003553834889`", ",", "0.00018519381321342358`", ",", 
      "0.00018468865275857055`", ",", "0.0001841848702499657`", ",", 
      "0.00018368246192892578`", ",", "0.00018318142404702038`", ",", 
      "0.00018268175286604375`", ",", "0.00018218344465798737`", ",", 
      "0.00018168649570501176`", ",", "0.00018119090229941877`", ",", 
      "0.00018069666074362414`", ",", "0.0001802037673501297`", ",", 
      "0.00017971221844149593`", ",", "0.0001792220103503144`", ",", 
      "0.0001787331394191807`", ",", "0.00017824560200066682`", ",", 
      "0.00017775939445729413`", ",", "0.0001772745131615062`", ",", 
      "0.00017679095449564167`", ",", "0.0001763087148519074`", ",", 
      "0.0001758277906323513`", ",", "0.00017534817824883572`", ",", 
      "0.00017486987412301068`", ",", "0.00017439287468628696`", ",", 
      "0.00017391717637980968`", ",", "0.00017344277565443166`", ",", 
      "0.00017296966897068685`", ",", "0.00017249785279876406`", ",", 
      "0.0001720273236184807`", ",", "0.0001715580779192562`", ",", 
      "0.00017109011220008615`", ",", "0.00017062342296951592`", ",", 
      "0.0001701580067456148`", ",", "0.00016969386005595`", ",", 
      "0.00016923097943756044`", ",", "0.00016876936143693134`", ",", 
      "0.00016830900260996824`", ",", "0.0001678498995219714`", ",", 
      "0.00016739204874760994`", ",", "0.00016693544687089662`", ",", 
      "0.00016648009048516208`", ",", "0.0001660259761930295`", ",", 
      "0.00016557310060638924`", ",", "0.0001651214603463737`", ",", 
      "0.0001646710520433319`", ",", "0.00016422187233680456`", ",", 
      "0.00016377391787549873`", ",", "0.00016332718531726314`", ",", 
      "0.0001628816713290629`", ",", "0.00016243737258695484`", ",", 
      "0.0001619942857760629`", ",", "0.000161552407590553`", ",", 
      "0.00016111173473360848`", ",", "0.0001606722639174057`", ",", 
      "0.0001602339918630894`", ",", "0.00015979691530074812`", ",", 
      "0.0001593610309693899`", ",", "0.00015892633561691812`", ",", 
      "0.00015849282600010687`", ",", "0.00015806049888457706`", ",", 
      "0.00015762935104477209`", ",", "0.00015719937926393396`", ",", 
      "0.00015677058033407916`", ",", "0.00015634295105597463`", ",", 
      "0.00015591648823911423`", ",", "0.00015549118870169924`", ",", 
      "0.0001550670492705961`", ",", "0.00015464406678134074`", ",", 
      "0.00015422223807809636`", ",", "0.00015380156001363438`", ",", 
      "0.00015338202944931127`", ",", "0.00015296364325504468`", ",", 
      "0.0001525463983092904`", ",", "0.00015213029149901904`", ",", 
      "0.0001517153197196928`", ",", "0.00015130147987524228`", ",", 
      "0.00015088876887804322`", ",", "0.00015047718364889382`", ",", 
      "0.00015006672111699145`", ",", "0.0001496573782199098`", ",", 
      "0.0001492491519035762`", ",", "0.0001488420391222486`", ",", 
      "0.00014843603683849308`", ",", "0.000148031142023161`", ",", 
      "0.0001476273516553664`", ",", "0.00014722466272246363`", ",", 
      "0.00014682307222002475`", ",", "0.0001464225771518171`", ",", 
      "0.000146023174529781`", ",", "0.00014562486137400745`", ",", 
      "0.00014522763471271584`", ",", "0.00014483149158223184`", ",", 
      "0.00014443642902696522`", ",", "0.00014404244409938795`", ",", 
      "0.000143649533860012`", ",", "0.00014325769537736757`", ",", 
      "0.00014286692572798113`", ",", "0.00014247722199635374`", ",", 
      "0.00014208858127493892`", ",", "0.0001417010006641215`", ",", 
      "0.00014131447727219564`", ",", "0.00014092900821534331`", ",", 
      "0.00014054459061761275`", ",", "0.0001401612216108972`", ",", 
      "0.0001397788983349132`", ",", "0.00013939761793717957`", ",", 
      "0.0001390173775729958`", ",", "0.0001386381744054211`", ",", 
      "0.00013826000560525307`", ",", "0.00013788286835100664`", ",", 
      "0.0001375067598288931`", ",", "0.00013713167723279903`", ",", 
      "0.0001367576177642653`", ",", "0.0001363845786324662`", ",", 
      "0.0001360125570541888`", ",", "0.00013564155025381195`", ",", 
      "0.00013527155546328579`", ",", "0.00013490256992211086`", ",", 
      "0.00013453459087731784`", ",", "0.0001341676155834466`", ",", 
      "0.00013380164130252594`", ",", "0.00013343666530405324`", ",", 
      "0.00013307268486497393`", ",", "0.00013270969726966115`", ",", 
      "0.00013234769980989569`", ",", "0.00013198668978484562`", ",", 
      "0.00013162666450104618`", ",", "0.00013126762127237972`", ",", 
      "0.00013090955742005552`", ",", "0.00013055247027258997`", ",", 
      "0.0001301963571657867`", ",", "0.0001298412154427164`", ",", 
      "0.00012948704245369728`", ",", "0.0001291338355562751`", ",", 
      "0.00012878159211520361`", ",", "0.00012843030950242484`", ",", 
      "0.0001280799850970495`", ",", "0.00012773061628533738`", ",", 
      "0.00012738220046067784`", ",", "0.00012703473502357043`", ",", 
      "0.00012668821738160552`", ",", "0.00012634264494944483`", ",", 
      "0.0001259980151488022`", ",", "0.00012565432540842444`", ",", 
      "0.00012531157316407205`", ",", "0.00012496975585850006`", ",", 
      "0.000124628870941439`", ",", "0.00012428891586957602`", ",", 
      "0.00012394988810653557`", ",", "0.00012361178512286077`", ",", 
      "0.00012327460439599447`", ",", "0.00012293834341026036`", ",", 
      "0.00012260299965684423`", ",", "0.00012226857063377531`", ",", 
      "0.00012193505384590757`", ",", "0.00012160244680490097`", ",", 
      "0.00012127074702920315`", ",", "0.00012093995204403074`", ",", 
      "0.00012061005938135091`", ",", "0.00012028106657986297`", ",", 
      "0.00011995297118498009`", ",", "0.00011962577074881095`", ",", 
      "0.00011929946283014122`", ",", "0.0001189740449944158`", ",", 
      "0.00011864951481372032`", ",", "0.00011832586986676314`", ",", 
      "0.00011800310773885732`", ",", "0.00011768122602190253`", ",", 
      "0.00011736022231436711`", ",", "0.00011704009422127011`", ",", 
      "0.00011672083935416352`", ",", "0.00011640245533111441`", ",", 
      "0.00011608493977668707`", ",", "0.00011576829032192543`", ",", 
      "0.00011545250460433535`", ",", "0.00011513758026786684`", ",", 
      "0.00011482351496289669`", ",", "0.00011451030634621088`", ",", 
      "0.00011419795208098696`", ",", "0.00011388644983677681`", ",", 
      "0.0001135757972894891`", ",", "0.00011326599212137204`", ",", 
      "0.00011295703202099615`", ",", "0.00011264891468323688`", ",", 
      "0.00011234163780925734`", ",", "0.00011203519910649142`", ",", 
      "0.00011172959628862652`", ",", "0.00011142482707558641`", ",", 
      "0.0001111208891935144`", ",", "0.00011081778037475628`", ",", 
      "0.00011051549835784336`", ",", "0.00011021404088747571`", ",", 
      "0.00010991340571450525`", ",", "0.00010961359059591876`", ",", 
      "0.00010931459329482201`", ",", "0.00010901641158042186`", ",", 
      "0.00010871904322801035`", ",", "0.00010842248601894796`", ",", 
      "0.00010812673774064698`", ",", "0.00010783179618655522`", ",", 
      "0.0001075376591561392`", ",", "0.00010724432445486806`", ",", 
      "0.00010695178989419698`", ",", "0.00010666005329155097`", ",", 
      "0.00010636911247030851`", ",", "0.00010607896525978532`", ",", 
      "0.00010578960949521821`", ",", "0.0001055010430177489`", ",", 
      "0.00010521326367440788`", ",", "0.00010492626931809841`", ",", 
      "0.00010464005780758047`", ",", "0.00010435462700745477`", ",", 
      "0.00010406997478814687`", ",", "0.00010378609902589122`", ",", 
      "0.00010350299760271533`", ",", "0.00010322066840642405`", ",", 
      "0.00010293910933058371`", ",", "0.00010265831827450643`", ",", 
      "0.00010237829314323449`", ",", "0.00010209903184752462`", ",", 
      "0.00010182053230383256`", ",", "0.00010154279243429731`", ",", 
      "0.00010126581016672581`", ",", "0.00010098958343457735`", ",", 
      "0.00010071411017694821`", ",", "0.00010043938833855633`", ",", 
      "0.00010016541586972584`", ",", "0.00009989219072637192`", ",", 
      "0.00009961971086998547`", ",", "0.00009934797426761791`", ",", 
      "0.000099076978891866`", ",", "0.00009880672272085674`", ",", 
      "0.00009853720373823228`", ",", "0.00009826841993313484`", ",", 
      "0.00009800036930019173`", ",", "0.00009773304983950047`", ",", 
      "0.00009746645955661369`", ",", "0.00009720059646252444`", ",", 
      "0.00009693545857365123`", ",", "0.0000966710439118232`", ",", 
      "0.00009640735050426557`", ",", "0.00009614437638358468`", ",", 
      "0.00009588211958775336`", ",", "0.00009562057816009644`", ",", 
      "0.00009535975014927602`", ",", "0.00009509963360927687`", ",", 
      "0.00009484022659939212`", ",", "0.00009458152718420851`", ",", 
      "0.00009432353343359218`", ",", "0.00009406624342267408`", ",", 
      "0.00009380965523183578`", ",", "0.00009355376694669507`", ",", 
      "0.00009329857665809159`", ",", "0.00009304408246207277`", ",", 
      "0.00009279028245987947`", ",", "0.00009253717475793188`", ",", 
      "0.00009228475746781539`", ",", "0.00009203302870626651`", ",", 
      "0.00009178198659515873`", ",", "0.00009153162926148868`", ",", 
      "0.000091281954837362`", ",", "0.00009103296145997947`", ",", 
      "0.00009078464727162309`", ",", "0.00009053701041964223`", ",", 
      "0.00009029004905643984`", ",", "0.00009004376133945862`", ",", 
      "0.00008979814543116725`", ",", "0.00008955319949904673`", ",", 
      "0.00008930892171557674`", ",", "0.00008906531025822191`", ",", 
      "0.00008882236330941827`", ",", "0.0000885800790565598`", ",", 
      "0.00008833845569198457`", ",", "0.00008809749141296171`", ",", 
      "0.00008785718442167759`", ",", "0.00008761753292522264`", ",", 
      "0.0000873785351355778`", ",", "0.00008714018926960128`", ",", 
      "0.0000869024935490153`", ",", "0.00008666544620039267`", ",", 
      "0.00008642904545514371`", ",", "0.00008619328954950292`", ",", 
      "0.00008595817672451601`", ",", "0.00008572370522602653`", ",", 
      "0.00008548987330466302`", ",", "0.00008525667921582578`", ",", 
      "0.00008502412121967392`", ",", "0.00008479219758111245`", ",", 
      "0.00008456090656977921`", ",", "0.00008433024646003206`", ",", 
      "0.00008410021553093582`", ",", "0.00008387081206624976`", ",", 
      "0.00008364203435441453`", ",", "0.00008341388068853947`", ",", 
      "0.00008318634936638985`", ",", "0.00008295943869037425`", ",", 
      "0.0000827331469675318`", ",", "0.00008250747250951956`", ",", 
      "0.0000822824136326`", ",", "0.00008205796865762836`", ",", 
      "0.00008183413591004016`", ",", "0.0000816109137198387`", ",", 
      "0.00008138830042158255`", ",", "0.00008116629435437325`", ",", 
      "0.00008094489386184275`", ",", "0.00008072409729214124`", ",", 
      "0.00008050390299792462`", ",", "0.00008028430933634237`", ",", 
      "0.00008006531466902527`", ",", "0.00007984691736207306`", ",", 
      "0.00007962911578604241`", ",", "0.00007941190831593464`", ",", 
      "0.00007919529333118371`", ",", "0.00007897926921564398`", ",", 
      "0.00007876383435757824`", ",", "0.00007854898714964574`", ",", 
      "0.00007833472598889008`", ",", "0.00007812104927672734`", ",", 
      "0.00007790795541893415`", ",", "0.00007769544282563566`", ",", 
      "0.0000774835099112939`", ",", "0.00007727215509469528`", ",", 
      "0.00007706137679894083`", ",", "0.0000768511734514315`", ",", 
      "0.00007664154348385833`", ",", "0.00007643248533219032`", ",", 
      "0.00007622399743666274`", ",", "0.0000760160782417655`", ",", 
      "0.00007580872619623152`", ",", "0.00007560193975302519`", ",", 
      "0.0000753957173693308`", ",", "0.00007519005750654105`", ",", 
      "0.00007498495863024552`", ",", "0.00007478041921021931`", ",", 
      "0.00007457643772041154`", ",", "0.00007437301263893406`", ",", 
      "0.00007417014244804993`", ",", "0.00007396782563416227`", ",", 
      "0.0000737660606878029`", ",", "0.00007356484610362109`", ",", 
      "0.00007336418038037223`", ",", "0.00007316406202090681`", ",", 
      "0.00007296448953215909`", ",", "0.00007276546142513605`", ",", 
      "0.0000725669762149063`", ",", "0.00007236903242058888`", ",", 
      "0.00007217162856534228`", ",", "0.00007197476317635352`", ",", 
      "0.00007177843478482697`", ",", "0.00007158264192597359`", ",", 
      "0.0000713873831389998`", ",", "0.00007119265696709675`", ",", 
      "0.00007099846195742937`", ",", "0.00007080479666112549`", ",", 
      "0.00007061165963326524`", ",", "0.00007041904943286999`", ",", 
      "0.00007022696462289171`", ",", "0.00007003540377020228`", ",", 
      "0.00006984436544558287`", ",", "0.00006965384822371309`", ",", 
      "0.00006946385068316048`", ",", "0.00006927437140636984`", ",", 
      "0.00006908540897965276`", ",", "0.00006889696199317698`", ",", 
      "0.00006870902904095586`", ",", "0.00006852160872083801`", ",", 
      "0.00006833469963449662`", ",", "0.00006814830038741923`", ",", 
      "0.00006796240958889726`", ",", "0.0000677770258520156`", ",", 
      "0.00006759214779364219`", ",", "0.00006740777403441793`", ",", 
      "0.00006722390319874621`", ",", "0.0000670405339147827`", ",", 
      "0.00006685766481442504`", ",", "0.00006667529453330276`", ",", 
      "0.00006649342171076702`", ",", "0.00006631204498988048`", ",", 
      "0.00006613116301740717`", ",", "0.00006595077444380239`", ",", 
      "0.00006577087792320262`", ",", "0.00006559147211341553`", ",", 
      "0.00006541255567590997`", ",", "0.00006523412727580592`", ",", 
      "0.00006505618558186454`", ",", "0.00006487872926647823`", ",", 
      "0.00006470175700566101`", ",", "0.00006452526747903807`", ",", 
      "0.0000643492593698364`", ",", "0.00006417373136487479`", ",", 
      "0.00006399868215455395`", ",", "0.00006382411043284698`", ",", 
      "0.00006365001489728938`", ",", "0.00006347639424896946`", ",", 
      "0.00006330324719251869`", ",", "0.00006313057243610184`", ",", 
      "0.00006295836869140757`", ",", "0.00006278663467363867`", ",", 
      "0.00006261536910150255`", ",", "0.0000624445706972016`", ",", 
      "0.00006227423818642378`", ",", "0.00006210437029833303`", ",", 
      "0.00006193496576555972`", ",", "0.00006176602332419138`", ",", 
      "0.00006159754171376308`", ",", "0.00006142951967724817`", ",", 
      "0.00006126195596104881`", ",", "0.00006109484931498666`", ",", 
      "0.00006092819849229352`", ",", "0.00006076200224960206`", ",", 
      "0.000060596259346936546`", ",", "0.00006043096854770359`", ",", 
      "0.00006026612861868285`", ",", "0.000060101738330017905`", ",", 
      "0.0000599377964552071`", ",", "0.00005977430177109435`", ",", 
      "0.00005961125305785996`", ",", "0.00005944864909901174`", ",", 
      "0.0000592864886813755`", ",", "0.00005912477059508651`", ",", 
      "0.000058963493633580183`", ",", "0.00005880265659358309`", ",", 
      "0.00005864225827510404`", ",", "0.00005848229748142506`", ",", 
      "0.00005832277301909259`", ",", "0.00005816368369790845`", ",", 
      "0.000058005028330921015`", ",", "0.00005784680573441634`", ",", 
      "0.000057689014727909406`", ",", "0.00005753165413413517`", ",", 
      "0.00005737472277903992`", ",", "0.000057218219491772414`", ",", 
      "0.00005706214310467523`", ",", "0.00005690649245327599`", ",", 
      "0.00005675126637627865`", ",", "0.00005659646371555495`", ",", 
      "0.00005644208331613567`", ",", "0.00005628812402620205`", ",", 
      "0.00005613458469707718`", ",", "0.00005598146418321746`", ",", 
      "0.00005582876134220401`", ",", "0.00005567647503473419`", ",", 
      "0.00005552460412461308`", ",", "0.00005537314747874497`", ",", 
      "0.00005522210396712501`", ",", "0.00005507147246283065`", ",", 
      "0.000054921251842013306`", ",", "0.00005477144098388995`", ",", 
      "0.00005462203877073479`", ",", "0.00005447304408787084`", ",", 
      "0.000054324455823661765`", ",", "0.00005417627286950338`", ",", 
      "0.00005402849411981554`", ",", "0.00005388111847203381`", ",", 
      "0.000053734144826601264`", ",", "0.00005358757208696028`", ",", 
      "0.000053441399159544385`", ",", "0.00005329562495377005`", ",", 
      "0.000053150248382028566`", ",", "0.000053005268359677956`", ",", 
      "0.000052860683805034845`", ",", "0.00005271649363936645`", ",", 
      "0.00005257269678688242`", ",", "0.0000524292921747269`", ",", 
      "0.000052286278732970556`", ",", "0.00005214365539460251`", ",", 
      "0.00005200142109552242`", ",", "0.0000518595747745325`", ",", 
      "0.00005171811537332966`", ",", "0.00005157704183649759`", ",", 
      "0.000051436353111498876`", ",", "0.00005129604814866715`", ",", 
      "0.000051156125901199266`", ",", "0.00005101658532514745`", ",", 
      "0.000050877425379411594`", ",", "0.00005073864502573143`", ",", 
      "0.00005060024322867877`", ",", "0.00005046221895564982`", ",", 
      "0.000050324571176857454`", ",", "0.00005018729886532351`", ",", 
      "0.000050050400996871223`", ",", "0.0000499138765501175`", ",", 
      "0.00004977772450646521`", ",", "0.00004964194385009584`", ",", 
      "0.00004950653356796166`", ",", "0.00004937149264977831`", ",", 
      "0.000049236820088017244`", ",", "0.00004910251487789815`", ",", 
      "0.000048968576017381494`", ",", "0.00004883500250716107`", ",", 
      "0.000048701793350656525`", ",", "0.000048568947554005894`", ",", 
      "0.000048436464126058206`", ",", "0.000048304342078366105`", ",", 
      "0.00004817258042517846`", ",", "0.000048041178183433004`", ",", 
      "0.00004791013437274903`", ",", "0.00004777944801542004`", ",", 
      "0.00004764911813640645`", ",", "0.000047519143763328346`", ",", 
      "0.00004738952392645822`", ",", "0.000047260257658713685`", ",", 
      "0.00004713134399565038`", ",", "0.00004700278197545462`", ",", 
      "0.00004687457063893634`", ",", "0.00004674670902952187`", ",", 
      "0.000046619196193246865`", ",", "0.00004649203117874909`", ",", 
      "0.000046365213037261444`", ",", "0.00004623874082260474`", ",", 
      "0.00004611261359118077`", ",", "0.00004598683040196521`", ",", 
      "0.000045861390316500603`", ",", "0.000045736292398889495`", ",", 
      "0.00004561153571578689`", ",", "0.00004548711933639416`", ",", 
      "0.00004536304233245148`", ",", "0.00004523930377823109`", ",", 
      "0.00004511590275053039`", ",", "0.000044992838328665024`", ",", 
      "0.000044870109594461994`", ",", "0.00004474771563225287`", ",", 
      "0.000044625655528866934`", ",", "0.00004450392837362435`", ",", 
      "0.00004438253325832936`", ",", "0.00004426146927726354`", ",", 
      "0.00004414073552717907`", ",", "0.000044020331107291875`", ",", 
      "0.00004390025511927504`", ",", "0.00004378050666725204`", ",", 
      "0.000043661084857790066`", ",", "0.00004354198879989336`", ",", 
      "0.000043423217604996584`", ",", "0.000043304770386958136`", ",", 
      "0.00004318664626205362`", ",", "0.000043068844348969176`", ",", 
      "0.00004295136376879497`", ",", "0.000042834203645018576`", ",", 
      "0.00004271736310351848`", ",", "0.00004260084127255753`", ",", 
      "0.00004248463728277648`", ",", "0.000042368750267187426`", ",", 
      "0.00004225317936116743`", ",", "0.00004213792370245195`", ",", 
      "0.00004202298243112854`", ",", "0.00004190835468963034`", ",", 
      "0.000041794039622729726`", ",", "0.00004168003637753192`", ",", 
      "0.000041566344103468574`", ",", "0.0000414529619522915`", ",", 
      "0.00004133988907806633`", ",", "0.000041227124637166145`", ",", 
      "0.00004111466778826524`", ",", "0.00004100251769233282`", ",", 
      "0.00004089067351262676`", ",", "0.00004077913441468735`", ",", 
      "0.00004066789956633103`", ",", "0.000040556968137644274`", ",", 
      "0.0000404463393009773`", ",", "0.00004033601223093799`", ",", 
      "0.00004022598610438561`", ",", "0.0000401162601004248`", ",", 
      "0.00004000683340039937`", ",", "0.00003989770518788618`", ",", 
      "0.000039788874648689134`", ",", "0.000039680340970833`", ",", 
      "0.00003957210334455747`", ",", "0.00003946416096231095`", ",", 
      "0.00003935651301874472`", ",", "0.00003924915871070682`", ",", 
      "0.000039142097237236064`", ",", "0.0000390353277995561`", ",", 
      "0.000038928849601069406`", ",", "0.00003882266184735139`", ",", 
      "0.00003871676374614443`", ",", "0.00003861115450735201`", ",", 
      "0.00003850583334303272`", ",", "0.00003840079946739505`", ",", 
      "0.00003829605209678932`", ",", "0.000038191590449704985`", ",", 
      "0.00003808741374676277`", ",", "0.00003798352121070935`", ",", 
      "0.00003787991206641152`", ",", "0.000037776585540850445`", ",", 
      "0.00003767354086311589`", ",", "0.000037570777264400453`", ",", 
      "0.00003746829397799384`", ",", "0.000037366090239277145`", ",", 
      "0.000037264165285717134`", ",", "0.000037162518356860596`", ",", 
      "0.0000370611486943286`", ",", "0.000036960055541810875`", ",", 
      "0.000036859238145060225`", ",", "0.00003675869575188677`", ",", 
      "0.00003665842761215244`", ",", "0.000036558432977765354`", ",", 
      "0.00003645871110267422`", ",", "0.00003635926124286278`", ",", 
      "0.00003626008265634426`", ",", "0.000036161174603155856`", ",", 
      "0.00003606253634535313`", ",", "0.00003596416714700461`", ",", 
      "0.00003586606627418625`", ",", "0.00003576823299497596`", ",", 
      "0.00003567066657944811`", ",", "0.00003557336629966816`", ",", 
      "0.00003547633142968715`", ",", "0.000035379561245536355`", ",", 
      "0.00003528305502522182`", ",", "0.00003518681204871902`", ",", 
      "0.00003509083159796743`", ",", "0.000034995112956865256`", ",", 
      "0.00003489965541126403`", ",", "0.00003480445824896328`", ",", 
      "0.00003470952075970524`", ",", "0.000034614842235169524`", ",", 
      "0.0000345204219689679`", ",", "0.00003442625925663895`", ",", 
      "0.00003433235339564285`", ",", "0.00003423870368535611`", ",", 
      "0.000034145309427066386`", ",", "0.00003405216992396721`", ",", 
      "0.00003395928448115283`", ",", "0.00003386665240561302`", ",", 
      "0.00003377427300622789`", ",", "0.00003368214559376277`", ",", 
      "0.00003359026948086303`", ",", "0.000033498643982048965`", ",", 
      "0.00003340726841371069`", ",", "0.00003331614209410301`", ",", 
      "0.000033225264343340357`", ",", "0.00003313463448339172`", ",", 
      "0.000033044251838075585`", ",", "0.00003295411573305488`", ",", 
      "0.000032864225495831936`", ",", "0.0000327745804557435`", ",", 
      "0.00003268517994395571`", ",", "0.000032596023293459085`", ",", 
      "0.000032507109839063625`", ",", "0.00003241843891739376`", ",", 
      "0.000032330009866883424`", ",", "0.00003224182202777114`", ",", 
      "0.0000321538747420951`", ",", "0.00003206616735368825`", ",", 
      "0.000031978699208173346`", ",", "0.00003189146965295817`", ",", 
      "0.00003180447803723058`", ",", "0.00003171772371195366`", ",", 
      "0.000031631206029860947`", ",", "0.000031544924345451494`", ",", 
      "0.000031458878014985156`", ",", "0.00003137306639647773`", ",", 
      "0.00003128748884969616`", ",", "0.000031202144736153825`", ",", 
      "0.00003111703341910567`", ",", "0.00003103215426354358`", ",", 
      "0.000030947506636191496`", ",", "0.00003086308990550085`", ",", 
      "0.000030778903441645716`", ",", "0.00003069494661651822`", ",", 
      "0.00003061121880372375`", ",", "0.00003052771937857637`", ",", 
      "0.000030444447718094127`", ",", "0.00003036140320099438`", ",", 
      "0.000030278585207689183`", ",", "0.000030195993120280682`", ",", 
      "0.000030113626322556486`", ",", "0.000030031484199985053`", ",", 
      "0.000029949566139711145`", ",", "0.00002986787153055122`", ",", 
      "0.000029786399762988892`", ",", "0.000029705150229170362`", ",", 
      "0.00002962412232289992`", ",", "0.000029543315439635385`", ",", 
      "0.000029462728976483615`", ",", "0.000029382362332196`", ",", 
      "0.000029302214907163983`", ",", "0.000029222286103414576`", ",", 
      "0.000029142575324605915`", ",", "0.000029063081976022798`", ",", 
      "0.00002898380546457224`", ",", "0.000028904745198779074`", ",", 
      "0.00002882590058878152`", ",", "0.000028747271046326786`", ",", 
      "0.00002866885598476667`", ",", "0.000028590654819053224`", ",", 
      "0.00002851266696573431`", ",", "0.00002843489184294934`", ",", 
      "0.000028357328870424864`", ",", "0.00002827997746947027`", ",", 
      "0.00002820283706297348`", ",", "0.000028125907075396615`", ",", 
      "0.0000280491869327717`", ",", "0.000027972676062696435`", ",", 
      "0.000027896373894329823`", ",", "0.000027820279858388025`", ",", 
      "0.00002774439338714004`", ",", "0.000027668713914403495`", ",", 
      "0.000027593240875540415`", ",", "0.00002751797370745299`", ",", 
      "0.00002744291184857943`", ",", "0.00002736805473888971`", ",", 
      "0.000027293401819881426`", ",", "0.00002721895253457564`", ",", 
      "0.000027144706327512686`", ",", "0.000027070662644747975`", ",", 
      "0.00002699682093384818`", ",", "0.00002692318064388663`", ",", 
      "0.0000268497412254395`", ",", "0.000026776502130581654`", ",", 
      "0.00002670346281288258`", ",", "0.000026630622727402265`", ",", 
      "0.000026557981330687148`", ",", "0.000026485538080766072`", ",", 
      "0.00002641329243714623`", ",", "0.000026341243860809158`", ",", 
      "0.000026269391814206665`", ",", "0.00002619773576125686`", ",", 
      "0.000026126275167340174`", ",", "0.000026055009499295306`", ",", 
      "0.000025983938225415296`", ",", "0.000025913060815443526`", ",", 
      "0.0000258423767405698`", ",", "0.00002577188547342637`", ",", 
      "0.000025701586488084`", ",", "0.00002563147926004807`", ",", 
      "0.000025561563266254627`", ",", "0.00002549183798506651`", ",", 
      "0.000025422302896269452`", ",", "0.000025352957481068193`", ",", 
      "0.000025283801222082606`", ",", "0.000025214833603343837`", ",", 
      "0.00002514605411029047`", ",", "0.000025077462229764678`", ",", 
      "0.000025009057450008384`", ",", "0.000024940839260659475`", ",", 
      "0.000024872807152747954`", ",", "0.000024804960618692178`", ",", 
      "0.00002473729915229503`", ",", "0.000024669822248740182`", ",", 
      "0.000024602529404588316`", ",", "0.000024535420117773362`", ",", 
      "0.000024468493887598753`", ",", "0.000024401750214733695`", ",", 
      "0.000024335188601209435`", ",", "0.000024268808550415547`", ",", 
      "0.00002420260956709624`", ",", "0.00002413659115734664`", ",", 
      "0.000024070752828609126`", ",", "0.00002400509408966963`", ",", 
      "0.000023939614450654012`", ",", "0.000023874313423024363`", ",", 
      "0.000023809190519575375`", ",", "0.00002374424525443072`", ",", 
      "0.000023679477143039416`", ",", "0.0000236148857021722`", ",", 
      "0.000023550470449917937`", ",", "0.000023486230905680022`", ",", 
      "0.00002342216659017279`", ",", "0.00002335827702541794`", ",", 
      "0.00002329456173474098`", ",", "0.000023231020242767642`", ",", 
      "0.000023167652075420383`", ",", "0.000023104456759914794`", ",", 
      "0.000023041433824756116`", ",", "0.000022978582799735696`", ",", 
      "0.000022915903215927492`", ",", "0.000022853394605684564`", ",", 
      "0.000022791056502635608`", ",", "0.000022728888441681392`", ",", 
      "0.0000226668899589915`", ",", "0.000022605060592000585`", ",", 
      "0.000022543399879405112`", ",", "0.000022481907361159858`", ",", 
      "0.000022420582578474467`", ",", "0.000022359425073810065`", ",", 
      "0.00002229843439087581`", ",", "0.000022237610074625516`", ",", 
      "0.000022176951671254248`", ",", "0.00002211645872819491`", ",", 
      "0.0000220561307941149`", ",", "0.000021995967418912738`", ",", 
      "0.000021935968153714708`", ",", "0.000021876132550871495`", ",", 
      "0.000021816460163954863`", ",", "0.000021756950547754298`", ",", 
      "0.000021697603258273738`", ",", "0.000021638417852728196`", ",", 
      "0.0000215793938895405`", ",", "0.000021520530928337984`", ",", 
      "0.000021461828529949194`", ",", "0.00002140328625640064`", ",", 
      "0.000021344903670913497`", ",", "0.00002128668033790036`", ",", 
      "0.000021228615822961992`", ",", "0.00002117070969288408`", ",", 
      "0.000021112961515634027`", ",", "0.000021055370860357683`", ",", 
      "0.00002099793729737617`", ",", "0.000020940660398182655`", ",", 
      "0.000020883539735439166`", ",", "0.000020826574882973396`", ",", 
      "0.000020769765415775524`", ",", "0.000020713110909995045`", ",", 
      "0.000020656610942937608`", ",", "0.000020600265093061864`", ",", 
      "0.00002054407293997631`", ",", "0.000020488034064436175`", ",", 
      "0.00002043214804834027`", ",", "0.00002037641447472788`", ",", 
      "0.000020320832927775642`", ",", "0.000020265402992794466`", ",", 
      "0.000020210124256226407`", ",", "0.000020154996305641612`", ",", 
      "0.000020100018729735235`", ",", "0.00002004519111832435`", ",", 
      "0.000019990513062344894`", ",", "0.00001993598415384865`", ",", 
      "0.000019881603986000155`", ",", "0.0000198273721530737`", ",", 
      "0.00001977328825045029`", ",", "0.00001971935187461461`", ",", 
      "0.000019665562623152042`", ",", "0.00001961192009474566`", ",", 
      "0.0000195584238891732`", ",", "0.00001950507360730412`", ",", 
      "0.000019451868851096603`", ",", "0.000019398809223594576`", ",", 
      "0.000019345894328924758`", ",", "0.00001929312377229372`", ",", 
      "0.00001924049715998491`", ",", "0.00001918801409935575`", ",", 
      "0.00001913567419883468`", ",", "0.00001908347706791807`", ",", 
      "0.000019031422317167983`", ",", "0.000018979509558208283`", ",", 
      "0.000018927738403722377`", ",", "0.000018876108467450178`", ",", 
      "0.000018824619364185205`", ",", "0.000018773270709771736`", ",", 
      "0.00001872206212110191`", ",", "0.000018670993216112886`", ",", 
      "0.000018620063613784008`", ",", "0.00001856927293413393`", ",", 
      "0.000018518620798217792`", ",", "0.000018468106828124407`", ",", 
      "0.00001841773064697343`", ",", "0.000018367491878912535`", ",", 
      "0.00001831739014911465`", ",", "0.000018267425083775105`", ",", 
      "0.000018217596310108885`", ",", "0.00001816790345634783`", ",", 
      "0.00001811834615173788`", ",", "0.000018068924026536287`", ",", 
      "0.00001801963671200885`", ",", "0.000017970483840427195`", ",", 
      "0.000017921465045066027`", ",", "0.000017872579960200352`", ",", 
      "0.0000178238282211028`", ",", "0.00001777520946404088`", ",", 
      "0.00001772672332627426`", ",", "0.000017678369446052072`", ",", 
      "0.000017630147462610213`", ",", "0.00001758205701616865`", ",", 
      "0.00001753409774792874`", ",", "0.000017486269300070533`", ",", 
      "0.000017438571315750146`", ",", "0.000017391003439097047`", ",", 
      "0.000017343565315211435`", ",", "0.000017296256590161585`", ",", 
      "0.00001724907691098121`", ",", "0.000017202025925666815`", ",", 
      "0.000017155103283175084`", ",", "0.000017108308633420252`", ",", 
      "0.000017061641627271498`", ",", "0.00001701510191655033`", ",", 
      "0.000016968689154028014`", ",", "0.00001692240299342296`", ",", 
      "0.000016876243089398124`", ",", "0.000016830209097558485`", ",", 
      "0.000016784300674448417`", ",", "0.00001673851747754915`", ",", 
      "0.000016692859165276245`", ",", "0.000016647325396976994`", ",", 
      "0.00001660191583292789`", ",", "0.000016556630134332116`", ",", 
      "0.00001651146796331702`", ",", "0.00001646642898293155`", ",", 
      "0.000016421512857143788`", ",", "0.00001637671925083841`", ",", 
      "0.00001633204782981421`", ",", "0.0000162874982607816`", ",", 
      "0.000016243070211360103`", ",", "0.000016198763350075902`", ",", 
      "0.000016154577346359344`", ",", "0.000016110511870542497`", ",", 
      "0.00001606656659385666`", ",", "0.000016022741188429944`", ",", 
      "0.000015979035327284806`", ",", "0.000015935448684335605`", ",", 
      "0.00001589198093438618`", ",", "0.000015848631753127413`", ",", 
      "0.000015805400817134842`", ",", "0.00001576228780386619`", ",", 
      "0.000015719292391659014`", ",", "0.000015676414259728263`", ",", 
      "0.00001563365308816393`", ",", "0.00001559100855792862`", ",", 
      "0.00001554848035085519`", ",", "0.000015506068149644382`", ",", 
      "0.00001546377163786244`", ",", "0.000015421590499938762`", ",", 
      "0.000015379524421163538`", ",", "0.0000153375730876854`", ",", 
      "0.000015295736186509098`", ",", "0.000015254013405493141`", ",", 
      "0.000015212404433347478`", ",", "0.000015170908959631174`", ",", 
      "0.000015129526674750106`", ",", "0.000015088257269954643`", ",", 
      "0.000015047100437337328`", ",", "0.000015006055869830606`", ",", 
      "0.000014965123261204522`", ",", "0.000014924302306064438`", ",", 
      "0.000014883592699848747`", ",", "0.00001484299413882661`", ",", 
      "0.000014802506320095684`", ",", "0.000014762128941579871`", ",", 
      "0.000014721861702027053`", ",", "0.000014681704301006859`", ",", 
      "0.000014641656438908384`", ",", "0.000014601717816938017`", ",", 
      "0.000014561888137117159`", ",", "0.000014522167102280036`", ",", 
      "0.000014482554416071444`", ",", "0.000014443049782944572`", ",", 
      "0.00001440365290815878`", ",", "0.000014364363497777402`", ",", 
      "0.000014325181258665562`", ",", "0.000014286105898487975`", ",", 
      "0.000014247137125706768`", ",", "0.000014208274649579303`", ",", 
      "0.00001416951818015602`", ",", "0.00001413086742827827`", ",", 
      "0.000014092322105576144`", ",", "0.00001405388192446632`", ",", 
      "0.000014015546598149967`", ",", "0.000013977315840610535`", ",", 
      "0.000013939189366611655`", ",", "0.000013901166891695015`", ",", 
      "0.000013863248132178225`", ",", "0.000013825432805152713`", ",", 
      "0.00001378772062848161`", ",", "0.000013750111320797633`", ",", 
      "0.000013712604601501004`", ",", "0.00001367520019075734`", ",", 
      "0.000013637897809495587`", ",", "0.000013600697179405912`", ",", 
      "0.000013563598022937638`", ",", "0.000013526600063297183`", ",", 
      "0.00001348970302444598`", ",", "0.000013452906631098438`", ",", 
      "0.000013416210608719829`", ",", "0.000013379614683524326`", ",", 
      "0.000013343118582472911`", ",", "0.000013306722033271345`", ",", 
      "0.000013270424764368125`", ",", "0.00001323422650495248`", ",", 
      "0.000013198126984952345`", ",", "0.000013162125935032324`", ",", 
      "0.000013126223086591713`", ",", "0.000013090418171762475`", ",", 
      "0.000013054710923407241`", ",", "0.00001301910107511734`", ",", 
      "0.000012983588361210776`", ",", "0.000012948172516730277`", ",", 
      "0.0000129128532774413`", ",", "0.000012877630379830055`", ",", 
      "0.000012842503561101578`", ",", "0.000012807472559177717`", ",", 
      "0.0000127725371126952`", ",", "0.000012737696961003696`", ",", 
      "0.000012702951844163856`", ",", "0.000012668301502945384`", ",", 
      "0.000012633745678825083`", ",", "0.000012599284113984952`", ",", 
      "0.000012564916551310245`", ",", "0.000012530642734387558`", ",", 
      "0.00001249646240750292`", ",", "0.000012462375315639876`", ",", 
      "0.000012428381204477593`", ",", "0.000012394479820388957`", ",", 
      "0.000012360670910438684`", ",", "0.000012326954222381434`", ",", 
      "0.000012293329504659917`", ",", "0.000012259796506403032`", ",", 
      "0.00001222635497742399`", ",", "0.000012193004668218454`", ",", 
      "0.000012159745329962651`", ",", "0.000012126576714511549`", ",", 
      "0.000012093498574396982`", ",", "0.00001206051066282582`", ",", 
      "0.000012027612733678117`", ",", "0.000011994804541505282`", ",", 
      "0.000011962085841528233`", ",", "0.000011929456389635597`", ",", 
      "0.00001189691594238186`", ",", "0.000011864464256985566`", ",", 
      "0.000011832101091327513`", ",", "0.000011799826203948926`", ",", 
      "0.000011767639354049674`", ",", "0.000011735540301486462`", ",", 
      "0.000011703528806771043`", ",", "0.000011671604631068434`", ",", 
      "0.000011639767536195132`", ",", "0.000011608017284617329`", ",", 
      "0.000011576353639449163`", ",", "0.000011544776364450916`", ",", 
      "0.000011513285224027283`", ",", "0.000011481879983225596`", ",", 
      "0.000011450560407734084`", ",", "0.000011419326263880108`", ",", 
      "0.000011388177318628432`", ",", "0.000011357113339579478`", ",", 
      "0.000011326134094967594`", ",", "0.00001129523935365934`", ",", 
      "0.000011264428885151703`", ",", "0.000011233702459570466`", ",", 
      "0.00001120305984766843`", ",", "0.000011172500820823734`", ",", 
      "0.000011142025151038122`", ",", "0.000011111632610935276`", ",", 
      "0.000011081322973759087`", ",", "0.000011051096013371976`", ",", 
      "0.000011020951504253226`", ",", "0.000010990889221497262`", ",", 
      "0.000010960908940812004`", ",", "0.000010931010438517181`", ",", 
      "0.00001090119349154266`", ",", "0.000010871457877426785`", ",", 
      "0.000010841803374314722`"}], "}"}], ",", 
    RowBox[{"{", 
     RowBox[{
      RowBox[{"-", "5.551115123125783`*^-17"}], ",", 
      RowBox[{"-", "5.551115123125783`*^-17"}], ",", 
      RowBox[{"-", "5.551115123125784`*^-17"}], ",", 
      RowBox[{"-", "5.5483395655642213`*^-17"}], ",", 
      RowBox[{"-", "5.541955783172628`*^-17"}], ",", "9.999999999446798`*^-7",
       ",", "4.79999999994481`*^-6", ",", "0.000013499999999944964`", ",", 
      "0.000029055999999945147`", ",", "0.00005299469999994536`", ",", 
      "0.00008628335999994554`", ",", "0.00012931575799994576`", ",", 
      "0.00018197097609994606`", ",", "0.00024370934548994635`", ",", 
      "0.00031368024127694666`", ",", "0.00039082579701094696`", ",", 
      "0.00047397182593378746`", ",", "0.0005619022452928559`", ",", 
      "0.0006534164798612303`", ",", "0.0007473711421076104`", ",", 
      "0.0008427081746748176`", ",", "0.0009384719316034528`", ",", 
      "0.001033817612089897`", ",", "0.001128013211195524`", ",", 
      "0.0012204368233808794`", ",", "0.001310570792167103`", ",", 
      "0.0013979938788792857`", ",", "0.0014823723427941663`", ",", 
      "0.001563450590022103`", ",", "0.0016410418583511141`", ",", 
      "0.0017150192558401487`", ",", "0.0017853073564581489`", ",", 
      "0.0018518744705139306`", ",", "0.0019147256453484124`", ",", 
      "0.001973896407765765`", ",", "0.002029447229734129`", ",", 
      "0.002081458679522036`", ",", "0.002130027208879709`", ",", 
      "0.0021752615209515457`", ",", "0.002217279461644598`", ",", 
      "0.0022562053779126936`", ",", "0.002292167888905309`", ",", 
      "0.002325298019486618`", ",", "0.0023557276497597882`", ",", 
      "0.0023835882385893946`", ",", "0.0024090097834655886`", ",", 
      "0.0024321199832441037`", ",", "0.0024530435742318025`", ",", 
      "0.0024719018137160575`", ",", "0.0024888120883350567`", ",", 
      "0.002503887627652202`", ",", "0.002517237305941353`", ",", 
      "0.0025289655175291885`", ",", "0.002539172113099202`", ",", 
      "0.002547952386163797`", ",", "0.002555397100482184`", ",", 
      "0.0025615925505668435`", ",", "0.002566620648603891`", ",", 
      "0.0025705590321342653`", ",", "0.0025734811877232734`", ",", 
      "0.002575456586603364`", ",", "0.002576550828925119`", ",", 
      "0.002576825793808512`", ",", "0.002576339792862846`", ",", 
      "0.0025751477252505713`", ",", "0.0025733012327167214`", ",", 
      "0.0025708488533006304`", ",", "0.0025678361726967007`", ",", 
      "0.0025643059724431`", ",", "0.0025602983742962645`", ",", 
      "0.002555850980300011`", ",", "0.0025509990081848642`", ",", 
      "0.0025457754218392334`", ",", "0.002540211056682612`", ",", 
      "0.0025343347398442606`", ",", "0.002528173405111421`", ",", 
      "0.0025217522026606213`", ",", "0.002515094603625945`", ",", 
      "0.0025082224995904593`", ",", "0.002501156297112702`", ",", 
      "0.0024939150074201172`", ",", "0.0024865163314165893`", ",", 
      "0.002478976740162478`", ",", "0.0024713115509934`", ",", 
      "0.002463534999449137`", ",", "0.002455660307186777`", ",", 
      "0.0024476997460530516`", ",", "0.002439664698490101`", ",", 
      "0.002431565714446894`", ",", "0.0024234125649655186`", ",", 
      "0.002415214292607663`", ",", "0.002406979258882216`", ",", 
      "0.0023987151888298698`", ",", "0.0023904292129153576`", ",", 
      "0.002382127906372381`", ",", "0.002373817326140558`", ",", 
      "0.0023655030455279427`", ",", "0.002357190186726834`", ",", 
      "0.0023488834513048368`", ",", "0.002340587148787352`", ",", 
      "0.002332305223442136`", ",", "0.0023240412793710287`", ",", 
      "0.002315798604008643`", ",", "0.0023075801901226165`", ",", 
      "0.002299388756405057`", ",", "0.00229122676673998`", ",", 
      "0.0022830964482269244`", ",", "0.002274999808036515`", ",", 
      "0.0022669386491694947`", ",", "0.002258914585186701`", ",", 
      "0.0022509290539736207`", ",", "0.0022429833305994675`", ",", 
      "0.002235078539327276`", ",", "0.0022272156648281477`", ",", 
      "0.002219395562649676`", ",", "0.0022116189689856073`", ",", 
      "0.0022038865097909546`", ",", "0.002196198709284131`", ",", 
      "0.00218855599787517`", ",", "0.002180958719556695`", ",", 
      "0.0021734071387920734`", ",", "0.00216590144693309`", ",", 
      "0.0021584417681974493`", ",", "0.0021510281652345714`", ",", 
      "0.0021436606443063595`", ",", "0.0021363391601079643`", ",", 
      "0.0021290636202519935`", ",", "0.0021218338894381534`", ",", 
      "0.0021146497933289404`", ",", "0.0021075111221506206`", ",", 
      "0.002100417634037706`", ",", "0.002093369058137699`", ",", 
      "0.0020863650974920814`", ",", "0.0020794054317083443`", ",", 
      "0.0020724897194369647`", ",", "0.0020656176006663375`", ",", 
      "0.0020587886988478322`", ",", "0.0020520026228623735`", ",", 
      "0.0020452589688391863`", ",", "0.0020385573218366943`", ",", 
      "0.002031897257394878`", ",", "0.002025278342967826`", ",", 
      "0.0020187001392446237`", ",", "0.0020121622013662068`", ",", 
      "0.002005664080045312`", ",", "0.0019992053225961733`", ",", 
      "0.0019927854738802098`", ",", "0.0019864040771735`", ",", 
      "0.001980060674961505`", ",", "0.001973754809666094`", ",", 
      "0.0019674860243096364`", ",", "0.0019612538631205876`", ",", 
      "0.001955057872084699`", ",", "0.00194889759944572`", ",", 
      "0.0019427725961592198`", ",", "0.001936682416302856`", ",", 
      "0.0019306266174462748`", ",", "0.0019246047609835538`", ",", 
      "0.0019186164124309314`", ",", "0.0019126611416923748`", ",", 
      "0.001906738523295371`", ",", "0.0019008481365991605`", ",", 
      "0.0018949895659774872`", ",", "0.0018891624009777916`", ",", 
      "0.0018833662364586563`", ",", "0.00187760067270717`", ",", 
      "0.001871865315537781`", ",", "0.0018661597763740933`", ",", 
      "0.0018604836723149652`", ",", "0.0018548366261861636`", ",", 
      "0.0018492182665787607`", ",", "0.001843628227875361`", ",", 
      "0.0018380661502651714`", ",", "0.001832531679748873`", ",", 
      "0.0018270244681341662`", ",", "0.001821544173022802`", ",", 
      "0.0018160904577898761`", ",", "0.0018106629915560744`", ",", 
      "0.0018052614491535352`", ",", "0.0017998855110859346`", ",", 
      "0.0017945348634833592`", ",", "0.0017892091980524888`", ",", 
      "0.001783908212022575`", ",", "0.0017786316080876654`", ",", 
      "0.0017733790943454924`", ",", "0.0017681503842333997`", ",", 
      "0.0017629451964616882`", ",", "0.0017577632549446787`", ",", 
      "0.001752604288729821`", ",", "0.0017474680319251173`", ",", 
      "0.001742354223625123`", ",", "0.0017372626078357612`", ",", 
      "0.001732192933398179`", ",", "0.0017271449539118231`", ",", 
      "0.0017221184276569675`", ",", "0.001717113117516807`", ",", 
      "0.0017121287908993142`", ",", "0.001707165219658983`", ",", 
      "0.0017022221800186007`", ",", "0.0016972994524911595`", ",", 
      "0.0016923968218020195`", ",", "0.0016875140768114194`", ",", 
      "0.001682651010437433`", ",", "0.0016778074195794408`", ",", 
      "0.0016729831050421992`", ",", "0.0016681778714605698`", ",", 
      "0.0016633915272249648`", ",", "0.0016586238844075718`", ",", 
      "0.0016538747586893898`", ",", "0.0016491439692881353`", ",", 
      "0.0016444313388870404`", ",", "0.001639736693564583`", ",", 
      "0.001635059862725178`", ",", "0.001630400679030847`", ",", 
      "0.0016257589783338945`", ",", "0.0016211345996106018`", ",", 
      "0.001616527384895954`", ",", "0.001611937179219417`", ",", 
      "0.0016073638305417618`", ",", "0.0016028071896929531`", ",", 
      "0.0015982671103111`", ",", "0.001593743448782473`", ",", 
      "0.001589236064182587`", ",", "0.0015847448182183495`", ",", 
      "0.0015802695751712665`", ",", "0.001575810201841718`", ",", 
      "0.0015713665674942634`", ",", "0.0015669385438040104`", ",", 
      "0.001562526004804015`", ",", "0.0015581288268337059`", ",", 
      "0.0015537468884883312`", ",", "0.001549380070569411`", ",", 
      "0.0015450282560361896`", ",", "0.0015406913299580707`", ",", 
      "0.001536369179468026`", ",", "0.0015320616937169662`", ",", 
      "0.001527768763829057`", ",", "0.001523490282857973`", ",", 
      "0.0015192261457440698`", ",", "0.0015149762492724633`", ",", 
      "0.0015107404920320026`", ",", "0.0015065187743751203`", ",", 
      "0.0015023109983785495`", ",", "0.001498117067804887`", ",", 
      "0.0014939368880649937`", ",", "0.0014897703661812178`", ",", 
      "0.00148561741075142`", ",", "0.0014814779319137917`", ",", 
      "0.001477351841312454`", ",", "0.0014732390520638126`", ",", 
      "0.0014691394787236668`", ",", "0.0014650530372550513`", ",", 
      "0.0014609796449967934`", ",", "0.001456919220632783`", ",", 
      "0.001452871684161928`", ",", "0.0014488369568687923`", ",", 
      "0.0014448149612949063`", ",", "0.0014408056212106741`", ",", 
      "0.0014368088615880285`", ",", "0.0014328246085736007`", ",", 
      "0.0014288527894625543`", ",", "0.00142489333267301`", ",", 
      "0.0014209461677210536`", ",", "0.0014170112251963175`", ",", 
      "0.0014130884367381255`", ",", "0.0014091777350121852`", ",", 
      "0.0014052790536878178`", ",", "0.0014013923274157154`", ",", 
      "0.0013975174918062089`", ",", "0.0013936544834080408`", ",", 
      "0.001389803239687633`", ",", "0.001385963699008829`", ",", 
      "0.001382135800613112`", ",", "0.0013783194846002827`", ",", 
      "0.0013745146919095816`", ",", "0.0013707213643012564`", ",", 
      "0.001366939444338556`", ",", "0.0013631688753701476`", ",", 
      "0.00135940960151294`", ",", "0.001355661567635312`", ",", 
      "0.0013519247193407291`", ",", "0.0013481990029517474`", ",", 
      "0.0013444843654943897`", ",", "0.0013407807546828862`", ",", 
      "0.0013370881189047775`", ",", "0.0013334064072063575`", ",", 
      "0.0013297355692784697`", ",", "0.0013260755554426267`", ",", 
      "0.0013224263166374593`", ",", "0.0013187878044054867`", ",", 
      "0.001315159970880188`", ",", "0.0013115427687733884`", ",", 
      "0.0013079361513629348`", ",", "0.001304340072480662`", ",", 
      "0.0013007544865006433`", ",", "0.001297179348327716`", ",", 
      "0.0012936146133862756`", ",", "0.0012900602376093365`", ",", 
      "0.0012865161774278466`", ",", "0.0012829823897602549`", ",", 
      "0.001279458832002322`", ",", "0.0012759454620171757`", ",", 
      "0.0012724422381255919`", ",", "0.0012689491190965116`", ",", 
      "0.001265466064137778`", ",", "0.0012619930328870868`", ",", 
      "0.0012585299854031588`", ",", "0.0012550768821571112`", ",", 
      "0.0012516336840240362`", ",", "0.0012482003522747732`", ",", 
      "0.0012447768485678813`", ",", "0.0012413631349417924`", ",", 
      "0.001237959173807153`", ",", "0.0012345649279393452`", ",", 
      "0.0012311803604711819`", ",", "0.001227805434885775`", ",", 
      "0.0012244401150095679`", ",", "0.0012210843650055341`", ",", 
      "0.0012177381493665362`", ",", "0.0012144014329088352`", ",", 
      "0.0012110741807657558`", ",", "0.0012077563583815028`", ",", 
      "0.0012044479315051115`", ",", "0.0012011488661845529`", ",", 
      "0.0011978591287609658`", ",", "0.0011945786858630315`", ",", 
      "0.0011913075044014739`", ",", "0.0011880455515636914`", ",", 
      "0.0011847927948085131`", ",", "0.0011815492018610765`", ",", 
      "0.0011783147407078269`", ",", "0.0011750893795916281`", ",", 
      "0.0011718730870069948`", ",", "0.0011686658316954275`", ",", 
      "0.0011654675826408614`", ",", "0.0011622783090652195`", ",", 
      "0.0011590979804240674`", ",", "0.001155926566402372`", ",", 
      "0.001152764036910355`", ",", "0.0011496103620794432`", ",", 
      "0.001146465512258317`", ",", "0.0011433294580090428`", ",", 
      "0.0011402021701033013`", ",", "0.0011370836195186982`", ",", 
      "0.0011339737774351635`", ",", "0.0011308726152314305`", ",", 
      "0.0011277801044816`", ",", "0.0011246962169517796`", ",", 
      "0.0011216209245968015`", ",", "0.0011185541995570175`", ",", 
      "0.001115496014155165`", ",", "0.0011124463408933051`", ",", 
      "0.0011094051524498333`", ",", "0.0011063724216765565`", ",", 
      "0.0011033481215958355`", ",", "0.0011003322253977962`", ",", 
      "0.0010973247064376016`", ",", "0.0010943255382327864`", ",", 
      "0.001091334694460654`", ",", "0.0010883521489557294`", ",", 
      "0.0010853778757072736`", ",", "0.0010824118488568521`", ",", 
      "0.0010794540426959582`", ",", "0.0010765044316636912`", ",", 
      "0.0010735629903444856`", ",", "0.0010706296934658939`", ",", 
      "0.0010677045158964172`", ",", "0.001064787432643384`", ",", 
      "0.0010618784188508805`", ",", "0.0010589774497977201`", ",", 
      "0.0010560845008954682`", ",", "0.0010531995476865028`", ",", 
      "0.001050322565842122`", ",", "0.0010474535311606923`", ",", 
      "0.0010445924195658402`", ",", "0.0010417392071046818`", ",", 
      "0.001038893869946092`", ",", "0.001036056384379015`", ",", 
      "0.0010332267268108055`", ",", "0.0010304048737656139`", ",", 
      "0.0010275908018828033`", ",", "0.0010247844879153994`", ",", 
      "0.0010219859087285804`", ",", "0.0010191950412981928`", ",", 
      "0.0010164118627093094`", ",", "0.001013636350154796`", ",", 
      "0.0010108684809339494`", ",", "0.0010081082324511243`", ",", 
      "0.001005355582214413`", ",", "0.0010026105078343468`", ",", 
      "0.000999872987022625`", ",", "0.0009971429975908753`", ",", 
      "0.000994420517449435`", ",", "0.000991705524606163`", ",", 
      "0.0009889979971652752`", ",", "0.0009862979133262054`", ",", 
      "0.0009836052513824884`", ",", "0.0009809199897206715`", ",", 
      "0.0009782421068192432`", ",", "0.0009755715812475883`", ",", 
      "0.0009729083916649648`", ",", "0.0009702525168195`", ",", 
      "0.0009676039355472105`", ",", "0.0009649626267710406`", ",", 
      "0.000962328569499921`", ",", "0.0009597017428278486`", ",", 
      "0.0009570821259329831`", ",", "0.0009544696980767634`", ",", 
      "0.0009518644386030428`", ",", "0.0009492663269372412`", ",", 
      "0.000946675342585513`", ",", "0.0009440914651339359`", ",", 
      "0.0009415146742477124`", ",", "0.0009389449496703894`", ",", 
      "0.0009363822712230924`", ",", "0.0009338266188037774`", ",", 
      "0.0009312779723864935`", ",", "0.0009287363120206673`", ",", 
      "0.000926201617830392`", ",", "0.000923673870013738`", ",", 
      "0.0009211530488420754`", ",", "0.0009186391346594084`", ",", 
      "0.0009161321078817233`", ",", "0.0009136319489963502`", ",", 
      "0.000911138638561336`", ",", "0.0009086521572048287`", ",", 
      "0.0009061724856244772`", ",", "0.0009036996045868383`", ",", 
      "0.0009012334949267974`", ",", "0.0008987741375469997`", ",", 
      "0.0008963215134172919`", ",", "0.0008938756035741756`", ",", 
      "0.000891436389120268`", ",", "0.0008890038512237783`", ",", 
      "0.0008865779711179862`", ",", "0.0008841587301007366`", ",", 
      "0.00088174610953394`", ",", "0.0008793400908430846`", ",", 
      "0.0008769406555167544`", ",", "0.0008745477851061569`", ",", 
      "0.0008721614612246625`", ",", "0.0008697816655473469`", ",", 
      "0.0008674083798105456`", ",", "0.0008650415858114151`", ",", 
      "0.0008626812654075013`", ",", "0.0008603274005163162`", ",", 
      "0.000857979973114922`", ",", "0.0008556389652395212`", ",", 
      "0.0008533043589850541`", ",", "0.0008509761365048109`", ",", 
      "0.0008486542800100319`", ",", "0.0008463387717695331`", ",", 
      "0.0008440295941093307`", ",", "0.0008417267294122693`", ",", 
      "0.0008394301601176621`", ",", "0.0008371398687209324`", ",", 
      "0.0008348558377732629`", ",", "0.0008325780498812508`", ",", 
      "0.0008303064877065679`", ",", "0.0008280411339656266`", ",", 
      "0.0008257819714292508`", ",", "0.000823528982922353`", ",", 
      "0.0008212821513236149`", ",", "0.0008190414595651743`", ",", 
      "0.0008168068906323174`", ",", "0.0008145784275631728`", ",", 
      "0.0008123560534484149`", ",", "0.0008101397514309673`", ",", 
      "0.0008079295047057137`", ",", "0.0008057252965192112`", ",", 
      "0.0008035271101694091`", ",", "0.0008013349290053724`", ",", 
      "0.0007991487364270072`", ",", "0.0007969685158847913`", ",", 
      "0.0007947942508795095`", ",", "0.0007926259249619918`", ",", 
      "0.0007904635217328545`", ",", "0.0007883070248422473`", ",", 
      "0.0007861564179896013`", ",", "0.0007840116849233814`", ",", 
      "0.0007818728094408442`", ",", "0.0007797397753877955`", ",", 
      "0.0007776125666583543`", ",", "0.0007754911671947168`", ",", 
      "0.0007733755609869275`", ",", "0.0007712657320726499`", ",", 
      "0.0007691616645369419`", ",", "0.0007670633425120331`", ",", 
      "0.0007649707501771056`", ",", "0.0007628838717580785`", ",", 
      "0.0007608026915273924`", ",", "0.0007587271938037998`", ",", 
      "0.0007566573629521551`", ",", "0.0007545931833832104`", ",", 
      "0.0007525346395534106`", ",", "0.0007504817159646923`", ",", 
      "0.0007484343971642869`", ",", "0.0007463926677445209`", ",", 
      "0.0007443565123426257`", ",", "0.0007423259156405437`", ",", 
      "0.0007403008623647391`", ",", "0.0007382813372860097`", ",", 
      "0.0007362673252193033`", ",", "0.0007342588110235327`", ",", 
      "0.0007322557796013957`", ",", "0.0007302582158991951`", ",", 
      "0.0007282661049066609`", ",", "0.0007262794316567762`", ",", 
      "0.0007242981812256023`", ",", "0.0007223223387321074`", ",", 
      "0.0007203518893379966`", ",", "0.0007183868182475437`", ",", 
      "0.000716427110707435`", ",", "0.0007144727520065616`", ",", 
      "0.0007125237274759209`", ",", "0.0007105800224884115`", ",", 
      "0.0007086416224586843`", ",", "0.0007067085128429828`", ",", 
      "0.0007047806791389882`", ",", "0.0007028581068856613`", ",", 
      "0.0007009407816630906`", ",", "0.0006990286890923381`", ",", 
      "0.0006971218148352886`", ",", "0.0006952201445944997`", ",", 
      "0.0006933236641130534`", ",", "0.0006914323591744082`", ",", 
      "0.0006895462156022538`", ",", "0.0006876652192603658`", ",", 
      "0.0006857893560524631`", ",", "0.0006839186119220641`", ",", 
      "0.0006820529728523466`", ",", "0.0006801924248660085`", ",", 
      "0.0006783369540251276`", ",", "0.0006764865464310252`", ",", 
      "0.000674641188224128`", ",", "0.0006728008655838346`", ",", 
      "0.0006709655647283799`", ",", "0.0006691352719147014`", ",", 
      "0.0006673099734383082`", ",", "0.0006654896556331484`", ",", 
      "0.0006636743048714795`", ",", "0.0006618639075637385`", ",", 
      "0.0006600584501584145`", ",", "0.0006582579191419196`", ",", 
      "0.0006564623010384636`", ",", "0.0006546715824099285`", ",", 
      "0.0006528857498557427`", ",", "0.0006511047900127573`", ",", 
      "0.0006493286895551244`", ",", "0.0006475574351941723`", ",", 
      "0.0006457910136782872`", ",", "0.0006440294117927903`", ",", 
      "0.0006422726163598189`", ",", "0.000640520614238208`", ",", 
      "0.0006387733923233705`", ",", "0.0006370309375471814`", ",", 
      "0.00063529323687786`", ",", "0.0006335602773198549`", ",", 
      "0.0006318320459137274`", ",", "0.0006301085297360383`", ",", 
      "0.0006283897158992336`", ",", "0.0006266755915515306`", ",", 
      "0.0006249661438768062`", ",", "0.000623261360094486`", ",", 
      "0.000621561227459431`", ",", "0.0006198657332618286`", ",", 
      "0.0006181748648270822`", ",", "0.0006164886095157023`", ",", 
      "0.0006148069547231976`", ",", "0.0006131298878799669`", ",", 
      "0.0006114573964511919`", ",", "0.00060978946793673`", ",", 
      "0.0006081260898710086`", ",", "0.0006064672498229193`", ",", 
      "0.0006048129353957119`", ",", "0.0006031631342268913`", ",", 
      "0.0006015178339881116`", ",", "0.0005998770223850757`", ",", 
      "0.0005982406871574285`", ",", "0.0005966088160786567`", ",", 
      "0.0005949813969559869`", ",", "0.0005933584176302838`", ",", 
      "0.0005917398659759486`", ",", "0.0005901257299008202`", ",", 
      "0.0005885159973460739`", ",", "0.0005869106562861225`", ",", 
      "0.0005853096947285176`", ",", "0.0005837131007138503`", ",", 
      "0.0005821208623156539`", ",", "0.000580532967640306`", ",", 
      "0.0005789494048269321`", ",", "0.0005773701620473074`", ",", 
      "0.0005757952275057622`", ",", "0.0005742245894390848`", ",", 
      "0.0005726582361164276`", ",", "0.0005710961558392102`", ",", 
      "0.0005695383369410271`", ",", "0.0005679847677875517`", ",", 
      "0.0005664354367764435`", ",", "0.0005648903323372551`", ",", 
      "0.0005633494429313388`", ",", "0.0005618127570517537`", ",", 
      "0.0005602802632231748`", ",", "0.0005587519500018001`", ",", 
      "0.0005572278059752598`", ",", "0.0005557078197625259`", ",", 
      "0.0005541919800138203`", ",", "0.0005526802754105254`", ",", 
      "0.0005511726946650948`", ",", "0.0005496692265209621`", ",", 
      "0.000548169859752454`", ",", "0.0005466745831646995`", ",", 
      "0.0005451833855935429`", ",", "0.0005436962559054549`", ",", 
      "0.000542213182997445`", ",", "0.0005407341557969749`", ",", 
      "0.0005392591632618701`", ",", "0.0005377881943802343`", ",", 
      "0.0005363212381703625`", ",", "0.0005348582836806552`", ",", 
      "0.000533399319989532`", ",", "0.0005319443362053472`", ",", 
      "0.000530493321466304`", ",", "0.00052904626494037`", ",", 
      "0.0005276031558251925`", ",", "0.0005261639833480141`", ",", 
      "0.0005247287367655901`", ",", "0.0005232974053641032`", ",", 
      "0.0005218699784590818`", ",", "0.0005204464453953158`", ",", 
      "0.000519026795546775`", ",", "0.0005176110183165258`", ",", 
      "0.0005161991031366498`", ",", "0.0005147910394681617`", ",", 
      "0.0005133868168009283`", ",", "0.000511986424653586`", ",", 
      "0.0005105898525734621`", ",", "0.0005091970901364914`", ",", 
      "0.0005078081269471385`", ",", "0.0005064229526383152`", ",", 
      "0.0005050415568713018`", ",", "0.0005036639293356708`", ",", 
      "0.0005022900597492012`", ",", "0.0005009199378578035`", ",", 
      "0.0004995535534354406`", ",", "0.0004981908962840491`", ",", 
      "0.0004968319562334603`", ",", "0.0004954767231413237`", ",", 
      "0.000494125186893028`", ",", "0.0004927773374016239`", ",", 
      "0.0004914331646077476`", ",", "0.0004900926584795433`", ",", 
      "0.0004887558090125862`", ",", "0.00048742260622980686`", ",", 
      "0.0004860930401814144`", ",", "0.00048476710094482074`", ",", 
      "0.00048344477862456475`", ",", "0.00048212606335223756`", ",", 
      "0.0004808109452864057`", ",", "0.00047949941461253797`", ",", 
      "0.0004781914615429295`", ",", "0.00047688707631662766`", ",", 
      "0.00047558624919935767`", ",", "0.0004742889704834486`", ",", 
      "0.00047299523048776`", ",", "0.00047170501955760705`", ",", 
      "0.0004704183280646888`", ",", "0.00046913514640701414`", ",", 
      "0.0004678554650088289`", ",", "0.0004665792743205436`", ",", 
      "0.0004653065648186608`", ",", "0.0004640373270057028`", ",", 
      "0.00046277155141013934`", ",", "0.0004615092285863173`", ",", 
      "0.00046025034911438724`", ",", "0.00045899490360023284`", ",", 
      "0.00045774288267540013`", ",", "0.0004564942769970262`", ",", 
      "0.00045524907724776886`", ",", "0.0004540072741357353`", ",", 
      "0.0004527688583944131`", ",", "0.0004515338207825992`", ",", 
      "0.0004503021520843305`", ",", "0.0004490738431088142`", ",", 
      "0.00044784888469035796`", ",", "0.0004466272676883017`", ",", 
      "0.0004454089829869474`", ",", "0.000444194021495491`", ",", 
      "0.00044298237414795385`", ",", "0.00044177403190311375`", ",", 
      "0.0004405689857444375`", ",", "0.00043936722668001246`", ",", 
      "0.0004381687457424786`", ",", "0.0004369735339889615`", ",", 
      "0.0004357815825010048`", ",", "0.0004345928823845024`", ",", 
      "0.00043340742476963225`", ",", "0.000432225200810789`", ",", 
      "0.0004310462016865181`", ",", "0.00042987041859944835`", ",", 
      "0.00042869784277622654`", ",", "0.00042752846546745136`", ",", 
      "0.0004263622779476072`", ",", "0.00042519927151499887`", ",", 
      "0.0004240394374916855`", ",", "0.00042288276722341666`", ",", 
      "0.00042172925207956596`", ",", "0.00042057888345306625`", ",", 
      "0.0004194316527603459`", ",", "0.00041828755144126346`", ",", 
      "0.0004171465709590437`", ",", "0.0004160087028002133`", ",", 
      "0.0004148739384745373`", ",", "0.00041374226951495455`", ",", 
      "0.0004126136874775149`", ",", "0.0004114881839413157`", ",", 
      "0.00041036575050843805`", ",", "0.0004092463788038842`", ",", 
      "0.00040813006047551466`", ",", "0.0004070167871939855`", ",", 
      "0.0004059065506526858`", ",", "0.00040479934256767557`", ",", 
      "0.0004036951546776232`", ",", "0.0004025939787437437`", ",", 
      "0.0004014958065497369`", ",", "0.000400400629901726`", ",", 
      "0.00039930844062819584`", ",", "0.00039821923057993194`", ",", 
      "0.00039713299162995905`", ",", "0.00039604971567348064`", ",", 
      "0.00039496939462781795`", ",", "0.00039389202043234924`", ",", 
      "0.00039281758504844985`", ",", "0.0003917460804594312`", ",", 
      "0.00039067749867048183`", ",", "0.0003896118317086065`", ",", 
      "0.00038854907162256755`", ",", "0.00038748921048282293`", ",", 
      "0.00038643224038147013`", ",", "0.0003853781534321851`", ",", 
      "0.0003843269417701632`", ",", "0.00038327859755206076`", ",", 
      "0.00038223311295593594`", ",", "0.00038119048018119065`", ",", 
      "0.00038015069144851183`", ",", "0.0003791137389998132`", ",", 
      "0.0003780796150981772`", ",", "0.0003770483120277976`", ",", 
      "0.0003760198220939207`", ",", "0.000374994137622789`", ",", 
      "0.0003739712509615829`", ",", "0.00037295115447836353`", ",", 
      "0.0003719338405620157`", ",", "0.0003709193016221918`", ",", 
      "0.0003699075300892533`", ",", "0.0003688985184142159`", ",", 
      "0.0003678922590686919`", ",", "0.0003668887445448341`", ",", 
      "0.0003658879673552803`", ",", "0.0003648899200330964`", ",", 
      "0.000363894595131721`", ",", "0.0003629019852249098`", ",", 
      "0.0003619120829066798`", ",", "0.0003609248807912543`", ",", 
      "0.0003599403715130072`", ",", "0.0003589585477264083`", ",", 
      "0.00035797940210596807`", ",", "0.0003570029273461833`", ",", 
      "0.00035602911616148446`", ",", "0.00035505796128617196`", ",", 
      "0.00035408945547437613`", ",", "0.0003531235914999931`", ",", 
      "0.0003521603621566339`", ",", "0.00035119976025757`", ",", 
      "0.0003502417786356799`", ",", "0.00034928641014339546`", ",", 
      "0.00034833364765264857`", ",", "0.0003473834840548176`", ",", 
      "0.00034643591226067474`", ",", "0.0003454909252003326`", ",", 
      "0.0003445485158231916`", ",", "0.00034360867709788717`", ",", 
      "0.0003426714020122375`", ",", "0.0003417366835731907`", ",", 
      "0.00034080451480677295`", ",", "0.00033987488875803596`", ",", 
      "0.00033894779849100566`", ",", "0.0003380232370886298`", ",", 
      "0.0003371011976527262`", ",", "0.00033618167330393194`", ",", 
      "0.00033526465718165143`", ",", "0.00033435014244400513`", ",", 
      "0.0003334381222677784`", ",", "0.00033252858984837117`", ",", 
      "0.0003316215383997464`", ",", "0.0003307169611543794`", ",", 
      "0.0003298148513632079`", ",", "0.00032891520229558105`", ",", 
      "0.00032801800723920947`", ",", "0.000327123259500115`", ",", 
      "0.0003262309524025807`", ",", "0.00032534107928910077`", ",", 
      "0.0003244536335203316`", ",", "0.0003235686084750412`", ",", 
      "0.0003226859975500605`", ",", "0.00032180579416023344`", ",", 
      "0.0003209279917383686`", ",", "0.00032005258373518923`", ",", 
      "0.0003191795636192849`", ",", "0.0003183089248770628`", ",", 
      "0.0003174406610126988`", ",", "0.0003165747655480891`", ",", 
      "0.0003157112320228016`", ",", "0.0003148500539940283`", ",", 
      "0.0003139912250365365`", ",", "0.0003131347387426214`", ",", 
      "0.00031228058872205744`", ",", "0.00031142876860205173`", ",", 
      "0.00031057927202719554`", ",", "0.00030973209265941726`", ",", 
      "0.00030888722417793483`", ",", "0.00030804466027920907`", ",", 
      "0.0003072043946768959`", ",", "0.00030636642110180043`", ",", 
      "0.0003055307333018283`", ",", "0.0003046973250419415`", ",", 
      "0.00030386619010410967`", ",", "0.00030303732228726505`", ",", 
      "0.0003022107154072555`", ",", "0.00030138636329679846`", ",", 
      "0.00030056425980543527`", ",", "0.00029974439879948455`", ",", 
      "0.0002989267741619967`", ",", "0.00029811137979270964`", ",", 
      "0.0002972982096080006`", ",", "0.00029648725754084267`", ",", 
      "0.00029567851754075896`", ",", "0.00029487198357377716`", ",", 
      "0.00029406764962238514`", ",", "0.00029326550968548557`", ",", 
      "0.00029246555777835107`", ",", "0.00029166778793258`", ",", 
      "0.0002908721941960513`", ",", "0.0002900787706328806`", ",", 
      "0.00028928751132337567`", ",", "0.000288498410363992`", ",", 
      "0.00028771146186728943`", ",", "0.0002869266599618874`", ",", 
      "0.00028614399879242197`", ",", "0.0002853634725195009`", ",", 
      "0.0002845850753196616`", ",", "0.0002838088013853264`", ",", 
      "0.0002830346449247599`", ",", "0.0002822626001620256`", ",", 
      "0.0002814926613369426`", ",", "0.00028072482270504275`", ",", 
      "0.0002799590785375278`", ",", "0.0002791954231212267`", ",", 
      "0.0002784338507585527`", ",", "0.00027767435576746133`", ",", 
      "0.00027691693248140724`", ",", "0.0002761615752493026`", ",", 
      "0.0002754082784354748`", ",", "0.0002746570364196241`", ",", 
      "0.00027390784359678156`", ",", "0.0002731606943772682`", ",", 
      "0.0002724155831866521`", ",", "0.00027167250446570736`", ",", 
      "0.0002709314526703725`", ",", "0.00027019242227170924`", ",", 
      "0.0002694554077558612`", ",", "0.00026872040362401243`", ",", 
      "0.0002679874043923468`", ",", "0.000267256404592007`", ",", 
      "0.0002665273987690535`", ",", "0.000265800381484424`", ",", 
      "0.00026507534731389285`", ",", "0.0002643522908480304`", ",", 
      "0.00026363120669216307`", ",", "0.0002629120894663326`", ",", 
      "0.0002621949338052562`", ",", "0.0002614797343582864`", ",", 
      "0.00026076648578937114`", ",", "0.00026005518277701393`", ",", 
      "0.00025934582001423416`", ",", "0.0002586383922085277`", ",", 
      "0.0002579328940818268`", ",", "0.0002572293203704616`", ",", 
      "0.0002565276658251201`", ",", "0.00025582792521080925`", ",", 
      "0.00025513009330681595`", ",", "0.00025443416490666823`", ",", 
      "0.0002537401348180958`", ",", "0.0002530479978629921`", ",", 
      "0.000252357748877375`", ",", "0.00025166938271134877`", ",", 
      "0.0002509828942290643`", ",", "0.00025029827830868494`", ",", 
      "0.00024961552984234216`", ",", "0.0002489346437361018`", ",", 
      "0.0002482556149099244`", ",", "0.0002475784382976279`", ",", 
      "0.0002469031088468496`", ",", "0.0002462296215190084`", ",", 
      "0.0002455579712892676`", ",", "0.00024488815314649637`", ",", 
      "0.00024422016209323387`", ",", "0.00024355399314565066`", ",", 
      "0.00024288964133351221`", ",", "0.00024222710170014155`", ",", 
      "0.00024156636930238254`", ",", "0.00024090743921056248`", ",", 
      "0.0002402503065084557`", ",", "0.0002395949662932473`", ",", 
      "0.0002389414136754955`", ",", "0.0002382896437790961`", ",", 
      "0.00023763965174124557`", ",", "0.00023699143271240506`", ",", 
      "0.00023634498185626403`", ",", "0.0002357002943497043`", ",", 
      "0.000235057365382764`", ",", "0.0002344161901586015`", ",", 
      "0.00023377676389346`", ",", "0.00023313908181663159`", ",", 
      "0.00023250313917042159`", ",", "0.0002318689312101133`", ",", 
      "0.00023123645320393237`", ",", "0.00023060570043301155`", ",", 
      "0.00022997666819135563`", ",", "0.00022934935178580608`", ",", 
      "0.0002287237465360063`", ",", "0.00022809984777436633`", ",", 
      "0.00022747765084602848`", ",", "0.00022685715110883222`", ",", 
      "0.00022623834393327978`", ",", "0.00022562122470250152`", ",", 
      "0.00022500578881222148`", ",", "0.00022439203167072284`", ",", 
      "0.00022377994869881424`", ",", "0.00022316953532979482`", ",", 
      "0.00022256078700942072`", ",", "0.00022195369919587104`", ",", 
      "0.00022134826735971364`", ",", "0.00022074448698387164`", ",", 
      "0.00022014235356358978`", ",", "0.00021954186260640023`", ",", 
      "0.00021894300963208987`", ",", "0.0002183457901726664`", ",", 
      "0.000217750199772325`", ",", "0.00021715623398741525`", ",", 
      "0.0002165638883864078`", ",", "0.00021597315854986158`", ",", 
      "0.0002153840400703905`", ",", "0.00021479652855263073`", ",", 
      "0.000214210619613208`", ",", "0.00021362630888070453`", ",", 
      "0.00021304359199562692`", ",", "0.00021246246461037333`", ",", 
      "0.00021188292238920103`", ",", "0.00021130496100819405`", ",", 
      "0.00021072857615523122`", ",", "0.0002101537635299533`", ",", 
      "0.0002095805188437316`", ",", "0.0002090088378196359`", ",", 
      "0.00020843871619240223`", ",", "0.00020787014970840098`", ",", 
      "0.00020730313412560558`", ",", "0.00020673766521356064`", ",", 
      "0.00020617373875335027`", ",", "0.0002056113505375668`", ",", 
      "0.00020505049637027924`", ",", "0.00020449117206700206`", ",", 
      "0.00020393337345466392`", ",", "0.00020337709637157663`", ",", 
      "0.00020282233666740404`", ",", "0.00020226909020313084`", ",", 
      "0.00020171735285103216`", ",", "0.00020116712049464235`", ",", 
      "0.00020061838902872455`", ",", "0.00020007115435923976`", ",", 
      "0.0001995254124033167`", ",", "0.00019898115908922092`", ",", 
      "0.00019843839035632477`", ",", "0.00019789710215507692`", ",", 
      "0.00019735729044697214`", ",", "0.00019681895120452118`", ",", 
      "0.00019628208041122077`", ",", "0.00019574667406152375`", ",", 
      "0.00019521272816080897`", ",", "0.00019468023872535153`", ",", 
      "0.0001941492017822932`", ",", "0.0001936196133696126`", ",", 
      "0.00019309146953609604`", ",", "0.00019256476634130706`", ",", 
      "0.00019203949985555828`", ",", "0.00019151566615988142`", ",", 
      "0.000190993261345998`", ",", "0.00019047228151629033`", ",", 
      "0.00018995272278377254`", ",", "0.00018943458127206134`", ",", 
      "0.00018891785311534728`", ",", "0.00018840253445836575`", ",", 
      "0.00018788862145636834`", ",", "0.0001873761102750943`", ",", 
      "0.0001868649970907416`", ",", "0.00018635527808993845`", ",", 
      "0.00018584694946971515`", ",", "0.00018534000743747553`", ",", 
      "0.00018483444821096838`", ",", "0.0001843302680182599`", ",", 
      "0.0001838274630977048`", ",", "0.00018332602969791883`", ",", 
      "0.00018282596407775032`", ",", "0.00018232726250625274`", ",", 
      "0.0001818299212626564`", ",", "0.0001813339366363411`", ",", 
      "0.00018083930492680814`", ",", "0.00018034602244365277`", ",", 
      "0.0001798540855065369`", ",", "0.00017936349044516127`", ",", 
      "0.0001788742335992384`", ",", "0.0001783863113184649`", ",", 
      "0.00017789971996249476`", ",", "0.00017741445590091165`", ",", 
      "0.00017693051551320748`", ",", "0.0001764478951887341`", ",", 
      "0.00017596659132670814`", ",", "0.00017548660033616292`", ",", 
      "0.00017500791863592696`", ",", "0.00017453054265459736`", ",", 
      "0.00017405446883051308`", ",", "0.00017357969361172826`", ",", 
      "0.00017310621345598598`", ",", "0.0001726340248306916`", ",", 
      "0.00017216312421288648`", ",", "0.00017169350808922173`", ",", 
      "0.00017122517295593186`", ",", "0.000170758115318809`", ",", 
      "0.00017029233169317624`", ",", "0.00016982781860386224`", ",", 
      "0.00016936457258517486`", ",", "0.00016890259018087554`", ",", 
      "0.00016844186794415337`", ",", "0.00016798240243759963`", ",", 
      "0.0001675241902331817`", ",", "0.00016706722791221798`", ",", 
      "0.00016661151206535192`", ",", "0.0001661570392925271`", ",", 
      "0.00016570380620296136`", ",", "0.00016525180941512167`", ",", 
      "0.00016480104555669908`", ",", "0.00016435151126458346`", ",", 
      "0.00016390320318483822`", ",", "0.00016345611797267555`", ",", 
      "0.00016301025229243125`", ",", "0.00016256560281754007`", ",", 
      "0.00016212216623051075`", ",", "0.00016167993922290108`", ",", 
      "0.00016123891849529373`", ",", "0.0001607991007572711`", ",", 
      "0.00016036048272739106`", ",", "0.00015992306113316244`", ",", 
      "0.00015948683271102052`", ",", "0.00015905179420630283`", ",", 
      "0.00015861794237322462`", ",", "0.00015818527397485507`", ",", 
      "0.00015775378578309244`", ",", "0.00015732347457864075`", ",", 
      "0.00015689433715098539`", ",", "0.00015646637029836908`", ",", 
      "0.0001560395708277681`", ",", "0.00015561393555486863`", ",", 
      "0.00015518946130404273`", ",", "0.0001547661449083247`", ",", 
      "0.0001543439832093875`", ",", "0.00015392297305751932`", ",", 
      "0.00015350311131159984`", ",", "0.00015308439483907688`", ",", 
      "0.00015266682051594304`", ",", "0.0001522503852267125`", ",", 
      "0.0001518350858643976`", ",", "0.00015142091933048583`", ",", 
      "0.0001510078825349164`", ",", "0.00015059597239605759`", ",", 
      "0.00015018518584068358`", ",", "0.0001497755198039514`", ",", 
      "0.00014936697122937818`", ",", "0.00014895953706881845`", ",", 
      "0.00014855321428244116`", ",", "0.00014814799983870727`", ",", 
      "0.00014774389071434688`", ",", "0.00014734088389433685`", ",", 
      "0.00014693897637187814`", ",", "0.00014653816514837359`", ",", 
      "0.00014613844723340531`", ",", "0.0001457398196447126`", ",", 
      "0.00014534227940816955`", ",", "0.00014494582355776295`", ",", 
      "0.00014455044913556998`", ",", "0.00014415615319173633`", ",", 
      "0.00014376293278445417`", ",", "0.00014337078497994008`", ",", 
      "0.00014297970685241325`", ",", "0.00014258969548407364`", ",", 
      "0.00014220074796508032`", ",", "0.00014181286139352945`", ",", 
      "0.00014142603287543306`", ",", "0.000141040259524697`", ",", 
      "0.00014065553846309974`", ",", "0.00014027186682027083`", ",", 
      "0.00013988924173366935`", ",", "0.00013950766034856273`", ",", 
      "0.00013912711981800527`", ",", "0.00013874761730281712`", ",", 
      "0.00013836914997156287`", ",", "0.00013799171500053056`", ",", 
      "0.00013761530957371058`", ",", "0.00013723993088277477`", ",", 
      "0.00013686557612705517`", ",", "0.00013649224251352342`", ",", 
      "0.00013611992725676985`", ",", "0.00013574862757898245`", ",", 
      "0.0001353783407099266`", ",", "0.00013500906388692405`", ",", 
      "0.00013464079435483243`", ",", "0.00013427352936602478`", ",", 
      "0.00013390726618036877`", ",", "0.00013354200206520657`", ",", 
      "0.00013317773429533428`", ",", "0.00013281446015298164`", ",", 
      "0.0001324521769277918`", ",", "0.000132090881916801`", ",", 
      "0.0001317305724244185`", ",", "0.0001313712457624064`", ",", 
      "0.00013101289924985973`", ",", "0.0001306555302131861`", ",", 
      "0.00013029913598608622`", ",", "0.00012994371390953363`", ",", 
      "0.000129589261331755`", ",", "0.00012923577560821045`", ",", 
      "0.00012888325410157357`", ",", "0.00012853169418171207`", ",", 
      "0.00012818109322566782`", ",", "0.00012783144861763747`", ",", 
      "0.00012748275774895294`", ",", "0.00012713501801806199`", ",", 
      "0.0001267882268305085`", ",", "0.00012644238159891362`", ",", 
      "0.00012609747974295598`", ",", "0.0001257535186893528`", ",", 
      "0.00012541049587184048`", ",", "0.0001250684087311555`", ",", 
      "0.00012472725471501507`", ",", "0.00012438703127809936`", ",", 
      "0.00012404773588203043`", ",", "0.00012370936599535477`", ",", 
      "0.000123371919093524`", ",", "0.0001230353926588761`", ",", 
      "0.0001226997841806165`", ",", "0.00012236509115479946`", ",", 
      "0.00012203131108430934`", ",", "0.000121698441478842`", ",", 
      "0.00012136647985488614`", ",", "0.00012103542373570493`", ",", 
      "0.00012070527065131742`", ",", "0.00012037601813848002`", ",", 
      "0.00012004766374066825`", ",", "0.00011972020500805852`", ",", 
      "0.0001193936394975096`", ",", "0.00011906796477254456`", ",", 
      "0.00011874317840333251`", ",", "0.00011841927796667053`", ",", 
      "0.0001180962610459656`", ",", "0.00011777412523121642`", ",", 
      "0.00011745286811899569`", ",", "0.00011713248731243192`", ",", 
      "0.00011681298042119172`", ",", "0.00011649434506146188`", ",", 
      "0.00011617657885593166`", ",", "0.00011585967943377491`", ",", 
      "0.00011554364443063261`", ",", "0.00011522847148859493`", ",", 
      "0.00011491415825618397`", ",", "0.00011460070238833594`", ",", 
      "0.00011428810154638384`", ",", "0.00011397635339803987`", ",", 
      "0.00011366545561737808`", ",", "0.0001133554058848172`", ",", 
      "0.00011304620188710304`", ",", "0.00011273784131729143`", ",", 
      "0.00011243032187473085`", ",", "0.00011212364126504546`", ",", 
      "0.00011181779720011787`", ",", "0.00011151278739807198`", ",", 
      "0.00011120860958325614`", ",", "0.00011090526148622609`", ",", 
      "0.00011060274084372793`", ",", "0.00011030104539868146`", ",", 
      "0.00011000017290016314`", ",", "0.00010970012110338934`", ",", 
      "0.00010940088776969969`", ",", "0.00010910247066654015`", ",", 
      "0.0001088048675674467`", ",", "0.0001085080762520284`", ",", 
      "0.00010821209450595094`", ",", "0.0001079169201209203`", ",", 
      "0.00010762255089466594`", ",", "0.0001073289846309246`", ",", 
      "0.00010703621913942389`", ",", "0.00010674425223586585`", ",", 
      "0.00010645308174191077`", ",", "0.00010616270548516085`", ",", 
      "0.00010587312129914402`", ",", "0.00010558432702329782`", ",", 
      "0.00010529632050295321`", ",", "0.00010500909958931852`", ",", 
      "0.00010472266213946348`", ",", "0.000104437006016303`", ",", 
      "0.00010415212908858166`", ",", "0.00010386802923085735`", ",", 
      "0.00010358470432348571`", ",", "0.0001033021522526042`", ",", 
      "0.0001030203709101164`", ",", "0.00010273935819367602`", ",", 
      "0.00010245911200667164`", ",", "0.00010217963025821076`", ",", 
      "0.00010190091086310434`", ",", "0.00010162295174185113`", ",", 
      "0.00010134575082062223`", ",", "0.00010106930603124566`", ",", 
      "0.00010079361531119086`", ",", "0.00010051867660355319`", ",", 
      "0.00010024448785703886`", ",", "0.00009997104702594943`", ",", 
      "0.00009969835207016658`", ",", "0.00009942640095513691`", ",", 
      "0.00009915519165185673`", ",", "0.00009888472213685701`", ",", 
      "0.00009861499039218814`", ",", "0.00009834599440540496`", ",", 
      "0.00009807773216955178`", ",", "0.0000978102016831473`", ",", 
      "0.00009754340095016983`", ",", "0.00009727732798004222`", ",", 
      "0.0000970119807876171`", ",", "0.00009674735739316214`", ",", 
      "0.00009648345582234515`", ",", "0.00009622027410621937`", ",", 
      "0.00009595781028120895`", ",", "0.00009569606238909396`", ",", 
      "0.00009543502847699611`", ",", "0.00009517470659736406`", ",", 
      "0.00009491509480795884`", ",", "0.00009465619117183944`", ",", 
      "0.00009439799375734825`", ",", "0.0000941405006380968`", ",", 
      "0.00009388370989295128`", ",", "0.00009362761960601819`", ",", 
      "0.00009337222786663015`", ",", "0.00009311753276933155`", ",", 
      "0.00009286353241386435`", ",", "0.00009261022490515397`", ",", 
      "0.00009235760835329502`", ",", "0.00009210568087353737`", ",", 
      "0.00009185444058627198`", ",", "0.00009160388561701678`", ",", 
      "0.00009135401409640295`", ",", "0.00009110482416016074`", ",", 
      "0.00009085631394910568`", ",", "0.00009060848160912463`", ",", 
      "0.00009036132529116199`", ",", "0.00009011484315120596`", ",", 
      "0.00008986903335027467`", ",", "0.0000896238940544025`", ",", 
      "0.00008937942343462645`", ",", "0.00008913561966697244`", ",", 
      "0.00008889248093244174`", ",", "0.00008865000541699734`", ",", 
      "0.0000884081913115504`", ",", "0.00008816703681194695`", ",", 
      "0.00008792654011895359`", ",", "0.00008768669943824646`", ",", 
      "0.00008744751298039455`", ",", "0.00008720897896084842`", ",", 
      "0.00008697109559992643`", ",", "0.00008673386112280152`", ",", 
      "0.0000864972737594878`", ",", "0.00008626133174482751`", ",", 
      "0.0000860260333184777`", ",", "0.00008579137672489732`", ",", 
      "0.00008555736021333385`", ",", "0.00008532398203781036`", ",", 
      "0.00008509124045711256`", ",", "0.00008485913373477573`", ",", 
      "0.00008462766013907179`", ",", "0.00008439681794299625`", ",", 
      "0.00008416660542425552`", ",", "0.00008393702086525406`", ",", 
      "0.0000837080625530813`", ",", "0.0000834797287794992`", ",", 
      "0.00008325201784092928`", ",", "0.00008302492803843997`", ",", 
      "0.00008279845767773397`", ",", "0.00008257260506913558`", ",", 
      "0.00008234736852757806`", ",", "0.00008212274637259117`", ",", 
      "0.00008189873692828843`", ",", "0.0000816753385233549`", ",", 
      "0.00008145254949103443`", ",", "0.00008123036816911735`", ",", 
      "0.00008100879289992814`", ",", "0.00008078782203031293`", ",", 
      "0.00008056745391162721`", ",", "0.00008034768689972362`", ",", 
      "0.00008012851935493951`", ",", "0.00007990994964208488`", ",", 
      "0.00007969197613043003`", ",", "0.00007947459719369355`", ",", 
      "0.00007925781121003003`", ",", "0.00007904161656201809`", ",", 
      "0.00007882601163664818`", ",", "0.00007861099482531068`", ",", 
      "0.00007839656452378382`", ",", "0.00007818271913222171`", ",", 
      "0.00007796945705514246`", ",", "0.00007775677670141621`", ",", 
      "0.0000775446764842533`", ",", "0.00007733315482119245`", ",", 
      "0.00007712221013408889`", ",", "0.00007691184084910251`", ",", 
      "0.00007670204539668644`", ",", "0.00007649282221157496`", ",", 
      "0.00007628416973277206`", ",", "0.00007607608640353969`", ",", 
      "0.00007586857067138619`", ",", "0.0000756616209880547`", ",", 
      "0.0000754552358095116`", ",", "0.00007524941359593495`", ",", 
      "0.00007504415281170312`", ",", "0.00007483945192538318`", ",", 
      "0.00007463530940971961`", ",", "0.00007443172374162276`", ",", 
      "0.00007422869340215767`", ",", "0.00007402621687653259`", ",", 
      "0.00007382429265408763`", ",", "0.00007362291922828388`", ",", 
      "0.00007342209509669162`", ",", "0.00007322181876097938`", ",", 
      "0.00007302208872690281`", ",", "0.00007282290350429349`", ",", 
      "0.00007262426160704773`", ",", "0.0000724261615531156`", ",",
[truncated: 1,660,434 more chars]
