# Supplementary material for: Quantifying the spatial pattern of dialect words spreading from a central population
Source: J R Soc Interface. 2020 Jul 8;17(168):20200335. doi: 10.1098/rsif.2020.0335 (PMC7423420; doi:10.1098/rsif.2020.0335)
Supplement: figure 4a,b.nb [file rsif20200335supp11.nb]

(* Content-type: application/vnd.wolfram.mathematica *)

(*** Wolfram Notebook File ***)
(* http://www.wolfram.com/nb *)

(* CreatedBy='Mathematica 12.0' *)

(*CacheID: 234*)
(* Internal cache information:
NotebookFileLineBreakTest
NotebookFileLineBreakTest
NotebookDataPosition[       158,          7]
NotebookDataLength[    526364,       9435]
NotebookOptionsPosition[    520495,       9326]
NotebookOutlinePosition[    520851,       9342]
CellTagsIndexPosition[    520808,       9339]
WindowFrame->Normal*)

(* Beginning of Notebook Content *)
Notebook[{

Cell[CellGroupData[{
Cell[BoxData[
 RowBox[{"m", "=", "15"}]], "Input",
 CellChangeTimes->{{3.745554561871925*^9, 3.7455545662097816`*^9}, {
   3.7456393410811906`*^9, 3.745639343114813*^9}, 3.74632979792931*^9},
 CellLabel->"In[1]:=",ExpressionUUID->"ab0d3982-72c1-42b3-8eb1-2182bb87f8d1"],

Cell[BoxData["15"], "Output",
 CellChangeTimes->{
  3.7446789477591057`*^9, 3.744680079169492*^9, 3.7455545687881083`*^9, 
   3.7455571237096505`*^9, {3.7456393245813117`*^9, 3.7456393438365717`*^9}, 
   3.7456422012071185`*^9, 3.746326114872802*^9, 3.7463282736736917`*^9, {
   3.7463297935709105`*^9, 3.74632979846042*^9}, 3.746852639671256*^9, 
   3.79117072252553*^9},
 CellLabel->"Out[1]=",ExpressionUUID->"f6638338-0c89-4222-936d-23c47dfe6992"]
}, Open  ]],

Cell[CellGroupData[{

Cell[BoxData[
 RowBox[{"l", "=", "15"}]], "Input",
 CellChangeTimes->{{3.745554575020691*^9, 3.745554576911469*^9}, {
   3.7455571186007824`*^9, 3.745557118882105*^9}, {3.745639330897174*^9, 
   3.7456393467707243`*^9}, 3.7463298002880545`*^9},
 CellLabel->"In[2]:=",ExpressionUUID->"0f5da4d4-8bb5-4fee-8fc6-3f83fb8af9a5"],

Cell[BoxData["15"], "Output",
 CellChangeTimes->{
  3.745555969590093*^9, 3.745557121272971*^9, {3.745639324759819*^9, 
   3.7456393485815573`*^9}, 3.745642203241478*^9, 3.7463261159819794`*^9, 
   3.746328274657835*^9, 3.746329800866043*^9, 3.7468526405304317`*^9, 
   3.791170727508695*^9},
 CellLabel->"Out[2]=",ExpressionUUID->"7ac07356-d95a-45d6-ab32-31586adccf72"]
}, Open  ]],

Cell[CellGroupData[{

Cell[BoxData[
 RowBox[{"c", "=", "113"}]], "Input",
 CellChangeTimes->{{3.74632656061808*^9, 3.7463265678038864`*^9}, {
   3.746328201799619*^9, 3.746328210016513*^9}, 3.7463298030374556`*^9},
 CellLabel->"In[3]:=",ExpressionUUID->"bcb175b3-46ef-4c90-9921-79a5a96aa8c1"],

Cell[BoxData["113"], "Output",
 CellChangeTimes->{
  3.7463265685224276`*^9, {3.7463282026275473`*^9, 3.7463282104850764`*^9}, 
   3.7463282754232817`*^9, 3.7463298035216928`*^9, 3.7468526414365025`*^9, 
   3.791170729320798*^9},
 CellLabel->"Out[3]=",ExpressionUUID->"f4ee05bd-8e64-45f0-b242-d9f47b5aaf56"]
}, Open  ]],

Cell[CellGroupData[{

Cell[BoxData[
 RowBox[{"d", "=", "116"}]], "Input",
 CellChangeTimes->{{3.7468526431236467`*^9, 3.746852645138784*^9}},
 CellLabel->"In[4]:=",ExpressionUUID->"c98b4789-c43f-4e11-891e-9e96f597e012"],

Cell[BoxData["116"], "Output",
 CellChangeTimes->{3.746852645654255*^9, 3.7911707309297905`*^9},
 CellLabel->"Out[4]=",ExpressionUUID->"632894dc-fab0-4c10-a9b3-b076d400452c"]
}, Open  ]],

Cell[CellGroupData[{

Cell[BoxData[
 RowBox[{"n", "=", 
  RowBox[{
   RowBox[{"m", "*", "l"}], "-", "1"}]}]], "Input",
 CellChangeTimes->{{3.7455559762783813`*^9, 3.745555982216434*^9}},
 CellLabel->"In[5]:=",ExpressionUUID->"2dbc6487-8402-47c0-98d8-a092db35407f"],

Cell[BoxData["224"], "Output",
 CellChangeTimes->{
  3.7455559830446777`*^9, 3.7455571266943693`*^9, {3.74563933862665*^9, 
   3.7456393568261223`*^9}, 3.745642204568023*^9, 3.7463261168098483`*^9, 
   3.74632827786021*^9, 3.7463298063491287`*^9, 3.7468526475600586`*^9, 
   3.7911707326637535`*^9},
 CellLabel->"Out[5]=",ExpressionUUID->"584de65b-b7b1-44e5-8fe9-ac42d3e60ba8"]
}, Open  ]],

Cell[CellGroupData[{

Cell[BoxData[
 RowBox[{"a", "=", "0.1"}]], "Input",
 CellChangeTimes->{{3.744680083435646*^9, 3.744680084670151*^9}},
 CellLabel->"In[6]:=",ExpressionUUID->"6ae784b3-8245-4491-9888-7538dd3f4db1"],

Cell[BoxData["0.1`"], "Output",
 CellChangeTimes->{3.7446789618598776`*^9, 3.744680085435809*^9, 
  3.7455545817047276`*^9, 3.7455571296321535`*^9, 3.7456393591963916`*^9, 
  3.7456422058187065`*^9, 3.7463261176690207`*^9, 3.746328283952217*^9, 
  3.7463298143675833`*^9, 3.7468526483723383`*^9, 3.7911707342571344`*^9},
 CellLabel->"Out[6]=",ExpressionUUID->"a96cc555-6573-4670-8634-065716c69272"]
}, Open  ]],

Cell[CellGroupData[{

Cell[BoxData[
 RowBox[{"b", "=", "0.001"}]], "Input",
 CellChangeTimes->{{3.746852650686159*^9, 3.746852652263923*^9}, {
  3.746854651444085*^9, 3.7468546517721214`*^9}, {3.7468547122869625`*^9, 
  3.74685471249004*^9}},
 CellLabel->"In[7]:=",ExpressionUUID->"61b033a6-acb9-4acd-8721-f9c8dd31790b"],

Cell[BoxData["0.001`"], "Output",
 CellChangeTimes->{3.74685265296686*^9, 3.746854652646881*^9, 
  3.746854714083417*^9, 3.791170735584955*^9},
 CellLabel->"Out[7]=",ExpressionUUID->"7b1da296-95cc-44cd-9e65-fca743e4670d"]
}, Open  ]],

Cell[BoxData[
 RowBox[{
  RowBox[{"trans", "[", 
   RowBox[{"i_", ",", "j_"}], "]"}], ":=", 
  RowBox[{"If", "[", 
   RowBox[{
    RowBox[{"i", "\[Equal]", "d"}], ",", 
    RowBox[{"If", "[", 
     RowBox[{
      RowBox[{
       RowBox[{
        RowBox[{"Abs", "[", 
         RowBox[{"j", "-", "i"}], "]"}], "\[Equal]", "1"}], "||", 
       RowBox[{
        RowBox[{"Abs", "[", 
         RowBox[{"j", "-", "i"}], "]"}], "\[Equal]", "m"}]}], ",", "b", ",", 
      RowBox[{"If", "[", 
       RowBox[{
        RowBox[{"j", "\[Equal]", "i"}], ",", 
        RowBox[{"1", "-", 
         RowBox[{"4", "*", "b"}]}], ",", "0"}], "]"}]}], "]"}], ",", 
    RowBox[{"If", "[", 
     RowBox[{
      RowBox[{
       RowBox[{
        RowBox[{"Abs", "[", 
         RowBox[{"i", "-", "d"}], "]"}], "\[Equal]", "1"}], "||", 
       RowBox[{
        RowBox[{"Abs", "[", 
         RowBox[{"i", "-", "d"}], "]"}], "\[Equal]", "m"}]}], ",", 
      RowBox[{"If", "[", 
       RowBox[{
        RowBox[{"j", "\[Equal]", "d"}], ",", "b", ",", 
        RowBox[{"If", "[", 
         RowBox[{
          RowBox[{
           RowBox[{
            RowBox[{"Abs", "[", 
             RowBox[{"i", "-", "j"}], "]"}], "\[Equal]", "1"}], "||", 
           RowBox[{
            RowBox[{"Abs", "[", 
             RowBox[{"i", "-", "j"}], "]"}], "\[Equal]", "m"}]}], ",", "a", 
          ",", 
          RowBox[{"If", "[", 
           RowBox[{
            RowBox[{"j", "\[Equal]", "i"}], ",", 
            RowBox[{"1", "-", 
             RowBox[{"3", "*", "a"}], "-", "b"}], ",", "0"}], "]"}]}], 
         "]"}]}], "]"}], ",", 
      RowBox[{"If", "[", 
       RowBox[{
        RowBox[{"i", "\[Equal]", "j"}], ",", 
        RowBox[{"If", "[", 
         RowBox[{
          RowBox[{"i", "<=", "m"}], ",", 
          RowBox[{"If", "[", 
           RowBox[{
            RowBox[{
             RowBox[{"i", "==", "1"}], "||", 
             RowBox[{"i", "\[Equal]", "m"}]}], ",", 
            RowBox[{"1", "-", 
             RowBox[{"2", "*", "a"}]}], ",", 
            RowBox[{"1", "-", 
             RowBox[{"3", "*", "a"}]}]}], "]"}], ",", 
          RowBox[{"If", "[", 
           RowBox[{
            RowBox[{"i", "<=", 
             RowBox[{"m", "*", 
              RowBox[{"(", 
               RowBox[{"l", "-", "1"}], ")"}]}]}], ",", 
            RowBox[{"If", "[", 
             RowBox[{
              RowBox[{
               RowBox[{"Divisible", "[", 
                RowBox[{"i", ",", "m"}], "]"}], "||", 
               RowBox[{"Divisible", "[", 
                RowBox[{
                 RowBox[{"i", "-", "1"}], ",", "m"}], "]"}]}], ",", 
              RowBox[{"1", "-", 
               RowBox[{"3", "*", "a"}]}], ",", 
              RowBox[{"1", "-", 
               RowBox[{"4", "*", "a"}]}]}], "]"}], ",", 
            RowBox[{"If", "[", 
             RowBox[{
              RowBox[{
               RowBox[{"i", "\[Equal]", 
                RowBox[{
                 RowBox[{"m", "*", 
                  RowBox[{"(", 
                   RowBox[{"l", "-", "1"}], ")"}]}], "+", "1"}]}], "||", 
               RowBox[{"i", "\[Equal]", 
                RowBox[{"l", "*", "m"}]}]}], ",", 
              RowBox[{"1", "-", 
               RowBox[{"2", "*", "a"}]}], ",", 
              RowBox[{"1", "-", 
               RowBox[{"3", "*", "a"}]}]}], "]"}]}], "]"}]}], "]"}], ",", 
        RowBox[{"If", "[", 
         RowBox[{
          RowBox[{
           RowBox[{"Abs", "[", 
            RowBox[{"i", "-", "j"}], "]"}], "\[Equal]", "1"}], ",", 
          RowBox[{"If", "[", 
           RowBox[{
            RowBox[{"Divisible", "[", 
             RowBox[{
              RowBox[{"i", "+", "j", "-", "1"}], ",", 
              RowBox[{"2", "*", "m"}]}], "]"}], ",", "0", ",", "a"}], "]"}], 
          ",", 
          RowBox[{"If", "[", 
           RowBox[{
            RowBox[{
             RowBox[{"Abs", "[", 
              RowBox[{"i", "-", "j"}], "]"}], "\[Equal]", "m"}], ",", "a", 
            ",", "0"}], "]"}]}], "]"}]}], "]"}]}], "]"}]}], "]"}]}]], "Input",
 CellChangeTimes->{{3.7446801790853653`*^9, 3.7446801928386545`*^9}, {
   3.744680281283396*^9, 3.7446803018361063`*^9}, {3.7455545962512655`*^9, 
   3.7455549071080637`*^9}, {3.745554980735962*^9, 3.7455550772598104`*^9}, {
   3.745555117310993*^9, 3.745555242464594*^9}, {3.745555528405005*^9, 
   3.7455555539688663`*^9}, {3.7455556068077507`*^9, 
   3.7455556523251734`*^9}, {3.7455558912834473`*^9, 
   3.7455558962057743`*^9}, {3.745639420810617*^9, 3.7456394473885574`*^9}, {
   3.745639513397335*^9, 3.74563952263496*^9}, {3.745639669894642*^9, 
   3.745639715683215*^9}, {3.745639757863569*^9, 3.7456398311950893`*^9}, {
   3.745640069715167*^9, 3.7456400739529495`*^9}, {3.7463257747285104`*^9, 
   3.746325811310486*^9}, 3.7463258517023897`*^9, {3.7463259444884405`*^9, 
   3.7463259696232204`*^9}, {3.7463260484489737`*^9, 3.746326048730178*^9}, {
   3.746327291942611*^9, 3.746327300628143*^9}, {3.7468526751182947`*^9, 
   3.746852688320038*^9}, {3.7468527245147047`*^9, 3.7468528020420113`*^9}, {
   3.746852887131349*^9, 3.7468529562816935`*^9}, {3.746853020013592*^9, 
   3.7468530207633734`*^9}, {3.746853101135123*^9, 3.74685327286064*^9}, 
   3.7468533311140804`*^9, 3.7468535690694857`*^9, {3.7468540892184105`*^9, 
   3.746854089608908*^9}, {3.7468541791601763`*^9, 3.7468541877899504`*^9}},
 CellLabel->"In[8]:=",ExpressionUUID->"4e09ef69-1f13-4352-b068-37792698467f"],

Cell[CellGroupData[{

Cell[BoxData[
 RowBox[{"M", "=", 
  RowBox[{"Array", "[", 
   RowBox[{"trans", ",", 
    RowBox[{"{", 
     RowBox[{
      RowBox[{"n", "+", "1"}], ",", 
      RowBox[{"n", "+", "1"}]}], "}"}]}], "]"}], " "}]], "Input",
 CellChangeTimes->{{3.744680183679611*^9, 3.7446801995737033`*^9}, {
  3.7455553852950525`*^9, 3.74555539361502*^9}, {3.7455559900089493`*^9, 
  3.7455559956345706`*^9}, {3.746326069070878*^9, 3.746326107882254*^9}},
 CellLabel->"In[9]:=",ExpressionUUID->"051c123b-14c0-44f6-9f4c-e45715636c36"],

Cell[BoxData[
 InterpretationBox[
  TagBox[
   FrameBox[GridBox[{
      {
       ItemBox[
        TagBox[
         RowBox[{"{", 
          TemplateBox[{"1"},
           "OutputSizeLimit`Skeleton"], "}"}],
         Short[#, 5]& ],
        BaseStyle->{Deployed -> False},
        StripOnInput->False]},
      {GridBox[{
         {
          PaneBox[
           TagBox[
            TooltipBox[
             StyleBox[
              StyleBox[
               DynamicBox[ToBoxes[
                 FEPrivate`FrontEndResource[
                 "FEStrings", "sizeBriefExplanation"], StandardForm],
                ImageSizeCache->{55., {1., 10.}}],
               StripOnInput->False,
               DynamicUpdating->True,
               LineSpacing->{1, 2},
               LineIndent->0,
               LinebreakAdjustments->{1., 100, 0, 0, 0}], "OSLText",
              StripOnInput->False],
             StyleBox[
              DynamicBox[
               ToBoxes[
                FEPrivate`FrontEndResource["FEStrings", "sizeExplanation"], 
                StandardForm]], DynamicUpdating -> True, LineIndent -> 0, 
              LinebreakAdjustments -> {1., 100, 0, 0, 0}, 
              LineSpacing -> {1, 2}, StripOnInput -> False]],
            Annotation[#, 
             Style[
              Dynamic[
               FEPrivate`FrontEndResource["FEStrings", "sizeExplanation"]], 
              DynamicUpdating -> True, LineIndent -> 0, 
              LinebreakAdjustments -> {1., 100, 0, 0, 0}, 
              LineSpacing -> {1, 2}], "Tooltip"]& ],
           Alignment->Center,
           BaselinePosition->Baseline,
           ImageSize->{Automatic, {25, Full}}], 
          ButtonBox[
           PaneSelectorBox[{False->
            StyleBox[
             StyleBox[
              DynamicBox[ToBoxes[
                FEPrivate`FrontEndResource["FEStrings", "sizeShowLess"], 
                StandardForm],
               ImageSizeCache->{63., {1., 10.}}],
              StripOnInput->False,
              DynamicUpdating->True,
              LineSpacing->{1, 2},
              LineIndent->0,
              LinebreakAdjustments->{1., 100, 0, 0, 0}], "OSLControl",
             StripOnInput->False], True->
            StyleBox[
             StyleBox[
              DynamicBox[ToBoxes[
                FEPrivate`FrontEndResource["FEStrings", "sizeShowLess"], 
                StandardForm]],
              StripOnInput->False,
              DynamicUpdating->True,
              LineSpacing->{1, 2},
              LineIndent->0,
              LinebreakAdjustments->{1., 100, 0, 0, 0}], "OSLControlActive",
             StripOnInput->False]}, Dynamic[
             CurrentValue["MouseOver"]],
            Alignment->Center,
            FrameMargins->0,
            ImageSize->{Automatic, {25, Full}}],
           Appearance->None,
           BaselinePosition->Baseline,
           
           ButtonFunction:>OutputSizeLimit`ButtonFunction[
            OutputSizeLimit`Defer, 9, 25830281955153996047, 5/2],
           Enabled->True,
           Evaluator->Automatic,
           Method->"Queued"], 
          ButtonBox[
           PaneSelectorBox[{False->
            StyleBox[
             StyleBox[
              DynamicBox[ToBoxes[
                FEPrivate`FrontEndResource["FEStrings", "sizeShowMore"], 
                StandardForm],
               ImageSizeCache->{50., {1., 10.}}],
              StripOnInput->False,
              DynamicUpdating->True,
              LineSpacing->{1, 2},
              LineIndent->0,
              LinebreakAdjustments->{1., 100, 0, 0, 0}], "OSLControl",
             StripOnInput->False], True->
            StyleBox[
             StyleBox[
              DynamicBox[ToBoxes[
                FEPrivate`FrontEndResource["FEStrings", "sizeShowMore"], 
                StandardForm],
               ImageSizeCache->{50., {1., 10.}}],
              StripOnInput->False,
              DynamicUpdating->True,
              LineSpacing->{1, 2},
              LineIndent->0,
              LinebreakAdjustments->{1., 100, 0, 0, 0}], "OSLControlActive",
             StripOnInput->False]}, Dynamic[
             CurrentValue["MouseOver"]],
            Alignment->Center,
            FrameMargins->0,
            ImageSize->{Automatic, {25, Full}}],
           Appearance->None,
           BaselinePosition->Baseline,
           
           ButtonFunction:>OutputSizeLimit`ButtonFunction[
            OutputSizeLimit`Defer, 9, 25830281955153996047, 5 2],
           Enabled->True,
           Evaluator->Automatic,
           Method->"Queued"], 
          ButtonBox[
           PaneSelectorBox[{False->
            StyleBox[
             StyleBox[
              DynamicBox[ToBoxes[
                FEPrivate`FrontEndResource["FEStrings", "sizeShowAll"], 
                StandardForm],
               ImageSizeCache->{53., {1., 10.}}],
              StripOnInput->False,
              DynamicUpdating->True,
              LineSpacing->{1, 2},
              LineIndent->0,
              LinebreakAdjustments->{1., 100, 0, 0, 0}], "OSLControl",
             StripOnInput->False], True->
            StyleBox[
             StyleBox[
              DynamicBox[ToBoxes[
                FEPrivate`FrontEndResource["FEStrings", "sizeShowAll"], 
                StandardForm]],
              StripOnInput->False,
              DynamicUpdating->True,
              LineSpacing->{1, 2},
              LineIndent->0,
              LinebreakAdjustments->{1., 100, 0, 0, 0}], "OSLControlActive",
             StripOnInput->False]}, Dynamic[
             CurrentValue["MouseOver"]],
            Alignment->Center,
            FrameMargins->0,
            ImageSize->{Automatic, {25, Full}}],
           Appearance->None,
           BaselinePosition->Baseline,
           
           ButtonFunction:>OutputSizeLimit`ButtonFunction[
            OutputSizeLimit`Defer, 9, 25830281955153996047, Infinity],
           Enabled->True,
           Evaluator->Automatic,
           Method->"Queued"], 
          ButtonBox[
           PaneSelectorBox[{False->
            StyleBox[
             StyleBox[
              DynamicBox[ToBoxes[
                FEPrivate`FrontEndResource["FEStrings", "sizeChangeLimit"], 
                StandardForm],
               ImageSizeCache->{97., {1., 10.}}],
              StripOnInput->False,
              DynamicUpdating->True,
              LineSpacing->{1, 2},
              LineIndent->0,
              LinebreakAdjustments->{1., 100, 0, 0, 0}], "OSLControl",
             StripOnInput->False], True->
            StyleBox[
             StyleBox[
              DynamicBox[ToBoxes[
                FEPrivate`FrontEndResource["FEStrings", "sizeChangeLimit"], 
                StandardForm]],
              StripOnInput->False,
              DynamicUpdating->True,
              LineSpacing->{1, 2},
              LineIndent->0,
              LinebreakAdjustments->{1., 100, 0, 0, 0}], "OSLControlActive",
             StripOnInput->False]}, Dynamic[
             CurrentValue["MouseOver"]],
            Alignment->Center,
            FrameMargins->0,
            ImageSize->{Automatic, {25, Full}}],
           Appearance->None,
           BaselinePosition->Baseline,
           ButtonFunction:>FrontEndExecute[{
              FrontEnd`SetOptions[
              FrontEnd`$FrontEnd, 
               FrontEnd`PreferencesSettings -> {"Page" -> "Advanced"}], 
              FrontEnd`FrontEndToken["PreferencesDialog"]}],
           Evaluator->None,
           Method->"Preemptive"]}
        },
        AutoDelete->False,
        FrameStyle->GrayLevel[0.85],
        GridBoxDividers->{"Columns" -> {False, {True}}},
        GridBoxItemSize->{"Columns" -> {{Automatic}}, "Rows" -> {{Automatic}}},
        GridBoxSpacings->{"Columns" -> {{2}}}]}
     },
     DefaultBaseStyle->"Column",
     GridBoxAlignment->{"Columns" -> {{Left}}, "Rows" -> {{Baseline}}},
     GridBoxDividers->{"Columns" -> {{False}}, "Rows" -> {{False}}},
     GridBoxItemSize->{"Columns" -> {{Automatic}}, "Rows" -> {{1.}}},
     GridBoxSpacings->{"Columns" -> {
         Offset[0.27999999999999997`], {
          Offset[0.5599999999999999]}, 
         Offset[0.27999999999999997`]}, "Rows" -> {
         Offset[0.2], 
         Offset[1.2], {
          Offset[0.4]}, 
         Offset[0.2]}}],
    BaseStyle->"OutputSizeLimit",
    FrameMargins->{{12, 12}, {0, 15}},
    FrameStyle->GrayLevel[0.85],
    RoundingRadius->5,
    StripOnInput->False],
   Deploy,
   DefaultBaseStyle->"Deploy"],
  If[25830281955153996047 === $SessionID, 
   Out[9], Message[
     MessageName[Syntax, "noinfoker"]]; Missing["NotAvailable"]; 
   Null]]], "Output",
 CellChangeTimes->{
  3.7446789907610807`*^9, {3.744680090484885*^9, 3.7446801069182177`*^9}, {
   3.744680184992173*^9, 3.7446802007300987`*^9}, {3.7446802846552024`*^9, 
   3.744680305271801*^9}, 3.7455553950838633`*^9, 3.7455555590006514`*^9, {
   3.7455556124303136`*^9, 3.745555624369115*^9}, 3.7455556552786474`*^9, 
   3.7455559011745634`*^9, 3.745555996165804*^9, 3.7455571462589192`*^9, 
   3.745640225474018*^9, 3.7456422107274017`*^9, {3.74632609586757*^9, 
   3.7463261239599667`*^9}, {3.746327317513237*^9, 3.74632732143416*^9}, 
   3.7463282880918646`*^9, 3.746329819302026*^9, 3.746853575324256*^9, 
   3.74685424297901*^9, 3.746854664277377*^9, 3.746854718556378*^9, 
   3.7911707502377553`*^9},
 CellLabel->"Out[9]=",ExpressionUUID->"61b04093-21c0-4a24-9bd0-106705c6c5c7"]
}, Open  ]],

Cell[CellGroupData[{

Cell[BoxData[
 RowBox[{"MatrixForm", "[", "M", "]"}]], "Input",
 CellChangeTimes->{{3.746326128568304*^9, 3.7463261313020663`*^9}},
 CellLabel->"In[10]:=",ExpressionUUID->"6b420605-755e-47d0-8f82-792183c34318"],

Cell[BoxData[
 InterpretationBox[
  TagBox[
   FrameBox[GridBox[{
      {
       ItemBox[
        TagBox[
         TagBox[
          RowBox[{"(", "\[NoBreak]", 
           TemplateBox[{"1"},
            "OutputSizeLimit`Skeleton"], "\[NoBreak]", ")"}],
          Function[BoxForm`e$, 
           MatrixForm[BoxForm`e$]]],
         Short[#, 5]& ],
        BaseStyle->{Deployed -> False},
        StripOnInput->False]},
      {GridBox[{
         {
          PaneBox[
           TagBox[
            TooltipBox[
             StyleBox[
              StyleBox[
               DynamicBox[ToBoxes[
                 FEPrivate`FrontEndResource[
                 "FEStrings", "sizeBriefExplanation"], StandardForm],
                ImageSizeCache->{55., {1., 10.}}],
               StripOnInput->False,
               DynamicUpdating->True,
               LineSpacing->{1, 2},
               LineIndent->0,
               LinebreakAdjustments->{1., 100, 0, 0, 0}], "OSLText",
              StripOnInput->False],
             StyleBox[
              DynamicBox[
               ToBoxes[
                FEPrivate`FrontEndResource["FEStrings", "sizeExplanation"], 
                StandardForm]], DynamicUpdating -> True, LineIndent -> 0, 
              LinebreakAdjustments -> {1., 100, 0, 0, 0}, 
              LineSpacing -> {1, 2}, StripOnInput -> False]],
            Annotation[#, 
             Style[
              Dynamic[
               FEPrivate`FrontEndResource["FEStrings", "sizeExplanation"]], 
              DynamicUpdating -> True, LineIndent -> 0, 
              LinebreakAdjustments -> {1., 100, 0, 0, 0}, 
              LineSpacing -> {1, 2}], "Tooltip"]& ],
           Alignment->Center,
           BaselinePosition->Baseline,
           ImageSize->{Automatic, {25, Full}}], 
          ButtonBox[
           PaneSelectorBox[{False->
            StyleBox[
             StyleBox[
              DynamicBox[ToBoxes[
                FEPrivate`FrontEndResource["FEStrings", "sizeShowLess"], 
                StandardForm],
               ImageSizeCache->{63., {1., 10.}}],
              StripOnInput->False,
              DynamicUpdating->True,
              LineSpacing->{1, 2},
              LineIndent->0,
              LinebreakAdjustments->{1., 100, 0, 0, 0}], "OSLControl",
             StripOnInput->False], True->
            StyleBox[
             StyleBox[
              DynamicBox[ToBoxes[
                FEPrivate`FrontEndResource["FEStrings", "sizeShowLess"], 
                StandardForm]],
              StripOnInput->False,
              DynamicUpdating->True,
              LineSpacing->{1, 2},
              LineIndent->0,
              LinebreakAdjustments->{1., 100, 0, 0, 0}], "OSLControlActive",
             StripOnInput->False]}, Dynamic[
             CurrentValue["MouseOver"]],
            Alignment->Center,
            FrameMargins->0,
            ImageSize->{Automatic, {25, Full}}],
           Appearance->None,
           BaselinePosition->Baseline,
           ButtonFunction:>OutputSizeLimit`ButtonFunction[
             Composition[OutputSizeLimit`Defer, 
              Function[{OutputSizeLimit`Dump`x$}, 
               MatrixForm[OutputSizeLimit`Dump`x$]]], 10, 
             25830281955153996047, 5/2],
           Enabled->True,
           Evaluator->Automatic,
           Method->"Queued"], 
          ButtonBox[
           PaneSelectorBox[{False->
            StyleBox[
             StyleBox[
              DynamicBox[ToBoxes[
                FEPrivate`FrontEndResource["FEStrings", "sizeShowMore"], 
                StandardForm],
               ImageSizeCache->{50., {1., 10.}}],
              StripOnInput->False,
              DynamicUpdating->True,
              LineSpacing->{1, 2},
              LineIndent->0,
              LinebreakAdjustments->{1., 100, 0, 0, 0}], "OSLControl",
             StripOnInput->False], True->
            StyleBox[
             StyleBox[
              DynamicBox[ToBoxes[
                FEPrivate`FrontEndResource["FEStrings", "sizeShowMore"], 
                StandardForm]],
              StripOnInput->False,
              DynamicUpdating->True,
              LineSpacing->{1, 2},
              LineIndent->0,
              LinebreakAdjustments->{1., 100, 0, 0, 0}], "OSLControlActive",
             StripOnInput->False]}, Dynamic[
             CurrentValue["MouseOver"]],
            Alignment->Center,
            FrameMargins->0,
            ImageSize->{Automatic, {25, Full}}],
           Appearance->None,
           BaselinePosition->Baseline,
           ButtonFunction:>OutputSizeLimit`ButtonFunction[
             Composition[OutputSizeLimit`Defer, 
              Function[{OutputSizeLimit`Dump`x$}, 
               MatrixForm[OutputSizeLimit`Dump`x$]]], 10, 
             25830281955153996047, 5 2],
           Enabled->True,
           Evaluator->Automatic,
           Method->"Queued"], 
          ButtonBox[
           PaneSelectorBox[{False->
            StyleBox[
             StyleBox[
              DynamicBox[ToBoxes[
                FEPrivate`FrontEndResource["FEStrings", "sizeShowAll"], 
                StandardForm],
               ImageSizeCache->{53., {1., 10.}}],
              StripOnInput->False,
              DynamicUpdating->True,
              LineSpacing->{1, 2},
              LineIndent->0,
              LinebreakAdjustments->{1., 100, 0, 0, 0}], "OSLControl",
             StripOnInput->False], True->
            StyleBox[
             StyleBox[
              DynamicBox[ToBoxes[
                FEPrivate`FrontEndResource["FEStrings", "sizeShowAll"], 
                StandardForm]],
              StripOnInput->False,
              DynamicUpdating->True,
              LineSpacing->{1, 2},
              LineIndent->0,
              LinebreakAdjustments->{1., 100, 0, 0, 0}], "OSLControlActive",
             StripOnInput->False]}, Dynamic[
             CurrentValue["MouseOver"]],
            Alignment->Center,
            FrameMargins->0,
            ImageSize->{Automatic, {25, Full}}],
           Appearance->None,
           BaselinePosition->Baseline,
           ButtonFunction:>OutputSizeLimit`ButtonFunction[
             Composition[OutputSizeLimit`Defer, 
              Function[{OutputSizeLimit`Dump`x$}, 
               MatrixForm[OutputSizeLimit`Dump`x$]]], 10, 
             25830281955153996047, Infinity],
           Enabled->True,
           Evaluator->Automatic,
           Method->"Queued"], 
          ButtonBox[
           PaneSelectorBox[{False->
            StyleBox[
             StyleBox[
              DynamicBox[ToBoxes[
                FEPrivate`FrontEndResource["FEStrings", "sizeChangeLimit"], 
                StandardForm],
               ImageSizeCache->{97., {1., 10.}}],
              StripOnInput->False,
              DynamicUpdating->True,
              LineSpacing->{1, 2},
              LineIndent->0,
              LinebreakAdjustments->{1., 100, 0, 0, 0}], "OSLControl",
             StripOnInput->False], True->
            StyleBox[
             StyleBox[
              DynamicBox[ToBoxes[
                FEPrivate`FrontEndResource["FEStrings", "sizeChangeLimit"], 
                StandardForm]],
              StripOnInput->False,
              DynamicUpdating->True,
              LineSpacing->{1, 2},
              LineIndent->0,
              LinebreakAdjustments->{1., 100, 0, 0, 0}], "OSLControlActive",
             StripOnInput->False]}, Dynamic[
             CurrentValue["MouseOver"]],
            Alignment->Center,
            FrameMargins->0,
            ImageSize->{Automatic, {25, Full}}],
           Appearance->None,
           BaselinePosition->Baseline,
           ButtonFunction:>FrontEndExecute[{
              FrontEnd`SetOptions[
              FrontEnd`$FrontEnd, 
               FrontEnd`PreferencesSettings -> {"Page" -> "Advanced"}], 
              FrontEnd`FrontEndToken["PreferencesDialog"]}],
           Evaluator->None,
           Method->"Preemptive"]}
        },
        AutoDelete->False,
        FrameStyle->GrayLevel[0.85],
        GridBoxDividers->{"Columns" -> {False, {True}}},
        GridBoxItemSize->{"Columns" -> {{Automatic}}, "Rows" -> {{Automatic}}},
        GridBoxSpacings->{"Columns" -> {{2}}}]}
     },
     DefaultBaseStyle->"Column",
     GridBoxAlignment->{"Columns" -> {{Left}}, "Rows" -> {{Baseline}}},
     GridBoxDividers->{"Columns" -> {{False}}, "Rows" -> {{False}}},
     GridBoxItemSize->{"Columns" -> {{Automatic}}, "Rows" -> {{1.}}},
     GridBoxSpacings->{"Columns" -> {
         Offset[0.27999999999999997`], {
          Offset[0.5599999999999999]}, 
         Offset[0.27999999999999997`]}, "Rows" -> {
         Offset[0.2], 
         Offset[1.2], {
          Offset[0.4]}, 
         Offset[0.2]}}],
    BaseStyle->"OutputSizeLimit",
    FrameMargins->{{12, 12}, {0, 15}},
    FrameStyle->GrayLevel[0.85],
    RoundingRadius->5,
    StripOnInput->False],
   Deploy,
   DefaultBaseStyle->"Deploy"],
  If[25830281955153996047 === $SessionID, 
   Out[10], Message[
     MessageName[Syntax, "noinfoker"]]; Missing["NotAvailable"]; 
   Null]]], "Output",
 CellChangeTimes->{
  3.7446790020904083`*^9, 3.744680119955223*^9, 3.744680314241503*^9, 
   3.745555659935356*^9, 3.7455559054093876`*^9, 3.7455560153862457`*^9, {
   3.7455571368672976`*^9, 3.7455571495561438`*^9}, 3.745640231178*^9, 
   3.745642214140636*^9, 3.746326132442351*^9, 3.746327326073695*^9, 
   3.7463282911224027`*^9, 3.7463298224419117`*^9, 3.746853580479327*^9, 
   3.746854245129741*^9, 3.7468546677922072`*^9, 3.7468547196342497`*^9, 
   3.7911707539243555`*^9},
 CellLabel->
  "Out[10]//MatrixForm=",ExpressionUUID->"46527f43-334e-4caa-94c8-\
1f894e51fb13"]
}, Open  ]],

Cell[BoxData[
 RowBox[{
  RowBox[{"trans2", "[", 
   RowBox[{"i_", ",", "j_"}], "]"}], ":=", 
  RowBox[{"If", "[", 
   RowBox[{
    RowBox[{
     RowBox[{"i", "<", "c"}], "&&", 
     RowBox[{"j", "<", "c"}]}], ",", 
    RowBox[{
     RowBox[{"M", "[", 
      RowBox[{"[", "i", "]"}], "]"}], "[", 
     RowBox[{"[", "j", "]"}], "]"}], ",", 
    RowBox[{"If", "[", 
     RowBox[{
      RowBox[{
       RowBox[{"i", ">=", "c"}], "&&", 
       RowBox[{"j", "<", "c"}]}], ",", 
      RowBox[{
       RowBox[{"M", "[", 
        RowBox[{"[", 
         RowBox[{"i", "+", "1"}], "]"}], "]"}], "[", 
       RowBox[{"[", "j", "]"}], "]"}], ",", 
      RowBox[{"If", "[", 
       RowBox[{
        RowBox[{
         RowBox[{"i", "<", "c"}], "&&", 
         RowBox[{"j", "\[GreaterEqual]", "c"}]}], ",", 
        RowBox[{
         RowBox[{"M", "[", 
          RowBox[{"[", "i", "]"}], "]"}], "[", 
         RowBox[{"[", 
          RowBox[{"j", "+", "1"}], "]"}], "]"}], ",", 
        RowBox[{
         RowBox[{"M", "[", 
          RowBox[{"[", 
           RowBox[{"i", "+", "1"}], "]"}], "]"}], "[", 
         RowBox[{"[", 
          RowBox[{"j", "+", "1"}], "]"}], "]"}]}], "]"}]}], "]"}]}], 
   "]"}]}]], "Input",
 CellChangeTimes->{{3.746326475631158*^9, 3.7463265515468163`*^9}, {
  3.746326823713845*^9, 3.7463270337524557`*^9}},
 CellLabel->"In[11]:=",ExpressionUUID->"7b1e745b-b517-4d0d-b8af-27ca19d40859"],

Cell[CellGroupData[{

Cell[BoxData[
 RowBox[{"A", "=", 
  RowBox[{"Array", "[", 
   RowBox[{"trans2", ",", 
    RowBox[{"{", 
     RowBox[{"n", ",", "n"}], "}"}]}], "]"}]}]], "Input",
 CellChangeTimes->{{3.746326593697256*^9, 3.7463265943064723`*^9}, {
  3.746327011838256*^9, 3.746327016477764*^9}},
 CellLabel->"In[12]:=",ExpressionUUID->"f1ff9473-3117-4785-8e9a-c099b63e6903"],

Cell[BoxData[
 InterpretationBox[
  TagBox[
   FrameBox[GridBox[{
      {
       ItemBox[
        TagBox[
         RowBox[{"{", 
          TemplateBox[{"1"},
           "OutputSizeLimit`Skeleton"], "}"}],
         Short[#, 5]& ],
        BaseStyle->{Deployed -> False},
        StripOnInput->False]},
      {GridBox[{
         {
          PaneBox[
           TagBox[
            TooltipBox[
             StyleBox[
              StyleBox[
               DynamicBox[ToBoxes[
                 FEPrivate`FrontEndResource[
                 "FEStrings", "sizeBriefExplanation"], StandardForm],
                ImageSizeCache->{55., {1., 10.}}],
               StripOnInput->False,
               DynamicUpdating->True,
               LineSpacing->{1, 2},
               LineIndent->0,
               LinebreakAdjustments->{1., 100, 0, 0, 0}], "OSLText",
              StripOnInput->False],
             StyleBox[
              DynamicBox[
               ToBoxes[
                FEPrivate`FrontEndResource["FEStrings", "sizeExplanation"], 
                StandardForm]], DynamicUpdating -> True, LineIndent -> 0, 
              LinebreakAdjustments -> {1., 100, 0, 0, 0}, 
              LineSpacing -> {1, 2}, StripOnInput -> False]],
            Annotation[#, 
             Style[
              Dynamic[
               FEPrivate`FrontEndResource["FEStrings", "sizeExplanation"]], 
              DynamicUpdating -> True, LineIndent -> 0, 
              LinebreakAdjustments -> {1., 100, 0, 0, 0}, 
              LineSpacing -> {1, 2}], "Tooltip"]& ],
           Alignment->Center,
           BaselinePosition->Baseline,
           ImageSize->{Automatic, {25, Full}}], 
          ButtonBox[
           PaneSelectorBox[{False->
            StyleBox[
             StyleBox[
              DynamicBox[ToBoxes[
                FEPrivate`FrontEndResource["FEStrings", "sizeShowLess"], 
                StandardForm],
               ImageSizeCache->{63., {1., 10.}}],
              StripOnInput->False,
              DynamicUpdating->True,
              LineSpacing->{1, 2},
              LineIndent->0,
              LinebreakAdjustments->{1., 100, 0, 0, 0}], "OSLControl",
             StripOnInput->False], True->
            StyleBox[
             StyleBox[
              DynamicBox[ToBoxes[
                FEPrivate`FrontEndResource["FEStrings", "sizeShowLess"], 
                StandardForm]],
              StripOnInput->False,
              DynamicUpdating->True,
              LineSpacing->{1, 2},
              LineIndent->0,
              LinebreakAdjustments->{1., 100, 0, 0, 0}], "OSLControlActive",
             StripOnInput->False]}, Dynamic[
             CurrentValue["MouseOver"]],
            Alignment->Center,
            FrameMargins->0,
            ImageSize->{Automatic, {25, Full}}],
           Appearance->None,
           BaselinePosition->Baseline,
           
           ButtonFunction:>OutputSizeLimit`ButtonFunction[
            OutputSizeLimit`Defer, 12, 25830281955153996047, 5/2],
           Enabled->True,
           Evaluator->Automatic,
           Method->"Queued"], 
          ButtonBox[
           PaneSelectorBox[{False->
            StyleBox[
             StyleBox[
              DynamicBox[ToBoxes[
                FEPrivate`FrontEndResource["FEStrings", "sizeShowMore"], 
                StandardForm],
               ImageSizeCache->{50., {1., 10.}}],
              StripOnInput->False,
              DynamicUpdating->True,
              LineSpacing->{1, 2},
              LineIndent->0,
              LinebreakAdjustments->{1., 100, 0, 0, 0}], "OSLControl",
             StripOnInput->False], True->
            StyleBox[
             StyleBox[
              DynamicBox[ToBoxes[
                FEPrivate`FrontEndResource["FEStrings", "sizeShowMore"], 
                StandardForm]],
              StripOnInput->False,
              DynamicUpdating->True,
              LineSpacing->{1, 2},
              LineIndent->0,
              LinebreakAdjustments->{1., 100, 0, 0, 0}], "OSLControlActive",
             StripOnInput->False]}, Dynamic[
             CurrentValue["MouseOver"]],
            Alignment->Center,
            FrameMargins->0,
            ImageSize->{Automatic, {25, Full}}],
           Appearance->None,
           BaselinePosition->Baseline,
           
           ButtonFunction:>OutputSizeLimit`ButtonFunction[
            OutputSizeLimit`Defer, 12, 25830281955153996047, 5 2],
           Enabled->True,
           Evaluator->Automatic,
           Method->"Queued"], 
          ButtonBox[
           PaneSelectorBox[{False->
            StyleBox[
             StyleBox[
              DynamicBox[ToBoxes[
                FEPrivate`FrontEndResource["FEStrings", "sizeShowAll"], 
                StandardForm],
               ImageSizeCache->{53., {1., 10.}}],
              StripOnInput->False,
              DynamicUpdating->True,
              LineSpacing->{1, 2},
              LineIndent->0,
              LinebreakAdjustments->{1., 100, 0, 0, 0}], "OSLControl",
             StripOnInput->False], True->
            StyleBox[
             StyleBox[
              DynamicBox[ToBoxes[
                FEPrivate`FrontEndResource["FEStrings", "sizeShowAll"], 
                StandardForm]],
              StripOnInput->False,
              DynamicUpdating->True,
              LineSpacing->{1, 2},
              LineIndent->0,
              LinebreakAdjustments->{1., 100, 0, 0, 0}], "OSLControlActive",
             StripOnInput->False]}, Dynamic[
             CurrentValue["MouseOver"]],
            Alignment->Center,
            FrameMargins->0,
            ImageSize->{Automatic, {25, Full}}],
           Appearance->None,
           BaselinePosition->Baseline,
           ButtonFunction:>OutputSizeLimit`ButtonFunction[
            OutputSizeLimit`Defer, 12, 25830281955153996047, Infinity],
           Enabled->True,
           Evaluator->Automatic,
           Method->"Queued"], 
          ButtonBox[
           PaneSelectorBox[{False->
            StyleBox[
             StyleBox[
              DynamicBox[ToBoxes[
                FEPrivate`FrontEndResource["FEStrings", "sizeChangeLimit"], 
                StandardForm],
               ImageSizeCache->{97., {1., 10.}}],
              StripOnInput->False,
              DynamicUpdating->True,
              LineSpacing->{1, 2},
              LineIndent->0,
              LinebreakAdjustments->{1., 100, 0, 0, 0}], "OSLControl",
             StripOnInput->False], True->
            StyleBox[
             StyleBox[
              DynamicBox[ToBoxes[
                FEPrivate`FrontEndResource["FEStrings", "sizeChangeLimit"], 
                StandardForm]],
              StripOnInput->False,
              DynamicUpdating->True,
              LineSpacing->{1, 2},
              LineIndent->0,
              LinebreakAdjustments->{1., 100, 0, 0, 0}], "OSLControlActive",
             StripOnInput->False]}, Dynamic[
             CurrentValue["MouseOver"]],
            Alignment->Center,
            FrameMargins->0,
            ImageSize->{Automatic, {25, Full}}],
           Appearance->None,
           BaselinePosition->Baseline,
           ButtonFunction:>FrontEndExecute[{
              FrontEnd`SetOptions[
              FrontEnd`$FrontEnd, 
               FrontEnd`PreferencesSettings -> {"Page" -> "Advanced"}], 
              FrontEnd`FrontEndToken["PreferencesDialog"]}],
           Evaluator->None,
           Method->"Preemptive"]}
        },
        AutoDelete->False,
        FrameStyle->GrayLevel[0.85],
        GridBoxDividers->{"Columns" -> {False, {True}}},
        GridBoxItemSize->{"Columns" -> {{Automatic}}, "Rows" -> {{Automatic}}},
        GridBoxSpacings->{"Columns" -> {{2}}}]}
     },
     DefaultBaseStyle->"Column",
     GridBoxAlignment->{"Columns" -> {{Left}}, "Rows" -> {{Baseline}}},
     GridBoxDividers->{"Columns" -> {{False}}, "Rows" -> {{False}}},
     GridBoxItemSize->{"Columns" -> {{Automatic}}, "Rows" -> {{1.}}},
     GridBoxSpacings->{"Columns" -> {
         Offset[0.27999999999999997`], {
          Offset[0.5599999999999999]}, 
         Offset[0.27999999999999997`]}, "Rows" -> {
         Offset[0.2], 
         Offset[1.2], {
          Offset[0.4]}, 
         Offset[0.2]}}],
    BaseStyle->"OutputSizeLimit",
    FrameMargins->{{12, 12}, {0, 15}},
    FrameStyle->GrayLevel[0.85],
    RoundingRadius->5,
    StripOnInput->False],
   Deploy,
   DefaultBaseStyle->"Deploy"],
  If[25830281955153996047 === $SessionID, 
   Out[12], Message[
     MessageName[Syntax, "noinfoker"]]; Missing["NotAvailable"]; 
   Null]]], "Output",
 CellChangeTimes->{
  3.7463266128567467`*^9, {3.7463270185841413`*^9, 3.746327037626542*^9}, 
   3.746327349412359*^9, 3.7463282971210246`*^9, 3.746329876779199*^9, 
   3.7468543273765745`*^9, 3.7468546701482444`*^9, 3.7468547216962953`*^9, 
   3.791170761313241*^9},
 CellLabel->"Out[12]=",ExpressionUUID->"27cce562-f4d7-43bd-bc27-c5891298b00c"]
}, Open  ]],

Cell[CellGroupData[{

Cell[BoxData[
 RowBox[{"MatrixForm", "[", "A", "]"}]], "Input",
 CellChangeTimes->{{3.74632661770969*^9, 3.7463266245666533`*^9}},
 CellLabel->"In[13]:=",ExpressionUUID->"c9190097-4766-4bf1-b91e-208a49425e29"],

Cell[BoxData[
 InterpretationBox[
  TagBox[
   FrameBox[GridBox[{
      {
       ItemBox[
        TagBox[
         TagBox[
          RowBox[{"(", "\[NoBreak]", 
           TemplateBox[{"1"},
            "OutputSizeLimit`Skeleton"], "\[NoBreak]", ")"}],
          Function[BoxForm`e$, 
           MatrixForm[BoxForm`e$]]],
         Short[#, 5]& ],
        BaseStyle->{Deployed -> False},
        StripOnInput->False]},
      {GridBox[{
         {
          PaneBox[
           TagBox[
            TooltipBox[
             StyleBox[
              StyleBox[
               DynamicBox[ToBoxes[
                 FEPrivate`FrontEndResource[
                 "FEStrings", "sizeBriefExplanation"], StandardForm],
                ImageSizeCache->{55., {1., 10.}}],
               StripOnInput->False,
               DynamicUpdating->True,
               LineSpacing->{1, 2},
               LineIndent->0,
               LinebreakAdjustments->{1., 100, 0, 0, 0}], "OSLText",
              StripOnInput->False],
             StyleBox[
              DynamicBox[
               ToBoxes[
                FEPrivate`FrontEndResource["FEStrings", "sizeExplanation"], 
                StandardForm]], DynamicUpdating -> True, LineIndent -> 0, 
              LinebreakAdjustments -> {1., 100, 0, 0, 0}, 
              LineSpacing -> {1, 2}, StripOnInput -> False]],
            Annotation[#, 
             Style[
              Dynamic[
               FEPrivate`FrontEndResource["FEStrings", "sizeExplanation"]], 
              DynamicUpdating -> True, LineIndent -> 0, 
              LinebreakAdjustments -> {1., 100, 0, 0, 0}, 
              LineSpacing -> {1, 2}], "Tooltip"]& ],
           Alignment->Center,
           BaselinePosition->Baseline,
           ImageSize->{Automatic, {25, Full}}], 
          ButtonBox[
           PaneSelectorBox[{False->
            StyleBox[
             StyleBox[
              DynamicBox[ToBoxes[
                FEPrivate`FrontEndResource["FEStrings", "sizeShowLess"], 
                StandardForm],
               ImageSizeCache->{63., {1., 10.}}],
              StripOnInput->False,
              DynamicUpdating->True,
              LineSpacing->{1, 2},
              LineIndent->0,
              LinebreakAdjustments->{1., 100, 0, 0, 0}], "OSLControl",
             StripOnInput->False], True->
            StyleBox[
             StyleBox[
              DynamicBox[ToBoxes[
                FEPrivate`FrontEndResource["FEStrings", "sizeShowLess"], 
                StandardForm]],
              StripOnInput->False,
              DynamicUpdating->True,
              LineSpacing->{1, 2},
              LineIndent->0,
              LinebreakAdjustments->{1., 100, 0, 0, 0}], "OSLControlActive",
             StripOnInput->False]}, Dynamic[
             CurrentValue["MouseOver"]],
            Alignment->Center,
            FrameMargins->0,
            ImageSize->{Automatic, {25, Full}}],
           Appearance->None,
           BaselinePosition->Baseline,
           ButtonFunction:>OutputSizeLimit`ButtonFunction[
             Composition[OutputSizeLimit`Defer, 
              Function[{OutputSizeLimit`Dump`x$}, 
               MatrixForm[OutputSizeLimit`Dump`x$]]], 13, 
             25830281955153996047, 5/2],
           Enabled->True,
           Evaluator->Automatic,
           Method->"Queued"], 
          ButtonBox[
           PaneSelectorBox[{False->
            StyleBox[
             StyleBox[
              DynamicBox[ToBoxes[
                FEPrivate`FrontEndResource["FEStrings", "sizeShowMore"], 
                StandardForm],
               ImageSizeCache->{50., {1., 10.}}],
              StripOnInput->False,
              DynamicUpdating->True,
              LineSpacing->{1, 2},
              LineIndent->0,
              LinebreakAdjustments->{1., 100, 0, 0, 0}], "OSLControl",
             StripOnInput->False], True->
            StyleBox[
             StyleBox[
              DynamicBox[ToBoxes[
                FEPrivate`FrontEndResource["FEStrings", "sizeShowMore"], 
                StandardForm]],
              StripOnInput->False,
              DynamicUpdating->True,
              LineSpacing->{1, 2},
              LineIndent->0,
              LinebreakAdjustments->{1., 100, 0, 0, 0}], "OSLControlActive",
             StripOnInput->False]}, Dynamic[
             CurrentValue["MouseOver"]],
            Alignment->Center,
            FrameMargins->0,
            ImageSize->{Automatic, {25, Full}}],
           Appearance->None,
           BaselinePosition->Baseline,
           ButtonFunction:>OutputSizeLimit`ButtonFunction[
             Composition[OutputSizeLimit`Defer, 
              Function[{OutputSizeLimit`Dump`x$}, 
               MatrixForm[OutputSizeLimit`Dump`x$]]], 13, 
             25830281955153996047, 5 2],
           Enabled->True,
           Evaluator->Automatic,
           Method->"Queued"], 
          ButtonBox[
           PaneSelectorBox[{False->
            StyleBox[
             StyleBox[
              DynamicBox[ToBoxes[
                FEPrivate`FrontEndResource["FEStrings", "sizeShowAll"], 
                StandardForm],
               ImageSizeCache->{53., {1., 10.}}],
              StripOnInput->False,
              DynamicUpdating->True,
              LineSpacing->{1, 2},
              LineIndent->0,
              LinebreakAdjustments->{1., 100, 0, 0, 0}], "OSLControl",
             StripOnInput->False], True->
            StyleBox[
             StyleBox[
              DynamicBox[ToBoxes[
                FEPrivate`FrontEndResource["FEStrings", "sizeShowAll"], 
                StandardForm]],
              StripOnInput->False,
              DynamicUpdating->True,
              LineSpacing->{1, 2},
              LineIndent->0,
              LinebreakAdjustments->{1., 100, 0, 0, 0}], "OSLControlActive",
             StripOnInput->False]}, Dynamic[
             CurrentValue["MouseOver"]],
            Alignment->Center,
            FrameMargins->0,
            ImageSize->{Automatic, {25, Full}}],
           Appearance->None,
           BaselinePosition->Baseline,
           ButtonFunction:>OutputSizeLimit`ButtonFunction[
             Composition[OutputSizeLimit`Defer, 
              Function[{OutputSizeLimit`Dump`x$}, 
               MatrixForm[OutputSizeLimit`Dump`x$]]], 13, 
             25830281955153996047, Infinity],
           Enabled->True,
           Evaluator->Automatic,
           Method->"Queued"], 
          ButtonBox[
           PaneSelectorBox[{False->
            StyleBox[
             StyleBox[
              DynamicBox[ToBoxes[
                FEPrivate`FrontEndResource["FEStrings", "sizeChangeLimit"], 
                StandardForm],
               ImageSizeCache->{97., {1., 10.}}],
              StripOnInput->False,
              DynamicUpdating->True,
              LineSpacing->{1, 2},
              LineIndent->0,
              LinebreakAdjustments->{1., 100, 0, 0, 0}], "OSLControl",
             StripOnInput->False], True->
            StyleBox[
             StyleBox[
              DynamicBox[ToBoxes[
                FEPrivate`FrontEndResource["FEStrings", "sizeChangeLimit"], 
                StandardForm]],
              StripOnInput->False,
              DynamicUpdating->True,
              LineSpacing->{1, 2},
              LineIndent->0,
              LinebreakAdjustments->{1., 100, 0, 0, 0}], "OSLControlActive",
             StripOnInput->False]}, Dynamic[
             CurrentValue["MouseOver"]],
            Alignment->Center,
            FrameMargins->0,
            ImageSize->{Automatic, {25, Full}}],
           Appearance->None,
           BaselinePosition->Baseline,
           ButtonFunction:>FrontEndExecute[{
              FrontEnd`SetOptions[
              FrontEnd`$FrontEnd, 
               FrontEnd`PreferencesSettings -> {"Page" -> "Advanced"}], 
              FrontEnd`FrontEndToken["PreferencesDialog"]}],
           Evaluator->None,
           Method->"Preemptive"]}
        },
        AutoDelete->False,
        FrameStyle->GrayLevel[0.85],
        GridBoxDividers->{"Columns" -> {False, {True}}},
        GridBoxItemSize->{"Columns" -> {{Automatic}}, "Rows" -> {{Automatic}}},
        GridBoxSpacings->{"Columns" -> {{2}}}]}
     },
     DefaultBaseStyle->"Column",
     GridBoxAlignment->{"Columns" -> {{Left}}, "Rows" -> {{Baseline}}},
     GridBoxDividers->{"Columns" -> {{False}}, "Rows" -> {{False}}},
     GridBoxItemSize->{"Columns" -> {{Automatic}}, "Rows" -> {{1.}}},
     GridBoxSpacings->{"Columns" -> {
         Offset[0.27999999999999997`], {
          Offset[0.5599999999999999]}, 
         Offset[0.27999999999999997`]}, "Rows" -> {
         Offset[0.2], 
         Offset[1.2], {
          Offset[0.4]}, 
         Offset[0.2]}}],
    BaseStyle->"OutputSizeLimit",
    FrameMargins->{{12, 12}, {0, 15}},
    FrameStyle->GrayLevel[0.85],
    RoundingRadius->5,
    StripOnInput->False],
   Deploy,
   DefaultBaseStyle->"Deploy"],
  If[25830281955153996047 === $SessionID, 
   Out[13], Message[
     MessageName[Syntax, "noinfoker"]]; Missing["NotAvailable"]; 
   Null]]], "Output",
 CellChangeTimes->{3.746326624972804*^9, 3.746327041766226*^9, 
  3.7463273545517836`*^9, 3.746328300323365*^9, 3.746329879748089*^9, 
  3.7468543538300767`*^9, 3.7468546713042*^9, 3.7468547228053803`*^9, 
  3.791170764296913*^9},
 CellLabel->
  "Out[13]//MatrixForm=",ExpressionUUID->"bb8db609-d8fe-4d56-b4c5-\
6cf543c16205"]
}, Open  ]],

Cell[CellGroupData[{

Cell[BoxData[
 RowBox[{"En", "=", 
  RowBox[{"IdentityMatrix", "[", "n", "]"}]}]], "Input",
 CellChangeTimes->{{3.7455559250698147`*^9, 3.7455559277732315`*^9}, 
   3.7455560031975*^9},
 CellLabel->"In[14]:=",ExpressionUUID->"abd10442-b833-45ff-845e-cddbbf646dee"],

Cell[BoxData[
 InterpretationBox[
  TagBox[
   FrameBox[GridBox[{
      {
       ItemBox[
        TagBox[
         RowBox[{"{", 
          TemplateBox[{"1"},
           "OutputSizeLimit`Skeleton"], "}"}],
         Short[#, 5]& ],
        BaseStyle->{Deployed -> False},
        StripOnInput->False]},
      {GridBox[{
         {
          PaneBox[
           TagBox[
            TooltipBox[
             StyleBox[
              StyleBox[
               DynamicBox[ToBoxes[
                 FEPrivate`FrontEndResource[
                 "FEStrings", "sizeBriefExplanation"], StandardForm],
                ImageSizeCache->{55., {1., 10.}}],
               StripOnInput->False,
               DynamicUpdating->True,
               LineSpacing->{1, 2},
               LineIndent->0,
               LinebreakAdjustments->{1., 100, 0, 0, 0}], "OSLText",
              StripOnInput->False],
             StyleBox[
              DynamicBox[
               ToBoxes[
                FEPrivate`FrontEndResource["FEStrings", "sizeExplanation"], 
                StandardForm]], DynamicUpdating -> True, LineIndent -> 0, 
              LinebreakAdjustments -> {1., 100, 0, 0, 0}, 
              LineSpacing -> {1, 2}, StripOnInput -> False]],
            Annotation[#, 
             Style[
              Dynamic[
               FEPrivate`FrontEndResource["FEStrings", "sizeExplanation"]], 
              DynamicUpdating -> True, LineIndent -> 0, 
              LinebreakAdjustments -> {1., 100, 0, 0, 0}, 
              LineSpacing -> {1, 2}], "Tooltip"]& ],
           Alignment->Center,
           BaselinePosition->Baseline,
           ImageSize->{Automatic, {25, Full}}], 
          ButtonBox[
           PaneSelectorBox[{False->
            StyleBox[
             StyleBox[
              DynamicBox[ToBoxes[
                FEPrivate`FrontEndResource["FEStrings", "sizeShowLess"], 
                StandardForm],
               ImageSizeCache->{63., {1., 10.}}],
              StripOnInput->False,
              DynamicUpdating->True,
              LineSpacing->{1, 2},
              LineIndent->0,
              LinebreakAdjustments->{1., 100, 0, 0, 0}], "OSLControl",
             StripOnInput->False], True->
            StyleBox[
             StyleBox[
              DynamicBox[ToBoxes[
                FEPrivate`FrontEndResource["FEStrings", "sizeShowLess"], 
                StandardForm]],
              StripOnInput->False,
              DynamicUpdating->True,
              LineSpacing->{1, 2},
              LineIndent->0,
              LinebreakAdjustments->{1., 100, 0, 0, 0}], "OSLControlActive",
             StripOnInput->False]}, Dynamic[
             CurrentValue["MouseOver"]],
            Alignment->Center,
            FrameMargins->0,
            ImageSize->{Automatic, {25, Full}}],
           Appearance->None,
           BaselinePosition->Baseline,
           
           ButtonFunction:>OutputSizeLimit`ButtonFunction[
            OutputSizeLimit`Defer, 14, 25830281955153996047, 5/2],
           Enabled->True,
           Evaluator->Automatic,
           Method->"Queued"], 
          ButtonBox[
           PaneSelectorBox[{False->
            StyleBox[
             StyleBox[
              DynamicBox[ToBoxes[
                FEPrivate`FrontEndResource["FEStrings", "sizeShowMore"], 
                StandardForm],
               ImageSizeCache->{50., {1., 10.}}],
              StripOnInput->False,
              DynamicUpdating->True,
              LineSpacing->{1, 2},
              LineIndent->0,
              LinebreakAdjustments->{1., 100, 0, 0, 0}], "OSLControl",
             StripOnInput->False], True->
            StyleBox[
             StyleBox[
              DynamicBox[ToBoxes[
                FEPrivate`FrontEndResource["FEStrings", "sizeShowMore"], 
                StandardForm],
               ImageSizeCache->{50., {1., 10.}}],
              StripOnInput->False,
              DynamicUpdating->True,
              LineSpacing->{1, 2},
              LineIndent->0,
              LinebreakAdjustments->{1., 100, 0, 0, 0}], "OSLControlActive",
             StripOnInput->False]}, Dynamic[
             CurrentValue["MouseOver"]],
            Alignment->Center,
            FrameMargins->0,
            ImageSize->{Automatic, {25, Full}}],
           Appearance->None,
           BaselinePosition->Baseline,
           
           ButtonFunction:>OutputSizeLimit`ButtonFunction[
            OutputSizeLimit`Defer, 14, 25830281955153996047, 5 2],
           Enabled->True,
           Evaluator->Automatic,
           Method->"Queued"], 
          ButtonBox[
           PaneSelectorBox[{False->
            StyleBox[
             StyleBox[
              DynamicBox[ToBoxes[
                FEPrivate`FrontEndResource["FEStrings", "sizeShowAll"], 
                StandardForm],
               ImageSizeCache->{53., {1., 10.}}],
              StripOnInput->False,
              DynamicUpdating->True,
              LineSpacing->{1, 2},
              LineIndent->0,
              LinebreakAdjustments->{1., 100, 0, 0, 0}], "OSLControl",
             StripOnInput->False], True->
            StyleBox[
             StyleBox[
              DynamicBox[ToBoxes[
                FEPrivate`FrontEndResource["FEStrings", "sizeShowAll"], 
                StandardForm]],
              StripOnInput->False,
              DynamicUpdating->True,
              LineSpacing->{1, 2},
              LineIndent->0,
              LinebreakAdjustments->{1., 100, 0, 0, 0}], "OSLControlActive",
             StripOnInput->False]}, Dynamic[
             CurrentValue["MouseOver"]],
            Alignment->Center,
            FrameMargins->0,
            ImageSize->{Automatic, {25, Full}}],
           Appearance->None,
           BaselinePosition->Baseline,
           
           ButtonFunction:>OutputSizeLimit`ButtonFunction[
            OutputSizeLimit`Defer, 14, 25830281955153996047, Infinity],
           Enabled->True,
           Evaluator->Automatic,
           Method->"Queued"], 
          ButtonBox[
           PaneSelectorBox[{False->
            StyleBox[
             StyleBox[
              DynamicBox[ToBoxes[
                FEPrivate`FrontEndResource["FEStrings", "sizeChangeLimit"], 
                StandardForm],
               ImageSizeCache->{97., {1., 10.}}],
              StripOnInput->False,
              DynamicUpdating->True,
              LineSpacing->{1, 2},
              LineIndent->0,
              LinebreakAdjustments->{1., 100, 0, 0, 0}], "OSLControl",
             StripOnInput->False], True->
            StyleBox[
             StyleBox[
              DynamicBox[ToBoxes[
                FEPrivate`FrontEndResource["FEStrings", "sizeChangeLimit"], 
                StandardForm]],
              StripOnInput->False,
              DynamicUpdating->True,
              LineSpacing->{1, 2},
              LineIndent->0,
              LinebreakAdjustments->{1., 100, 0, 0, 0}], "OSLControlActive",
             StripOnInput->False]}, Dynamic[
             CurrentValue["MouseOver"]],
            Alignment->Center,
            FrameMargins->0,
            ImageSize->{Automatic, {25, Full}}],
           Appearance->None,
           BaselinePosition->Baseline,
           ButtonFunction:>FrontEndExecute[{
              FrontEnd`SetOptions[
              FrontEnd`$FrontEnd, 
               FrontEnd`PreferencesSettings -> {"Page" -> "Advanced"}], 
              FrontEnd`FrontEndToken["PreferencesDialog"]}],
           Evaluator->None,
           Method->"Preemptive"]}
        },
        AutoDelete->False,
        FrameStyle->GrayLevel[0.85],
        GridBoxDividers->{"Columns" -> {False, {True}}},
        GridBoxItemSize->{"Columns" -> {{Automatic}}, "Rows" -> {{Automatic}}},
        GridBoxSpacings->{"Columns" -> {{2}}}]}
     },
     DefaultBaseStyle->"Column",
     GridBoxAlignment->{"Columns" -> {{Left}}, "Rows" -> {{Baseline}}},
     GridBoxDividers->{"Columns" -> {{False}}, "Rows" -> {{False}}},
     GridBoxItemSize->{"Columns" -> {{Automatic}}, "Rows" -> {{1.}}},
     GridBoxSpacings->{"Columns" -> {
         Offset[0.27999999999999997`], {
          Offset[0.5599999999999999]}, 
         Offset[0.27999999999999997`]}, "Rows" -> {
         Offset[0.2], 
         Offset[1.2], {
          Offset[0.4]}, 
         Offset[0.2]}}],
    BaseStyle->"OutputSizeLimit",
    FrameMargins->{{12, 12}, {0, 15}},
    FrameStyle->GrayLevel[0.85],
    RoundingRadius->5,
    StripOnInput->False],
   Deploy,
   DefaultBaseStyle->"Deploy"],
  If[25830281955153996047 === $SessionID, 
   Out[14], Message[
     MessageName[Syntax, "noinfoker"]]; Missing["NotAvailable"]; 
   Null]]], "Output",
 CellChangeTimes->{3.744679020154823*^9, 3.744680324601977*^9, 
  3.745555936058001*^9, 3.745556003963163*^9, 3.7455572158688545`*^9, 
  3.74564043200594*^9, 3.7456422168205094`*^9, 3.7463271452624645`*^9, 
  3.7463273613657293`*^9, 3.746328303666329*^9, 3.746329896166102*^9, 
  3.7468544815356627`*^9, 3.746854672350832*^9, 3.7468547236333413`*^9, 
  3.7911707668588123`*^9},
 CellLabel->"Out[14]=",ExpressionUUID->"84955b0e-b497-42e9-9368-4656c4b5c642"]
}, Open  ]],

Cell[CellGroupData[{

Cell[BoxData[
 RowBox[{"u", "=", 
  RowBox[{"Table", "[", 
   RowBox[{"1", ",", 
    RowBox[{"{", 
     RowBox[{"i", ",", "n"}], "}"}]}], "]"}]}]], "Input",
 CellLabel->"In[15]:=",ExpressionUUID->"bc83173c-913a-4d9a-ae04-ad027b126910"],

Cell[BoxData[
 RowBox[{"{", 
  RowBox[{
  "1", ",", "1", ",", "1", ",", "1", ",", "1", ",", "1", ",", "1", ",", "1", 
   ",", "1", ",", "1", ",", "1", ",", "1", ",", "1", ",", "1", ",", "1", ",", 
   "1", ",", "1", ",", "1", ",", "1", ",", "1", ",", "1", ",", "1", ",", "1", 
   ",", "1", ",", "1", ",", "1", ",", "1", ",", "1", ",", "1", ",", "1", ",", 
   "1", ",", "1", ",", "1", ",", "1", ",", "1", ",", "1", ",", "1", ",", "1", 
   ",", "1", ",", "1", ",", "1", ",", "1", ",", "1", ",", "1", ",", "1", ",", 
   "1", ",", "1", ",", "1", ",", "1", ",", "1", ",", "1", ",", "1", ",", "1", 
   ",", "1", ",", "1", ",", "1", ",", "1", ",", "1", ",", "1", ",", "1", ",", 
   "1", ",", "1", ",", "1", ",", "1", ",", "1", ",", "1", ",", "1", ",", "1", 
   ",", "1", ",", "1", ",", "1", ",", "1", ",", "1", ",", "1", ",", "1", ",", 
   "1", ",", "1", ",", "1", ",", "1", ",", "1", ",", "1", ",", "1", ",", "1", 
   ",", "1", ",", "1", ",", "1", ",", "1", ",", "1", ",", "1", ",", "1", ",", 
   "1", ",", "1", ",", "1", ",", "1", ",", "1", ",", "1", ",", "1", ",", "1", 
   ",", "1", ",", "1", ",", "1", ",", "1", ",", "1", ",", "1", ",", "1", ",", 
   "1", ",", "1", ",", "1", ",", "1", ",", "1", ",", "1", ",", "1", ",", "1", 
   ",", "1", ",", "1", ",", "1", ",", "1", ",", "1", ",", "1", ",", "1", ",", 
   "1", ",", "1", ",", "1", ",", "1", ",", "1", ",", "1", ",", "1", ",", "1", 
   ",", "1", ",", "1", ",", "1", ",", "1", ",", "1", ",", "1", ",", "1", ",", 
   "1", ",", "1", ",", "1", ",", "1", ",", "1", ",", "1", ",", "1", ",", "1", 
   ",", "1", ",", "1", ",", "1", ",", "1", ",", "1", ",", "1", ",", "1", ",", 
   "1", ",", "1", ",", "1", ",", "1", ",", "1", ",", "1", ",", "1", ",", "1", 
   ",", "1", ",", "1", ",", "1", ",", "1", ",", "1", ",", "1", ",", "1", ",", 
   "1", ",", "1", ",", "1", ",", "1", ",", "1", ",", "1", ",", "1", ",", "1", 
   ",", "1", ",", "1", ",", "1", ",", "1", ",", "1", ",", "1", ",", "1", ",", 
   "1", ",", "1", ",", "1", ",", "1", ",", "1", ",", "1", ",", "1", ",", "1", 
   ",", "1", ",", "1", ",", "1", ",", "1", ",", "1", ",", "1", ",", "1", ",", 
   "1", ",", "1", ",", "1", ",", "1", ",", "1", ",", "1", ",", "1", ",", "1", 
   ",", "1", ",", "1", ",", "1", ",", "1", ",", "1", ",", "1", ",", "1", ",", 
   "1", ",", "1", ",", "1", ",", "1", ",", "1", ",", "1", ",", "1", ",", "1", 
   ",", "1", ",", "1", ",", "1", ",", "1", ",", "1", ",", "1"}], 
  "}"}]], "Output",
 CellChangeTimes->{
  3.744679053223528*^9, 3.744680331118291*^9, 3.745556033872551*^9, 
   3.7455572196348777`*^9, 3.745640442480668*^9, 3.7456422202686777`*^9, {
   3.746327154682129*^9, 3.7463271839985685`*^9}, 3.7463273647243166`*^9, 
   3.7463283071655393`*^9, 3.7463298992747555`*^9, 3.746854483039817*^9, 
   3.74685467328808*^9, 3.746854724445619*^9, 3.791170769155145*^9},
 CellLabel->"Out[15]=",ExpressionUUID->"7be10b32-a0a3-4143-8e03-e79f58444a75"]
}, Open  ]],

Cell[CellGroupData[{

Cell[BoxData[
 RowBox[{"requ", "=", 
  RowBox[{
   RowBox[{"Inverse", "[", 
    RowBox[{"En", "-", "A"}], "]"}], ".", "u"}]}]], "Input",
 CellLabel->"In[16]:=",ExpressionUUID->"b1072797-b4db-417e-b07d-940f4d58efd6"],

Cell[BoxData[
 RowBox[{"{", 
  RowBox[{
  "1215.8592132819103`", ",", "1210.962247403374`", ",", "1201.825342459906`",
    ",", "1189.7630798441041`", ",", "1176.7112964137207`", ",", 
   "1165.0789712485177`", ",", "1157.3920887402674`", ",", 
   "1155.6793405055746`", ",", "1160.7371217361683`", ",", 
   "1171.7128954357177`", ",", "1186.4552884870504`", ",", 
   "1202.2446807053102`", ",", "1216.4830515277204`", ",", 
   "1227.1121053154147`", ",", "1232.7628854765235`", ",", 
   "1210.7561791604467`", ",", "1205.202186468306`", ",", 
   "1194.7507001322397`", ",", "1180.7526006586863`", ",", 
   "1165.2918381485395`", ",", "1151.1335285915663`", ",", 
   "1141.4179544667104`", ",", "1138.908811040288`", ",", 
   "1144.8191292672143`", ",", "1157.9462760839347`", ",", 
   "1175.4082893201235`", ",", "1193.7957021011607`", ",", 
   "1210.0923685624364`", ",", "1222.0903789420017`", ",", 
   "1228.4136656376309`", ",", "1201.2071377311217`", ",", 
   "1194.339619177165`", ",", "1181.2226709420595`", ",", 
   "1163.204784509863`", ",", "1142.5699269301858`", ",", 
   "1122.7453505024996`", ",", "1108.2373894947186`", ",", 
   "1103.718819921654`", ",", "1111.6843082084656`", ",", 
   "1129.8447903126832`", ",", "1153.435890608348`", ",", 
   "1177.4374698167726`", ",", "1198.0003416788625`", ",", 
   "1212.7433762525234`", ",", "1220.387732494369`", ",", 
   "1188.525614855755`", ",", "1179.7264815671733`", ",", 
   "1162.5955799489693`", ",", "1138.2739395085207`", ",", 
   "1109.03773455984`", ",", "1079.0405569935267`", ",", 
   "1055.0674330880097`", ",", "1046.0447709431423`", ",", 
   "1058.3544933323108`", ",", "1086.312686349986`", ",", 
   "1121.053012983813`", ",", "1154.5179448787185`", ",", 
   "1181.728152083718`", ",", "1200.4950518948594`", ",", 
   "1210.0061555929517`", ",", "1174.6432252689701`", ",", 
   "1163.4451122868036`", ",", "1141.1592277781233`", ",", 
   "1108.2576590154104`", ",", "1066.266514807126`", ",", 
   "1019.3117098237587`", ",", "976.9470149206522`", ",", 
   "957.0383374305951`", ",", "979.3762078276469`", ",", 
   "1025.9984487711374`", ",", "1079.9455300981977`", ",", 
   "1127.853144630572`", ",", "1163.8992698824318`", ",", 
   "1187.502523650243`", ",", "1199.1356823896285`", ",", 
   "1161.9589486643504`", ",", "1148.251514532947`", ",", 
   "1120.3385598613108`", ",", "1077.3309539678712`", ",", 
   "1018.4589558294938`", ",", "944.9927525737302`", ",", 
   "866.3705793402446`", ",", "815.7853560309381`", ",", "866.1135517765449`",
    ",", "948.3593708087192`", ",", "1034.877514007268`", ",", 
   "1103.0498336629416`", ",", "1148.5132591651932`", ",", 
   "1176.4800904340511`", ",", "1189.8983679256926`", ",", 
   "1152.9821061911339`", ",", "1137.2634373193246`", ",", 
   "1104.6125431662995`", ",", "1052.2686411652692`", ",", 
   "975.2456019692472`", ",", "865.8297653014242`", ",", "717.7571938356575`",
    ",", "563.6189555763676`", ",", "710.9332724388751`", ",", 
   "856.4479686799259`", ",", "998.1553214592129`", ",", "1090.955416848731`",
    ",", "1140.6238426813504`", ",", "1170.0062109950736`", ",", 
   "1184.0793309533988`", ",", "1149.723932589728`", ",", 
   "1133.2075853869178`", ",", "1098.5795343192929`", ",", 
   "1041.8854655576586`", ",", "954.4250455808036`", ",", 
   "815.3235128270612`", ",", "565.2094751245938`", ",", "547.552613722661`", 
   ",", "758.3439100128961`", ",", "1216.6618056306834`", ",", 
   "1111.992669591418`", ",", "1143.0204837164029`", ",", 
   "1168.8415799114944`", ",", "1182.3334139394303`", ",", 
   "1152.9821061911323`", ",", "1137.2634373193225`", ",", 
   "1104.6125431662977`", ",", "1052.2686411652676`", ",", 
   "975.2456019692463`", ",", "865.8297653014229`", ",", "717.7571938356559`",
    ",", "563.618955576366`", ",", "710.9332724388732`", ",", 
   "856.4479686799241`", ",", "998.1553214592108`", ",", 
   "1090.9554168487296`", ",", "1140.623842681349`", ",", 
   "1170.0062109950723`", ",", "1184.0793309533974`", ",", 
   "1161.9589486643474`", ",", "1148.251514532944`", ",", 
   "1120.3385598613072`", ",", "1077.330953967868`", ",", 
   "1018.4589558294907`", ",", "944.9927525737272`", ",", 
   "866.3705793402416`", ",", "815.7853560309352`", ",", "866.1135517765421`",
    ",", "948.3593708087162`", ",", "1034.8775140072644`", ",", 
   "1103.0498336629382`", ",", "1148.5132591651907`", ",", 
   "1176.4800904340477`", ",", "1189.89836792569`", ",", "1174.643225268966`",
    ",", "1163.4451122867993`", ",", "1141.1592277781197`", ",", 
   "1108.2576590154063`", ",", "1066.266514807122`", ",", 
   "1019.3117098237556`", ",", "976.9470149206486`", ",", 
   "957.0383374305909`", ",", "979.3762078276433`", ",", 
   "1025.9984487711338`", ",", "1079.945530098193`", ",", 
   "1127.8531446305683`", ",", "1163.8992698824277`", ",", 
   "1187.5025236502383`", ",", "1199.135682389625`", ",", "1188.52561485575`",
    ",", "1179.7264815671688`", ",", "1162.5955799489645`", ",", 
   "1138.273939508516`", ",", "1109.0377345598354`", ",", 
   "1079.040556993523`", ",", "1055.067433088006`", ",", 
   "1046.0447709431382`", ",", "1058.354493332306`", ",", 
   "1086.3126863499815`", ",", "1121.0530129838085`", ",", 
   "1154.5179448787144`", ",", "1181.7281520837137`", ",", 
   "1200.4950518948544`", ",", "1210.0061555929474`", ",", 
   "1201.2071377311167`", ",", "1194.3396191771608`", ",", 
   "1181.2226709420545`", ",", "1163.2047845098584`", ",", 
   "1142.5699269301808`", ",", "1122.7453505024953`", ",", 
   "1108.237389494714`", ",", "1103.7188199216494`", ",", 
   "1111.6843082084613`", ",", "1129.844790312679`", ",", 
   "1153.4358906083435`", ",", "1177.437469816768`", ",", 
   "1198.0003416788581`", ",", "1212.7433762525184`", ",", 
   "1220.3877324943637`", ",", "1210.7561791604408`", ",", 
   "1205.2021864683013`", ",", "1194.7507001322347`", ",", 
   "1180.7526006586818`", ",", "1165.2918381485347`", ",", 
   "1151.1335285915623`", ",", "1141.4179544667054`", ",", 
   "1138.9088110402836`", ",", "1144.81912926721`", ",", 
   "1157.9462760839301`", ",", "1175.4082893201194`", ",", 
   "1193.7957021011566`", ",", "1210.0923685624316`", ",", 
   "1222.090378941997`", ",", "1228.413665637626`", ",", 
   "1215.8592132819053`", ",", "1210.9622474033692`", ",", 
   "1201.825342459901`", ",", "1189.7630798440996`", ",", 
   "1176.7112964137154`", ",", "1165.0789712485134`", ",", 
   "1157.3920887402633`", ",", "1155.6793405055705`", ",", 
   "1160.7371217361642`", ",", "1171.7128954357136`", ",", 
   "1186.4552884870461`", ",", "1202.244680705306`", ",", 
   "1216.483051527716`", ",", "1227.1121053154102`", ",", 
   "1232.762885476519`"}], "}"}]], "Output",
 CellChangeTimes->{3.744679068818493*^9, 3.74468033383733*^9, 
  3.7455560531262255`*^9, 3.745557232276843*^9, 3.745640456963371*^9, 
  3.7456422226858172`*^9, 3.7463271869129424`*^9, 3.7463273674424276`*^9, 
  3.7463283105240955`*^9, 3.7463299022740173`*^9, 3.7468544867679234`*^9, 
  3.746854674506544*^9, 3.7468547255703573`*^9, 3.7911707720138845`*^9},
 CellLabel->"Out[16]=",ExpressionUUID->"0fddb4e9-04be-4da7-a0b7-7c54b34a240d"]
}, Open  ]],

Cell[CellGroupData[{

Cell[BoxData[
 RowBox[{"qequ", "=", 
  RowBox[{
   RowBox[{"Inverse", "[", 
    RowBox[{"En", "-", "A"}], "]"}], ".", 
   RowBox[{"(", 
    RowBox[{
     RowBox[{"2", "*", "requ"}], "-", "u"}], ")"}]}]}]], "Input",
 CellLabel->"In[17]:=",ExpressionUUID->"4343ef21-393d-469f-9aa9-17db8c750a41"],

Cell[BoxData[
 RowBox[{"{", 
  RowBox[{
  "2.7298036602683794`*^6", ",", "2.7179845049240133`*^6", ",", 
   "2.695981094580835`*^6", ",", "2.6670446763597922`*^6", ",", 
   "2.635920617050248`*^6", ",", "2.608453479929962`*^6", ",", 
   "2.5907070462280666`*^6", ",", "2.587499187096642`*^6", ",", 
   "2.600682700843463`*^6", ",", "2.6281820268500443`*^6", ",", 
   "2.6648028610145007`*^6", ",", "2.7039447955190483`*^6", ",", 
   "2.739248283440452`*^6", ",", "2.7656247785475007`*^6", ",", 
   "2.779657940145323`*^6", ",", "2.7173156313471063`*^6", ",", 
   "2.703959514974759`*^6", ",", "2.6788875956095033`*^6", ",", 
   "2.645447055851411`*^6", ",", "2.6087394689327152`*^6", ",", 
   "2.5754411970866034`*^6", ",", "2.5530306298827906`*^6", ",", 
   "2.5480042274082843`*^6", ",", "2.5631621461489834`*^6", ",", 
   "2.595636260783457`*^6", ",", "2.6385626549046687`*^6", ",", 
   "2.683748348488085`*^6", ",", "2.7238556152242534`*^6", ",", 
   "2.753435869950421`*^6", ",", "2.769045844033613`*^6", ",", 
   "2.6939785952149695`*^6", ",", "2.6775562842890467`*^6", ",", 
   "2.646277703028364`*^6", ",", "2.6035114304904602`*^6", ",", 
   "2.554853168979629`*^6", ",", "2.508528539029115`*^6", ",", 
   "2.4751516897188756`*^6", ",", "2.465556770283916`*^6", ",", 
   "2.4854390129753835`*^6", ",", "2.529489289708452`*^6", ",", 
   "2.58656498354623`*^6", ",", "2.6447644142623483`*^6", ",", 
   "2.694798111646806`*^6", ",", "2.730785434417475`*^6", ",", 
   "2.749485448692343`*^6", ",", "2.6630497272541346`*^6", ",", 
   "2.642132531554554`*^6", ",", "2.601541048305601`*^6", ",", 
   "2.5442136984122405`*^6", ",", "2.47579183892762`*^6", ",", 
   "2.406223193321302`*^6", ",", "2.3513360718897847`*^6", ",", 
   "2.3315677746346854`*^6", ",", "2.361324159596014`*^6", ",", 
   "2.4277300057224873`*^6", ",", "2.5103848574972837`*^6", ",", 
   "2.590407463971937`*^6", ",", "2.655836975849568`*^6", ",", 
   "2.7011774398552803`*^6", ",", "2.724227312976054`*^6", ",", 
   "2.6292775426957635`*^6", ",", "2.602798536738092`*^6", ",", 
   "2.550298348628264`*^6", ",", "2.4732549971351116`*^6", ",", 
   "2.375706540306112`*^6", ",", "2.2676655122988187`*^6", ",", 
   "2.171310281222521`*^6", ",", "2.1271432013501627`*^6", ",", 
   "2.179402755184848`*^6", ",", "2.2880054623612007`*^6", ",", 
   "2.414425916488801`*^6", ",", "2.5275632493809736`*^6", ",", 
   "2.6133403248825753`*^6", ",", "2.669860135140124`*^6", ",", 
   "2.6978289272686807`*^6", ",", "2.598501499589684`*^6", ",", 
   "2.5662268218280473`*^6", ",", "2.50078562777869`*^6", ",", 
   "2.4006462480135197`*^6", ",", "2.2647984825667525`*^6", ",", 
   "2.0970458001488652`*^6", ",", "1.9195673990529005`*^6", ",", 
   "1.807161227609985`*^6", ",", "1.9215606732754626`*^6", ",", 
   "2.109953203073243`*^6", ",", "2.3101611861137818`*^6", ",", 
   "2.469532229287974`*^6", ",", "2.576832953761989`*^6", ",", 
   "2.64335379808095`*^6", ",", "2.6754266200420763`*^6", ",", 
   "2.5767709552719537`*^6", ",", "2.539866592915066`*^6", ",", 
   "2.4635743214476993`*^6", ",", "2.3422092654941687`*^6", ",", 
   "2.1654361626819214`*^6", ",", "1.9172619516255122`*^6", ",", 
   "1.585434875643427`*^6", ",", "1.244067929640795`*^6", ",", 
   "1.5724132361982414`*^6", ",", "1.901128303126354`*^6", ",", 
   "2.2260458453249615`*^6", ",", "2.4415205312218876`*^6", ",", 
   "2.5581451976131536`*^6", ",", "2.6277758815709255`*^6", ",", 
   "2.661309167418087`*^6", ",", "2.5688951311872923`*^6", ",", 
   "2.530159004366177`*^6", ",", "2.449353548739545`*^6", ",", 
   "2.3181449570102263`*^6", ",", "2.1179800390018728`*^6", ",", 
   "1.803824372721806`*^6", ",", "1.246497078377787`*^6", ",", 
   "1.2086873733015752`*^6", ",", "1.6789819685353695`*^6", ",", 
   "2.7634867536927825`*^6", ",", "2.4905497443244876`*^6", ",", 
   "2.563648947044182`*^6", ",", "2.6249052389516123`*^6", ",", 
   "2.6570534140221905`*^6", ",", "2.57677095527195`*^6", ",", 
   "2.539866592915062`*^6", ",", "2.4635743214476947`*^6", ",", 
   "2.3422092654941645`*^6", ",", "2.165436162681919`*^6", ",", 
   "1.9172619516255087`*^6", ",", "1.5854348756434228`*^6", ",", 
   "1.244067929640791`*^6", ",", "1.572413236198237`*^6", ",", 
   "1.9011283031263496`*^6", ",", "2.2260458453249554`*^6", ",", 
   "2.441520531221884`*^6", ",", "2.55814519761315`*^6", ",", 
   "2.627775881570922`*^6", ",", "2.661309167418083`*^6", ",", 
   "2.5985014995896765`*^6", ",", "2.5662268218280394`*^6", ",", 
   "2.500785627778681`*^6", ",", "2.400646248013512`*^6", ",", 
   "2.2647984825667446`*^6", ",", "2.0970458001488568`*^6", ",", 
   "1.9195673990528933`*^6", ",", "1.8071612276099776`*^6", ",", 
   "1.921560673275455`*^6", ",", "2.109953203073235`*^6", ",", 
   "2.3101611861137724`*^6", ",", "2.469532229287965`*^6", ",", 
   "2.5768329537619813`*^6", ",", "2.6433537980809417`*^6", ",", 
   "2.67542662004207`*^6", ",", "2.6292775426957533`*^6", ",", 
   "2.6027985367380804`*^6", ",", "2.5502983486282537`*^6", ",", 
   "2.4732549971351014`*^6", ",", "2.375706540306101`*^6", ",", 
   "2.26766551229881`*^6", ",", "2.171310281222511`*^6", ",", 
   "2.1271432013501525`*^6", ",", "2.1794027551848385`*^6", ",", 
   "2.2880054623611905`*^6", ",", "2.4144259164887895`*^6", ",", 
   "2.5275632493809643`*^6", ",", "2.613340324882565`*^6", ",", 
   "2.6698601351401117`*^6", ",", "2.697828927268672`*^6", ",", 
   "2.6630497272541216`*^6", ",", "2.642132531554543`*^6", ",", 
   "2.6015410483055883`*^6", ",", "2.5442136984122284`*^6", ",", 
   "2.475791838927609`*^6", ",", "2.406223193321292`*^6", ",", 
   "2.3513360718897753`*^6", ",", "2.331567774634674`*^6", ",", 
   "2.3613241595960017`*^6", ",", "2.4277300057224752`*^6", ",", 
   "2.510384857497272`*^6", ",", "2.590407463971925`*^6", ",", 
   "2.655836975849556`*^6", ",", "2.7011774398552673`*^6", ",", 
   "2.724227312976042`*^6", ",", "2.6939785952149555`*^6", ",", 
   "2.677556284289036`*^6", ",", "2.6462777030283506`*^6", ",", 
   "2.6035114304904467`*^6", ",", "2.5548531689796164`*^6", ",", 
   "2.5085285390291032`*^6", ",", "2.475151689718864`*^6", ",", 
   "2.465556770283904`*^6", ",", "2.4854390129753714`*^6", ",", 
   "2.529489289708441`*^6", ",", "2.586564983546218`*^6", ",", 
   "2.6447644142623367`*^6", ",", "2.6947981116467942`*^6", ",", 
   "2.7307854344174624`*^6", ",", "2.7494854486923297`*^6", ",", 
   "2.717315631347091`*^6", ",", "2.703959514974746`*^6", ",", 
   "2.67888759560949`*^6", ",", "2.645447055851398`*^6", ",", 
   "2.6087394689327013`*^6", ",", "2.575441197086591`*^6", ",", 
   "2.5530306298827785`*^6", ",", "2.548004227408272`*^6", ",", 
   "2.5631621461489713`*^6", ",", "2.5956362607834446`*^6", ",", 
   "2.638562654904657`*^6", ",", "2.683748348488074`*^6", ",", 
   "2.7238556152242403`*^6", ",", "2.7534358699504086`*^6", ",", 
   "2.7690458440335994`*^6", ",", "2.7298036602683654`*^6", ",", 
   "2.7179845049240002`*^6", ",", "2.6959810945808226`*^6", ",", 
   "2.6670446763597787`*^6", ",", "2.6359206170502338`*^6", ",", 
   "2.6084534799299496`*^6", ",", "2.590707046228054`*^6", ",", 
   "2.5874991870966293`*^6", ",", "2.600682700843452`*^6", ",", 
   "2.6281820268500336`*^6", ",", "2.664802861014489`*^6", ",", 
   "2.703944795519036`*^6", ",", "2.73924828344044`*^6", ",", 
   "2.765624778547488`*^6", ",", "2.779657940145311`*^6"}], "}"}]], "Output",
 CellChangeTimes->{3.744679088441577*^9, 3.744680336665757*^9, 
  3.7455560883625803`*^9, 3.745557235074016*^9, 3.7456404838336678`*^9, 
  3.745642225263962*^9, 3.7463273762528586`*^9, 3.7463283126954603`*^9, 
  3.7463299071478724`*^9, 3.746854491094259*^9, 3.7468546756312804`*^9, 
  3.7468547265388794`*^9, 3.7911707744507713`*^9},
 CellLabel->"Out[17]=",ExpressionUUID->"0a4d86ae-1181-448a-89cf-fc27956c2e52"]
}, Open  ]],

Cell[CellGroupData[{

Cell[BoxData[
 RowBox[{"vequ", "=", 
  RowBox[{"qequ", "-", 
   RowBox[{"requ", "*", "requ"}]}]}]], "Input",
 CellLabel->"In[18]:=",ExpressionUUID->"afaf72b1-7f59-4def-a7f6-400ff2a0f8ed"],

Cell[BoxData[
 RowBox[{"{", 
  RowBox[{
  "1.2514900337458735`*^6", ",", "1.2515549402877828`*^6", ",", 
   "1.2515969408019646`*^6", ",", "1.2515084901996641`*^6", ",", 
   "1.251271141942589`*^6", ",", "1.2510444706844578`*^6", ",", 
   "1.2511505991495077`*^6", ",", "1.2519044490252421`*^6", ",", 
   "1.2533720350670987`*^6", ",", "1.2552709175196912`*^6", ",", 
   "1.2571267094356106`*^6", ",", "1.2585525232348351`*^6", ",", 
   "1.2594172687862576`*^6", ",", "1.2598206595358711`*^6", ",", 
   "1.259953608336919`*^6", ",", "1.2513851059719026`*^6", ",", 
   "1.2514472047067734`*^6", ",", "1.2514583601430263`*^6", ",", 
   "1.2512703518891598`*^6", ",", "1.2508344008771135`*^6", ",", 
   "1.250332796438933`*^6", ",", "1.2501956831038212`*^6", ",", 
   "1.250890947543082`*^6", ",", "1.2525513074128407`*^6", ",", 
   "1.2547966824868054`*^6", ",", "1.2569780083022097`*^6", ",", 
   "1.2586001701328817`*^6", ",", "1.2595320747712061`*^6", ",", 
   "1.2599309756478157`*^6", ",", "1.2600457101083316`*^6", ",", 
   "1.2510800074787755`*^6", ",", "1.2511091583527909`*^6", ",", 
   "1.2509907046808712`*^6", ",", "1.2504660597838236`*^6", ",", 
   "1.2493871310543788`*^6", ",", "1.2479714169541341`*^6", ",", 
   "1.246961578244807`*^6", ",", "1.2473615368346677`*^6", ",", 
   "1.2495970118584489`*^6", ",", "1.2529400395117407`*^6", ",", 
   "1.256150629802757`*^6", ",", "1.258405418933825`*^6", ",", 
   "1.2595932929841348`*^6", ",", "1.2600389377731055`*^6", ",", 
   "1.2601392310695958`*^6", ",", "1.250456590085884`*^6", ",", 
   "1.250377960243692`*^6", ",", "1.2499125657887205`*^6", ",", 
   "1.248546137047993`*^6", ",", "1.2458271422499982`*^6", ",", 
   "1.2418946696844017`*^6", ",", "1.2381687835268627`*^6", ",", 
   "1.2373581118171941`*^6", ",", "1.2412099260393216`*^6", ",", 
   "1.2476547531975643`*^6", ",", "1.2536249995771984`*^6", ",", 
   "1.2574957789249574`*^6", ",", "1.259355550422369`*^6", ",", 
   "1.259989070231239`*^6", ",", "1.2601124164032196`*^6", ",", 
   "1.249490836025475`*^6", ",", "1.2491940074340391`*^6", ",", 
   "1.2480539654851013`*^6", ",", "1.245019958368794`*^6", ",", 
   "1.2387822597071768`*^6", ",", "1.228669150514984`*^6", ",", 
   "1.2168848112601477`*^6", ",", "1.2112208220382452`*^6", ",", 
   "1.2202249987259856`*^6", ",", "1.2353326454804204`*^6", ",", 
   "1.248143568509724`*^6", ",", "1.2555105335279037`*^6", ",", 
   "1.2586788144497175`*^6", ",", "1.259697891464428`*^6", ",", 
   "1.2599025424886406`*^6", ",", "1.2483529012085216`*^6", ",", 
   "1.2477452812008404`*^6", ",", "1.245627139066574`*^6", ",", 
   "1.2400042636361963`*^6", ",", "1.2275398378574497`*^6", ",", 
   "1.20403449773199`*^6", ",", "1.1689694183065495`*^6", ",", 
   "1.1416554804954606`*^6", ",", "1.1714079887044807`*^6", ",", 
   "1.2105677068725335`*^6", ",", "1.2391897171159186`*^6", ",", 
   "1.2528132937441308`*^6", ",", "1.2577502472837346`*^6", ",", 
   "1.259248394893237`*^6", ",", "1.2595684940498495`*^6", ",", 
   "1.2474032180750107`*^6", ",", "1.2464984670517007`*^6", ",", 
   "1.2434054509273795`*^6", ",", "1.2349399723143666`*^6", ",", 
   "1.214332178521562`*^6", ",", "1.1676007691435928`*^6", ",", 
   "1.0702594863405894`*^6", ",", "926401.6025557996`", ",", 
   "1.0669871183375935`*^6", ",", "1.1676251800703825`*^6", ",", 
   "1.2297317995676168`*^6", ",", "1.2513368096702993`*^6", ",", 
   "1.2571224471199836`*^6", ",", "1.2588613478038767`*^6", ",", 
   "1.2592653054270383`*^6", ",", "1.2470300100177028`*^6", ",", 
   "1.2459995727877286`*^6", ",", "1.2424765555143508`*^6", ",", 
   "1.2326196336699275`*^6", ",", "1.2070528713699537`*^6", ",", 
   "1.139071942153147`*^6", ",", "927035.3276071681`", ",", 
   "908873.5085070576`", ",", "1.103896482681722`*^6", ",", 
   "1.2832208044122676`*^6", ",", "1.2540220470994392`*^6", ",", 
   "1.2571531208489025`*^6", ",", "1.258714600021614`*^6", ",", 
   "1.2591411123045222`*^6", ",", "1.2474032180750105`*^6", ",", 
   "1.2464984670517012`*^6", ",", "1.2434054509273788`*^6", ",", 
   "1.234939972314366`*^6", ",", "1.2143321785215614`*^6", ",", 
   "1.1676007691435916`*^6", ",", "1.0702594863405875`*^6", ",", 
   "926401.6025557972`", ",", "1.0669871183375916`*^6", ",", 
   "1.1676251800703814`*^6", ",", "1.2297317995676151`*^6", ",", 
   "1.2513368096702986`*^6", ",", "1.257122447119983`*^6", ",", 
   "1.2588613478038767`*^6", ",", "1.2592653054270379`*^6", ",", 
   "1.2483529012085209`*^6", ",", "1.24774528120084`*^6", ",", 
   "1.2456271390665732`*^6", ",", "1.2400042636361956`*^6", ",", 
   "1.227539837857448`*^6", ",", "1.2040344977319872`*^6", ",", 
   "1.1689694183065472`*^6", ",", "1.141655480495458`*^6", ",", 
   "1.1714079887044781`*^6", ",", "1.2105677068725312`*^6", ",", 
   "1.2391897171159168`*^6", ",", "1.2528132937441296`*^6", ",", 
   "1.257750247283733`*^6", ",", "1.2592483948932365`*^6", ",", 
   "1.259568494049849`*^6", ",", "1.2494908360254744`*^6", ",", 
   "1.2491940074340375`*^6", ",", "1.2480539654850992`*^6", ",", 
   "1.245019958368793`*^6", ",", "1.2387822597071747`*^6", ",", 
   "1.2286691505149817`*^6", ",", "1.2168848112601452`*^6", ",", 
   "1.211220822038243`*^6", ",", "1.2202249987259833`*^6", ",", 
   "1.2353326454804176`*^6", ",", "1.2481435685097221`*^6", ",", 
   "1.2555105335279028`*^6", ",", "1.2586788144497168`*^6", ",", 
   "1.2596978914644269`*^6", ",", "1.2599025424886404`*^6", ",", 
   "1.250456590085883`*^6", ",", "1.2503779602436915`*^6", ",", 
   "1.249912565788719`*^6", ",", "1.2485461370479919`*^6", ",", 
   "1.245827142249997`*^6", ",", "1.2418946696843994`*^6", ",", 
   "1.238168783526861`*^6", ",", "1.2373581118171916`*^6", ",", 
   "1.2412099260393195`*^6", ",", "1.247654753197562`*^6", ",", 
   "1.253624999577197`*^6", ",", "1.2574957789249548`*^6", ",", 
   "1.2593555504223672`*^6", ",", "1.2599890702312381`*^6", ",", 
   "1.260112416403218`*^6", ",", "1.2510800074787734`*^6", ",", 
   "1.2511091583527904`*^6", ",", "1.2509907046808694`*^6", ",", 
   "1.2504660597838205`*^6", ",", "1.2493871310543776`*^6", ",", 
   "1.2479714169541323`*^6", ",", "1.2469615782448053`*^6", ",", 
   "1.2473615368346656`*^6", ",", "1.2495970118584463`*^6", ",", 
   "1.2529400395117397`*^6", ",", "1.2561506298027553`*^6", ",", 
   "1.2584054189338242`*^6", ",", "1.2595932929841334`*^6", ",", 
   "1.260038937773105`*^6", ",", "1.260139231069595`*^6", ",", 
   "1.2513851059719017`*^6", ",", "1.2514472047067718`*^6", ",", 
   "1.251458360143025`*^6", ",", "1.2512703518891577`*^6", ",", 
   "1.2508344008771104`*^6", ",", "1.2503327964389296`*^6", ",", 
   "1.2501956831038205`*^6", ",", "1.2508909475430797`*^6", ",", 
   "1.2525513074128386`*^6", ",", "1.2547966824868033`*^6", ",", 
   "1.2569780083022076`*^6", ",", "1.2586001701328803`*^6", ",", 
   "1.2595320747712045`*^6", ",", "1.2599309756478148`*^6", ",", 
   "1.26004571010833`*^6", ",", "1.2514900337458716`*^6", ",", 
   "1.2515549402877814`*^6", ",", "1.2515969408019641`*^6", ",", 
   "1.2515084901996613`*^6", ",", "1.251271141942587`*^6", ",", 
   "1.2510444706844552`*^6", ",", "1.2511505991495044`*^6", ",", 
   "1.2519044490252389`*^6", ",", "1.253372035067097`*^6", ",", 
   "1.2552709175196902`*^6", ",", "1.2571267094356092`*^6", ",", 
   "1.2585525232348323`*^6", ",", "1.2594172687862562`*^6", ",", 
   "1.2598206595358697`*^6", ",", "1.259953608336918`*^6"}], "}"}]], "Output",
 CellChangeTimes->{3.744679121640571*^9, 3.7446803430652046`*^9, 
  3.74555609326932*^9, 3.7455572383399878`*^9, 3.745640490708952*^9, 
  3.745642227842722*^9, 3.7463273815641108`*^9, 3.746328315210495*^9, 
  3.7463299103190393`*^9, 3.746854493979639*^9, 3.7468546767247734`*^9, 
  3.746854727647991*^9, 3.7911707794183917`*^9},
 CellLabel->"Out[18]=",ExpressionUUID->"e6575944-d4e4-4b6f-92ee-f5c546ddcd43"]
}, Open  ]],

Cell[CellGroupData[{

Cell[BoxData[
 RowBox[{"sdequ", "=", 
  RowBox[{"vequ", "^", "0.5"}]}]], "Input",
 CellChangeTimes->{{3.7911707858543415`*^9, 3.791170795445907*^9}},
 CellLabel->"In[19]:=",ExpressionUUID->"ffcfcba2-ef16-428c-95f2-64bb0a6bc4d4"],

Cell[BoxData[
 RowBox[{"{", 
  RowBox[{
  "1118.7001536362966`", ",", "1118.7291630630637`", ",", 
   "1118.7479344347255`", ",", "1118.7084026678554`", ",", 
   "1118.6023162601573`", ",", "1118.500992706067`", ",", 
   "1118.5484339757074`", ",", "1118.8853600906762`", ",", 
   "1119.5409930266505`", ",", "1120.388735002138`", ",", 
   "1121.2166202102119`", ",", "1121.852273356361`", ",", 
   "1122.237616900386`", ",", "1122.4173285974657`", ",", 
   "1122.4765513528196`", ",", "1118.6532554692283`", ",", 
   "1118.6810111496366`", ",", "1118.6859971158244`", ",", 
   "1118.6019631169793`", ",", "1118.407081914771`", ",", 
   "1118.1828099371467`", ",", "1118.1214974696718`", ",", 
   "1118.432361630815`", ",", "1119.1743865067858`", ",", 
   "1120.1770763976583`", ",", "1121.150305847619`", ",", 
   "1121.8735089718812`", ",", "1122.288766214474`", ",", 
   "1122.4664697209514`", ",", "1122.5175767480578`", ",", 
   "1118.516878495258`", ",", "1118.5299094582992`", ",", 
   "1118.4769575994274`", ",", "1118.2423975971506`", ",", 
   "1117.7598718214833`", ",", "1117.1264104630836`", ",", 
   "1116.6743384912215`", ",", "1116.8534088387194`", ",", 
   "1117.8537524463784`", ",", "1119.3480421708614`", ",", 
   "1120.781258677516`", ",", "1121.7867083068088`", ",", 
   "1122.3160397072363`", ",", "1122.5145601608494`", ",", 
   "1122.5592327666259`", ",", "1118.2381634007506`", ",", 
   "1118.2030049341183`", ",", "1117.9948862981084`", ",", 
   "1117.3836123050996`", ",", "1116.1662699840012`", ",", 
   "1114.4032796453903`", ",", "1112.7303283037013`", ",", 
   "1112.3659972406538`", ",", "1114.096012935744`", ",", 
   "1116.984670081718`", ",", "1119.653964212693`", ",", "1121.381192514373`",
    ",", "1122.2101186597672`", ",", "1122.4923475156697`", ",", 
   "1122.5472891612271`", ",", "1117.806260505583`", ",", 
   "1117.6734797936467`", ",", "1117.1633566695166`", ",", 
   "1115.8046237441365`", ",", "1113.0059567258286`", ",", 
   "1108.4534949717033`", ",", "1103.1250206844861`", ",", 
   "1100.5547792083069`", ",", "1104.6379491607129`", ",", 
   "1111.4551927452678`", ",", "1117.2034588693878`", ",", 
   "1120.495664216468`", ",", "1121.9085588628502`", ",", 
   "1122.3626381274585`", ",", "1122.4538041668534`", ",", 
   "1117.2971409649815`", ",", "1117.0251927332886`", ",", 
   "1116.0766725752196`", ",", "1113.5547869935256`", ",", 
   "1107.9439687355357`", ",", "1097.2850576454553`", ",", 
   "1081.188891131679`", ",", "1068.482793729249`", ",", 
   "1082.3160299582007`", ",", "1100.2580183177643`", ",", 
   "1113.1889853551006`", ",", "1119.29142485062`", ",", 
   "1121.4946487985285`", ",", "1122.1623745667277`", ",", 
   "1122.3049915463484`", ",", "1116.8720688042165`", ",", 
   "1116.4669574383743`", ",", "1115.0809167622679`", ",", 
   "1111.2785304838596`", ",", "1101.9674126404836`", ",", 
   "1080.555768641116`", ",", "1034.5334631323383`", ",", 
   "962.4975857402446`", ",", "1032.950685336717`", ",", 
   "1080.5670641243803`", ",", "1108.9327299559775`", ",", 
   "1118.6316684549474`", ",", "1121.2147194538536`", ",", 
   "1121.9899053930374`", ",", "1122.1699093395075`", ",", 
   "1116.7049789526789`", ",", "1116.2435096284898`", ",", 
   "1114.664324141735`", ",", "1110.2340445464315`", ",", 
   "1098.6595793829651`", ",", "1067.2731338102478`", ",", 
   "962.8267381035739`", ",", "953.3485766009501`", ",", 
   "1050.6647813083496`", ",", "1132.7933635099862`", ",", 
   "1119.831258315037`", ",", "1121.228398163774`", ",", 
   "1121.9245072738245`", ",", "1122.1145718261225`", ",", 
   "1116.8720688042165`", ",", "1116.4669574383745`", ",", 
   "1115.0809167622674`", ",", "1111.2785304838594`", ",", 
   "1101.9674126404834`", ",", "1080.5557686411153`", ",", 
   "1034.5334631323376`", ",", "962.4975857402434`", ",", 
   "1032.950685336716`", ",", "1080.5670641243798`", ",", 
   "1108.9327299559768`", ",", "1118.631668454947`", ",", 
   "1121.2147194538534`", ",", "1121.9899053930374`", ",", 
   "1122.1699093395073`", ",", "1117.297140964981`", ",", 
   "1117.0251927332883`", ",", "1116.0766725752194`", ",", 
   "1113.5547869935253`", ",", "1107.943968735535`", ",", 
   "1097.285057645454`", ",", "1081.1888911316778`", ",", 
   "1068.4827937292478`", ",", "1082.3160299581996`", ",", 
   "1100.2580183177631`", ",", "1113.1889853551`", ",", "1119.2914248506193`",
    ",", "1121.4946487985278`", ",", "1122.1623745667275`", ",", 
   "1122.3049915463482`", ",", "1117.8062605055825`", ",", 
   "1117.673479793646`", ",", "1117.1633566695155`", ",", 
   "1115.804623744136`", ",", "1113.0059567258274`", ",", 
   "1108.4534949717024`", ",", "1103.1250206844848`", ",", 
   "1100.554779208306`", ",", "1104.6379491607117`", ",", 
   "1111.4551927452665`", ",", "1117.203458869387`", ",", 
   "1120.4956642164675`", ",", "1121.90855886285`", ",", 
   "1122.3626381274578`", ",", "1122.4538041668532`", ",", 
   "1118.2381634007502`", ",", "1118.203004934118`", ",", 
   "1117.9948862981078`", ",", "1117.383612305099`", ",", 
   "1116.1662699840006`", ",", "1114.4032796453891`", ",", 
   "1112.7303283037006`", ",", "1112.3659972406526`", ",", 
   "1114.0960129357431`", ",", "1116.984670081717`", ",", 
   "1119.6539642126925`", ",", "1121.3811925143718`", ",", 
   "1122.2101186597665`", ",", "1122.4923475156693`", ",", 
   "1122.5472891612264`", ",", "1118.5168784952568`", ",", 
   "1118.529909458299`", ",", "1118.4769575994264`", ",", 
   "1118.2423975971492`", ",", "1117.7598718214829`", ",", 
   "1117.126410463083`", ",", "1116.6743384912206`", ",", 
   "1116.8534088387185`", ",", "1117.8537524463773`", ",", 
   "1119.3480421708612`", ",", "1120.7812586775153`", ",", 
   "1121.7867083068084`", ",", "1122.3160397072356`", ",", 
   "1122.5145601608492`", ",", "1122.5592327666257`", ",", 
   "1118.6532554692278`", ",", "1118.6810111496359`", ",", 
   "1118.6859971158237`", ",", "1118.6019631169784`", ",", 
   "1118.4070819147698`", ",", "1118.182809937145`", ",", 
   "1118.1214974696716`", ",", "1118.4323616308138`", ",", 
   "1119.174386506785`", ",", "1120.1770763976574`", ",", 
   "1121.150305847618`", ",", "1121.8735089718807`", ",", 
   "1122.2887662144733`", ",", "1122.4664697209512`", ",", 
   "1122.517576748057`", ",", "1118.7001536362957`", ",", 
   "1118.729163063063`", ",", "1118.7479344347253`", ",", 
   "1118.708402667854`", ",", "1118.6023162601564`", ",", 
   "1118.500992706066`", ",", "1118.548433975706`", ",", 
   "1118.8853600906748`", ",", "1119.5409930266499`", ",", 
   "1120.3887350021378`", ",", "1121.2166202102112`", ",", 
   "1121.8522733563598`", ",", "1122.2376169003853`", ",", 
   "1122.417328597465`", ",", "1122.4765513528191`"}], "}"}]], "Output",
 CellChangeTimes->{3.791170796539325*^9},
 CellLabel->"Out[19]=",ExpressionUUID->"1cec3260-3ebe-4715-9a2a-27cb8a589f8a"]
}, Open  ]],

Cell[BoxData[
 RowBox[{
  RowBox[{"h", "[", 
   RowBox[{"i_", ",", "j_"}], "]"}], ":=", 
  RowBox[{"If", "[", 
   RowBox[{
    RowBox[{
     RowBox[{
      RowBox[{
       RowBox[{"(", 
        RowBox[{"i", "-", "1"}], ")"}], "*", "m"}], "+", "j"}], "\[Equal]", 
     "c"}], ",", "0", ",", 
    RowBox[{"If", "[", 
     RowBox[{
      RowBox[{
       RowBox[{
        RowBox[{
         RowBox[{"(", 
          RowBox[{"i", "-", "1"}], ")"}], "*", "m"}], "+", "j"}], "<", "c"}], 
      ",", 
      RowBox[{"requ", "[", 
       RowBox[{"[", 
        RowBox[{
         RowBox[{
          RowBox[{"(", 
           RowBox[{"i", "-", "1"}], ")"}], "*", "m"}], "+", "j"}], "]"}], 
       "]"}], ",", 
      RowBox[{"requ", "[", 
       RowBox[{"[", 
        RowBox[{
         RowBox[{
          RowBox[{"(", 
           RowBox[{"i", "-", "1"}], ")"}], "*", "m"}], "+", "j", "-", "1"}], 
        "]"}], "]"}]}], "]"}]}], "]"}]}]], "Input",
 CellChangeTimes->{{3.7463278055041113`*^9, 3.7463278221763315`*^9}, {
  3.746328227871694*^9, 3.746328252901119*^9}, {3.746328456539463*^9, 
  3.7463285632573442`*^9}, {3.7463286183064566`*^9, 3.7463286408311715`*^9}},
 CellLabel->"In[20]:=",ExpressionUUID->"c1fabd6c-8696-432e-a586-98eed9c15e52"],

Cell[CellGroupData[{

Cell[BoxData[
 RowBox[{"Mrequ", "=", 
  RowBox[{"Array", "[", 
   RowBox[{"h", ",", 
    RowBox[{"{", 
     RowBox[{"l", ",", "m"}], "}"}]}], "]"}]}]], "Input",
 CellChangeTimes->{{3.7456416620323744`*^9, 3.745641682745819*^9}, {
  3.7456419036725254`*^9, 3.745641914414031*^9}, {3.7456419669319553`*^9, 
  3.7456419747662325`*^9}, {3.745642075972603*^9, 3.745642078363763*^9}, {
  3.745642140299617*^9, 3.7456421617644725`*^9}},
 CellLabel->"In[21]:=",ExpressionUUID->"a204dd73-c802-419c-bfd7-a4220815f1fd"],

Cell[BoxData[
 RowBox[{"{", 
  RowBox[{
   RowBox[{"{", 
    RowBox[{
    "1215.8592132819103`", ",", "1210.962247403374`", ",", 
     "1201.825342459906`", ",", "1189.7630798441041`", ",", 
     "1176.7112964137207`", ",", "1165.0789712485177`", ",", 
     "1157.3920887402674`", ",", "1155.6793405055746`", ",", 
     "1160.7371217361683`", ",", "1171.7128954357177`", ",", 
     "1186.4552884870504`", ",", "1202.2446807053102`", ",", 
     "1216.4830515277204`", ",", "1227.1121053154147`", ",", 
     "1232.7628854765235`"}], "}"}], ",", 
   RowBox[{"{", 
    RowBox[{
    "1210.7561791604467`", ",", "1205.202186468306`", ",", 
     "1194.7507001322397`", ",", "1180.7526006586863`", ",", 
     "1165.2918381485395`", ",", "1151.1335285915663`", ",", 
     "1141.4179544667104`", ",", "1138.908811040288`", ",", 
     "1144.8191292672143`", ",", "1157.9462760839347`", ",", 
     "1175.4082893201235`", ",", "1193.7957021011607`", ",", 
     "1210.0923685624364`", ",", "1222.0903789420017`", ",", 
     "1228.4136656376309`"}], "}"}], ",", 
   RowBox[{"{", 
    RowBox[{
    "1201.2071377311217`", ",", "1194.339619177165`", ",", 
     "1181.2226709420595`", ",", "1163.204784509863`", ",", 
     "1142.5699269301858`", ",", "1122.7453505024996`", ",", 
     "1108.2373894947186`", ",", "1103.718819921654`", ",", 
     "1111.6843082084656`", ",", "1129.8447903126832`", ",", 
     "1153.435890608348`", ",", "1177.4374698167726`", ",", 
     "1198.0003416788625`", ",", "1212.7433762525234`", ",", 
     "1220.387732494369`"}], "}"}], ",", 
   RowBox[{"{", 
    RowBox[{
    "1188.525614855755`", ",", "1179.7264815671733`", ",", 
     "1162.5955799489693`", ",", "1138.2739395085207`", ",", 
     "1109.03773455984`", ",", "1079.0405569935267`", ",", 
     "1055.0674330880097`", ",", "1046.0447709431423`", ",", 
     "1058.3544933323108`", ",", "1086.312686349986`", ",", 
     "1121.053012983813`", ",", "1154.5179448787185`", ",", 
     "1181.728152083718`", ",", "1200.4950518948594`", ",", 
     "1210.0061555929517`"}], "}"}], ",", 
   RowBox[{"{", 
    RowBox[{
    "1174.6432252689701`", ",", "1163.4451122868036`", ",", 
     "1141.1592277781233`", ",", "1108.2576590154104`", ",", 
     "1066.266514807126`", ",", "1019.3117098237587`", ",", 
     "976.9470149206522`", ",", "957.0383374305951`", ",", 
     "979.3762078276469`", ",", "1025.9984487711374`", ",", 
     "1079.9455300981977`", ",", "1127.853144630572`", ",", 
     "1163.8992698824318`", ",", "1187.502523650243`", ",", 
     "1199.1356823896285`"}], "}"}], ",", 
   RowBox[{"{", 
    RowBox[{
    "1161.9589486643504`", ",", "1148.251514532947`", ",", 
     "1120.3385598613108`", ",", "1077.3309539678712`", ",", 
     "1018.4589558294938`", ",", "944.9927525737302`", ",", 
     "866.3705793402446`", ",", "815.7853560309381`", ",", 
     "866.1135517765449`", ",", "948.3593708087192`", ",", 
     "1034.877514007268`", ",", "1103.0498336629416`", ",", 
     "1148.5132591651932`", ",", "1176.4800904340511`", ",", 
     "1189.8983679256926`"}], "}"}], ",", 
   RowBox[{"{", 
    RowBox[{
    "1152.9821061911339`", ",", "1137.2634373193246`", ",", 
     "1104.6125431662995`", ",", "1052.2686411652692`", ",", 
     "975.2456019692472`", ",", "865.8297653014242`", ",", 
     "717.7571938356575`", ",", "563.6189555763676`", ",", 
     "710.9332724388751`", ",", "856.4479686799259`", ",", 
     "998.1553214592129`", ",", "1090.955416848731`", ",", 
     "1140.6238426813504`", ",", "1170.0062109950736`", ",", 
     "1184.0793309533988`"}], "}"}], ",", 
   RowBox[{"{", 
    RowBox[{
    "1149.723932589728`", ",", "1133.2075853869178`", ",", 
     "1098.5795343192929`", ",", "1041.8854655576586`", ",", 
     "954.4250455808036`", ",", "815.3235128270612`", ",", 
     "565.2094751245938`", ",", "0", ",", "547.552613722661`", ",", 
     "758.3439100128961`", ",", "1216.6618056306834`", ",", 
     "1111.992669591418`", ",", "1143.0204837164029`", ",", 
     "1168.8415799114944`", ",", "1182.3334139394303`"}], "}"}], ",", 
   RowBox[{"{", 
    RowBox[{
    "1152.9821061911323`", ",", "1137.2634373193225`", ",", 
     "1104.6125431662977`", ",", "1052.2686411652676`", ",", 
     "975.2456019692463`", ",", "865.8297653014229`", ",", 
     "717.7571938356559`", ",", "563.618955576366`", ",", 
     "710.9332724388732`", ",", "856.4479686799241`", ",", 
     "998.1553214592108`", ",", "1090.9554168487296`", ",", 
     "1140.623842681349`", ",", "1170.0062109950723`", ",", 
     "1184.0793309533974`"}], "}"}], ",", 
   RowBox[{"{", 
    RowBox[{
    "1161.9589486643474`", ",", "1148.251514532944`", ",", 
     "1120.3385598613072`", ",", "1077.330953967868`", ",", 
     "1018.4589558294907`", ",", "944.9927525737272`", ",", 
     "866.3705793402416`", ",", "815.7853560309352`", ",", 
     "866.1135517765421`", ",", "948.3593708087162`", ",", 
     "1034.8775140072644`", ",", "1103.0498336629382`", ",", 
     "1148.5132591651907`", ",", "1176.4800904340477`", ",", 
     "1189.89836792569`"}], "}"}], ",", 
   RowBox[{"{", 
    RowBox[{
    "1174.643225268966`", ",", "1163.4451122867993`", ",", 
     "1141.1592277781197`", ",", "1108.2576590154063`", ",", 
     "1066.266514807122`", ",", "1019.3117098237556`", ",", 
     "976.9470149206486`", ",", "957.0383374305909`", ",", 
     "979.3762078276433`", ",", "1025.9984487711338`", ",", 
     "1079.945530098193`", ",", "1127.8531446305683`", ",", 
     "1163.8992698824277`", ",", "1187.5025236502383`", ",", 
     "1199.135682389625`"}], "}"}], ",", 
   RowBox[{"{", 
    RowBox[{
    "1188.52561485575`", ",", "1179.7264815671688`", ",", 
     "1162.5955799489645`", ",", "1138.273939508516`", ",", 
     "1109.0377345598354`", ",", "1079.040556993523`", ",", 
     "1055.067433088006`", ",", "1046.0447709431382`", ",", 
     "1058.354493332306`", ",", "1086.3126863499815`", ",", 
     "1121.0530129838085`", ",", "1154.5179448787144`", ",", 
     "1181.7281520837137`", ",", "1200.4950518948544`", ",", 
     "1210.0061555929474`"}], "}"}], ",", 
   RowBox[{"{", 
    RowBox[{
    "1201.2071377311167`", ",", "1194.3396191771608`", ",", 
     "1181.2226709420545`", ",", "1163.2047845098584`", ",", 
     "1142.5699269301808`", ",", "1122.7453505024953`", ",", 
     "1108.237389494714`", ",", "1103.7188199216494`", ",", 
     "1111.6843082084613`", ",", "1129.844790312679`", ",", 
     "1153.4358906083435`", ",", "1177.437469816768`", ",", 
     "1198.0003416788581`", ",", "1212.7433762525184`", ",", 
     "1220.3877324943637`"}], "}"}], ",", 
   RowBox[{"{", 
    RowBox[{
    "1210.7561791604408`", ",", "1205.2021864683013`", ",", 
     "1194.7507001322347`", ",", "1180.7526006586818`", ",", 
     "1165.2918381485347`", ",", "1151.1335285915623`", ",", 
     "1141.4179544667054`", ",", "1138.9088110402836`", ",", 
     "1144.81912926721`", ",", "1157.9462760839301`", ",", 
     "1175.4082893201194`", ",", "1193.7957021011566`", ",", 
     "1210.0923685624316`", ",", "1222.090378941997`", ",", 
     "1228.413665637626`"}], "}"}], ",", 
   RowBox[{"{", 
    RowBox[{
    "1215.8592132819053`", ",", "1210.9622474033692`", ",", 
     "1201.825342459901`", ",", "1189.7630798440996`", ",", 
     "1176.7112964137154`", ",", "1165.0789712485134`", ",", 
     "1157.3920887402633`", ",", "1155.6793405055705`", ",", 
     "1160.7371217361642`", ",", "1171.7128954357136`", ",", 
     "1186.4552884870461`", ",", "1202.244680705306`", ",", 
     "1216.483051527716`", ",", "1227.1121053154102`", ",", 
     "1232.762885476519`"}], "}"}]}], "}"}]], "Output",
 CellChangeTimes->{
  3.7456416839963627`*^9, 3.7456419155486574`*^9, {3.745641968180256*^9, 
   3.7456419754852867`*^9}, 3.745642079069936*^9, {3.745642141705452*^9, 
   3.7456421622596292`*^9}, 3.7456422331066427`*^9, 3.7456424489414625`*^9, 
   3.7463282603955603`*^9, 3.746328320881064*^9, {3.7463285511601725`*^9, 
   3.746328567115841*^9}, 3.7463286454200735`*^9, 3.746329915786468*^9, 
   3.746854499447075*^9, 3.746854680020874*^9, 3.746854729756632*^9, 
   3.791170803928212*^9},
 CellLabel->"Out[21]=",ExpressionUUID->"759111f8-1678-47be-b493-b7ed85269c19"]
}, Open  ]],

Cell[CellGroupData[{

Cell[BoxData[
 RowBox[{"MatrixForm", "[", "Mrequ", "]"}]], "Input",
 CellChangeTimes->{{3.7456418950782423`*^9, 3.7456419226369486`*^9}},
 CellLabel->"In[22]:=",ExpressionUUID->"cee77883-e862-4ef6-95d2-5a5d943ee456"],

Cell[BoxData[
 TagBox[
  RowBox[{"(", "\[NoBreak]", GridBox[{
     {"1215.8592132819103`", "1210.962247403374`", "1201.825342459906`", 
      "1189.7630798441041`", "1176.7112964137207`", "1165.0789712485177`", 
      "1157.3920887402674`", "1155.6793405055746`", "1160.7371217361683`", 
      "1171.7128954357177`", "1186.4552884870504`", "1202.2446807053102`", 
      "1216.4830515277204`", "1227.1121053154147`", "1232.7628854765235`"},
     {"1210.7561791604467`", "1205.202186468306`", "1194.7507001322397`", 
      "1180.7526006586863`", "1165.2918381485395`", "1151.1335285915663`", 
      "1141.4179544667104`", "1138.908811040288`", "1144.8191292672143`", 
      "1157.9462760839347`", "1175.4082893201235`", "1193.7957021011607`", 
      "1210.0923685624364`", "1222.0903789420017`", "1228.4136656376309`"},
     {"1201.2071377311217`", "1194.339619177165`", "1181.2226709420595`", 
      "1163.204784509863`", "1142.5699269301858`", "1122.7453505024996`", 
      "1108.2373894947186`", "1103.718819921654`", "1111.6843082084656`", 
      "1129.8447903126832`", "1153.435890608348`", "1177.4374698167726`", 
      "1198.0003416788625`", "1212.7433762525234`", "1220.387732494369`"},
     {"1188.525614855755`", "1179.7264815671733`", "1162.5955799489693`", 
      "1138.2739395085207`", "1109.03773455984`", "1079.0405569935267`", 
      "1055.0674330880097`", "1046.0447709431423`", "1058.3544933323108`", 
      "1086.312686349986`", "1121.053012983813`", "1154.5179448787185`", 
      "1181.728152083718`", "1200.4950518948594`", "1210.0061555929517`"},
     {"1174.6432252689701`", "1163.4451122868036`", "1141.1592277781233`", 
      "1108.2576590154104`", "1066.266514807126`", "1019.3117098237587`", 
      "976.9470149206522`", "957.0383374305951`", "979.3762078276469`", 
      "1025.9984487711374`", "1079.9455300981977`", "1127.853144630572`", 
      "1163.8992698824318`", "1187.502523650243`", "1199.1356823896285`"},
     {"1161.9589486643504`", "1148.251514532947`", "1120.3385598613108`", 
      "1077.3309539678712`", "1018.4589558294938`", "944.9927525737302`", 
      "866.3705793402446`", "815.7853560309381`", "866.1135517765449`", 
      "948.3593708087192`", "1034.877514007268`", "1103.0498336629416`", 
      "1148.5132591651932`", "1176.4800904340511`", "1189.8983679256926`"},
     {"1152.9821061911339`", "1137.2634373193246`", "1104.6125431662995`", 
      "1052.2686411652692`", "975.2456019692472`", "865.8297653014242`", 
      "717.7571938356575`", "563.6189555763676`", "710.9332724388751`", 
      "856.4479686799259`", "998.1553214592129`", "1090.955416848731`", 
      "1140.6238426813504`", "1170.0062109950736`", "1184.0793309533988`"},
     {"1149.723932589728`", "1133.2075853869178`", "1098.5795343192929`", 
      "1041.8854655576586`", "954.4250455808036`", "815.3235128270612`", 
      "565.2094751245938`", "0", "547.552613722661`", "758.3439100128961`", 
      "1216.6618056306834`", "1111.992669591418`", "1143.0204837164029`", 
      "1168.8415799114944`", "1182.3334139394303`"},
     {"1152.9821061911323`", "1137.2634373193225`", "1104.6125431662977`", 
      "1052.2686411652676`", "975.2456019692463`", "865.8297653014229`", 
      "717.7571938356559`", "563.618955576366`", "710.9332724388732`", 
      "856.4479686799241`", "998.1553214592108`", "1090.9554168487296`", 
      "1140.623842681349`", "1170.0062109950723`", "1184.0793309533974`"},
     {"1161.9589486643474`", "1148.251514532944`", "1120.3385598613072`", 
      "1077.330953967868`", "1018.4589558294907`", "944.9927525737272`", 
      "866.3705793402416`", "815.7853560309352`", "866.1135517765421`", 
      "948.3593708087162`", "1034.8775140072644`", "1103.0498336629382`", 
      "1148.5132591651907`", "1176.4800904340477`", "1189.89836792569`"},
     {"1174.643225268966`", "1163.4451122867993`", "1141.1592277781197`", 
      "1108.2576590154063`", "1066.266514807122`", "1019.3117098237556`", 
      "976.9470149206486`", "957.0383374305909`", "979.3762078276433`", 
      "1025.9984487711338`", "1079.945530098193`", "1127.8531446305683`", 
      "1163.8992698824277`", "1187.5025236502383`", "1199.135682389625`"},
     {"1188.52561485575`", "1179.7264815671688`", "1162.5955799489645`", 
      "1138.273939508516`", "1109.0377345598354`", "1079.040556993523`", 
      "1055.067433088006`", "1046.0447709431382`", "1058.354493332306`", 
      "1086.3126863499815`", "1121.0530129838085`", "1154.5179448787144`", 
      "1181.7281520837137`", "1200.4950518948544`", "1210.0061555929474`"},
     {"1201.2071377311167`", "1194.3396191771608`", "1181.2226709420545`", 
      "1163.2047845098584`", "1142.5699269301808`", "1122.7453505024953`", 
      "1108.237389494714`", "1103.7188199216494`", "1111.6843082084613`", 
      "1129.844790312679`", "1153.4358906083435`", "1177.437469816768`", 
      "1198.0003416788581`", "1212.7433762525184`", "1220.3877324943637`"},
     {"1210.7561791604408`", "1205.2021864683013`", "1194.7507001322347`", 
      "1180.7526006586818`", "1165.2918381485347`", "1151.1335285915623`", 
      "1141.4179544667054`", "1138.9088110402836`", "1144.81912926721`", 
      "1157.9462760839301`", "1175.4082893201194`", "1193.7957021011566`", 
      "1210.0923685624316`", "1222.090378941997`", "1228.413665637626`"},
     {"1215.8592132819053`", "1210.9622474033692`", "1201.825342459901`", 
      "1189.7630798440996`", "1176.7112964137154`", "1165.0789712485134`", 
      "1157.3920887402633`", "1155.6793405055705`", "1160.7371217361642`", 
      "1171.7128954357136`", "1186.4552884870461`", "1202.244680705306`", 
      "1216.483051527716`", "1227.1121053154102`", "1232.762885476519`"}
    },
    GridBoxAlignment->{"Columns" -> {{Center}}, "Rows" -> {{Baseline}}},
    GridBoxSpacings->{"Columns" -> {
        Offset[0.27999999999999997`], {
         Offset[0.7]}, 
        Offset[0.27999999999999997`]}, "Rows" -> {
        Offset[0.2], {
         Offset[0.4]}, 
        Offset[0.2]}}], "\[NoBreak]", ")"}],
  Function[BoxForm`e$, 
   MatrixForm[BoxForm`e$]]]], "Output",
 CellChangeTimes->{3.745641923039434*^9, 3.745641978294701*^9, 
  3.7456422364986734`*^9, 3.745642451942176*^9, 3.7463283239740615`*^9, 
  3.746328649200406*^9, 3.746329918707684*^9, 3.746854503511349*^9, 
  3.7468546812705803`*^9, 3.7468547307251573`*^9, 3.7911708066307406`*^9},
 CellLabel->
  "Out[22]//MatrixForm=",ExpressionUUID->"bba8a25a-160c-400e-bc45-\
c940b148fe14"]
}, Open  ]],

Cell[CellGroupData[{

Cell[BoxData[
 RowBox[{"ListPlot3D", "[", 
  RowBox[{"Mrequ", ",", 
   RowBox[{"ColorFunction", "\[Rule]", "\"\<SouthwestColors\>\""}]}], 
  "]"}]], "Input",
 CellChangeTimes->{{3.745642285303525*^9, 3.74564229361658*^9}, {
  3.7456423413711395`*^9, 3.745642342059826*^9}},
 CellLabel->"In[25]:=",ExpressionUUID->"ff279527-ab88-4d51-a682-282e2a4d1d04"],

Cell[BoxData[
 Graphics3DBox[{GraphicsComplex3DBox[CompressedData["
1:eJylnXlcjN3bwMc2skyNtDdqmqaZaZpSZF+67IQeSvbsQnZSdoNIUZZEsoT0
2BOSLQlliyIhESFbWRKSkPf4/DpnuBy/9/N+3uef+cz3uZ+7c3/nLNd13fe5
H5tRUz3HVhcIBNdrCgQ1BPSfEjf6OaL75ttTf6yDqn8BlG+Rjhpwr5hyPcad
n61T9L5EuZjxPXOvjxFtpNyI8XR3k2G5oyg3Y/z2xTv5fVwplzDep/TYorXG
lEsZV2+qE3dcn3IZ4/oD694olVEuZ1x7t2O1PA/KFYwvUdm1yA6hXMW4keP6
sIrLlKsZH9bNIO5ttYiq7xrd9fokZ8zQUO7EeP3D91xEnSLY9/98CkA+LcdL
WIw9C6Cra3mdrBzsWQDuRiHHBfuxZwEI4eze6jOxZwFkbdt2V90MexbAVNMT
p1d8W1v1XcL4x4AO3/bfplzKuPXioTE7MyiXMR68MftK16eUyxkvrbXp22VT
7Jlw/yiTnT7YswBGmK645rQbexbA8J75kcNeUq5hfL2016qhZtizAPxqft64
2wV71oOUW68sc9KwZz1oqLFJH7IXe9aDvZ/v1Sj0x571YEh27aM3NdizHujd
ex3dLY96MGNcs9i+3ddQ7FkPXvdpY/KhD/asBw+H9jMsaI8960HFQvfTycOw
Zz3IapokHrmbcgXjH8MsB6fUwp71wGKaSfnZsdizHtjHrx0kOIE960FuTkyL
L6WUOzEe1+ZsnbAG2LMY6j661NpiHfYshu0Jl4teTMGexfAy49ijkWrsWQzH
W25aanaFXpcR42nTn8Yq+mHPYuhxIT3Y/sGaqu8SxuPfOoq6zKdcyvgU2dRc
x4GUyxg/equXYGII5XLGRyXfc4YvlCsYL7Oq06N5EG2PivGXk+QjDOtiz2Lw
Vh3d/ioAexZDRfcnbyvOYc9i2Hvv395C1v+pZyNINYvbu24w9mwEc4uXZlxy
xJ6NYJvH5vqxObSdYsZzsi/crd0XezYCYWmHV+K99HrNGDcZcGLkwrzVVd8l
jLvqrZ4fERxe9V3K+IecvKUeL8OqvssYf//YbU71zfR4OeMNMgZPqKyNPRvB
urS6rS4/olzFeMdvKdsmxND2qxl3b+eaF9UYezaCur1XR1YPx56NYIyeV0lo
MvZsBkmLYstuK7FnM3gZKQyr9p7+XT3GuyZMPTR4MfZsBh9vRj3zvE3bb8R4
wSG99/tvrWbf6Wfwq46q98HUm4TxMaa9S8sMV1Z9lzKeJk8Z331hSNV3GeMe
s26HvRTT4+WMJ/hf//5oJz2/gvFKB72IJQ7Ysxn0WhJVu2lb7NkMlizNihCV
Uq5hfEHcrS3FI7FnM9CWnn+zcSP2LIG5N9offFMDe5aAU9ul50Xp2LME1tcN
aj+zI/YsgQuT9ps0nI49E38e6sqyObS/mTF+Ofj7kFj9lbrjqj71u+06rT9l
edV3KeNC374XfQuWVX2XMX5jUOiAwBb0eDnjfaZGT4u8EFr1XcH4Qh9H8/Yu
9HdXMT7aJ2Ngdj3sWQI/9my9sTAbe5bAw2zNUGF37FkCO+1lbftqsWcprDkW
6fGsjJ6HepbC+UWd1uYkYs9SML05fXpfNfYshaWH5h0P7YY9S+GpotdC31u0
X5kxHrS9MGzDXNo/JYz/7lP6Fy77C5cz7ra20Cv1SHDVdwXjI8QjEuKq03VK
xfiizSMWlg/HnqXgWhL/xegB9iyFIbesL/l0wp6lEHI8wM97DvYsg5nc/iwD
O25/lsEqbn+WQTK3P8ugvDevP5Pjuf1ZBgJuf5b9xbMMUrn9WQbA7c8ymMjt
zzLw4fZnGXzh9mcZ5HL7swy2cPuzHPZy52c55HHnZzk0587PcnjOnZ/lkM6d
n+UwmTs/y8GdOz/LYR93fpZDM+78LIcN3PlZDm+587Mc2nHnZzkEcudnOUzh
zs9ymMWdnxUQz403FDCOG28oIJwbbyjgPDfeUMDH97x4QwEV/XnxhgKMuPGG
AjK58YYCbnLjDQVU48YbCljIjTcU0IQbbyigJTfeUEBZL168oYB+3HhDBR8f
8uJnFazixs8quMWNn1Wwkxs/qyCBGz+roBU3flbBNm78rIKh3PiZHM+Nn1Xg
wY2fVfCEGz+r4A43flZBR278rIJCbvysgg3c+FkNe7j5IPk73HxQDRHcfFAN
3bj5oBpKc3n5oBrMufmgGnK5+aAarnLzQTW84OaDakjm5oNqKODmg2oQcvNB
NZhw80E1nOfmg2oI5+aDGqjLrW9owIVb39CAK7e+oYFSN159QwOnuPUNDfhw
6xsaeMitb2igPre+oQF/bn2DnIdb39BAAbe+oQEPbn1DA+7c+oYGFnHrGxrw
5tY3nMCdW69zgmBuvc4JLLj1OidYz63XOUE8t17nBOe59TonaM+t1zmBGbde
5wTfBvDqdU4whVuvc4Kp3HqdE1Tn1uucoCe3Xkeul1uvc4LyhF/rdVIITn6z
vOK2OYuXqt8KnrZzli5foDzrS/wdTZ7NH5x+35cbMulBgI6Xw+Tk93fN2d/B
8din7y2fN+usO/5QRHe/8TNs/3K8BBIanr6yNs2G8c/Zv7bzz3iv3uKn9Z/l
646/81v78fEkT7AJSa5ubMt4Q+knk1VNrKo+LXTX5TpoyWFXi6pPK8bzVygM
O5lL2Cfla3d9WG5fbsM+KT/2T9tlad9kVZ+66y25uUP++rm06lP2v/4uf/u7
f/1d/tL+//57/V/9/+nzb9f1t9/lb97+9vv+zed/71d/9sP/3s//HC9/6yf/
Ob6S3XdY38Ve2evtOsQFcP500w+RdykXAj2+XuLFJtNuYC6AHg/kvfyPUS5i
x29eEtjbbi/mAtj+ruhttRWUG7Ljk55Mf1w6H3MB+L2LTzXpV8W1xuz4nnMq
w8b2xVwA9TQq0Vtreh5zdnziWg/hDg3mAugzNW/lTRq3a3X3QRzGjeicZLQO
cQG0yt11w4/G26k27PgmsM9vonQd4gI4lbO0s2cBPb8tO37X8Y+uBTTPZVwA
A/xeTN1D4zGwY8fbuJfIjs3EXACe+3MPTGP5spIdn7Fv6CjfvZgLwL7rmunj
l9B26u6/lPQfZdL/IeYCKKird2L7WdpO3X2ZklWn4lfXj0BcAAcEcxoO+0jb
qbtfY6SnNevaOAJxARgsOPdmmSWd/yvZfQS9DhVZVw/g/qYHaWkOH6stwf1K
DwZu7782txvuP3pwxLvi31U1cD/RA5OoC59Dk2m8Yc645NPkpnPm4/6gB34z
Uo4leODfXQ+STjkozg3Gv68eRHcd8rVFZBVnv5ceKFZFDhvyhP5dJeO1f5jZ
n22G/evBiN27JFFB2L8e3G5hvDblIvZMrvfc08MZZXhci2HyhsuuHjOxTzGY
LJs7amkb7FMMr97ZCte/oe00ZLy9d0pETDi9XmPG+/cZeFKpxD7FIMu0nuCc
VpWPaHX3CxTGGxTnA6s48ymG0EZ9h3RaSo+3Zbz5kqRC9/wqznyKoXLQ5x/m
fbBPMbxL39BPfon+Xrr7BS4fBpk9bYJ9imFhSfuPB0OwTzGI758anHwR+zQC
2wbdlSObYp9GcHuWd9vXRbQ9IsZhx/p6o5Zgn0Yw+cmSEfW/0+s1ZjzqkmXn
naNoHmfO+LAaU/ZcWFaVp2t19wWuLZ6dv29mVd7NfBpBX4io2B9UxZlPIzCx
H9g25UjVeZhPI6h+SbXyQTj9u0rG/QoKi6PcsE8jiPtY13sejfO1uvsCravV
69G0G/ZpBLPSXmy/FYF9moGsaWuLB5+pH+rTDOIn3PbtvBX7NAOvsT1u3jbG
Ps2gdL3+1PXDsU8zWLQs5VmXz7QuYc54pX969JGiVVXH6+r/4laWNiMLqupv
zKcZtFvZJGT9wyrOfJpBrn+WzajKqvMwn2aQ2vFz80AvWldRMm43oM/1vKO0
/+vq/6kyx29jtNinGVRbJTappY99mkGj1e8VO8ZjnxI4EZ939tU17FMCFXeW
PjIfjX1K4P3uLXYbz9Lf3ZDxCxGpkfrxtL8ZM75/6aAdx11o/cec8egWL5ou
fF5Vf9P+GR/+7k0CJRP6F4VtD0HeJODYueye1Qp6fiXjDYSHj7T0xN4kkNLq
VC2v/tibBAJnLj5a8I7Ow7p6ftIChxMG/2BvUph/8c0ekzPYG4kf2/q2Ku2F
vUnB4luLdpFbsDcpfDy/o6ydC/YmhUX97ILMmuD+huJA1t+kf/EmhbbVLBs7
iJYjb1KY/axsq4MXHr8kzvUeYfqPC15fpNDp61bN0nDsTQqVqnqOLz5hb1J4
fCj0tMQde5PBIW5/k0Ept7/JoIjb32RwgtvfZLCT299kEMbtb7K/eJNBAbe/
ycCS299kUIfb30g7uf1NBtO5/U0GCdz+Jgcj7rwnhxjuvCeHztx5Tw6F3HlP
DmO48x45njvvyaGsJW/ek4OcO+/JIYU778lhJ3fek4MJd96Tw1HuvCeHTyt5
854cDLjzngLE3HVZAWncdVkBTtx1WQFDuOuyAoK567ICgLsuK2A/d11WgAt3
XVZAmYq3Livg3UXeuqyAgdx1WQHrueuyAlTcdVkBo7jrsgoGceNGFVTjxo0q
yOHGjSqw58aNKujEjRtVYMiNG1Vgwo0bVRDAjRtVIOPGjSoo4saNKnjAjRtV
YMWNG1Xgx40bVVCRx4sb1fAJeHmNGuK5eY0aOnPzGjVs4eY1aqjGzWvUUIeb
16ihPzevUUMsN69RQzA3r1GDITevUcOHSl5eo4Ze3LxGDee4eQ25Xm5eo4ED
3HqFBppy6xIaWMmtP2igP7fOoIHPDrx6ggbacesGGpBz6wMa2M2tA2igMzff
14AbN6/XgCk3f9fANW6eroGN3HxcAxXzeXm3Eyz6rS5EfTrBp6O/1n9EjC//
rc5jyPiOX+s5zKcTNP+1bsN8kuN/rc9odfVt81/rMMynE0h/rbcwn06w7te6
CvPpBAa/1k+YTyc48WudJFVX387/tR6i1dW383+te4Cuvi34tb7BfFa6Xdkw
ydY2D/v85jZswKJHzU9jnxVuZVvDo7atwz7L3ZLrN7eS+GKfZW7LPjdZPLct
9vnRLX/G9LjdEuyz1E2dti/Wqz72Wel2OrDVs8SXuH9+c5szeNb0CAvss8Lt
xaAofdOB2Ge52/uYO4u1Udhnmdu0qEPi1Bzs86PbgQUPrUJrY5+lbtojncaa
O2KftSFy/WeTtYexTyHcWD4y/eEq7LMWGPc80c92KPZZE4Lr95fFKbDPGnDk
6JHvAz/h+bM6ZD4b6Bl7E4/3anD4Vo1F2efxeK8NbmevBQ6ahH0K4Uyv7wsH
J+H5sxZ8iK47YEl97LMmLJ8xoPbhkdhnDSg+NHHkgoPYZ3U486Z3+1r0PhTz
WQ3KllZsXmKKfRpAzduvp8XNwT714UOseJDUHfsUgaf28K2gOthnfRDvnOUw
PxWv7/WgwDnF69tc7LMurNqiPty7G/ZZByQZi6fkuWCfBpCbFrbTfDte3/VB
780srxhD7FMEl4RFXr5r8XpUH6Z8t/Z5WRv7rAfOzfpubDwJ+6wL+TnPKhee
wj7rwIxjI/Ki36P1SNsQXk+YZO7ZGvtsCFa7FZ1dv6L4U2sIbdekRIfsxPGS
IQyLnJxk1Ar51DaAqcdTc1dfx/FnA1jQ1DeyQQCKl7RiUD5M9+rQE8VLpJ0e
8U23H8zH8WdDaN3bdPUgFYqXSDu1I8ubeb/C8achbBEVfshai+Il0k7RkKLr
cjPsswEscSnKPzQf+STtfDFC/K7XOezTFDr5Ric0rcT5kSk0POtfNusA9mkC
iamtPoqbYZ8mMMpY/nLKVhTPk0+L5fvX/fOc5inUpzGog/OXbdlD/VCfRnCx
2MjC73kY8knaabOh1+2JK5FPUxCI9215WRCGfJpAnHJcDRcr7NMEpsb23f5d
hH0aQ4VTnMW4FBzPG8MA0wehjm2xTyM4eS4Smq3GPi0hpnPtK743sU9LmHBQ
nm0yBfu0ACPhp3eOd3GebgFzv/VvoqyDfZrDXa385OU6ON80h1dgGTb73Erk
zRKcbiXM6bt9OfJmCTecX7UouhOKvFmAi++rzDz2fBH1ZgEJaa9m7duM8krS
nqxpFTNW+2Nv5jDo7vP0lbWxNzOoHnCmz4mx2Js13Ht1PvF4CvZmDfkOScsE
fbE3K9h706poRxz2ZgWu2pveFwej+oa2EZRqxDlNolE+rpXw60KkPfz6hjWM
rpFp9NYrGHmzAssfAyO8nuP+ZgXWcfPSe87H3hrB9ESpd/Eg7K0RbGjaPjzp
LapvkHbONChr5+yBvJH2eq6sldg9A3nT2kDei6YR9YYjb2ADw7KPzQ5Nwt5s
YNGdNc2XByFvqVJw3T+l79YrVd5of9NKwTa03yb/4yt+9wl/qaeR9iSPi62Z
MWjF795Ie/LETd5ljqTnp95s4GFSZM22eB0h7QnTtsgvCkXeSHvyx3t4NviM
vJH22FqlNvuG62mptuC4VdRg+AfszRaaRLj6d1uHvdmCvPZ7oVsl9mYL/zzZ
GOzviMZpqgw6r/hw3dUajVOtDLZPXNvhhAGdx6g3GRxb0u298Y2qcUr7IWnn
KU3FuwlPaP3Nln0WHGybU+vySuTTFnZKa3Y87YbHry3MiTKtO8EP9UPSzt3F
r8NVo7BPGZio9tcYXIZ9yuDahuHh5X2xTzt4l/9iTR1HtC5r7WCkNOnAqfvY
px1kdtn1UjEaryN28Gbk5BcuZ7FPOcwJd7/f+g5aR7RyMH3vfebepTDkUw4V
mQsLd0xG8yFpp2Zf4xYTP9PjqU87yApbcK7FjXDk0w72QzvbcRZ4XNuBeP1T
s4Bn2Kcchrxc13zORuxTDndnueXUNUfzIWlnxtpOwW6TsU8lrGm3q6PPJOxT
CSe89g5u44DiRlBCnqAiYNJ17FMJrXbearfRE8U5qQqYMuKovHUyinO0Cuiy
pWS3oAGKc0ABe96ZLT1wDdXZSDsDn2tXnO+P4kbSzlk9Mmb2CUdxDmnnlLNK
7x2fsE8l7Iva2OuNP1qXSTtPrJob06oE+1SAberw4S79sE8FhLZfV7/TJuzT
HoZVvxMx81/s0x5uxkV+HzMT+7SHBwZXLrxgnqlPe7iq18kg4Sb2qYLA4z4+
SeNRHK5VwQ7F6OIhX7BPFYxJzp4ctR7FjaSd/Ru+e1jUDuU1pJ2J9zevekrn
c+bTHno82lnXYAeOw+3B/9Jq6deP2KcKPMYe3NqzJ4obSTtHeU1Z/iYS+1RB
qxftmrzJwD4dQDq++YGsbOzTAZQW7+Zu3Id9OkBm5xCH4zOxTwfQtvTqUumM
8sRUNQwWt6otfYF9qiF04btJu2ndnvlUw8OA4bV7jEB5DWmn9Y0npSczsU/S
/jFdXi97hX06wIwtoxN70HHKfDrAxuy+EQH98XqkBqjeYebpDdinGhLcwdf0
BvaphsRT+2pkVWCfjhDoV1KWUox9OkJBy0kxB69in47gnHMrdsU27NMR+qQX
LX3jh31q4MzBD+b32PON1KcGjMOPv75aHdUxSHvt5g2efv0B9ukIVls/XtFj
eQf16QjTLvk2/UTvCzCfjjBns/M5/eHYpyO872Pi6RGBfWqg95VTZ5pfwT41
ZDx6x47+gn1qIDz7+/YjjSJ+b+cfz3HpnnPr3TNFPXR5MDoe38+i8aEZxOU9
CW5eGILO0wjOlvdJH3tsBfJj88d5+p2edtXtk+UfcebzbNMsv8eWfxwfEh4j
cKgh++P4HhMTHe+Z/dlO7vn/r+f5W3vY87eVbjenx3klsDpwCau/aXqKgiLe
UK7Hjh/n4dclNJ5yMeODa9tUCwqk3Ihxj/WTVxSwvN6M8aFvvp5dzPYfSRgf
IUw4sCcfP/9c6SaVG0Ittl9DxnjU6k3ubYvx88+VbnJwarTfip5fwfiYevss
VKMpVzFuEr2383j2XLea8UehFzauYeNXw3hzVet+jyzwc7mVbpWDmvbMaUo5
9SwE6dv+G1omYs9CyJ1buHdEJvYshJsp6c4Tl2DPQrh48FiJT3vsWQhz3c39
BGw/kRnjZxTXtwxjz9tLGJ+Sl/yPzQzsWQhvx244Jh6FPQuh0bLX7R8twp6F
MPBlfL15F/Dz/EJIvNS6x3FL7FkIr+81OWgZgD0LISBy10vTNOxZCJdeXK3v
+Y1yJ8bvOPY+GGGOPYug+OHeobeCsGcRZEa7vrOOw55F0Gdop4OeXbFnEfQ7
MurTApqvMc8iWFi+XDBzOfZMuDrD4UQj7FkEyz6s6yO8hveniGCgmV18Qjze
nyKCtx8m/jvhHt6fIgKHCdeCVrXGnkUQqTftnytsX6SKcUsn6zkzNdizCIKi
hQrP1dizCCb72LsPzsGeRTC+snFO1GfKqWdDEHko7g/wwJ4N4dm85jP6B2DP
htApTBWw5Adtp5jxi8viHcVh2DM5z+F1FzezvMyMcb/PfYYmjsH7gAzh8oxZ
GfqpNI+QMv5y1VAL716Uyxg/kPa67WuWd8gZP9XJoneMFu8DMoS093U6/HDB
ng0hMnH6jzNsXlIzfuPIzHYdvLBnQ6ie0fJ85W7s2RCE779t656NPJN1fnSx
kf93E+SZ8KGLgp6v7IY8E97uw75X444hz4Rrj3z4FitDnglvn1uROXgk8vwz
vvDQTAr5SvNNCePPeyddzm1Dn/eQMv7YMKHVKqD5voxx1y+fU1t2o8fLGd8Y
8rC6oZL6VzA+OOOKhRN7LkhXx1seLlY0m4s8Ex4TmBkTZIY8E97sbffyOQuQ
Z8KdBD5Zh+JxfzaHuWfHRtd8Ts9P+7M5vPByL7xvhfuzOeRddL21fTruz+aw
Z3b++44s/zJifLxp38T2C/A+TXMwXetybOsr6k3CuMfTnYXJr2h8ImX8zbje
zT8so/uIZYxPie8Iq/Lo8XLGBx7VDhYV0/MrGI+/NvHwFSHeP2gOhq2e3bdw
xv3ZHB7Xr/HUnj0HomH8dsneXjOG4P5sDt1TB3e4uBb3Zwls7zxki/AC8kx4
o4MTdvSqjvuzBMZceFxzqhvuzxKwnJVe98lE5JlwSYjTW/lYtO+Y8AK/1udt
HtB9wVLGufu1CQ8/WuP63JFoHzHhH/IMHj+qhfunBBS1FjYaYIL7pwSe3zwb
efgW8kb42yYre0zvhvunBIaffn1u+iLkjcRxm3jeCDfleSPch+eNcGOet5+c
543w2795kzDO3Rf/B5f9hcsZ1/I8E17M80y4Dc8z4QU8z4S/5HkmfDDPM8l7
JvPmAcIf8OYBwq/x5gHCt/DmAcI9efMA4dV48wDhLX+bB2SMD+SNd8KBN94J
384b74TX4o13wnN5453wy7zxTrgbb7yTfNGTt34R3ou3fhHuyFu/CJ/GW79+
Hs9bvwh/1puzfhF+mbd+EZ7KW78IN+GtX4TP5a1fhHfnrV+EB/DWL8LX8NYv
wm156xfhUu76pYSK3rx4TAk3ufGYEpy58ZgSjnDjMSVkc+MxJQzhxmNK2MON
x5RwgRuPKWE5Nx4j5+HGY0pI4MZjSgjixmNKOMONx5Tw5iovHlPCpxJOPJaq
glxefkH4CV5+QXgbXn5BOPDyC8In8PILwifz8gvC/Xn5BeFdePkF4fd4+QXh
prz8gvDFvPyCcD1efkH4DF5+QfgAXn5BuBcvv9CqoT4vXyY8lZcvE36aly8T
foSXLxM+hpcvE76Ply8TPpiXLxOex8uXCa/Ly5cJ78zLlwnfzsuXCc/l5cuE
j+bly4Qf5uXLP73x8mXQQDKv/kO4Ia/+Q3hfXv2H8K68+g/hLXn1H8LdefWf
n5xX/yFcn1f/IXwZr/5DuJhX/yHck1f/Ibwmr/5D+FVe/YdwGa/+Q/ir3+o/
tas+K91ymgVlWB6l5zFgfH/ioC8r6Tyvbci4+9zO9uM6UG7KeF5+jQRP+hyR
1pLxEql/lPYxrYdbM97l0Lh5Bey5SlvGmzvXbuFE6+Gpdox3Pvem4RW6vqcq
GQ86eb/V0ljK7RnfoMwxmlFIuQPjk5eNyQo3pvVbR8bXHZpaKWDvB9Cv+hTC
XZnK36cX9dOQ8cszdgwLEFBuynjk5Yu2wSxOsGQ8bEn0otx5lFszPjo2q37E
GOrHjvEPxaeqd6DPkWqVjPd5n7ToBO0nWnvGA7v/U5ZBf0etA+NzmzRe7VlC
uSPjj/1HFUFDut+T1vNF8N147RXfONoeE8anTfyY6d+GcgvGt3bRDL/ymN5v
smI8/+jmrMBj9H6ckvFe5o/zZ+jRuro9426jZ1ebO41yB8Zf6xeWtU2h3JHx
+y3GjLV5Tf3TdhrCnszhRUfoc2UCC8YPxwpjvxhQbsW4cpDlP5Om0fXdnnFz
b83W2/R5S4ED44da21gGsPncUcf3RL/ryJ7Xpfc7jMHVumTjfgP63FEjxouO
SL1Nd1XFdam6uoFPTeengR1pv9XVDUz279wQTeNYrS7PDe66u+ayCbQ9VeOa
5BFNv9wff5Y9D2/AeLdWNZ+0XkF/r4aMW5R0uhadTNtpyviOId1S24yjzw9Y
Mu7s+fpYTBZ9zsea8d/r/LaMLyze1johvCovoOOa8GedgkZM6UDv8yoZP/Ph
zIUD7nR+sGfcvXZ/oVMa5Q6MB5nkN15B53M6rgnPebj4+pHZ1E/VuCZ5gcH2
W1+jS2h/aMi4eSN9iKtHuSnja84nb52RRuNtS8bHNT1Z/0kD+h4qa8bdDgZ+
b3WKPq9ix/ix/CMt7UupZyXjQ0S5eh636O9iz/j7OfrpC0/QcefAeF/FxQni
9mhcEx7u5xNydCnlVeOaxOfvlj3ZvfckPb8J411nBwS+u0ufw7FgfMP80i1J
StpOK8aTD3Y52DuX7g9SMm42ZXBFaUN6f9OecYu7rfZ70nmejmvCfUe+SFzu
hcY14e071XBZHY3HtRI25i1tufU8HtdKEIlqWZ93xeNaCb7/Jm34vBmPayW0
NjwZY18Pj2sl6HdaWXhlNh7XSujacPP0mqfRuCbxoXeuS6NPtenv0ojxdwMk
jd3S6X12XfxZ+rLnnKlxaFwTXmj76cTNR/Tv0vlBDc+2LC3fNpWeXxdH/bv9
WNYu9l6+vzxXxuK9P98v8R9uC7d/q9dV/V0ynzzbOrtRwLEVkGX4IcXB9M/z
iJz/PbDGpor/Mt6Nu7c9Hllm+cfxliZW4skVlv/v4//2d//Wzv9czzd2P8v0
+/XxF0/S35HehxVC0A8P17I5dJ6sYPdlMho1WyBl+UItoLzcICXyxyDab20Y
t91t8CKAPscLtowPqZVW6GFNz1/O7kd0fGZX4z27T10TKI/5cXheug3l9Rkf
lpV8P5HtY7Vh3LehgfGhONrPbRkflXUrMbE7HRd2jM+FUteg15SXsbr9od2v
2n+j+6EENYDyrt7fCqzY/q96jD8cXvG9kD2H2YDxlJr15d5Xaf/X1eGNb0Z1
W3GXrncyxsvLP4Z+akfnf10d3i/ra/k/xvQ8ujr8ieJFXadVp+35yOrhOVM2
v7I1oO2vDpQ3/DD2iw97b2RdxsfGtL/SnT73ImjAeIsXn+u1m0r9GDOe9yw9
Y8JOOh/q6t61m0yXrz9A53kZ41lHl1+M+E73V+rq3oVT4oIChfQ8urr3gPLZ
QRtG0/lZV/f+knHvS/pI2s5SVpce7Xs2pG4F5dWA8gz9kS2TDlNeh/EmP3Y6
mtjS30tXr9507pSlEujf1dWr+0bZlNTNo885/6UuDTLGU7YbBxb40v3Lunr1
QrsYp2sOdL3Q1avjc2NmGcXSfZG6evWZrBcH8uzoeqGrV7u/nXwomu63ouOa
zGPaXUaRyXR/Bx3XP9ffQivP4qNVvwsd1z+fE7lwyDLMAY1rwt1DLszv+oj+
XRvGn7Q2ONo2gbbflvFjIY9bejvTOl45q2ttLWzufmYMHteE399y20iDx7US
ojpZXM7PxONaCbXat+64bgEe10rYcic5aYQtHtdKKP3oMsjiIhrXP+tCQ/Zm
ZkejcU24k0Njf8V0yusx7hb+MbMn9UPHNeGp6wdqQrNo3KWr54jHLp4ce4qO
Uxnjewf4d939kXJdPeeZn6f2nQ89j66e06dRfNGVXDSuyXp3deLku9mX0bgm
XKQ4XS2d7VOry/j+Hl4HJ7L3DTZgfMwyx28vnCg3Zjxsj/XTu3Sfo1ZXP5lV
3DT1yzjKZYzHSbdl/FhFua5+UivNyfM9jXO0uvpJ24SkAAv6d7W6+sldxYqY
cctpe0pZfcNC0TVRyvL6qnFNuEfoyutWtyivw7hgh0vvJXvo+XV1D3cb9xHf
aT6l1dU9TseOjTKg+ze1urrHyewWOXtp3RV09Y2iNjPiVt2hXMb4zJhU55P0
OUnQ1TecQ4ts69J9WKCrbxQWB9qJJlKuq294fI+6tPwI5br6RoTjJsnjEtRO
Mg90ht1ratLnkwX0uf1Ktxzz7Ehv9t5FEeNn7K/NX7mSckPGU5LEZlF0vxvb
31TpFmrz+UysHT3enPF2XazWXP2CngMkPG5cw8Xj6HNrWl0dY/yo+JKthvS6
dHWMoGeTr3uy58N1dYzND3bMehtM40Pd8z8bwuyd8y7Qduqe/9HAcOM1tD4J
uud/DgcdOqZnReND6kEIi8d1TBnujT0IQeKyp9DMGHsQwoo6JRc7sftW5owf
jG4Q8SAKexDC669u7x7SeBV0dYxDED5oFtvvo6tjXGzZ0uxET3y9QnBpcO7m
h/X4eoUgs1ZJ72Tj6xXCjhz9YLmAXq+ujvEgM7hWLVofZtclAoO7X439B+Hr
EsGAZnais7XwdYngu/nXCUsv4eeHRRB+6Pvg4/T5/1Td8y1jEvu5dPbG7RdB
/Kh1c0x24vaLYOm7akmW97B/QwgMnmTjeALvCzOE8Ov7f/RvjffRG8Lw18M0
igOrUXsMofzAmWNZdXF7DOFsgPuB+364PYYwuePa61kHUf8n7Zp9L/6h+zC8
f8oY1k0N+tyxDn2+XVfHsNIayOa7ovMTfueu75LGbJ+47rmC6FTR4k3/hPx+
/M/nATbv2TOPvT+zaryT+N/30ZCThiwuEjF+ekRF8Tp2f9OQcb9dHxcciMX7
TWzgbIrP2mcS9B4Swv+1kEd/O4reQ4LrG6CrYwxZMbx5TQV63wjh7Zuog+fQ
/QWpuvvF8x9PunqXPj+s1d0vHrgldnZDWv8H3f3i1PyQuLkeaH4j8829efqf
LIXUgyHj0W285gV1xfu5bOH9a+He3O14n4gtzJYkKof3wvuVbKGw5vSGyuPo
/SqE9168L2IX3rf18z7s56PFNqvx/iNbmHdvzo1eeN8W4d7GncfaCHE/sQW/
vEt3lKPQfEX+vt75I8v2ZKLrIvzcwRz71xZovBCuqXh8JPNf1G8JH34pxr5E
iX4vwmUvYq9XfkXtJzx3+dAHXRNQ+wnXtonTt3ZG7Sd89dgdNXouxeNaCWPX
1H6w5SYe10pwrb6/3eleeFwrYePZLpV6x/G4VsK11ruPh39H7SH82dwfa2r5
4nGthBo+DZxSD6BxTc7ns81A1twAzXs/6xVGJiUXrtD26OoYEnmoj3gbOj/h
Lu6T0zS5aFyT/y6mjVReMA31Z8I1nWHKPPbe3UqWp2+etW7RjyS6Lujy9L7n
t54sou+7YMeL4PGHJeM6rkDzA+ET7SO3TvPC5xHBvsa9G0yh76vX6vL0snnT
p45W4fMbQl5ThV2KJz6/IUzv+qY8VozjDTLftm2VsJLmX6m6PH3wwE+lW67S
+UeXp4fX+SzYR+9Tgy5Pv6Yp//yEvq+G7Vs0hvoN7mVtkKD2EO5vMdb8cAaa
Dwl/rU1zrvTC84MxxF1u07U/rc+zfYjGsH5Az45PnPF+JWNYKVk86dYVtF+J
8KvXX0zq2BOtj4THz2g+c4wF9mkOR4duUj56TTn1aQ4dtdGhoWGo/T/z6/rh
+enf8D44c0i6fOSGjyuaBwg3cDw4o3Qgfj+POfikxbRpuQftayNce3TJwtVd
8fuOzEEalDKzVl38viNzKBJt3XF+N37fkTlYHxjRc/FsdL1kHKiPH9n05Cq6
XsKvrn4cZzwC/14S6JGQZO57Cl0v4Y8y05a13YT3mUrggu+G2s1/0LqKDeP8
fZEScIo/23VmezyfSyByy8sl20fh+VwCOQdHB54ZiudzCewa9eDqsgF4PpfA
8luPtvd8hz3YQpnLmY0Fb9C4ILznFecrbbqF/H48adeqFd2r5TZC/fxnXfqA
eEffm+g8hNcy8E4uNEL9lvCdIQWK9UvodVWyPH3nzKLm773wuFbCuMQncRnG
eFwrwarfopF+KXhcK+G5DFIiU/G4VoIsrLiawBOPayXYfFRGNHyMxjXxuitt
77+tQnCco4IJxnrO/gNQe34+zzDhTeAXQ7Q+Ev7k/siS4lTUTsIPt5tWreMt
NO8RXuy0t+VGKxS3Ex7SaZjwoBbF7YTrB6+dzPYxsd9XDdVqOO/YfRzPS2q4
s9LUJmQ1jlvUED+vZtaYQaj9hOtfUgR0sUDrJuHr2o0b8DYX9x81XEy9vvcp
va/K+rkaDL56lfU9jK6L8Oz0xN79ytF1EZ4+vtlDC/o8TKouT98Ufnz/oTVo
nSLrWIsvBW0D8XtgCO9jIsz7jvNQwh8l9eq6dBW6XsJzChdMvzYIXe/PfLna
pAYvFGi9JnxvZfe2mRW4/2vgxDX39G74fS+EB+yavya0AcpDCT/coSihjP3/
YpSMZ14+/GrHcuSB8F7ub09mn0d5BOGt9cbdL6DvcdLq7vdlvpwfqPlO6280
zpSAxmzLt/e9Q+B/AK7P+y4=
    "], {{
      {RGBColor[0.880722, 0.611041, 0.142051], EdgeForm[None], Specularity[
        GrayLevel[1], 3], 
       StyleBox[GraphicsGroup3DBox[{Polygon3DBox[CompressedData["
1:eJwtmQcYltMbxr/3nKMiDYTIyigVmlpKU7Q1tEUiJZW0UGbaU2Vkj3ZpKxWl
hew9IkWy9+Zv/H/3db/X5fT8Ot7v63vP+zz3M97ylw3pODgUCoVu/BGxb2eF
Av8VivBHZK8GXAtOcE34bPgwuAncFA5wdbgmfDBcF64PHwLXg8+Bb4Y3wivh
4nB9uAF8KHwO3BA+CK4F14YPh5vCzeCT4A5wB3gu3BHuCH/CKgmfhN2n74KP
wx7Q5+Hi2I9ZJeATsLfw2U3wKvhvVmX4TOyx7LeCW8Nl4QvglvAxcEu4FXwE
3AxuDv/LOgOuiq3J/ij4WrgWfB08DK4EXw33h4+He8O94OPgi+Ge8JHwRXBn
+AT4Evhi+Ci4C3wRfCrcD+4LnwZfCV8OnwxfDveBT4QvhXvDp8BXwJfBFeD+
8BXwZ7oHuAT2aPa7wl3gcnAvuAdcDR4OD4GrwyPga+Aa8Eh4qO4bHgIPzM+q
G9wVrgIPhq+Cf8TeyvqGdTr7A7FX6rzhQfAA+Cvszawv5U/s34Adnj/rPvAl
8KfyM/hg7EfyJ7gstifXzIanwr3gOfA0eAD8KHwv3AOeBU+Bu8N3wJPhPvC9
8Cz4cvgB+E74Mvg+eDbcH34EngtfDN8JT4evgh+D74Ovg1fDi+Hr4TXwErgz
PBUel/uDzr9f5nu8Kj+Hi+Bp8Hi4L3w/PAfuAk+HJ8AD4Xnw/fAoeBW8CL4G
XgI/Ag+Fl8KPwtfCy+DH4Ipwd7h77gN6Rt3gH+SLcHnsh6xicBnsB6yi8OHY
f/Qs4bOwn7PKwKWwX8hf4cOwu1lF4NLY96QL8KHYPYp/+CjsO9IFuBj23cy6
cgj2fcU5XBK7V1oAH4v9Tb4OV8T+Kj+GK2C/k4/Cx2O/V/zAJ2K/VJzAR2C/
VQzD5bC/K07kd9hvFMPwMdifWeXhU7F/sU6Hq2D/p1iFz8D+oriCT8N+Lf+G
j879R/5wT2aNfBi+G+4KPwTfBd/MIfyn8+BGb9GB8P/eh6clx9hn8E3wnzoP
+Eb4D50TPAb+CX4bHgeX4PqP4NvhYvAeeCxcFP4Qvg0uAn8A3wpn8G74Mbgl
/Dc8PVlrPofvTY7Pn+G5yXH4E3xPsk79CD+cHOd/wpOTtWk//Eiyxv0F35cc
/7/AM5M160v4Abgq/Bv8YLKO/A4/lKwjf8BTk3XnADwlWeM+hSfBZeBP4B3w
VPh47HbWFPg47DbWZLgcdhdrFnwydhPrVrgM9kXWHPhU7POsO+Dy2GdZM+AT
sc+xZsInYXeypsEnYF9gzYZP0eeS9fQrfs9T8G3wkdjNrNvho7ETWKXgfVwz
ES4NfwyPh0vCe+FH4abw/+Cn4bHwUdh5rAvhf9h/Bp4IH4PdwhoHl8VuYN0I
H47dypoEH4u9gfUVfvImn50Fl2f/a3h2cj74Bp6TnAO+he/Evo4rPpvHu/z5
yMzn3RnulGus4uIUbAf258Iz4f3SYvhk7AT2t8FPZs77ysUXwtPhF+At8Hh4
K7w+c/0g3S6a2U/Pg8+DO+baewfcKtfkSfCl8GL4IfgSeBH8oGIf7iE9516u
gJfD8zKf3z3wDPhKeCW8INd2aePDmeNgJjwx83OYpJwEN4Mnw7fB/eAV8Hy4
Tp6vlZtUzzSBm2SO40aYRtKZXFfnRsdubbhOrieqeeph/841X7qrWK8D15Xu
BV+v+L0rOZd/r2eUnOO/g2ck1wpfwHcn584f4ArJejosOtYb8z2Nc01T3VUj
1ytpWuXMNZhqmAsy68f58PmZ9aMF3CKzn7aD22bWnmpw9cy+fCHcPrMOtYXb
wD+yqsLVMvtgRbhSZs07Fz43c0y0h9vBG/nNN/H3I7B187yv2qBecJ2g+kFx
+QH8Su5Lu+GXM8fl+/BLmWPuVXh75lh8Gd4KvxD8G6Sl0oCX4GfY3xbst9LS
7Yp7+K1oXXkPfjGzrrwLv5BZt4bBgzNrzDvwrsxx+Rb8HFw/uOa5W/k2OG8q
nhSXb8PPZ65vFQubM2vMh/CrmWPwY/0G+EDBtc0PBevTHuxrmXVrH/ym8mR0
LXdafn674Kcz68Hz8FPwjuCY1fNfF5yzbuZzy4Pz4A3wiuC8ORpeH5xPb4FX
BufQMfCTwTn3VnhLcN4fD28IzqG3SQOD/Ur+tTm4Zh4nTQvOm7fD84P7BcX9
quAa40b2lwVrjs5qLVwafoP9Tfm+vnMXXKHgPLgmWDekSaulzfBN7G+U7has
ewdF173KL0/k56Dri0bXycpfL3N29wafYZHoeviP/Hv0b42Fvy64RlWtOj7X
yZ3S1uBYUD59Kzi+pAejcn1bJ83M9UFaqFz0Efw6+2Pg5+BNqiuC6y7pwH+s
ngXH8hB4A7yca14PjinVCSPhZ+An2H8DPqvgWmI0/Cy8kf0R8BZ4LfxBsOYo
1oezNsNr2N8drDmqGT6HmxecW/fnuqE8tS84ZpWnboB3whtUu8BnF1xXfAw3
LLgO+STXQOW7v4J7B2nXn8F9irRLDeST8ON8z29wp4Jz04+5zkjTfg/OO8pT
v+R5RPX+97nOqFb5Odcf5d8Xc9+TvpZR3QM/Gp0nX4N3ZM7be+VX0rFcf1ST
KN++Am9j/4vgHKR65qtcD1WHqChVL6Za6N/gPki10CB4PbyMz14Nr4OXwl/m
+qm6JUT3a6qF/gju45Rzv861V73RD6w2Bdd+qtvV/67ge7LoflD12OPBNer1
0doiP78O3gqfCU+E20XnvkPx516KyYJrnh7R3yntqROdEwP756oOgxPcKLpG
PQhuHF27FoHrRef6CNePzsvKnxcrtguueS6J9jfVPJdG+6fqk97R/qZ65qLo
8ykNd1FMwqXgPtHxothqq/uEi7PfJLqWVo/VIbqvUWy1j87FJbime3SMKHd0
i/Yr1UJdo5/LYaqhovN+SfiC6JrhYLhVdA2g824ZXVccwn57/j5eGsj5t4HH
SqPgTvAU6RjcDh6n88xrFdUJY+G28O3SIuW64B5ZffGn2L7y24I1Xdq+n9Uw
zynqoxsF99Hqnesqr8NZ8v3r3heyfz58k3wA7g0vhB/QPtcvgItyfYvo/WLw
eVwzRufGNa2D42IM3AK+Uf4DN4dHwyPhxsH9u2YUTYLnFcPyWkh994i8HpMe
jobL8W9dX3Dtemz0Nbr24OjaRn3tvFyrpfnXRMejau8FwbMX1SpDo3VVOXBR
cC85Qn4UPD+ZAO+FW8N3wR/msSNN2xM8e5nD/kfB85k7peXqEwqumQ/kGiId
Xhzcn46UxkbXDKrnlwT3iaPYuzq6TlD9P1D6UnBfcFV07lYNsjB4TjKcvQHR
+Vc9wpXR2q5+ZHC0tqgHGRRdk6jX6Bet1epT+kfna/UytYNnIJoFfZPnBenD
57lO3sO1lVgTC+4LikXPedRzXR6tz6r/T4+uY//VefPZBvBMuHK0r8pnq0XX
vWrKD42eOWj2UD76+eo5V4VnwP9hq0fX4epxPwuerd2t8wuey82A3wmexd0R
na+VI6bC7wbPxGZF5w7lmtm67+A53hT47TxXKoc+Fzw/nKx7ynOraphXgueB
03WWwTPDaXpWeY6T/j8bPIecJD1IzrXSgWHBerWaa5Ym9wnSvdpcN5/9DdF6
KP15Cts610zpw/P5OSzDnhg9k1mCbRg9S9mE/YfrBsD3KVckx5iu6Z0ct0vh
XnlMLlZOkB4Ff+c5uRZJV3skx95C9prmuicNkB/uzn2vZ3LcLmLvsmTdWQFf
mhznj8N9kvVrOdwgev6zEds9Oc4X6NzgBsG58qTomZJ+51HROjYPe2S0Bj4W
nVMUCzuwh0TPMBXjPfO4UH45Lvcx6UCJaG25H1s81wf52AnRsy+dw/HRuqp7
OTpaV+frvnJNUF4YmjxT28zetdF1srTi12AtVW3Qmf3t8HbsMawJBZ9h2Wg9
1/12jM41yiOdonvVbdgOyX3dA7om70MehJtFz+6eVpwlz+PWKtbyPLEKrhGd
pxQXNaPniuuwF+bxrHs/K3p+qM8OSJ456pr+ybO8J+DByTM++ZLiTnlZ+0OS
54/yyVHJs2md/8jkeaLud3jyXG+r4jh57rkeHpE8f9Q9nhk9P1yDvSZ5Bqr7
6pc8i9T+tcnzxC3wwOSZ6ZNw1+R8Jn+4IjkXroa7JOcw+Ubf5Ly4Eq7Iuqvg
86kVPQvV7zk7elap72wePQvVM+2c3Ds9DJ/HWlvwb+iU3Ac+BJeMzmV6RhWi
Z636t06NnvHKz6tE1yfStzOi57T6nYOS57by/9Oi58CKl6uT57aK/W7JOVi+
d13yLGMnfEr0fFgxdXK0BkobS0XnUPlJX9YbBV9fI/m9gvqs+smzSOWv9snz
VunDmclzavVfDZLnidKrC5LfeSh/tUx+56F8d37yOxLluNbJ7xiUC85Kno2q
d2ub/H5CM5BWye9FpM9tkt9PaBZRL3lOqt7tjOQ5rOrJKsmzXdWTdZLnoerX
6ibPTNXHnZ0821WvVzP5PYH6xFrJ81/1hi2S381I22snz17VQ1VLfr+iXq9y
8lxYebZ68rsZ9W6Vkme+ystVk9/TqPc8PXl2rHqgXfJ7nV3yk+T3TMopDZNn
wcoXy5NrcdVCK5JrdNVCa5P7ItWNjyfPg1TfLkiezyrHLUye2yonLkqusVSD
LUueAak2XpfcC6l2XZ/cd6mmXZw8k1JdvSR5VqWa+Ynknk3155rkHkz1+crk
Xki1aJPk90zKa+ckz99VzzdOnjsrx52bPPtWrmyUPL9Wbm2e/O5NObdZ8jsn
5fqKyfN01Ser8/ynurpp8uxe+XpVcp+puvf65Fme+u7RyXMczUPmJ8/7VEsM
S36X8Ex0ra7+QprTJvp9mfZLR9eoitn/A5JAZFs=
           "]], Polygon3DBox[CompressedData["
1:eJwtmnfgltMbxp9zzpsRJUQyfookCi2jjIoQkoZQSSEqo9CyQ3sPTXs0JUqb
IhQZ2ZkhFMrem9/1+V7nj9M51znn/b7P+5z7vu7rvk/VL+rdtlcsiuJQ/VNS
X0n/LFX/cCiKZRp3SkXxhPAtWh8g/KZwFeE9tH69cEW1BcKzhZdovJvacuFH
hFdo/KP2dxY+X3i68K5qy4TnCy/XuJ5adY3309xCfceO2j9A4wYa36+1XdSW
CM/TnqUat9T6w8LXaL2vcF21/bW2r+YWaK6C8KMaz9LcYo0P1f7pwm20NpPv
Eh4vfJrwg8I7qM0Wvkf7H9V4R7U5wvcKL+DzPLPGe2hurj5zrD5/p8YXaXyl
1o4Tvkv4YuFewmcIzxO+WriP8PHCdwt3E+4tvLPaI8Iz9TcXaVxL69OEW2t9
hvCRagdrrYbmlmvuba3X1PgQzd2ktaOTn/cCrc0RbiW8SriP8GPCqeTfO0H7
H9I4lvz3xwvP5Xm170fhL9V6aa6c5u7VeKrGD2u8ndp9wtOE52u8Xn9/q/BA
tfs0fkttf40P0PoNWi+p3SM8RXgeBlTy+x0hPFvj7dVmCd8t/IjG9dVqaFxd
c0v0LA2EDxI+QHip8H/6++M0Hq65WVp7R/hg7FP4ZuGjeGcaH6S5FdpfL/l5
z4v+vr2FRwifKPyAcFCbKjwu+H1t0Ho14QOFbxTeHDxmbpE+01BzNZkTXiZc
N/n9nBv9PD8Iny/cSXumCZdXm8u7EV7I79V6P+F62n+v8CHYsNYqa26O5v7N
z3dbsD3+Izxc+Nbg8z9arbbGtTS3Uvt/03o37E1z92itSbL9XBL9vncQ7i9c
X/g+4b/Udxc+SP0U4d+1fgn2Gfw8h6vto/He+CjPo3a5xrXUT+X8tP8K7C36
9x2htp/276O5RzV3kHBXjbtobr3GP2t/F+xR+E7hn4QvEO4sfIfwYWpVNa6K
z+vzf6pdqnEN9ZOxT+3vJVw7en854T7CRwjfLfyr8MXCFwbjIHxl5iv4JAn3
Fq4T/f1fBdsKNvMEth79PPupH8fzRT/v/9SPF/4j+Xm6Bb+/5sIzhC/X+jXC
TwkvFn4oGLdI5q8ro/nidOEVwr2jz3+V8GOctfZfJXyS8IPCl2n9auFTkvn1
imh/qK22u/buyXdobmMwt8Kx84R/jz7/A9Tfrr2nJfMrpA0/nSj8gHDP6O/b
SW2+8IxgPmjEGfBONPek9tQRriK8FxzPeSTbyyXBfPtz9Pnur36C8G/R77+6
+om8r2h7OlD9JOxNn79OuG+wvzVK5s8u0XzTLDk+dI/mk6bJ/HxpzHwj3Fe4
brR9N072p67R/PW9cCfhjsH2eaTwZOxL61cItxNeJHydcH/htcJvCD+n/dfy
vjlTjU/S3Dva87fWf4LfM//PUE/8e1t7asJVscwFinewIeGTOUONT2RPdAzY
TuP3g2MDZ7a98AfBZ9kCm9D4NM19qLXTiAnCpwt/JNwimku3EXM0/iZ6bW/1
Z2rvhWqjtH8i71gPcpHwaOHb8ZlkDimn8XvB3PKLcFvh6epb8V1qbYPnPtfc
rmqthVsLb+a7tN5GuI3wlug9vJvdoz/bSW2Q1kdqbl9iTdYF78JJxEd+g8an
8ps1bo4NCjcT3iDcITp2wMlw87porv5Nc0209/no2Par8AnCz0Vz7S/Cx5ds
o3DNt8G2uyqaq74RPobzjY4VPwsfh39Gx/7vhBsLr47WEt8LHyu8Rs/wkvBT
wfplL62fq/G5mvtK4xe0Xk74rvz+qmd730zM0vhUfE7rLYQ3Cp8lfKlwD+G/
hatFcyE+g+/UjPYlfOqvfKYdhDsUPuuWwucJnyf8dTTHw41fB3M/c9hO1bx3
ddZfC4L1BDZ0rPDO2bbaqPUnFmuuQrKNNtC4FG27nDG2u1s++1fhAOF/8Qls
RW0AsVBzFfX5Z2kaLw/2p/XR3PE3Z8yzq92s8WDN7am9HYVvER4qvJdwB+GB
wkOEqwifI3yj8G3ClYXPFr6OWC5cSfhptZUaLwzWc63V+qEtNbeT1toJX4v2
Ed4l+QwaaVw+n825ajdpfZDm9kj2ucZ8NtoX8fmGwuWiuaCr2kjtnwCnav/L
mj+Es9JcU609o7lnhJcJ9xN+UfiLwjZRFos0N0Zrk4ixwnfo89/ha2pTNe6s
9SFaH02MIRYKDxUeA6cSy4XHBnNYTeHTo7USmglt2kXrw4THCleDm4UnBWvM
w4R7CE8O1pSHE7uEbw/WpHWEG+rv9QnW0GjpI6O5GY7eOdlH62ucsu++or62
8D9wHFwXrU3QKGipttFaEk2Jlj5fewYLjyKmoi2EJxLrhWsn+wS2fnD2lbY5
Hl4b/T4vU7sjOGY1SNYUO2u8KVhrwHmcZctoLuSMsJ0zos+Ov8HZPF34b/Od
PEu76GfhHfDuz45+N3AmtnpmNJfynXBpp+hnwafwrccLa3fOFNttFX3WnBG2
fVb02XEm8Dc8zlm9qb6JMEHkFuG31DcVDOpvFb4KnRCsEdAK9ZO5vaPme2r9
dfUnCP+nPQOFL8r2Nyw6fsFZcNeLhXMxfBLfZA+xb6D2PSn8An9T+MJoLUoM
JZbiU/gWHELuhM1gW+dE2xJniO+fHH22cD5c0jw6FuyZ9WyTaN/Hx7GtZtG+
XyXrz6bRvj9A/VJ932rNtdFaFG4W/E54Nw2Tfed8jS8v2WeJ/ydE+/KTOZ7P
DdZLlbMePD6aS3bJerFRNDf8SZyAOzX3UrSPwS2nRvsePoPvtY/2pUpZLzaO
5qKKWU8eE82F+Cxcc0r2ZTgIfXxUNDdVyPr46GjuLcs5hT8JzkXJCe/X+KHC
ueKLWj9K49+D87exwus1fk9zl2FbwmuFXxO+MPnM0S6vF7YFNCxadltwvk2+
sqPaboXzJ3KWahp/ho+X3LbXeNfCa3xmj6z3+FsbNN4uWPOgfSarvSW8Sfjq
5Bxsd/gsODdDI+4o/GGwdkTDlxf+KFjbk0PsJPxxcG6Bfq0c/Bk+S05fUeNP
g3N9cja07tbgXI7fwG/ZEpwbknORK30RnIuRA5N7fxmcG3PGnPUfwfkgPjQd
7VrYt57R+hEa/xCcnxLjifVV1I8W3qq+PbFC/ciSbfDOYI2ObX6JXRCr4OWS
NeZdwTkB2pMc/4HgHJ/cf4321dX4x+B88n3ijPD26gcJb8NuiZXqR5VcA3gw
uIZBbQBNhjarpH641j5V30q4ovqhwpvQEMIV1A8pWeOTWywsrP17RNde0Nho
7feI+xpvB4+X7EP4EhxMLkIOQy6Dj5HrfAZPE1vVDytZ06HtdlA/uOSY2Bjt
VThWfpf8PtFQ5JdogmODYzJaYYxwy+Bn/i465yb3pgZB7WKs8JnBv/GH6ByO
2hA5GrkdOVqr4GcidyMHaZ31KvqKnGJ8jkeNMt9NzPEPfxuVHO+PzPqSHGJC
jk/wIc9E/r5Pflb0G3oYvYyWJsdpF2wD5D7k2NQ2qAGU5d4l1zKowZDLkQNS
OyLnaZHj+Q1Z7xC7qEmMyHoDPUyO1DfrG+IrOQ+5PTkVuRA1gFtz/KU2RM5L
7tutcG5MjkxuTQ5L7ozeRs9MzPZPTkUt577CuRY57lnBNkbui/5Fz6Ix0ZrY
z/Qcj7EncrRp2Z+wp9FoCPgvWL+PTNaXDYP1+pjks2+c9dOIZH3RIFifV1db
L/yM8DriOZpD+Flilsb7l6zPVws/B/+WHMuIaWuJT2rrhFcJr+G81F4Wflr4
eeKV2vPCK4Wf1Xgf+BOuI0YSr0qORcSkp4hXxFO4U/hJ4hsxR3ix8Cq4suR6
2iLhlRrvrbZW+HE0B2eTnL/UzPxETYXaCjUEaj+Dkut1tTK/jRc+Dl8P1ttD
k/UWOTn5zbBkPX54cP4yJFlv1wnOd8j5zw7mLGoBg5P1KjUi8gVqNNSiqLGS
uA5XO0zDI4Lzn3HJ+cJxWd9NTM73yGnJDyYk5wfkcOjBScm2gY2gr6cIn1E4
hyXfmJycr5Ljoq9vF25eOMdGXx+o9qrwGjRLyTUzannoW2pp1BjIj8if0KfU
aGdl/mqdXEOenfkN/UCNlFopNYOzkjkSPdGsMHdS46DWQU2MWiic2SRYk8Gl
nClny5l3SdZk9YlFhfUImq1eMIe/mTmwadYrcCM2siTrma7J+mZO5lP0J5x+
ajBnwvXUqMtq1cLtk2voZbV0ODM5H+dd8863ZI5tlPkV7kUv4Tv40IYcQ44J
jnnv5xhwQrBm3JQ5/uhgjQH3k583zny8Mcewk4NjArGNmnxZbV64Q7KNY+v4
wAXoDeHHgn2gc9aX6GP0I/qTmn1Z7V74POHHS9a36Gf050/B9d0DCufqxETq
q9ULx0piMrXjaoVjNfoHPY+eRe/go/jq04X1EBwAF6B/0Uv4OL4OJ/RI9kl8
E5+/NNnn8X04oXsyZ8AdcErPZD1+f47f6H1qduhl9Br6nPyJ/L6ncPnkGi35
EPUQ8h9qjNQ6uxauPZIfUS8hByEXoSbH3QH6m1od+Vf3YA2JlqTGSK2R+gC1
29XCK4I5pluyPkTvw4mXJ3Mm3Aln9krOEeoGaxxyBzQldwNoRLQmnAq34oO9
k30QX0RfXiX8Usl6E32J3kNDUS+l3oy2Qk/DLXAM8R5Ohpvh3CuSORfuhdOv
TNaP6FVqbtckayzqQ9RLvsoa65RgTYT2Ir8kvyfHINeoyvMVfge8i7HJ+Tua
Am1Ro+Rn55l5dnyQ3zY4+yY+zbsZlH0dG+bZbou2bWwUW7gx2naxeWznpuwL
u5fsC2U2XLLN81tvjfYFbBrbuTl6/cNkX8Rn8d2Pk30RzoF7PknmDjgKrtqU
zEVwCtzykfDxhX0YX4YTsN0borkCjsMX+0ZzH5wId/WL5ko4ES7qH82VM5Pz
VWoy5Gd3CHcsXHOi9nRnsi1j0+Tj05Pzc2pQ1JewubeEh0e//3uT8ydqLuRX
G5O5BQ6Ci7gDIv+lhkP+BMdhu9dn7rsr+Ww5Y/Klu5PzS2pU5Ev4NOc5JNrX
H0zO96kRkd/dllwv5A4MvX9Pcj5GjYr8DJvdJDwp2h7eS/YFOBwup4ZLfkT+
Q36zOdn24Gi4eksyV2Oj2OpnydyIjWKr3EmcE6xxuav4IlnLolnRrsRUYisx
m1ojMZvYTUynFvm59rcsrIHRl28IVyqck5GboQHQAsRkanHEZGIzNk8tBo2F
1kLDUjtFw6Jl0VzUTr9M1s5oZLTy1mStjMZD66HJ0ebUF6k/fp2sZdEQaAk0
W8McX6i9fpD1HTGEWIJma5DjI/xNzbdCcE5ILZia+E7BORu18nf1+cMLcxLc
9H5yLCXGEmvRMHUyn1DLJT7Uz/GWePBtcn7EO+fdf5OsddoH3y98JdyusCZH
m29L1rLkBOQG7GEvf4O7iU+zHiHmEfteS77v5N7zZeEHkrU5Gh38eHIsICaQ
u/dLzj/5zfz2vsm/nd/Mb++fnI9yp0f9/drkuxrucKj/D0jOb7kz5n6AejC+
hs9RG+uT/O6wUWyVHAjttm+0fS1N1uJocnJbYta7wqOjYxkxkNrBmOjYSEz4
UHhCdKyAoz8QHpe5mzsT7k7Iebjrq1xyvZUYD7+tTL4vIiclN30iOTclxyXX
nZdcL6KGST3l4eT7WWqU1L/mJMc+YiD1ornJ9TdqhNSTHkquv1ATpZ4yPzlX
IWehnrcsOfemJkg9bqHwlMI1UuptjyTX67gToR44NTlXI2ejnr0k+f6Zmij1
rEeT60vcmVDvW5Bca6VmSz1vUXItlZop9cHZwsMK17CpZy1Orq1Sc6VehMZ4
h++P1h4r0ASFawLUBq5Lrt9zp0Z9hPoKvo7Pz0RfJt9vcMdNPWVgsjZCI1Hv
eCW5fkwdmftUYvTHPF907P4Vmy58R8FdxTq1bwrfYXGXdVPyfQf/B4L6083C
/yv8fyqot9yYfD/CHS71Ve5HeVaembuHx5JzZ3Jo6qdoho/AWUtMy/7HnRL3
QzOS66nU3KnXXZ98P8MdL/UgNNfbnG+0Frsh+T6HO2fqQ2iGjcLjo7XErOT6
KncG1A+XJ9daqMlQm0HTbRAeEa31/g9Tyh49
           "]], Polygon3DBox[CompressedData["
1:eJwt1nfcl+MeB/DfUxoHDbTTeBoqopwmWue00EIDTZqaDxpCRSqFEiqj0/DS
VCrapV1UNBBN7SMVDTm2dN5f3X98Xtf1eT/X8/zu3z2u+0nvmHFfn0ypVGqO
ZJFXM6dSmUHltFSqkr7b/GuWzdiA1Wf7zN9hNYx9WF+WR/9O0tlkOcZ+Np5n
ZY3drOvBLpm/ya4z1mP12Lfm37MSxodZJ/aL+RvsWmNdVpedML/AbjR2Z71Y
Sv+v5GMtWUt0yvwMK2nsyDqzX80PsuzGhqwB229+lpUydmJd2G/mW9lbxvtY
8+R7nGOljZ1ZV/a7+fYrUqkO+sP6N7LDmuOS189a8BbspPk0VtOYwfqxvPqL
8pN+g5Rim/38IrvHOJa9wcrpv0sl9jgbwLLrv8k/2WOsP8um/yq3skeTz8iq
/yIVk8+Na5RFnyzVkvPXm+XUJ0lV9khyTnPoP0uF5PqeZJ/oE6UQa8QasbPm
l9j9xtfZFFZBnyq3sZ4sg+XWp0ut5PjimPPp/5Pyybo+LJP+ttwe115OsO36
DKmdfN84B/n1WfIv1pcNZAX1KVKd9Uj+Xi79L7mXvcLeZGX1mVInOadPsAL6
C3E8emkpyT7287dYQePd7G52Jh4U1/yBOD42Va1ozSHJwRqzxuyo+UtxDvUy
8TfZFjaSndOLSRG2jo1i5/V0KcrWs6Y+Y5LxeOryvfWT+ei4ntaUjXuGbWUH
WFZj/eQ52mv+H1bG+CBrzS6aj2F/6OXlxjin8XyyPMbmyT0ez+BYdlG/Jday
nexl9qd+s9wU9zj7kd2UnOe4h9L0H6Rccg/1ZH+ZH2G54vuwpuyY+VGW29iM
NWPHzf9g/zYOZaNYYf2w5GRNWBN2JK5hXE+9QhwP+yzuO3a1sSarwQ6bf8Ca
GZ9lI1kZ/TW5glVhldke8/fYncYpsV/ENYpjc+6f1lda9xFrGXsQG8xWsc3s
gdi/2BC2mm1hD7JpbGrsZfpQSY9zzIayddZ9ytqyBdKEDWEjWOk4T9Y9xVaw
TawVmyeN2CA2jJXU50pD9iR7hhXXr/G7g9iH7GN2P3tfmrJn2PPsBv0f1sVm
P48tY3eyNNY+9mw2k1Vni6QFG8HGsJv1hdKcDWejWXl9ibSK+5qNTZ79+dKY
DWbDWSl9sbRkz7OX2S3xjvG5D7GpbDa7LfZwNoxtYNtZe7Yn9ju9ulSNfcjP
s1vXO64fW8oaWJMp9uK4lmwWqxbXm3Vh09k8VostldbxfLJxrJK+WrqziWwa
q6sPl+/1glKIrY7jZ2fj2ZXr2Vq2L3NsXPYnVsv0c/Ov2AX91rhX2Qa2i53W
yyXP70r2Rbwv9BKxJ7DFbC+7FH9LarIv2O7Y3/VqUiV59r+MZ06vGM8r28j2
x/U01mG12S7znM7BAOMStpbdY82VLIPNZ8vZXbF/sf5sMVvDmsX7jk1M9uLY
xzOztdJTn2TdDFZfXyM9Yu9h01k9/Sq/25ctZKtYE7ZM2sRexsazyvqH0omN
Z5NZTX25tI19i01gVfSV0pGNY5NYDX2VdGYTkndPXN8V0i72LfY6qxr7g2Pp
xxax1awpy8Z6sblsCWvIPpKRbDnbyDrpWazrymaw+aw2Wy+Px3s9ua/iu22U
J9kctpi10Iv73VfYTnaA9WIl2bi49uwQy2Cl2Pi4R9hh9ijbIAPZu2wRa66v
k8fYO+w91lgv6nfHsG1sL+vOirGxbAfbz3qyEuw19jk7yPqwTfJs7JfJNYq9
Kd26V9ln7GvWm82RBmwgG8KK6d/K9awNa8vOxbWJ82Wsmtyn8T46wQobW7M2
7Lz5SVbE2Ja1Yz+YF/S5o4yb2S7WxZpvJD9rxVqx0+an4jsb27H27EKcI1bf
+AQbzIrqs6UeG8AGsSL6+Lj32R3sdnbQ/HScL2N71oH9aF7Isbxg3MK+ZJ3j
O7AX2Vb2FevK+spuPXva3/+Gpmb6eX+TvfrVaZf/n57NnmKH9AJyFZsf+zc7
qOeTK9m82OfZkdhbJAd7P845O6BfG5/D5rKn4/0Y+1J8DlvA8ju+4caNbAfr
YM2fchcblezP8X7Lal03NpMtYHVYXvYcW8+2sXZsW7wH0y6/x76Ldy2bEM+1
dTX4HexQnHO2X88t2diceK+xY3pxycUWsgL+3gjjJraTPRT3D3uJfcJ2s25x
X7DR7FO2hz3C+sV7IM5T2t//fqVmxfuFHdWLSk72QVxrti+6ZGXvxv8A7ESc
T8nDlrHn2En9mjj/bAUbxk7p10n+ZH8eGvd5fAfJy5bH+zTuy7iOsZYtjfck
O6MXjrA17P8o86H3
           "]]}],
        Lighting->"Neutral"]}, 
      {GrayLevel[1], EdgeForm[None], 
       StyleBox[
        GraphicsGroup3DBox[{
          Polygon3DBox[{{1180, 558, 1013}, {772, 98, 1013}, {673, 250, 378}, {
           667, 113, 365}, {967, 258, 977}, {786, 113, 667}, {260, 98, 238}, {
           251, 128, 252}, {256, 114, 257}, {971, 255, 787}, {1109, 571, 
           929}, {772, 113, 557}, {571, 112, 364}, {557, 113, 364}, {247, 112,
            248}, {786, 128, 929}, {675, 259, 662}, {972, 246, 966}, {352, 
           244, 672}, {664, 253, 674}, {785, 249, 975}, {558, 114, 365}},
           VertexColors->None], Polygon3DBox[CompressedData["
1:eJwtkL0NwlAMhP1eskCABRgAFmALJHqUmj9RUjEFQoKCwC6kAAmxCBUBJH4/
Yxen3Nk+v3Oa+bg7iiLSACmoJyJTvhJEDvAK5MgFQ2sGCvQcPaPfQ+/RE/Qd
HOEt5ir4FfSZWaGHwXbq7i36JbZjGc1/E/OoV+e1rv0avQ38IpZB95Wer+15
1KN17aeJ5fxzartoOXXXExTRMnzhH7G3TuiH2A0Z/AyC5y39nkGwvmZVj3rf
nj/z+zvR/scP+Wos6A==
           "],
           VertexColors->None], 
          Polygon3DBox[{{1109, 378, 250, 249, 785}, {929, 571, 364, 113, 
           786}, {1013, 558, 365, 113, 772}, {1180, 662, 259, 258, 967}},
           VertexColors->None]}],
        Lighting->{{"Ambient", 
           GrayLevel[0.8]}}]}, {}, {}, {}}, {
      {GrayLevel[0], Line3DBox[CompressedData["
1:eJwt0bsuw2EYB+BPnaqqGhFxSjGJgVEMjGJgEjGwEQMDYeIKuAKuoC5A6gKk
EudTW+dD9QbEDQjPPzG8ed7t9/ver29hbXq1KoSwbuos0Z6NhZBmjj3Mc4gF
jrHCKX5znr9cYbI6hC12cYcD3OMI9znBQ87ymEss8kRoiae85xkfeM5HXvCJ
l3zmFV94zVfe8I23fOcdP6K+LLPIT5ZY4YbcAheZ5wxzHGeWw9xlP7fZwU0m
uMwf753jFydZ5miUz0EeMcMDNrNXbooZNrGbSXayke1MsI0NbGWcLaxnmnVM
sTa6M2uiPlQpxBn7/78/6ZM10Q==
        "],
        VertexColors->None], 
       Line3DBox[{668, 261, 226, 669, 228, 231, 970, 232, 242, 976, 235, 241, 
        236, 671, 243, 237, 670, 234, 233, 973, 230, 239, 974, 229, 240, 227, 
        668},
        VertexColors->None], 
       Line3DBox[{250, 249, 975, 248, 247, 972, 246, 245, 244, 672, 238, 260, 
        675, 259, 258, 977, 257, 256, 971, 255, 254, 253, 674, 252, 251, 673, 
        250},
        VertexColors->None]}, 
      {GrayLevel[0.2], 
       Line3DBox[{677, 469, 676, 1062, 883, 678, 1063, 884, 679, 1064, 885, 
        680, 1065, 886, 681, 1066, 887, 682, 1067, 888, 683, 476, 684, 1068, 
        889, 685, 1069, 890, 686, 1070, 891, 687, 1071, 892, 688, 1072, 893, 
        689, 1073, 894, 690},
        VertexColors->None], 
       Line3DBox[{692, 978, 1145, 691, 484, 693, 1074, 895, 694, 1075, 896, 
        695, 1076, 897, 696, 1077, 898, 697, 1078, 899, 698, 979, 1146, 699, 
        491, 700, 1079, 900, 701, 1080, 901, 702, 1081, 902, 703, 1082, 903, 
        704, 1083, 904, 705},
        VertexColors->None], 
       Line3DBox[{707, 980, 1147, 706, 981, 1148, 708, 499, 709, 1084, 905, 
        710, 1085, 906, 711, 1086, 907, 712, 1087, 908, 713, 982, 1149, 714, 
        983, 1150, 715, 506, 716, 1088, 909, 717, 1089, 910, 718, 1090, 911, 
        719, 1091, 912, 720},
        VertexColors->None], 
       Line3DBox[{722, 984, 1151, 721, 985, 1152, 723, 986, 1153, 724, 514, 
        725, 1092, 913, 726, 1093, 914, 727, 1094, 915, 728, 987, 1154, 729, 
        988, 1155, 730, 989, 1156, 731, 521, 732, 1095, 916, 733, 1096, 917, 
        734, 1097, 918, 735},
        VertexColors->None], 
       Line3DBox[{737, 990, 1157, 736, 991, 1158, 738, 992, 1159, 739, 993, 
        1160, 740, 529, 741, 1098, 919, 742, 1099, 920, 743, 994, 1161, 744, 
        995, 1162, 745, 996, 1163, 746, 997, 1164, 747, 536, 748, 1100, 921, 
        749, 1101, 922, 750},
        VertexColors->None], 
       Line3DBox[{752, 998, 1165, 751, 999, 1166, 753, 1000, 1167, 754, 1001, 
        1168, 755, 1002, 1169, 756, 544, 757, 1102, 969, 758, 1003, 1170, 759,
         1004, 1171, 760, 1005, 1172, 761, 1006, 1173, 762, 1007, 1174, 763, 
        550, 764, 1103, 923, 765},
        VertexColors->None], 
       Line3DBox[{106, 359, 107, 360, 108, 361, 109, 362, 110, 363, 111, 663, 
        230},
        VertexColors->None], 
       Line3DBox[{767, 1008, 1175, 766, 1009, 1176, 768, 1010, 1177, 769, 
        1011, 1178, 770, 1012, 1179, 771, 1061, 1229, 974},
        VertexColors->None], 
       Line3DBox[{778, 564, 777, 1185, 1018, 776, 1184, 1017, 775, 1183, 1016,
         774, 1182, 1015, 773, 1181, 1014, 970},
        VertexColors->None], 
       Line3DBox[{780, 565, 779, 1104, 924, 781, 1105, 925, 782, 1106, 926, 
        783, 1107, 927, 784, 1108, 928, 973},
        VertexColors->None], 
       Line3DBox[{120, 371, 119, 370, 118, 369, 117, 368, 116, 367, 115, 366, 
        232},
        VertexColors->None], 
       Line3DBox[{793, 935, 1114, 792, 934, 1113, 791, 933, 1112, 790, 932, 
        1111, 789, 931, 1110, 788, 930, 1228, 976},
        VertexColors->None], 
       Line3DBox[{795, 1019, 1186, 794, 579, 796, 1115, 936, 797, 1116, 937, 
        798, 1117, 938, 799, 1118, 939, 800, 1119, 940, 968, 1020, 1187, 801, 
        586, 802, 1120, 941, 803, 1121, 942, 804, 1122, 943, 805, 1123, 944, 
        806, 1124, 945, 807},
        VertexColors->None], 
       Line3DBox[{809, 1021, 1188, 808, 1022, 1189, 810, 594, 811, 1125, 946, 
        812, 1126, 947, 813, 1127, 948, 814, 1128, 949, 815, 1023, 1190, 816, 
        1024, 1191, 817, 601, 818, 1129, 950, 819, 1130, 951, 820, 1131, 952, 
        821, 1132, 953, 822},
        VertexColors->None], 
       Line3DBox[{824, 1025, 1192, 823, 1026, 1193, 825, 1027, 1194, 826, 609,
         827, 1133, 954, 828, 1134, 955, 829, 1135, 956, 830, 1028, 1195, 831,
         1029, 1196, 832, 1030, 1197, 833, 616, 834, 1136, 957, 835, 1137, 
        958, 836, 1138, 959, 837},
        VertexColors->None], 
       Line3DBox[{839, 1031, 1198, 838, 1032, 1199, 840, 1033, 1200, 841, 
        1034, 1201, 842, 624, 843, 1139, 960, 844, 1140, 961, 845, 1035, 1202,
         846, 1036, 1203, 847, 1037, 1204, 848, 1038, 1205, 849, 631, 850, 
        1141, 962, 851, 1142, 963, 852},
        VertexColors->None], 
       Line3DBox[{854, 1039, 1206, 853, 1040, 1207, 855, 1041, 1208, 856, 
        1042, 1209, 857, 1043, 1210, 858, 639, 859, 1143, 964, 860, 1044, 
        1211, 861, 1045, 1212, 862, 1046, 1213, 863, 1047, 1214, 864, 1048, 
        1215, 865, 646, 866, 1144, 965, 867},
        VertexColors->None], 
       Line3DBox[{869, 1049, 1216, 868, 1050, 1217, 870, 1051, 1218, 871, 
        1052, 1219, 872, 1053, 1220, 873, 1054, 1221, 874, 654, 875, 1055, 
        1222, 876, 1056, 1223, 877, 1057, 1224, 878, 1058, 1225, 879, 1059, 
        1226, 880, 1060, 1227, 881, 661, 882},
        VertexColors->None]}, 
      {GrayLevel[0.2], 
       Line3DBox[{262, 469, 263, 1145, 483, 290, 1147, 497, 304, 1151, 511, 
        318, 1157, 525, 332, 1165, 539, 346, 1175, 552, 359, 565, 372, 1186, 
        578, 385, 1188, 592, 399, 1192, 606, 413, 1198, 620, 427, 1206, 634, 
        441, 1216, 648, 455},
        VertexColors->None], 
       Line3DBox[{264, 470, 1062, 265, 484, 291, 1148, 498, 305, 1152, 512, 
        319, 1158, 526, 333, 1166, 540, 347, 1176, 553, 360, 566, 1104, 373, 
        579, 386, 1189, 593, 400, 1193, 607, 414, 1199, 621, 428, 1207, 635, 
        442, 1217, 649, 456},
        VertexColors->None], 
       Line3DBox[{266, 471, 1063, 267, 485, 1074, 292, 499, 306, 1153, 513, 
        320, 1159, 527, 334, 1167, 541, 348, 1177, 554, 361, 567, 1105, 374, 
        580, 1115, 387, 594, 401, 1194, 608, 415, 1200, 622, 429, 1208, 636, 
        443, 1218, 650, 457},
        VertexColors->None], 
       Line3DBox[{268, 472, 1064, 269, 486, 1075, 293, 500, 1084, 307, 514, 
        321, 1160, 528, 335, 1168, 542, 349, 1178, 555, 362, 568, 1106, 375, 
        581, 1116, 388, 595, 1125, 402, 609, 416, 1201, 623, 430, 1209, 637, 
        444, 1219, 651, 458},
        VertexColors->None], 
       Line3DBox[{270, 473, 1065, 271, 487, 1076, 294, 501, 1085, 308, 515, 
        1092, 322, 529, 336, 1169, 543, 350, 1179, 556, 363, 569, 1107, 376, 
        582, 1117, 389, 596, 1126, 403, 610, 1133, 417, 624, 431, 1210, 638, 
        445, 1220, 652, 459},
        VertexColors->None], 
       Line3DBox[{272, 474, 1066, 273, 488, 1077, 295, 502, 1086, 309, 516, 
        1093, 323, 530, 1098, 337, 544, 351, 1229, 666, 663, 570, 1108, 377, 
        583, 1118, 390, 597, 1127, 404, 611, 1134, 418, 625, 1139, 432, 639, 
        446, 1221, 653, 460},
        VertexColors->None], 
       Line3DBox[{274, 475, 1067, 275, 489, 1078, 296, 503, 1087, 310, 517, 
        1094, 324, 531, 1099, 338, 665, 1102, 668},
        VertexColors->None], 
       Line3DBox[{8, 683, 23, 698, 38, 713, 53, 728, 68, 743, 83, 758, 226},
        VertexColors->None], 
       Line3DBox[{276, 476, 277, 1146, 490, 297, 1149, 504, 311, 1154, 518, 
        325, 1161, 532, 339, 1170, 545, 669},
        VertexColors->None], 
       Line3DBox[{278, 477, 1068, 279, 491, 298, 1150, 505, 312, 1155, 519, 
        326, 1162, 533, 340, 1171, 546, 353, 1181, 559, 366, 572, 1228, 379, 
        586, 393, 1191, 600, 407, 1196, 614, 421, 1203, 628, 435, 1212, 642, 
        449, 1223, 656, 463},
        VertexColors->None], 
       Line3DBox[{280, 478, 1069, 281, 492, 1079, 299, 506, 313, 1156, 520, 
        327, 1163, 534, 341, 1172, 547, 354, 1182, 560, 367, 573, 1110, 380, 
        587, 1120, 394, 601, 408, 1197, 615, 422, 1204, 629, 436, 1213, 643, 
        450, 1224, 657, 464},
        VertexColors->None], 
       Line3DBox[{282, 479, 1070, 283, 493, 1080, 300, 507, 1088, 314, 521, 
        328, 1164, 535, 342, 1173, 548, 355, 1183, 561, 368, 574, 1111, 381, 
        588, 1121, 395, 602, 1129, 409, 616, 423, 1205, 630, 437, 1214, 644, 
        451, 1225, 658, 465},
        VertexColors->None], 
       Line3DBox[{284, 480, 1071, 285, 494, 1081, 301, 508, 1089, 315, 522, 
        1095, 329, 536, 343, 1174, 549, 356, 1184, 562, 369, 575, 1112, 382, 
        589, 1122, 396, 603, 1130, 410, 617, 1136, 424, 631, 438, 1215, 645, 
        452, 1226, 659, 466},
        VertexColors->None], 
       Line3DBox[{286, 481, 1072, 287, 495, 1082, 302, 509, 1090, 316, 523, 
        1096, 330, 537, 1100, 344, 550, 357, 1185, 563, 370, 576, 1113, 383, 
        590, 1123, 397, 604, 1131, 411, 618, 1137, 425, 632, 1141, 439, 646, 
        453, 1227, 660, 467},
        VertexColors->None], 
       Line3DBox[{288, 482, 1073, 289, 496, 1083, 303, 510, 1091, 317, 524, 
        1097, 331, 538, 1101, 345, 551, 1103, 358, 564, 371, 577, 1114, 384, 
        591, 1124, 398, 605, 1132, 412, 619, 1138, 426, 633, 1142, 440, 647, 
        1144, 454, 661, 468},
        VertexColors->None], 
       Line3DBox[{218, 875, 203, 860, 188, 845, 173, 830, 158, 815, 143, 968, 
        237},
        VertexColors->None], 
       Line3DBox[{461, 654, 447, 1143, 640, 433, 1140, 626, 419, 1135, 612, 
        405, 1128, 598, 391, 1119, 584, 670},
        VertexColors->None], 
       Line3DBox[{462, 655, 1222, 448, 641, 1211, 434, 627, 1202, 420, 613, 
        1195, 406, 599, 1190, 392, 585, 1187, 671},
        VertexColors->None]}, {}, {}}},
    VertexColors->CompressedData["
1:eJzsumlUzfv//12hkpDKlIRoEDKlUvRMkllJGshQGpSpSAhJ0qREEjKHBipJ
kwgpRUJzu713teepMiaEuj7f6/P+37rWd/3Xb63rznWt/62zTmedc3av/Xo/
X4/H85wpnvscvRXk5OTeD5aTG0T9sSbTtVJiw4Sb6jn3H018WMefffSlSAxX
N9aA5xYWRKa7z8SrCTCZPfCLnSVC5Mi5QwN3t0Hd1G0j97gAuc2GfbElAgxw
JFMmqXPQ0CvoWTBCCM3SXz+zDHnYEJD8LSGWi095yXc87gvRrTtzT05ZO/bN
yFYrSufhituV9tn6Irj8WfNiQhELHbm3u5gufAx+vvWcVZAIEx1OLtw4k4no
H14qWif4uGI7ciD1tAiK8WlDtzW2on75zjyTYXzYOojb7RxFKDeILJzEYILZ
v+Lr45E8RP+8v6eeJ0RNdXfKh2FtaJ9fHxQZyEHCaDlULxBCLveb17IgLhRs
Fa9aO7UhR/1QE/uwAOqs9e/96gTYLucd3KXDhOah+ftDP/CxQnvbq95WMfZp
rLz77kkLTt9T+GVvz0dopN7C+xNlGDMur6TpQDOYZzOf5lGf69pYg+fM9Z0I
r1igYufHQrzgfvlgDQFGjRlounlbhHrtndlpmWzIeTtGHtkogJWy0YPC/ULc
alu2MWZwB2wPPRodXS9AwKsdfnnmfHQlWGbLjeFidn/BUcUQIX7rD59qvZiD
eRvltzWn8uCconFScZoIXjqVXiqvWNDxqJhiK6Y+3w45s5rHIiQpJe2RyhjI
WF0VJHgtQP/t/MygMWI4PvfgffvZjME241ftGBDg8WtDr8+zxdhwunTGmEPN
UFx8QthzSICqkkWKnd9F+HXw4/GbaS1oLzg92HA1H48mO0uu7xWhwLjP9d0K
JjzvzKiZlstFhnZTz68nQoRMU54QP78dfbP8Pt207IB2jqH3jzYB3l47nXVt
MB9NB3D7XAILlQ/HTurVEkDzXVTWruMi3OqcuvAwi4Hl3VMcfM7wUWxWk/xm
mBRO4pB1RXtbIH90+ehS8DE+TOVhmpcMV9ZbG2qda4M+RvfbnRbg7yn98w2X
BbixJLMB2h34NujwqgMtAhywNeDY6fLhFfKYE6jMxVW7zRd9goRYx1JbyXfm
4MCGJXMz63nInx//22yhCMYKa9VYziw4vlUXhj4QIIyVMuiVihis0rYN2vNb
YKR+bnd5oAjT+zkZoxrFyL+WldNn3gA5g86H8XFi3P3y+PdCVwl+L515znN+
PdZ9sfO7+FGM1y4bzvwIkeBUoPMtZk49HvS53d/lJsbP0eNmP10sgUmgNWte
Ux3WWtTHjf4oxJRgd/W+M2IMe7SWffFeI8rsA1aH5/HB9jNT3nVNhPNWgjAD
j1aUls2fe+MgF2rsBUse3RZCVW/BLIFaBzJO7PIavbIdXg9bZPeo38NIw2Hc
JykfaSpd7+/2MpEl1r6/+A8fewWb5smPEEPxWF/Qw8Wt1DuSr359k4/JQ0dM
68qRwJo9WbV2AQfXWzTCB08UImLobL/ZQi5KCkO0rsznosxAM21tpBAq4RN9
Vw7hYOX6a003ODwsP2qc7gsRRi8/evW8GQvzXvwI/TxciGOu/6o9TMW4MarQ
5qhzM4a6Vq3OCRMjeWrRKA1HCWSnu5QiJtaD/Ubt6oPFUkSukyinm0txKS6z
xHh9EzTfuHEf3JQhbTm/YstnKdTcO81PtLfAzCi9qvKhDFPsz9i8KpfCK6U0
J9qZgUilJUNiAmTU+3AqzWiR4q3b1Q+7I1uQyO74UV0ngW7vhBFlclIMNUyY
cCS2EQmKCz/GXhaBIb9NeYlQjN0KHS1qvHpsWTSYW3iFj0s5ptP2nhcB1Wvy
n1xuheeO0httvzmoXNNpummvEAd5d1uC9nNwb3hk6qwnbbAevm9hTbwADqOn
ev4LFODiGsmLmCQWSiIvm/RPoH5+Nq236LAIa1MO5S+o5OKB7tDDk8uFuMfe
uHU8pw0VXVP9DN7zUN3fb15lKsL8a+9ezNvBwt8lzUb17wRoSrtuNXq8GJIh
Q9dmypqhHjSr0Jraw7hYzhh1ag83b95a2TiP2rdIeUejP1L4G+hfakmRImf4
nWGWOc04J12/L7RDBs95pyaftZFirNGsbXNKWqHrk9HwPkSGRWc3Me7ViJH9
M+vc9jksFN/2GT5FJIXk8xH5R09FSPt9dLfjARbmumzifo2T4XCzbv/3bmpv
nfwPLjBkwTdpxOezDTKIxyw/2OEpRa7C7hsW1N7WfFHkWs2RotBkqVXeXCn+
vehaF2TehNZq78fFf4UoFh46Pf+WGKrcHOEaNGJjm+PKF694OKWrlWI0T4Qz
ox6Vng5hIT1QU8dxAwc5x9R9bKYLsaql6rtnNhdsvcv3Lim1QzXRfo7aDQFS
ve6+bTUQ4KXKpC0LPvNQen/i7fZl1D3aeymhYwwLjc491uumC6BSt9NarY66
fyM89omo/TlrqtoqzRDBbYyFQ3iXGNOqNt7dVloPuzOd/Uou1O9jrGr0bpkU
Q96/TReeaELqhYzxg7kyBDitGrrPSop5emtyo1+3oldFIXdmnBTWOm7JsWNE
6NmmHNdwlQWD/TfPp38S4cu3mXuMl3Bw0kNTu3ZtPXLVp9REHBJiX4F5xe+B
FqT4xtWmWFbAu14zr7yL2pf66yeiLTnQiErXuGZTj906YVyHe1L01B/6nWcr
Ql1z4tGT56i7rnkxraBchvJsvzVv46XIEHDMtToZePzRquckdd+8sn70jg+T
4LNexQrdsnrojH3fvG4qdReZGg2+H6g7cs8xz8WLAVn4P3XL81R+po9g62UL
sczdxCQ4ox0vTw9baD6CA58Ci7hLqkL439rePnwOD4oShoXkGR89i8tzFKn7
t+D1oF2tK1vhEBVsPFZPiKDY+Oy71mKkPr/25qJuM+JD5u7c8EqMyJ8N/DFB
Evy02C7am1yPGWc2vL1/V4Zq7kJhM1eK3y8WbHs6iIGgO/d1xu+VYc6TIdqO
BWLo2AcbjzdlIcnUc3+2TIRAtxVD11C5lfTlatBi03o4yI48OnaqDXOKhlX4
rmvA7nS1BY9V3kB5c1evm3criq6tDtzY2oCF1343aU+uxuCPp1KtulnYfS99
+LdTDZiXyp1ry3iDP9yxUQ/viWDoKRhp+6Ed/hmTBtlfr8Vw/tymJUM6YdO4
vX0tW4Jt16b+SWtgYvadIU864yTQKR9tNKpNgrzNi05fG9aI3mfrqsYwqHtV
yBlyWkeMbovP240+NqPM6vuxj6Y8fLL8Os6gR4iCf3OnGeazEchRjhheyMES
6Qpjc0chnPWXTc39xkH/Cemnc0oCfIztuKD9SgSVIxniiFQGOEMHJiuFU3xh
5GbS6CeGqVl5x0pHKj93/tpSP0GC0d2OccGp1J3ipOausGyAsnjWtvlFMqgb
vhmR8VCK5BHKR9vjGUiN2zzser0Upv7fHrEvibBf64289jEW9oXmSxMPUPxX
uOND2PcWLIkIKXZfWPFf5/k//XlYqzix9Qh1t5ckFveOrMeuJ+wfqrblcI/T
q7ymyYS0kSHYVEPdL9H76EI+dT/+Vt1mOInxdsDU291SgizTB/Wva+pwMzZN
MOM2xXepimXGimJYsLz6qJBAyA77dSfW87ApdFl634AQ5+UNl7keZsPjffnN
nRIOelYkzdf2FUK7SfvMoQscGJN9VrSi97m1gt7nE2SfY8g+m5N9ziL7fJHs
82xLep+NyT6/Ivs88iW9z7vJPuuSfdYl+xxN9nkd2WcHss9dUnqfrcg+3/zf
7HPMB3qfj5F9DiD73EX2+b0Hvc9qZJ9HkX02J/scSvbZjuyzEdlnNtlnrVJ6
n7PJPl8n+8wh+/yX7HMg2edkss8OZJ/VyD6PGEbnM4fkc8YeOp8NXeh8nkPy
+d1wOp8/kXyOIPm8rpLO58Mkn6tJPnuSfM4g+byd5PN2ks/tJJ81SD4PkHwe
SfI5k+Tzt+10PieRfB5D8vkMyed1JJ+VST6fiaTz2YnkcxXJZzbJ526Sz7kk
n9tJPneTfA4n+bxJn87n7SSf55B8lif57HSKzuc3JJ9zN9H5rBpJ53MkyefW
m3Q+1xDe4BDeqGTSvDG7m+aNPsIbNldp3nC3oXlDLp3mDXXCG06EN3IIbzQR
3vhEeCOO8IbhCJo3kglvOBLesCO8oUh4Q5nwRgnhjYuENzIIbxQQ3tAgvGFN
eGMc4Y29hDcaCW/wCW9ofqV5g01449RLmjfmv6N5o4PwxlIOzRslhDceEt64
r0bzhul+mjekhDcsm2neeK5P84Yl4Y2aHTRvtBF+bif87K5M8/OyIpqf/xB+
ljtJ83MV4ecThJ//LKP5OZPwcx7h50Q1mp8dCT8/I/wcEEnz85i3ND/fIfws
H0/z8wTCzxcIP9sRfrYi/KxK+PkG4edGws8rCD9v2kTzM5vw8wrCz+cIP8sr
0fysokDz8x55mp9fEX6uIPy86S3Nz58IP8utpfl5N5fm5/YRND+fJPxsoEnz
c/Zamp97CD8vj6f5ud6R9kEf4oON4bQPZtrQPmg4mPbBQ0tpH5Q/Svsgi/ig
PpP2QT7xQTHxwbnytA82Ex98Snyw4Bntg8nEB12JD1ZcpX1wFfHBauKDJ21p
H7xMfLCT+OCw/bQPfiE+OGEM7YOPiQ8WEx90ID6olUv7oLkD7YPq/rQPRi6m
fXDtK9oH1xAf/KRL+2B+GO2DV4kPGqvTPsgZRvtgN/FBOz7tg07HaR/8QHxQ
oET74K/XdL/BJP1Gribdb/RPpPsNK9Jv6CrR/UZrO91vnCb9xvIyut84fI7u
N/xIv/FFj+43Mkm/EUv6DbeJdL8RS/qNbNJv3FGk+41pa+h+wySV7jcsSul+
I4D0G3zSb3hG0P3GYdJv9P2vfiOI7jfsC+l+Q/C/+o1ZdL/BJf1GG+k3rurS
/cZPY7rfWE/6DeZVut9QOEj3G4Nz6X7j11u632jtovuNaNJvJJjS/UaYhO43
QPqN/lC63xj+gO7rrpG+Tj2O7uvOb6L7OgMzuq/7yaT7uko1uq9zIn1deBPd
153l0n3dyJ90XzfkGd3X9ZK+bt5juq87NZnu65ikr3tL+jrfPrqvs31E93Vz
SF+3yJ7u67pJX1dJ+rppcXRfZ7aC7usCSV/H1af7OqsBuq/LJ32d7C3d1+0x
ofu6atLXfc2h+zqNZXRfJyJ93Ugm3dftkqf7ujWkr1szge7rzmrSfd1L0tft
O033dZbj6b5ubALd10WNofu6/7d49f/8/P/8/P/8/P/586BBD4o1LFi49Ojc
aYuhApjmjQoAxa2FdfJXUk6y8SnoX7fRWgFU7kfUXrgsRN9tVmS2hI3lvW2e
cZ4CqF5uPzLJTIh9e9Y9qN3Tjsd5rYG2jwXgbGg6Mr+Kj5Enmtaun9SB2LNq
C//jH3mV1ebbJ/ERssFmZkoo5f+rg0abWQrhdHvPv9jNXGRmINblAwfcxsU1
q92FsPNdPvZVBQeXlZa7Pv7KRW7XzKeRTUJMvfb+o6p9G0rOPg+ZJM9DqLn+
Vne2EPn5NkOOzWxDzhGV6BPaVO55r7n3xU2E2o0aylsfMfFmzX2llw086nOq
nHlM8UOCGnOivxML5RNOm3bpCKBzIHtDcI0IVgerqmfsZeDA+E21r9z5aP5g
orMrWIRnP08fcJ7CRHBsoL3mewGC9QfJ36V4e4ZZ/OoWcTOi2ny3PBrPx/t1
XZ55riIEmMhupRcxcf+4eh4vWgD9RX3nd/2h7o1Z/IacsBZo1p2bkrSOh8Lh
fTEP+ynP4jVweaFsZIytWLQ5mQ/Tqo+zvyaIcDpstqf1rVbk2DlU/1bjYtCC
WylfKL/hzBh+qcyOA+crv1Q1KF++mPEju5ry5R+2ncJVR9ho37jxVdqEDugk
WcZuoPgqepnulRaKr2ZPzPXoS+PAU9g/8+dq6r60DL4+dyQ1/+qVw5dMZmNj
8eKA3+bUnWowzbxBeaF+9JG5Wixq3ut495uSBDDaG7lGtp7iiCHtS+6ebkWu
TXpDXg4fLYVqt/j+Erw7bx4Vy2PCAJtmqP/kw0I0TqwwRYzhJmPEqudb8Cj8
kAPbjo+U4tcr59jKoPXuwwRONgMDNyoNv57ko0yu0U1gKsXdqYt0nsra4fag
8+Usat5bZy4PHreej+/lfzzbMjnoPJj6avpaIXIONhs/G8rF9JB1tU1mPAwf
MtftKvW5D76/P5/9iI3tI4yGab6g/n1KSf1/KR5S2T46749tK1IruJcYG4UI
M7zIhbMY+9Z3FtgXNKEx5VxqR4UIWzOGbRD9onyq3nNOQWg9Ztwak/4pSYyY
NvGu8+4SZMXMTayj/NHjihlvzk4x5oXeDPFcJoHNXH6D75c6bJntukTHTATb
quJQzRIxVl/5pLHrWQMKlH6cWkhxQPC6IVnWvSKceDuDX5vSAqdep6KImzyc
upn6O16XutdbC3JD3rIgfzKJa3qJg3Vn6uX2LBOiJtXqktwsLjxT31kdCWpD
0L8M5pkTAoRV1bd/yxOgnPFeN/IFE3djxud8+Ezxycrz53RsxNh99OGvDg3K
hyYmnZx2hNqTvG0GdpQ3G58JVzoWSnml3EU3mYYIicYLHCI02BhYEISviwSI
fZ3wr7xVhFtD5O7yjRjoWzI3QOQuwgo5zcr6ajFeOtw0LfVtgBsvfGW8gQS5
F/zOxmZIsGvndxWBQwMa9X49upAsxbhrHhHFPlKYp3dd/9bTBLegqVYPb8uQ
vOKyk0wqBevOPd+w7hZ85oXsd4+S4STb4coxvhSLjs52O5zbAgeD4iMhC6Xg
qcl+h1D7cdTEUTl4ZROC2S6VeQlirNr4ehrLTYLG/uFRsxbWI/i2DmPyeCHM
GauSXSzF2Cgabee9uBm3Dj/eJXrIQ+SH3n210yk+G+p/qvwuC9Y1WzvPUH4j
WBRXZGoqhOE+2z7n/VxEbpynf4Wac8CixsOJ1Jz3RjzOb6TmfLn34QrNbB7Y
bTN3nTMUwSvcXGHMAxZys/xCDNZQnvN3QelJjgjBD55kvlNmYFx3mNGQOyJY
Ts9+KpSK4cvu+5tUXY9tx8dGFJRL8Md1UEvQbwki8+WkUQGNePntWJD2Axm4
zYsmetVKEXDjwbdX8xm4cPqSms83GfSj7L5sGSmF3lYmd+xyJpJncSzMd8oQ
FBK6OOq+GF0t+jXPzVkI57Aqxx6W4d6T+BsPqsR4Hr1G88pcFo5oLPrsLpEh
oorlFGskhUsta+Hqv60YNLHss6u7DOLtRXXz3ktxTP/J4sUeLTgaUskRU/6/
wWDWhsQjEpTLr+V2Ztaj6tGNGX8qBTj1zGTWF4rzrR4/NA3/0YxJRqZp0ZY8
jFob/9WqV4jv1bPGJ1IeUu/9wMljOgebJm2axB4rxLedpz48+suFY/aRacMU
BFiy+4Tq/RcihDJ9LwhzGEi3UvyuMFQE5dfLau7dE6P78jiXsqmNSGp3b33j
K0H+qe/KDW8luN0w6KtJVQMUqzudj2TJsLK3L/BxjRTNXr72nYsZuN/yQ1+d
L8PeZf1KGnESVEqZ9/bIs/BPcI0zQyrBldu2grhqAT62pWatW8qE42Sr1wYv
RbjR814reHcHnBtEe+db1CG28a5H2HMRoo9qPL3g2QGrpCix95w65CfyLykO
SHB62G+LR78FaG6M8hx7gYmsp/zhN//J8PphdHXfFwmquw/Zl6Yw8XvfnGSD
Binsr8sbaUdK8UaxZnC0VzPkD6/c4pcjQkPRh5HfPomxn3NcefijejTM+NI9
7hQfjJmhq3dGieA+9X6I/7tW2C59UcTczoXTdE11zStCNP9aJvTf1oEdDQoO
o35RnmWd3507U4xjN6WLQqOacaf7251FK6k/3/TBz3WBBE6h+QE7iuqoz7Ur
93a6FNsG4uvP7pNiWt6eUnfNZuhvyL2yUypD2sGCCwUGUpzwC140ZjATAaUq
rYPMpYh5VJB2k/L0qsCQ5Gn/+e9fL9RGBzGFEPgd35w+kola3o1037qq/8oh
9VnnFYxShLgv9JmwN4GBo4LDL1a2VOCg10UXlzgpFD6JhIwxIixwWeDy8ioL
+0/tc9+XJ4NRlFpwwjMplqrUrHHzp+61nq/oxmEx1jiX8IVrJbhU+HfZgxH1
8Gkr6qmYLcCXlrux3Q0i3Ot8Uee3ggFrtU+WYSN4kPi2qK2ifOdol7dN2Ig2
3HZ9tqnYUYh7vSut25zECO54Yb3+WRNOXXt2zOeqGIOeVvh3bpPAKOdmytN1
9ZhysOr1wemUF+ovuNKYJwX/77b1Jwe1oHOUmP2fnjZbPfztf3raoQeTTdIb
mGAnF0dYakuQ4Wi4OESNj8Sadct1XVr+x/ymbVT/8lgeE13y1wv2ZDfgSeP4
KbGH3qJ0QKFXgZrP1tmBv/NLpfj9lb1pri8Du/WXvPtSTPllkJda/SwR3jft
9w07x4LrsVN6MVtE8Nnxk6P1ToyKspexDj4NqH+p9sJ6uABb3JJLblP3sOXu
6OGVFxmQ09BayTTiweyMfzjzkxAG6pfH/PjAxgWyb7/IvqmRfXtF9i2O7Fs8
2Tch2bc9ZN82kn0zJPt2m+zbObJv3mTfDpB9SyX79pns21Wyb4v/N/tWTvbN
iexbLZ/eNy+yb4Juet8WkX07SPZtMtm3LWTfYsm+uZF9KyP7Fkv2TY5B75sz
2bcdZN9+kX0zIvuWRnLPh+ReeSude30k94xJ7s0juVdNcq+W5N7gRjr3VEnu
mZHcG+JN5955knvWJPfqSe5xSO5tIrnnQ3LPguSeGsm9t/V07h0gudcfQude
4QU69y6R3FtBcm8Pyb3HJPcek9z7Q3JvdgCde7tI7s1QonPPnuReL8m98g46
97Rm0rn3i+TeM1069x6S3AsjuWfzk869QT/pu6zaTt/loJP0XVbLpu9yP7nL
t+7Td/kEucs7yV0OZ9F3+Ra5yxPd6LvcT+5yFbnLNeQuZ5C7fIXcZU1yl13I
XQ4md9mS3OU+cpe9yF3eS+5yDbnLYeQuB5C7HEvu8gpyl4d50Hf5L7nLz8ld
DiZ3ebECfZdn5dF3OZfc5U159F2OJXd5CbnLCuQuu/jQdzmR3OVeX/ou/yXc
+Jtwo+gRzY1phBtny9PcGDWL5sZgU5obXxJuvDiY5sb9NjQ3HifcmG9Pc+MN
wo2NhBs7CTeO1Ke50ZRw4x3CjdsJN4YTblS7S3OjJZ/mxgzCjVWEG1MINyqP
orlx0AKaG18QbtxHuHHTAM2NXMKNOwk3egtpblQ9QnNjEeHGZmWaG2sJN05e
THOj1l6aGyudaW7MI9yIUzQ35kyjveYc8ZodM2ivSamgvWZuMO01+4Nor0kh
XmNFvOZwDe01bOI1dcRrvm+lvUbrNe01+cRrvBxor7G+SntNPPEa3Traaw4S
r8khXmMSS3tNOvEaZ+I1ZcRr3hCvOUC8ZvNl2mtmKtNe84B4TdAb2msqiNfk
E68x3EJ7TTLxmjPEax7dpr0m/A7tNbnEawIqaa8ZxaS9Rkq8pmU57TWDG+i+
Yt5Buq/4kEH3FRl76V6ih/QSxY50L6HmRPcP9aR/ML9F9w8qynTPwCc9w7Sr
dM+gE0L3Cb9In9DgRPcJs7Xp3mAd6Q3WBdG9wSfSD9wn/cBkU7ofGB1K9wDO
pAeQmNI9gMY42vd9iO9fPEH7fhnx+gri9YrE63OIvycTf7/QTPu7XQzt6b3E
07X30J7+K5H2cW/i4zpC2sftamjvtrpJe/e9gYb/27tvDaZ7oWbSC2k9onsh
mzt0/xNL+p+WZLr/sQyje543pOdJfk33PHaZdJ8zpYnucyb60H2OeQLd2xSS
3iblMd3bmK+l+xkB6WcujKT7mVbSwwz6SPcwjF66h+kmfUsf6Vvi5tN9yxHS
q/BJrzKbS/cqZsvp/sSS9CftRnR/0u9M9yRupCcJsaV7kqfv6D7kLOlDwurp
PmSJIt17dJHe400B3XtMW0D3G52k3zhfRPcbQcaRXz64s9E1Xks+ZpkA7Mu9
nVueCpG0qPPFC612GBtMPjA0VYCmN6uGl44WgLm7//roeRxMnb8h/vAEIfjR
RfMXdXEhXT7+5ZADXFglnk65fov6HLePDivQ6kCbjYFHz2EeTNhrBoJHUV7u
dl1fOomNY48f+9nM5iNvxvZRSzxFGDtTPXp9FBP9qQ6/3sXx8bO/5X7+GRFq
m9+4ZBe0YlzPhNhWVwEUVF2G6IpEaHRdtc+lqwXum/pnz7DkI3l3n160rwg9
M7cE3NrNhMdMyUttBhf73ZbVxFcLEa9ee8vrWhv8vQeZPlDioNFDs75jqBC7
9J8pBy7i4UvB5uuh99m4tFZjfdpGATRGK56UBQox56mm78gPrbit+dCvuJQP
vR0hZrv0JeCtTRjvR+X3POsHV7es5aNEj1cVoy+DQn1ICudeOxS33zgifC7A
LSte/9xEPnbcnG8Vu5mDeSOurH8wU4iz+pemMK5zYXsyJLurhIsTynu7Ap8L
sTJt5IEqlXakl9lfVerlYVl8wDHBChH4u9yqLiqxoMoeY7tPTYCKm3K5KpUi
vIk/Fnb3LAMjmg8ZybUJsNXkzuK8yWKYep6DYUUzcnQERR1zqd/jeEjnOjsx
Go9eMP48pBmDf9g/W/yf3ku71axpioS6J58Mcx/W4W/IP8+11B1dHeVk3+st
hq1uji3DuwmjnBkBL8/wsfeTjbYV9b1cONz1dXBxKxLyHoZyE7lwPzZkQlO2
EOV3de6ap7bjtur9vgecdlxet+rS2HcCGMZ8Nbm6iY/YK/5ZG/1YePGPIa+s
IYD/+b/Dz1P3oaj0xuQXYgYSP23Bt3g+WIFByrPkKD/wenjFQMRB1irNupk+
QqxN3ZpVQuXy8Z8GF15TnF/3stGpjuJ8m1W3Tk79yEbo4o6X3Gt8DNUee6wp
UQSdQzM33DpP7Y+qy8qlEILXvblt8RqK/9/6T+wWN8Hw56GT3u9FOKXubpn9
V4wpa7cNv7qrHieuSx5syKU4ICvJsZx6Pwuc848vP1iPw88/RnEGxBgdMi3n
zwUJdFec9fyo1IDbFWXn/bVl6IGmi3qWFBXP6qNDOpuh5dWv+/iABOP6NyUP
fJTAOeToGYO2BvQecWzuX0PdqeE6uyvLxZCdin7ieYbiCjuLZO00PixUzZK7
kinui7ic8uVYK9y2Lu9bsJyLDSK36wFnhRjK/bvY52UHFkz9dmCCXjvaI4+H
zr4rQFpDhezrMAHaE2fs9lBhIW7z7qcbB/jIdROouFK5Xjs3iudwmoe14jVb
vlIeoT/wLctkMBuFA3uieJ/4SPMwPDOzSIT7x7eNbm5loH7eGVmdjHrnh/mp
tpfF4OZ7a+32bcSb62nJ6kIxJgS2jBwXKcFmX7sX+5opvxhTb1h3QIr9cbuv
FjhJsYPjeKkzvwl3pEHLAlIp76uNetAhlkJnc9vESd9bIDfn54wzBTJ8f7Mm
Y1q+FPHhWeURJxn46/r76ax3MiwziSlZsF2CyYVJT2arUndZ5npf57UMK1qE
b37GUHz17XX/tR8MmK5k7GxQlcLquEmNyyTKy9MzJ5j+bET+Tvuy26uod3Kg
067klRglXyvbc841oLh4irLWSj5G9u2qzd8jwoBXvZnPWiZ+6V94blHLQdm4
AhvNLZTH3czeOqeMgycOEl7fqzawJ64ubkwQwBgan4t3CrB7Q+Sywjbq3h/M
XH/uoQjb7FiWG+Qozpmmvvj3IyGCHXbFapwQY9ei+bsaRZQfDZNO7v0uhtya
xFEf4yUoXjozkf21Hp9+DYteR+VHQtphh3mPpHhv/s8z718zWPm7g1hsGZ6H
hbx6tFIK9lafsJi0Vkz3mLvu7hUZLBQUYpcOkeDKyYz247osmGc9YrsLpBgm
MqzbX0x93+UVyjpBLCxhmtm6WlN31eNk1KoFXBwKUXmsMK8R17KCpyzskFJ8
m2oxiPr8kwuVQ/YGs1B499WU9LcyzCl4dvXRcSm6Rv7Y6jO2FUs4qf6cCAnO
BlzTEjEk+L2fsfrd3wYciMqSm0vdezePRN2o9WK8XLX725z3TTga1rg0O4SH
WfxX2y3URXDpmTNouDYbM50OcHNWcVB5qkUlW4/K4S9a64tLuXh+aXXPpnYB
Qs8OdK6m8umK5jH5SWXNSC0OPW43VgzF7I83/CdKoHR41nTFyjq4K+1Yqu8g
hbpf9WoLGylO2c9OMD/QhMrhOidUGmSod9g7ws5Lihcs7YhtW1rRtrRopseQ
//SK3ulqP0TQHdJqaO3NwuK5ORbzb4rxSd9i1WsFHj7cNzbIPtuEB6N3lIT9
bsdznbAq7YkNiJ6znh+wtgpjdFrOB1HvpHJeyepD5h0YfWvJ8lTFOpTMGdHw
NF4G7wSvFz6fKV/zmBnFNGDhSeuFw+yZMmRnnC+/RO15zhTlqa+HtmD+mBAX
k28iRMeyFP6pShBw+ddQ7fH1GHrbWW52BpWX887cbbkkwuWj1R9WH27FlU86
Hk0Hufj4eaP+m9tCOGudCNZQ60DqMgvbHSuFUNmTdqrEQYy/K2bUWdY14c2k
FezNcWJkJM4ynPyf/88qxOeN4vx66o5cmy5SkuFHzJCSgNtSXO+PvPfwdTP+
8X+f//dHhpjPJSbePyQoWZuddvEsE/Jlhh/fJ0iw0P5wfiXFXcEf1D2G/2P8
j3uhAfdQhWHjefBNaYn/sbseN7+3VWhlViBarSTr91gp3FOMq3T0pNDb8+bO
i2FNeMnN4WbclOGt8XG+92cpWuaadexsb0HVtCctK3eJ0Xm/0f2fnQQWC2MO
aPdSvi8aIQ0wFSBOsnAvr1lEccG/1oMLGejYLw0M0+BhfB3H+6RAiIoPL3+v
GtSGRFGEj488xanVLvcb5ogRtyA068L+Zuz397Vd7krlXbh31tTFEtQ86rYZ
11CHrsjkNXPfSnHsaumjb2FShOXa+Rk7NmPMyeuCLMqv31w+ZnhjBPWezm2r
NljJhN2FlLOBFRJ8yveeveGoAPX7Co8tLG3FnLG8DZZ3BNjIV1n0dnsTIu2q
Krtelf/XuRm7DUq2AHX3n401uDqtEXnL/Lw1YsuhftYyYf56CW6dnR/3LJyP
+Zk/JoaPY6AhppH3M5MPI7MxE1MvizB8VPLH1UGtsEsIt5iyX4RBM95aWDaK
EXvPJNDQvAE5RU+qkxQFqFwh35JVJkLNVMbgkrsM+OTqaDD1eBiq6zHrTpcQ
dbMXbzNisrFKOiesbIIA73RMRox8J0KmV9MH24MMjHrnY/xjuQgR38+KY8vE
WBPhOys7mfKv1952ti8kGKNVlGDwU4IEU5tJbjsbsWtkaGDLKxnUJtj81D0n
xZNvL5VSBQyY+c84uH28DH/7BSurKE8JGh0/Cu4s+J+e2/egU4S0E0tSbc05
OKoaoqO7qB7xpqWnjhpz4Joztmrpp3ps3KilmHilEobq9Ub5zUJET9c5YPW7
FX99Frn33K3CIa+ElUfSxNC5EN19UJ2H7iBev0VmEzrTDVVKzWRwWuQ/5zSV
YyrH79lcWMdCmUfz2LvpMlw2OhbxtlWKj72+94XjGVCPXZ70lOKJpwszphqa
SdDVI5Q0lNbBZ+d6Xo4K5VP1l+aGlovwJfHm8eirDISrzNza9I+LqNXHjMVM
IQ5MHe/Hmt8GmcMdA786HoIbFfTvm4uQOPq1W4YbC2ertsyZS+1JXKDagIaS
GNZKNy8WL2uBo5potepKMbD4lzsWSKCSPdlLpagO82OCDcdnSjFjxpXt6wOk
qNxT6KY2thlcjTe/AzkypKQPPOqDFGZRnPPLy1qRcbvzV2MVdUdDWn1GRYjw
6fTc971hLCjkOo+fTPnrs6PpvIGFXFQP2afFt2iE4rbsnYt6pFDUM593qUmE
3CCZw6/dLDz/+UXz+nMZ8lc/nz1tpQQyV+cJjFEs6J983e1C3XHNQoOnE49I
Ib84fbrctFbsVnFSnT1BinlOiZ5v9KX4e9E6JWNUEx6mWkbPNxJBTyNQa3O+
GPorytZspd5BRdN6h56lfHQkr2Dv3iXCqt9p5z67Mqnv+adRPLgY8zpZf+kZ
IdZLxnC2tHXg6YaS7K5lXLhVOcpJ4oVQ3mJ1a+nrDlw3D+17yeLB/VrqGSwW
YePmBMERGxayvvidmPZDgJHBbmO8Z4hhM/NipOrZZqz36Qs7FCmGScvqJPWN
EugE6vnONKzHM/i+16Jy3KT3g8eQYClKji/b4zyjGebchncxH2VINbs69NUe
av6F10bbLm3F13v/Zq97KgOr54jbqKUSuA/ZF7hRg4Xgc0fEO3NlOP3Cfvmw
V1IEM4uGL9nMgCAoIGT7VoqXVo9Qsv4gxZbACMs+rxZE5FqvNe+QQHPhCqNC
JeqfHzox0+ROI7YcPV2o9UUEzyFjX42g7kiJh7J83cR6jNg/J6FqlgD651/U
DGsQYbbL8vCONQyElua2an3l4qfFEIOlTUJ4H9l+ydOhDVU7HYLnKHAw3Yrf
cUVJiKnZU5Pe2/Fwdf0i9gy7DtwJ3RWoxxFgyKIVX+/08TBmld5DSw0upp2I
ceMcFqJ5UFLtMRsONA/w1wlbeHiek8mMsRRBcXNoxKTVFPfbDp5XxBbAVGuN
+DzlKXdFK9+9ozzlkM5Ruz0mYkzTPvUjwYi6g9YtISPO1+Hu9uWTveokMDab
8PoM5QMCC5XcpzGN8Nkgrzd6uQyrsXWoMTW3d4rV9aMsWvC96Msr3QYxeFrs
ZzXHJDD9grveBfWYZL9znf5GMXrPP70bYUnNb3ef0Ol9HXhTY+JWfaf49uiO
7CHXxPB58zF1n1MjZjgu/B2tLkDersLfvyjPGv1invvnGAbWKRXM0ZjGw8mN
FZdaOykO/1HK02tnIyDuXa2FFgfPHhdpXBglBMfD8ZMLdeeKrzWyS6e3ocb/
5K5hAQJc3L/d4upvAZKnlWsfrGQj/OWqBQc2C5CSLF0e4iJEbVF7T7BKB3K0
+LxXDQLU3taMGjufj13R0ZM71bhI+r3htOyQEJEx69a32XHw1mnKmxclPFj4
Oiy+aSwCEmJK9sexUOLZxJJ4CFD4idOsJxNh97jwxUMZLejjXM95pyiCg3i0
3/27YkwSXHlabNiI8Rcf/8jeIMbQy3apZRYSvJ/V9uBmdR3Wqp/WyukWQO1C
4LExhmIkHr1gWnmjGWE1OhNmOgmwQ8lk20iBCOG9++Y29LbAZ/XoyXE2fNQo
Fy9+7y/C1ySjljHuTCx7E/2+hU/x3bHIe7s+CqG0ffwGpYA2bMffv3s0OXh0
xl9zxkgh0iIbcuyp+VZcvTI+p5uNcTAanLxDAOsJn4u85gkRIv43Mf00E64W
4Zfe8/koav7CbTosxuAMfY+OrSy0qwbtZ1N+PP3VTaeDD0RQa7Ta/9yyDSPC
L3lUHRDg8xQ/0UWJAFFrt/hvKu7AovS5ZY0/BehrC1N4eJaHIjmp/QoHLt67
po00SRRinukdt7E3OvDn9e3b9+/ysOSV3uDmaSJY5xaLvpSyEFJwtNGvnA/7
Ppf3kjsUD7ombLe1bIW7/FGDYdcFiOzdFrRpMOVJLqt8wza04Ljv1tMllHfo
nEj4/Ifyjgvqs073r2ai+qyzcUUmD6d3frwwzkCEPJO0hvA8Kpc869w77nFh
ETR2QmGBEIOFV/d4b2rH/B0tcbqzOOCM1Rf6jxci74f/rMs/uGBf973Npt5x
zhPVasPDAtyfURR0o1EAGVvec1IKE0F7HC+qSvioM39of5Ty+515G6WnzjLw
lJvYtu8oH2cSi1ixlLf9Nw55zhi+JqeRh5fhaiPDLOtxyllp8YLO/84tSlt3
nd3MEMLgDqN+8iAmFon6/BOKq1BU/rdJ+bYATV+yaprdmqD/PWlQdtl//+f8
f/3nrhGFZjphbFjc/KHIXiPA61eCoD9XhNCfUuIRYsvC6ZiqZk/K2/8NDvzq
VyECY2n56si6dmjvS1v8vYraT69jR7t38jHKou5oxA8OlrWx/ON2C1F05X5p
dggHzfyGL5PDeVgotKuMGi1CVjHX320YG/4ht084vuDDJvz7g3GpIqjovyva
Z9uKVZdfLZ16WYBjwhjRLAUxknOXzTqxtQVHinV1N30UIPHi6ZZ7WhRfpIUs
f8Frxpat2h3uqyjuH+54srBDBNM1ooiPqgz809EJfzKVj7inckembRHBPNW8
bMZtJvYetJZfH81FxVEtnQOZQvx6x6+dWd2Oktq/g/L725ETMm+DY50ASdNu
Opha8bFTTzDhmAcLuYZHp/uOEmBhgc3Ifxki3DoXnWZTxIDDYJ3T/FPUfnqM
fTfYWAq/9/Lam+1bcLRUo9pyIR/DND7NWRsug/uvcbFXTrRj3rW9rT2FAgT9
ENd7FlK/f07pZG/FNhzLCNlXSHn7+Qz3VMUJQhx1mX1BlMZBeX3Aj0+Uv+pc
1BvlMpILtVlOv3X38hAVfLT4gaoI05U/axmaU9y7+2y503Tqfg37ratRJ8JA
01hGizN1r/Xarkylcu14y841cpRvBR3y2Rp8rxFxITcdJsuJ8Vx40ddQQ4KZ
p59ZS37XIak1TFFzrRiHatR+baS48WFxdkPw8zos2JQQ5vtIhPwQv6RlX8To
YZ7rdLlfj5njXxhpGQtRzmEq3bEV40TtYcsdI5rxwD/X+Y4JH5HiUJs7XtTf
1zvm2NKjTAz5+Tj1/gAH587NW/UqgNqzjaOfHfOl7tOxW/PzU9oQ+lD880iU
ANryW4+/PyuARKEko3UfExrTbzQs7+DDauGhYQfixeAkb9r19S0DO10brpVH
8cHQf1+5SVuK8L2LMs5c5GBDypPyp7ZCfDE6GWQ4h4umuUva17p1YPfWpICJ
AgEiWmb8ipPw0Oiq5JJgzcO7ugK9I7+E1J6lr1p3g40PY+qnFJgJ8HjVAe39
LZR3PPgw+6YpA0cV3317ckaELU81tS50UPl5Ulmrur8ejwYPvXxmlQQNzfIB
WSUSjPaKN3I734BETb1rERRfWnXzWzJdpBBt4PF2vWhCa5SgZp1Iiiif8GZl
yi+E0/XzPkY1I8/TaFD7cik+VfxL/7xYirM2bho/dzRh4xczzi3q35dSGMFf
dkqCxKU7YnfW1GPQq/fXl4cLwTR0ePPFT4xfv6xdnqxvwhlrxu8KKg9Vt1QZ
G1iIcGkPz3aKIwujIlUi21dSe/V1R4qznhCPNIX2Ni+4SFhT42iRy4YRcsub
nQX4pmBeG0q9Y1edj/yfj5lQHHVL1a+bD2/37Khh1H5UJc48dZ3yk11v+I3a
lLfmW4+9tHxIG5ZaruEo9HOge3zEcXXq+/32Z6bqDX8O7qxcGGbezMeIUaL9
VlkiHNe3CZo4qhVLnS33NnuL8Do/reDNBzGu+CtZFmxogOs+wbquUgnC7u11
Otgrwdu3VTEd3o1IOSkUz74vw7wdbtcF9VL4HI9gd8xkoFWN6+8llCFOtDDx
4jwp5jzwqdMXtaJpXG+o6YAMVxy2nH/QJYHB6FadlDQmJFb93qso7+D9ymZ5
W0vx6tjAxckvW/Gz92WmwXkZXGsnvUyQSJF1bN2N8FcUP8y/9ctlgPJw7qnO
/AsSjGgYymhQbMC1QQuqzf7TI69qaawdR3Fj0781g7qaMbvtxeGQXi4mXzCs
uNtC5cyl2kMutm04ftjls2R2B35VvLSPYgmwKviHUe5IPhYtfJmn9oENL9Wg
eUpbqDw7osdZ4SBEnKZ6X4E9H3ezK6+mBoigmn5nSrIVE1YrtyrEL+Qhk/m5
b8sPIZ7FMFoH5bBReNxI9WmoEBkO5npbd4qx6cPr7GzqjlU8CwpcbS7BOIla
qNkjCX7eE2k93deAyP1bknIeyHDvVFQQg+L5lEVjRw02Z+D+zPpRw8UyVGTl
5npQv6+EGcNMHWDC98r6HJulUkya+u88N06IcVkFnvMorjvkMbjWbqYEz8w/
q42huDDu8ILm/PMtcD7O9n1lL8Xu6SVXb6YL0Zqick+piIUtD2azIpU6cXSU
xl3DZgnOcT6dPS9g4rL2oyU9RjKsGPPxbcpjKdr23mldotiC82XnIphUrl0e
f42T1i/G+L1PXlz3qIfc4+06P+z4cK06lFC2m+KqzD1HTByZ0GV0Homp5uCN
6vq8ok1CMIr0FXrecSD/bPm3nR/bYf+i6ls4db+U/viv7/bn4xvP6Zg1lb9e
A482/+gS4Vzfw2X1b1swKjxeM1WXj9iRUXcz3EUYFbFf8cYdJs7nx7jLDRJj
84idyXs1Jfjgo3Qx+Hsddux0mt5Hfe7U0j+Heg5Ksf1d0Fotyr/CC8qy1/RQ
Hiof4WKuIkUGJ63aZiMTjJ6aI7/EEgTOHlTzg/o8lya5BnRR329mVmjWvjYh
Jjo4fQ2ZwsS0uIbU8p4q9CZPemvQwENb8dR+EcU5qzu8D7zsKsdkj4+6R6ic
D3WRfFD60IrgPFvXxfZV2Hq04OY5qQQKN3RNfag9NQk9d/i5LRMBKxbljWuU
YcchcYC/hxTJiYF+iyk+OBcR4O2uKIF6Xmm5yyXKB+fzWl5qNCAlrLs+zEEA
81FVk/bxROBU/96iOkBx+6dnRlIqP55mrz5+6qUQXbOXtHX+bEMgu/rMLHMO
tto8zx+YKAS77Mq+Qg4Xty9VzSyYQ+Vsv8+N6mViFMafXB2n3IwhfzatX1zJ
x7kqn13T74nwcPNl5ieTVli7yuxOvReDyg4G74gETxMyJqk8qEda8wj2nzQZ
ku7vUjnPojxraO6rAU0Grry0vpa5SQYH+/K9d86LERPNiW61YiF9iZel9TMR
TE7v2TF5Ywd8Dl/vHjG17r9y0TvfkoiTq0X4OMp3ov1jNi4lj99ycfh7HPA7
pXySmtuhWmm3/XYpRk16p758Zyu2fproLPWWIF925DzzDeVxZrKcsvIGpBf+
9l9I8YRm0LLFIRPEGPg0UTO+vRlO5TqH9CwoLqp4Gnuber+Wzx0Mc7LYULEK
E7s+42DBxm85jU5CmGtbq70VcVBN5naGzG0TmZshmdstMrftZG6bydzsyNy6
yNwyyNziyNw4ZG6JZG5LydziyNyukbn1RtBzM/zfzO1/+vPnZM5hZM6/L9Jz
DiZz3kvmPJPMOYDM+TmZsxmZcw2Z8zQy5xwy50NkzivJnDtL6Tkbkznbkjl/
n0DP2ZpP50AkyQHebzoHHEkOpJEcOHGKzoEOkgPHSQ5MIjkQR3KgmORANsmB
KJIDGSQHakgOlJEcsCI5AJIDSSQH7trTObDgDJ0DquS9K5L3Hv2Ifu9LyXuv
vk6/94bj9HsPJu/dkbz3SvLeX5H3PoO89xLy3qvJe19D3nsQee+bP9PvnU/e
e6gx/d6zyXs/TN77LvLeu8j9+kDul1kafb8ukftVR+7X12j6fo0Ipe9XLblf
ie/p+yVfSt8vc3K/dqbR9+ssuV+J5H7Vk/t1ntyvZHK/esj9WkbuV4sufb9u
PKDvlyO5X7vJ/VIk98uS3C9zcr+E5H55kfvlT+7XS3K/2OR+7SL3y20ffb++
kPtVTu6X7R76fm0i9+skuV92GfT9ukXu119yvySF9P16Q+7XYXK/VvXR98vs
As1j1wiPFYHmsVbCYx6Ex5r7aB7TXEXzmDXhsTA9msfyCY/9JDyW4kfz2A3C
Y3cJj62spnnsNuGxyYTHrhAe4xAeO0x4zJfwWBvhsXDCYzsIj30jPFZNeEzh
OM1jlj9pHjtKeMzgOM1jDwmP5REeSyI89ofwmCPhsQ+NNI+lEh5z/F88lkzz
WOYRmsdMX9M8ZnyQ5rGZFjSPJRMeu3CY5jHlfbRfxBK/6JlO+4XufNovHhG/
WNVM+8UaN9ov5Oppv9hTRPuF9VjaL0TEL97fp/3iG/GLROIXamG0X3wmfvGN
+EUU8Ysm4hfbiV9sd6L9Qjea9ots4hd7jGi/kNtB+8XY17RfaC+l/eIG8YsX
xC/G2dJ+EUL8YsR02i+6f9J+8Y/4hRXxi8u7ab84R/ziJ/GLMg3aL96spf1i
F/GLannaLyIm0X5hS/xi5WbaL6J/074cQHzZtYf25RsPaV+uIL68Mp32ZR1X
2peVG2hfll6gfTmS+PIz4ssTlWhfriS+vIf4srSR9mV7fdqXs4gvRwTTvtxP
fPnL//LlCNqXucSXbxJfXvyE9uVbxJeFxJcHE1++Tnz5B/Hl8I+0L2vvon25
mPhy0Q/al68SX35PfHmYE+3LH47TvlxEfFlLjvZl3cG0LzsRXx5jTvuy1mXa
lzOJL+fq0b4ccZrufw6T/iezjO5/runS/U8D6X+uDaL7n/HL6P5nG+l/anbQ
/c8N0v+cIP1PzmW6/3ES0P1PIOl/Eovo/qeW9D97Sf+jr0f3P29I/5NP+p9j
D+n+p530Py9I/7P1Ht3/fCT9Twbpf8xW0/3Pnkl0/1NK+p9Ft+n+p4f0P39I
/zPwlu5/quvo/kdM+p/EqXT/k6RP9z+fSP8zMZ/uf2rO0/3PWdL/7NtO9z+p
H+j+p5T0P/xRdP8zMf5y7N2Edlh83FmxokSAm8tcnpqlU3/d2CBDicp5I29Z
80kq539d+3JcWsPBtVHhl56789DOr7jZO1iErYtSh03dxobtWas/cjf4sBwd
/NrpgghPBRcTtRNacUPJ9o1OuABfzNer7f4lwm+9gX8tCdTc7P2t9lcL8Czi
4cojVB7m9h8c/ry7GVrKNinTl/KRameopLFLBHb2A0HBJia26o8+cKiUi4ss
e/GJF0LE69xabiTfDpOLtfHxAR0YdnWH3BfJf/4/kwvl5+t5qF17+Jb+Gxam
XOP/yNMXQGf47YDO5SKsGFHzUjSoFRE6Xk5vL/BhkWTlflYowfssk9bxh1tg
z7kR+HAJH184aydXbZbhtbPhsW8TeZhdkuunKxVi/72kV9xONkKWzbUur+XD
M3+IdUOmCIKkq8PdJrZC6jlzujLFCfPvdbePoDhB/9+8a1abmyB+0W55+A31
zpslq0L7qPc1NoZ/L7gej501GK+XivFMb9LVU/Mo3tG60O6YXYc1mQVPHlzm
48JYvPx5ToQLJdJgtautmFrytQURXCzImmhcTt39HkHmzrOt1PfXKVMsPt2O
UZ93vV1YLEDSwS2lV3IpfxS8fNWhzULelc1VMwYJMFZHVMuSitDTMjhtil4r
+npiOrNT+HiZVGo9tVKCpSHuH/2YQuy9Zu88cE6Mcou8W3PjGmE4123nUjaV
fwvPnIw6KUHogYVPFlTWQ2fP6rqPhlK8GvdoGmOWFPf0C3ivjJqwRdtTPOO9
FOybohMKp6RocB2TFe7WjLTyLsNBd/ho6Cn8HXdRhKaLQ7i8U62oqsxsWmbI
xSmbKmbKSSEODV7y8bEWB+7jFp2Z9rkNw1b1sv5R7y+250DaTysBmI+nCze4
saA5475c4UgBrhur7HmcK0K+3IyJ87Rk8Hm44W3nfSk6NlQH7hA34/aTAKOB
jzIUq3IWReyWIkrYzs2xa0W578dh03/KwFwT43hEQYr+H593XPRnojluxmhL
Yz7Fy4bbajxE6OruL74Zw0S8bGf7JSrPSwWh6z5QeV7rXijspPL83fiRdz05
bciw7zD5dJHa92f8i51Ubq36qvyxQ0WG/g+9UwwGRAhONnpb6clCUm+6/dsU
yn8euXsemkJxtfbzrXrU96HuOHrJXWceTi0da2ujIEKB8Mu92t1szBs/d+fO
hRx8P+/hFK4jxGPdsmE72rnAJuuH+zZxMWB2PcA/mXoXjLfFuYc6KP5c47yW
ylfLUu0V110lON6bllRuUg/2zEUdX4JkaA2ZYPC1VQqZ39M1sWeplToeN3Fd
lgxXJgxaEmUgwevuuTFjtFioic1omrhIjN53a3+mU99PrWV427dxjci8uiyl
fCYHa6NTnxZ9qkeSEiztr1b+V5+aEH20SzlGiKu7HWw3mzHw99fV7oRlFShZ
McRsw0IZFLreCPc6UTmQfGYrey0LP7jXefV3xHANOf52hZcEDsdvPMDWemzQ
cmsfZySEi8nI+2wbMRq0/83ZMrYZrhnSoRMieHgr+T585xgRDN1+6XQqsjG8
11b/XxcH0cMH31Hwo7jaJs/lQywHK5UWtzK/StA/OXTc1lHUnu7c9zPqdSNi
1l943V1H7YmZndxKXylU4hTdR29shcLcrHfpFVI021YcWhQqwhvWnR6vcBZm
Ta0dmtktwoaa+Y0LrDiosTXd37m8HmsiH5fOSRMgOdW/Z6p/E/pzG12vVpTj
dbJL1Jp2GW6//WTmQPHMTBWroguDWLDuntQYsVWKySrePlkrpTimKAzMjW/C
9653ccp7hCjpPrY3crsYwTMN8lxOUpzz3Hlcxz4eMocqxgQMpzhnqVyRrQkb
WwOXK6Vf52B28e6ycSuEMN7TJN84mYubK1r3Xy+VwsZ/0advIVIwL85VZC1q
xha/eQlqFN+O7Xh/SGGJFAFvLh8PfN6KlkGrfNZPkUF1cMrNzYZiNFp9znng
yoLe4Bzjl40S3MpMsA67IUC70ixm2a9WfIrefrJqrwRZp7/z97+n8qHsqsPY
xgZEdNum3ngvwOsTJ9dyx1Pc8q7E7raoGe7fL0d29XAhfjTWv6dZiPxDelsb
lrehwKJ09IOvHXCwKHIoHiSEZ0Lt8lBXilMNY3r9r1F8aKnk8MJPivNr9fn5
A01gMjYaXnwhw7dFj7/9uCzF8qWqNS41DHwtU2oP7JbBRDa8roriiaRq+7gZ
ukxscno76xCV+5KgloWZZ0X4EPpx2NO0VsQNu5bhTO2Jwdav50p3Upxmf3vG
0DgOhl9R7k+e2I5PJzeuvZUqQNlcs4PDNQTwy+J5Wl+VYP8Dk6mhAglqz5cY
Keg3Yn1Y+sn0RClU808Y53pJEaj3TVLc3YRtS+411Dt1YJx4YvhsvgDauplH
3nbxsK44cH27CvW96aV9jDER4MxslqxZWYSLv74PCRshRvuneWOixkvw6aCG
xqPWOowuH7k3U5OJijhxxJYaPgyrI8/f54v/x/3GddLX/SB93T3S113227FS
67YAR6JW/x6+qQmin7M/F/7/4L8zOnqu8Tg5ux1jn1VkuFDvkmN+feJEBQEC
WQXjlzaIsPe44IEd5W3NW1UvHaRy5lTZuMu2qzmIOqdp0En5wksex/T6My6U
Fzmbbqrm4qtR2l5GhRDOu92u7a1tQ71V+f1ZQVLc+HchVugkRW74kn8XC6j9
TI9fmG4rgXp4CPNGkQSH7wSWh0Y2YOhS2+4TN7l4kb1h5ajHlI/see91Yn87
fEqHCL6N4iNQ+3HL0o0iRP8oaFN4S3HzzbPjje2FmGX34s7qDWKsGOLva13R
hP1tBSy7ThkWJalfTdOVguEX1KagzsRr6zveOYUyZFyK0FZ7JEUwd9K2gRgG
cn0OdA6Wp7zr4uy0heOlUOxZXBDMbUTlsg8uzg95UByalXxuugjv9Cr2KKax
sF95woZzEOC2QYFHN1OElbtPXBykx8ACdaW1q75Q95vXyJiq+n/Vbab/UL/v
G5ZEiKQUisiSNippQZ3KklK2fCgVkkgku5JIi6QslSRtlkh2RagUEmUryzBm
bLMvUSlJWvzu7x/wezwP3u/7uq/rvI5j5jV8pPky93qqdKDSKXluc5QASQ/k
twmdBQiOpvyebKJALmZQktPJx6w/1Zcf3WWjrU+rI+NHL7jRR6MV1guhXe5+
97Q1D/MvVv20s6EjRYwRdK9ViPDZY1o/AwXw7XE6+b/vD93YRjMri/lIUY/R
UPrCx7qYe1fLrbrAFAS3F0awkJe5STPpArnPOqpKa28vGlrC8qw0OHBVviLV
C7JP+mwK72h3Q3T2hoHTFB6KvJoMxCL5uEvlD1ZWdUDxUs7liGzy3LGrY/cH
BVCpsanqlqSidV+wGv2GEJ+u5+o/JPx2iK31QVGLjsjZGW73b7Gh83s8Y44x
BSsbEp/bv3yDnSn/PfpH6jUleMLwEx+Cd+LFD5ZkfrWu2odYigoRa5dleegL
F5FbPyple9KRqUgPKc4Totv2tfGVdgFi35tfT1lNRd3qA7rLSF3053Unc4jH
/Tnhvjekph1mBfcWXP3BwpXfIa5qz7k48fTOKV4TFe/GhLHsGxxYGI1+fhVA
fKRIpwSEx4LHLH5krefDuyhP9kAJH1zdO7OKfTvhqn7mdNRzIQy1lE89zxHA
M2vuaEAOFbZsR7ePVAHmNSgMb8ni4lTaiJndKfr/O18xViNrZaz78WlCLCvw
v04ozji0s1rrHcZPSiZuVuDD9UXT4iPTWLj1MCH7zuYePF9il0onfcsRPhqc
qy7Ay2idYKf5NFRqDB93W8lHxZH/kqTy+YjLFlneuK8TDe26VFPikzdtZJ4/
neSibk+oiu2FHviePv56nez//m87RZd5S+blxQ7drBtUzF+9sz74AZvsdz2T
XgcKxo5es2mseQMXxcyHw71M+EVJifgbc6EvVRl/w4KOZXHqT4eIp3Z073Cd
+48Lx5nCTSZBPfi2WdnQPJePvQsPR8UT7kzTNXNwdezFQSnepoPLhHhnLW+n
voEH8WSrNbP+o0Nm2SkvXgQDJ7JlZ1c85MDOz3K+448BhC92W8zqZsK4er7/
AiMu0v2zVrkTzhGdxu0aGmaDGtV64cVSHjriBrdfT++GQ/gWScMxITTLJ9qP
SQngoOPRU+FAQ4Pb+1zHRiH6/6zv/kG4mr02MkRbvBdf34w8C08U4Pai4BnS
hwXQO6BcO8ijQC0+9h99ZBARRzfJfBbl4LRqi4Ei8bdSkY8exzQYuNbZNpUS
xcGROupClsYQEtdOVrjTmXgoIt+gsJkLg+EdS3eb0hGWZWI+Q8BGl/fGoRna
PGiOaj7e8Lgb0wustKaqBJhaNfxd/pQAVsLN71av70Z4ftfjHiYfD35JlKZI
CrCBtZM29LgLu64seOdxgIfb8U7XzMGHcI1PZwGtHa6o8pMsY8PymtvfOLL3
ij+ovPi5uAePzON2nHHsx2CsZvqeU4Q3Dj9y2kV8u9Jbbp39/EGIHLI4s7Gb
Db57aB1jKQvOZyk3KNIMVI+NJrSFcLBkJDEq3HYIjg6lEWUNTCS1+t35pM/F
RksfTk4AHXV6WOcfzkbF5uAksR9crLWxSpud0YNDJ5Prdci9KtFcvSdX8GFT
4v11fko7eiZsLdd5Eu/t+rLrWxuZy9j9TKZ9J/7SqhrnEJ/llyjHWf/v91bp
HJOUz924ur6FsruZCZkSofMPAy7MTyQt3etFx74a2SodwqGb7IpOippwkDqo
EFFizsDVk8Lc9+RzzdlZfeXybJxc5RouQebPwZgxMVXbBzfon41xZuPbkKRB
6X7CR/sXfI/SGUQo71b731427rutf1E6n4Wzw9yb1zUZEFF4MjTnLAeWppEz
nqoPwe/j+pDALCYC7esLrDS5+DsxP6mgho5z0mq/HSks/NNdeY6WT7yjeA5v
/txeLNPQCOuvYcPg1tk9hvMIn6fOP7hheg9KQiYahpezkXRu+ffGdi5SEHTI
fA8Vxcvbz0b9YsJi2Gr8+E4uBPoDbz9M0VB1w9HYw4Zw6H6BP+UaB9XJv4Uh
GYPY9vholGTqAE5INMWIv2Sjpdnky/YHLIg8Tp9GnUfHK1kD5+hpbOyPXhgZ
NMpFVUb5b0fCi2+0H12e87MXNSnmz7LSGzHWddfA0oxw2nDEt5w8Nrxkk0xP
fmYhTTz6keIRcm5T782ZqznoNY2Z3XCFgaQdex3CuxgQ/zG3Vfo9ByFfm3w0
8vqxe2a/UtNvJh6VRAkDrLjQ+KorWzhJg6SBe/LkOAtD19Lf1ZG8rbnxb96T
RioUe3xV95CcGfOmbj44gwf/ZQEph6178G/jofVvjrLAUeLkvTzNRb2jhbe/
OA1+otfiHi5jwtc0fYvdZw4uVS6zzm/vg/GX+hTtqCGcMTNzDDDiYFv+t7Bo
4nXfl8ts173fD5uFw6lrY0l//Xjw9fwVNlxM+6eFltEgX1ltcH6EBZePnTuS
d/Gg7K9/OY/s+ZnP6g76hbOQvHxxgto+Mp+VK0sdhQz8nLp22bSDA+4Nl7ar
rv2YyTfujHdmIXDnuWr/EC6ERypeWmrTcNvrYGhRJxvr9n4XubaIh2RvLUPp
3m4kFPV/wBIuSqNvjHeVEP8qWDS0+lMnjn+tuz1Hhge7IbcytiIf+i2X7bl9
7UjjMtS39LGgXHU+Q1DEBZ/vuO3+9F6YzrlZl63OhJ6KUL9ByIHxfH5+CqsP
+57N22NK+rQLHyQj53FgfaTKWHoWE2ceiMgqNvQh6W8lz3U/G77lQ6YdThzM
aL/z9/lGGmY1p/VQO1lg3iv0TqrlIem2zNyCGJJ33y4vYPnw8FdYocHYTsGX
rph5Ysd5aPr86jxzOx/Na+JmWf1qR96hr0VBWXx4ap7+VM0n+yfyo4yKQRf+
27EmH3ECLDcrXfmfG+E69T1bNg9QIDzwNKef8KPhlJGjRA0XzL6wtzKFVHyI
uHRhjNT5d8Sl8MukzqqFU3NXuPSjvd8pW+niIAYZYgv1Rwh3ZlwI1HzNhHvy
ye5snz44+ilMv2fJhkrguyWOhRy4HLj9WO2NAMO+yivbzgiwv/R9mOj2btxX
WXF5QbUQ4xWLjpc9IFxXusa1sYqK5JxFNygCIVRrdp9L0BaA+3dm6DYJGi4L
j28Lv8nCmFpyRHwiF92P/t3bmNkLzhzG+DtbBtatWXDC+zoHXsmKLavvDqLF
7eIBib4BZHrNlFQneTYhUTpjyoWFY84ZhmYOhH8U4+w4F3m4K/qj7flWOtQO
+21SlhZgdm7jyldzOYhol5ml+5qG8sbzBq9zmFiszJSo0yLP1X67dXsVHUGp
harL0oYQkeDIz7bgEH4rdvZbyoBjgedQgTkHJw6y77m790DKI07VfHE9Mh/+
810Zz8Bg4Nh4aD4Hyy/MsGqrGIDiylVjtbY8lH9Wkt6yiY9liu29m9+2I7lZ
M7H9iQCqA/canUMEmCvxbPynTjce3vcpqCK84bOFV3mC8Mahp18fOCvQcM16
LIWrJsBeDjXhzTYO+qXUXOpk6RBrlh8QL+Dgu5Fzgd4kFSOjGbel8t/+v/yz
LGjjCfEVAijNPH4sbS8HHQG/gir16Sj/9zB2dq4AOyJPVjeeEOBUVab8UoVu
lPlHnb9rx8PIGVWrYvL+i67nnfjY0A6jHvdUng4bYTcl65gfuTj64POFFicq
xpOV1nfPYcL0a8a5ehYHJQUXLMQl+uFxUmbJwkw+HDc3u0uTvpX3WXUkc20X
Xgyv88itEOJh7P11PkUCDKxIzre4RoX44MMCj+tCaC0bezH2k4eh5NhjtYRj
A0dTDbzIewyo5rzxtGEhpiCjOL22B7XOKkNfijg46vJuTbI08Xy/k5ZxrW8h
OmyrfzleiODGLW2SX3g4eTbTfnQpHYerFbOd9guRIvopqrBFAP443+awaw9U
lpbIPfnOhUhOzMocGT7KbYKj6hU6EHtTTrizhAVFjzWpJ+6QvLW0017s2YvH
xZEfYhMZuKVn9zSA3MO2ZvuEoaIB2DW4oIbUMe+Z/pY0e8I7U7Gb/Qop2JJu
em1RsxCWlyJDXxEOWb08tdJ8SS+Gyu/o/7glxC+DrXIrRfngie76Aw06Ak43
JeusEuCWVFn0uoMchGp6bT9nRMfZHP+t9xr5mC5ZNRD+mw+p0um+VWFdYOW+
/7PoLgfXvu6NPRzCwzE8l+tcQIGmiNnpV2SOZb8JuZTVXBQdEnaZRNNR23Ku
JDV9CA+LU33sdnCQZcns27aQAeGvB7uaPQR4oaDePrxLgLqCtqu4TcHmQpVY
ZpkQkrbiliPlAvi7WXbdiaBCszqv0YsnhCfvs/oS8r7639VEdIg3mZmwHbwY
LJgdu6WmX0q8bN7CRTITVORnTu7PDWJAws9WjpHOQVjMdHlrxUFcrp0e5PCJ
+OWYVuLuVjZ2sS+euWTLwrbFacH7zvLxvUrjenw3H3JUkbPBY50QSbC9wYkW
wIy2YOe0A8QD0nhsWhsFv/VCuGqvBzHbxCDO+BfJh0av+dtjmfi2sOjRwlN9
8GQUNHpZseHu6ad7lzy/pWrHClsJHryPsV85zedD/C/vcYugHQksjytbt9Eg
Rd9W0EG4Y8W0qLaESuJVhU9C4p0GoF2gtDWniA21W9smQPZHW9qS3f/VcTH7
j7ZaA+nb0bvWtZ4XOhA5eHH3+4ghVG5dZRhqyAFfPkNq0oWBaZPpc31+MJDb
Py1qZQ8Hsv5iLyss+nF02kyjLEeS56sufk8xF+CO6B/plVEUiNYsDJhcwoeA
f6Z/RQ4fZ84v2B9m2Ym9RTKh3r8YiI3ceH2UysGp5z7W9Zv7cen84icKwSzU
puzSqj1LOErmj47cSC/kWqt0qclk/tU38ZcHkpx0sburokPBFW3f85IsISoX
X5Ie3yiAZGXf0ttdvShpn3lpHfG+UqX3StQOAY4aD1qLrqJi8Parots1fITm
Xgij/uSj6dPXv63HuuCmer83U4+F8qtjrT7uXGyJl/M4FUPDUX71frkpNnJy
PmY16fEgDAqV+hjWjamLVdZm0TxMuDe2uNnzYefVvi9VtQMSNNntua0C6OxZ
+G0b8YiyBZH1Xs7dqPN2mpi/QQDXSF5ReiAH/jNTP75xpUPXf+bt7EohmP/+
UvS28JGkHM65RPhM0fl8UVy5EHvt/vzWKhNAeDNjUXQ0FW0NKyyZjnxsuV+j
M6eWj8cpBgFzczsRsonm+teEjXtp75Ym0on/NjzzblenIuvl+VClw1yIVwfJ
X2/lIWdj03Yq8b6SF2+nv6jnI0ee5fjnFx+T7UUp3oFd4H4S+1T7WoiErHU1
EakC7FSr885upSK0KZRiYSNExOjIopcRPIj90f37i/iLxWHXDoMMDo7r1sTF
kX3Z1iIm0r78LejiB3O/ryV+9/SUQcRWFvY0ZznNzetB6FXPgOvEvxbsfXpx
XQEfNwcyt1/9RQNN011CVESIf5nvx/fdE8BonvCGdkU3Qhne++6Q84x/jj7w
i+RM0wytslqrDpSx9lgXTyd9WRY/0L2GcIlf2+vg491wbM4/5+vAg96mARdN
Iz6UOv88/tfcjlkVITeZz4nX8bJbY0mOPRzLruzc0I0DFXU9Mp+FUOsaP62+
UICEJWILnhFOs/J+TRmd4kOZa5Vf8JuN6VwnvcAU2v+7p17kDwQd1OegSMRy
X6ROD44p5Z/om1ePs4XvZG33ChF0K1p8Tzzpn/2mnnzQMWP/6+rqQiHkSn3m
mL8nc9PluebgdioEH3rWrwrmgdZ4/FCqFR/LmWfzTot3QMyd9VlZn42tbif+
eFG4kCsYoHwxoWKfHuOeoRHJi3LqnWm9XBTT/lQ916XCZUP9ylfGHMzRSHih
adGDXNf3emuU6+Htc6s/UIeF6Tv6vYxdiZcF5pnfJOdSi9HU7hpgI2LKNCNa
neTwg1i32TXEQ6c5SYspkvuw3KZ1W4+DoAB2jv1nGjYdqrmlESrEwTM77RTq
eTixgb4rfC0d8vcq3eO+MVD6aI4El0K8QOtC7/Ld/agta/kQ78iCkVfkaF4Q
F6rN3z5Cj4YgRyMjVSvik63T2yPJ3g4/91hsfysFTbvbrC04Qgw9MlHirRUQ
vtrracHpRRnjTm7sEyFMdmWO73wpgPERWZqCD5lrV2eJQMIJQzITkQZ6Aogb
djfc1aOgXj8gpiNkCHFJmx5c30By0/nNOi1fBtIUTqk97WPg8sHxqeAWwldv
OcbSV/ohk2DLfOZJuK5ihk1XOBcf7itek5CmYcWFxGlvSD3fzf2nusSK3KPJ
Yu3YEQqObvHwL3Uh/GEyef7NDgHiPUbuiSZQcMBIzsOWcHBku/2HqUo+rthq
hx250ok7dqcLWwq4YB86vsroMw/2pxImHpd1YFHOt6+6DmwwYujpcmwuMmPz
u1vGe5BAz++aZz0AqinTpriADbM+Ce91HBZKM8IU7C2HsE+0cskTTbLHdT+N
69Ux8MS/3/BZGwPq95/5PmrgQOTcS+Ho6350lmYLBMYsXNzwTcX6KBeKYTbr
K47S0EXVfbvxKRszRVUu6sryoL4i+0izeg+sKF4WG99xMV1/+NuhSR6kssuM
DcLI3MmaDy5J4UB57YbgapLDZRVKQRu1KJDTMEh0nmLBvmUX9+QrLnLOugwM
l1HRc/mV9IetTDB3pneK/+JAcurk6+g7fVAW0dshbkL2+BWmzFZ1wl2Ju/4M
tjNwztBWQ35vH3yL0/3izdg4cBhp1NccCLqaM1oNB/Ahr+12cS4bxj9Grvj9
ZMHgX8+kissQeMvTxKpXcTAuL506kcqA7sZdE03NDMLHB44FvOVApcth6ncT
4bobPE78GBNVF6C82ZILx6Cd9mwpOjqOnp2xYpSF1mfnkvQquUjyzFeo7KLC
90Fx/k7iRWKJs2U28LhYKvPQeYDbg7XRB54P+7Fg4h5eExZJ6vn9eFP6RC/8
Chue+61hYsXV5sn6UQ50CzZ+NKjpg+yXU74XYoew7MnMhQ4gHuKiurXZkgGq
oWrBjMJ+DDWal1sQ/zRx2lp8+gwbwg33xhxe0eDr6OiW+IWFf7IeC2HKw/ga
hlc+8ZzkcxenluzqRpHrj8LNI29guCighG/Kwcdf2Z9bDvRA0o4320y1Hv8H
c9tWRA==
     "],
    VertexNormals->CompressedData["
1:eJzsu2k0ld8f/10hU4QypJBkKlSmpPLRnEhRqUgUMpQIlTlzKPM8z/NMpsRG
g3meMoTjzOdwjlmD4fZ7fn8f/Nf638/u8+Raa69znbXP53rv9+f1vtbeok9t
dM127dixo4txxw6G7eufQxNGaZt4cMEbWw6NE6BKRiW7b6gR5jWr1m8Nk6BX
1LRbgIKF1oLwz4srtRDCF6Ho954Cd5dM2IwbMLDHSPAxxqscTD6lHHDrJ4MA
9xaTXtcM8K+pr0Q2FkPXIufBTiUi5H+KeN+xjIdqnLOCYHEhYDTurj5MxsD1
X5lKMdkUiJ7jW6McLwKxPPLiJuqCC/a/2+O46GDLJSO5EV8MHhKmYganWpDU
1R7mREs6zJPrxiLfFcPLfGYOPuI0GliMWMEfogIDpX9nU2QhbPm/940oIaLl
RzrqBfZ4sEYnU72/58PGVa822gEqqlsj8XXTpqGFzT/f+Fs+qEsfZOYIn0VV
zteivkRNALbj/b7W2iLINCq8zVk7i4Y2L4Qv9IyDuDxfwMWVckhqp16rfU5B
ntatxV/yMYClZG+W1tfDjv/Xzzx4VLKncLBiweGHwxEXXzJ0Zjx1/F5aC9oO
Rk8NxAiw3GdVEU4hQMMV/0d786ohRoP11nIvCa51MUotC+Ag8IHqU1XXUqja
peawy5wEf1PeYNLScaA/l9XlcS8fZviMQjvYCCBefGl5WIIIYSNyVrstc4B4
smrtmwoGFDXjspdpFHCrfuTsmZENq8JZLfxTfVAd8elbWBkNeKqvRDDRskFN
RVrQwawMsXqc+EvA0WHjss2gf382eJgZKzs9HUVFgQXKtPtzkOz5J6p8NAuS
TohrmO3DoSQOS3f9GRKcjft7ePFgFtg8ZjK4bkJCxLdSAzaFOKBwjJc0lWTB
Dc9rV2UCKCj1fTLucx8Geos81FtMciHmVGbHBAMVzV2NWD7KjgGNXT8+sLQX
AwOLAdlrmoTKGLn9G2exUPLyrMBiXxWo71q99+kJEd0jivzh8MRD5FmPvvzR
Bqg2dfunMTENTSlDxBBBKqjyzZRY85YDW8vLEPINLJSLKR/hsCeDxQmT+z3n
SyFmzVdn/wUCXLU6rtu5SIB/c4RNFs0cqHnxr0JoCA8TVaVrqo+JUFMpyqzO
nQ66d3fXdmljIU92qVnfgwwae33ZJI8mQ3W9sMnb07/gqp8F46vXsxAblerk
URYPbVwv5ZPyu0AWXp91FKYDGZ61/GuPhf43tlER1/JQr8uF39+W6KDLoN0p
MBcDBalXFlNPDaKDql6Vhwxo4Hei4FKdbCxcCc6u88JMI/GdXB36MlTozukk
MLbGwa4fo8IzoXj0RpDFsTiFCDHRu1/uEk4CivmwMYMyCdUJONdewOOAyp30
JzskDdxwfaO3tuv59p4/e/s+HPh85LJX49jWCf6TSvsDAuLULtp83U0Ay24h
oyvzpbBrsPsmJGKR2wfdFVUxMiinHChOXakE6aCvXUGTGHgX7mRAdaaAwpn0
GRdMEfwgdfF4jGChIJA9r4+DDEeSjz9j6s6DbJ6Wk0x1BHif/TSA4k4A5o1P
nTl/0yCMeXRxUo8AGp+zBbzwBMBf0CV0DseD1Uh9TecqFk6zsCasbJFgxvp1
KLoTBRJYxhyh3VMgZBVN+PyPCoGn/T4GksNAj7Wnx6S0F3aprVz7iKWBDkq4
sjQcAg8qhRbeO2ejWcx7UFqjQ0fWvqtxZ4Kh+MHJ4N+hg6jdVMfZXYsG9gYK
WsduhYDuDH5rUB2DPp4ws5hZoICa3bGOXN8wwOYsL8VwEVAS7+piyzEikB/k
dNxcioRXeyTPX/lCQtwarxxGruMggKdFSrQ8Hmgi5t4j5mQUGDO6If8CC+qC
jj5L99Mhn/USB8MyAXVEE8IeqBJgNSeit5+tENRftCRFjmHR3cShgM5NEuAD
jU6PbZaBce2NSh0cDkrPzNWdkSUB42t1heDOApA56aJBvUuAL6ls8/gpAiSK
7Lz+BJcNNZb9QVU0EsjuCG74yIqD1gNu2gc2kuCYmNegcBAJ5KwHRZ564+D7
wExtnm4UCHqXMy69IEAGD9d3q34C5HNLzK5yh0Jz9I6V/TozIOpr4+F0jgJT
TmRWSesASK4N3oqnDsGlx0pzrFw08PjJJuto6guvff2l/s3nojeumw+wK3TI
6KS6v5/2BueysF0vSCNoeG5Yx7F4DuaVLCZi1H1hUrPE3ScKi9iOXOSeu0kG
gzz21Y9//CE8w99T5+O2bu+0nojxxYF0tbPsx6QQKPqwzHFnk4ISlk1Nzspg
4HECv63EqyjQFx0uWvSlIraOR+CkOQ2pzY1v3ORToOz4n8BQZzKiHnU59kgT
CzQJNntqbB74Oj8QL/YlIAZ10z9nMwhwRiDr1PGwUhheil4IcyPDy6fenN6X
sLB/PaSt2bAQvApUH0wJUoCHIjad7jADmM5LC7tks8HyRIbH8w0qGF2e+l33
ZxJq3ua7cWfHw9sk78R92VSoFN7gbzkwDZONaOD7Shj4FEcuEn+TIVIq4bR5
6Qxo1k1NXXEPAC/C3b8KfgRA7bg6288EoBa3nlUJ94Lvv/90fA2Zgo0EdPrR
MBVa9YfHtW66wodAMZsny2WoKelyaj6VDse7evWbkp2gMZbW9fLuJCq7w7Fp
LzsLxba1YSIrriApvditqEtEhdZ8TkskPMy/6Ny48scTjreFNBKlZ5Hj66qH
DMaTQC5+VGFh6Q+qQqUyTWtzSED51i4pq2GwsRLcJ3EzHNrZtnR9DtKQ8D1X
hyOJQ9DczO3xyiUROtdr3b3aZ9HXd37hvY3jkF6hHHHbOA8MDGSYEwMp6I5Z
FOlhEwauLunyNsWUQvr7ep+pmzQIOPLS+YPiIDgShN7Q7xSD7Xme+1r8NJBO
2NxKih6CJfVC7lO12cCd/ZIpYYQGoxsFL3dt9ILMXd97b+djgcoeU2D4iQYT
fDstTLb6IPROkqvw3lDgOExto9Dm4ITelg9L8jC09CkLZof5Qimh8eel71TA
O0rOfe+YghrCTu0Ke1c4J8o1XZlOgGnGcUOrZAKYhBtpnyC/+s8+/uiCSEt8
FQ6dehDBKGNKgpQGm7trLfbA84Vmq2UxhxLvmBJenB2FXBigSSg4QcnFnBBb
XzpKvCuV37PzB0qebKec5faHo5KSjY836ejSnp8Gt595odmhYOmgc+HgZV70
OGyEjrovycCGYQ0kp80nTtUkwrPPc9JH9emo4N+MqXBDK5hZjMY6lubDFi+D
26gGDTU4zTJHyQ2C/PEz6d/dyqArdDD3wwAdPnT8bJ5+X4mwm1K7E/RLoInL
Heex7YO1egM+j/bbwZXfK8EMijlg7qJMUt2gQ+mfwS+YEF90il4ekfMgFhzp
46YntseHfw2dx61HobseETct24MBLRnbCPyhQ2/N8f48s0y0+Jbnz9NLPtt9
ZCyNk0wHi+yGnPB9FchFIP58mYDzf9bz/3S80Ucv/E8iHfG0XTllP/QVDB+8
vS+obQdtSs8YebfraXRC6DGm9j10dOlxZ1WFg0oUb1OU2hw6fv6caNXYKNpZ
ivWd/5AJRT80bdj66cht/w+hsW+1qKda9k9YZiooOZ+0XJqjI+cl/8PJuzOQ
uVK747pYIVzT9RA5TaSjea/DTXZFCfC98HK0eO4291Kf/rr3YRYOvg0wzyua
QM3tfx18LYrh8oOrwwRFGjTbhOuI0gaRcbBkue9YNvTrl2hZt9BA6N+/Ixjb
PrTC/IInihQLxHmPO0pRNNDUazg22t2PrnJ9epYqFgoaT07b9/bPwbtRW6XQ
kyOIXztHs2uPH5j33p95SKJCGvsoz8itKcTfwAeXDN3hwvnhcN1MAqSYNeC+
JhLQEI43TjnH4T/rqVc23uoyiUeyaXLP9R8R0UPLxTuczq+AR+SGMU8OBT06
6WZhV4lBO66fEm0IcwRthZWIvu06D/6aOO7JFoyqIEPE1c8TtkzSKLdKaYi/
6OepWK5+gF94PVWpODgqVOT16B8d/Yhn5+TKD0XaIxPvz0olw7hFdXy/FR2Z
NAYsnzZqQXU6G5cejeRDXYiGsd41Ovp16mads1Mb0pcff5fIts3b9QefFVwm
QlTZuEE0Do+YZldirBmLwMKTFLVxkQJl9jlMTGdnkNffh4zTb7KhzzTeu4Rr
FmKKDqeHVkyiS1pnEj93xsOD5eNfrKqoQJPZsb773xQqFjnEUHomHApG4fBe
LgrslBJoXg+ZQdOHj4DKw0C4Jts8/8Rruy/q3go51kBAvEyq934UeIPP+yNC
7VuT8IP3iVjeJhXd2idV1a/oDuJM7ZVj8hWwsOM25RuJjiTdI+qFSp2ALsHC
O6cxhdQvXL7NSaEigSq2dAZnF2AsMlTb2UtAvw5bjb+0JaCI86KuVFFPSFV+
oWlTQUVoiH9IiXEaPZQ6zM136z0ceHJgVHFhDu3cGcUSEjSMSkNNEg8XhMEu
z09hD67RUPkK50J82iDqtvDx0LZMBKto+nPL4W2f9yk+5RwyjjqGT3vN3swD
d9eClDc3Z5Gm1/Nv/8J/oXJpI4nUuFIIkz/xq3JgBo6OCDV+7iEj63GKptzh
IjANxvsNGBCgZ0F8bvQnATl2vdK2P5EDHh9lb7uzkOG7XSj7STIWMQTzSgRp
JQM58GOTUQoJgpgZzxhY41AYr4LT86oo2KfqK29psc17/aO32ocJqEbd33PU
PxRm2kypgxIzIDIX/6/mIQV9oWCbda4GwmvGTnF382Hw29MXJvFnDmmo5TYy
T/lCHUO/1Yp2Etz35c66sE5HOn9lMGoUb5D+vJATensE0VsMXqV2ziFvOobb
BuMDHkM7ZHdbYVHAu0TsMxsyuppylZMs7w+1Iv5sz3RIqCKPyPq0A4c+Ef54
GLgGwxMHuVNcYxQUrVs0OWWKQXbxbKpn5iLhwdkGItdbKrKIujCWajqNws8N
J00sJEOaoP/ipjUZaeQGOos/wqLEkqyoiud5QA4evhGqR0IPzz+mnC/GIYu2
h7iPv0rg4fHJPK3L03BZ7d7dLhcqwnwO1FvjLQVrTB8/NGAhoWzhT5woGRX1
Twjtm88DT7aYKzGNBGCdP7xPxomAdit+ls4WSod6lbHwbzrb/Cau+8KIQkAO
g4aHriongMoxEd2Dw1iQr6Kojh7Y/r9biWeolVEgTckxdPw8CXMPv5j5cW3n
3aNqCzLHwyE00uCutl0fuOjss/nUSkO3Sq7W9W2FwL+LWa9dex4j3oI3Wvxb
dKTHotOcdikYXK4XHq4pH0DZXzKU7r2iIYfQGOFE+RB4xMk8/UgZg7JyDw4m
/6agdG7m7pfqYdC2oL++wkhA4rSO/gUlIuqKO+QZ5hQJ78x/1eZnkNDXh4PS
Y89wCHP91FrJmXi4c+FN27g2GYke0vUf/ohFIdeECyoV02FaiymOPkdAhscd
XtaoExBTk7Euz0oBvHnupy+ng0e33Jj1pX4Qkb8Aaf1zXSnQe4WOcWxzWK+a
ZdftQCpS9fp2wuXMJzjU5JZ+RgELoytaChd8yYhNxK6VV7gUZjRFzo6eJYDN
SrftxBoBlX+1m9fRyoFCO3+9oa94mH5Xoqj6koj80uJ1Xyikw+jHb4zaoljY
JTY6+DadjDxJf5Uf2yTDrtWy5ifjE/BX6g954uMsOnZI9jPqi4eT9XS3H++6
ITf0EormpqPnLGGDqygWeO7MxeldS0IYeXFDy7909LjGI9WVHgNufMkyemUD
6LRBg4OELQ2JRziErinEQrE2jfHQ3DT606joIydORbWMywIQHQdbwQ3Y4zF4
ZM/nFM8ZT0S6H96nH9jmB63gU5c8JUjovgO/3Z01HDqZf6m9yjgN+vLOYwQ6
SCh+lFq/JYtDeC4bZUemHPDdxaCgcI+AimfmTH37COhJmsf8A/4y+CF/1Krx
LA6d/Vh74nQBCUnusppWKKuAsUnXu8GiOHAMFizaHUVCrmrMGobPG+BJqcbh
UTECHDgVkL80S0Ds6Z/PeKxUwbEPl4M5JkhgaTm0nMWOQ5Xin+VK9EuBJGfD
QrQhgVpYd/BsDA49ERT4ft4xH0ICap/sWsDDNauA9H9qRLRObWef+ZQDO/NO
TuthpyEhLHQt+SgVtew5g+8iZEPBipjXEeY+ENs1zCzdS0OyErd39q5nQ+BB
lWMnsyrQp5CDY/VTdGSwGr16oy4b9jjx9A8OjaK/v90fTm7zAn95fAslKwtO
tDxgOCWNQ7sq337810tCMbRp/sDWTFi4FmF4S5uEXI71VVh8xyG+rOinwo+z
4NVoeDeHCQUJdTtfVmGbQWiwR3aHSi4YhvbhT+MpyL/1mTTLWQxiNT67Grha
DJqZe3d8nCChN2QHgUQaFg1K+dEkXKvhSJHT1MMLBLQSvBr5o5GAjlWnBIsF
fAY/w+cjJ+bxMPn8i7rvBAGFHbyU4UJtgqPvadUPuohwwFNZUowdjywThcXO
xTWAlpkCevWXAry6Zu4RDBhUvCP8W2bFJ+C20qi5S6QA9UjIeLoCBmnZ7OOv
jiwFlVN3L7Nt521eVuupXTgsSnv9WvTg0WLQaXO3feGDg5bEU6NKriTEUDh+
cGBHMSwViNbs5PsJe7GyGy5Rc6hRTsTGgrEEWhyTdGZa36O+k1vWL+fpKDaB
GHZuvRiU7SPq7LGjyO1B17lspTlkO8DPETdUCPcMcQptV/BIbugs8eYoEcnr
MYXm3MsHm+9XdprGkRGXVsCNh0ew6KOoes3V1DxQduajr2RQkVGvssoxlmmU
N8gitzO9AFjs6i6RLs+imI3Pfg2lv9DKgQ8mBGopvJY0UtDdT0XPHfEby1+n
kYyAwaeb/TXwNObB7OgfErJ+n3orLhSL9NlHzkeWNcJWuRNFjuc7Kt48c1c2
lA4xL5sUvZhswdC1165UdxqOvd19n82PCkMbmlnSh55DuebqpN7MDIr7WHTd
dIgMrDA74WVhC30Vr0W3IqiQ+Nu2nevs9n3PaSyYc88h7GTxo3lvOvB7//Qv
P/EDOehw1RMO2wL3ZdE4ij0RFa9mnFD+jofTrx4cvs35CoyGRtVKO+mornGR
9VDUF/AIMN2rc8seLmzI3v+kQAaNEzuqBGq2n5f/keWvH2zB5HF3SNoEFtrH
rngv8ZFRROZ4oJm7LXjxn06gbVFQqNAU028ZDLpR4XQ3kmwFbEccj/4UnEJt
dsq1BmtU5PHuwvDw7udwv3mzfdbkB9RvPg9P86QjoT032NXXbf6TJ+s1ciM2
eWfBkk0jza1gEpIW17bmXO1gSYmOu5RPgJ8tGkz0aALIXtiRwnHUGDDOfwIN
zhGQXfGTOgkGIjrzPEXloKYxyHR/vFtTREbY6Pq9wgJYVID/9DMoyA6oTR9T
POx/IU3Je0lbFrMof8ev/mp1u/9r+eL/H/+/Oy7o+73pzTZvMM/bSRO5Z6Hn
894GdkM7KPBi2n3NkwRn/Ws5z9zEAfcV+g7Zpc8QovPx859veOiL9FyVvUQE
YcFjks/p1eD7NrTM9DAFHjBG5c9pzYCKcOuOEpNPAMYN61FyJCgqbXURG8IB
3wmthiva5YChd32q46eAwM1/n4stZsAsou6BSHAp6Jpn5p8KIYEZj1zJExsc
iOw/wC4+UAhGj4/asoeRgC+C+Ur7cxzw94ms/v1RBJytPWZRF4igXCafSZ3F
wztiAzaElAu2HPcUr6vh4d8Z6tnRCSLAnN/wD7YiuNowzG+jiwOpmoC0/UUk
+Mko6PVRJQdW2gXMWN0nwezQP71Inllg5yIXPp0sgnEZo1Rz/0mIW8eG6PLN
gqeY44nqmWxQseu4uFe/ZTuP9zx+aE6HZqgVpWGKwWLT9vwR025wNxTBynLQ
gUEoyP8gTw7IYnqc9C5PoZDr+gFVE1TYe8iIkLo9H0761T0ihGHkLBCo6Dk6
B0KYa4G6h7JhtiGt5rAEARkcEm67wkKEu1m6I0XPC8Azz173j/4Men+QpyZI
lgIlr57lEGyzILJbtdKBQkaVxpVh58pnIL4q9unByXyoOF9fWPmLgEpEbp9x
fUDYzv/BtTohWbCb3frw319UtFSV7ZV2cQrIkglf5K4VwiTmVpK1Bxm9S8Co
dFzFbtd3t+LW9vyPyTt3s6XNoproj/mzmhPQ+KeAcu5ZKXSd5ZVYqaaga6fC
mb6/x4BBp+kaoT0f1lgvs7UrzCIi2yeFY42/4FNhlcnJ8kow1/1REOpNQSTe
ec+rbRjgH/Zg671SBtHN+ETrejKauWYfd1IZA+H5eTfSJHrBxLhXIq6chOhn
Et9NHsaBV8HfkZbBasiemAl+sDUDg66DVewFZPjmlHi/1rkU+NRPbWl+wMNl
3YP7DROI4NEceNJyux8JLfyUJmzgQZIUXnBBmQi6BYzRJ5kzQdRigsoYhwN/
+XtxRW+39bAk+PphTCoctQg4F5OAAW7lMw42nyhQ+my/vuFSIggEXObxax4F
3KhivvT1OcDITxVrPYoHdsa1G3eutcGAaWyc0iM6yNiPF/1tj4VbcFxPQawf
zTLWv24sosGhfuLdGLVY+HKtRW3ZbxKRVx79FhOahd1CngaHvOPAk+ppr4nF
olSOPOooBxmUlFXviv9NAPadRcqD21x9gU04KFSLAK6ovzaRLxU464Oqmt6Q
0IGV3Fa7GBxwCnO1OqRkwJNQXoi4SkKTP+4pv2zDgV/Um4Ca9jwYCGL/cJZp
mxt9Y25eFiJCP2ul8dHIMlBwHWpej8OC+tV0br/zZPjN4nogUTcfHns2d66w
EsDbb71q4hgRsvWYP0SuZsDtIZOZElcCOBz0SdVCBDhv+Msv5mIyuI0l3PKV
xcMOvUPxN/8SIbrShTBzKBb+Pg9NmNKfgWC/AjlHRQoskelnMIci4YqNxSOn
mHFo7Isfvjw5C3qrRmczvcIgQDpMPSO7EyQ2BxxET9BB3MkkVKUrBOQlk/c8
tu5H/IcwNfyZNNA7STvpfCsEXAdjF/VPTSFHVmJ0P50KjD8SUy9IhIHfySME
9oc4JNnGHxZZSgLHKc5sHIqAeavj3i2viKi5CPvtwbaf7Q6yIF6ejIGzP593
Bm2QUGzi+tTY6nZu8Hr185VdMnTs/RUgN0BCfyw8Ah0lcFB7m7c8uSMTjOrl
VNWiCSjJ7Hvg7VgCMONVBMW5ioDtVlE2gxQBxsJOL7WwEaE0veRrplcODPk7
C4/dJsHuBec7Tj9wsH7BmXvXZiooKvbJspWT4LP2yI7Ve9t6PGSfhA+PBUy8
0oamDxGqYvXN4srw4CNAERaoCQfOd1kEjmUcXIv3HLDb9teJY2ufNWqCIGp5
yZwnahp+mFH3JxpS4Xj/zFpluD/wHsI+FlruB84AHT2OUBrkScse3WviCyPN
ua9e2g4hIqfJNxUJGnw73abnp+QLHkc3D8R2YdBbX+NzDtEUcIsWOWxy2h+2
JlRzk3oIqOcSWmezJUA7D+EJ/XoQrOW+Ej4/QEZMWxWLfNgZeKeuepwpPxwi
H77SF5Cnon8Wp054/9zO0/ElQe6CceD0LFqxkp2Kxo9uHZrmwsChHNKfOeF0
MI3VPog5QkZUEVhqqcPCTnb2fKuwfPgas6yQxkyB4zMXQjuCZ8B/ceKL01I2
lD3RSV77SIWigPHJ7fQJB0PY32odSoE3VTkON1qoYBzUwv2sYQo2poLVz6lE
wRXpvcPuIxQw7/oSd90KAzNNyrH7GoIh8jeLr2kzCe6UxYsuXcaBlmso9ftv
PwgnLqrS/uDg4tU/UgLHSLD3m2I/NdITPCTdTHhCx6H0myL2KGYW5GtXyd/d
XLf9KHr9g+E46n8Trnx0brtfuI9n/elzhZWT5nu/ueHRr9onx6QqicCSMNad
etkTCv4kdmQGUxDltMpB81EMLN+IkReV8QO5aFmmK0fmEFch6R/VYQyOYfc+
k4oMhhvvrbcsmWjo0bsD3fuFhuHpjL56mXA0PAv3PWzZM4f+UtTa0o+PQMet
Rexu9jRgWdCnvwmcRaxLTVYcTRMgwukvFfwkH2oj4pushWlQuaE4FWE1BD+J
+//9KMyBsmOTOSyFNCiukqzfJ9EPTi8zlAx5k4GFpzYE30SDMlN346LkPlCv
TOjoN4mApJvDnTfu00DiiMuku+4g3ITSG4sTgRBrt7RgqDQHsbll/PQjY6Cu
4Zj+b9ILCGlm0i55FOgNcHJqK8OA4d2Z6PZ1p//kk02Bu/ptrVSUuRYjUoim
4MXjJ5V1dxxhf6Qd8eFvOlrPvn08wzsL6L83H/WH+kDyRnfR9V901HdzV+jx
c9Xoq7AD4ZJRMPRcmM0y2M7tXRzDlTIjyXDXvLLXVT4aNoLNKMcb6ejc1x0c
akUNYOf2K7v/dRpkvHxTowJ05NETUs9b0w4jEZ/XZBoLQAdd1MpYpUNe3ZkG
lgsuyK3IcjT6bC5sqghH31mnw6PjZ/edGnBBzxqbCjcmkkBjSohsskEHZi3N
H2JtYYh7z5cdiY3h0Ha07ar3Pzq40cw/OJmmIP63Ghfk3wdAtKIwCZbpUCtw
2UFpbwH6JS/iahLi+X/Mdfeo19VaW+lotXV+TCK7HrI/nH7OctoeNEOd1Mvn
6Ag/onlc9Hsp/EvSTu/DBoKepgyn/T06ClPgCuWvaEOtpgNjB+KTIfSDR8nX
UBo6V7DLgrmjH7E+LzGI0s6AhYE5+XcT299nvXhpuKoS1cpK6gX7ZQAXge+2
AJ2O+Mkuvk0jSUi41bLmgWYRiM/Jjggw00CS4hT0ljqEfHgoRUf6c6A26Ya5
bxYNvOXELvbr9KMDzrf0jYWTIeSu5mRILg0ENOLGqZr9qP53UVuvdQQ4ZfrZ
CJ2hgQ3jZ+4LDEPIMOPkkWS5D3BsL1lcUmYOkqoGYExzDGn1sA2z+nqDV9O/
ozdaKODvvJPi7oNBuz1/Sokccf3PuvFpzApho8ho7zNVLO00FsmqPMvSI78B
9/n13UqydGRsWezFPdSJ7jPmXa+T8YB9zXw2zhV05LlLWM9Ntwns8q7mOEqG
gWr82kKdFx0J2txXP8j6A66unaljv5MA8WG1sgLb9ZeYdPl1r6IIyTnbudzk
Tgdp9T6V3GfbOpSBh5/SW1DBrIzXva0CwPxLeHaKSobF+P4r65UzSDXeeb3p
Vg6cFZa1Wc6kglt3T0oY3zRyxr3xrDJMgRZ17GzzTyrofSbHtnlMIW0eq9tK
r6KgupTpkTCVAkXmu817NTEIpZUIetiEwIMytYCJXhIMHjq5LKmAQ7QPuA7d
ufewJihGcCHioMJT/swuVRIifllrPpjnBWM7OGz1dk5A7NVdewe/zyIXv2S9
owtuEK1FOFBwbRxp4HOcdBdnkfqrmLS0ry5wgE9epVUWj/ymbd43rhORC4vq
XQELD5BV1r3Cx0VBhRS8sGHoDDpoHMxeJOELc1Gif89RZ9HVRS1a1NNxxEKo
92Z6EQS2DHavfHloKGjNuaJnaAgV/xYel6mIAtXwB6v3V+ZQWXRUUI3pMJL+
aCbQsiMNdjKf9CZsz29PrUCOR+84ejohyyyumQ/7r1UKnlvY7qPHnKa81YiI
5OTYE7S8XU9/htR3z0iQzBLANV2IQzel+XWYT6SBqJXMW+kWEizsZ94hcA6H
XuzYs8hHj4Xoj/ZW3R+IkMO7GaSfh0c/bTe5eSQiIPvqbS/XGRwM6prHB58n
oR9GDza6U4OBGHrTE+c5DUi9Sl3Skooe11LE9ugEgIz/m/IzSwNQzMUVrWdO
Q83ln5YVmnzhGVQdM3k4iMIePWuz1qOhZ0cK3hgt+MDmDycG03gMCuXcsdOj
hoJs5H5rWAS+B7k3drb4WAJiook9U80hoGuBAoTiqx/hvMv+SLlMMmpjlyaQ
j2ARcst8SxEJh5/WC/cP8VHRs43hUh8mDFo8yTbAXBoL/P016ec2KKiCRV9q
ShKDNKwYf6n9SwMHj05rMS0yKu4jaJx7j0XWuTfk2M/mg9ATNuuKO1hgO5+5
i8uejDLYYtI4G/LhuUWQ9WsWAvzuriw6LkNE1pSaybUDmZA6oxyc5kIA/uuH
uM82EhCPk8jH8NhkuP2mokT2IB6aG6xbDdhIyIjB8vc791iQrqbjZFRmYDWi
8UyEFgW9GxlNPG4fCSdYVjJQwDgc3m2c6o2ZRRyHbQPbKsNg1JpmdSetG2ID
iy+scdERa8JERSElBI5zLjtH3e9DgbdwNL9OGvrXOHGiVy0EDvELq1jRJtFv
SYslm12zyJtN9jP7Qijklqvrlt/EITn8D56tWhIaXHcgaT+MgJtZzEEiRkTE
sVDo5/ETj57/fGpqZxoDejS+lXYcCXV0ny3/yYtDdp4pupV7kkGj74OzYQMJ
8b3Zue+oOg4FNVw3u1SQCc0OVWRiHQGF10hNLdgRkLDIqt/9nEIQy31c93Fg
BpaCPzj0tpPRy+sJBqWZpaBgZn+vxRMP63d5WA5kElFAxJ1n+LA8iLN8PCa3
recN+tATxYtENFH9SHyfUCZ8bGzEizvjQFnwyYRtGAkJqMkoo7pUkL3arZdo
jQHM21AGx34K+kfmGHKRSwKLKTrT0chRCPP5KK+tO4euRwR0rlvHA+21hpPm
vXbI0dW21dWmIy5ueUFSQyw8y3Xf+TagDyV4+T/d+42GOtZuzn6+Ggshds0M
xS6T6IvWkLLq4VnEzyr9ec/TOLh8KTLxLRWLojhSmeyYyQirurJ+KScBNuO+
ng4gEVAndG+J6RKQfEPwd5X2FPDpJhRzmJFQ8NFj+u+316Nua6+F1LsM2Mso
eOCGEglhrDW/uf7CISMUMb4ykgeXhSX0rfYT0O0d9ffP7SWi/VKfbRxflEFN
Y82JMTweqr5+//7kKBFVt8hQ6wjVcFziO//N09vrGluCWenAIa92jlO3Wcph
SXT4JzmWBK8PcX4oN8Ehq8e8WuU9hWB5opdJSJUInJOWe6OW8ehJ4MmCXaJ5
ECFceeu3GA6crqeNtPaTEOOE9Zda7xyIfCvnZ9v3C0b9I3xErs0iRQalwvoD
OWB/jNOCp7kTNBnOCO+QoKPc6Hc9QgdzIMzGvCPIcASRZGkNjs1z6F3TF8tw
ahaUFO30pjvOIFq+2VSpAAUtmdzuqxbLgvvrH+5hhglon5vazxYjAtpQ03el
qWZBE8++ea6nZPRaQ7lp6yUWuUSaZ7wbyAbtOGPx6kgKStvnaslfj0EfeMeP
32rc5kAxBYEmKwpyj+W3k5zDoAxRa9dYjzL4i7d/KRFMQs6Tv5UYt9dBi+zE
pcyZalDZUxy6O5IICYmv9C2u4ZEpd8FblssImiKvh99Vp8CRe/uXr3LPIM3i
679Vz1WDTPBFu3oaBZQtGW2+iWIQl+OTEafD5TBVdqWRfZ0Msl0ja5LhM+jP
pPHViLISKPn98fBTayJoCEpY36/Go8PjQo+szxZv6zKzpT90Bn6l89SYbJLR
PcVOErN/MRQU5qVOSg+B8XUj7dkjNLT0ofDF2rUSaBurxv5ZHEbCYfWcLb1z
yNGD/k7OsAgexyRKeBliUdIl26xDz8ko3nVCxU2xAPbMPpzYyU9CS06b/5R2
4NFdN+ZLEQz5QNm/WXIyn4J66s92TCRi0IPH2LrcwnxI67nhQcZQkR5n8sUr
clNI9fJIB26tCFbuiJejdSpqvdt3iJQ/ifD9v2dPkcrhrBo7njZEQZlOLB+K
DmOQNO9pQ2lyLfSoPlQGEQIIflX0UiUTwPgd49tZcg2k8569IDpAgi9BRacp
HDjwJQ2zaY6XA/P4pafc2/k86rR4WGkkFnQ7ZM2cTYrhzl2zzTZmEhDi4k+K
cuGBlKFmc/FUARjty72ZfggPwy7kp44bRPjqZXM5Ny4fwk/HlJZKTcGrlqjS
AjwVapsH9Qp+FsCocAl7DXcbBAfqLSncoUP8X41SptYiqMV/yJD5PILybFvR
7ZI50Kk8Kjy8mQ1vxPMXz9zCog6nGyWCzmT4t/D4+JNdObCbgSWx/jAJOeE1
G2fWcEAJD61oiM2BXFsnj3fbvuNVdv8yxhgDbeGF9X8j86C47ssinXEW0cy8
HtKKJ+HoK9KnSqli4Lt8xMADR0V/PtzeTFqbhOD+9GP+jJ+Av8nbdve+7X4w
SmxzPT4DCr2WnTuo9aAooEvnuoSFrxIDob9ek0F5TSvw/bYPyD3u+zmoSoB0
r4bnqwsEOLi1FmqoXQR5+53qDXcS4VrKnGrEKQJEBg1STlTlwDfj8NXXG3iA
KSf1NSUiLHkG2PoOZkLIwdOXRF5hYZx6rHzlKRkOmTo/Hh3IAO4m1b7qsV9g
cyPr2+DVWRg7j/EJuJEJZ8wu3f5Y0A0yh4+xtrHSobA4rT+6NAtUZde5Ga71
o52HDg1M5tBgF7+P9sRyPBjVtpaU1E2hmhcTJ5a/U2GX/otzVN1k0Em5qXuV
EY/UvtxQcD9Igt3Jf61GmNLAL0HDrlmLhPYzPVVZaMXBnxgdy46UDLi8g0dz
gE5G3MWiNt3FM6A29YZrmJQDD05vepT9JaPx/U5SOyJnoHZKNaakpgSWnYwi
1G5s94mX0pX7M7a5T+adakBLFXAep4+Wu2CBGCPwmv8uGW6dN5hJFy4A6xZO
hb9kPNgu9uknX9vmILb2cygrCzo97O8vaxPgr8ksfxOFAG/FZKJfi6SBr54a
pwgFB6di3T+RFUjALFkvOtqYCFrOKOrGHAYezrxZr3anAMeBgsEvSXEw8POJ
a8CpMVh6n2G/cWIOMm1DxRMPxIJ7vXBRy6M24B11eHjfgA6xUo//1RTHwI6c
mdCRt/1oQd+h4nE6DZqfVvhrN4dCi2TXlcyDUyjy8MefvitUeLiFe6WoFQFr
i6dGbFVwqLkuvS2jnQSroi9uzU5FQ3u+ZP4fJSJiLAhQ/LWLAPeSjkem/U2A
Cx9odK0CErokRsvcqY+DK2n3SFkTaTBtcC6J04qE+kpuWnmk4cD/YFumrU4u
FL7cb6u3h4BgP+xf5ydCYVSdXMH+MohOGOfd2YsHzg+ZuhOGRFjs73Tq6s6B
zPEup7LvRLhxtWfOxxQPxjtV7yy2pIHc3DZJYYlgPyt20eAqHjIij477DMVD
lZdozNYTAniOu/lyTBDgimxJ5FuHKNALPPhA0AALwcFrn6acyCDglih84GA4
nH+XrerQOwG4ETIxNWwWnjVXhqqIh0L+yNEk1shOKHi7evrayW19qsmq53oG
w9M3lN+u5kOoMfLppUZJGuzoK/5Y7u0H2rLPL+2xxSATimIWwyAFzh77Jm81
FAiSK+U6TzgIiDKhzFctRwTV1sMFGWmhIMind0esioRkPnwaxOrgwHgg8Fyo
fhQc67Y1x4ySkT2poJk2PAN+4g9y975JhF/7XO1zX5DRwC+dL/ymWCg6yrWl
JbXNS8NMhEcEAmJ70/029hoBMG1Gs/NFhZAfb/yMPYAMf2nGB3zPYkGRUh/U
v5QNyMyt5EA7BZ49Yg8xcsLAGvqiE1qSAs1Rr0j3Kyjw6srF5zEpGKgbjXGu
ex8NbDO1wZrXyHDOSkj5dBIWYtLbvNrYw0CoKZD7zRsCBFyfGH3bRgAxL+ck
PY4PEPT0zapfOQaUNGVfRudSQK89ovh2qh8I87FQbDv7Ye5ToLNyNA0Mj3ep
L3n7QEbznpVLKuOoytmvkLAyCyEJBV5x6e5gzaRTIvVzmxcL5KVkr5Gglksq
YOKwNxgHz7hh3pDRV5aQ3iPGWPBeJPAaHgkAh1V8snAOFe20eZFwTGAanqw2
f1O8GQYzlR8nD9+ZRVa/GJ+31/+CgVT7ni6VWOBty25QmKCiQyOjcbLmU2Dq
q558hzMd9tsv90wlkVGgjPrk/oNYOG+7oCUQlA8/xTv/EvLmoFHRkYt9YASU
x/DOrR+2ucXXsKBicw4ibVhi108PQ6PpZKWfaDLsH/8+fmF8DgxtDMq/bQ7D
ySGjTB7xSIjNixxnxs2Cac0vXUHPcdizJ+Af38+PcDS/gH6imAJ/5lqOn8jH
wOuNKEYfTV8Qu23ZrR9EgIcG3wJeVxAgsbsxc/CYBxxg1OLe0TODpI984LTB
kqFRYo8sx6oDmM8vR7H+pqBdN3lMDpzBgNm3zBDJqy6w0o6nXg+mox9VneUC
Ct8hNZ9duU/aH8i6dS2tnHT0MlCB7ej3bpiTrN6ivQyB2OXLCiFUGuJ7IpvC
b90LHeaVpp0m0fDmrvOPPy401CKgOeN3fwAkI+eTNk3SgLFwn4z4zjnUxpe7
t3FwDEo+iSphtvspT0TyICudDvdN29WZtLPhmchbzMKZXFB1OWU/j6XD6wJm
hbHOCkCLlTwef5JgV1d+lvcUHc5lZH+Uu1wFN/86drdIRwDNpkSwt4kOSmoG
LDRtBN4i9Z03AwPhY9JFppTHdHhquhXPf6EN1kJ13FTavf6P3wvFnDiqd0uL
hqLMwx5bxwzCYJLaZ0yUPTBcPN7yKJaOKHWXdgWe/gaevw2MUtM/Ani61tYm
0tCcYfP087B+xGD0NDbyazw0XpN+wr5KR1HPB8+bnclG6z79b5yJMWDAHX5Z
kkpHvWQzvMZoCfR6rmgeHU4DwfagCxqOdORg4KMyLvQDCPcdq+L3FsJvpwmC
vDcNVC5qpRzhGEBli50iD7dygF3q2p0cbTpYT105/kW5HbnuzJoX80qGPkcj
HzErOkQUp4XzqreijbRzPFnmEfC56/rS2ad0qFa9x+y70IqOR1x9cWAwENZw
dniWi3RQi9rhcPVJBwp9X94R8NMLJj4d4/Vm2e4f43N6eOUe9Lsr7Y79/H+/
h5Rkl/PTkqOgkWSBEpVnM2h098NbJxNeQxrfsR7yCh0Zvea7ZXo0DxYkk067
T7pCkteVqw4ZdKQbHeAhvd4Mez0+MfYcjYbcy/aU2p80pFz9kv/8r15U1cTO
wzaaDmOK7xx/1NPRI8t9y3ksCOl8l/NLVswAe/L9TBH8tm4rnLbirItQSonN
HmHZIljNZ/rhG0EBEwsFK4+vGBRseqS23CUHBnw/zIgUzcLE8DHGR/cmkNw0
YY9sYgqszzWvs/HMgb6DVaZ0zRhSsbrF64uJBKf02IWvpbNA7zyEMbg7gaQw
hgfyyoKgmjODIpFNBeU7PwTh4DRi6689LBDvC36+F1iF/MkgPN4xx3IDi26f
7Sc8VX4HzstTl4vzceDjmymo/pKErgz+Zv80+Rq8JSTNgqcmUWifbHA68ywy
CDdS+G3sBFaXLDBBkQS0dCfo84NCAjoYF9uaxuMO8vf0ajd1qOjL53z3lNxp
dG5uadeOE95w/LT3rQkbOtp7tySi82cLwj47djF3+/layobpyNPpiEeWeUdV
XREcdpMVFoxOgDDlhs3/1bOvLYS/TgWhSHXuMu+FNKC2b/F8lKUjs8HNSz5/
O5DV14/X2b8XwMpOjVxPJwJ82JOsRfhMQGpTSnIllBwwdPss2PeQDIsHvJpr
3mHR7oIU3Nn1VBBUeimcvpsCw2rSJpHxMyipUXlyZ20M7Lboyd+pSYZv8xtd
OrFYdJ/PjiEuMAxERbWlO7ZzTSFzNhnTjkdjqUGDKhWBIBoXzE1nwEH+itJr
+TUSaqk++1Q01AfIU9QKv7Jx0LBzzOQdnUVL/hNS7Z3vwD1w9K0X4yBqGi3P
CzOlodmeNtH9Aj4Qdqrqa4LnDNpQVbn5UZCCtBL2vPiR4guXn2/YPv5GRCrc
AVMvXuCRpSxj2kn3ADiejTo4NKioOTHnzHLlNFp5EOffrBkKlhnHjWRE5lBe
4kFDRbcxJNVcrHq3LhqORUzXSejPIf/zqCn82Siy4XbvOC2bBvXmA85TxrMo
dt7Vw830FyLU6OG0VfIh6WyLyI00LChgfr8bPE1GuaKvFML18iFhwpc5MYcA
hB+Gu2+GEZC5xarJtacZYHrSnzfgCRHMu+J8rAfx6LUg+YXWi0SoNN4xxatP
AGbPCx8qsAR0SNsCtQ5GwQqTTdmjBSyYIkWVfUxkFJR6n4TRCoPUV3/LrUhT
oDPu5mH6hYrWe8RrLqx/gFpizhfxzwPAIbYuHGVLQxLtT1328b4Hh/kOVn+h
PkRnHjKoGaShKpMEX4W/QfDsptvvsuYppDCkeX/zBxUFLfZ7eyuFQI/Uz3IJ
HjxidXtX2b+PhPaZZ+v4G4RBtHvtdJ8zCXVztS4YxOHQm+Lrh2S/RAJXkffB
N5oU9NPtfFT96Rkkdp9W494UD5zy5vy33lLQfJCOAPcSBpU7j0Y8KE0HS50x
Q8oqCSletQ4xX8IiToY/jfbO+eDFq787/OcMrJ48rf22lYxmqtKv9omUgvUF
zNN/aXgwkhiave1PRK7NX7+b/suBlj1Fh3+KEUDpzvcLifuIaL3ErOuSTDr4
7pYpWf6Gg9dHJPs67pBQ+iPWxYqZRHA+gxWMwmFg1Pu2KpsvBTUtL3/nqI8B
cc5Tb3KYxyEhdcOwd2sW7evP7vk0HwHGLtPcu1W7IU/N8pUYPx3d+/xAbGlf
GDAy8Jca6/WhcxXs0p4dNPTwRjBt/mQMxJsYneN3nUQvMT3aUYdn0ZspjpP3
VGIg7bOk1DQjDiUzaTWuLpGQmeult5c9Y0Fq9E5b5yEiikrb+clMiIAKDMTQ
UlYC2E3wJraWk1DpjxPDXTo4dOt3X/nNwVTY1XJcTCuRhPTRy6vD5jgUlrMs
RT2fDf3lj3ymEghI3+yx1rlwApJSdyAqWxTB3sev/nnZ46EnlmtFJ4KIND+x
L22UVMFKNZmkFEmEsso9CrYBePT2xOWHz01KgV7k6V2cQYRmI4WRQC/8ti8l
C0ffygNG26mVD2N4cLnXq1CvR0TvnMpXryxngod+7sJB7RlIu41L4TpDQRpy
+931hdKh/WBlOuPWKOxp/d5hf2YOyR/cu3+iNgV4w01u+MS1/e8cWbjzfToi
wZksN7cEWP4n+DqfaQR9FUr08B6cQz3c/9YOJWTCjHkdv2QPBqk/XjG0DKGg
8U7nbrOxdJhq+8C4pwWPWo983SPynIg4452EQ/XT4RHrE2m1/+0vjc69PryC
QyyRb9gPPM+ATtm3Io5qZITP9P7hnoRFOT81tyLeZ4OoD6tAVy8JVdh/1j4v
gkMZrV3HEUMR+F5VahC/Q0A3Vt9m/eohoNSZWq7ZK+Vg0Hua4aQxEQp6XXp3
++DROO3uc9PkBrgW/SvdiEQGbJhekH3MDDozs+ek45NK4NCaSfaWocDio1pp
Fc0ZpDgkiMX5lEJ1/2bokRoSvGTCTXqp4dCXljBWunYhaMxWRqVY4WHG2kj2
fQ0RmajJzSvsz4e/pVIEK9spSM9MfqY6SEUv1Dy7UrZywXD/oFplfRfcvrfb
wZGPjvIUW2xv8udCYr9h/ZDlCPqhMvyg5vMcqliCjS9QCBhrIlHhERaNTnR9
+WtNRtiDJ/5QTfMgrsq6I+AzEd1aW7gyaoVHu44TrDi311dporJLyf5tn+W5
d1HbeQYVNgRm7YnPhdZC0sqfI1Q0RktI8ZycRjb7OIVfTxUAu1H0LYZFCqov
fsVFFsKg3n2tzJ/6yoBBfoG1dZqE2KstK25jsYgstN8vtrbmPznEQO6Lz+kv
2xzIG0K787wRrR+ItWCr/u/zI9H3dpmZGk2BYXmGAgeOCj3OCr992ZzhzgVO
b1UKFQT2vMS5aUxBbIiLbwb97X/+jl8Xx8rum9Ow50jIimkAFUSycFZJ957D
+RIfCu3sDLJsv1M8rbnNI76OdsHOtlDmVplVVosF/M21Jw7yZBSBCbuQ6WUL
Niaj6slzk2i/7GG+GYZZpGQTgoU9L/4/3+d2quUr9zd3Apx44KIXFkIAtvDr
lmy/qyHwokbAmf+d//RROs+rTIaNxR9+16s+w35DTtkKNjK037pEX+jBgu/U
DiwDKoXxcFb+a9EkuBxdxuBuiYPiUsF8HC4fwlZfsnKcIkD/6QyFdzuJ4Db7
4lkST+523upiDL2CARVWeYa9BAq0TskMlzjkAPiZfh981weJheWzHxpogGRN
GN/hcqAR7+DBxFqJEpM+tFiO0wFpSu+M6cyB1kcr3iqOY+jVlRhS7oE5aGAZ
HTlZkw1Tb/hNaEE4xKtywnHKlQSwwP869mcWWJpV3H/SREL51QeLC1Rx4H++
rA33IBuM9m49Mu+loK8n5bpHTDFAeFKxor4/DyrrWuTuw7Zuw0SeV+RNAxU2
LaoqSmBSJlPry34yqjqmp1SVjQXrrz/S95dXw33K+SmWbwTU8/tcMfs8DnZ5
Xim5Y9kLJ0qXDwILDsY8ZW1woySoVAzkkxIpBy8sLbvLCgPyp2qumH7ezt87
roXt3/EJGBTW94jPEcDlfMNDhcsEIH+a/u6C8iCYL89EypMAC2LpN35X/e/c
cQyFXzoTstjmq5gZcXDuOWHtywIJ/MWlo6S2OeTbO8NdbR8n4V3ywWf7BLdz
p8ublAnDFFh1b/yaeaoHoi8EhjxmogPrkPmoNncydJaYPZ/PLUCzxWPi+fN0
WKrl251jkARqwrt+z3sOoZbXjV/2HqbB93O3Lcr2JwGnjuAHz08YdCYnv7gg
gwLSuIy3jPQkqHfRCtLWJiDOfzKs81QCOJRbF+YbpoItIZAjbICEjC/FXXKT
xMEnm2/p7poZINAwkhjyioxuFhaKrN/HghbOvCqPMQ+albuJi7uISOTmffUF
IQIwnGEWuG5TDuIRizOOCdv+u6e0aLcmCZwY1TgX1WrALcW+/mgGFviGXr0F
RTK80yoVyrpVCE+/URQ93TFw+6sfaWfNtt4kx5LObXNCXPbh0OztfM1bv2FY
l0+ATKA5CP3JgIHYp4cjJQgQvxT5R2ofEfZ+19YsvZMMjKbup8/XYGEndvfX
/JNk4H+e8dIuPRZSvB2+Jz2cBKYBrgeax2YhycE6WkUpCpZ/NTmYbfQAmorf
CPxLgxtEs3ejEAGvwx2OvHufg3ZxFFQzrtKB5bUSfc0qHPQ0nZ9etx5E+326
Inh0/7cPJXB4cTQcYhJVTp3e9seib8wNDCxUOPL7nHhFciT0Jg17sWLwqPyv
+K8/ekS4kFmaVcIQC+7OKZm2gSQ0L3Omfs4bB53DRsXl40mw11iKLUGJjHQc
iOseBVhYlbeJMz+UCVYSJuKPtvn+5jwWbO0IkFXBolJ5thha1Z92m37FIpXD
bIwVe8hQdstCLNKlAgii1gfeCOHBd/3exwNbRFD1SiOFP8mFqn0sdqetsBCZ
UsX60YgM/mkv23hxhfAl1sSQ6RcRElwZX3tp4qG+JeKRmlcq/Pkn+7jFiQgp
UXuLs+vw8C0jurf2UCzMP3xYu/cMHhI5kns1F4gQNztsKV8bDtICuOVf9Gmo
aI3oNRWnwteTdPGk/GBQsuY+FqI7ABonphI3PWiwxeHQtJURCBWbizs7KnNQ
+frRPXHbdXaVD/1/Wnnvf67f9/9fkkhDVpmllNESkhRHVplpEWmoSE8NI1nZ
kayyyd57z7JOyZ6RTXjs6fEIhUg+j/cf8Prhe7l8f73/cN7P8zjO43bcrvdx
WorsCgLGvPoTmvoo8j/us+TOxgC/pn0VvvrBEP3v99lZOyy63K9mGHGUCsqw
/kpox3vg5+NmEzIjoWXnttPKGNa8CAHsGU9YeZFmphhSKOj0Yvc51a9YwNi8
WOtnzd+q5fkC8qMixOm/fxSHAWOD31cU2dLBMF74TLEmGQnJKo0n9+LBlCnB
6TFTAH0+OtRwFQLaURRc5j1JgsC6kN34K+Vwo2S5u2OUBBti7/26DAkgOtnX
cbAmB07+pPtvbyBCcmiUjeNLIsSTy/ydZYpgplwBZ3yMCuHzdJ5t1ljwujKz
TBhJgrsf0mievRTYOyQsME/Dwvn2AP4tktHg4uIC8qzxJ+IDb4EZAUQs+8Rq
UBhotX0QjlvGget1JjRtoUDwb10ZTeZb4FFI5byXMgGEp/mmxdfnYWTO9W5P
gx988xd5Zby7GAnUWf/xXWTC3vvb7G+p+sIOyb7tObcn0XSxW9q4zDy4yn9I
V2/0A0V7jqptOwmoicZXtE+EDDwxJvZnbd/Cu7J+FbntVCTH77ykkIQF28dP
Oux2hYGaysOaxot0tNfBM0efcwaUCeKdF+5FA5cqz8vVJDoy++Kxsz9uGvZN
7l1KupICXg9f990cpyKvU9Y/um5h4KnpWU+ejHx4GSf4Ye4wGeWVd0jwk/Cw
vMW453RuGZxiez0wrkeD8qX1Zv/cOdhhf9PGxSUHBvCzt/N/U0GXQ+z8SykM
NB/tKB2WKoblTy6z2ZN0qNcdrYpJnYJt9+V1t9xJAJ354VtdEXRQ6fxS9rd/
GqwS1FQHoiNAzNjj14nDNJjqswnj/DUH3MlDqYOF76DruvG1UVb98BH3d56T
I4BaZ6rwWIIvCKtEVpkmY+AT49tj9loqcDQ8uvoS4wa1gdEd0nIICT4wXVlp
YYLPhxj8UVsnSGcLrp1PmUMBHstzYmY0WBoUbTnT7g4ZCvE7Rw9SUHWnRlsH
q1+n3Qse0RvygZYk4y8N6gwULS2kdQ83DKu6Va+47wXB3bJZ38hpBhKw8Snb
hfkGaV9fUbz9I+FK34rr8U8M1OG0ouI2MgjhjnaSr6qTYH3V6IFs0jxis71E
erdrHDJssk9emc6H7Vuua7bn05DJDI5bGz8LCv6tSI1RBhtckvoG/gzw8dhc
fsTzHTq/pxJM5nPAUOrqmbpWBnh7TtZPyAzCfH267/e6EmgNEHSTkGBC899z
O4mlfbBcVXcsdTUeQrm8ong5mTDp4tu2ZDwAW2TdUvC7w4FPoenhEScGjOen
fQvI+g6cXH7/7YoPAGVRQnHsCB3+avoc1mueguk3qqaBlf/7e6eqLbJlXZ3z
iKui8U+p9RgoNNV3tjx1BVnToLXwTCZKjrrBpSL6Fbm9CsKzdQVBgt+2Yvaf
THRw0cou9mgJcgtqU9muFwOiomrPuMlM9HjNIO3R4QowWiCVl99OBhdv4V/n
/ZnI22VL7Kp4G9i7JmJFlgrgps1KnUUGA6EXJ0Vrfg8CB8OwxPJTOWx8/Hj8
azIDrvzbpvHaagh5y3D1n9+RC7yJtIOcp+ahk86nZrM6gcqmT7Klt5aAWbHC
ycKdTNAeOK290N+PUhMs5vYz40Gp9eYdBRwDzj1KbO+r+IYWbEWYXOLhYOvh
FVOnwwDVLJHGovphNPKJz0PwdwDE/rqzXa2KDl2YwSg5vWkUXJvopCfl9f+b
//S6KFydv4+Opm8/7BDLnkGKmeHOV31cgbS8Mce/yUTlUvkWytcDUcriutD7
rf5gNesv8+QmE3HI+sk1fO+C1bD8QVNMItiKFNs9/sNEkTRh2rpbIurZvub1
5EMKFBqxby9kxZl7493M2N42pGm55d5O7kKoWDL6x+HIRCqfPOg2tDbk1WC+
4+mxClAtCa98bk8Dr7SKAUObOTS7623CDZafLHWcOTbWQYaSXKe1Z7J4pPx7
7U5UfDFcP2bPq4Chg3Bhwiyf/xS62/rya+zLBNjI/rS1JZwOd319n/0cmkZ7
P1vWNnVFAG5GxLtNhgZtTYc5/lHnUMtWztdRT4MgRCzEC3GRYU9jywrPQQJ6
/Deaw7LUD3L3NZi1/oeBjcJX7ZUsPRM+2D5xlNMDfrj4tQUYsDgXEy6mQ6ci
7PrxuEPibvD3S1hM+CQJua9ds798k4CG7+A85Za8gW3ilpaWxzzK8vaaHZoa
R3//uVCUbN6CjHXQ6g1TJqpSLHmU1d2FPFSftnDdiIZHR2cPO/9loLhboWZp
XwYQ2Fbu6BZLBtLWnH0SRfOIIl/PbtM0hp5RM6vTJ/OBJ3b45IjmPLLW+3P7
btgEktw80z0vWA6fvYxenKSTYPekerGtEgHdTFym09lzgYZVOqAZhYfzPK3n
PtmT0dVwqYRxxWIIEYK4Uk0qqLX+jfDUwqLK4ds7VYWSYVbW/9nZGQqYopMo
8jsWccXh3M66RcOnPUmyTixfIfemenTHVQKqFfXnZc9/D4e6vb4PTeFgMSWe
vixEQb77HLQHsIEwpnrvxevyCXBXif/tcmUeSXW0LG5/+AYkrXdImofnQs3x
Qye2rzBRYXXBi1BtX+D/Jjt54O4k8n/c+vSKzDwqV55inlL3A5uwxtMtDXh0
gBrT4XKPjPwfRI6EfgyAfhOd7RxlFLTRXEbD8+PQ6I2Hwi6kEMhPidpMkqWj
1dA5baG7M2jUwPha50AUfLlJclsooKNfcS+H2u5Powqxut+WR1PAXKqpYXyU
irh0TY0u38YgsauVvGE++TCd/Uwi/w8FYSouUdmisWjSyHHkz6UyeKLQ82GL
IAHcOUXWrnCS0driSs2ej3ngSRQ4LxuBgVuv9RPii6mItrHExVtaAju7pCru
z5PgwgLjydZzBPTZ20FHLC8NDEUeM3f4kiBof3RfaSUB6dS8kD3hHQ80/E8C
lzQBHltO9EttIaMIQdKHZ0ejIOpGk3ZBxxzcK79to61OQ4T9Ww5PmX2Akqoo
jPTCd8D+Suy2tWGgE68P1Z34HQyY34cPDT8MgR6FQ7y5/5iog4s+UbUvCNqD
9MUO+4+gWtW2R26HGCgh7Rpjx65geD3em2F6E4vsBMYPLpyjokAjO7Z3lmEg
3N2cpK1IQqoZwtfMuIiIq2pnmSg2Ak5/kViQ7KagJs8/hocYWJQafWZLe3Ic
YCNHNvnsqGifTv2bdTYs2jop3RA6kwbamrtb95wjI24eg1PrY3jUWZinntFQ
AFb2v45qYYhI9Hnb0IXLRET65npl5F4Z6D/7deJVMA4mVYgVtpcpaDr197yo
URFMqI9eOKc0BzUSztYevjR0O9z5kX1mOWx7f75MhcXVw7Ezd/blExHV3qbg
zZ4sWA+TDlgRI8LR1glOLTES0rof/ok/PwW+WTbq9kbiIO91ZmCtEQV1Nt+T
2Pc3Hj7X8FdNbp+Bph24UUmWDxIsF9V8aBsDp60d+XjTvoG9TgyXDoGBup+x
Ha/UjYKJT1Ji+vfeId4B5cx9rDhb/AobsrSLBL5ZTQH1iu9Iy91X/pc9A51V
Yozc+h4JTdef5qyLYJDkUvxZN24aMpjpff7JMhqeCl823jlNQL8ZBppfLUio
8oPcsEFEHKQ/UPQ4+YqMiKnlI0+S8ahwf1Of5PNkMHWouMEmQUFVl/rDq7tw
KMbiopvd1iyw0SgYP1NNRB0+uhXhLkQ0+rHjoK1BCbTVWDvYU/Ho9b+L1BBx
MspVLN+OGy+HDoqKF53lP08LvNuIJZNRz79P2qWT5VAfGUohHMHADV3//d0/
WHp49bHlueEaCElwLnpIJ8Lx1q4Lu3SI6Hb8xMN9ZfkwwOOT/s+ZCOfuxzgR
m4moJSHO/K9BFohuUlQqWfqQ57fs+XUvBd1WGmjNvJMOy98Eww6IzYDRG7mj
5ip0VPv28BotNhUkymLP3rYaAF4q74vj7EwkxHZiWn9PCnwuMf5W15+FZPyy
Umd+M9H+a5kqyjeSAbdSsMxzcQT9dIuhtRxjoNR7dJkPW5KBbfvLI5MtGPSZ
cPqyYgIVpVQb9smlJcM/C70CESMiWvCnhOnME5HfOM7E+VAa4FJm/0tpJKNt
5NmJaE08EjKUiq0Qy4TDI4fVIs0p6L9anJOFCw59XXlmH8OdD3tfA+X6JhG1
Zs4+aD1IRE+i5jb0aytg+zqfo+4XPKvORSufnSEjV4qq6cun1XBfpmxOzYII
//G17VmpYMVHVFX4Jr0WuhKvSMJdPES8W/wnb0lGC3aF8XmiCJ63/LqSJ0WB
cKJD+uMSHDor5KDLTSmDx4QvphOtZLCSM91lII9HUX/kx7ebFILUndNOouZE
kHWzUheeJCJn3T9Pm4PyQNLqb/uNO6y+Vq9xjW+MigarqB9rvuXCtschqe70
QfiDz2roLmGgqObpMy/Y8yDr8z/zrvByhJeJoI/imOi7Tj8HpTUXdP+kiiWO
sfqNWsepXrV5ZNbOm/UzJAcmXvcyHhvh0TueAfbeCtY+PbUiMemeDcNLdyaP
u5GR2JXXOjqReERY9YysIWXDyfPds2fDqCjk0JtHpj0Y5Ox6fkA6Nw+KNE4a
bPLTkHmjxhXnn3PIUFJ6+bdJKQyPCWEKZSjo5Kf5m7phOGTd0TXTWlgLvrf+
avKnENFQJfvUbUsikr7AVNd4Wg/+Dp+TxIbIsETFJ3ry48HljsGTgcJyKKJN
/csuJYOrR6Z5tR4ehDQxf5hlhRC1sZnu+p4ILcG8/onZRDjUXHx+5n4eOKTv
3vWeCwvI7LviDysqpMhckQx1y4XPo/G6l2SGIWrbmnytCQMM7sqG3h/Jha3V
soqfDqaiA8sKf7SWmOB3IfriPVounFtrqCOU41C3CV/Q2kkK/D6s1ze4Jwec
S7I0zhqRkfq1mp2lbXjgt9/iOnU9B7BB00IliVR0yl7dIaMaA6Vn3mPVyvJA
FTeWYHOOhlxW+Z9drZ6D01+zTeSKSiDOaVZt5TlLHw/7T8yr4MB/KEcoy7oG
DCNqLOa6SUj7jvTgjl0ESP6z64NqcxPUeatk70slwukDZj0f44iQJMc1oDea
DZsBcue1SvBQ9QS3t9mKDJmGh6furqVDmt+Xz1KJcxA7aunENKFBZel4vzpb
Gux/t2ght/4d/sS1fGp+yIDWjrLnK9op8LpWkK9BKh3kCYvtiytMePHbjIO3
KRlEqJzgpkhAxx0LleIXSSAuOPTqm2La//ELj60GGb2MSfl4YAwPJTvX8pri
MuC37pz4RWMK8ut7/K3nLQ50IlQ2L9jkwrs45tYzmSS0qq2wqOxKAMmuzZ7S
jDLonLRkP8PN0s9/5bt/LJHA/uRPyTS9GpDOk97Hy1pX5sNq4ogNGbjMx/qi
iAmg8Mul9eDaHDh1cOt8EqfB2xej2WbvY8GiabhHxm8EBOdO7ZmWZMDovpvH
4viiwdh9gOk6VQJHX7zbV81kwlWBUR55eiR4yMff9fi/czQm4xx44giQhNSn
FwsTwWnnF7W2FTJqctvkqFvHwfPyg/L1uzNgcfe71JAKEso0Vq4XdiBAVrWv
5laFAhB+djW29hserV3XKXimRAa81mAaT2o53Jzrsg45ioNNdfXQvHQK7OS+
/TRiewQU3/gXl/R+EsjvB0RCxOaBc1TlUENlKFQOTl2pi6iHbViOraUDTEiY
vVPxRz4YlJrnZyyUqMg5fhbDY4YFdecNvaDtLL9nKK330IGCCnPODFItcPCM
z6gnZjUbLubkeh9rJCKrkdftonZEKO5RkWePK4HH88n39R5i4N1jV3TxBxUk
NlxCo1QCIOtpRq1CeifYJg2ejXzMBPT13AlshB841gjb8nLSkXjE/q/9fTNw
vZ0qfEg3ExaORd23xlGQ8gOZyfzPWJAmPFp/5lQE20RbRMhn5tFnc77WOuIE
cJe1nWcMFkLkAjOCuIcJymPeadsj+pFRaqlI5edESCo1rrYkMiDppJzh7oRv
KA4fobsBEWAfcVN42JABSh+LKnIjhlELl3p2kXEg1I5uyCh30GHlfJWA7/oU
OixZ4tHD6QMcaefYfr8lgzibuq1JGB41BTck3l199b+f54/JP9J6SkWZ/8py
VHdj0R6lkjerQi4Q38d96z2Lp4TFZOVH2F7DH6fhhzk+PrCXHm8nts5AI2sN
vneIA9B5KtXshWM8mH0OO3mEykTim0e+FJPL0PfsO8c2h1JBrdpY5Kc7E+EG
i/YW721HSgMyKi+i8oGpmd3D8YSJ/Por8gyo7ehS49+GjYhy+F7Dd/doNh3o
nLl+vD7TaEVaLrdrazSUUyUm/zjTQGC76XqE7RyS3uawJUgsFJwk9FO028hQ
nyqxM14Dj+RxTEHNZH/wcW/y3H0WBz/5On88iaWgNKUl2V4pb4jxksr/UD8A
PzssdUTYmEhfolY/LMkNJq+IniI50lATyeASv+McqnEKe2X+wR/ifROiF/sY
aJPdVdXHaBC5vJR0BcUPYK36JGfYh4kwuaQi4ZPt6G+tgrJLXBKUnxPgK5Vm
IF6bs6mlKiOoyMNazEoiF4IjFUdybswjnxKy14DBBHLCydc9mykFcd+mDLVk
MrxTsSn9Y49Hh8p0QwavRcDru1dOtNsToOTqL727zST0XsO/v7wkGORET/0b
S56FHQX7LvIN0dBN/ogjHJ4BQNUlq16y7ga9ddnyaGMmkls/IPQxzg8iSxs+
NpygIY2a/rglzBzaFlW+/tgpAl5Znf9n60NH5+PYXh3Y9QOlrfsnG+xOgGkN
ReEt8TSk26xdJXp0DgkK++0Zc8oGkwVv4s/zVISb5fs8r4pFolK8h2vTiyEv
eaH6NR8ORn/1hvuzOMYn+OyvhTcRYFTVnXVSZwpenfPsO75IR6n3JZ0dAsKA
BdoBvbXt8F5A5au6JxMxK7YEmL4OhgFqt+MzESp6t8c9k90TiwjHYv39ypOA
kufJnX+f1TdbeLZrvsQhI/Odu25MZoM9k4hddyehNG3DvSH5BFQ+0xeSH1kM
X9llJ3gPTYBYYUfs7mfzqL3158bW3mjgoDid+lneCpYyuW++RrL23fHoyBMn
ouCZu4ndXyCjruhL9StDeCQjGdZ18WIeVL5ZFFpdIqAhXbr3yGkS2uqMMdM/
UgbtpXZB+zJbwfThVzgbwUTvD+v72SimgJDSdcrqVSKyp/mOC/azfAvWxN/W
qfL/8/ONvvLehP9im8ERa1s/WMea54/uIfTCCYYjrd/ST85C6evEzLwFGsCr
xcG8Dhe4ayz3TJPVd1oscxTdZ/Gg/lCLb8j6f5/r+L+ud3ipxWUYUMAFzxN2
5yMO9RkEBhd+sIfilopDDbE0iHKdcnqiPAfS937s2W3/9H+OoyZ4U1BihIpO
qkmJhNlhkMNAj7Lxpf/9XvLsoDpD9DwOzJdzat65UsC1o9bqWGIFnJkIrgfT
b+hwVFHejnkGhORt/NaqTYbnWZ8uDDVjYdVMobJtmgJ/b1u0aTcUg8bZyrdp
XgQ4X1J/8nA+CQyRjv2Kay5IldixH7zTi4rdQvavKDAh2N/wewstEsQlSKfE
7/xAUr1OWref06GNfN+ZKhMNOaoF6ftO4UE5Yry5sZ0MBeU7Y2s8C6DscVdP
8DsinBDquXO9lAgFpl7KGgFZkO/Ezp7Gup8T14jjgbcEUCpaFjIvSILYy+yL
47I9qNTzAH+9NhMUspxoDcLBsOWiIpfn1RnU7mqkOH6CDh+V5JQSA0JBwCjo
+HNplq8omLBX3UIGg1c9Xb1T4XC7SEPGhJ0E/UqzA3InieDY+YT434982L+K
K8isJsNTHa7KXwZ4OLF0me2oRybsUr8cemMbFXDYa8b9iVgIqle5/TD4I6zL
fnAJFabADJbr0qMxHLTOVmEEJCJhfaqJGGzTgzi8e8JqNJjALZekf0PLD64N
mF/qSJlD77QajzNu0aCn4LeLjbM/OFhHapUakdAh7O7rxvMEEOc38Tt0OQgy
sbNy1EUqmvOa4L8DGBj+InQF/oTDkowNhXuOCh8HuzNc9DBAxPhPbZwsBEWr
RqpsEsuvpIxo0g7Ogf3ZzTtDvzJBoCk60bKPpf8qD9cHxqdAQCGt6YhIPPg3
h41fMaDDZr7HdubcDxg7UFToqRQOfuHKgiRHKtwb4Da9x46FhGyLTFTxFiSc
FGZ8vvWioBDJW1EnmKBkcf70Kr8bmHE76x7PxyFNTm2f40ABLQ/X90LnPUHy
3dHo3C809PfWzp8PxmYBb/bPI/lGAPw0U3LpG59HHsNBI1t4x+B9OuSdPBIK
cel0jpoMBgqUWMw96TAEoybUa5U7YyDj43YHjxIG3LQIhF19gxAcpGXnE18M
C9MRjlXBDHg7d8wtgzwE/JQk77vB2SDbnC1iI8kEj9RbuaYefbDmTJz8Ph4H
L5IIIg94mPDItMQ4/G8/EBcz7zT3vgeH4WuRT3wYEBiXcJ3f7DscftXdx1vl
/z/raz9beGzQVyL6PByCN/MkwsOFWPLlo06s1JzoTNyYR0+kV76OXx0FBjlE
tKTVG0orzzKDTJlozTdu/s73LvT6xvX9PO4fWH5DqqTyLxP1zihEtixFI0d+
OTruYDTM2D9eDsAyEc1L9NSuo1WQpNl4e044DYwfGtf9w1DBp97SyUEfg55F
aDphvPLgcxmtotFpBiXgTr8YlKKjUYHTtoGXXUD0+eDKgyoixN+LMPL0IqJu
48HHJZb50PIzK37AlwJilpnMV/o45FDZodVHTIerKtfapbW7kZjumfmb15iI
4wOP9V1jP2ge0PAV5sGiB42v5vc+p6K+ZU/Jezf84ezBDcduPRwYEf5K1btR
kI5jpqBOUCHsDVQf9WBxE/uGmot+PhH1Czj968nJAmKxxq9jn0lg18W2znAi
IE7yBtvOb0kwWBsaHijfgrK9XX4oFDGRu8V7u43FIHA6folevvUHCiDs2bvo
T0ccOzdtpUZC4MusWoMawqM2L/NnsRZkFOTxqXjIOBycv2x9YGGFgYnoiUt7
uqjI6ndiLFGiDHoWcCNCVXjgu/dBN8OcjJhxJwsD1/KA/b+RbTseEcGtIcHy
1igRDV6NPDp0NIOlU+oWt+QIMO12c4iyTkLniLXn37kngZLQ8uwrnSaUo+pt
K9XGRJVbT2ulfYmEL9PHDmQoTKCx+srihifzyJx36iPGMwrq1p6T9OhYJNSo
MU3roaD6xxyHbmbEAE5+3uboOBFV1+TYD1oR0WEaR6fp9EdIcOd1aarCgLOS
nIL7WypSH62LCtxWDRX1YwrijXjY3LrqxaZHRlflIYVXpwx8Xy5nfOwnwsHp
ZgEja1afVC3jfyKeB7OmHnkqAwToLUjX939IQuBwwGQuKhNclgiru2Kw4Lln
z0D6dipKvf4oJuNoOni/FGjnpiIUq176tr6BiQ7q/cH9UU6GCLPunZlnJ5De
qOq9Wut5tIvpNte0lATem4GNl5awiIlfNshupSDblS15u46lgC1WXtKVzOJu
m6XTr64RUe7uvS6d1DQ4NnSdfgXHypPJkYY3fHj0Myv049fBLKAram/4peAh
TDZEROs4GWUmcaf+ft0E/GsCURWDRAg3I53uv0hE4kQL47OoBsiB0hlfJCmw
tmv/1clKHHLVEV2usCqDd3zrPoJ+ZMg5Sg0v8sUjLnxBz05GAZDVvjYEthLA
48ClwFEbEmpV6ewq9s6DA7WMn7VX5iD932V9Di8a2n24kCPhVy44trwyxz1o
QqOQetKwkYnmzHQlxrNzoefG5sLWfdMoUOfIktAnOkohPWqMssiBa7v3Aw8V
j9LVWpbqTpKRY/xT/3LnbFgqkv460EpGLzwmrTKV8Wjf9YwS79M50PPXQtc7
i8Xvwto0vVwMGubn/KPikA/OG7evVdKoKP85t8vb4xjEa+d1KjinDEwO9QcM
jdHgimzgUG3wLJhP/5fUeNodjrnd1s/yJcN9o0Cdk454aFQRCreMqYDzGtzh
a11kcJQ8tUtGGg+/w7SeR5gXQ6Yq0RH7kgSmTvLltjUEGMc2cYe9zgfF+p5T
t17j4d7sqq9/MBkEMLX24sRcMLnaNaSWOQMNL7idb+ymQ3EyWcq1JhcE7qQ5
P83ogx6lV/+k9jPBWe2igzZXHhgR268yRrAow+kYZmWYAlzrRuQU1RxYVnMe
yDUgobGIxxmCBAJofXxjYwA5oFUirKQ4zuKHuwMHSwewwPW7ysOdNT79iBOJ
/x8VLc3P8iwIY+CCyTG2SfdCUI+N5+n+QkWV214Hqf+HgQS73K3yjeVQ6tHy
xZzEivubzsuyUziQbwm80Vb9CS5icplniogQk3v9SU8QET6ntzw/4ZkD2Rpp
AulGBAi8LH7ce4IEDt0yOK5PGSCZeuzmpdtYqHAgCYacZvVVQ/1y87Q0UNBU
NP13eAoWtX/urV+mg4DFZ/0PEqlwYeqWkcr3bnDpWOZ1vsSEnwIyfxTEUuCm
lk2RcjYeiba87Wp/ToZs3rXXxK1pwPHyvf5/aSR0NeHUYHwYAWx1tJ0+/EgH
hmboCjsfBW1GKGO9WP5B/17C0Inb2dAgccrw6Q8y4nSiJt7biwe79VjB792F
oBF1TmRbBRH14fs+t78gwvU+LaK6UCXkPRC9t2MdD5hqIdG4I2Qg6gRSF+MS
Qbnu0l49YSzMoLFtGg+oUKW8eMrGNg5oaTszuAmTIJltfaxq+zyUG2+NCOqP
huTO9EZ39R7wUVy+O6DJhLnameahC1FgWGZjualNQidi2oyNlgjw9LdWaOpS
Avjuydj3Xy+rrtkCuf0V8FD0WfFNSn8aFOu7jCynkFEvF0TpWOGhT//8u/H3
OdBCroBoCyJatlrWdB8gQtjLt2cOXiwFwybuoQ8lONhoE1auO0eBj3YFWo+c
I6BYPuAhQXcG6lCnZ/8pOhx9xpm23hAG7oGBM+WG3wDlPnSRXmBAw/X2Z9jk
YPhbmZzcLElFAnq7K/46YsFtVPD7vb5EaHlS4zz0l4Ly7qxunUrHwttOXs1Z
r0zoS27lO4Inofz6vcRPZwmgsS/QVOhbIWAUQoO/aWH/7/zgTzQdKuS9ubz4
ZiAAquYSOELMR+D4ZXXcAzkGFNx/tbn81Q+6fDuPRZ+jo+PqB+Er3wx0iDnp
RVDSIVPub0bNOyqa/ZOifmkAA053JCtyYgrAUX2163DYLLDP3F6QZdX3deqR
u2UXXWEgu4cd+988evNy0fzB+jgcD5LSKRgvAFuQs9y/hQl5lyusDJ0G0C3+
vgbxWylAt9ha0Mpaf5u1DtuUxjc0inN3UHaIAoZCq5J9BAP6bjUmX6MMoeNm
iQqvpEIgTtjY72j5POArhB65T42h0mVz+9qXb+BgpZ6uRCUNRrZre9ttm0O9
CZnNt9df/0//M9Kvs/y9ionqnd8odOp8QWuYMM4cJ2+4sXZOPLWUiU72HWjf
aPgCsuOr9vjHkeApEvuG/IOJKoR7tw2I1MDjkD4hk6lk+NG2+6g3iYkKulMl
noeVI/ncd5ZyWhnwnutryIgPEz05b7Ty42Yb8n4Re7PqdBG4PCz/dK+UDjOH
BiR3m04jxT/W2tmCMeC183PL2QkahPkUv2/2m0WWybMdf5Leg7avvagFJxUc
zKLLJpOxKL/2WrsNbyDclOQcOfiBCP8lyxamlhMR6WhptkC9L2x5EkvnYJ+D
K3NS7/ZX01BgLaapZeA1TPHdOxxHpaIJ5YzQaiMMkh7qMmydeAPXspy88p4x
kK58u2D8t+/I5F6DjYxFKNAoM9ps9kwU8Iuj90pFB6qLcB0mBcUD7sfbtc5G
BrqTHHMpNnMQXR1JjbB+lg53LriHPUph5T1Q5fmxf2OoQkjQlj5VAL5hyrfc
Z8nwLUOsmesgHinH+WaF/oqA8VvBMkUOREg4XDgmxOLipksLMruvhsLorQfd
D42wILfknnwaqGjBUzSlaeMtDPnIpateG4OjAXetwnvnkVDCteSjem9Aa6t6
+UUCFdnZMRRKb2JQ/ZlvK8dbw8H+619Xu3t0dNXH4M6+qB/IsPi/n5nhccCZ
8lLwtCYdfQlv9WNb+oEeDqsY6WSkw3KH54rgZypqbte71vwWg1pJJrVWNwtA
8Z3JY2YCDgwffFsi61IQWUVktocZAcsF8TNlrjNAma3fP3OIjpzUVCOmX7+H
iLd3klfGByF6U2VKt46BFlf0wouxwRB19M7JSE4qevtksdfqIxYdC2VeO/Q8
Ea7F+VL0qBRUIlcwW1+PRe9OviG33c2EXvYn/q47yKg/41Rvw04CwsZcqgp3
LISWOeyxnd2T8GL8Xw1x1zx6mcbEDG+LAUtPDWtOiT4o6T6Q3SjNRG+u4OqM
daIgbkD5jnEIGd2MdE+If41Hw1dtM1rGckCyVbL53SsiUiX+OXOthogEw16I
ZC6XgO3v/TXPdrH6QozncfxVJuK5dTs7XS4FzEMkuvvyiOjLPu1EAVciCnGo
HExk6TajTuyIcQYO2CfjLbfJUSA0ZO3s6t0KkBlzuD+xMIQk+VDTjTAGhJNd
UoTskuHvtvthT8xwkF9Y+heeU+BZ9VSHQHcRtJyxPHV1kgCY8erjlSYkaI3+
GpRlnANGjh2fK+4PIYVqk21l2Qwo8yfZThEiQa3xoNVP9llUrPLbQuEvDWjt
4fpPTKLhcrKy0zcsHgyiVc4WnSaD+oBJ7hFKHmyJUXr69QwJzp5fetO4SYBa
j3P5JgEZ8Ju7tq4hmQRsVlIF76IIcCQhXf1sYCLoSEYbPTo0jNryTr0wvc8A
66q4vQ36waBvznF338gccmQXL5NQpsFmcd21c6ZhEFeuPX/3E4vTnb3u3/Ai
QaTtRSSgFQHbFDvUIopJIGijKo5zI8CvcFrKv1u5cF7E+pFYIgXcHXxmD8rh
QOriCMp9mQYCeWk/MQwK7LQfedZYj4VQ1lb+axkH8R9jNeYmySB3n2o1dAQP
KhbFWWS3CMgIo3d9WxhDb7n27y0tmofbnrIPmqr8YDnrwEK1BQ5JtDPOObhT
IGzfJnDVBMCz13id8y/J6PXtHfZzmXj4gpG0Th8PBqP88/80z9HQte/5C3oD
c1BzTXwLZ34E3DJ7p/rgHA20mGZSxl/mIFTzRMwBjVwIVInlVXShw4reVWnX
4z+g/xEjJRSfAvcfvbfVL6NDQQDY+1yfhi9jfkNT49HwiZ32QHqeBs1ejUE7
L8wCD9fPrqCpMPiXq+k0vpcKCt57TMfCsNBE6kxdnQuAliWOh2uPZ5As7+43
njJ0+DF1ZNO00B2GTNlf2/qQ0BpvQpBDLQHSs7h4jE75wFDbllOc8vNIwkJH
cfTcJPTZ1vHT3QKhfKaQwHWOgWz4TdZusY+AoV/VI+7DH0BxQLz/aQ4DZcxm
pf8yHQIqzXPh8vVY+CBSLL01hAFEZJpsOTUEZdeHzy1hckH17vUtOqsMiPxh
2U/7NwCb64IUE5kU+CcnJfGYjwkydVFWu/36YdT45+5vj6MgQayakDTAgHNh
95rttQYhxeWvwGmWDnQl2HQs7GPAaLd4blLzCKwNWlokLv7v/0zf/z3v7nCJ
jjyEHZ8cWvkBpac5zDrjXUDL9GwnD4OJtseGltGry2DubHyanNJbSKzKtClh
8afm+tWXWntbUCPJ4ED50UgIzk1fGdtgoo03nNXJG85w+5XiqbyOWDiS2ujB
P8FEoRZHDzoY18LXa9sXZnPToSE50HJDlgZJBu8UayfmkEbGqTaJ5FxYvcG5
XoqZQcpGxlf4ttPRYIvS5vV8F+i8GLZx8S0J7LfLrf2XRUDf/3DwsZwzqLk/
9bnwlQIKOZ1RLSzeYtxtsf/YxeIpw53KJgdH0a7W2x4+nAwksM2kZc7MD6ie
rzpdVrDomyF+n1MbBW3T8ze0aPMHz4d7akez8IA2y7vkH5OR3XvluRtm+fDU
7ZHQzEUSuG7JtsIsEdCJR9LYP/kZYN+AIZ8uJMHjkda3lf4EtB5w6ZZMQyK8
1Lgk/tt3CGVtFFwySGcgtlK1C/riLH1+Ex9/wXkOpciqHfllR0PnxApGnhSE
woH3IcePPSSgBw+9xtd7Sah2a0Kj9KdwkJhkM1c8gIPcQkE3zngKEhEvTY4U
KYaMWjujVyMEcBwPsvO+TULepMhe2o4c2FpA1Je8TIQcc219u0Ui4g4/t3sL
Zzo4MM50Jk+yOGf1APcHDTIqM8V97u5KBBGOnqb9twZR3SH9i1K9DNQ65Boz
8CMSdMU3R82rZ5APv0bMx710lGW9C9MsEA3rBhzuwofw6OuitABhmoyEw5aI
jxxiAaP955bLCRIqhNAzGjuJKFWN07MoJgF6H0Yx6j7iQI7fTS9dnoJqnSym
Y6wqICnMx01YhQjy8bHyastEtOmVzD+0WQg/700XCmUSYdjxAs+FKCK6ihls
v3ImB9aiigezjxNgcCXKq3yZhETi6JjdkxmQHfPK48dWLNSL71LmfU5F9WI8
e5UW0uBXRooBUeI7mpLUGrV8y0CUu1HvCYeTQTaYHrRHfA61ZK4/KkmnIVvH
SybHA5JBSGDPXp9iPJI4O2PDZkNGLx8LI1nDVPjVcDWKFkRCL+Jlua7lENDY
cD2JrSAdWoY82w1XyGj866N6zCoOJTbpLOIDsiFgW8/BdnEiMEg+EuNUInoZ
9iPfd+YTmAjlZI6xuHvP9dX1Yns82hX6+cnnjxWwlrFlu/A8Gbr6zVtOrOOQ
2pnL+9WKiqGp2cfLK4kEAZ1Kv0uDCKjuVv31HGY+YDlkY7wi8UCfZijnOJPR
5on4dC/LPFBm/Pfma/oM3J771Wm/m46sJQyTTXflQfGLI9Z3748hz7vSxXZf
5pHIBoepwPcccByUOXQhFYs8koTQd5bff5c5IIImsuGuwl9O5W0k9CA87k34
KSKanJC9/KYzGwIn3DQiPlAQMXtN3FkBh6LVx06QdXJZPlDVitFKRU/cDS/Y
vsSgycdVU8MHC2G1+y2PXCkVoYwFTx6Wz3F+GxZUkF8OijcUz9OxFISvOiFV
MoBFyfsuHVnTdAbRenPlris0+L4qcuNyyRywYXp7Pq+5wv8D5XhFYg==
     "]], {}},
  Axes->True,
  AxesLabel->{None, None, None},
  BoxRatios->{1, 1, 0.4},
  DisplayFunction->Identity,
  FaceGridsStyle->Automatic,
  Lighting->"Neutral",
  Method->{"DefaultBoundaryStyle" -> Directive[
      GrayLevel[0.3]], 
    "DefaultGraphicsInteraction" -> {
     "Version" -> 1.2, "TrackMousePosition" -> {True, False}, 
      "Effects" -> {
       "Highlight" -> {"ratio" -> 2}, "HighlightPoint" -> {"ratio" -> 2}, 
        "Droplines" -> {
         "freeformCursorMode" -> True, 
          "placement" -> {"x" -> "All", "y" -> "None"}}}}, "RotationControl" -> 
    "Globe"},
  PlotRange->{Full, Full, All},
  PlotRangePadding->{{
     Scaled[0.02], 
     Scaled[0.02]}, {
     Scaled[0.02], 
     Scaled[0.02]}, {
     Scaled[0.02], 
     Scaled[0.02]}},
  Ticks->{Automatic, Automatic, Automatic}]], "Output",
 CellChangeTimes->{3.7911708517763367`*^9},
 CellLabel->"Out[25]=",ImageCache->GraphicsData["CompressedBitmap", "\<\
eJy8vQdYHEmaLcqi7rG7szM7plttx7WRbSHvvZdAOOGF966KwlvhhJMQIBDy
3iAJqvAg7703gLxrb8bt7M7Mffe99517IiKrClCpd+a+vY/vO1lZWZmRkfGf
8/9/REYmjkFJkWFxQUlRIUG/nGcI0kdGhST+cq7OwE0D/snO7p8iiYG/tHuF
67Cze2ERZWf3bet/kMtXEB4ebtfrb4DYkPjSXcT6AOuOlsP0vY/o+9Mr/9Xu
/8gJftf3J/lpbylEq/fvxcL+ZSW9/OIsGwxaXcTiv2jG3uv/jzpbblhYmKU8
7af/qQoXP4kTCIj1aPXr3+Ty1f6/2lmuQ9vvL7ZL6XWV4qs8VDvvn20fIZvM
vu+atQB5TIQq4E+WOvS7sAF9SzZv7rWrZbNW1O9t1+V7NlpNq5BYtVyRVso3
L6vQP9u4Jq1aX9o+84/7HtGv1lrJn714rMBPLccOsKxpR3zy4hGWXayHvWJZ
C1WHPbNdyVdsNM9P+pbSr+IhaqcnfX+SP79pOfBVy5q2+0Pbp39HlfKiouWx
wWrD/ZfZ5N2/5+ge22f+jY1jrbUOUhu6LGeWJ/7ty873YvGB6tdbtn8dYKPV
f22jcKvx+7FVK/667eKH2Cjqu5aiAtSGq9Y6WAw43MaB37Nus9R3mfppqzq9
TSf/W9tVG/GyM8iq+b+03Je523dtXMUoS3k/sKy9vMYvK/ktGyXLokZbCv2h
jabx/YdP9IYsT256pQ8jzKexXs8PLWt+6vfNfcuzBiy7V/tbRX4fqKrV3yoT
LeVa3Zx2IVsstfu2cl+zXkNfVk+ylPcvNhrL+6WNZdn357ZrPK1vuXLNRx3W
afuImf1rYt5B1karSbu6xv7uWO4yq28jqfqaFSnWtTJabJ/fVhCw1ulfLWte
qpSmvrvLQxZZm8XSSD+yHOipNhhtn97xZcf2q5KH+qleFmvDoE42yrFWXjt6
n+06uNo41holl6oNe/ud2dL+bi87ut8VuKufdn2LGeT5bJVnDX1aKdttl/Id
y362runf+p1DI3hfYy572YH9LkedwG6T7YoEWE71077HyibTjt1g4/TBlgOt
te0XZFzU0bVy+Z3+ZzZ/Wgv6uWVNO7LGasrv9Pds5iKsh//CsvY9S8vMUTtX
2b74KMsRr1kb03KiV9XSpr+ardYrrBXsy/LoviVbg0k/g81UH6ts1y/ecuzr
lrW/o1altktLsJQx0MbVStO90qvNitXmPkYfYKOcXrXqe21aOYW2a2MrcdTb
KMV65a9YaqhdZ76NGmbYKMLW5S5UP3lZfnlJvpFlo7zXbO+qvKudcqO2DfQr
S2HLbZT7877XI+tqdTdajX1tHPjWixUSyLOx65s22mL+f11xeQZbRJdVy33Z
ieSvC3oVL833hu32K3rZlclStEp62djpJfYofWlL9XWQ83qVLOv3M9vlrbTU
5R3LmnZsnO0jVlv2e9eyNlcdEdO3IirxEt8q+h7Tr66apiJtn89Wt6DcUt4v
LWtaKeGW9qntd9IXStYUF2L71/X9DzfX17yjdrjsFdli0QZLAb+2rM1SP/m/
eEqBLZb9fmNZ05yp38vOInfa3PfAfu07Q+3pbfs6rf27TTaOtVZEK8XDdil7
7Sztbqma9djpaoN73xPInff/PQe62D5pvY1jf2s5dprasOTFYy272CrgPes2
S0NPUT8ttl2NppdVo5/bm6p+kj7Plimbv7Up+uUhWpXm2a5Su42iPrBxYZPU
T3NeVqUOG8d8YKnSZLXTzL7XapX9Icuegyxr2hmn2a63LbF3Wo4dbKM2E9RO
U2zU4WTfA+XaRLX7RNunP23Zb4hlTTvBeBsnOGfZaaiNmo1TB4558VQCF/oe
K9fUObSu+su0fr5fHcV+8qt2vhG2L+2q5bBhfa9Efhurjh3+sjP3GxeRvw23
lKgdPcT2ma/baDn5zVqAaiO7D2031UsGdHoNclvqOtTGtY1WhX9gbS3LeS/L
X14yCJwrlt8Rg825dtY/877Wymvlv2+7luoUL3QU7LRiB8jB7Fcw2isHkc3/
r/gUm61VtJ5nVJ/zmAsy48K3n8cecjHaK2sAopr/J88b2fx/82u2PL91SM0W
OUb2PnFfnyKPOWO7FXPtLNf3HYzxykR081+Jv0lESfwPe0Q1/Q9eTFTT/4VI
gvXLNdfHlmnl+frU54UBErnLif+ySgNYpXTENP+nAFsmuuk/B3DxFzZP019F
tf4m2qjpb+Yq9TLJUNuWdviWZrIce+TFisnj7cw2EhXzTEFM0x+JP3FbTNO/
i8WfRRX/LKr4H6KK/ymq+BdefWTjX4i/spqZfYkz5EWeiHWtlu9Z9rPG/4PW
iv8Ao0aNEtXBGI9EiaiGLxBt/ApO+tVEBaKM3yDa9DvWqvEPPEtMo6wvqyfw
72Lzv7Os6MY/I0qB36Ia/0PW+D+49hezsKw1HmZZ+4Ft08q6vdvrAgb0vYC2
Fw0jrsMeYz30LC224WPENHxCfEp8xjo2fM4rjTZ+ySsql1cmrjDa+DWv7mt5
hVHG3/Eqf0/8QVzSH8XiT2z6xj+JqxFXGGX6M0Z7Zlgp0s9LWi/q+y9elFh/
+TCrZiQb7tg6nt8ov/+bOH3/y8Y4jzjENzxCXMNj4gnxlG3wjHgu2yLW2ha8
6M+JL+xFS7COok1UW0gMEA0iLpbNEWUS+D3rFWX6g7j+Pwr9mv4k2oOayniZ
Tf83L9/WiH2/Jt6vziGWA+WFmxth8eLF0Df0QNdwl7hH3CcesFEeyoaJ79Uw
cbYaxvgZ8TmW6FcR5VwXGvhCeAvjl2LxlaC4hS5fizYxfmNuJ+PvBVQ7SSmw
eTzTrUTp1z7f+29pn1539izts1uVLM4MM6QsxIE/Q0zJRiTU32RL3YaLroAo
5Hr3/1bLxRg/obMyfmov2kysfS4WXwywNtir/fT1jfAmbCRWiJfipK/EaI9U
W43ULxz0u8Wtkk65zXZn/52Xt9n3bbTZVgunVLh4tw+xYkvXwdBwmc12hbhG
XCduELfgqsuXzahv6LI0o/4faMYYo2xGxBLinLENn4ooYPxsgKU5Jf9IFeGx
xC7iky2q2Pdduupv2IgpvTMXSzy38k2N1lryoW9vNmuv6p9tNNb6fo01AJM8
/IkAxJeu0RzYm4grrUFyw1kkNZwjLiCx4SJxCYb6y8QVwtqQrro8rRHv/OMN
aXzGc8Yan7OFlujLsES3Uio6VnAz1vgpsxEhbCFq0XgCYj1aa1d75fDIUh4/
xiM5t1eT9JPsdxQTvy1MWRuuX//tB5ZmrO7Xeq9giocPMoydSDceFD5MsfVH
SG04jpSGE8RJ4jQb80yvBj0vG9RQ/0KD2ovWtPsFEhpuEX3bs7++df3b08iQ
YXwmWhPOsi3L4Ews0a/UGm6lpnczQQcogsaQoFL1bMIk2YT986e+FBrSv7ls
hT3rncvyfm32HUzz8MBUD09kGRuJJmQam4lW1XbvQ1dagaW6FKQ1HCaOsC2P
fWt7Jor2rCdBe7dnwzU2Za4kZ0LDTa1Bb//9BDU+YSOWyobTPgdoPI2l6GM1
0RNi86di8RmvLJYRKMaCL5jMJObaWZKNF7vmtrpaWvP+2HLIABtrr9oo0XoX
q7hfk38fMzxdMZ3IM+1FrqkOy037iP3IMdYTDUgoLdPE/wvoS1fSHC3IaGhF
ekM7PHRJRDJtcaiXTY72sUlyw6m+Nqm32iRR2KThiuB2LnM4Q8ONfiYx81yZ
xEW3gihSYea7pHAxrfFYg7BKibQI6c6rowMRi+dy9WOzbaRPUZaxl5YZgLGe
Bot3kG30obX9rT7D8qsavlBNykrYcrfmz35R39Y2a+EvvXmY189kP8QsL0fM
9HLCiqYt8E2IJKJR0LgD+Y07iV3Ia9xNc+5BYlmRZrpBMJQWI5smzaZJs4wm
qbBMqTBlTg9dojRlekPn32HO0zQlzVlPl2U2J2NAIoOpkIWh4aqUmdmeIpi6
Mg6I36y5iVVi8UZKzPiQdY03PqKO4mlQZcwSrj8RBnxiL8xqtao0KqNdHKUW
Z/qkT//+pdnGh///mM56pzWzr+nsMcd7Pu1X0lxDrCVqUdy8jtiAoqaNtOcm
+CVE0J5RKGzchqSyAs1+79KWhZTnbmIv5VlHae4j9tOeBzSbGqVdMzWv6ak3
wEOfSHt2aDY9KG2aqtk0xYZEk+o1m8owdAFuuhxiuZbX/fAlblPTqJGu00id
GmlX4z0eozPeZyPraFud8SFc9MW0Z7GwsLSvsPQAsWavTBwvrBtvfMavJuFL
x3nq0cs4/cbYBvUSyQBr9vP32PQ7/fcx+9mfWUpPUUYVdjOn2lq3/keY5zMH
q1tXoby1HKsEWlZjZUsFyloqiSqUNldL+xbTvtK2TeuRsjJXmfEdJJfl0bRb
KdNtxHbkm3ZQqrs00+7BcuNemlWZV5m2vpdpG2nWBGnaDGMbZdsuTZsuTXuo
l2mPWUzrrsugCTOVBX/O1SwiW1pWqDWx4QphVut1qViDsK6R1jXeJu4QwrpW
C+toYb3xHi1Kb6wvYvvTxsLcD1/h4hEbWCft+5ifTyTixaeJEnbRl/LngQMH
5vZr+77W/W/Rqe0hJeuNfH1/bS7wnWn3PazpWIHgJD8EJS5DRVsJUUp7C5TR
5syTVrWsYtkrzWZvrkTqyixl3re4mk0lr8OyhDAqOVwqurBxM73zFpqbZjeZ
Tb6T5qbZjbtp8j00917N5Pv7eGlPvV6aW3ppYyvRLhUtPDUTIXvVA1yqSyMz
k+tPEFRzPb1zvQq4ZnsnMalM0jy02eaJRtrcyMTSYLwhgq/RltmVyV30hdLc
FLe9sP0ALu6LNdpdb3pIP6wzKYmbc3GuCxdgeszWHecZn9vHCLZ88/v/52xu
nX2hbm1+p7ewJRb5TSWm2aP24HK25NrOXNR05hH5qO7IJycKyAlfyYvKthVE
EXlRjIrWEvKiBOUtpUhflaZI8AbSVmWQF4obpc1r6A7oEppqSIpQkiIMKxrX
kxQbiU0kxmYSguQwbSMptpMUOwiSw7irFzHq+rh60b70A0rTv5ZeXkTv3p4+
tZ7uoJ7uoJ7uQOK4lR+M3u66TMkN4elFL07yw3iJID8kyBGjhSOCIpIghn4E
cdUXEIVc77bnoocWSDD1EHclyBnzmAA9BalyX8BOkEZjziuSOeM943J7W8zq
ClQu/F+kvK9Y1qymVjR47QVTOy6bgk2HM7DxcDo28HPDoQysP5SJdQIHs8iA
bCKHHBBYjpqOXHIgFyFJPpIDVe0FtH8BMsuTtdj8OjJWpZADxZIH5S1ldBEr
6RzKsbJ5tSRCaXMVCbCGBAghAULpIWpJgnXEBkmEAhJBkWArSaCI4K2PJmKI
WNWEQ+CljyPipf296BhkTGhgGtfATlKDSuMyGtpkZp5e34G0esYFSYTDGhmO
WcK+iAuCBObMPNnIsG8kGYwkg9FKhqReREjsRwQDieCqz5ckMJjuWMggamsv
1iQbujVGSNgLWtBUCaZ7NP898SnZcJ/bxnvG9nUTVhZozsHWxGbrJCY1sfn7
L1h8if9kbD2ahsjUpYggthxJ4zk3c/kvZEIamZCm2HAoXWNDBpmQSRYQnVlk
gUA2mZAj+vHa+X+GrPJEVLYWSFS0FtITrMDqliJCMWGVmQnN5WTBapQ2VZAB
wZIFxU3VKGpcSwbUSpfgmxA+QLbbIPjoI4koeoAd0guYQ4TIDMwMkJ6ggWGi
gWGigdmBZEGTZEKGYEI9+2f17bS+QKdigiX5OyYCBq2frvWZTyHFSBZInCMU
C5L7sSDJygJp3TyzsgUFDCbSwXSbP3A5QLBBGrmLawLddgPk8rtcKi4Y6B3s
VM5uGdXS5nb36fd+i+Vf77u7jCS+L+GAc8Ak7DiRgh3HU7Bd4FgK67rtGCNo
ZKr7AHIihYnJ5sMpZIRAKjYeEkgjI+jX1x9MZ/K07mAGclbrLeOH2VwPSfJC
dXs2kYOqtuWoas0lIfKIfJIiXxGjRRGjvKUEq5pLSYgyBBgC4J8QaKes/ksL
MRQp1qHQtB4Fpg3IN24kNiPPuIXYSjZs05ixk4zYJV2E8gdxZAMTiAbGiYYD
vZih+Yj6JrKiWWOG8hFplm7BIZFDpNr92DKgkmo8SQhinNbIcdZCDnc9ewWE
OK2bfjmRa3YR9uLLK0g03ZAGv8k1gVtsay4HcHGbHEikr0hsNKMLEzyjLal+
ry62Zca4ebTtvZdzYaANLqg5Lt99gQuugROx+1Qydp8UHnzXyeQB2Hki2Z7c
SKZH2H4smUhCVJobolLdBT3oPZKx9UgyWZJEjggkK64cSkFuRbwWB/4Zyyt0
WN+ZjnVELRGa5CFbKSTJE9VtWVjTlo01rdkkCcnSutyeSaYPLyTI4GvOm1hU
oMHPbmgvnvjTcZQTqxlCKlHSWIXixjUoMtGBmGqwwrQWhcZaFBjXkSd9+ZKr
8cWb3kSUL7iyvIE5RcNe8qOuF1fYxyBfMuuNhPIkGZonSTfHE5l0itGeFK4f
RprxCHEUS/VpRLqWiLrrM5lJpmhESe4fS0xXLIRJMl0dwMU1sbhuJ5Y3kNQo
Ib413hSLW1yd6Bn1sqigZufYWedlvWWDBdok5t4sYCOzC0K9151JxN7TVuw5
lUhmJNqTGonMaXedTMSuEwo7BY4n2gmaJIp7Q6SHaNOoVDfhSI6K/bceSURe
ZZzFP+RVxPG3TYeSyfmNB1OwQaAzlRRJJUXSEJa0VLM5iTJAtWBwoiczyKqW
HFS25KKCWN2Sh9XNBUQhyptXkBlFCEhYJs/unxCAsqaVKG1cRWaUo8S0GsWm
SjKjCiuMa4hqsqPmBYbkkSGMM/Yiy7D7V+Q27CAxmHA27CY5BEHqrM6k/oAk
h3AmmQ3WhEOQg1mn5sD+jVloMpFiIUaakZ7E+O2eRISYZNNF0iZbepVk0yV7
Li4PQHLjFbG4Khb0KsmN19mGyeRHctMNTPSKMFOi38izjVlvvfnxtg1+OGm+
preHcA+eaI/958TF7T9rQHymK+IyXflt3xlm3XWnudh7KoHf95xKwJ6TCeSL
+LbrBH/YeVysRqe5SgMVVMVo3uG7KKiMwbbDCdh62CCx5VAiNkskcZ+IZDfh
05Lde7mCsCR3sjSUNKltT8PatjTUCLSmo7qVklvTksFiq1oyyZUsVDZno6J5
OUHONOeRK/nCmyT4slsakOCHlY1FKGssIUpRaiojV1aSK6tQbCxHkXE1uVJJ
VJErijMFGmd89Oo+tI8+AnkN9CgNjEAN7Kk07CRRdhG7SRTmJjrmJrp4eOp0
KjN4navsveoSpEMRn57spYgEVfZijR3yzki68RC5crgXbwRnTvTljekMcY6O
JktWRXymms7bc+MF5pgppFBKo8AlAW5ovMyGSWm8gpQmgatwT8iVR5qHHvp5
kt5MsfZLJT/etlBGTRb+1xfiydKQCai/kIj68wIGHJBIwIFzAnrEZ7mQQi44
cFYnCHWGzbPvNBd1p3S07t5TOuw9qSON9BK7T+hRuCZGkeZVrkaTTC7YcVSn
cEQv7kWnuGj+IjLFlS7mYCJL2tiZiA0dCuFJboI9WNeexE5tWzK7iWtbk0md
FInqFoFUMigNVc3pRAb5k0nuZGF1UzaxnMzxInywqjGf3CkgClFmWkEUkz/F
KDGWkjtl5M5KwjaHfPUh8NUxvdWFw0cXQUTaqxsm3rpo8jKbzia7l7PJarA6
G0Ueg5bXmoc/BHk6LLfVBHnSSZx0zeGkmY4TJA6RZjpNomRohMlEWuMZey7O
kjBpjeeQKnFewJ6LC2zrpQnZlvGLpQk5SG26xLZObbrMQyZ5heb2SkWs1Pl1
bydj427X25Y91dTmF3NTj9AJMF5KhPGigAENFw0sqeFCgljoSZmG83pCJyDG
VLKcxZBbpjPqz8ah/oyIMQfOxNFhnY4TLup0PPadikdRdbT5+RSsqI7GnhNx
5FY8dh9XHciYNBdzAh+d6kxexWP7EZHKbDtMbm49JLi65aCO0GPzQUG6TZ2i
Mhs7mAAnuZBdrty2vi2BOl/XloDaVgMpRrQYUCORSIolobo5GWuaU0ixVCIN
lU3pqGjKQFCCh6RYeWM2sZw0y8UqUx5WmvJJsQKUGguJFaRZkT2W6f15aj99
YC/n6KcPsvut/F7YsBYFDbXIb1hPbKCX2kQw/5HeajvDGj1V/S4yTHmq3rmP
8lh6bYy1z01HQrkqM+MyTGSb6TBBxpkU29JNJxj20mU90htP2nNxilVNbzwN
j4QMItPOPEiXkEn+NZ0bwMV5sSZc12SvkN60shXFfvWCb7Jw65cWbqlp3X0H
tujr0HglEabLzGgaLxvIcNNlA0yXEjToYbooDGu6qLP7PkwXdDBeiNcQB+P5
OOizlsgr0/HTeC5W0PJsjN33yLoYlNREWTKdYq7vOxWDuIwliEtfooj1CmLT
lyA2TSEmzZnJ9rFYESePxmDnEQFB0R2HY7ht+yEGx0OxAty29WAss6AtnbHY
LNARh4gkZ9KOSHTGhrY4Ei8e61vjsU6gJR61xNoWHaFHTXMCaWcgErGmKYlI
RhURnOAuaVfRmEbqKfoF6L1UBvMm/PU+hDfhS9YJ5hXTwZVYnJyfPkCQDisa
Kkm5NaRcNbGWlFsnqZfXsFFSL1dSb5uFeuasSgZJ1YHnJWYb6+1+ZBnaV9Rr
JlqQaSL1TG1EByFod5A4TBxBRuNRcirVnos01cqvcjWd209oOImMppMsP73p
lFicFoszYnGWu07xCjbPG+qbOUkSfQvTfmXZaapydGoXr/CJaL6aRIjM2JDr
yrDbfDUBzVcS0CShR9NlPdmnQ+Ml4b0aL8UPQONFuqvGi7F0TY0XYsm8GOiz
lyAh24mMc0LZ2kh19lfk3C+zS5Yqis9wEkH0VDT2nYxC3YkolimWr5Jkjmqm
DT/3HIvAnqMR/G33kXAmp7sOhxHh2HkoAjskIrH9YCS2dUZiq0BHFLYQkUlO
hCPZ5oSNbdHY2BqNDRIxWN8SbU+qRbNWtc2xCDU4S4QYVCi2cyC/VNIXlOBG
uKPClIrVpjSUm9JRbszASmMmkYUyYzbKGpajtCEXJQ35RIEkXDEJt0znJ4lW
1LCKRCsnKkg2M+FqLITL0wiX27C5F+GYxht3akOHsb3uI1lvKmSbTATJZmoi
SDiSLYtk89QnwTMh2TKFyzMhhUhFZuNhfstsPGLPxVEumo6JxXG2QmYT+SYh
OWfPxSkx7cUrCDYj5S/7U8k6TcQ8kb+3+yK37NFyLYnupuVaImFA67UEJOa6
yEYWn61XdWi5ynDVciWeDGi5EoeWy3FolohF8yXhS5ovMZlquhjNy2i6GIWm
C1Eoq42wMydYZoYlZDlCn+kI09kIEXLPiGX96XDUn5IQQfZkGIPsiVC7n2L/
8RDEpS2S2HcsGHVHBYKw9whxOAh7iN2HBIKxi9h5MAQ7BDpDsZ3Y1hFKzoWS
a4tE6p/oyNqIheJRuMERYYbFBD8THFHbFIW1jdFEDGoaY1HdGIeQBGdZ7WC9
CypNCeSagUjEamMSkUy+pWJVQxpWSmSQb+Rdg5l3eUQ+/HU+km/FDXR0DaXk
XBn5pnhXKHlXRb4p3uVbHN0GC+/EeJQYrRR8s45UytvTvCovvW6ARiYvfQJh
QHZjC3/IamzjtqzGdhLMTLqsxk6xOEj+ZDUeQlbTIdLrsAA3Nx0hB7KajhLH
NBxHZrPACdItINdMo0EajfpNy36BeNZp0+qZh3/pQzzviElouZ6C1uvJRBKR
SBjQJpFA6AmRHyXlOrPCbdfi0HZVIFbAHm1XRERrvRKD1svRArzA1svCR61a
F9FnWqvKZAzZjnb/jObz4Wg6F0aEoulsCBoFzoTAJBEM0+lgGE8HwXhKIJCh
+CQX9ScCxG30tPmSDfxkefuPLuO59h3xw77Dfqg77Iu6Q37Ye2gZ94xJXiAm
byYvsLjVqKT5iEpcYE5TNrcE2w3DpuZgbCQ2NIVgfWMI1kmEorYxjAgnFSOw
1hSJGlMUEY0QvROp6Iw1xjhUGeNRadQRelQ0JGB1g4FIRHlDElbVJ5OWgprp
vWiZQyp6kYq+0hUWNxQSKyQti/rQcvULtBRpn9ZJpSVEc/4L1813TmK02RLa
hCZTPXIaGwgj0Ug2NhHNGiu9EpglZUtqZpOa2U0CHSJQN3WKxUGxOCR+bT5M
HBEQvzYf5Ymnevn3TuNsTiAS397tz8T3LWvqcYi+o5XekZPQejMVbTdSCKGT
thtJDLHtNxIJA5Eg0XFDT+jQcV1kFh3X4+x+gOTcJeTnEnRci9EQjY6rAlFo
F7gShfL1EcoN/lCyMSlnMRKJtkvhaL0YhjYiMXsRkrIXIjFrIdrOB6DtnL9g
87lldLpnuWg+48co3nTaD42nfBVO+sJ00gemEz72MB7nQpc2lxXSpc2BLnWO
hXfxKbMRlzIHcclzEEvs6fTC7g4vJont3nY/wc42H+wgtrf6IMowF5GG+dja
7IstzX7Y3CSwDJsal2GjgMkfG0wBWG8KxDpTMBGCWlMoK7rWGMbMLkS/WDK0
2hiJNQ3RRAyqGmJR2RCHyvp4VEjosLpeTxhQXq8xtT4VK+vTEKDzkAwVDrSU
DrSEDlQFbsHUIjJ3Gfx0/kSANh72Gru8wUQIu8FrVTdYH0amisHZTYT1hq+Y
CaAmgOxBbmMdQbY2HiDqNaaaJFu9E+hDEwzIaWrmdeU0tYhFK0+X09RGtAuI
H5o7xLbmTuKggNx2iBzNIW9Fl0DL/Ww96/Z2L3paf7Leh5FE/Uj+2rcbK8pt
E0S9mYJ2iWRCDGt13EwkYTtuGogEdN7UEzp03hCIx8Ebovd68EYs9zl4IwbJ
eU4krsLB61E4eC0SFRvMwVqlg8m5i0nicHRcYTjuuBxK19l5ORidl4KIQCIA
nRf9kZw9T15qcvZcdJ73Quc5T3RIeNij/awHr6/tjAfaTi9F6+mlPEPLqaXs
yhrSZyEhfbaFpQlps6BPnUnmzkLDYVfUH3LBAWL/QWfs73TGvg4X1Am0u2Iv
safNDbsFWt2wq9UdO1vcEW2YTcwijWeze93kwRpvbfTAlkZPbDF5YjOxyeSF
TUYfbDT6YoNxGdYb/bHOGIDahiCE6hbYI0S3mBqqbghDdX041tRHEJGoqo8i
okniaFQciCHiEKhztefChRcYqFOD1AG6pRovf0Uee0ou++u8pcct1jhcVF9C
lGJF/Uot8Vwtezqix+OnVzwupKcVN6UKTBuJXhMXGncQ2rzDxr2Sw7lNB4h6
ooHc1Un+5jaZiEY2dm5TE2u0vKkZy5tbBLhteXOrWAgP7G1I6tXT9zYkc9s0
b3mXpF+f5Z3eHlWw5EPLT6oz/WofovpETUb7bXH/NylftElSvjs6biUTgqyd
txLZyJ23DIQi60EJHRGPQxJxRCwO32RSefimSCoP34hCSp6jvDVsnhAgeJpC
nh68FkaE4pDA1RAiiAjEoSsBOHzFH4cvLyP8CB8cvuRNeOHwRU+kZCsGpmTN
wuHzrjh8zgWHzjnz+wwkZ87UQnVSxgy7d5CYPh2tJ5ag5bgTmo85oemoI5qO
LEZCyjRZhj5lOowHF8PY6YgGgY7FqCcOtC/C/vbF2Ne2GHUCrYuxt5V9pxZH
7G5xwu5mJ8QYpiM6YSYxAzsal2B7ozO2m5yxzcTO/FajC11/pH4WIohw3Rxi
LsJ084j55n5EqG4hubtIQAVoewTHL7b7AEHxjoSThKDuakldldSSwvS9wgen
SP9bVs9MoT4LpfU5KKnPRXF9HsFMoX4FOSuyhBKZJYhOk+qlB7PHXoUVpmp1
g8ykbqgWCt7K2Vhbie3Il3NmdyG/aQ/ymuqIfcR+mtEnIZ4uKa+5nmggjAS5
S3gbEgiDOV3iKtksmJvb0sYrzG1px3RvHzNTrUR90bdaUgMrZVXi8EYfyrbf
zkTH7Qx03EknUtFJHLyTguQCd8KN64k4JHDbQCQQehyW0BHxRBwO34rFEYkY
IpqIQuUmLfj/HFWbwpGat1jiyI1QHL0RQgTj6PVAIgBHr/kTywg/HL3qi2NX
vXHsihfhSXjg2OWlhDuOXXIlXHD8orPmb76D1KxpxFQcPrMIh04vwsFTi9B5
ciFd94mFdt9H+/GFaD/G3OKoQuuRhWg5TBxaCEPKVBiSp7KpE5Kn2qOxYwHL
M7XPhz5xCnQa4gUMU+wRZ5gqRgEMUxGbMBUxhBzmTJiqVeUVROunIkonME18
2iNSN50/RuhmEDMRET9DCFg3m12wMDI5NH4eag/4Yu2BZajZ74/q/QFYsz+Q
CEYVUbk/hAgjwokIVB6IIpOjJaMFk1czoyivTyCLE8niZCKVLE4nizOJbDKZ
mYRkcj6hvLDohi3T+xOBckBd3cxTt3tXaFMD1KwhNa9QTCUtaNpO7CSLd0sm
5zftha9BdH19DHHabQIfA3vJpDFbQRA5r7kReS0CTdzc0syGy2tpIXG9JeX6
3VTrkyOot7Soocd+I5WD+26Th6g+vhwu+ld636lov5NFGpPSdzJI5XQijRRW
lD7UlUwkIaVAxa2UArq+OwmEGKY8ckfcLzlyJ56Iw9E7sTh6W4C53OZIReUh
0vMeuxVBhBOhOH4rBOn5C2VxaXkLcOLmMsIPJ2/4Ej44ed2L8CQ8cPLaUsId
J6+64dRVF8IZGctnENPV+G7ONKRnT8OJCwuRnqX4lZo5BUfPzMfRU/Nx5NQC
HDm5AIdPEMcX4BBx8BhxdAE6jyxAh8DhBWg/RBwUPa7E5KmvaA8zJJDHppZ5
MDbPRUPjXNQTB0zzsN80jzvuM861m4464xxiNmJ1kyRiJCZiV/1M7DwwCzuI
7ftnYxuxdf8cbNk/j5iPzfsXYNO+Rdi4z5FwQnjcdITFz8K6fW7EUtTu88Da
fV6o2eeD6n1+WLNvGar2BRCBhGC7xvQD4ZrfXmLx2eUHyPIDZPkBsvwAWX6A
/vpAOpkuWJ5FhufwM5d5cwHz5RXMO/zI7gDL7ccSUwWKGyvVpIbGGqKWWI8V
TRu0+fCRcj68b0K0veZSfA3R6uZq8x4Ne4k6ey728eeC5v0oaDlA1EvktzQQ
RnsuTOR/Pnk/w9vzRQ/9Vi9mv/QJJ8X7H/dLKqaR1tmktKJ2Zxep3ZWOg11p
pHMqkYLDpPZhUvtwdyKOdDNmpBaKwdLUQhcc7dJpiMexrjgiFlVbIi3zzNIK
HHH8TgSO3w7HidthRAhO3g7CqduBOH3bn/BDZv5c2SSZ+XNw9pYHzt5cSrjj
7A03woVwxtnrS5CVO908mT8zdzrOXHbE6UuLceriIpwkq0+eF+D6uUXIyJqO
9MzpWg6WniFcZXrGDKSnz9C2ieWPkJo6A6kpM5CSPFMiOYk5SuIMtLc5oY15
RGuzI1qaHGHQz0CCbobKSfT0vnrdVDH9k85YFz8N8brJAvTjukmMC/sOzEYd
6bx3/yzExk9EbNxExPBz174Z2LlvJnbUzWINttfNZCNuq5uJrXWzsKVuNjbv
m0vMI90XkObThEOPm860d32dM9bVuaK2zg1r65aips6T8EJ1nQ/W1JHydf69
6B4qkhRJ9YoDkdKprz4QS8ST6npS3UAkaXRPsTh2QXkxmFHWkKvdSPCTd0pL
TXTqCYGsy7KEIBWMfmyZDGyeJS6e5Sls3ooVzdtkE/kZori+g9jJ7buI3Shs
EdhD7LXnoo7tVNiyj9hPHOhF+gYy3MNGtvxmf4oPs0Fxlan8rA/F27py0d61
HB1dOUQ26Z1FZJLiGaR3Og51p5HaqUQK6Z2Mo91JRCJhwNGeBBzr1tsjrVB0
So51x+N4d5x61Fcuf4o1WyJxoiuKiMTJrnAiDKe6QnC6KwhnugIIf5zt8sO5
Lh+c7/LG+TseuHBnKbILZhEzkZ0vMIOYrvHy+8jOm47z151w7hpx1RFnryzG
2cvEJQF+v+jEfc9eWEItnD1PeTDHPnvWFZmZM5WUMmYhkz3BjDSVi6ezB5iW
MkubPCTFiatXrwowfHL5KnJzc+3l9wFi1fKr3GYvNvGHQ4dLEBc3mYSeZM4h
Y2InDUB07ES73yAqdgIxEZEatuydhc17Z2PT3rmIiJ2M8Nhp2LB3EdbvdcS6
vU6o3etMuGDtXjfU7F2K6r0epLQ34Su9+BpSOjhugaSz8OAVzFMqZJ4S04vS
OgTGuyAg3pVwE71FMeKhjaf9FAHyvpgf/BOWEf4obRQTjspR0lRBiJnN1Shu
WkuIp5nWo6h5I0HPbYjQmBzJ71uJbbziopbtdBpFLTuInVjRskvDbmIPsZeo
U7RuJa1bD2Cm91IzlW0M8Ir1N3rnJC88AW1rfpDc9oY1N/kFfKKVa0oq9EZH
t2J6p2B6dxYOdmeS4WR6dzoZrph+hEw/Kpjek4RjPYmEAcfJ9OM9ekKHE3fj
RTKiGP6RzEtOdkcTUUQkTnWH43R3GM50h+BsdxARgHPd/jjf7YcL3T642O1F
eOJS91Jc7nIjXHGlyxnLC1QusjxffeaQ5ZduOOEimX7hmiPB9atLcPGKMy5e
FnDBRablFy+5ISeHasmepY7LmoPszDk4f9oTWRlzcKBiHgLmj8GyeWPl7/m+
E7GcyPSdyCaaPOxt9ZSMZV7ua1ZO/wAHD5YgJmaSRHTMROzcNUt+RkdPRBQ/
IyUm/VwS6u1eXb8lJJ6AsyTgKqYR5UyWy9ntE/cuAgUR9V5YZcohcrVZKCuI
YpQ1laqZb3JuJIkoptjLR6/EY3XrJBGXGdTMJX7yGopbNtHtFrdsJrYQW4lt
go4WMhaRiEWtJGIridhKIrbWEfuQXF5s5kyvdxuZqfUCAV/pPXAmMMxCPfl4
Qr9BXkG89u58Io/Ey2NNkwu9mSx39uTgYE82DvVkEZk43JNBpONITxqRSuKl
kHTJRBIJl0jCGYgErNkabfGrgnUZK9Q9/IxCJ5zuicSZnnAiFGd7QnCuJwjn
ewJwoWcZ4YeLPT641OOFyz0euNKzlHDD1R4X5BbO0Pzqr5BLBl6944Qrt53I
whnIzVf+cnneTNJBYBYxGzeYWeflzuW6GvPNzeF69jxcOe+Lswf9caR2HnYH
jMTWgNHYEDAGtf5jUe03Tu67ymc8SokinwkoIHKJLJ+JSPeeiElD37bT3oPE
i+zFw+9bhjejI6cgOmoy+TcJ27fNwfYdzIl3zMS2neIyyEa7iYggV8OJjeTq
+l1zsH73PKzbvQC1uxdi7e7FhBNq9jgTrqje407P6omQ2DkIiZtn8ayqFxgq
e4AV+5ko7Ld61nJ61tVMFsrrxd2PJATq3QkPlJsyiCwiR815MZO6qZhQpC6T
Twxoz40IUreshb8hVF5bScs6Yj2xgdhIbOpL6tZtxHaCpG7daQ+/xBjzYExK
eZGlH2d9mZqaO21n480lkrf/yHPmIyyFqlf29n38pq17Bdp6CtHeU4COnnwi
jyzPRefd5Uhe4a26fCs8cfgu2X43A0fuku1303D0biqO3SXb7ybj+F2y/W4i
WR7bj+XOOH03FqfvxeDMvSicvReJrCJ1aze7aBGxEBfvB+LSPX9cvudH+ODK
PW9cveeJa/eWEm7IXTHT8qhrXuEMXO9egutdS3DtDnHbGddvu+DGbTfcvL0U
t2574PZtL9y57WO5Z16QNx/5ucTy+dq2XyDLsBgtydPQHD8O+gUO2Bc4ErsC
R2G7/2hs8RuD8HmjZR2rfcai0mccyoky7/EoJgqIXCLbewIyvCaQ+W9hImHm
/s8V96Xx8M4vfoTxg97AxMFvYNzw9zGBEAVP+ug9oQV7REVPtBtLGcygDKbz
2wREEhExE7CJ3zfsnIn1O9kl3DkHtbvmYe3O+Vi7axFl4Ii1e5YQrgiNnUX6
z9XyZl92FYUMRDcxSObMlgSDMli9P1p2D+WtlQY9gvSuUgIVpmRtTgRl0EgZ
NOYQeVjVVEAUYWVziZz3vtIsgZYqlLWsIf1DpARKKYXSllpiHWGRAVPrxIgB
Wld6WWIUitt2EDuJXcTuvrlwP9a+9lIBWBj/7U+C/0NPhztYNKLe8P2jPhpp
7S4mbOjkrkAuDlIrh+7mUCde9kIsYkSEUjlKqRylVI7do1TupWDNtjjzi4HM
ExwyVrjg1L14KiSOConB2ftROHc/AhfuhxHBuPQgCDlF6r7w8qL5yC2ai2sP
vAlPXL+/FDfuuyGvSI092w3HzXtLcPOuM270UBjd/Oxywc1uN9xmwnKHiUsX
E5huJjKFheo+zIqC+ei+5Y/uGwHouh6IguXqVFc6I3AofyE6mXZ3JE6U25qD
RsAU6IB6/5GoWzYSu33VzZjIuaOwyXsM1hM13mNRRawmVnqPQwlR6DUOeV7j
kUNkeo5HGjFxyFuYQIjYwAb+F/m8oFU4A/DrgT/GzI/ewbShb4lMZ/AbduMw
dfBAzBj8ujzp5I/ex9zhb2Cuw9uYMmoQ3BeNFVqSCjJ/CiVtpoo27ZyBjVJJ
M6mkWajdOZuYS0XNZ2BZRDhSRSrRFGqqEen63v690CBU7gshrOl6ZX2MvFkZ
pHeRSqo0JaKiMVnOZFvdmGGZs1veRCU1F6C8uYif4mmjMvUgonxauRIBhmBe
sX9iyADtXrl/YhgRjtLWjcQmlLRuRknbFmIrsY3YTuzAbB8Xi4SskeP1/0bh
2H501/oPKdR/NrDO1PCKno2W7hJNMEUUzAoKRhPN3XwpmINKMDTroXs5VMrh
e1k4QqQyyKSu8MDRe+mo2hbfXykCJ+8l4NR9PRGPM/djqZZonH8QiQsPwnHx
QSjVEowrDwJx9aE/4YtrD32QW6wynbzi2cgvnmUOJflFM3D7vjNu3SPuUiVM
qG7fdcOdu0vRddcTPXe9cPeuD+7d9bMzTwEqKlyA+12BuHcnEHdvBaEwZzEK
M51w63g0LpMgx4udcJTJ1ZH0qTicMBapC0cgmeGlPeAjtCwbgUY/qsdnpKzO
Hu9R2Ok1Ctu8RmMzsYFY6zUGa4gKr7FYRZQQRZ7jkE8sJ7I8VCLmNnsMEtzG
wmXmaJVdfTAQI98fCIf3X8eI917HR78VeA3Df/Mahv3mFxj6619gyK9+gcG/
+rn2tpKfyOPef/vfsGjsb7Bg5C8x76O3MXvYW5gx9E0K7Q1MHzIQs4a8TqG9
hynEPIptvsNbmD/6XaSEjIeH4zitL/qhClkSE+VnOLFhx3SsJ9ZRdLUyfCmx
hcZM14Q2k/1jdyU2LXRJsVlCl3l0M1LeSBViC9Y5I1gKLQGVjUlECiqb0uTM
5QohtublCDT4EL7igS1imXikT1XzJwhIDMbK1jVENVGDsta1RC3BqNW6HqVt
GwhKrm0TsZnYQmwltiG1vMD6NKSk/n9nfLItszGWNfVyJmm5f6PG5qC5q4w6
K7Vora2niBpTWuu4W0CdWbV26N5yoTTqLBtH7lNr9zOpL31vfaWtcLdq7H4i
9aV0duZBPM4+iMG5B1HUWAQuPgzDpYchuPIwiPoKoL6W4fojX9x85I1bjzwJ
9wGavgqKZ6KgaCbuPKCu7rvgDgNVFwNWz31P3L3vhXsPfPDggS+Ki8xp2Y/x
+H4QHt0jeoLx8HYYinOdVJTKXIKCtCW4vNUfZ8oZMFcsxMmcmTiRqiJT+iIH
pC10UMWMRdJcBzVLYM5INHg5YL/XSOwldhHbPUdhC7HRczRqiWqi0nMMyoky
z7Eo9hiLAg/V285eOhZp7mPgPlO1TOySkYh2GolIRweELx6BsIUfIWTBRwia
PxyB84bBf+5Q+M0eCp9ZQ+A9czA8ZwzC0umD5LEzxw6Fy9hfY8mod+H40VtY
MPwtzB32JmYOeYMYiNmUmpDZlBHvYcFHA7GQUls4+h0EOQ5FRuQkeDmPN8/f
jgidTExBZNQENVLFFeZXEfwaETXeYscwdrPCYqZQcNMso28iyokIJ3PG2Nky
bxRdp+C4+WpAKm6hnbwVzIXOSd2ik5MZgxNc7V6VhfwMQQYvwptQSlMP0qr3
LZS3rkRgYgARiFWtq4kKopKoIjTptdUQawlKr22dPRcbWLhFde1bqLb8l+aF
6p8e2H3Hhpj+/tfN2BKh7Zf0jbOI8LtWEf4EntEqgTIUBqC5W4mxlWJs67GK
seNuIUWoxHiQYjx0L1cJ8X4OKrclWG4lHLufbrGaUmCSUuGDBCpQRwXG4dzD
GFx4GEUFRuDSozBceRSMq48Cce2RP2489sPNxz649dgL+SWz7bURwoKSmeh6
5Coh1FhYrAaZChkIVzAoFhXPRXHJPDx6vAwlJWqqYmnxQjxj0c8o8qf3Q/G0
OwKl+RoT7GYhP24Rru8OlvueX+mIcwVzcDZrivx+JsoBpyIccCLUAceCHHAk
YARS56tolzjHAa1eI9DkOQJG4oCnA+qI3Z4jsYPYSmzyGIV1RI3HaFQRq4mA
2aojVrh0DHLdRyPbVTVRkvNI6JY4IM7JATGOIxC9+CNELhyO8AXDETZ/GELm
DUXQnCEInD0Y/rMGw2/mIPjO+BBzxw/DnLFD4DHu13CnFF1HvA0nynHh8Dcx
b9gblOFAzB36OhYMfU2eZ9FHr2PxyDexWEpxCNIpspy4KfBxnaiJ6l8Q4Ekt
hk1GZDgRMVnqUghx8/ap2ERsJDYIMBpKUUZPFk8Rxkxl/1BFwukyGipRzrGI
MiRuvr1Qpd37VOQiCnIx4YgQgQRnrGmMw5omPZGAqqZEVMnHedLUU2PiycOW
5ahoySMKCEq0tZjyLKE0l0mJqtclCaxGeVsFUUlQpm1riGqihlAyXdm+jlhP
bEBZ+0akledangi3vszF/D/fBK3/T0hxvOV0aq+f5tr16qOZuqrQ2FWBpu7V
xCqpTEOhP1p7qMwepcx2KlOo0hwiD94zq3K5Vo+fo2q7HsceZFjUmF60FCce
pPBT3f7OKHbBmYfxVGQszj+MxoVHkVRkOC4/CpWqvPY4ENcfK1XeeuJNRc6x
jF90PXZH92M3Bcqy55Eb7j1eivuPPfCQ6n30xAclpfNQWjrfzjxNu6xkIbEI
ZcWLtW3fx7NrOjy6qJP16TZF4vZ+NaZ6pdIFOf5TkeNjpmcOzsVRmtGjKM1R
OBE2EseDHXA0QEXIlHkO6PQdgTafEWjxcUCjtwMavEXEdGDEpDy9NHl6CHmO
xHrKc62HapfypaMZLcdIaRa6qW3Zzg5IJQxLRkDv9BF0jh8hbtFwxCwchugF
QxE5fyjC5w1B2JzBCJk9CEGzBiFw5odYMGEo5lOWfuN+BZ9R78CTvTq3EW9h
yUeUnkg8hw4kXsciynIaI+R0h/fhNPINOI2mfMf9EqEuw5AdPxn5hunwWzpJ
TVfymoJA7ykI8p2KqIgpxGTVXWU03bJtOjZvmybluWHbFMpzGuXJHuKO2Vi/
ay7FOZmYhnV7FqNWG2eRyaq8P+ndZ5xFTDyprg8hwhCiF9pcgurGGCIe1dRn
dZMBa5qTiGT1uF1LBiH0ySgg30uhXlRS0VaEoETzK65KiTKsbltJrCLKiV46
badO26nRdmq0nRptr7XoU4uV6qZM31srWuj8R8cU+/0zAFmUNSz2k2FDVw2M
XWtg6qYcu5UcmynH5p6VUo4yGqxYhva7DJJ3rUHy4L18VGxLND+tyQBpYKaa
jdQiT43K71CG6Tj5IBUnH6bg9MMknHlkQFaJC6FmqGWXOOHSk0hceRKOq09C
ce1JMK4/CcTNJ/649dQP+aXqfnxB6Wx0P1lKUI5PlBzvcv3+06V4+NQTj555
4ckzHzx95odnz/3Njv6T58H49FkoEYbPnkagvGQJvmBsFkV+cluH59f1eHYl
QX6/1xqLHlO01kXKl2PlYvulxLG4oB9DVY7GWarydMRInApVakxfoD6Psqt4
iOhYxqDJLmMTYfRl19F3JPax+7iH2ElsYxdyM7uQG7yU+irYdSzzZg7Lz5Kl
oxAwayQDnwNynUcgg0ihIpOchsPgOBz6RcOgWzgUcQuGIGb+YETPHYzIOYMQ
PvtDhM36AIuoyIVUZBAVGcDg5zfqbXgxJ3Uf8SZcPnoDjsOZo1KRi4e9hulU
5AyH97CEinQe8xacx72LMKnISchLnIqi1Jnw91TqC/KZgqrC+aguWoCQZVMR
FjDVosrIyInYvHUGNm1l0NwmlCkC53Qqc4YcCQ1n91JktOqmwEIq04nKdJHK
XGtW5j6lTDEtrPpAEGoaQhAqJponOKGmMVo+qVPTpClTPo1IZbakqGeuW9JR
1ZqpvQiEymzLly+VCk70laoULxir1F4+J9RZQXVWtFOd7asJKrNdKHMNoZQZ
kBRKhJlHMIRMPrCIst/447dpUumv9z+ftSTD6v+S/FsfBdZ3racKa6nCGqqw
mioUSqxEUw+V2FOOFiqxtaeMKlRqTFrhh457TBC2JZtndFOIOHQ/l5nqcgrQ
y5xRHmdYlBp8mIZTQoOPknCWGjz3WI/zj+Nx8UksciiKnFLVb8stZbb4NBg3
nlKDT/2pv3ma/kRI7H661C6CS3epw7vU3v1nDIPU3uPn3nj6sQ+ef+yHsjKV
ma5cuRCffhyMzz4Oxecfh+Hz5+H48nk0vnqiBFhe6ILP7iTgk1sJKMtxw9Nj
CXh0UI8HbfG4S6MXRM7DnXVLcavSCTdZ5vWCGchl6LqSPBaXDWNwUTcaF2KZ
1UaNxNlwJcTTwSNUQh44AscCHXCYYbMzQIznOKDFn+HSnx3MZSOxn9jrxw6m
3yhs00ZFa33YsfRlx9J3HMp8xmElO5qBFGQABVnq/BEKiGzn4UinIFOdhiF5
8VAkLRoKw8Ih0C8YDN38QYibOwgxcz5E9OwPEDX9PVluxHiGuzHMRhn6lo18
C94Ob8JjxBtwZafRadjrxGuYOULt6zJyIFwpSNdx78B14q+QFT+BgpyCFWkz
KMhJKjxSkMF+U1BdPB9ryxZg4+pF2LZuIcKDptqZe5yRkcxoiU3bhDCn2DOl
nWL3ATbumEpNqh5nOCOmiJzrdy9QUXOvszb9wcNyZ6KGuqw5EIC1Yvq8fhHh
iLWNkdpTdEqXNU3iSWGlS/U+hDRqMx1rpC6zUdWWSz2qu1JCl1Xai/8q24pR
2U5dtlOX7SvFOzaSAlW69CpXQ6QYVzFMppcv7zde+g/884R/Uh/Wf+em9PeT
Pvrbf2cTDtzZaNVht1WHTdRhc28d3i1D2132nbemWJ59pA7ReY8R8X4+RZiH
lCJvywjJ0QfZTE4zqcIMiwrPaCo8TxVe0FR46Uk0rjyNwlWGKaHCvNKFxAJV
TAIFOBddFFr3s6XoeSrgjnsU34NnnnhI8T2m+J5+4ovnnyyj8JQAV61aiM8/
DSZC8MUnYUQ4vvokCt98rAS4utgVX91LwBc9Bnx+J1Fu+/h0Mp4dT8LjQwY8
bEvAvT3B6Nnmh+71HrizZglur1K3G25mTcT11LG4lkxBGkbjso6RMnYksp1U
9/F8mAOyFjkgkzgV4qByWOIQu5kdQSPRSjQFUowBFKP/KOwhoucrIa5bNgbV
/mNR6T8e5csI79EImq3KrXD9CKsowiIi13kYsijEDKehSF88BKmLBiN54WAk
LRgEw7wPoZ/7AXRzPkD8DCWuWAoxauw7CB/zNoJHvwV/dhN9HN6A54iBcGO3
0YVCdB2uupFuFKL7mDfhTiG6T+RxS3m+xMkU4jT4e1GIFGFF4TwpxBD/KVjL
Nt9YsRDb1zoiMkQ9MRDFCLlt62z5yUgppkhHjbf7NSKowE07pshPpcSJ2LB7
toyS6/cspBodqcYlSo11So01+9QE6tr6APksgIiQ4gHCWrMam+IInXxmv6ZZ
vDIiWb6ZpFq85KYtU70yqy0HwUlKiVVt+fbiPZzmwb+gJH8igEos16JjJVGl
RccaYi2FmNNPiN+zobhXbGx7QYXqX1xZp3+6RTqj7vY27Lu95SVqXKPU2KPU
2EI1rtqaZn5OhGJkQCySgTF5hS+Si3wpQh/VYyryZlqaowkxCyceKiGefqQJ
8bEmxCfxFGEsLj9VQrz2LALXmTfeeBaiRJiMgrJ5UoiFpXPQQ/H1UIz3nnvi
wXN2BD/2xpNPfPDsU4rwUz+sXGUW4QJ8/nkwvviMIvwsFF9+FoavPo3E7z6N
ReVK9Qz2758Y8M1DA76+n4ivetQjO59fSMMnZ1JRmuaO0hQ12PugLgT3ti/D
3Y2e6K5xQWGQItrtvCm4lTkeN1PH4HrSaFxLGIWr8Uowl6MccCnSATmOFOfi
kTjHSHmG4jxJHA0diUMhI9FBtASPRGPQKNQHjkJdoBLi1oAxWB84FrWB41Ad
OAGVAn5jsMZb/b7G/SNUuQ7HagqxjChcMhS5FGOO4xBkLR6MjEWDkL5wEFIX
fIjkeR8gce77SJzxW7iNGwyXMYMQT3FFj30bEYx4IaPeRADTUT+HgfAa8Trc
KUT34b/ALKaps0e+Bw+K0WP82/CgGD0n/5pinIjCtKkozVbTZioK56KqeJ4U
Y2gAO4iVylFFh81EXORMTZCTpRi3bp2FLUxbI6ImKFEqFQyUE1lEXAyPnYKw
WOa6sdOJGaitc5WzXdfu88Ta/T6oPeCH2oYAhOkXEIuwTlNibVM0QhOctZca
uBCuCDG4ISTRnVhKeFie3knysftXVLUXMggyILYzILaXaAFRJalKihVKih2U
Ykc10ldnW7LJfv1F+e27/x8io/qPatb3MrlGqtcwxOVH99LmZtuRkrpcuTXT
8qYcapNRsoz9xVK03yuW4uy8t8I8afcwg+RhZqtHH+S8qMnHSUxPqcknQpM6
XHoaR03G4OoziybNWU4+s8I7z/3Q9dwHhWVzzPPai8rmoHjlHJQSzz/zxsef
++KTz/3Uz/+ML74IwpdfBBMh+OrzUHz9eTh+91k0/viZGp7508cG/PF5Iv7w
JAm/f5SkBtHdUJYmp0/iiSkKj/aF4sFOf9zf7IW7taqZesrmonvFDHTlTsad
jHG4lTIaNxNH4YZeCfFarAOuxRDRKlW9TFGeJ86wP3kifCSOEgfDRqI9dBSa
Q0bBFKxEFrNwNLYHj8XmkHHYEDIe60ImoiZ4EqoDxqGGqWvo3JEIne2AGvfh
WOM6DJUuQ1HuPBRFS4aggMhzHIzcxYOQs+hDZC38AJnzP0D6vPeQPvM3FNRg
uI8dBLcxH1KQH2LJ6A8QSaGFjnoDQYyAyxxeh/eI1+BJIc6hEOeMeg+eY96A
F4XoNfFdeE/5NeJ8PqIQp6AkW92PD/KbjKqSuaimsxRClH3F0OnYvt4Ve7a4
ID7aPDvoX7UIOYuCnKGN8EzF5u1TsHmHwGRGSHX7VMyuEVEyPNaiTcYsNcQQ
xn5iqGFJH82FJlo1V9PGCNieSWTJt4yGMAKuac8l8okCKcEqyq+qvdgiwcoO
SrCDEuxYTVCCHUKCa5CxOsvcL7T+D89+/xjbel/jlV5dwXdsKFDN8pK3J/4Z
LpHu2H1rL/bc2o3Y/GhNeZFUnBYRuzYo1XXXonRLtvkd2RQdmu8yIN4tp+BW
KtHdK6XgihkJ/WQxKhqqiCiiIfuHOPZQU92j3qpLpOoScPGpUt2VZ5rqnkdY
7sGXLcTt5wHoYj+vmylnD6PevU+88OBT9gE/88LTzzxRumoOysrn2pmnEX3x
ZQC+/DIIX30ZTFBvX4Th919E4c9fxVn6K3/+zIA/f5KEf3+ejD89TVabJ+B3
tzLx9bVMfHkxE5+fUSO8ZUkueEY/+/RAGB7vDsDDrT64v14FyPvMwO5R/XcL
p6Nn+UR0pY/BnZRRyHcbiXzXkbilI+IdcDPOAXnOI5G7ZCQuRTMosgt5OnIk
jhNHIkahM3wU2sJGoSlU3cyoCx2LnWHjsC1sPDaHTcTGsElYFzYZtUHU4zJm
cPNGImyOA9Z5DMda92GocRuKapchqHAejNIlg1HkNAgrHAehYPGHyFv0AXIX
vo8cajBn1m8ss96Wjv0QboTrmA+1pnPBQga++cQ8h99iroN6S5f3mIHwGf8W
fCa9C58pv6L+hqMgfTL1Nw0BPpOs+ls5F2vL5yEsaAo2Vjthyzo37Nzkhn07
XNGwxwV6bf5MbPQ07Ng2hxqc2UuDSodbdk5BJDUoZ7ftno6Nu2dh45652LB3
AdbvXYz1dU5YV+eC2n3u8uGn2gPeWFfvJx+7lrExYRHWN4ZiXVM4EYl1zdHy
pT/iLVO1rXr1orO2JCIFNe1pRAaRJV/0Kt8ILF8anoc18uXxhfKfClR1UKsd
xYTQadkLWq2gVnvptL9Q7V8WD79FqMOtQv0hnCM9sPPmAey6tU8J9vZu7L29
kyFyO+IKIhFfEEGxbkTJllwtHH5PCBamHqawPUxh71ZQseXsSK4iVlKtZYoC
P6FQ/diHXEEU4vCDfBx5kIu0Yi811FjsgYwSD5x+nIqzT5Jx7kkiLjztJ9bn
UZbHiW5+HIJbHwfh9sdCrcuoVl/cZX56n3j4qQ/Vyg7j5z54/oU3PvnCByvL
56nEpHz1AjMlV69ehIrVjlpYFcv5WFPmjuoSTxUpu7Px+1vZ+OZaNr66mI0v
TqfJ7Z926vExTf3sQCie7PbH462q0/FonSsernHEg/L5uF8yC/cKpuJuzgT0
pCuZdSWNRJdhJO4wf72tp2xdRkuJXmHH8mLMSJylVE9Fj8KxqFE4HDkKHRHq
OFP4GOyLGIc9keOxM3ICtkdMwpaIydgYwTwwlJ2rgNHY5KfC8Eavj7DBYxjW
LR2KWrchWOsyGFXOg1C+ZBDKnD5EieMHKFr8AVYseh8F89+D76TB8JkwWN1I
mvIuUia9g8SJb0NPCcaOexNRDIeLR72PhQyNC0a+p5ruZ/AdOxB+E96EH3f3
m/JLLJv+G+j9HVCcM5UqnUiVTkIVuxHVq6jS1XNRWzEf69i/3lS7FNs2LMXu
rW6o3+2Gpv2uaK53MU+UEBns9m2zmb2q2yFbKNYtO6ZqQh0vhbpZCnUmhTqH
Qp2vnnPRhLpOE+o6KVRfilT1UsITFmJ9UyhhFeq6llj1SjgKVbyVsFYT6lqL
UDMRqgm1pmO5RazVHQUWsa6RYi2RYq2SYl1FlFvEmrE608atD/nt1RdTWcuG
AS9o1XKbY6hVqz/AkggvbL9pxI6b9dTsfmq2jprdQ83uomZ3oO7ONhRvzhtg
kWkOM9q1lKrIaNewt1lFqSq5ttxbZZZp0gp/dN4vIYpw6MEKSrUARx/mMaYu
x4lH2Tj5OFNKVTRsZok7zj9NolQNuPhMj8vP4inVWE2mg3HjeTilGkqpBlOq
gbjzsT96PvHDPXYjH1Cijz7zxRPmr0+J51/4mmWKVavn44uvGFi/CsTXXwfj
m69DUFXhiD//PgZ/+UMcaipV1/IvXxvwl68S8ZcvkvCXz1Pwl4/T8NfnmfK3
/2CP+N+7c/DHWzn43bUcfHNBvbfzy2NJ+LwjDp80RuD5vkA8263dUCnB0w1u
eFLjhMcVC/CI6fXDoul4kDcJRZ5KiT2po9HNxLcrmYE3aSxuJ45l4KWKGWwv
x42U47VniJMxo3A0ejSSnVSS2xg1FvUMNPuiJ2BP9ETsiibPo6dgazQDEZW8
OXgMe6NKwZFzHbDZazg2eg7DhqVDsN5tMGpdB6HG+UNULvkQ5U4fYKXj+yhb
/D5KF2ivtpz5K3W/adq7SJ/6DlImv43ESW9BR4nGjn8DkeMGImzM6wge/ToW
jFIzvuePfg/+/N1/0tvwn/pLBEz/NRL8P6KEp2BlgQqeVWWzKeE5lC9lzB7n
2ioXrK/xwOb1JN7mpajb6Q4TNddmdENSwiwkxE+HPr7X8NB2EXSp4+3TbOp4
055ZRF8dy0cw5RPHSsfrqePwXjreQB1voI7XN0cSUdRwDBGHda069YbRtkTU
tidTx6lY29H77epe8n8zCC3XSB3nSy1XCy13FhHFBLXcSS13rkRlJ7XcWY7M
1RlSgXbmfwzW9xammp1tZ+ud0UN6a3XL9VZsvdFCNFKzJmq2ATtvaXH29l6p
2aLNBSqkfh/FW3IZatVNdF1hKIw9NZpuRYitFEmxnVmwiSsCRJhFx/1SirZY
ifZhIUWbj2OPcnH8UQ5Fm4VTjzNw5kk642sqskpVSpld6opLz3SWuSO5ZU64
/jyCwg2TMfY2Y2zXJwHo+ZTdwc+W4SGF+pjx9CnF+vxLCnb1PO3Y7+GLr/3x
5deB+OrrIHz9TQh+900Y/vT7SPz5D9H4yx/j1G4b8LffG/C3bxLx16+S8Ncv
U/C3z9PwPz5V2e9fH2fjP+7n4N+7luMPN3Pxh2vL5fZvTqfiyyN6fN4WhU9N
IfjkAFEXpMZ0t3vj+SZ3PKtdgqdVi/CkfC4el8zAowJ1h+9+1ljcyxiLu+nj
0JM2Dt2p49GVMoFZ82jkuYzENTG2Gz8K54nTcaNxPFaJvSNmLJpix8EUOwH1
sROxP3YS9rJ3tit2KnbETsM2Cngbs+btQWJsdySi5jlgG7PVLd7DsNlzKDZR
vBvcB2G964eodf4A1Us+QKXT+6hwVOO1AVMGo3jOrxhDB8N74iBkTad4p72D
5ClvwzCZ4p30JmImDETkeIr3f7H2FtB1ZVe2tkd1d/K6O/2a3+tO0uGkuFJc
ZbbFYFu2ZYuZmZmZmRktZpaZmZmZmUm2PN88Z597JbmcpHv8f42xbJV0dS1d
aX17zrX3Xuu7n8Lh259C/2uRvPrfvg87Jq7dnF/Cjolrr/k7BDl8ycSdO5G4
2VooydMmK/VRkLsUxYVmKC+1QHWlKRrrlqO9eTn6OpdjpH85QoO0EBSggd6u
hfDxETug0qn1GipmOXnrpOSdAzfP7xnTUc3krVKSt0JOXi6wLQtR1qokb9ty
lLXz3+sUyevir4+KXnu5UVx5nzPDFWX97gxPlA38MHlLmLwlw2Hq5FUNV5HG
7RQpY5cKpbFLI0zgkWR18joE2zBs1a5j0k7n5AHbP7iZ94+TsnhSj8CfSJ+o
3kep3DuMqn1DIpX39aF2fy9jIpWTKlPF0/8dMzmJq28dWiV7e0Sxt0dL5VT2
S3JU1HKeKoMDku0wcCILgycylSxOw+ipFC69yVh9OpFLbzyzmMsv02Mjl99N
5yKYxWHYej5EXn6ZxYqp+glVsgcz2E0svRedmMEOOHrFHsev2uHkNRucuW6N
c8zcCzcscOmmhfgSrHDttjVu3LbFzdtccW/b4zYT+N5dFzy854bH9z3x7IHY
VSnJX4oX9wLw4m4QXtwOxotbIXh5Mwwl2UI0PzsfjSenmMFHY/HgSBweHBQt
1e9uC8ft9QG4OeqJ64NuuNbrimtdAnBXW2xxpcECl6uX41LZElwsXIALubo4
ny4Km6mW3+F03AycpJg+ET0dx6Nm4FjkDByNmIkjodORuIyZvPQr7KGo3uH3
Nbb4fo2IxV8hbPHXGPX5DoO+36PPdwa6fWei03cW2nznoMV3Llb4zkOD91yK
agprR3pFgy+ZyV+gweoz1Fl+ilrzT1Bj+jGqTD5CJTO5Yun7KF/8B5QY/QFF
i0QW5+j/Bhl6v4HVrI8opj9ErOYvEaXxC4TN+y8Ez/05Amb/DD6zmMnMZrcZ
P4PzjJ/D4fufiZf9ZzD47n04MIkd5v0ajkziYIcvkEHfYGc9Aw62M1GYIyUx
kznPAHk5S1FYYI6SYitUlJujttoETY0m6GwzwUCvCUKCxBX00aElGOhbhK4u
A3j7CAi6e0oHsNw8pk/7nZzEstJQJ7KGnMiVTOSKFq6wUiK3GDGZjVHGRC7v
kBLZgomsq07kCiZyhZTI/a4Md9H6dsBLNFwe9EPpUIDUVZ5JHCISOdiEYYqS
EWlakkhkp2BzOAZb/LWyfDgEW8v5Ky2++fLimyMvvkr+fqBO3x8kq5j+9fdT
klWWC3HBImn3Dk5J2sQK1azav5eSdqrPlbO2hllbJftcKWs7KZqZtQpVfgX/
JPuJqtQJ2eMqKSsWXyllpcV3HRff9fLiG01jGykW3/OhTNlgpqw4vReTvgSx
6eK4kLT4xmcspFp2xuHLTkxbR5y4ao9T1+yYtjY4f9MaF29Zqg5PX7tthetS
2t5h2t5h2t6xx927jrh/zwWPH7jj6UOVEP8RXj7wx8v7Im1f3g3GyzuhGLst
BrJMM8SzC8za0zFce2Px6EQcHh1NEBZ4dyTubQnC7bXeuL3KC7eGvXBzQMwS
utnljBttdri+whLXak1xtWIprhQvxOV8fVzMFndczqXOw5mkOTidMAun4mbi
ZOwsnKDAPB49B0cjZyFx+Tfy4/ZJe6yM7f5i7V3v/x1W+n+PEf/pGPSfiX7/
Wejxn41O/7lo95+HFn8NNPnOl8V0k/PXaHYQVecmm8/QaP0pGiw/Qb35x6g1
+wg1Jh+ietkHqGL2ViwR66fTvI9RsOC3yDb4DcXvR/SwHyFB55eI1foFIjX/
C2Hzf47gecxeZrDPnP+CJ8Nt9i/gPOsXykv6Sxh+/778XIYzPoKz5m/hrE1R
njh7UupqkpYidXNyjJGXb4HCIhuUlVmhqsoM9fWmaG0xRU+XKYYHTBEWoi11
jsCq0SUYGliInh4Dud2Jt89Mqe0DYzrTWIrvFdj/G1ypSVypSVy950h9TOTU
LecaXNa6VEldU1R0WcCVqesqp66d3LC1oo8iut+F4SZ3rlZS9z25X/9f8U9j
eeyMc/By5cDY/2a2mskZKyYeSstukrz0FipLb8FIhjp185m6igr+/VRhPNHP
Y3IWv1WQEhN7/k6dz4bOtijdvRZle1Yzp0NEzTwuSM7r+Ios1VwlprVYiw+0
cz1u/QtpXabKZr8kcXw8gFktZbS0EP95OR0rZ/TkhXiqnBY+eM9FL+zlYixl
dEKmofzx5CwDpGTpMZvpe7kAX7hprvKeV29b4NodZvQdKaNtmNG2uH3XHvfu
OeHhA1c8eeRBCSdA8fKRn8joB4HM6iCM3Q/G2L1QvLorZPTLa9G0wTF4ej4W
T8/G4cmZeDw5KVL68X7a4h2huL85APc2+OPuWj/cWemH3GBhqW/TW93qsMfN
Zn4d9Wa4XmWMa2VGuFIkrr1dpLw+n6mFc1ycz9Afn2Z6n6LsPJkwFyfi5uF4
zFwuzDPk1I5f9hX2BomU3kqvvCHwe6wNmo5VQTMwEjQLQ0Gz0R84B72B89AV
OB/tgZpopQxt9Z6FVrdv0Ob0JXwMv4C3/udotv0UTdafYIXlx2i0+Aj1Zh+i
zuQD1C4Taeiq8QnKFv8OxYt+i/yFv4HdXFHVStb7FRJ0f4kYbaa2FlNbkxKb
C3SAxi/hO/+X8Jz3K7jN/RUWfP8B4304U4IvmP4hFswQn79w1icId/mSaT2d
aT0Dhbma9MGaKMgzRHb2MmTnWiK/0A7FpTYor7BEdY0ZVjSZooOrZn+fGUKC
mdah2li3ZhlWr1yMoSGmdp8+2ju10dymgRVSq6KW+ahvnoe6pjlM8+9Ffxfv
GXDznsmQ01t1+trFR1yaEBsWX8nHiZzFoA15lIscwVKnUudgk2n/NGXBlQaW
FivpW/SO9C1Q0nfSqisaEf6glcpfqdfe//2n01hMCJhoAWvgbI/iXRtQsnud
SOfdq1G+ZyXiynOV5fgfpHTmMk1dvY82eX+XOp8lm9wo53PT2/k8TTXhQNo7
Up2mkJbogGR7qXlasi1fKFUyy6qaySyr6jMqVR3DZI6SkzkyzUR5vo3YcSGQ
yeyPXRd9sfuiN/Zd8sCBy644fMUJx2Q1bY1UZkOasthl5Ii/M3O1cfWOlM2W
E9l81xZ37jngwQNnPH7khmePxSJaUrgEY4/9MPbInxGIVw+DGMF49SAMr+8r
2XwjGs+vxOD55Vg8vxjHxTqeRlnMSX9Gif14bzge7QzBw20heLA5GPfXB+H+
GnHg6d6wJ+5So93tcsCdVhvcbjTHzdrluF65FFnOospzOd8AF3P1cIHfyzka
x7NpGjidMh+nkjVwMkkDJxLm4xgX7SQTsVjvDxEZvT3kO2yikd4QMgNrQ2Zi
dchsjIbMwVDIPAyEzEdviAa6Q7TQGaSJDr/Z6PD8Dh3MJF9mtK/B52iz/xSt
tp+gxfpjNFt+hBUWH6LR7AP5uWuZ2dXLP0CF8R9QuuR3NM+/pXn+jfyxNMNf
IVn/l4jXY1YzsyN1foUwRjDNdIDWr+Gr+Wt4af4Gi2Z+zEz+AC7zfwVX/r+b
1m/hpvN7LJr9ifw82WnC6BbmaaC4QBP5zOisnGXIzLFCToEDCkrsUVJujYpq
C9Q1mKGl1Qzd3WbMYFHvX7fGhGGM1auY1cML0Nuvh/ZuLbR2aqC5nZnN7G5s
kxqRKRUxZnRtqwZqWlU99wxQ1bYQle1GTGsNObUrOk1R2WWOqm5LLthctAP0
Udlnz6De7ndGxYArg3p70FMecFI+5IuyIX+UDQcyglFKvc30l/89Z1lvR8np
XzIai+JRpv8o03+U6T+axGD6j6YymP6jTP9Rpv8o0z9Xnf7TRLe7v3m7V77s
n3/034HAryaKYD+CvpMDCnduRtGuTYIEu9YhpixfJP//lkAg63XXOPHL6xYX
QL2ugGB/hwDBAWlhb5FB0CSDoF6lh+V1XTm50U3J3nOskDI9j4t6jlwjC0qR
CgPBKdbTfjwh08kAaVGXGCAt6hFppupa2Da66+0XgsiBADLAjwzwkRlwUGaA
MxnggBPXbHHquhXO3jCnPDdThNn/QlauDkMX1+9aMfetcfueLe49cMDDh854
+thd/BM/xthTX7x66odXT/wZgXj9OIgRjNePwpQvox5jt6KJgBi8vB6Hl1fj
8eJKAl5cFOn/4kQCnh2MwtP9kXiyJwKPdxIFWxnKVtXDNf54OOqNB3Tc93uc
cK+dGGq2wi3+Ot+sEb8m18oW40rJIlym675IFFzI0cO5LG2cTdfCmTQtnE7V
xslkLWJgLjEwE0mmAgN7w77FzrDvsS1sBjaHzcSGsFlYFzYHq8PmYmXYfAyH
aWAwTBN9Ydro4QLYHTgX3T7T0e3+FfwWiGJ3p+On6LD/BO22H6PN+iN4634m
v19e4C0+Rg31eyVRUL6Mrnvp71CwWCAgc+GvkbaAGDD8NeINfo0Y6vhIOvEw
OvFg3d8igOGr8zt4aosCuRvT351vuzP9PfTeh4f+B/A0/BBRnkpflbz5KCIC
8vIWMP2XE+nWyMx3RG6RIwrL7FBaRc1eZ47GZnMu3Obo6xcIWLXaFGvXLse6
dUuxeo0RhkcM0Tugi44eLbR1U8h0aaK5UxNNHRrw5Pfu4T0d9URCXZsmatt0
UNOmj+p2Q1S1L2IsRmWHMSo6lhMBZkSAhYwA6d+p6rMVGOh3ZExgoGIKBgKI
gCBGiDw7UsIANYA8pHhiZPUEBooVDBS+AwMFb2HgP/4MBv72L2BAftAvJjDw
N9BzckL+jm0o2LlVxkF0WaEiAP5RwoFaGFTsGVH7dzeFCe5x/goPOifxQDpY
0qRkzL9QGNTKB0sEEMopCkrRfawYvccKZCAMnMjB4MksioIMCQfy84amWhIG
isI/G4vwNDPVZueW81Kljbb9QrDQBBf9sfsSWXDZi3rAHYeuuODoVUccp00/
RZt+5oYl0nLEzZ4MaoErd2iO75ghK08H2Xm6wlDpoqhQXEooKVqMV8998fq5
H14/82cEYvxpECME40/ETdyyfDO8vheDV3di8ep2HF7djMfYjQSMXZXnaOPV
2SS8pG9/cTQWLw5RJuyPwbM90Xi6Q4xCfLopFE/WB+DxKh88GvbAwz5n3Kck
uNdGHjSJubI5blpC7Es+vnQxLhcvEpW4PH2cy9HF2SwdnMnUxel0HfKAsiB+
DpLMxM30/ZHfY3fkdOyMnIlt9PVbIudgY+RcrIuchzWRGlgZqYmRSC0MRuqg
P0IHfZQHfX4z0Mf863MX3r3H+VN0O36CLvuPlZ+kMVpsPlF7+joK/2rzD1Fh
+gFKl/8BRca/g6PGx7Cb/xEyjX6DNAr/ZEbCwt8iZsHvEGn4O4QZ/h7BBr9H
gP4f4KsnvL8HueCh+wd4Sgww+BBeCz6C18JPEO31DRzspsPRYYbMglyyIIMs
SMmyRnquE7IKXZBX6oCiCluU1ViiptECTW0W6Oy1QGCQDoJDdMgDE6xZuwxr
1y3h34swvNIAvYM66OrXQkcfmdCrhRayoYUywdtPtOVt6JBa8mqjrl0Xte0G
qOlYiOoOI1R1LEVl5zKyQGr+T0nQI0kCPVkSVPXbSSNYyAInVA64kAVuYhLV
oBdZ4MPwQ/nwFB6oHcEED2Im8SBBzYOi0RSyIEXhQbrMg6jccFW+//u7HcE/
vE2Bt6bsyukt3je1sV3O9t3I3b4LeTt2ILK0ROHGP0pQoD5YP8kprCIQRhUg
TFTh3QgE93g/NRA8473VIGg62EC3UEeRUCOf7ew4UkmXUEZ1UEJ1UEQYFFAd
5GGQQBgiEEZOpctFvFWnk2UgSL8uYanmqkMnG89FYvP5CAGEC0Ic7LwYQBj4
Yu9lbxy44kEYuOHIVYqDaw44ed0Wp28oJzNX4uJtM1xWWHDtrjm1gSVu3bPG
3Qd2ePDIEY8fu+DZEzc1FKS/S4uXoKx4KcMYb57zh1m8DOVFYlOkrNAMZQVm
GH8Qi/H78Ri/m4DXdxLx+qaAQlm6FcbPJeE1/c6rE4kYO5qAl4coHvYR/rFi
AXu+NQzPNwbh2Ro/PBn1wiMKhYe9hEOnA+62ivtYtyTPUGeK6xQM1wiIq+VL
cJmAuFi0EBcKDHEuVwKEPs5k6RMOklgQHVUkOMQz9kfPwJ7oWdgZPRvbo+di
S/Q8bIqej/XRmlgbrYVV0doYidbFUJSuLBgGA2dh0OcbDHp+icCFXzA+R5+z
0Ox+Bn9Ep8NnaHP4I1rsP8cKuz+i3uZT1Fh9jCr6h3L6hxKTP8BR6xPYa36M
HEIic+nvkbbk90he/HvEG/0esUZ/QOSi9xG28H0EL3gfAQuE5zCa8ymB8AG8
DClEFn4M70WfwMfoM/gs+SOWaHxBMEwntDWRQzCk55ggKdMWKTnOyChwQ06x
MwrK6ReqbVBRb4n6Fksu/pbwD9RFYLAOhleZYeWa5Vi9zhhr1y/GmnULMbJK
H33DOugZ1ELXgDY6+nXQ1qcDb39Rs28iJFZ06aChUxd1Hfqo7TAkHBahunMx
qjqNCYflBAOFQo8Fqnut5Nk3bjIc7FE1QKEw4PwDOFS8DYeRd4mFaDUcSmSh
oIJDsgyHIkUsFCpiQYKDSij8058RCv/8Dnvwk0mwmNR7eAIRtlFxcthFx8mo
iCgpU7TCP0m4oIbYoliKjbQU61FCXJTuXoMy4qKcuKjYK2mIISJjgMjol4sL
Ei484n1VlGg8MHFsRjrmJuoKlYp0KFOkg+Ql8ikdckmLbEqHTNIijT4iRaYF
vYSKElQO2HAuGpsm0UKSDjsvBpIUfiSFD/Zf8cShqyTFNReSwhEnrtur9gLP
37IkKcxJCjM1KW7cs8Tt+za491AihQMePXbmb6IYZDj2zIvywRuvX/gKUpQs
VVdEyosFKcqLzEQUmqs/VpavHicvHpNprXysGGWp1ihNtsKrIyl4dVDQZGx3
DMZ2RODl5mA8p5R4ttoXT0Y81cSQN/kkOdFijVsrLHGzgV83qXGtejmuVhrj
MqlxqcQIF/h1ny9YgHPMojPZ4lxHsuX3SLKQWhl+i0Nxs7A/bjb2xs3Brth5
2B47H1tjNbApVgsbYrWxNlYHq2P1MBqrL0uKkZA5GPH/DiPeXyLI6AsELRJ3
JPtdP0Ovy+focvkCHS5fodX5SzQ7foFG+z+izvZTVFt/jArLD1FmQWKYCwIU
mL6PXNqNrOUfIH3ZB0g2/gAJSz9ELCNqyYcIW/whgo0+hPH8P2Lx3M/gTeng
I1PiU/gu/gy+Sz+Hn/EXWKL1JRwdp6OwUIu0WEg1aIJE0iIx2wWpeR7ILHJF
bpkTCitpLWqtUN1khRUdVvAN0EUAaTEwak5imGB0zTKsorVYu8EIa9YvwMga
PfSPaqNvhJaK5OgaotUY1IUPiekTMAstfbpo6tVDY7cB6rsMUdu5ADWdRqjp
WorqrmWoUqREda80IctaECPQANUDDiSGE8MFlYOuDGEtKoa8Gb6khb+YGT0S
rBAjTKkwmMhSQiJGqUyMuEnESIJTsBUc5bBWt4+YTIuf/Bla/NtfoMVbH/qP
CYPx19B2cEPmtv3I2rYP4SXlghf/LJ8GkGRG/o7tiv+YzA5VYXKNvM8g+w81
OwZldlBqKN/GP5Mf3gRHM8Gh2mCY8BySxOiixOimxOhVJMaAIjEkzzEqgeN0
yjTVJrBciDwbJ5NDelkj0k2x5UI4qRGCHReDSA1/hRpepIY7qeGKY9edkJwt
JlakSo79lhUu3LbEJaLjiowNM4GNBxQYD21x/5E9Hj5W7WH+X7x87oFXL7yI
DR+Mv/TDm5f+wMtA4EUIQ/x48SIKeB4DPIsFnsYBjxOAR4nAg2Tx8VupwHXG
1TS8uZRGwWGDsjQb5TXKRFmCJcrizPF6VxTGtoXh5SaBjqerfWR0SM+R77+A
TsQR9zrscYf4uN1sjZvExw3iQ95VJD4uVxjL5wIuFBvhPF3TuTyxm3IqXQsn
UkUR80jiXBxKmIMDCXOxN2E+didoYEeCJrYlaGNzgg42JOhhXYI+VscbYFUM
lXr4XKwKmo6Vvl9hpbdAxrDn5xj0+AJ9HnQjHt+gy/1btLt9jRaXL7HC6QvU
U3TU2BEdtp+gks6knAiRdxN1/4hCi4+QZ/4xss0+Rrrpx0gx/QSJJp8gbvkn
iFr2CcKNP8Uyjc+xlOjwU+GCwsLP+HP4L/sS/su/QoByzLCA2MhWsJGQaYf4
TFck5XohrdADWaV0IRWOKKqxRXmDFeparekmhIftHbYgHswwtGo5UWFMdFBo
bFiE1RsMMbKW4mo10bJKF30r9dAzqoeuYT34Bc+BT9BstA4YoLnfECv6FqCh
ZyHqu41Q27WY6DBGdfdyhhmxYSEP1pOwIf17EjaqKTSqBp0Zrgw3VA55MITQ
qBj+ITpUxckyCo0yosM52IxhPk11CkAgw5oiQxIY6QxRjYgS1Yi/fbf7+I//
GSyEh5k6B1vLwR3pWw4hrLhS8OJfJHQgm5rDLjpG/prto6PJD4UdO97FjrUT
7FCsimtcoEpnSKXM2v1dRIePjA/PBC94JXjKDkW1Nylpjk6lXCHVL3upOfoV
zTEka4508XTfIUSuWCSq6bH+XIxMjsh0sehHZxgjNmMpyeFLcnjj4FUPmRxJ
2WIjLyXHAGdu2pEcNiSHFS7esSQ5LITguG+BWw+scOchRccjO5JD7JE+feaK
F8/dMfbCE69fepMcvngzppDjZTAwFirIMBbJ/48W9HhOcjyLB56QHo+FmCjP
swbukBw304BrpMeVdLy5yDjPOJOhUIpyPpEESbAgRcxQGmM6QZF1/ni6Soyo
f8TF6mGfK+73OOMeSXKn3R63W23FBmajJa7Vm+NqjSmuVC3HpfKluFAqNjrP
5RngdLYuTmXpIMV2FpKtZ+Ko1CAweT4OJGlgX5ImdidpYWeSDrYl6WJLkj42
JhlgXZIh1sbrYW3UfKwNmTFNNRh81OcrDNG2DPh8iz6f79Ht/T06PL9Fm/vX
aHb9Eo3OJIjT56h1/BzVJEklhYiL/udwZpTYfIYi68+QZ/UZshkZln9EqnTz
zPyPiDP7I6JNP0eEiaBU0LLP+foEGH8+bQYCln+JAJOvEGj2DQLNRS3GwXEm
svIXcVUwlekRk+GG+BwfJBd4Ib3YHdnlzsivdkBxnQ2qmm3Q2Clsnl+QLnpG
zNG/0pSkWIbhtUuxcr0RVm9cyDDg27p8HykiiZDVtC6rDOBP8eVLgnSOGKJ9
WJoStxDNA0ZY0b8YDX1LUNezFDXdy8QQwx4Kjz5L1PRPEh6DjgwnhguqhtwY
7qSHJyrlWe5L4CLHUiZk8DJBiH+UtzUkapTK9kQSHMKeFE+xJ+mKPclS1y5k
cKh9htLWZ8rw1f9Uf/Qf/jQ7/lXRLJPZkbr5KEKLqhVjckJiCDK3Cv2RtW2P
DJGc7bsIkBgZIvbRUYTI1gmI7NxEkEgQmVrvkA4wfSUfdgiUBUg1zUvNvm7U
7e9EvXTgnwLEM0EspN6J7vJxQ+V0g/qkvyRA5F0Qqeh5IgtBKeLHLRU+V8rO
JUkUPs/GY/3ZWGw8F0XLEoFtF0Ox41IwYjLFBdD4rMVIyDLC4WuiQpGcbYiT
Nx1w+qY9zt6yxfnb1kSIFX0LEXLP4gcIyS8UYuXJM2c8e+6Kly8oQF56ER8+
xIUfIwB4FcRQEPIqgu+jABkjQl5QgLwgRp4TIU8pQB4rAuQBEXKPCLnNuJFO
lBAflzOIkgyKEVvxmJPJeHMsEW8Ox6MsXlQ9ZJRsDcWLjeI2uoSSJ6PeeDTs
iYcD7rhPnNwjTu50OuI2cXKrxRY3mqxxnTi5WkeBVWOCTDdx2u68dF+AfuZM
viFS7OcgxW42jmfp4miGDg6nauFgihb2pepgT6oudqboYXuKAbakGGJTygJs
SNTHhhhNbAgXjn9t0LcIM/4GIUu/wUjA9xgKmIF+/5no9ZuOLiKl3etbtFKY
NBMpKyhMGly/Qh29TQ29javhl3Ax+AJlDl+g1P4LFDHy7b5Aju2XyLT5EqnW
XyLJ6kvEW36FGIuvYKLzFZZr8/fAhL7JhL7J9EsEm3+NIItvEWzJ5cV6OvIK
tZFJlKQQJfFZdlxS3BGb7YfEPF+kFnkis8wNuZX0MbX2KG20QU27Dbz89elH
9NA5ZInuETOKDRMMrDYmOpZgdP0irNq4QB6BtmqjHoLD5yCIERg2BwFhYpfU
P3SuPIzSN3g+fBjeQRrwCtSEJ0Makerur/Ue3PylC5huAboq+zrtx/Kff01q
LFbIsZTQMJbJMe3fKD9C+dZyGR5lSo1jqmNJlB2LqHGo6hs/kB9S1svnH95B
j5//d+jxzxM2ZTY07LwQXFSjtj5ECNK2HKYMOYiMrQdkhGRuVRCyTSAkd/tO
5FKDSAhxYKgQUrhT6BBRA1kH51iRRqozkJX0MFV7pfqHECH1+9vRIO+dNKHp
YKMsQqQLudL9Pt9EF3GYgv5Fviik4CMw2U6sQESIKH6kKsWPJKqQBAUf0QIf
F4iPi8HYdSkAey77Yd8VH/4KGSkr+5fExwKcuOmIU8THmVtUIbeFCrl01wpX
6VtuPCA+HhIfj4iPxyKVC4oMqUCc8VzGhzvx4YnxMW+iwhd4TRXymipkXJwP
w3g4/58q5BVVyCsi5CXx8ZIq5Dnx8UyoEDwmPh4RHfcZd4mPW4wbxMdVxuVM
8ZhzqXhzOgVvTiThzdEEjB+Kw/j+WJTGcgWKMhHfjiMFCW2NVEOVNlhGvPGQ
i9gDkuReryvudjvjNklyq80eN0iS6yv4LTaI9h2XKEoulC3FeYqScyWLkeoo
aqcn8xfgeK4Bjmbr40imHg6m62J/uh72putjV7ohtqcvwNb0hdhMkmyOFyTa
GD4T68NmIGz5dwhd9i1WhszCSMhsDFLe9wXORLf/dHT6Tkc7SdJKcdLi9R2a
PL9Do8e3qKfVqXUTG7uVLl+j3PlrlDl9jWJGgeM3yHX4Bpn23yDN7hsk236L
BJtvYa7/DUx1v0aYxTcItfgaIYxQS75txX/f5nuE2c5AYsR8ZJAgyTlmiMuy
pzj1QFSmP+JyA5BU6IO0ElqaClfk1dDS1Nuhgq+Ph58+vCgQ2gat0EFL0z1q
il5amv41SzFESzOyYSFWbRIWMDRiNkIi5iA4QiLJXJJE1Vz4Y/iFzodviEQR
DXgHa8IrSKKIFjwY7gHaJIm2BBIZIzUDthQk+gxDIUiGXBhCkFQNC0FSOezD
8EPFSABDWJpyWpry0R9WQ0r+m+KkYDRb2mgVX/Nv3ibIz9TvEH1I1TcI/0Gx
QdOmnnhWtdCWoJKy6ZisS1I3H0Ha5kMCKltUUNmLrK0KVLbtJFh2ECzbaW62
yVCRvhvHmAgZKkU7N6jarTnHhlGaKHXVPcNKTbUPtYokaVAkiVwTOVgvt9WQ
tl1UF5n8kpyEJDmWp/yQ/ktcXjopTluOTiqoSpJEcjUb6Wo2n4/E1gvh2E5J
spOSZPflAOy94idLEul5E7MW0dUslJkiuZrUHH2cvU1JcseaPLEmT6zIEyvc
fmiJu49UZc5VePzUEU+fkycvVDzxIE8oSV75CJ6MkydvhATDmzD+PyXJOCXJ
azLlNSXJmMQUSpKXCk+ep1CekCmPyZOHZMl9xp0McoU8ua7wRJInF+h4zpIp
p5IxfjwR40fi8fpgLF7v5aIUJ+5RlEQux4tNIXi+IQjPCJcnhMvjlT54SLg8
IFzu9bvjLuFyu8sZtzoccaNVsDnLUxeX68xwqdoUF6tMcKFiGc6Vi7Pmp0uW
4GSREU4ULMKxvIU4kmOIQ1kGOJBpgL2ZC7A7cyF2ZBphG8ESZSkkyeaYedgQ
NQfrI8VhqdURczEaPg/DXKYHCJe+oFnoCZyFroCZ6KBUafObiRbfGWiSpjBK
px2k44xG38Jt0Teocv8OFW7foYxR4vo9Cly+R67z98hy+h7pjtOR4jAdCfai
L2UUARJh/R3jW4RLYcO37aYjwn4mEiM1kJ5vhCRCJZZQiSBUwjMCEJ0ThPh8
fyQXeyO9nE6nygX5dQ4oabJDdYd4fZrpPloHLelWzNA1aoKeVcsIliUYXCfm
X41u0MfKDboMPfntYcbQekMJLOJ3OHQeulYuQsdKabK7NNV9KZqGpCnuy1Hf
b4LaPjqdXlErUTkd6fN+CBYPgsVLAYsvKob9ZbCUjwQptZLQKbUSAZY/tSkz
dUNGAks+waIUR/4MVt7lgv52QqKIZmEqeRJUWAfLiBQkbTyB5I3HZcKkbFIR
5rCaMBlb3ibMrimEkZyPQ3SkYpz/FU4x4SjZpWzb7F5JvIiya/VesV1Tqz7+
RblyoFktV1oP1ci9Q+SayZGSSVc0/mnKjarJeFnFpXz1mSS5aLJexkv0W3gJ
kvCi2iQ5dM0LR66749gNV6oVJ4ku6n8iI0+P4lgP1x9Y49YjK4plPUWlGODx
M4ksTiSLC168dMPYS3e8HvMUZBmn2XkToCr+ymB5Q7HyhmJlnGAZp1h5TbC8
olh5JY55lZdaETKEy3PC5Snh8phgeUiw3GPcEWApz7ZVhAs90IVUjJ9JwfjJ
JIwfS8Brep/XB2KVL10DpdEmGNsejhdbwvCckHlGyDxZG4DHq/3wcNQHD/iL
eW/QA3f73HC7xwW3usT+zvVmW1xttMKVBktCxgIXa81xgaBJd9NGmqsWzpQv
w6lSY5woXoJjhYtxhEl6KHcRDuQsxL6cRdidsxg7s8Sxl+1JOtiaoIVNcRrY
ECcueoWZzcCqKA2MRM7HUMQ8DBA0/Uy83pC56JbKDEFz0B44G60Bs9HsPwsr
/GbBY/F3cGfUeM9EtddMVDLKPWegxGMmCt1nIs9tJrJdZyHdZRZSnGfBasF3
MDP4FtH2M95DlP30aYsRaf89ohxmIMppJqKcZyM+Ug+JOeaIyXJAeLonQtMD
EZEVgpi8QCQU+SGlzAsZlW7IqXVGYYMDylvFTdSGPls0DVihZcgC7SOm6Fy5
HN2rhX3uX7tQnlw+tEYHw2t0MbJWj5ZIX0w1Z0h88SdbelYv5Oct4ucboZV8
aR5aihWDxmgYWIa6PhPU9JigukdVi7WWN3wnKinOZIurUklR8UURLTJfJm/h
qDZ9Td/a9J16OkycBnmnaFEZImVY/ZT2Bkrx9V2dSP5G3Y79XaPiZCL9vfKM
k6SNuh16wobTjFNI3HiSNBJ1ACv+nayi0SaFRpsPkkgqGu1T0yhbotE2hUbb
Zb2j5MXv4RgdQd0TTs2zTiHSaplIFX+OSIqBanmLSJLYkf1skoNyGn0qkUbE
JhDNUzJplEixE48N52Kx6TwN1IVIbLsYhh2XQtSt2vdf9cPBa944fM0TR4mk
4zdcZCSdvuWAc3fscfGuHXGkj+x8ffX1oIdP7fDomQOePHfEsxfOeCEJHeLo
1RiFzmsap3FfCUWCH8xdvAlVWKQIHZlHFDqvyaLxBPGlmBFLRNEYUfSCKHpO
FD0lhh4zHmRS82QJnXM7m14qi0jKxJtLUmX3bSSJe6Gv94kb3pKfGtsRiZfb
wvF8SyiebQzGk/WBeEwsPVzlhwfE0n3+Pt8dEM2jbsm3z+xxnYbhapMNrq6w
xmWi6RLRlOGuIyPpXLUZzlSa4lS5CU6ULcOxkmU4WrQUhwuW4GDeYuzLW4I4
ew3E2s7FznQDbEvVx5ZkXWxK1EG4xSyEmc/CmjhtrIrVwmiMFoajNTEYpYl+
6o/eCA10h89HV9h8dDBv24LnoSVoLjyXCv1S7zcHtYwa3zmoYlT4zEGp9xwU
ec1BvtdcZHvO5dc5F9YLv4flgu8R5zQbsU6zGDPfQ4zTzGmzEUNixbrOQWKU
PhKIo2jiKIw4Ck4LRGhmGKJyQxBXSB9V4ou0Ck9k1dBH1TuhuNkBLj4G9Df6
RJINVgxYEiPmlCsm9EPi+kj3qkXoXWmAvpW66F+pjcGVOgxdDK7SxwCjf7UB
AkLmyNWY7lWTkDS8WCBpgEjql5C0XEZS1ZTtoalIkreGJB819JaPGpZ8VNBk
JE06pDbVR719BkVVnylQkJT/TiRN4c7fT0bSuwc6iCZJ/6MhEfJ/7xrg97/U
Mkq83wGBBfWIX396gmAbTpJiJ2Q9JZHMMiKJJEuSKZZCiqWSYmkSxTYrFNsi
KJa1dYJi9lHRytZUFPK3b0HBjs2MjTLF5K3JmFBSjJZtt7BsE2WgXuUYbfsP
KXa4Ri4DqS3bUdF3QqoiB0wuAZ2cOC23hppq3dkErD9HTXVesmxR1FQRiM4Q
EjY205iWzZ8U8xUUu06K3XDD8ZsuOHXLGWfvOOHCXUdcvu+Iaw/skVMg+ltK
oiq/SLxdWGygiCpnUswVY2MUVa9p10ix8jKxzALBCsXCFIpNUlXjcRMUMyfU
kidI9lIh2TNS7Akp9lih2H1S7G7OJJplTKJZskwz6XGSgxs/JBWYLejgzPFq
TwzGdkXh5Y4IPN8ajmebQ/GERHu8LlA+k/9gpWjGmBe4SL5wd7PLCTc6HHC9
zQ7X6OTkG/Gk2uUVolif7qGLc7WWOFNjgVNV5jhRYYbjpNrR0uU4XLwMBwuF
w9ubuxi7s43o4hbSxRliS6oBIqzmINxyNtYl6WFtoh5WJ9DdxFOBxOlgKFYH
AzHa6IvWRk+UFroitdARrom2ME20hAhR1hg0Hw2MusD5qGVUB8xHpf98lDGK
/DSQ76uBHG8NZCod15Lc5iHBbS5Datgd7zZ7mj7i3Kiq3Ocg3nMe4qONEJXl
SFXlhcDUIARlRCA8JwzR+cGIL6Z7K/dBepUHsuvo3lY4wtnHEK5+BqjttaXD
skbjoAURJE5KtI0spZNbhM5hQ3QN6aF7SBu9Q1rysbr+YaJtWA99I/roHdGD
f/Bs+BFpUnG5Y2QBP9eISm0xmgaX0L0Zo75vGWp7pJ1uk4ljdcputzgkMxVn
8j7V0CT3Nqxyb0JdTRySMX3rvK1wb6orONJut2OwjbID/lcqjMkQ+dVf4ti7
OPRutv1/GUaq9ICMmzZJjwnr+H9ItQbErTtLsp1RQtAtQaKbmnDHGcfoGo/J
hLOKSCThDlOrHZpCuAwSLnOLTDiRpe/DjoDL3baNUm2rArhNKNyxQZZoEtyc
YkLgHBtMwA0TcIOiJrW3b6LOrb4jIADnneAu/1QkwEmXheRzOkeVOvexyZeF
ROaFpFoJwyjDLZ6GUUi0yHTVRaGfYOdlqSYViH0E3AEC7hABd+S6B+HmTri5
4cwdV5y/64xL9xxx9YFy0u/vcOexNe4/scGDp7ayaSwsFjXN4pIFKClZiNJS
I7LNR1V9E2gLmWQYibc3k0TaeLxSqUri22Tb60lsm6zUnmYqX/lS4BG5dj9H
YVzOFMaNn0tFWarosTl+XFJtSXhzJBFl0p48OfeKym2MnHu5MwrPt0XgGc3k
E5rJR+uD8HCtEJV3qdjuDLjjdp8rbvU4k3OO5JwjrrcT820OuELnlOmljwzG
+UYbnKu3xpk6K5yqscSJKgscrzTH0XKR6weLl2N/4TLsKTDGrtwl2EHObaWZ
3JIpDOXGtAVYn2qItSmGWJ1sgJVJBhhN1Mdwgj4G4/XQH6eH3lhddEfrojNK
B22R2vA2mQWv5TOxIlQLDYz6EC3UMWqCtVDFKAvSRnGgNgr8tZHjpwW7JTNh
ZTQDyZ4aSPKcz5jHmPseEj3nTvs5Er3nIz5mAm/+qcEISItCSFYkIvJCEVMU
hIRSGshKb2TUuiOnwRmO3oZwId4qu+1Q02uDun7xkq8YNKGZNJa301sHiKt+
fbT3a6OjT1O+TuAXMEvI/F/BP2iWah8MvkGz0T5kgNahhWgeNOJTLKFQWyrT
raZHOgJo8sNDwwrdqt5Btwo13QJluk14R3HKhN7xPak3wLR/kLsDqL4MuYKs
HOWRmnqo7hbmT+qoJRWdJgFOXYT6M4B7x3TKdzS8/B+xTWi+H005gxiQ34jY
tecRu+7cexLcpv3LBNrWn5oQbxuItg3HJ+HtKG3oERlv0gtgHZGAtE0HibgD
RJyMNxXWbKNikL11J2O7grctxNsm4m0D8baeeFtLB7oapbtWyngTW3mB1G99
xFvPxCmA/QJv0lki6TES3uRjiEoXaxXeJl99Ut10CEm1lvEm3XQIS7Og+4xD
RLqZAof/xPZLYdh5KYRoC6J2I97oQA9c86F286J288TJW+44fduV7tMZF+9J
2k2UQbIL9HCbbLv7xAr3n9rg4TNbPH5uj6cvHPH8pbPCtkUoK1s8TQW38nJj
AThM0m5SRewN4faG2u1NnAK3RAG4t8XbC8LtOeH2fBLcnhJujxkPcxTI5QK3
cvDmOiF3JUM+cCQ955uzyhbfSWmbLwXlSVYy5MYPJuDV/niM7Y3Fi13ReE4x
93SrgJz0eQ8o5O6t9BGQG/TA7X5CThJzPYxuF1ynRb3W6YSrhJ30+Ist9jjf
ZIdzK2xxpsEGp+qscaJGZPvRCgscIugOlJpiX7EJ9hB0O/ONsYMWdRthF2Wv
iUi7+diUaYQNGYuwLn0R1qQtxKrUhRhNWYDh5AUYTDLEQKIheuMN0B2nj85Y
ffiYzYa36Ww0R+qhKVIXjRG6aGDUheuillEVpofyUD2UhOihIEgX9sazYLNk
FtJ8tZHqq8XQfA8pvhrTfodkn/l8i+HPL4WAC8mQABcC39RoBGZGI5S6JbIg
BLElgUis8EVqtRcy692Q2ySKh2VdDoSc2Mmt7bNAXa8p6ntpI3sXY0XPQjT1
6KO5Wwet3Zry3Unpca2tOmjv1EFHtzY6e7Th6z8TPnLMUN209aIk9QzQgEeA
Jh2vpnzcyJWodvXThqu/jqp84hZgANdAKsnABYyFjEVwDTKSzwuIU0bG0nkB
+bjAXysVXkm5qdqeqG5JSZen5RuTct+EdKXtiWh5kjcit/xUmVB5PpJcZv/J
ZNZMptS7hob+T6fyio/937ePRErvlAXbXBtfFcxkoRa37sxUmq0XJEuUSLZh
Esk2HkGKFJsOM6XIsmkfwzoygRGvRnzGlr1CsG3ZRZTtoCWVcLaVONtMnG1U
o6x452ribCVxNooyKjUJZS5xAXCN8yfOulG7r5M465CPRkrPK+FMdB1WTlXL
RbUy+San+uLWCXFxa5g4GyXOVp1OpQ1NJsosEZ5moWDgE6WYFo4dl0Kx63II
9lwJIsoC5ILaoetUakSZrNSIsjNE2Xna0Ix8cVjp+kMb3HxkI0u1e0+tKNVs
8OiZHZ4QZ89eOuHFmCtevfaQUKbYT39GoIwzUVRbzjDh+xStJqMsVkFZwlSt
9oooG0t7jzxLn5ZFomWgvFg5w/QsW9DsiUS0HIVouVOIJpPskrS5KI5R4iyp
eJpxMhXlKdYoI9VeH07EqwPxeCkRbXc0nu1QWqWSaA/XB8pEu7/KF/dGvUg1
D1LNDbcp3271u+Nmnxtu9LjiOsmW5bcQmb4LcLHNCedbHHGu2QFnVgj6n6iz
wbEaaxyptsShSgvsLzfHXlJtN+XbLtrUnYXLEe2oJRNtS54xNuUswcbsJVif
tRhrMxdjdcZirEw3wkiaEYZSF2EgZRH6khaiJ3EBOuOFQm6LNURLjCGaGSui
DdHIqI8yRG0UhUykISoiDFESTkUdKioHWYF6yAjQZeggPUCboYU0OTSRFqiF
uDgTBGd4w484806JgV9GHIJyohCWH46o4mDElQcgqcoHaXWeyGoUlZFiylhn
P/FrUtltKd+tkO5Y1HQuQV3nItR3GqChQxcrOsTpjPpaHaxYoY2WVm20dVDH
ddFqE3XtPVII3HkTbc1EnZffbHj6zYGH31y4+4kTIW5+mnD1VXNNfTVcBluA
4XsS2ab9VM02FzXXlspsk1o6lVK7ldKVStpNbg6h1PwlthVJbFO6Kb7NtjyF
bbkj+are4z9gmyyt/n+YtPrDiXN/ap9SKeTJjJM5Z+ur4ptUd1h/Wmro/xf5
dlhlRNXbkZJSS9+8DxmbJbbtJtuETMsh13K3Ca4VbJdk2jqybQ3ZtopsE1wr
3z1IF9qPyj19EtveeVukSTkZIQ5rShdSy+ULqb0K16QrZkMnsynRMrHydDrd
p8S1JHXrc0o0uk8zRGWYYruaa8HkmiTR/HHwmq8s0Y7d9MAJus/Tt51x9q6j
ynVefWCLG0TaLSLtDhXavafWePCMWHtuJxTamAvGXruJh39KcvkqVAtgBMki
TaKaoJspw4xhrtCPRMMkgaai2itiaIxIekmB9lI5B/GCiHueraAtR2DtEeNB
rkDbHYE2+bFX+dgrjEuZwAU+xzk+1xk+56lUoSxktCVhjILt5b445ZWajSdb
w2W0PdpAR7ougHjzJd68cXfUE3dHKNqGvHB70BO3Bjxwo98DWf6LkEm0Xe5y
xcUOF5xvE8rlTLMjThFvJxrscIx4O0y8Hayywn7ibR+//z2lJthNxO0qEU51
e5EpthaaYHP+MmzMW4b1ucZYl2OMNdlLsSprKUYzl2A4YwkG0xajL3UxepKN
4Gc1H76W89CesAitjJb4RWhirIhbhAZGXewi1MQsQkU0xXPkAjiZzoX98rnI
DjFAVrA+Q48hNePNDNaZZoSMYG1khOogiFjzJdY8k2Phk56AgKxYhOTRjhaF
IaaUdrTSHym1tKMNHrD1WijNWlfwZovSdkvRxbVtOSralqKydRGqWw1Q06ID
F6dZcHGeiaoKOuZabTQ2aqG5VQutxF1bJ5EmoY0qjkpNfr7mbi00Ud01duuj
ocsQdV0L5atp1cSl6HphIrpeTLnlbs9wlC+xVr7jhvvkjhel9KSlSsVNajSp
6ndVNPI216QWzz/kWs6INP8kelKziklw+1Nomrp/+YMBtVO6QaturqhwNc/W
R0KVINXf/kVS0VMqv9f/rvjKA7CJEErMJjKOtNpDWu0irXaoaZWnptV60mot
abWatJJU2AjKdg1NolWv8tyfwT3OV6ZVw4EWEks5GyoTS3WFvkK+FNsjXYo9
Xoj+4/lUYbmKCssgsdJoKIWpCVdM5abzMVRhUSSWqBnEZCynqQzGXqqwA9ck
FeYjG8rjtyQV5oK0XLHMX7xvh8vE1TWqsBuPrGkqrWgqLWkqrfHwuS2evHDA
szGqsFeuKrq9gfc7kBUifCXCVchSuYLyckuUl1mSWKTVOGk1Tlq9JllekzCv
SJqxDEGgsSy+QniRPc2HxMoRxHoiUYuUesR4kEdq5YnHklq4ybieLch1mdS6
yOc6nyaLsvJUG5QlW2P8eCpeH0kmtUS14PnuGDylIHuyjdTaEopHm0itDaTW
Oj/cX+2De6toNSW7OeqD2yM+uDXkjRuDwvZnBRjhco+obJ7voCVvc8GZFiec
JLmOk1xHSa7DJNdB2s0D1aRWpRn20nLuqbBErIsuYpx1sb3UAttKzLGF9NpU
aIoNBSZYl2+CNXnLsTp3OUZzlmE4axkGM43Rn74U/tYa8GN0pixBR/IStDFa
k5agmdGUuASNjPqEJaiJX4zK2MVwNpsPB5N5yAtfgFw5DJFDkZYTrs/QQ7Yc
uoiLt4JPaijck+PgmZoE38x4BObGILSA/rIkFLEV9JfVfkit9yKxRO0vr9UR
+S22KJCmejabobhpGUqaFqN0xQKUr9CHs+Ms1YwJVxlamvLowoZGTTS1aKKl
XQMtHRpo7ZxP+zkfPn7TFS2mhRXddMxd+qjvWoDaLkJYvn2/lMBaJnfrqugy
R2WPlRpalXJbDunm/Q9b9JRP6dQVipKRcHVnXKm9ddFIrNLaempb6z8DLNXV
loluuAqzJg55iXqaaKcpUUcYv3eZv2MScsQL9X9EkX7jIVGkl6pYm4Qukmhj
K0eMrI0EcbYhZ+sWEmfTnyWOS6xyG26GbPtq9nbS+rXLwJFtX7yn3LNDNY+t
/XCluoFPj1oe5WFIuYEfrBTpJeCsPZuI9WdVBXoBnG0XxQ5kTKZozxnPxTeB
XuPIDSGPUnLFHfq0PENcuGePywSOpI+uUx/dpD66LesjK6GPXlAfvXTA81fi
XEdp2SKMv/GcRBy/t4gTxohUjYAC4hjxgjjllu8RO1bTfkTwEDjjBMM4gfNa
gc2rLLJmLHva+yQOOfI8R2FO7gRvHiqsIXNkEyjV7m+SNzSCuJopnzLFRT6l
ZASplmTm8MWSmCN9nsScF3vj8HxPDJ7tiiJ3wqmWQvF4czAebaQRXO9P7tAM
rvXHvTUBuLvaX24SemvUF9l0FVmBqtLdz3GxxwPnu9xxltw5Te6cJHeOkztH
yZ0jDbY4VE+1VGuJ/VRN+6ptEOemj1hXPeyqtMaOCmts4yuylezZXGKBjcXm
WF9kjrWFZlhdYIaV+aYYyTXBYLYJAmxlI/Ue/Gw0ucz62kw0whSXP34ERwkx
pvNQELUI+VELGQuQF0VvlBdlQNrHJVrDm2RxI1ncUlLglZEEv2xavfxohBXT
6pWFIK6KVq/OV33sxtbTANmNNshpsEBugwny65eioM5I7qxfWqCNsiJtVJTQ
kjnPUj7na7i6zoS7+0zUN2igsVkDTa3z0dzO6JiHlq558CZevPxmUg9RN3Xr
ES8G79RDFZ1mqOi2QGWvuN/rSqsnd/zpV5p6ULeWS3pocKoeKlWabpeMRMho
kWpYE2hJkFv3ipEXU9GSOwktOcPFCM+R772+a2bU34m/fv4WZCb6dsy39ZYB
k6gAxjI8edoEWZLU7itVJswEXSTXJbTMbpkw0vct7QFmb906iTAbSJh1JMwa
FO0QhHGOCVbds63Y3YeqPT1qwtSRMPX7W0kXL5kwXgnuyuw50uWwdHa0VO4X
KPX46Jd7fMg1cpXfko6MiuMNieodwM3KIS3Jf+28HErvFSzXlOKzxd3SpBwj
1UX7s3edcP6eIy7dd8CVB3YUMyr/RTHz1BL3npEvz23w+CX5Miau2b587YJX
4254/Wf5Eq7u5QHEynBRGzBIdrG83IpffnmZNcOGpBHVbrwmHl4TE6+yJcjQ
kOUomMkViHkiYUYZTfALmTSyurkneTI+7JY4CYFrfJorpMylDMWTZaI8TZSr
Xh9Pwysqm5cSZfbH4/leUmY3KbMzAk+2h+HxVnqyzUFUOIF4uDGItAnC/XVB
uLc2EHdWB+DWKvXp2KuDvrjc742LvZ44T9CcJWhOEzQnac2Oc9E/1kzIrLDF
4UZChrA5UG+H/fWiErWn1g67auyws9oW26tssJWw2VJujU1lVthQaoV1JZZY
U2yJlYUWGMk3V6d8gJ02/Bl+ttrwJXQ6Mk3QzmilfG1JX46mtGVoSF0GdytN
MTfsPTiaz5u2GA7m8xhzEZPkCNfkeDgnp8I9PQXeWYnwz4tFcGEUwkvDEF0Z
DAtl/GhKnSus3Axh466LjBozZFYvR1b1EhTnasuN/0sLtMgYLZSXaKGiVJSS
KilfXF1mMmaQMzPkSR0NTfPR2DIPK1rnoal9Lrx8xTm0pi4NShhtRcIY/kDC
iA7h5uSMFVxkCUPG9DlM6TL4rmajpZQwEmOkETvFw6KMKM2eLJLHZCWIsTqT
xmNJc+ykcTqTGZNNxmQPl5Az8gj0d7UPVTjzrvE6fyfYI/35Uxk3qqI0USO0
zIZJRR41Zg4gfdM+omYCMyoRI2HGLiqKESkXevK2bUT+tgnUOEaHqBAj3NMA
KiehpnZvB1HThob9zVhxQNR5JMx8JZ82cJExI13K7TlaiL5j+URNrgox0m7c
ylNpWK1GTQKNU7x8+WXLhWhZx+y4FIbdV0JomoJomvxpmpQGRv8hy5jU3AVI
l2WMAz2TPa4+tHtLxlgSM9aUMfRNL8UhruevnSahxuNPoCZM1V8ViFFkTNxk
0jBonJBK3lirj0TgDfEwTkyMExevGa+IjjGJNLmCNM8k2uShvNBeZBCRQy2B
R3miAnSPD73DT7vFp7jBp7qWIWgje6kslCuXeyVNI9PmaArGDieSOPEkTiyJ
E03iRJI41DXbQwVxJE+1ORQPN4Xi/sYQ3FsfotoiyA4xxrVRf1wd9sNlEucC
iXOu1wtnSZzTXW441eGCE+20Uq20Us12ONLsgENNjji4wgkJXgsQ52mIvQ2O
2F3vgJ11DthRa49t1XbYUmWHTZW22FBhi3XlNlhTKhbyYEddBDnoIJDRn2eO
3jwz9OSaoSvHDJ2M9mwztGWZooXUaaJ+bSR13K2Z9FaaKEtc+h5KE5f8NZws
5/OH72Q5D4usTeBC4DgmpcM1NR2emcnwzU1AYAFtU0kkIivEZdC4Kqr/Kjck
VjrA0kXUj6UBmqV5OrKgkcYVlDLKCgmcYhk470mkoX6trNBAZaUGXFxnMKa/
Bw/P6XzlGprnoqFlLhrb5soNTqWGhis6NdHYpUPc6FPWiA5EVYqsKaesKaes
Ke+iDO62lueJSMipoKypUGRNuVrWKLgZknAjzRIJVePGSRl1q8JNwbtwI0/i
y4VdsAPsghwZTqq5QJOPG/zsT2PnF+/AjhA6n8R98cUXpI4XBc6Ee0qWiTOV
NmmTaJOxeTeJs1NdpFHZJvsoAVD7qHASZz0cokUhi8ShuBlF6c7hHyBHKJs2
KpsWNO5fQeQ0oPmg5JuqqGwq4JsoipfSuKHeY/mq+3ZBybaydZJ2zFaeTpWR
s1ZBzsZzcVQ2Mdh6MYq4CccuWdkEYd+1ANqmpSplg+O3POTdstS8BbJ1knbL
pKPnV2VpY41bT6wpbaxwn9Lm4QubaarizLNXjnihMGdMzRwvwsNHYU6gVF9W
KScgSmHOD9QNI1lmDpCmlKKFEywvsyV7CI7xnAnmvMydxB3ZOEnFnKfUOHiS
N81QYg91Tq5ySICffJvUuUnSXM9U157lJ0+3Q1mqLd6czsT4yTSSJ4XkSSJ5
EkieOJInhuSJoqOKEOShq3q8PQKPtkXg4dZw3N8sDuXmhi9HTugy3FgThGur
AnFlNACXiJ6L1PHnB7xwrs8DZ3qInW66qU66qXYHHGt3whG6q8OtrkjwXoh4
Ymd/kwv2Njljzwpn7Gp0xs4GJ2yvc8TWWkdsrnHAxmohhNaU22IV0RPsROwQ
PYNFFhig6OkrsEAvozvfAl355ugghtpyTdGaQ+xkmcBTOC5UpdKPpCxFeYrU
Wq48Zcm0fyV5FzOMUCrHIuInAQ6JGXBKyYRbRhq8sumt8uMRVCwOKEeUBSGy
zBfRpe6IKXFEXAmTn+gpz9fjc5bl63CBkfyUrHcm8IPKMmHzXMmdysr5fGxF
5TypFOs6XRptr1r035NaK08TzaE9fGbAw5f2S+qb2GlAybNwkuRZjjJKnrJO
czLICuU94vfGJcBwYp7RgJhnJEmeskHRWHlilpHEnwhyZ2Lctoo/DkFWDGuG
jepwgl2QvYIeR2RR6WQNlyIsJ05VtHm7RqN0S594x7+q/ZSGnaciaAReUjYe
JGIUvGzaS8So8CJqwFlbVHgRu1a52zapd7gkvBRuX03vtAolarwM0jj1CzWz
p4tqpp14aaWaaZLR0nSwDi2HqtF2qALth6Um65NnIv2jfDB8UJ6ckokRuceZ
ii/JojQjyZnzcYqcicSOy+GUM6GUM8HqA0eHb/ji2E0vnLhNvtxxo3VyoXVy
Uu/GSweLcgr1cIdskWxTfrG4cVdYok+2OFDPSHxxJltcqWncBV/eqPgi78yr
m7vLO/JTAPO2qEmWhY3Y10pnZMiWypY/1fIyO0ImR0DmNbnxijHGeJmniJnn
Elue5cmUmaYvyjZqwBAotzMVaZMt/oErhM4l8bZkot6cJWBOp+P1yVS8Op6M
sSOUNocobQ5Q2uyjtNkTKQzVrig82RmFxztEkt3fEoG7mwRkcgiZG2tDcG11
MK6sCsDlUQJm2AcXhggYrrBn+9xwuteFkHHGiS5XHO90w9FOdyT5iouwB9vc
sb/VDfta3LCn2Q27m12xs8kVOxpdsK1BrC0bCZr1hMzaSjusUgg8Qmc1VGKF
QUZ/sRX6GD1FlugicDoLqG3yCZg8EzTnis0ANxtNVKcb88WtSqeyqUxfMu13
/HMxKhjl6UaISXGHXUIm7JNz4JyWAfesVHjniZq5sZMpgouCEVroi7BCD5Tl
6KM8T2z6V/C3paJQlxJTh0QRlRrZSRVLbkoTFWWKi5LJoiFxBeWVc1FeNRcV
1XNQWTtbNfPwPbh5ff838m/Ov8HNdz5DA66+mnDxJa06zIgTS5R1CTkj/xCl
+Up9LsQKyRhoBOfAxQzVlBZjeUqLU9Byab7hexJH/koxApMQokz+FhImZ5iO
aVhyTEWyY8oaLkPmcIXEEnXT1Mkc+fXUdwiX9I+EiMcEPDYekIsuaZPhsXmX
ok8m4CH0SYT6pF4+3ZAEEMfoUDmKd6xEyQ4JItQnuwYIkV5CpIv6pIMQaUX9
vmZCpJEQqaM+qSFEKgmRMuoTJ3UTgJ5j0s0ScUdO1RBgRH1jVxzrkSAieaJN
52Ox5SIhcklAJDZTbEbvvxaIg9f9CREfHLslIHJaBZH7TrgkmyIbZBfKEFFg
+Pd4PGaLp6/sZIDI4mRcJU7clfquWqCoJ66K3SQVQKInASR+CkAEPFJVAGEw
70H7Um4nwaTMTioMj+eqIcLH/5VEEWmrKW/aNxJHZMUih1SXkTfIyYp7WbI9
kn/VsgmjazkyQ8oz7VCewf+/kI035zKlVmoY52v4+gSFyjEKlSNSB+hYciRG
tIjfF4tne8XJyse7YvBwRxTub4tEXqQpciNNcGtjOG6sD8X1tcG4uoZCZZU/
Lo3SH4144/yQJ85ypTzTT6HS546TvZ443uOFYz3CiSf6GeFQpycOdHhif7sn
9rZ5INZ7kboIuI0s2ULRsqmeDKl1wNpqYUpDXPQwWmGDYfJkqNwaA2XW6CNT
ekss0V1MhhSZo73QFG0FpvB20IaHnRbqspahNssYNVnG7/GPpdP+HdVZS1CV
tViOykwj2CZmwiYxDw6p2XDJTIdHjmC7b14U/PNCEJDrRz0yBy4OzHyuN678
29WRbxfpMXRRUaQj/ciKtWm5KpRajEQQuRbjqlCkaj4qquYx5qKsajbKqqlv
amahom42KuvnoKpxjjx00c17BqpbiL1WHVS10QD5zCVN5jM0JKL8WMkK54CF
jEUEx1SAOBEgTjJATMgOU7UOkb6dyT4oT/FBaogMESJDhMhQEbKGCJEhQmSo
glGFsOx42d389G2S/OZPWqCJ4aiadm4KSiQtIlCSMRklW7ZJhRXVPAXSBHnb
NpAk61GwfS2lyBqZJNLX7xQdLOTIzkHSpJ9uR0UTIUfq9zXR7TSiSaZJNbwT
XFX38buOFMqjnySYSGPNpVluEkxkw51io1xVUwos5wRMNl6gIrkYQ5goX91P
JUEis+TQDX8cuUlBcssbJ9UsccaF+464/NAO12h0btLo5BYJHz1VjNgLMTIu
iREXvHrjhnFIZseT+S8XWVS1G1FjEZvTQOSfxIlASYra9ExFSraEFMUA2ctI
EaVeiSSvpD/GpD9e5k37UiKLwpVcsYWtMKU8XzyB2EpStq+vKfrkcrZcdsGF
LJkr42eoTfhyvjpBphwjU47E4eVh6pNDYsbcs/3xeEKuPNpNpuyMwf0dopB/
Z2skbtEE3dxIpmwIxrV1ZMoaf1xe7YuLK73JFU+cG6Y2oUY5TfV9asAXJ/r9
kBywBEmMI70+ONTjg4Pdyq2YP2BPhwd2UarsoFTZRomyhZ5oU6MTNtQ7IMzd
AKFu+lhFtKystsVIFZeWShsMVlijv5xIKSNSSul9Suh9is3g4ygGeDVSnjTk
LkO9HMaok2MpanOXoCZ3MarpgaPTfGCZUAC7lFw4ZQh/6J6VCI+saFTmScfx
HOZO+zHcHOeq65Ky2nEiBkqIlBIJJxUl2tOIBtnmMMo15ZBwItsu4qSymjip
FoKkvFpCyiyU1RArtfz/ujmoqJ8LFw9aIa8ZqGgikpp15RmuFa0LUdFGAdVu
jLJ2aZK6GUo7LFHaaYOybjv55KKz/wKUSYOY+8Qg5tIBH4YfSgYCUDIYjOJB
ru5D4SgaikThUAx9Thw5Y0FxYomCoWTkD6Uib4iMGSJjhsiYIcGY7KFCRjH5
Ukq2lMuMySBjtCyM1Aj5z7c589s/xRmhXX4MLXtX2eio4bJZ1FFsI1X39/8N
uVtloyPosm29XLktIF0Kd0hmZyWKd47AKUb0/HOJCUDFrj4SRjI8nQphWlC/
XyJMA7zi3VVkkfxOB/1O15EihTD56DuWK98VU7VUnJgjo2xFn0uQ/c6mC7Eq
y7HjcgR2Xw3D3mskzPV3EOauG87dc8bFBw7/j7H3gKo7y858Wai63e2x2217
7Jme9Zbfm/e85jnMeKanl1N1VSknhACRJJBEzvmSo4QklAPKAmVAgALce4nK
OeecE8qBHESG733nnP//f4FS2a/W2iDgAgXc37e/vc8+5+Btmx8+tM+x05/m
TV1z0dLti7ZeP2zYosqhTXnT6FaCqS6h6EcY1SWCUqAU5ndDhpHVvgpjRVqT
mHlDJGah9vicf0NiVhkyk5+v2goYFKIyIF4MFRq7/ykLIaPjIof7NB3Rt5rp
C0mf+BXX8Cuu8lM10JtVUmcGX9K7vFhOnVnKGmgxa6BF1Bll+Xvu5VBnFqHz
1kJ03MhG+7VstF7Nxvr5XlibNQuNFzNRfz6dOpOKj2eSqTOJeHeCGnM8Fq+P
UmOOROHl4Rg8Zz307GA8ntTGY0miGtd+UGWy04X5NrXmFv3MjfIIXCujyBwI
x+X94bi4NxTnSygyxcFIi5wmRebYbn8cZRze5Y9DO/1QS7Gp3k6R2cb6Z+ts
WPIpMnkUmS1qQLB040x77FnvQZ9StN6d4YZCRsF6V+xeN4PhgvCAsZjsHYi5
i9erVuDy5Qhatgjb1zlix/pp2LGBsXEadm4S4YCdmx0QFvyD1twKC/7ebjS2
b5lEYZmI7SLyJ8hZPTH6sn3beISF0bOEfYvtO4TIKIHZKoSFkUfPogSG7y+g
ABWqEeSQyN8jv3gSYyrySigepU4MV2zZ644t+2Zi8z5vbD4wlyLja4xG57HE
3GINx5aKSGyuiMbmylhsqozHpqpERjI2VlNgqoXAZDH4Z6xZKAVGVELramhi
alYwVlFc1lBc1moGZgPFxSYwK2q2MXZgec0upKxeZDMyI7q6agRPuwjeNirz
jWFkJvoHC13R5+z8MjJl+bNGyMp5m6yIEkiYFtE/keUPZUWUP6KHEkxZCZln
Qsh8E0Lnx1FaDlBa9klpiVgQaZweVHJ7O/bKXsoWHLi7CWUjtKVKu1u6Vttk
P3SjVtpyb33UIHPFLFx8k4HLop2iacutYdoShScNzKhNoXQurIJaA7BKO6jo
85c5aOicS23xpbb4oa3HHx2sgjrpXDbnqRG8LfnT6VyUtuTnO2s6ETtCW1I0
bRnaUlHa8ruhY8H/vr7o/XkhMRjMFSFatYO5QmjEi/5cMZNs9Fty5XSM/CYd
2raIljVq9Uj0cRs0eRElkrQz2hyxlBlKzMsVGHzO8oiucMsSNbPY+3AJeu4v
RtfdHHTepsRQZtppZ9Zne2Edo5llUuPlTDRcpMScT8Wnc5SYM4l4fyoeb0/G
SZl5RUtTdyweL44m4vmRJDw9rB/j8v/gIeXmfnUc7tLa3KmMxq0KSowlEtfM
EbhKqblMmbm4PwznKTNnS1Sb5eSeQBwvCsSxwgAcKaDE7KbE7KKX2emDqh2U
mO2UmG3eMG/1QlzIJMQET0TpZk+UbvJACaN4kzv2bHLDno2uKGIUbpyBgo0u
Wgn8M+zcMJ3hqGKjo9AU/v/u2jzNbhJ2bZmGXXkOCKe2hMn4XhmZ4O8QGvId
duRPxI6tjG0TsGO7CNY1O7SerdCXnWOwbefoIdryvaEt+VJbWPdEfiu1ZavQ
lpKpjGmatswYoi1e2LR/DvXFB1vK/WlepjGmU1vCvqotG0doy3pqy7qaRVJX
xP/bWmpLLrUll9qyRtOW1UOKo5VacSSMy/KanYzdWFZTSH3JEcrxm5+Wl/82
XF6Uf/lL+U31Ymj1ufNDROW05lWODxGVQ0NEpUpWQluvWOlVzFJU5B8gOwbh
2dG6nhTdLGBRtFPTlXxNVzZruiLOXJQrzqgyDpJXZy0eVa2VUZpHyaCeXBDL
P/QqV96m4dq7lGGacv9zLB7WC00JV5rSEmTMTXxkNfT5y1xqig+a6FVaeqgp
vUpT5FKzqIYGg6kpjtpT7z/p1dBX9CTtR3qitORr60C6pgzTEzubmGilUb4/
3wJyRxmKYvd3Q3svLO/91KhdxxrbPivRb5HHgGj9FgoKPq1So3ZSUFYaGxPE
vivxmP5ny9BH0e59tBQ9D5agm4LSSUH5Qt/ScVu5rVZ6l5Zr89B0NZOCko76
SxSTC8n4eI5iciYe707Ts5xKwOuTSag7maLP4yxNcceSZDc8PpyAhwf5B6mN
xb0alkUsl25VUkvIwjUrtYR6crmcWlJGLdkfioyY6UiPdsSpkiCcKKaW7KGW
FNGyFPrhYAG1ZDe1ZBcty07WRTu8ERc6CbGM/fkzsS/P0x578zzsfoXSPHeU
bHFD8RZX7NkyA3s2z0BkkDr4I4Kvd29ywq5N0xmOFBBH7N4iguXQ7jzxIt9B
XVqN8JDvsTN/MsJCNDmhlISFivi9tCY7KSE7d44XVibsW7tvpIxs3zUa2ygd
W3f9YE8N+d7ut7IE0lVka9E4KsnvERJF91IyRapIvlCRvTMYQkU8h6iILzaX
+WNzudjE5agpScQQFTENUZFURjo2VNtUZF3NEvgnzmX4UEFWUj1WM3KpHkpF
hDtZKd1JHhXEpiLLNBUZ7y1XU6VT+drdFZqU/L9GTfRHI5aDJgUESGsiFeS8
piAXjqtlnYuaglyqVQpyWShIhaEg26+WCVuiMfhrRGRHopAVT9HN3VJCSg0J
yZMSIsoeC61JhXY8hih59Gtsjjxdop6Zfyen/U+/nC/3Jok/adaKmbJBe+Vt
CmUkGTfeJ46QERb4jcKaqBmZFXS179r9KCM+Q2TEjzLiTxkJoIwE0ppQRgaD
WPIEs+RRp8rm5TtpeLv8/7EmxoSKoSQLv6Ikw92JWtQR9kR0boWGrBE6IkKO
9uZqHkXVamrORRvc1TcKiIM2WlcbnZb8XKpIwyptFWiVttSsRurEDzNINRlg
BdRPe9L3lErymEryiErykNbkAdXk/iJszJmNDQu90XaLSnJzHpqvZ6HxagYa
rqTh86UUqkkSPpynmtCivD2rKcj/jZcnU7EsVQ1EPz2WgMdH4vHwcBzuH4rB
vdpo3KmhklRTSaoicZ1qcpVcXLZQSagmWXHTqSSOOLM/BKf2BeNEaRCOlwTg
aDGVZA+VpMgXtYVzUV1AJdlNZ7JLHXNdvmMWyrbNxIFtnti/zQP7trpTUba6
2f0CpfmuKMmfgWIZahttUZ4TCrZMF+phj4I8Rz6sIN+RMQ0FW0U4oGCbAyJC
f0A4Y9fWyfbYuXUS/xaGhigd+Ub96cLC/9XuH4fqh5APTTxG28QjSvVdtgrx
KFXikS/EY5+bFI8t+72wmeKxab8PNmniERSntkttZomzmVZuc0WMEo/KBIpH
EiOVwiHEIxPrqyke1YuwtnoJRWO5FA+/RF9pP2zCsYGiocRjhVbaLNdKm2U1
BZibGMmIkldZCcH4z4bZ0EZW/uYrfZQhPuRXmBzgT9U4Rd/BQoaKsf7fVAyL
5jm0fuX/EpYDu68XS9H4nRzZj8CeW7soHDsoHNsM71Em+yUbKBy2ekatDS9H
8pA7d22Hhs3H2bosOXsilEN8fP4qD6kcNz8k4vbHBNz9ZFOOJWtVMfKyJYRF
TSCVwx8fpHL4oIEFzUjl6BoIpHIE6nOlA1pHNo81TR6fdfl89uXzmfh14cjQ
BGbWiNbsT/mQZVI5lF8R51EINzJqSP/ET87srpFmxG6m1qvVh1VWa+Kh7Y3s
0A+xEOKhzaGs9VXiIZaRxZzKR21P5Vt1/OvAK9Y0L5eh9zmFg7VNL31ej4jH
FI9HOdi0eLYUj457C9B+Jxutt+ej+WYWmq5TPK6lof4KxeMyrQgtyaostUz7
5lw6Xp1JxcvTqlG/LM0NT4/H4zFrnYdHWWgepnpQQe4cpHrURuEmFeQ6FeRq
JdWDCnLJolT+fDnrmrIQnD4QjFP7A3FiXwCO7fXH0VI/HC7xxcFiH9TuoYIU
zUZ8xCSYwifBvGsmyneK8ETZDk8c2OGB/TvcsW+HG/Ztd8Xe7TNQut0F0aFj
ERkyBnu2OqGQhWshjaY9CrdSRAq30X4UbnegRBRuV2u0u7dPwa5tk6gc2yba
/TN2snjZuWOCch47xtF9iBhL7VAbGKkhqqgJV4MnW4V67P5eU5AxUkG27plA
FWFhFP297MLm753OcJEKkjdSQQ74U0VYaZtDEET7EWRyoopEYZNQkIo4Wcgo
BUmheqSNUJClyK0WCqKWN5T1WCfVYxULmJVaAeOTGMII1Q60+AZzEqIY0Uha
vVQIw38aKR5/a2iHOin6Pxh+Y0qgr+qkUilkJ/XSQVYoNVSLKlYolVQLfQvh
XyM0O5b+Yp9c/d19vQQFN/ag8EYRim4UUC7UJrWoBaGUi61yJXi/UabYjuAS
J6UmLtaO4GJprs4YXKRNxmbLVeCzdfNw/nWm7H9krfTEPMpF9ip3LFjtRrmI
p1wwqdXH6gn/WVM41SKUahGEt+0BVAtffO4cqhYBUi2+9LNcGQjQC6u+QbV+
0yfXg6OoGtFUjBmaIohTa4bvMFTUG+vCAv5s8WKh2O3zFaXQvMUKe6kVPxvR
afUT/1ZqofyaGjrpXW2ntgj9pSYYq4cIxip5fCFaVyF/vS/dBsWimSLRuFIK
hvwa4pKLD3QY7+gw3tBhvFqKvpcUixcUi+eL0ftssT16ni62+5/ofqLWnjof
LsSXB9SLe9louzsfLbezqBkZaLyRJjXj8zUlkh8uZ+DdxXS8uZCGV+dSsDzD
HcvS3fCcpczTkyY8PhGHR8eoF9SMe0eoF4eicZuacZOacb2aelEVgSuV4ZgX
74QsYnHBEoJzRORseTBOE5eTBwJwYr8/ju3zw5G9vjhc6oODJXORGDVZ6kVF
4SxYC2bBUiDOZzPv9uRfvny3B8p2uePALjfs3+XKmIGY8HGIDhuLkh3OKN7u
hD3bHFHE0ISCL4p2OPAXX7RzKiLDfkBE2PfYvWMydm0XCzcUC3uhFHb/YOjE
zl0ixhhasYNlSVjEtwiNULoRQs0IifgXuVoTYjQ81NphSPRouWIjtCJ/n23F
ZvP+2VIrNlIrNvKH38RfwiZzmNSKIJOzoRUbhVZUJiqtqPqaVqzAmurV8Evw
00bSAr7RinbKAyOM5oLVSfVuLK0uxJLqPYwSLK7ei3HeHkal8pcj9eLvjXf8
sc1i/BxTA+fCIXDOEEsh+6L6BInoYKgaZD92XttLnSiVlqKAGlF4Q6tDbu6U
GhG9MIQRjJiFQaxFNlInxCLvOupErpgWMcbPDj7Wr47I+ZFOiJEzpRPpuPxW
9ElTDJ1YuFq/Lffv8KghigVJJJ41h+MFheJVa7AmFH4UCl8KhR+Fwl/Zij5/
CoVaB6FYoGdAFCYh6JVKEcGIRP9gNBUjFoMsSPLyXTXFcJdKoVRCeYsfj6F9
3VuozxEHxGC5lAypC/pEia/29eVMidQMtUazWu30kSFdSO8qu0na8QuMzlU2
xWhfifwNvlI1hGLIzxfXV9RTLT7RVnygWryjWryhWrxegr66xVQNxgsqhojn
Oeh5RntBW7dpyWx0PaZkPFqAjgeUjPvz0XqXNcqdTDTdUlLx+UYmPlE2PlxJ
x7vLaXhzMQUrslRh8vJsAp6fMeHpaROenKRkUDYeHKdkHKVkHKFkHKbFOBSJ
G7WRuFYTjvkJTpiXMB2Xq8JwsTIEFyooG9YgnLEE4rQ5ACfL/XG8zA/HWPgf
2T8Xh/aqNmBC5CRU7ZmFSkZF0Ux7WIs8SYWl0APmQneUF7qhrMAVBwqU4MeE
j0XpLmeU7HRC8c7p2LNDOIw9O6exQtmzywFFMqgY4VSM8O9RuGsyCnZOwq4d
E6Ve2Au5sBdaIdquu8dIpQijIuyki9hRIMZbtxWMHSVEwl4ohBoF+QMEx0xC
UMxkBMVOQWCsA2MaNpaHIDBuup2+wzTQNAOB8a5auP0HLX+tqmY1Ub0ZK6rz
GFuxvHo7QddhL2AUEfZiRikWV+1DTtV+jPPy1IuHvxjJ/H8f4RFsqycOQbPF
6qpxpNsVKwsIrd1w9QBRpyW4VqoswfU9CvUbu7GHqJfc2o7SW1ux93aeRF38
rmMXBbCCWCcOTzcwr360glXEcuK+VHUvv4a7MRxG3N+kEvdkXH+fqLU7/gty
cl2wONdZ9R6aw5QnaLOh/omo10vUhSfwxYYtyi92DvhJ1LsN1EMZ4TbUEcOI
I+7xwhio/+VfYPhwh+4LjBUSZQ1+psGuj4xJeyBLhmV8Ng5vbK4cAruvYRfU
50lb0C+2D5P1P+TLleJfgnkVknq+r3OlOAZUHnVM4o0NPi3alRKNBL6ewH9i
HfFhKfrfE/i3BP612MPZ92qx3fcS/t66HPS+zMHmZeoq8e5nC9H1ZAE6HxP6
R9lof0jo76vRj6Y7WWi4nYl6eoZP19PxgZ7h3ZVUvLmsDtNbkemGl+cJ/bl4
PCX4T04T+lOE/kQs7h+Pwd1j0bhzNAq3DhP6QxG4flAZyau1YbhSE4rL1SG4
WBWMC5VBOFcRiDPWAJy2+OOk2Q/Hy31wtGwukklQEqO21BvVpV6oLpmFqpKZ
qCzxREWxCA9Yi91h2eMG8x5XxEWOQ2zkWOwvdMa+AnF3Wenu6fyrlOx2ZExD
8W6xTlJc4MA/c3HBVERF/IDICFK/e5I8E2XXTtnEtDH/nWR+Z8EYybt0CmR/
B6uH7YVjsa2QFYSMscgXUTQe+cUTVTOT1YRwCSHRfP++GYZLCI6ZyFDCEBQ7
VQqDXC6Om85woiioMlkTBYY7NlQql7C+KhPrqrKxtmoRHcJSOoQVWF29hrEW
vgkBjEBNObYw8qkc2xg7qBy7bMpRRatQRatQtZexn+pRhkVV5crVhIT85Vd6
m79Qr/7HVxoVv5Lv+49SUX7zm9/AMchLkxHRhyinlByglGiu4VoJpWS4jBQP
kZF9dzZj/x06hrvrR2nqUfFgNYuLlVJFakeoiO0KBtt5JfqI6ZW3KcbpSwtW
u+LOxzjc+xxLFVHtqqVrnfCCSlInexGqungvlOSLMA2ii+mjFyFf+n2lkHQL
IRkULYlgTUiUb+hHlCYkspGpj44I2yBOXRrakrAJyY9tw+/UFhcslmZALzaW
jrAPPzfURFcSpSJCPwZWjRJbhYWSyKpE7BoWatLL6F4pz9kcJXSEP5OUog0+
QNsKeSvNYDOlo5FRT/n4TPn4uIQSQp/wNofeIceeJUcOiel7zTdfUUHqFmHL
8tlUEW908y/Q9SwbnU+z1Y/+j2h7mIWW+3QN9zLRcCcD9bfS8elmGj5cT8W7
a8lYOd8dK+e549WlBLy8SAE5H49n5yggZ+Pw+HQsHp6Kwf2T0bh3PAp3jkXi
9tFI3DoSgQXJTshmXDsUhquHQnHlYAgu1wbjYk0QzlcH4lxVAM5U+uOU1Rcn
LD44pl2yffiANw6yjq/dJ2IWahjVez1Rxajc64HKUndUlLrBUqIcX3mxCw7s
ccb+IifsY+wtEim7tHAaf3OlRdMYDihhREUq8dhTOBmFBRNRsHsCdu+meOwa
p2qL3WPtsatgjN3vsatwNMIjNONQRONQNBbbi8ZhGwVjqxANEXsmqFkNrZkZ
Eq1Kk/x9rgx3rcTwkmc8baYh2nTAj2VGIDYcCMaGsjBsMEdggzbKG2hyxYaK
BEYS1lM81lemY11lFoVDiEcOcquWYE2VEo9V1esoGhsoHkGMYGk7luu2o4q2
o4q2o4o1RpUQj2KKhm47DkjhWFRlwVivWUbN8Rc/rSD/YAjIr2zVx59gevBM
bKPv2Hal7EdiUTBCLEoMsdhEsdigUf5fEbfIn77DD/EyfOUcafVD4T2Waaph
uzj3pHFxi64a6cjShtJFmXHjfQJufTBJ1bj/OUZ2Lx83RErVEI9Zvs6R/kOo
RiD9h7/mP/SttP+FpYYPOnTZGPTXZCOIkqE1JiBkI1I2JsSg+u9GjH4J7VBu
wfMrJsTQDn211FZxLJYSskS+T+9qLrMboh+jDCeitTkHhV4MrPxGHGUijMhK
uz8bohorVHSt0NZaVXdHvzxmsJWK0bIMA01LMdBAxfjM+LiYBiSH6pEziqVH
jt1YisgiiggVY4U3Ni/3pnosQM9LtTi8cakXOp7MQ/vjLLQ+zETLA8rG/Qw0
3E1H/Z00fLqVig83UrAq213KxpuriXh1JQF1l+Lx4qIJzy+w4DhH2Tgbi0dn
YvDgFGXjZBTunojEnRMRWJjqhAUpTrh5NBw3jobh+pFQXD0cgiuHgnHpYBAu
1gbifE0Azlb743SVL05V+CDVNAUpcZNxpNwbh8u8cajMCwfLZuHggVmoPTAT
NQc8Ub3fA1X73VHJpB4fPQ4mhrnUBeUlzjhQ7MSYjv2MfcWO2LtHeI69xQ52
k/lyKqKjfqB0UDaKJqGokLJRMJ6yMY5KIWIstULEGKkZu4o00xFJ01FE00Hd
2LZHtC01vdgzUdOMqcYCiDAcITHjkLfPg5oxU2thCs3w0TQjQGrGeqEZ5dQM
czQCRCVCzVhvTcB6asa6ilTqRQbWVs5DbuVCxmLqxTKsrlqJVVWrGUIzNlIr
Nsv/P5+EECyv2katoNmootmoKhihF3tlmbJImg0zFlZZGZUY4+Vl6MZ//Gnd
+F9GSfMn8u0/NioYp2APSsYQubheSH+hycVNJRelqkQx9oKIMsV8LxeW+2tg
vU+D8WAVEnIUFqKDWSslY4kmGYuMiy1PvZin3/VkmAu1VJokl0qNDqa24CEk
42lTOJatc6JkTMfK9dOkZLzv8NdP4mnsnoPmnjlo66ViUDU6B3xZsQjVCLAp
BkIZ4VIxxNaW3w0b6LIdL2I743GoatgUQ2tbLpTqoPcpcjTTMWqo6ZDvU7ZD
NaLlZl3pOKReDK7gwwekXogHiFOQ+KZ63Sfe3bNCb33KQ76Xy30YPsyD+LIc
gx3LMNhG2WihbDQtoXRQMuopGZ8WUT4WYUBGDgY+8O33jHci1AiG0BBZt7Bq
7KKCf3lG7XiahbbHmWh9lIHmhxloepCOhntp+Hw3FZ9up+DjLdW8WZnthrfX
E/H6KvXjSjxeXqZ+XIzDswuxeHI+Bo/ORuPhmSg8OB2F+6cjcfeUurdqYZoT
bp0Iw83jYbhxLBTXj4Xg6tFgXDkShEuHA3HhUADO1/pRQ3yRnjCF+jEZx62z
+TMftXjz6XbE4oXD5lk4JGMmDpZ7orbcAzVl7kiIVXNXFftnwLLPBea9zijf
64SyvdNxoFSEI/aXCP3YX+pA9xcT/QP143uUkPliFhpF1ICCovH22F3IgmV3
EQ3H7j3CcIRH/SvCKRo7i8dgRzHNRjHNRvF4OXEuK5TiyVI08kq1wa29yhgH
x0xQk+f7vY11D9nL1IyGEI31ZRFYXx6F9eZYCocrww3rrMlYW5HGyERuRTbW
VCzEGorG6splWFUpRGMNVlatp2BswoqqLVIwfBJCNcHYScHQTcYeikWJIRi6
yVhIk7GwqgILqqqQXVkj2ddrkD+3CYdxRIAmHL/9muH4BZxD3BiuVAvRvyxA
0c1dVIwdVIttonepC8WBu+tZjKxD+b21FItcisUaoyKporeoZkWSqK2MJi2Z
YwjGcUMw5htCoQ4EGTlbET9shfRxYxQFQ/U46lpCsWK9oz5EtGbjVFoMH0Mw
Wnvnop2CIaqTrkE/ioUQjED0IlgKhpgu18csoNkM2yEhCRh65pkQDHHK4lCb
oT5PLoNoDY9vRnQ3F0urYS/14hvou/q1xocYu/CRorJCyIU4yki8NbBctFf6
tcPT9FCyoT69d/koeZr2Lw3HMdhJuehYSsmgVLQsxkAzo5FyUb+IX3Lg8yJ7
DHxaZPcP1IyF1AylEyL63mSj59V8dNfNQ+eLLHQ8z6JWZKLtSQZaHqej+VE6
Gh+koeF+KrUiBZ8YaxZ5YPVCd7y/lYi3NxLw5no8Xl0z4eWVOLy4HItnl2Lw
9EIMHp+PwiPGw3PUi7ORyEl3wiLG3dPhuH0qDLdOheLmyVDcOBGC68eDcPVY
EK4cDaRe+FMv/JCRqDpUaQmT7ZEaP3kUUuIn8VmSHD8RyaaJSDJNkJEYp/Qh
IW4cKstmoOKACyz7nRlOMO+fjnJG2T4+Sw7sEy2N/fumIiaGEhFNiSiZiOKS
CZSI8ZSIcSjYQ4Uo2DPW7u+xm4JQQGEoKBmDCCEUjF0lLFhKxmFHyXhsLxHb
UiYhj5VIXokDBcKRAuEs57KCY8aPEIm58uRZJRJBrERCDJFYR5FYR5FYZzHJ
nyLA5EGBSKdAZCmRqFzEWEKRWE6BWMXIVSJRtYluIk84CnGOfUKY3a+HCEQR
xUG5ipwhVchCzVUsoKtYUFlNkajFaK85urv4c8NBaINa//srzQxlLmznU7uE
ztBrD2MaWCxtaLWHaFRIbdDNhNQGmokq2bFYbtQeQhvEkqg+ES4MRdoytf1P
nA2tDj7MsJ3gMXT2ivpwT+oDn3UN1AfZA5XrosbO+FUbpkmBENHYPXeYQIg6
pEurQ3ogBCJIzGEZU+0YsgXlaydH62MVQ0VCgS6dhbFYukCKwNAlkBx7QyU0
F6EVJMpcUCCUwxglDzrD4DIRUiWE9RiUzmJAPwFNHO4q3t27THQ9e5cjfzMd
yea58p6kwU7Kw5clGGynNLTSOTSLk3cHGhfa/R3dxSIM6lEvQilE3mrlJPrf
ZaP3zXz0vJ6HrrosfHmZiY4XVIlnGWh9mo6WJ2loepSKxoepqL+fgs+M3Bzl
tD7eTcKH2wl4d4tKcTMer6+bUHeNSnE1Fs8vUykuReMJ4/FFqsWFSCzOVK29
++cicO9sOO6eDcPC9OkMR7VV/WfITJ6KjCQ17Z+eOFkIBH8lqQmTqBAJE/nP
5HgqgwjTeOWx7BEfN5b/NMWNgSlWxGj+8HGxYi9bbOwPhhzu3TcJpaWaJhSP
42cUFtMuFJSMtfsnFJSOEcdxyAfu3svaYy/VYO947CidgG2lk6kGYv+IsArT
lRLsE0NW7lIJxEqH2Kgm9pGI+mJTWQA2lulKEI51ZZGMaKoBlcBsknbha0qw
epgSrKUSbKASbKYK5NMibCf9O+X/39yEiCEqUEIF+HFt4Z0Qz0gYpVXIojOp
lxl/NlIJfvcVJfi1fN9fGErwO2MAIg/7bqs25QFJ/zrSr7kD0l9h0K9WPWof
KwU4JBc6Fwv6jZWRkyN7l1SAi6/T5AqIUoAkmwKIjSE2BTBcxavWELxtC8L7
9gCs3qj27+RumoIm2oQWKsDwToQf6Q+gPQjUe5uDdAqDLC3UPrSof08E1Kf9
fEQ/wqgwfiwDiwwZ0OuBIeskS4UGzFUrJt9o/C9V5zkPLrXXxECtiArDsEz0
NPuW2f2hZhSWyvu1B7sWE31GO7FvZeHQQhPQvBCDzQvtMdi0kC4ub60ifbB+
AQY/ZyNvjRfp90Lfu3noeTsP3a+z0PkqE1/qMtD+IgNtz9PR+iwNzU9S0fQ4
BQ2PRC+54WEyf9+5i92xhvHpfiI+3E3A+zvxeHvLhNc34/DqRixeXovBC8bz
q9F4diUaTy9H4cnlyG+0xtCiTMKe4YjbZ0Nw80wQbpwOwvVTgbhywh+Xjvnh
wlHVYTlzaA5O1c5meONkjTdO1HjheM0sHK+eiaOMI1WeOFzpwXCnGIxHYvw4
1FhnoNrignjTWCEJY3RJiBstQkhC3A/66ZPRMd/RI/xenqRcxMRfWCIUpLB0
rN1vUUj0CykBETH/KmP3vrHYtU9sfZ+I7XunyCkpaQhKlSGQk1L7PeS6hizR
tD2rm8t0KQjGxvJQbCgXUhCFtZSCteVxWGuOpzFIpBS4wz/ec4gU5FAGljJW
yFbDSkrBCkrBclYNy6q2UgZ2SDMwhzIwJyFymAzMTohhxGoLh38gJABe8SIS
Mb/yEOZVHqEp8IEhAX86Ugz+0XjHr20Fw6/hFuYI97BpMvMfuLvh360KhnLP
rK8f1S4uuhHbwVTi95LonyX65yX6+uJnig39j/FEPw4PPsfIBVDxecvWOuFl
c6hE/w3Rf6c1IcW8Q662o3395ilo0wyAbCkM+rI6ULMP/TQAA6wSBhHCCCN+
4UMMgF4l6M1IWSXYtmXoHiBDtgiyJOxDe5Jf1QCt8bD4G603mZ8/RxMDTQgk
/gL7JdrrpUZrU1eEfvkgvvwl8rfMZcyhBPDhPUS/K4cSwMzeQfTbiH7rAv7f
DbYuNCxOE8FvzKYA2ODv/zAPve+zKABZ6HqTic7XGeioS0f7yzS0vUhDy7NU
ND9NQdMT/vSNj5MplmuXuEv+6x8l4dODRHy8H4/3d014d8eEN7fJ/80Y1DFe
3qAGXNe2+fxfWDLPmeGEh5fC8eBiGO5fDMXdCyG4cz4Yt88F4ebZQOpAAK6d
9seVk364dNwXWalTkJE8GWcOz8bpQ944dZA6cNCLQQ2onUkt8KQOkP8qdxyu
dkdywnjqwDgcrHJFTYULKi3ODCdUWKbbw2pxJAoW8zSYzQ4oL59KJVBbOGJi
vxNSoLLJKERGf2uPyJhv6ZoiNfjFo8ThXOExv8dOGogdLDC27Z0mR59UReAq
fYBYmxCn6gTHTmJM0QTAH5vK1QiUEgBVEawtj9EEIAFrLUlYa1X9mZ8WgHUU
gI1KACq3Ym58GObES/i/0dIgmSfrcbJLsEArArJZBMyvrGEcJPeHGUeRVXEc
P8zy1dc6f0T/Pw0XBrtfGQbAI9zh37H7esKXdl9/6ol7SPVpB3GelnD9Anzl
+rOGg/82RdtonqiDr5+286QhEs8aw/GiSS1ZvmkN1rgPwKcvfqjv8sVag/3J
aO+fiy8DPtiYp8rMHvgz7QeQ+yAyH0zmQhlhI8z/MPbthk9DDC0Ahi1ICLLn
S0+gr2cO3Z6+SK5OfKMKAXL/jdYzGFxiW7xYqlzB4BKR4AekQORpAtEvFzR6
c+z+GoPdJLyTdHcsUNG+APkblJSild+zhdFEyBvn0+ur+7ry1sxC38csgp6J
7ncZ6HqbgS/8bXe8IuR1qWh9kYLm58lofsZ4mowmRuNTNd2Qu8QN9Y8T8flR
Aj4+iMeH+yT9Xhze3o3FmzuxuqIvX+CM5zdoyq6p4fpHV8Lx8HIYHlwKxb2L
ISQ9mKQH4db5QNw8F4DrZ/xJuh+unCLlaVOQmTIZ547Oxpkj3qTdG6cPe+HU
4Vk4eWgmThz0xLFaDxytEZS74UiN2vOelDAOtVUuqK4g5VYnxnRUWB1htU6D
xeLAmErUp6LcPAWxRF1gvq9sIkoPTEDJ/vGIivn2Z4Jze3H2p93/oSCP/b1R
KYjDbUJixiAkepxR7supBQm3dgZp3FQExTkwpskdFfr0QkCcC+GORW65iZGI
XHMy/E1qIN0/3gt+8d6/kL+6v7RxHB+J2fGqr71I+vgDBFm1/BZUWgny12A+
gqzKY8isOME4he9n+ekG/0+/sozwB+rVP3/F6auH/w8D9JkRU4yFAeHm9axe
M7LX93SxMcskbhoWkwj6rgiR1vU9VfLOp6GEy8NqEo3TOe9/0hcLVG3/grV9
XUsYXktnH4z3HYH4+CWA6d0PDd0+rO3nSsQ3bJlsHPAl0rty91/DPFzDfKi9
j9O6+vowtH7cRIo8Mc9T8qxjPmztUdb7hpmXe7HUKJQEXfuAuDFBvSW51/O/
vsggbm4ZXCw+bVCoQt5smdpz6O7pF3qJePcC5u/OBWIpslPbkN5BdWlntDJa
SHjTPJI+D/lrZyEvdxb6P2eh71Mmej5koPt9OjrfpuHLmzS0v0ol6Smj0PKC
ebz5eRIz4dpl7li71A0NTxNQ/yQBnx/H49MjEz481I8L+yusXOSC13eiUXc7
Ci9uRRLxCCzNdsISxqOrYXh4JRT3L4fg3qVg3L0YhNsXAol4ABH3x/Wzfrh2
xhdXTiszn5lKxI954+xRIn7UC6ePzsKpIzNx8rAnjh/ywLGD7jhS64bDNa72
SE4cxwrnYI0LaqpId8V0hiMqRJBuq5V0W0m3ZQrKLZPtifd3/D3uK5+EvRrg
xQS8aN84/iRF+8eNQtGBseLIirJxGuXfYdeBKdh5wIGUj2GopcKvUS7SuPgc
G+U64c6CcjWtSn/jZ5rFUM0sv/g5WCVK+MpVWFmZixWV67C8chPTdh6WVm7H
kspdWFxZiJzKYiyqpF+Pj4F3fCwWVpYT9Z/GPauCuFfouJ9ERsVpIu+fPcyr
f535f/kp5pW1/4bATx5auut77gTr+iKgGFG29fXJuertK/suFwSVhRe7oLJW
eGLeSk9ceZsqt2KLX4sYWx5q5R81sDJs5LOqKQIvyfqr1lBaeZHSg/CBrH/q
9Jd7HBq7ffQRyA1bpmhO3s/I5v2MQaKOn0BdMapndL3vb6A+/KpLhbty9aOg
LwHk53tJp7/gF1Arh/n53hrei+QHFsnf1y8l7v9NXSOHHHlBk7ykaYBED1Al
+hi9TNo9xLdb2xfeyX9/YXSweGhntFJgWhjNFJsmdTrmQEMm0c5E76cM9HxM
R9f7NHS+S0XHmxS0v05B26tktNaJSELryyRSznip7l5uep6AhmfxyF3qqh+9
sXrJDLx/GIu3D2Lw5l40Xt2Nwss7kSScdC8QdE/H4+uheHQtFA+vhuD+lWDc
uxyEu5cCcftiAG5d8MfN8364fs4X1876YF76FCbxybhwwhvnjotgSXdsFgmf
ScI9ceKwBwl3x9GDTN61rjhcq2aSD9W6oLbaGdVVxLvSkTGNiDvAWqHhbZV4
o8wyCbGm7xAT9x32lpNvRknZBOzZP07QTcQPiBdl4+y+RyHfL/AOj/2eiDsQ
cUfsOOCEbftdsHW/KtHFqQxygkiW6OrUFx1v5dLVRMD6ctWtW1seL5P4mvJk
rC5PxWpzBlZb5hF35btWVSxlrCDqq4n6WqK+gahvZuQPwb2IuJcQ933E/ABx
j2OYDNTna6jPqyDqFcNRz9BQT684yziH72YFZg9d+PuTn8b+W8PJ/9lXWnly
SWWxj9GgF2W6DrpM6Brooj2n304ktjra2nTiliJPrc/wt4ZtH7rl8VF9DJ40
RuFZU6QtqbcxqbdrSb1TJXXx/7J281Q09/pi/RaluRvzSLtM6r5DaA/UaA/R
vLuq24ev8MWOoN1I7jKxezD92c5pUAl+SDNfZvJskfsXiEd7a5MC2m9M7sBe
JN+n7H1+nriyFwMLREu+nyT3aWT3kOZuRhejk1+5g9E+Tzy2NUsc5NuShfx1
TNxrZ5LwDPTVp6P3czq6P6ah60MqvlA2O94mo/0N43US2l6LA4fbXiXZfUfS
E7F+uZvxV8xd5or6ZyZ8fhqHj09i8eFxDN49jCbi0Xh9Pwqv7kUS8Qg8v62G
j5/cDMXjGyF4dD0YD64F4f7VINy7Eog7lwNw+5I/bl30w40Lvrh+3gfXzim7
d+n0bJw/6c3wwrkTs3Dm+EycPuaJk0c9cOKIO44ddsPRQwJvFyQnjUUSo7bG
CTXVxLuKeFcR70riXTkVlgray4rJRHwSyq369dj05+aJEvGScqZwgfgBpvGy
8YruH/hyAgmfhIIy9QQJjx2NnWXTSbgzth2Yoe4F0Q+N2+9Nwuew/lZNuCDt
XCex+2CjORwbzGLpPoaEm0h4AglPJuGpWFWejlXmLKyyZGOVdRF8TXMYPlhZ
sQorKnKxvGI9llUwmVeIZL6NdO8k3btJdxHpLiXd+0l1uaRbfL/sCtJdQbor
FN1ZGt2ZP6L7jKQ7reIC46IBKan+E4NibT3/98OxVjn8T+EVORHeUROGtd1G
GnS93a4bdH3r8gWZuD2Ntrw4nTZ7lQeZTsaND0m49VG04Jm8P8dpi3BM3mT6
efOI5N2hTxj9V3zuCqBZ90dTjx9ayHVbn6/M4ILrH5v14VwrHkfW5foVHyPZ
Th4yaKy4Vp+fqRp0MpP/3Gbcv4F+xJPK7t4/hz4RZJytoAjXG3ky4ed5M7Vn
i9BLDvSR6V5GD6Ob0cWs3cn4wmhnydDGaM0k52qz9EBTBvob08l6Gno+p6L7
Uyo6P6Tgy3uhTB3vkvhdO94mkXkR+taPf0ZTXTwaX5jQ8DwOn5/F4tPTWHIe
g/ePyfijKLx5GInXDyJRd49/jbvhWLZwOpYyntwi4zeD8fBGEB5cD8T9awG4
e9Ufd6744fZlP9y85IsbF8n4hbnIzpzMVD4ZF89448JpL5w/NQtnT87EmROe
OHXcAyePueP4UTdy7oojh2yMHzxIxmumo6p6GiqrHci5AyqqppJzMl5JxisU
42VWdSh/DFnfZ56AUrJeXD5BbEMqG283GkXl4vYNAi5u4JAn4E+VgIfFjsEO
/SaOMjfjJPwtB7SBvgO2Lvum8iCjDheDwOvN0XLpXXTZc81JWGNOYfoWgGdi
pXkeYwFWWnKwwqqul/Mx+RHwtYR7A5ZWbGbkY0nFdiyu2IWcikIsqigm4Hux
sEJBns307RUfL7vr8wzADw0B/Ljh1DMMwM9LwFMrLuP3s4KzDZZ/NRLz775i
2lUe/3sjj88m7wef2JbWRrbaDNbrFOuZ2hEFwqCrLQLiOPtUyboy6e5kXU3x
3fus5fAGLYc3M4e3MIe3homhHGV+NjjSrAfRrAeinrw3dgeQd3/y7oe2fvKe
J65J2JQ31e4/o0dbehM5XBTn+fmOGqd6H07vwUfha7l8kLwPGlc5uxujfhrz
gtUMQW2m4DtLvDlPZnr9YNr5Ou4a59nK1MuunWR/lKYOKq176QohJvzmiWZA
H79SL6OH0U2yuxhfRLXQkSESejutRFsG8tfPRN46Tww0pxP2NPQ2pKKnPgVd
n5LR+TGJwCfhi4j3+g0C36LtbSJa3yTI77huhSuBj0PDS8L+PJYRg4/PovHh
aTTeP4nC28eE/WEEXj2IQN19wr5IXQb59E4IntwOxqNbQXh4MxAPbgTg3nV/
3L3mhztXfXH7ig9uXp6LG5cIe9ZkzCfwl895E3gvXDgzC+dOzSTwnjh9woPA
u+PEMTcCPwNHj7jgyGG17JKUNAa1tY6orplG4Al79VTCPgXWqsmEfRLMlRNR
XjEBZRXjtaT+LfZZxmMvo8Q8gayT+DGSc3HTTmH5ZO22nWnytgvxLcQR9dvJ
+bYyD3lPqbh1Z8sBcUDjHDliI04wEecPbNQa6uJzAlmNy2RuVg110W9bY1ZW
XSTzleZsrDAvxArLEsZycu7L8Mcy63ostW7CEmseYxsWW3eQ893kvIiMlzD2
YUFFGTm3MIFXMKrk95sVn0TWDw2x6f825x6meYxssQJvVOt/PBL377+Cuxrq
U1egzokeL0PH/PhQzF9KzPWRPUG52AQkdg4blLNivPZe7SDOXq2dNvBJLazf
F1mdlD9uNLK64QRet4XSrYfQrQeT9GCSHkTSA9HYE4Bmkt5K0tv7/Ei66rKT
dbnKxqxuLNDrmV2ttIcZq+1ikFdc3jVI0gchdhzHyV3Hg4p224qbvoMoVSKb
Zm/w/jNbva5P18yX97ozZMbXynhNAeSnZ38j//lr2/3vg/NUDBDsfkYfwe5l
9GRqoJPsThEsGL7wdQdft/N/IH+9J6uFwZY09Denoq8pFb2NKeiuF9m861OS
XSw6P6k6fCN/2x3vE9D+LoGwx2P9SlesYzS9ikNjXSzqX8bg84tofHoeTdij
8P5pJN49iSTsEXj9KByvHobh5YNQLMthZl/kiKd3g/HkThAe3Q7Ew1sBeHDT
H/du+OHudV/cueaDW1fnEvY5uH5JbXG8csEbl8554eLZWYR9Js6d9sTZUx44
fdIdp0644sTxGTh2zAVHjzojOXkMkhgHDzmi5iBBryHoNVMZU1BRPRnW6kmw
VE0k7BNQXjmesI/TMvu3CnRGsbiBWFI+8UeU7yx3RljcWITGjSPl4jZidbdW
Xhkte5k6KnHoCI2w7BtYlOt9N5XRTaScRTlJX21OMzL6Cmb05eYcxhLGCiyz
rMZckj7XFEjSN5PyfFI+IqNXlKqMXsGMXmGVlDOb829Izu1+oVF+dAjlpzAz
Ph2e8RmMTH2ZXQDuzkiy3oRWho88ycgG+2jjHQpx2wWkc2PGEe9FOPbcwNtI
E2LB7OwrVuCvM218k+3Lb9WK+TW69esflGMXfMvFhDWu0rU/qI+VLTf9AKLn
TeFGNrcxHoKPgvGuYNR3B5HxQFbkAWjtC0B7v/8wxsVrWzZX7n3wq4xHapwP
Z1wuTWmtd5WX3fWenEA2VYL+jQG6gbfeiM+yVxeik24hAlk/l/n+j+RpR+rr
zVInHw3y0QP8rP5MDWwC3MPoZnSli82AQk++pNnxYx3qHJTBtlQMtKaS6hRS
nYyexmR0NyRhU67aktT1ORFfqJ0drIraP8Sj7V08Wt+pn6n5TSyaXsegoS4G
9XXR+PwyCh9fROLD80i8fxaBt0/D8eZJOF4/DkPdw1AsX+xIqh3x7F4QqQ7C
4zuBpNofD2754/5NP1LtS6p9cPvaXFI9BzeuzEb2vEmYnzUJl8/PwiXGhbOe
OM84d8YDZ0674fQpV5w8OYNUu5BqZ1KtZqCTkkej9tA0Uu2AqtqpDBJdM5kx
iVRPhIVhriLVVUzf8d8y6NWZyvfSu5cwii3i4t/JKDRPRYHZgeGI3WYn7DK7
YKfZlVSPJ9UTsK18FraWe8ubqraUz6U/V3lbnAUydBJmgzlSrpUFxM0g1fGk
OolUp5DqdFLNItw8n1Qzb5sXY5l5GWMliV5DmtV9s0usW+jPt5JmlbdzmLcX
GXn7AGk2MypkAT6volZ681nxyaQ3hZGqFs7/UEDMyEKq9RJSrFcYV5FsvS5J
TrLewrezwoen7RHdtp+rV2MMprVNPJJpH/LsEzPWTr+CU0vVypG/Uid82FhO
H5arRUdNsHzzo1gqc8NCsix4zsmdob7c30hjrqblRSHORNHKp1ZbGN52hOL9
F+LcGcJCXMc5iDgHGjirJttUbMp3kA02NRdnM+iDxoBMKN8OlwePDcgde+o4
oUFt197QtC1W0xSo0qgLPpPFixTxIlXwnKauvR7SflMtOLGsTmBl+y1Tpm1j
7c1Oc/S/+526klx/8EzSLbL/QIbc6svH9/Fr9jJ6WBJ0p4mv0pUqX/LtTjqI
L8JB5G/w4JcZaEtBf2sy+lqS0dus3d4XQ84T0VWfgM7PCWQ8nozHk3ET2t7H
Yf0qPk8ZTW9i0Pg6GvWvovC5LgqfXkaS8Qi8fx6Od8/CyTg19UkoXj0ORd0j
ddzj8wdBeHY/EE/uBeDxXX88vOOHB7d9cf8W+b7pgzs35pLxObh5dTYZV63l
KxcF3zMZnrhwzoOMu5NxNzLuSsZnkHEXnDjhjGPHnZCSMkbyfejINNQedkD1
IfJ9cApjMiprJ6GidiKsNWS8ZgLM1eNRXq2G6mME47TtpRUTyfhk7LFORZFl
GgotjiiwODGcsdsyA7ssbggzaRf5msXFu+omzDyzrzzYWAy56Nlab6GLJpvg
W5Y1lng56JJrScUaC/m2ZMom20rzIvK9hGyvwFLzaiy15DLWk/EgzIkPId/0
5RU7yXaBxncpvLUVM694k6y/Z8Un/kyzqyIxpw+14NaLkutU62WD62TrDcl1
ovU2Ei138a8zI2xl+B/9NOBjDYOukrZtw79vzNghPjxbg1sc8yXO9FBHff0I
7g96a021zAm37rkf1Gv5utHWPZeAE+5Xbcwf7WF4JwEPNQBvIOBNPUHGcrgA
vGPATwN8KroxfM1sQEIezAhhhMrT0odCLvtVKmeLQTLESfJM8rRBtWSeIJBO
lKvk+nKafpxYsiJeW/NOHdZwVzF0ik4Qny5fDl1tl015O5X8f2WohQ18vj3A
6Gf08Wv3MnpIeDe/f1eyet0tXAQFIIrw880vaiFysCMZA+3J2LJeZfMt69zQ
05yI7qYEdDWS/IZ4fKkn+Z9NaP8Uh7YPJH+1IN8Fze+i0fg2Gg1volD/OhKf
XkXgY10EPrwMx/sXlN3nJP8pyX8SgrrHwSq7L56GZw8C8fR+AOn3x6O7fqTf
l/T74N6tuaR/Dm7fmI1b171x45q3zO7zsibi8kWSf8ETFy944MJ5kn/ODWfP
uuLMmRk4ddoFJ0854/hJJxw7oSrnpJTROHjUAbVHppJ+kn9oMmMSKg9q9NdO
IP3jYaYCxCX8HrEJ32F/1STsZfFeWjkVxRXTUGR1ZDih0OqCAusM7La6YZfV
AzutnqR/IkJNk7DNMgdbLT7Is/hhizkAm81BpF+nXmV1sZ12vSVGbqmVO+Mk
+czsFrV4tsoiOm+LsdyisvpS8xpSvw5z6NPnmILV+UG/ketkCvIEAbnsnmfS
imdUnCDpaczaivY0Qbv1PCm/+KMsLmm3kHaLoj3Bco/ER+oefehtLl+lftxX
6nKV4H8t+feNHQM/hriTSef+3AjuLw9L6oZB1zvld5lnRF4Xf0Xmdtbiyqvb
um4R9OkRw9j/QPY/aeyr1bNpRnJv09jfMIJ90W3vH5LgFf+SfePUcT3Bsy6X
3MeIClfrvNtOG42XYCoFsId++e2IbC+TeJpEXc/caVIuUjU5sK3B/U7eIKe8
fpoYb1WfQ8z5mAFGP6OPn9dLjntEJIuv3i2+W3eK+NJdfGdnMvI3uovQF7v7
WhPQ25KAHkZ3czwZjyfjJnxpMKGDKtvOyqjtUyxaPyorIxhvehdFxiNR/yYS
n19HkPFwfKgLw/uX5PtFKN48D8Grp8GoexKE5UvUuTXPH5HvB+T7vj8e3/fD
o3vk+64P7t+eS8bn4M5N8n3DGzeve+H6NVWhXLk8k4x74BLj4gV3ZGaOR0bm
OGRkjEN6xlikpTPSxiA1TR2BkZwy2p6Q/2CPhOTv5dZAFqcxCT8gOmE0ouJH
IzJ+DGMsIuLHMcYzJnyjFaehpinykscQk4O8gkB0ybVZFv4lA+Oc+dsM1DK1
MsXKrc6JCyCPzMSmEMw2qW6byMSLDKe913DaokM2j047q+IgMq2HkWE9hnTr
ScZpe3iaMuz+lIxe0Bi9LBlNtl7TnPaPGY23PGA8xL/MjBKc6fzptyvxTW2V
e7zBp8Ly/zRqaYHlmbr5P4nkFYHku691v7XVrk8m5GhcLiaXj8il6pFFMR/b
uHxNLt8qLo0tZXpO1mvolj5/cunHvOwruRR5WU6kQ3TF/Yy83C+3pgXrZteW
kmVaFkRGkSG9a6YfnCHIJKECH5METS2PaX/OUUMwtRGan+8hPpAiM6+euVMN
XEfpBXiquDpWpOs8T/JIBgf4wH5GHz+pNwmDPUliu6r42j1iRJxUMpKMBbaB
jgT0t5PD1nj0iGghhy0mdDUzmvj//KUxzu6v0MFfbjtNT+unGKxf44J1q53R
/CESje8j0fAuAp/fhOPTmzB8fEUU60Lx9mUIUQzGq2dBxDEIdU8DJY7LljgQ
R388feiHxw988ei+Dx7e8yGORPHOHNy9PRu3b3pjQfYkZGdP/JkSrszMcfw9
ZGSOJX5jNfyIXvoY/kFT0kbbaUOnKT8gMeV7JDCqjjC9Hqa5Psz0yjRrZViY
as003HGJ2mx54mhFZ8IYEjqWdBpkIpyxu2IWdlV4YWfFbITFq1Vtca18iLwl
ZJq86kwcsiuPxFIjZzKlrreYmFIT1LYRkwdyrelMrVlMrQuYWnOwwrKUqVUV
yyKtLjZvxGLLFuRYtjJ2EOVwRiQWWos1hPcT4XLMt1oYlZhnrUGW9RAxPkKM
jxPhU2SXedZ6Tv4/epiyyO8Ihi03ya5g+A75FQzflwybLI8YjxFnfkKWY2xO
+w9HgjzReIc6Ped/S5D940bLEACfHwZwOuatUmlCAHzjvThxW2wZSSLAiQQ4
QSZWtYwVJxOrhLgxZhjELwnxKwFxe7i2pDWdyXVk5RyIJgFxrz8TrAaxsZTt
oyVYAbEy2NJW5jvKs/77EWovM+zPDZiH9sWAKIGii0yMwxe5VZVsEiDGy3Rr
41g66mTtEclDHLg+5sKPyKl1PtBYJxvkAwYY/XxQXyIGexNFhu8RWbxXfNne
JF11BrsSkLfRFVsYfe0me3IrZKW7NQ5dLYzmOHQ2x5Lcpli6tA7+RtsbYtBW
H43Wz2qGufljJJo+RKDhfTjq34VJcj+8ZsnyKoTkBuPNiyC8fk5ynwei7hnJ
XarmM54/9sezR36k15f0+mBxzhTkLJpsp52IT2DtVOPiyhV3XLrkhouXXHHh
oivOX5iBs+ddcOacC06fdcbJM044ccYRx09PI8A/IDn1Bxw6PgW1xyaj+ihr
Y7rkyiNTUHFYxGTiOwVm1szlB6ei7KADYomuwHdvjRNKql1QXOWKoko3FFR6
MGZidyXRrfSW6O6omIvtFb5ElxmW+IprlNUFYmHYZInARosaNllvjpPbwAW6
67RNH2IuXEyPrhYDJ5aF0hWLNarlllXENxdLWAsvNm9GjjkPiyzbGbuw0FII
b+LrbYrGAus+ZFvLiC0zsJUZ2FpFdGuJ7iGie5TonhAZWKKbyvQr0BXrUcnS
Hl/TUu9NmXoTJLoi9f4Y3TjLM4HvcNv8y5EITxqRi23byANMo1Wv641+7+Ef
yRHRq1oOvv4+xYawzMEawp81hOuZKcgvnwmPZVmsEdwSqd98NyQLawCLTnYQ
AQ5kJlbr0s29fgTYV61NawB3EuAu+GJzvupq6y0wLRNLiFklC4hDmSMGjOa2
vmU0Uo6VOcuMaZxlJQ1y7CgjK9solo9LlEU0w05V0aOG5mv5PpFUVa5WWVs+
RFv5znOXM2eJAtX+BAz2xZNmGQLjBLEa3afa6sQbg90JGOiKlzTLtn17HHra
4ohzLLpEtMSisyWGX/JLc4zdX6CjKRrtIvg7bmuIQms9n765zli3xglNH8PR
8CFMMf2Wv+g3IXj/Ohhv64Lw5mUgXjNevWA8DyDXAZLrZUsdtFGW30ieF+dM
xv27s3Hvrjfu3PbCrVuzcOPmTFy/7on52RMwb/54XLqsoz0D5y664OwFZ5w5
74xT54j2WRei7STRPnbaQcP7exw8Phk1x6by56g86mDngAoibj08FRaG+dA0
lB9yxIGD0xmqHb631gWlNa4ornZDUdVwrHdVzsHOyrnYUemL7ZV+KivHT5O3
o+dVhMlbdzZZo4g2sbbEyT3dAmu5l4uFbq41jaEGC1dbFxLtxUR7GdFeKRel
RFZeYmFWNjMrm7dikXkHsd7NKCLWUYwYYn1AYj3PatWwrtGw1rPySZmVU1n5
plguyozsbpqvVqEsN4j017GO17A2WQTWT+0xwyT2FWur0+I/o9D9xUjAJ3+l
GlbZ+m+MbpgaMBG36IgL/oZ0vd5p1e8wzJXVvvvZpGMuM7Vs7691wdK1qihZ
ts5ZZuo6rb/9pn3osrQaQFEDZ2IIxTZ01trnIwdKCbq+71c6bjGLMqja3X0I
5FOGtJOmIbwL3FXiHmWwnpevXQQuiIwWQMbIj+p5O1ZCGjdK2vCfSxuu3Lnr
kH+7SRX4pcT+l7aG+QBBHSDD/Yw+E1k2qdd98bZ1dDI+0BOP/m4T+rtM6PsS
R6hnYPOGGehui0GXiNYYdLZG40sLozkaHc30F+1NUZTbtkay3BApY12uYqDx
YxgaGJ/fh+LTuxB8eBtMnoPw9lWgPd7UBfIHev0yACuWOWjCJF4G49kTXzx9
7IPHj+bi0YM5eHB/Nu7f88bdu164c2cWbt2eiZs3PXH9hgeRVp3mS1eI86UZ
OH/JhUg7E2knIu2kkGYcJ9bHiLWBdBqRPjEFNccdCPQ0VBx1ZEyD9YgDkSbO
h6ej7JATcXbG/oMuiEkah+jEcSipcUNxjQeKqmeioMqLSP8Y522VAdhaGUSk
HeV95VsqxD04kUQ6GhutsYbBNnC2pBLnDKyxqsFvX9Ns4ryUOK9gpl5NpNcS
6Q1EehORzifO27HQvAsLzIVYYClGtmUvvIi0lykO8ywWZFkqGdXItBxEhuUw
0i2slS3E2XIaqZZzxPkC4xKSLVclzuL3p+OcqOGsG2xX02LGEt0izTCJQ0NE
xTykav7lV/pbP1OvphhAK47/LPu3v/0tAk0/2MrlN8ptXxnRxfpRqtbctlhu
vl8fq9/TZaTq5ihWzJFGJ+t1u1qmetcRIidLPnYGEeFA5usAOV3S1Cvztb3W
wtggUvXAXHQN+KrzJAf85aAJMebTsncwkGVqr3bHlooQdcWwjDBxdY6+mzM/
3wm2SbMotT4t7sgYFFV1tCRavIjVG99640v57TjZCf+lSuj5ea5CAgZIan8c
aRXbp8TLX6sV7i2uGCDJA71x6O+JQ183ozMWvV9isHmjkrau9mh0tjFao/BF
REsUOoStaW+OJPRtTRFobYxAS4OIcDTXh2Nt7nSsXTOd5LJG+RCCT++pgu+C
8P5NIN69DsTKFQ7qZ/XDiuUOqHvhh5fPfZmIp2Lpkil48nguyZ2Dhw+9Sa4X
7jHu3ptFcmeSXE/cvOWB6zfdcfWGG+Zlj0PWvHG4cNmF5Drj3CUnSe5pxinS
q8h1JrnOOHraCUeYlJPTf0AS6a094YCq44La6bCKOOII85HpJNcZZYddsP/Q
DOw76Ia9B5UGltR6Yk/NTJLrhYJqb+yuEtT6MHxJrj/JDSC5QSQ3hOSqrrd+
ieamilhssJrk4Y3rrKrbnGtJU6WxlaWx1TbQ7WPyMfy1WGuS1FrymIi3qURs
3k1yi5BtLsV88z5Gmfxes0zxJFZQW0tqD5HYoyT2OOMUqWUitqhEnGxhWWy5
JpKwPfFdwCeIm2khY5HWWVEtNkLLWCqtdZzlBWItLxFrrkOM+TX+eaZJT8ZD
5ka+CrDDiLL5vxueW0Asb9kdCq/utT98LQn/uA8tDosWiViUzE+aRD9amm68
JMV1guJh61E21/1Zc92yq7p5qpGIhesWh7F8Ib6d8soaf3vBs92fa+c9BmoR
pB0yHSzPf9ySp4ZFBcl5+dO1VCowVpl5QBxCLUO0ryNlVo6yN2jWC1vVJzPS
tQBZ8C1Xrwfj9NfiyIU4gfYMkXTF+wdiiXcMI1a56r5YDDD6e2PR18PoJtJd
MejpZHyJRndHtD02bXCmB+hsi8QXEa2R6ODvrJ0mpq05wh6tTeF8DrQ0kuiG
MBlN9aGSbPEd6j8JsimK74NIdqB6ygTgzSt/vK7zQ91LX7x84YsXz31I9RSN
6jl49IhEP/TC/QezSPUsUj0Tt+964tYdD1LtTqrdcO2Gq6RafJuLV0j1ZUX1
mYvTSfV0nCLZJ0j28XPMxST7CMk+TLKT00eT6h8k1dUnSPUxJ1gZlqNOpNoZ
5Udm4MBhV1Lthn2HPFB60BNRSRMRlTgRe2q9UFQzm1TPIdUa0VXDic6vDEVe
ZTjzsTOC4tUtMRsr4rChIp5UJ7JaTjZWj9dYMkn0fBKtKmYf01w51ak3vKS1
1hpeNqILSXQxad7L2I955nISbWIkkOgaLRcfUblYWmuRi8/KXCyqZndWze5y
yGuBntoE0W6mHNmnjtcctcny1Ea02UZ0jPkNos1v8U8z44eR/Qc/Tfa04WSr
jR5/KLE2cvK7oTlZw/qjxFqfOFETYMpa6yvLi2UzzMVWStMpPm8Znp/f6PmZ
VH/oDNavy5UOm+5abNVq6fXBOgK9fstUtMvmdgDhFldx+4nTlsQY5IA/+RL3
T4ib7LplBOl5uGcg1EjRAup8hpgdE7fc9Yt03TcYLkz5oDj31eiD26tG+IBs
hMskm+8sG+JKE1xs1vxnaupsMIZfIkbeaTMwKA37oMjs8p/5eS7IYwwORBtL
5wN90egX0RtNuqPRK6I7Gj1dJLszCt1fItHVESkAx8YNTvjSHoGONgZrk3ZG
W0s4WpvD0NIkltWaG0PpXpoaQhkhaKxnfA5G7hpH5K52xJrV07TvOxerVjng
7Vt/vHnjh9ev/PCqzpeg++DFCx88fz4Xz56pEyGWLJlM0L0I+iyCPhN378/E
nXueBN2DoLvjxm03XL/liqs3XXHl+gzCPhaZ88YSdCecuzydoDvi9EUB+nSC
Pl2CfvSskwT9EOMgYU9KG4PEtNGoOjEdlccF6M4E3QXmozNQdsQVB464Y99h
D+w9NBOlh2ah+KCapS2qnYPCmrkoqPHBrmoF+Y6qQGyvCsK2qhCCHkbQwwk6
03al6hVurNQgr0jEuopkgp6qdbQzhywW611tNb4thjqHpW4LU7dlpwb6HiN1
z2Pqnmcx02xbJegzTYmMJEYKPE2p2gbu3xh1s5tpgTTYWq6myX7wdbrNX6c7
yvyO8UH338OK6Z/bSDeOaNVId/zJsvoXMpsHmb7HpbcZw5DXcNcXbm0D3eLY
EqZyu78ahr3R/5aD3jG05NEymb8g9i+ZnOraVA985QaVgVZvdBxmycVWLsG9
2KYpk/qWqWqxWZsmU0ldBC17J7H/U75U+X9T3jTiH0L0Q9A7ECKteT8jj0ld
JPb+QfW+XuqB0ARxs4Q4Ir5frksTfbkuHa6f5SreNxghFseY7AX8+VIAImXO
Fw+lle9n9A1EiYcORItHRkvuo/k9nYdUsr9Ef38kYY9EXy+jJ5KwR6Knm9EV
iW5GV6do73V2RPCxnR3hEvgNjI62MMIeRthD0cpoaQ5Fc5M4UrKpMYT/b40N
wYQ9GA31AvZp6tt5Cd7x4X0A3r/zx7t3fuSdrL/2xavXPqir88HLl3PJ+xw8
ez4HT5/NxpKlk7B4ySQ8fETWH87EvQee5J2s3yPrd91x844beXfFtdszyPsM
XLnhInnPmj8G569Mx9nLjjhzaRp5d8RJxgkyf5zMHyXzR8j8IRbcB087IzF9
LHkfg6qTTqg8QdaPzYD5mCvKj7mh7Kg79h/xxL4jM7H38CyUHPJG8aHZiEya
gojEKWTdF7tr/LCzOmA461WhyK/in60qEluqosh7DBO7uu1pQ6V+xnqKPDJZ
Fdfavku9DW5dxliJ5dY18mkkhriXWDdjsTWfvKtWuLcpQvbLvOKiGTGYFRen
Mf1XOuNM5CPt+WVa82taj+yWsVrlykwuimnV9pa9Mcl6rMZ6jMZ69FDWyz8g
svwj/tEzcVhW//nwf9nZTf9JwlWPPCj+exmK7jQjGYm9Grakrpa2NMy13ng8
Ebc1ztQSlzY71hRjy+ytkcaeDuXXQ+jXg0Vml5h/IuafiXk9Mc/drBZjxJJX
c482U6KWvcQ+Rb78Y+N6KXHt5Jf+IKb8YDIeTMaDyTBNuwx1JdZm8t8zIGbT
+FFyKD8uD3UPkXyHaj01Ms+P9g2Ey5Q/wORvL1tufzDM4vcNRPArk1SSy9fi
aqcBst/PfxL0gUhj4XnLFmd+rC+CX7O3l5/TE4GeHrGzpbs7nNahqyucdIej
80s4vnSICENHB13Hhg3T+eG2NoLdGoKWFkZzCJqbg9HURBvU2Bhk54aGhiDk
5qrpjzVrHPD5UwDhdsBqxvv3Oty+eP3GR8H9ei5e1s3BC8bzF7MJuDeePPPG
46cqceYsmUjACfcDD9y5747bjFv3CPddV1y/M4OAu+DqLRdcvumMS9edkJU9
BpnzRyvALxNwQq4Ad8QxCfh0HD47HYcIeS0Tes0pNfcfnzYWFSdmwHrClYC7
EXAPlB3zxIGjMwm4F/Ye8Ubp4dkEfC72HFKHt0QkOWB3bQB21QRiZ00wtleH
YFt1KCEPJ+QRhDyKkEcT8lhsropDUIK6tWlDZTIhTyXk6pDTNXTsvrJ7JjZV
z5V1uI/JTw0E2/2ttqZFmE3RBDkWWWYzMs1WOvMqWXPriTvdKmruE1q3TDj0
84T6kqy7kyzXZacsQTa+9ab3Q71LZoPa8u9DHVn+CRHlnwl3sg63YvpnI+l2
HlGD29a99Cfj/FVid/W196l2fz2k/h7C9Se9iTaca53phw1xkuvHTbFYuk51
jl60Du+myaa45tgV2xrXjNxNDkzdDmopW86k+MuVMNblenHc3ufPCGQECaTt
xbX1gpP+QMO8b85zkDR3i4tm+QGWF90D+r0uQfJcZX3tu3dQJfueAZXYdaMv
Bs7kWIgy+YQ3jCiHURX6w+35L77o6w+nSm3Z4qRh7ESK1eJ8b28YekT0hKFb
RHcYOQ5D5/9X2XtA2ZFk55lvX6F7psnhjLhacbhLaVfkcilKOtoVRVIrLmc4
0w6Nhjflva9Cee+99wYeDdcNb8qgUN577733KFTB+0Z3z+y5+9+IzKwHsBpn
Vef8+fK9l5UvM+794t6IjMxgfetOr1+zeBTOq1duur30EiXy4qUrHTmyW+jZ
cxd6+syZnjx1psdPWE706LGTRnJuLkh+4Ej3HzjQxn0HQTN/vnbPju6u2dLK
XdC8agOarWlxmWm2ovlFS5pbsKTZeQsQbU5Ts+YI2Z+D6M9obNKERieNaWTi
EA2NH6LBsYMg+gCIBs3D+6hnaC+I3ktdA3tA9G8k0T27BNFNguhd1ACq6xC2
a0F1DcJ2VRtSdLTLK1r2U2DEJyD6EyppPES3G42puMGUCuvNQLQZ3aqzoJu1
lnSj1pqu1djQ1Wpbulxtj7C9UxB9OHgXHQ7aTe5Ce8gtcC+5Be0l18B9chLG
/0r2/lZah5m8adKe0m7no5l9VA7Q9ndFND5DSbfPIxp/Q/HFyLyLkXkXy8w7
uqgYAJdQZFEZJLu6TdWorHSahSrd3QxwcHGvAvCQuGoVwAAXTZJ/0TQd9JNT
if73wfsQekSHCx8bZuQC1G3vMrx/q9a2kQjKStoNt0LijURwcxxniHKDBgdm
A4gfcA4OhPH/SbkHVYh12qMMn/ooHWkiMGudacsv3252awH6jTPlHN8FiHcp
41EctTz82e9sITsxwOzZDxyonRSKeQZ5RyVA81yU32L5IR0/uRP6kt8JoYUu
cZb5sNb5htjNU0a++b2zFs+5Wx25OnaFrB27Enj/Hnk99OZ3LDf67ndujLKb
7g9l6D+5h37Ax9+zfnCjEyf20HHozffY/DtX+pb1hnf5+ltXUPsai5evXHW/
Eti+eOlCz1+4AN1dlA89fYbKC3r8FNg+caTcvJ2b2D50oPsP7YGuPdC1p/UN
O7q3bkdZ2TsoM2sHra7Z0PJda1paBborVrSwbEnzS0B30YJmF8xpZt6cpufM
gK8pTc7IcUWjU0B3Eu2qiYPA9yDwBbqj+6lvZB/w3Qt891DX4B7qHNhNHf27
KAoIR0ItPWhhIzA3dqGF3bWX6jv3AuF9VNOxH/jup8q2A1TRepDKWg4B4c8o
IOIzPfmHf64nv7DtcmjnJ+ATXAbvAZuSS7egfeQatB987qdTZX50sswfCkTE
DULENSanQBM6UspTnEVR3p1YyimJp+ySZMpEGp1ucJ0qDc3mVDSbU4pPipO0
8nfXRpWo16pii2X/WDRH36JSwFtOEUVVUI3o8ZaDwCLegbdHpNVBSKsDlbSa
o68/ABYjSIpm6YBfKl9tBrQSXm8FXi8FXk8DePf65UC56mVbg8vT2ljQbW8n
1YYt6gM/mm//sZZvS6wNO9HUVrXakRai5dwjm2hzj5p2Pxc3rbXYLHJu2Zs2
p6Etm9aMtojRrwxiNNDOPraL0VbP8hFa2I9/sEPqbadcAOOrW89+cEBN8vwH
B5GGQ/jsJZYfgnA7Mf0JG4RTctEK/72dGtIl3AJwOTn8m987Yk/fIaR///8K
YU+cmsvbK4+fREMd0f/b33H0/wHJ7pvfaUNRvwPh3/3AcmHhu+9dlP87dnw3
vX7jwgLD33KO//K1M714JcSH/tIZWd7zF8707AVyj+dOlHcE+Ug+8pGnaG/k
79SetPrgMRB+BD20o40HdrTOum9L9zZsaW3dRs8s6/4tAjFIvmtFi6sgeQUk
L1vQ3JI5zS6C5AUzmp43pak5kDxrQhMzxgjGn1Ji8qeg+SBoPkCD4/tpYGw/
aN5HfaN7qXcENA/voe6h3dQ5CJqhqDg58Lq1bw81oy3d1LOXGrv3UVj0x3oK
jf5E9D7qPiX/iO2Adzv5hX9BvtCtBhu6WW9LN+rs6HqtPV2tdaArtU50ucaZ
LlbL4fqHAfaFysN0rtKDzlZ40VcV3nS63IdOlfsBbgXssmA6XhZKxyCG2ynQ
lPJLowG3MldASQrgTkf7ePNSVmrxMQF2cvFpRGc3MdKTIzOPK4kvvirhLroF
uIsAdwngLqOIwgqomsKLaqEGMvELB9yRFFqEtLqok4KL0F4u6qWgIrSXiwB2
ESJzEUfmCcA9JeD2LRLtZJhxv186/PItsAvXaJ9fFpSt3iwNrqE8BOYn0FP6
O9OwtzPsbZt9ZernCu26gz9K9l9oZL/dVwbde5tuw8w7IUdefeRXSfchEbTH
HwaAbn+afMx0+4nMW21Rzz3z3gzeL5QrYRy8X4ngrc4RkI14vfGtE5JwRzSu
HUTj+tH3DnruSMPJMeRPpQTktgJyWzFhwYvf8VSKR0/uEIm5fAbXq9/zXEe2
Rky4jpf29Br1Acd1oI7lz8CroxLhdwFgRH7o1Q9OeHXCeydJ6wn+zpnfG9G3
33OO/xpJxevvnADyLjoKvUSL4eW3Tnp68RqL56+wePYS1cezF1x9PH3hCIYd
6clzrpxAsTzfv6IHT+zo/mPokS1tPLSlddYDG7p334bWNljWdHfdmlbvWVFG
1heUkfkFCLYEwRaS4GUQvGRGM4sgeAEEz5vQ5BwInjWm8ZlDNDYtL04OTx6g
IWhwAhSP76P+MVA8BopHQfDIbuoGyV2IzR2IzaBYdggB3JhPKDTmU7D7KVV3
GlNVhwlVtJtSeZsZlbaaIwwD5IgvqLjZmgqbbKig0RYw29GNenu6XudA1+oc
AbMTYHYGzC50qcaNPEL2AOa9dKHKk85XedHZSm/A7AuYAXJ5AJ0sZ5CDFJAj
6GhpJECWT+HJL40BzPHiYd9ZJWmUWSI7uzjFliCfgE4DZqTYxecFzNxG/udR
mtPsOzJKF1ZSeCGidGE9hRU1AuIWAB1Jxn5RgFkFGSl2EdrIRcOAGFG66O0o
7Vs0LyI0UBbHud8vQ51mBQwjs+Pw7ImGsWF+raLsXvjMMNeWOBv9OM7G7zSd
5W3TosN7lZ+wD4zxjyrI3IDWM8ab3d7GguKhDR7NjARc9z8LkhMFzWhHg+Lx
RyD5kb8Bxb6g2Ocdij0p/YhscWYc3SPiNHeFZx3braXgG29UlNnvATN+XwTs
7+1Y3Pf7PTPMjyd+9j1PPmKt3Vf14gcryBosW4vgbcPP+gLnYnqi39kCYIRy
hhr1wesf7FnM/4kvmX/8xsvvHfBup7TCK65DXn3PLL5ClfLqO0cWR903gPTI
MR5v+fw1Gviv0CZ4xbn/05cOqG9eOOj+A6h1gOyF8vJlIyIXr7l5X9J9ATDg
BcDrjwDuQ2u698Ca1lj3rejuhhWtrrMsaeWeJSDeTumZ22lhFQCvmANgMwVg
UwBsIgGeNwbAh2gcGps5SKOAODHlE0pI/gQQ7wfE+2gA6h/fC4j3UGzibykm
8bcyVIDf+I+RU38sDrO57wA19h6kht5DVN9jTLVdxlTTZQqYTamyw4wqOsyp
rN2CStssqaRVPvrEL2IHYLYDzPZ0s8GBbjQ40vV6J8DsTFfqXOhyrasA+WKN
O31T4wGg99Fh6HyVD2D2pa8q/eh0hQT5ZHkwYA4BzOGAORIwxyDljiXHQAvI
knJL5VxeWSXp4omB6bdzxUOG1KtUEuRziMhfi3Sbj48HcccBZB5kshmVOeXm
qFwFkGspDDCHFjZBrYC4XfyfsV8MIO4TUTkQUTlAicr+RROw9wG/FHnv1x8z
veIfvAtlKPYqvPfPergY5MMC5E2I3Que09+ahst5QmRq/dalK528tKXeJ2ny
DsfykSbqEBQtIGstaT64/0k+ZHA9VEik3Rtq2g3dD6b4HGOBs5p6jz0M1HCe
fAykn0ikBc5PvdXA+27WzUSDZj2n3bpfaJ1jm1DL0aMP3sgY/fA7fs448Dgu
8eBpBfJO7KD8E/y88Wff23CcthFU24hJxl58bwNOsUTEFFUATz7C//n8O1t1
ZokX3yEtf/EdB/4Xb+wgexaT+q29nvKPMelPX9lDSP1fCiFReGFnRI+f26lX
3xnUh0/tKCdPHtnGYwYV6bEC6xrrAUC9z48lXd2w1P2cVtYtaPmeBS2tmSNn
Ngewn1MaNLcCWJdNaWbJhKYXAeuCsYR1HrDOHdLT2OxB2Hx05gAkexwTUj6m
+OSPlSFMe8Hqx2D1Y+oa2U+dwweoY+gAtQ0epNaBgxQR9ymFQ429xlTfa0J1
PaZU021G1V3mVNVpAWAtqRwqa7eiO23WVNJmQ/6ROwDsl1TQbE+3mhzpZqMT
XW9wpmv1LnS13hXAugFYd7pUe1jA+k2NJ2CVx3auypfOVvkD2AAAq8BazrCG
ychbFk1HymIRdRMor1Re3rUPtJbTbd3JpIySHACbD2DVFPor7TJTgkihLyu9
0z6IvGoKbdA+FrDWANY6gIrIW9hMIQA2uLBDwHrILxaKg+LV2zIP+CUzqaJZ
7IOg642g683N4sIVHcdanohaRVZtGnu806/FyLoryLoBWbeCF4ztu21lvYan
0kA23SKNljdtbNPIVehVYeXbrbT28j2DrHo9zADgUAEwx+UEwMvdYtx2Hn0Q
JOGFJgAw4FUfV8a9Yf88HHsYhOO9tPJKaTq/Zrlqzed1Ib60tPGtk9qIfsgY
v2GE7VR8Odv+zhYB+jsOsk/FHAK29Ow7ZvXZd8D22XfWvPrGmvKPf6Hs59kb
G9Qlz95gw2839fQ1Xl9jX1gBsk9e2VLe0R1Cj1/i40cvbHX/Bz16bkMPFeUe
2aFE2R304KktZCci7QZS5ey8HZSdu4PWADDDe/cBCxH2PiIsawPwrgNc1j0z
Wlwzo4W7pgD4M0rN+IxmV0wkwEvGNLUIgAHxxAIAFhAfpDHW7AFKTFWp3cUE
UxzUh/S5d/wA9YwdoO7RA9Q5epA6Rg5R+7AxtQ4ZU8ugCTUPyLvHwuI+o7pe
M6rtMQfFFlTVZUmVnVZU0WkNim2otN2G7rTbgWI7Km61J7/IneQbsZNuNTvT
jUYXUOxK1xrcQLE7KD5Ml+o86GKtJwj2oq9rvOlCtQ+5hxyADoLiAFAcRKcr
g+lkRQgoDqPj5Rxyo0AxQm5ZPChORLhNAcE2kK0gOPNODijOl8/vfOtC8XmF
4M1GsIW/L18sfqeLuoJM/UKgUOTMYdwQlh0cuj8HtfJh8ExwgAi3wwi1Itwi
Z54k38JpaJZ8CoFxITAuXAa2K9Cq+D9uAL+NsGHUfQx8FYwLNjF2LXgFlCPe
TqV1RirW4p1Cs9mP0vyRoFmnXIrqWJVjujvvqjEZWosAPwBbz1Tr/hpMI9Fe
3+Q6LttE8Kz1hyEwj4DnxNxDyljRgzIYv5NfG7aU+QaO9CP7RJ4tIzP0Su0T
24Sb823epwjRrxGeXyM8fyunA+CpPXOPf6lnuGEYxvwRS8wUgPz28RsOlm9s
ge6TNzbapTdRBRzjyP3kW4b8yWtryIpf5Tt88QqLx6/4/aOX1pR79AtlkMjD
F9ZG9OC5tXKF+v5TG91HtAGGN54g8CL43mM9ktdJ74Lf1QcsnuAQ9OIgl8Hv
ksLv4j0zPS2smSKOz981oblVY0rN/JRSgPH0MvBVEV48pCB8kJLSPlGw/RzB
FwkzgnE8XuOQPPdPHqTeiUPUM36IuseMqQvqGDWh9hETahs2BcJm1DxoRk0D
5gjEnwPh7UDYkmp6LKm62xoIW1NFlw2Vd9pSWYcd8LWnknYHut3mAISdqLBV
9hfcanahG01udL3Rna42HKYr9R50ud4TCHsBYW/6utaHLtT40vlqPzpXLe9b
dQs+RF9VBQPhUCAcRicqgG85MuZyDsJxlF+GIFyWDIRTKac0AwjbkV2AvZws
A/imlZwQj+UUV5eK+d4otYN6MwgDYTkCUPdTQ2QRbCMQdNtE4A0q7IJ69Myt
7t9QQOEgNEL+haPkVzgOSXJ9DMj1KlwS5HoiX1a6rQS5HoLcd6gtALUF71L7
UiV3M3feZhB5LTSWDeOtTtwk+U/8zCA9MI1GmtrJsN6NEqAKWNcErCIG996L
EDFYsHpPPsOAOeUYHJ9too0fGXkQvBl7DRNnwerbvPJ15bQj+2n+uTeCMALx
Cy/J60uW+kzQn4hLVLIfG4H4FT/J3xm8OoFX7k7ORvPzJ2K6HsGuKvGkf56h
j9u1D7/lxPfht3YqoPzZa2S5ucd28Brn1g+B6aNXQozlKysY++FLK8hyUy8s
6cELSz3lHNkOOp9bqreWbjy1gqxpnfUEuTELqK6xgOvdh7aUmfsFZeZ8QSsP
rPS0DFo/pCXQusikQguItoCV5tdM9TR3l6cNUInlg55ePiSInVw6REnpyjy0
ut8g0H5CI3OHaBjN3aEZVJpQXIr8n95JE+qZMKHucRPqHDOljjEzah81p7YR
c2odNqeWIQtqGrKkxkFLahiwArFfUGjsF1TdA1p7bKmyy5bKu+yprNOBSjsc
6E6HI91ud6LiNmcqanWhAsg3Yg/5QDea3OlakweI9QSxXnSp3psu1vnQN3W+
INYPxPrT+ZoAOlsdSG4hh8g12JhOV4XSqcowEBtBxysiQSwCbrkScMsQcEFs
TmkaZYNYu0A5bYNtgCPkTDb+LgqN/9FgRJYMsuZ+/qKDKkoJsu+2a0MKWyi4
oI2CCjRiRaAVA1YKh4DrJrK+hRMGyM4B2QUDZFfJs2CN9vlmC2w9ChBoCx7Q
4QIgW/AImG4i6yaRZac2DTdi/ERg1Ys2rZFhK1d+odNZvsOtkcatg5hbtG2F
HzjdvqI892s1Som2UWq05d6stUgRahFFmGDDEMXRdhDZ8xA0fD8EWXOwGMgZ
hHBmmDkrBOM7MIzvkvMOUEr+AZp9BoqfIY1+7qNTJ8XWCOaI++KdkSIv5Twc
THDm0d1iAu17r1zwv/deuaJKZarXeY6OV0yygza1bvbRnfjMQc9f4Oc30GTN
Pvol5SD/vY9c+P5Lzqnvv7TBz99/Yc1r8vWFFWRJGy8saOM5y1y8il3mb1df
+eef8qQba0+sILRmH3OH2d3HvL9VkLsKclce2oBaORo6I2c7sLWkRQXdBWge
6AJbmlvjQTezd81wnLNImmdXkSyD4ZSMTyk5Q2X2vyHKfkpjSJxH0fodmTOh
YWho1hTsmtLAtCn1T5sh4n5OMVD3hDl1jpuBXQuwa0Fto5bUOmJFLcNW1Dxk
DXatqWHQhuoHbCg0Tib+1b12VNljTxXdDuDXkUo7nehOpzOVdLhQcbsrFbW5
UmGbG/h1p5stcqiLd8Q+8OtFVxq96XKDD/j1pYv1fuDXny7UBtD52kA6VxME
foPpTHUIuYaYgGETcgk2JecgM8icnIQsZP/33wlk7QIcFGyBbIALpZScNhjC
8bUWZOOKkCcXqReLCgXC5n4BEmH1gpGGcOPbCBd0UWBBDwUW9tFBYHzQL0FB
eExBWIm6BTPkXQCEC4BwwRLQBcIFd4HsGnSP9gLjvb45Gr6HFXz/zjQU0IYJ
aMUwjc3xWO/0MSvkWmnJ8b/cktzW5Vikam3iMUExKsEyCm8TAHcpUTgmy0zt
icGqaBAzxhyEGd8BA4SHgLDA+MGPYPw4gJLy+EJycv5B5XZBgfFTBWOROHtr
47PFGBHlAYDLL+RDezOOyLHaqy/c9Fjw6EmN6pfO6q3Kay+dUC/xvFprPFXu
CyfIke69kI6QdYTvmL/3wo4X3KDFKt17bkfrz5Hhcua7/twKO773zBKyoKz8
z7UdPzXnX3xiAVnS6mPR5fTYirucHllDNrT8kGVLSw9sIGtKR7hNz95OC4BV
gArNAda5NXOaXTPX08xdC+xy5q4ZZEopmZ8pjP47xNjPaHzRhMYWTWl0wZRG
5k1peN6MhubMaHDWnAag/hlz6pu2oN4pC+qZkg/RjE7aTh3jltQ+ZgVWrakV
ahmxoaZhW2ocsgWrdmDVjuoG7Km2355C4nZScOxO8OpI5d1OVNblTHe6XKik
05Vud7iBV3cqbD9MBW0edKvVA7zyEFTviP2oMq82+YBXX/DqRxchj7CDdJgV
eojcQw99qFQ3LsHAM1igCVnSkfJEyi9HMlyGZLgsHeE1k7JKc9CezdPCa1rJ
STEfhcbqbfmwgDi+FlR0Dbqhscq9UmZg1cwvULm4W/U2qwXNGquBCqsBBX3Q
AB30jYcSyK8ArBYg1BZMglNmdVaw6iVYXQSny2B0VbB6uGBdsMrF/XemwZtc
/uHbrVKZ7UokrbdosL4Lp70fP36pZSluk9BYA0Jj1JEJ0Znmm5Ryd1VMphnS
5x6kyyJVXlMIFfpRSsGoTJXRrNUu2zClk08CaOoJB1wkzPi5madaf7Psc0b7
FpvyvVMLz/kpnZwppx/Zq+fBmSBv+bm7FuRXXrhAzmKynNXnPO5pBcsPxGS2
q8/x+XMnyjyyE/oSu1x9bg+invF1prvPHCA7iDuU7z6zRgaRmf+FtuPVp5aU
kYeENm87rYDGlccWtPyYJ65bfsThdPmRFS09ZHE4XXzAPVsL920ga9BoSWmg
Mi37c5pbB4Wz9yxwTDNrljS9ZkXTd/F61wI0KuQjw5taNaPJFVNKyvgcZH5O
o4vmNLJgTsMLFjQ0b0GDcxY0wJq1BJWW1DdjRb3TVqDSmrqh6OQvKCrpC2of
t6a2MRtQaUvNo3bUNGJPjcP21DDkQPWDjqDSEVQ6UU2fE1X1ydGlQTG7qKzb
hUq7XUGmG93udKfijsNU1O4BKj0hL7rZ6oUseL/gUnnEF2DU/SNwZBSN6Vxt
CJ2tDaUzNWH0VXU4wqep4PJkVTSdqIylY5VxdLQiAWwmgc0UsJkGNjPAZpbG
ZsadI2DTScTRVH4O9e2zCptqX9OVt25EilZ6jJlNPhFTv2CDOFq3JZsBBmz6
FwyJ/zvgmwgumc0pAzbnBZv/1dSP/t7UH+LBhyqIm5PLiPxWaYjavB0W1RGP
4mmWi/H8JFuJH3w+Ml2bD4UiMyz0Er+OlWi0tTpXZJYbnWEOFPm5H1HUDRS7
BX+RCn9qlAzXM4DAYnA9VFzmUXebkGMC9IwRJDlgjj/ip9tMPA5ErhsgNMU9
xtP8wDi0V/GzWg/TU3kjk2i95u8TD/X6W/HIkL3ikdg8P9XSMzcjnnxO98e0
+FS8FVNILz1zgZwoPX8XtJOWsb78lOVMS0/VdQdaeWpPGfkyl8vI487k5Sfc
RE3Pk58tPeZ3i4+4obr4EEABtAXRCTT/wBqnMQ/Q5lgb1hAaqanZ2xmwe4CL
tWZNU6y76vXiv6bkzO00uWpJE6wVCxqHxpYtKTH9C0qAhhesAJoVDc5bAzRr
6p+1pr5ZG+qdsaaeaRvqnralrilb6py0pY5JO8D2JUVCrWP2AM0BoDlQ44gj
NQw7Uf2QE9UNOlPtgAtV97tQVb8rVfa5UVDsHsC2h8p63OlOtzsFRO8lf1bU
Xtkt+mvyiWTGDghxSXiFH6TLjf50qSGAvqkPpK/rg+hCfTCdrwsBcqFALgzI
hdNXNRF0ujqSXELMgJ25glw8kEukIxXJlFeeCuTSgVwmkMsGcnmUWXoEyB2j
9DsnxG/ZBLiJ6ZmSbl8wQE5NWw2HRpQgZb0D7IIEcuFALkwNhwUqcq1Arl0i
d6uH/G/1ATeJ3AGEwwO+SfR/m3pCXvLpGiJK/eJtrAwflGO3ZSePne/H1LSQ
QOHplkoOJfFqXY7jECcD3HLMNmpfBl5RGeao5QEZ8IpGdIsWEa57LUrBKlJJ
PiO00XMytMnwFg+emKmRB6E0+jAECtYDriDdHyAHDVLyUPViTIDWKSSuqD72
pZS8A2oQFGMan3iBNr6hbu6pJ3dgKg+dn38ip3Dl+STmn7hDbvjclRaeyoFu
aXm7OTY+4XviFp440+ITJ5V4sPKYu4EWHtvTwiMh7D4t90tg89COu1se2EG2
UvdtaVbIhmY3eGzUzAbHsJl1G5qGUrJ2UDI0tWbLr/LQ/5KSMncAIRsaZ61Y
0xhr2ZpGWUvWQEkSPLhgQwPzttQ/Z0t9c3bUO2tHPTN21D1jD5TsqQvqmIIm
7al9wgEo7aQIqHnMkZpGnYCSMzVA9cMuVDfkSjWDblQ9APW7AyV3Co7bS0Fx
e5VRNAHR+3S/Akr7qKjDiwo7vKmg3YdutfkgbvnS9VY/utbiR14RcrTT5aYA
utQYiIwyCDwFg6cQOl8fSufqwulMbQR4igRPkeApik5VRwuenIMt6HhlAnhK
Ak8p4CkNPGWApyzKLssBT/ng6aiYmDj9zkmw5ErWgqdzBjxdVi6XGKaW4KmQ
eSqFygVPfMlEhK+CBrDUBG02Bf/B1Jn+wcSF/puJq4hG8AJlIK8qOaXZB2oi
qEokhDJ/1Nm/03yTQwu4aMLTrKgRPDUuJlCTEM+WguBlxGAZUSvo+ogDltg6
Cq9MWPtKLNp2MaAKElRFa89YeitgrUcgYEXQwEY4xWWbgihTJIxhNPQgjIZB
1fADThyhhyH6Tbw+0pp5aN5p10e4l0YdSTj1mJ+pPv3YB7/Hd9/zc543Xz0h
DzEN+uzjw5A7UNxLqXl7xPrsI+ixm4rm3CMXyJnmHzmLd074+bmHTjSrSLQq
c3bSzANHmrnPcqDp+zwiaHrDwYim1vlCytS6Ha/R5D17mrhnrzjp+F0kn2Or
WIyuoHE4sozF8JKd7pc0tGhH8WlfUhzUP+8AYBwAjAP1zDoCGEfA4kidUMeU
E7VPOlEb1DrhTC3jzoBmN4Un7qbGUVcA4wpgXKlu2I1qh9wpJH6Pcr3t/2FY
qKxXRvKAmH1U0uVFt7u8qbjTm4o6fQCND6DxpZttLD9A4w9o/OlqSwDAOUSe
4YcATRBdbAymrxtCAE0ooAkT0JytAzC10XS6JoZO1cQCmlgEIukjzsFWdLQy
GdCkApp0yi1HACrLhnIBzRFAIwOQmM0bOR9DYx1wGNB8A2guAZorgGazPRat
jqJHAIoslINtf2VqLR6U9itT2w+0WPKv3sOBnONX5/CjbSZ5vxnPNVI/nwQl
UsMCz03diOU2QUiTRkgCA5KAYME5XstSPEWkW6p5nQhEbayVWPVu0SjRuooR
8aebJeJPFGIPtB4JSiJBh5kgZGBD0jJ4H9rgYT7gRc+w6P5I4MJDAvi3ONHj
tpYYcJsrB9yKoXoP5W1vPPB24hE/TGnyoS9OgScd5SnK+LHokB4LLwSyqUee
lJy7T5EcLpCC1+mHhyF3yI1mHoKWmYeu2Hz6oStNP5CagpJzdkO7aOq+C01u
sJxpct1ZTxPrzkg+1510/zslZe3SUtRErCdm7aTRu440uspyohHWiiMNs5Yd
aYi15EiDrEVHGoD6F+SN8LGpu6hnzpm6Z52pa8aZOmdcqGPahdqnXKgNap10
pZYJV2qGmsahMTl5SFjiHgpL2KMOwgyJ36v7e6oa8KRKqKLfk8r7vKgMCozd
B1r2U0m3N2jxAS0+oMUXtPiBFj+62e5PN9r8QUsAXYOutgTSleYg8owwBjHG
oCUEtISCljDQEk7n6iNAS5SkpRak1MTTyeoEOlGdKEhxErSkUH5FGuVVZIAW
JbyU5YnwklGK8FJ6UpkM+4wIL0yLlb8HaLlMH5sfot+aGUMm9Bsznk1NTZX+
9D04SJ/XOb4TFjYhqJtPVpSEMqsXywaA0bAghHcSjKbFRKRiVoKA5qUE1eMj
MiwlCCtxiBVxSryIRaxgKSSsxVD3vWiQIGdpj80yAw38bFPwgF33g4p+QYMg
Qr29SoSP+6FCw6LvIVhp/BiLS+rcT8i9hYHi9jFe+HNA4SeqyaeqST3wATFy
2FNSzn6aeMBPL5l44MULTzDzwAOL+4fx9v5hFOrEfXea2HCnpOy90B4aX+db
JMfW+XmmY/fcIFdNiVm7td6PsTUXGmXd5csCCZmcyg2vutDQihA+G1zmLtfB
JRcakOLRuYuosahvwYV6510oNm03xaTupq5ZV+qcdaOOGWjajdqn3eHz7vB5
d2qBmicOUxMUnrRX6/MLS9xL9SMeCBCeCBCeVDPkRdWDXlQFVQ54w/W9qRwq
7fOhO70+FBC7H+5/gG53+1Jxlx8VdsLtO/3pVkcAXD8Arh8I1w+E6wfB9YPo
SkuwcH0uR49wE/q6MYwuNIQrrh8pXb8uBq4fJ12/JhGun0zHq5Jxnk7BPBgg
H26fV5EF11eCRFk+fW6xE9pFn1nshvZgWy31IbVzS3X0f71FG+JPpIM7a19J
B/9QzhDHk0DO8XyvKfJ1LllPtXMpSJjr5pI1368XShKvDQvJ2sVb9vdG+D37
PnweESBBRIHW5XhxDSsebfvVOGzYsRpHHXfj4PFxFJ0lo6Pw+jXOlnruReN4
etejtcqR44Di9Xrp8gMb/IAVviotUuwN2d4f2ggWI7V5tmMeGabcNInPsORF
gNqvJ+e7OkCj9/1Y4OI+P2Fz7L4P5M1iL97gzrfRDS9eo9F17o3lpZHkKmsv
jdzjDjlefkgja4fFZ+pB8/uRNXe49V1+Qnd8pvxqcMWdBljL7tS/7A6fXnJH
kfQtulMva0GqZ96dullz/KCS6FR+VEHHzGH4tge1Qa1THtQCRSTvhfZpXIUn
7aPGcU9qGOOjDUvcp/sZ1Y14US1UM+xN1UPe8HFvqhz0oYoBH/i4L5VBpX2+
8HM/KulFYfjHHNT9GRV1+cPNA+DmAXDzQLh5IN1oD6LrbcFw82C4eQhdZjWH
wtVNFDcPpwuNEXS+AS5eHwVFw81jpZvXJsDNk4Sb77T+lL60lnM+7bDablA7
//kWTvu/SKd10b76Hw0avjplBtOq2dRtVD2bin3VzKbymvRjKDTVRmvH1s2n
UFiatVD9AhxZVtxw3CQ4bhIymKVEtJ2XEwFg63ICta4kwHVZ8fDeeOQslhSd
aaH6r071qK61WNTaMULwYB7wFMULnoRIzfhjs0yFz/av860G3FdlJO8ZkiMb
udLb4Kcx8/1Dm6MX+P6Dn+KzQPEgHhbPmT60EUBD6wE0vOFPw+v+cPt1P/ja
ui9+b/ieDw0pis/aD7fcz/tZ4yfV8Hved3wWO83QXS8jLFCxD66yYw+seFBc
xj6IH0fbt4wvepew6FnkR2D0LHhSN9Q178HSU+ecB34uKlU+AKJtxotap70o
MmWfUs/CH5P3o+71psYJJqphHPlV/Zi37i8oNHE/hSbsp5oRH6oehoZ8qQqq
HPSFY/rCMf3gmH5wTH+6A5X0BrBfih8q6g6kwq5AeGYQPDOIbnYEwzOD4Zkh
dK0tlK60hsIzw+hScxhdbAqHZ5rSYehCYyQ8M4r22v0T7bX9De2x/e02zfH+
SvMuoy0u1P9r+eK6RZ78x8pnqjNaefHc45Uz/LDUypk0qtqUevE8ONUWDpom
nFQ46lwqhaTaUCicsnY+VThpPWshBc4JLXIt24jlT6hpKRlKgp9Cy0nsqtSy
kojUwkqn5gJtqwnUfjcBFW08HDVeVLScYnRxiiEq2hgxYoAvQqpJt7zqaCZ8
Vi+6frZpQ4C0bpX+dX7uv3oXK080xl/xk2T618WMguzX94J4EciLgG00sOYP
H+m/60dxmQch2ZuHV3a3u77YatUHtaBYrHgzLcve1AvFZOynmPT91LPErtO9
CNfpWuANOhe8qXNeqmPOm9rneIP2WW8liY1I2a+npinssHGSn8TWMOFL9eNC
2K5uzFf3b+B+8jhqRnzhfn5UBVUO+VPFoD+VD/hT2UAAlfYHwPUCqKQvkG73
BlJxTyBc8BD5QYVdwXSrkxVCNzpC6Hp7KF2DrraFwf3C6aDDr+iAw6/pgP2v
1RGSMlYLP/mP70lB/0J6mtv/D0+z9OLLJuXTGTBVUIqtFnqCU2zZATNgqqqZ
dNSMUtXiNQ2eZsvehpKpmUvDNrXwPul10EIqvC4VXgctpgivS5Fu9QcI8Nbs
ZnA5uN1KEurGRNSLidLdhOLZ5fjyNneObCa2MrkV10zR5JNNPdHcU+9g4HEr
RqJ3pFd7ShGPGDUSF8Jjs0x4RDh/thYqtguhPiH2N17Ca9aCqO9uEPUqistU
L7V9wOvUuxpAfYqwzntZQa3Zu4J417Psh7PrWfKDv0m36Fr0o07Wgh91sOb9
qJ01h83b5vhaXWTqgc3rFqkH2O14CoHmaT9qghqnhFDnTWJRP+Gn+xOqG/en
2jGpmlF/Ckk8SCEJB+F8AVQJVQwFUPlgAJUNBlLpQCDd6WcFwQGD4IBBcMBg
KoL8YozJN9qYbnWF0M3OUD0ZO/3KSHOu//M9zvVX0rkOa3Xduy4VmGynhbSy
qUwqZ00L6aliOlP3h1QxkwllsINJzWagQrMTlVoV3lfhffUcKx27qsESjjaf
DhdLY2lWCUuzofrFVApLlwNq4V34rmkpBds3LyfDy1hJYhAFN6nY2zajcYLI
KLEpB+S/FeOP49TRA3A2XkTjW7VrG8K3WOrFcKlt4nJSdKapuHUI4rsBw3FQ
POFxj1Ao9ayG8qtWHjGZJtS9EoKKyRjrxkZ4E8wV6EoQdS9rwp6WA/njpUDq
WgoQ6lxE5hmVfhB5YPtCABRIbfOsADhTANznoFooWKWW2QDIX6h5hq8Oh6fw
o6AbpwPgUgHUMMUPbq+fxD7rJtiTa8cDqIY1xrlu9Siq3uCEQ7qfU8VwIJUP
BQmVDQbBqYLhUMFUAt3uC6Hi3hAyc/lHMoWUWkpzo/+s5FjvuJHwmn8v3chj
SzfipsidyWwcCZZGVDqVjUMsm8qismkhvCufzkK9NZOl3OQflGKneBU+rpxl
J6uazaSquUyNsBA4WM18BtwpQ3GmdERLW3YeLouFNKRIDXCmRqEUpHIp7Eoi
WjazltGUQbiEBVqUoLl50dFS8ye++hiHA2xfle3y9pUYHGPHagw+61iNFj1W
kE4vZhvZJge8r0YIwZsU/+ta4aloO1fCoTDqXA6jqAxTis4wEeudy+xSHUuh
MFDHUgh1KuoQCqaOxWBqZy0EUxsUmWYMHaLW+WBqncP71EPqFZ457hNumQ2i
ZqFAuEsgNUHhKXL8fMNUIBQk3IWvetZNBlHthFTNOHy1eiyIS3ssiKpGg6ly
RCaeQQnGVD4cTGVDIVQ6GEJ3BkLI3O0fydz1Hw0u/f7NFqn6f5Ke4blF9PoX
4jP51Elzzy/o9kQOlUzkUskkKwfekiM95s5Ujh5ukwOTlk7l8hoFptgrnmIP
F8qG72TzukpmxWw2/EaTHq6TBZiq4UBcE4Wk2QlnqZ3P4ARgIX0bewyq5sU0
/LNwm6VU1D82sli5IjKiCAQ7zq+aRRUEh+FFAr4QrYJlNGtXuFnbyk7TCqf5
ULsY0LYix5K0LUfzhTbFWB0rqHs6liPhXMuR2E3bkhykGZXOIwnbl3ie0val
cJg+nNo0cdBrWwjj6m8hFAqjlvlQikgzURPsiFQTap4LYfH1idkQ3S+paTYE
CoYnSDWypoMoLMWYwpKNqX4qGJ7ACoEnhFANazyEqlljIXCHEKpkjYZQxUgI
3EG2sy3dDc3/X7Yw/99I83v9qPllm83McwcVj+dR8UTeNvhBnp5uT4pFPooR
q/AHqYBkOZQMr0oxlk5jw7LpPK5TZvLgCKxcnHrFbA6CuPCAuWwEI3th9ur5
TNQXmTA9K0O+LmSwF2TA8dkreP/8WreQxm6BmJQmu0bhDw1KddK4lCJiUzIv
RCNRthRFqEoQvR0RGTxILYJHMEinFFdel7Srr3q+/IpqoZVn8lyKllqMhp+Z
U2S6GdY5QrUsRn1ALQvsIM3zEViLgLFNteY91mFxU1ibHaNpLgyLWSwaxWKG
56tsmAmlhmlWCAwdoqfQZBM91U6GAqeaiVCqZo2HURVrLAyGhkbDyOqwzCFk
La79/Zf3ZBN/Lzfx0RxB2vhDaWOPHVQ4dkRq/AgVjR/RY3F0GxVNHMWpFE8c
hY4ombGw7e3JI0ZUMnUUFeOdqaN0Z/oozH1EUT7sna/YPJfKZ3MpKNUBshf2
roKq50B+9VyWGkvZ/jXz2VCW8IEagT+sDytIg6cLoxsaHgYXVUKKbG59JPoF
uGNLjRZNS7KDi694NC8K0zN3S/HisgdP1Conam5WZmNvWoil8DQLCBVB0wIS
k6Z5jilN89HUCPGr+E72oTXNR1HjXKRQeKoZZIr1CBiYL8U3zEYIC0dA4UL1
M+FGVD8dDoee4ukUQ5NNKQSqmQiHpaHxcFg6nKw8fgX9Wv/faeF/kJv4vmNh
GehNPXbSrbHjKGks9VQwfhwn4JfkrJUVrxeOHxevfkl8B0fRBG9eNHmCihXd
Zk0dx3clU8dQ3iWK4TXjw+iy5ncQRq+YzdWaucFwgMq5XChPUS4cIUc4AyIA
1//YFm6A41IcQEhUBAsZIomoXUgTMYETCHYCzkrV4+fmt6gJZF+RXvR2fgDv
kN1F3NcplSD6/RP4u4V4apiPx79YCjXMc1baMMfdnljXdh0Gl2iYj4VioGix
TTT//2w0haWaQ2ZYj6L6Wa4V6md43vq6mUiqmxbiQ8YSbbepSChCiO3O+66e
iCRrz1/rtsL5b95j7F/LTfy2qLx/YWB248O76cboaez+xugpHLJPoot2Wj6J
rnQTn+rp5tgpPfziFMzkiw18k1zgIKehU+K1cIJ1CjoJdziJfyiePMk1wAns
F/7A3kABKU5KR9I2ZACOgP8I4Bfi9JFrkfJZvJ3Nh1vkiRiQi88qZ3NEvYAY
oJOpwIdcLSAWZIl4UK24QUiarYodp5Q1aJ+w8DGqBxulvZLKRY0lin9BdshA
IuVMxm43u8KT+JIQhaZayaoMK2qdHZZqSfVz8SycRz1c4QMsY2DaWKqblc3i
0BTOKetmYrDPuploqp020FQ01UxFoyk1xSln9WQUrPtPao//j4bi30pr+v+o
NWUoPuS+l64NnyXvBO3KP1bp2sgZuj5yBu+uj57BAWMd5pbySXSH3ISRzyLm
3hw7Q7fGpQqEvgL20MRXAP40dIr8k13UJygEJDspFj4ByiGs35lGBYI38JbS
6eOA/hh0FAY/KozONX/5bB6cQNT4SrT/OYDPEbW/1vGBVgKDL6NBlmhBVImm
aKbs9YBpkRDqRdv0A26bGrZMhbWNuDuEm60panGEplrjsyQWh4+5RLFNAtVJ
sd3mkAPWzbJha2fiYEzZIuX12mnmv2Y6ls2HRfUUjza29vyNeqXmx8z3mTRf
gGY9QwR5717xPIPBleEL2+jq8AUeIj5yAWaT4nXvhMPkDVPx++ujF/RYnMcR
3hg9D4uxzoHPc6BTnaL7QyqYkFbzS3Ilv2QXkPkVuPyK4TwNOKfEgpEumT4J
sf3YdsdEbc2E8oGxkRCmtZyFwzQbr1zAyYj+hM1nkLBniXSNjYd1RnY2k7nN
FCm82qGQLgQrqtmC7MIKgXVkPz93kWJphEUSr3GfQe1sAtagGSH8U4oljDAd
z5ZgHK29fmtoic0mzVadwNvlS5C2kSFIB9wO0KXBiyw9XRq6+BO6PIS1K8MX
cZSeCZ7kleAh3ulhnYu6n8Eu39C10W805/VO9IBxvoYu0I2xC9JI4+fJJ+kw
qk93BNiJc3qY5yyKpXDyLIzDOiOMVDR5mqtQ2IZrz5OCL649VRtgne7MsJ2O
4TOgpWeuBG1HNglTc6uZHBFuubFVMZPDtM1kK60sNNEVg9mpTsP9P1VCsnsx
WHYvshkBUvVsCptxJgVKNhCzVD2TyMbgq+bBKVYUnGwFe3ys2ypJ+b/eE7fk
FAe6YA2VnxuYZb/bIfpm4Cp0RU/fDF79gC4OXgUtF4euwkpSnvFyugjPBC+6
NHyFX9WC84Lhro5cZuHdtZFLaDRcG70IlqTYaGygG2Nfw1hfow5kXaBbE6zz
OmE1/CfMJozml+yqGQV1IuTMBtNJsP5IGI/B4sqxZJoryeNvQabmwgaw6bg9
lIvjYtupziRtJ+21+ZpJlUKcBwen8N10lTPp4iJF5UyquGiRKi5apFDVpmDI
6WR8bOX1iUBFGWX3n99jkf3SIiFbxJ6fG1Rj+1yN6UL/DRwGltvo64Ebevp6
8Abb6QYcyyPeRzsf1sWhG9B1pus6/ufy8HXoGguHfmXkKv7l6shV6ApdHb2i
MOVJ18Yuo+4bu8RRbOwiLAWNfyOsBcuptQmbaRuWbCI3IZhLz4Dhp0Q9OHWa
q0EFsw8VzE5oyQonrghterDmqLZA2Eqi5SIEuqZzhbVy8P9MWTl3ZUxncceq
6AQL4o77iukMVJPT6bxI24qF//SekjeWm4RqBf9HBuXN2uvKrclzfQVY9GNx
vr8A531+oIDXxKt7nK/ahD0c50uH433pwmABi61TgEP/Bm+/GbwFY6i6CW5u
wjDDN/Bfl0duACFpO69Eb9R3o9dQGFdHr8IWVw3qO75EzYb5qTTK2DcGhvHg
Ok/FSJrnI0FRwcQZvEKi2hNVH3SK80emSdpzm2hNbJPNyCkgMyWwEd0HOAHw
wlagsqlsCkxWupaS7Yy4uxtHWj6VwddWDAODLPR3YrR8NIYuXPvq3cLeg030
dKa3GIu+Yvzw2b5icovz18qA18/2F7MtsHCP47mwzw0UQ7dhCxY+vjBQbISS
LwIXQ4Vc/EMFdHG4gDwSfEU5Xxq5xa+q0bwSfejK6HWUN+saF/9V3S8EEtfG
WJdR6Jdluo5i3ix6WYPdRO3FYecWa+IcI6H1gKP2EuXtJ2sug6R9mwEHggU9
lzsi/Z2pfJR+nujJC1R6c0pR7BZe27es6P/DFuVsJb+K0Jz6ZwoBajnvdrGg
0713yDU2QLvyzO9P992hr/ru4Ie+6itlG5TiQN3iAqEAOtNfyp/oYYBSGP1c
/x0Uu9T5gRI6P1iC/7sweBv7+nroNlS82VeB3VwcLoIKhS6NgA2YQQ/fv4la
nAlgE1wZgUavMQUKDV6aDa6NXWLnF3WSVg8hm+ZoApdXy174u2+Sm8jJtIx6
8pQoeyAh29DHoWNCJZNHoSNQvuhBQ229ZTn/+/dUInZyk8gtqm9Z8j/VSl51
ZJeYIDrVW04ne8r59UMsKuCqp3sryDUuSOh0XyXeV8IUlWyPCtijvxyFe7a/
nM4OlKHgy7RrQ+7xgVAAKp8AujBUgsJnY8AM2P6b4WKIC78In6H48TuMA2Mg
dRM4+Mpq/fLIdd2fKjbw0o72+jgYGL8En2dtxgP2/Vsi5XIXZS5aNKK++Uq0
WJWy5xar1olh5rlzq/L96/eUr5PcJOodf5aDz3c5W9OJ7iqpHu0VleSJnmoY
3DkmhFxiQ1DSNUKnWL3VKFqorxpFHazl825xwSjkShRvhZA7zOAeH4Raf7AM
pXx+qBQODg3dQdne2SxlPRcyfJyL+Rv4t0eCHxep3O2/Ik/UMJfZvUele18d
kzU7u/Z1Ub1cUkKtrFZ8lCRJVitodoyflQ3FiTOiyWHmuVv66PucUl4Q18Vo
9YMsNNnZuNPZho5110p1iVcjLOq20fHuOtRCx7vr+S0KL0yI3x/vqUeR1mlA
u8SG0cneWhSmkB6lWQNH7a9G0bvGhYjCPDtQBVXSuUEIBXpusBxlWS4LFGEU
hXl+8I4oULiuOpkfF+HFEZb00sujN5Uq4oZSU79dhtdGZRnKHhUPPWeX2LuJ
xz7DkPTvtqgpPWQhxb5TSDIifelsR0e6GnDCWH5AR7sa4QNHuhp5Taqb1YQN
nGLC1SwVqyiqRqgB705g+Qs60VuPoqpHMbHq6FRfHbnEhaGYQlFgtVANnRmA
+qvxWi2K7cwA+2GlNhCLEWcHPC/Lig4n+NPXw7dVvPVcYkhqLxmWGfRWmSGj
ULGW2YTOcBzPZrH4yGKJ26JCkzeCbBMFtMPJnvI6mym/s1mPRQvON6+zhdeU
d7z8iByjNx+v4RgdKd7nd7WgKFtQfFBXMw7lWHczivdYTzNKrslAjfjuRG8j
9uYcGy5K7VQf2+RUX73uz+h0f50oxc0EIQQlp5TeIEs6HZcelxqXnqggh0sM
S0+JSoWbxYdK8eBhY8MEXveXWklt1diV3YC6+B8tM+lUXzg5Uk5HG041t6Md
TuoQFaUdvEN0FJdgu57XRGG2oQjbUVhtwgn5v450t6HQWjfV04otj/W0YF9O
MRGikE70NqGgwtXggPLi0hJed1p6m04FVS0rhhU1nQR0qExWdUN39KKO4xgi
i2q/u5n0mr98T80jmzG6RK24/lDZWJy/oxNlt3cK2Uepd/sY8TrltHex8FlO
R5cRCqgLXzjgC4dofNnRiS9yOztFwXRSXlcnCqYDn/HyA8rv7kDhtCtqQ2FE
6tTHJTrHRtDx3haomU70NbE/0cm+xi1KRrL41UD1ZhVm4EXnBston7vFVvHr
376nQCLkJknvFIiEiPsl2fh2kTE/oay2nm0omh7lQr99VAy/o+yOHi6THpxm
Tmc3CkEqr7MLMKllCNBiosTp86sTdLSnDZ4B9baqpy9gakLaxKd/0uD0T/XV
iiJgmFwFRNW0x81anOqfv+fcYuS5JW/h9n9g4PafO7pSRmsffj6jtf8Dymzr
N8KiTydWce6yp98uKo4y2/uxVRaWRlj24dz7UA6xykn+Er4QQ7ldOPmuLqnu
TnKIicZJR+PkO3DSrHZ54j2tm3YXanrrxHe72qr9wsKY/9sWdaEEWpfyoyco
zfiZgxultw5SWuvgB7yCo8/A24w2IT5vLD8g28h4cab8yt/hjLWAymef3dEv
zhiCxTt7EYtzO3twwj3ipPnkHWJi4OxdEAOBU0biwid8VDlh1AXipHe62Avr
/a9bnJQ0ly5N+8rQVp85uFNqywh2jqWe0lpGPsBp8VrrsJHiaraRCTj+IaFM
nEdmO2sAFmP1U1YHWxFnAVfL7oQFo+OUKi4WVuuBpAX5RI7Agl86O21F1Z+9
x/PS5Sbp75yDNMen9h6U3DxGKc1jH1BKyxiKN7VljGwitHEserKJTJRPJOA1
PkPYjTUsrDWMos9ox9kJKWfXwYKFOtk7cU7SRka0w9lZTTWUoa9bH3O2POYM
zZc+Eu9lJvuJvSclNU8qmsDxT5J1RLJWRVpHJOFUxln4jJc/oZTWcfE5n0Fq
6xjOgjWKsxjFNultI6jjcS44k2HlTKAOnE2HPBt4/1bl/r57fvLlJplbAPGR
gRd9bO9FVuEpWhPFKiIZZzVloEl8h3PkB2e1TEITQjhjPiPlDH+KsxrfPLM2
nJkQ7NQ+glrFfauj/6XiCFsNxTomN8l6xwKbQ7ESmmbw21gaYTGtp0ReJDVP
G/FRc7eeOL5kYR0cNx/mBE6BD/NTB4+3+kD+dAvyTsnfz9G++kgpalFmdj4U
3zgLzVFC4yzfeNE0u00c0jY+EEpsnsYBpLD4oKbEJctfavvaKi/5Sr7kaif8
U4MTZv3Wjgf9xjfO6/l3sWia4/MXi1mc2cf23oa3y4gz+5P3+MfX8gfztvCP
f/7TPPw+rnGBf3oeqzgWw9tyxG+973bMy/K38n/05H5jx2OYYxuWcIqxDYv8
i/JRkFu4zfvuf74uNzmqFbXyQ+zccfKH/H58p+/4wC351THtqA3mI9app/0v
t/jHYvmPx7co2g/e3oX4+xfvOaFSucmJLXa11YwvP3vPrirlJqe0A95qjomf
vmcHtXKT05tnvMUO5FFtDXWD3OSrtzdRXzcfuL1Zki3yP868ffriBzc36lB+
+n/4/wCOpKDT\
\>"],ExpressionUUID->"890de3dc-786d-440e-a8ad-aa6b084770c0"]
}, Open  ]],

Cell[BoxData[
 RowBox[{
  RowBox[{"h2", "[", 
   RowBox[{"i_", ",", "j_"}], "]"}], ":=", 
  RowBox[{"If", "[", 
   RowBox[{
    RowBox[{
     RowBox[{
      RowBox[{
       RowBox[{"(", 
        RowBox[{"i", "-", "1"}], ")"}], "*", "m"}], "+", "j"}], "\[Equal]", 
     "c"}], ",", "0", ",", 
    RowBox[{"If", "[", 
     RowBox[{
      RowBox[{
       RowBox[{
        RowBox[{
         RowBox[{"(", 
          RowBox[{"i", "-", "1"}], ")"}], "*", "m"}], "+", "j"}], "<", "c"}], 
      ",", 
      RowBox[{"sdequ", "[", 
       RowBox[{"[", 
        RowBox[{
         RowBox[{
          RowBox[{"(", 
           RowBox[{"i", "-", "1"}], ")"}], "*", "m"}], "+", "j"}], "]"}], 
       "]"}], ",", 
      RowBox[{"sdequ", "[", 
       RowBox[{"[", 
        RowBox[{
         RowBox[{
          RowBox[{"(", 
           RowBox[{"i", "-", "1"}], ")"}], "*", "m"}], "+", "j", "-", "1"}], 
        "]"}], "]"}]}], "]"}]}], "]"}]}]], "Input",
 CellChangeTimes->{{3.745642374321083*^9, 3.7456423777166424`*^9}, {
  3.7463288095439477`*^9, 3.74632882136937*^9}, {3.7911708634610853`*^9, 
  3.7911708681163063`*^9}},
 CellLabel->"In[27]:=",ExpressionUUID->"86efaea4-4cb7-4ba1-a6ba-c5c09b3465b0"],

Cell[CellGroupData[{

Cell[BoxData[
 RowBox[{"Msdequ", "=", 
  RowBox[{"Array", "[", 
   RowBox[{"h2", ",", 
    RowBox[{"{", 
     RowBox[{"l", ",", "m"}], "}"}]}], "]"}]}]], "Input",
 CellChangeTimes->{
  3.7456423936118927`*^9, {3.7456424356736565`*^9, 3.7456424360720153`*^9}, {
   3.7911708705219245`*^9, 3.7911708711155663`*^9}},
 CellLabel->"In[28]:=",ExpressionUUID->"f2b05e9e-1560-41e4-a65b-953056c4fccf"],

Cell[BoxData[
 RowBox[{"{", 
  RowBox[{
   RowBox[{"{", 
    RowBox[{
    "1118.7001536362966`", ",", "1118.7291630630637`", ",", 
     "1118.7479344347255`", ",", "1118.7084026678554`", ",", 
     "1118.6023162601573`", ",", "1118.500992706067`", ",", 
     "1118.5484339757074`", ",", "1118.8853600906762`", ",", 
     "1119.5409930266505`", ",", "1120.388735002138`", ",", 
     "1121.2166202102119`", ",", "1121.852273356361`", ",", 
     "1122.237616900386`", ",", "1122.4173285974657`", ",", 
     "1122.4765513528196`"}], "}"}], ",", 
   RowBox[{"{", 
    RowBox[{
    "1118.6532554692283`", ",", "1118.6810111496366`", ",", 
     "1118.6859971158244`", ",", "1118.6019631169793`", ",", 
     "1118.407081914771`", ",", "1118.1828099371467`", ",", 
     "1118.1214974696718`", ",", "1118.432361630815`", ",", 
     "1119.1743865067858`", ",", "1120.1770763976583`", ",", 
     "1121.150305847619`", ",", "1121.8735089718812`", ",", 
     "1122.288766214474`", ",", "1122.4664697209514`", ",", 
     "1122.5175767480578`"}], "}"}], ",", 
   RowBox[{"{", 
    RowBox[{
    "1118.516878495258`", ",", "1118.5299094582992`", ",", 
     "1118.4769575994274`", ",", "1118.2423975971506`", ",", 
     "1117.7598718214833`", ",", "1117.1264104630836`", ",", 
     "1116.6743384912215`", ",", "1116.8534088387194`", ",", 
     "1117.8537524463784`", ",", "1119.3480421708614`", ",", 
     "1120.781258677516`", ",", "1121.7867083068088`", ",", 
     "1122.3160397072363`", ",", "1122.5145601608494`", ",", 
     "1122.5592327666259`"}], "}"}], ",", 
   RowBox[{"{", 
    RowBox[{
    "1118.2381634007506`", ",", "1118.2030049341183`", ",", 
     "1117.9948862981084`", ",", "1117.3836123050996`", ",", 
     "1116.1662699840012`", ",", "1114.4032796453903`", ",", 
     "1112.7303283037013`", ",", "1112.3659972406538`", ",", 
     "1114.096012935744`", ",", "1116.984670081718`", ",", 
     "1119.653964212693`", ",", "1121.381192514373`", ",", 
     "1122.2101186597672`", ",", "1122.4923475156697`", ",", 
     "1122.5472891612271`"}], "}"}], ",", 
   RowBox[{"{", 
    RowBox[{
    "1117.806260505583`", ",", "1117.6734797936467`", ",", 
     "1117.1633566695166`", ",", "1115.8046237441365`", ",", 
     "1113.0059567258286`", ",", "1108.4534949717033`", ",", 
     "1103.1250206844861`", ",", "1100.5547792083069`", ",", 
     "1104.6379491607129`", ",", "1111.4551927452678`", ",", 
     "1117.2034588693878`", ",", "1120.495664216468`", ",", 
     "1121.9085588628502`", ",", "1122.3626381274585`", ",", 
     "1122.4538041668534`"}], "}"}], ",", 
   RowBox[{"{", 
    RowBox[{
    "1117.2971409649815`", ",", "1117.0251927332886`", ",", 
     "1116.0766725752196`", ",", "1113.5547869935256`", ",", 
     "1107.9439687355357`", ",", "1097.2850576454553`", ",", 
     "1081.188891131679`", ",", "1068.482793729249`", ",", 
     "1082.3160299582007`", ",", "1100.2580183177643`", ",", 
     "1113.1889853551006`", ",", "1119.29142485062`", ",", 
     "1121.4946487985285`", ",", "1122.1623745667277`", ",", 
     "1122.3049915463484`"}], "}"}], ",", 
   RowBox[{"{", 
    RowBox[{
    "1116.8720688042165`", ",", "1116.4669574383743`", ",", 
     "1115.0809167622679`", ",", "1111.2785304838596`", ",", 
     "1101.9674126404836`", ",", "1080.555768641116`", ",", 
     "1034.5334631323383`", ",", "962.4975857402446`", ",", 
     "1032.950685336717`", ",", "1080.5670641243803`", ",", 
     "1108.9327299559775`", ",", "1118.6316684549474`", ",", 
     "1121.2147194538536`", ",", "1121.9899053930374`", ",", 
     "1122.1699093395075`"}], "}"}], ",", 
   RowBox[{"{", 
    RowBox[{
    "1116.7049789526789`", ",", "1116.2435096284898`", ",", 
     "1114.664324141735`", ",", "1110.2340445464315`", ",", 
     "1098.6595793829651`", ",", "1067.2731338102478`", ",", 
     "962.8267381035739`", ",", "0", ",", "953.3485766009501`", ",", 
     "1050.6647813083496`", ",", "1132.7933635099862`", ",", 
     "1119.831258315037`", ",", "1121.228398163774`", ",", 
     "1121.9245072738245`", ",", "1122.1145718261225`"}], "}"}], ",", 
   RowBox[{"{", 
    RowBox[{
    "1116.8720688042165`", ",", "1116.4669574383745`", ",", 
     "1115.0809167622674`", ",", "1111.2785304838594`", ",", 
     "1101.9674126404834`", ",", "1080.5557686411153`", ",", 
     "1034.5334631323376`", ",", "962.4975857402434`", ",", 
     "1032.950685336716`", ",", "1080.5670641243798`", ",", 
     "1108.9327299559768`", ",", "1118.631668454947`", ",", 
     "1121.2147194538534`", ",", "1121.9899053930374`", ",", 
     "1122.1699093395073`"}], "}"}], ",", 
   RowBox[{"{", 
    RowBox[{
    "1117.297140964981`", ",", "1117.0251927332883`", ",", 
     "1116.0766725752194`", ",", "1113.5547869935253`", ",", 
     "1107.943968735535`", ",", "1097.285057645454`", ",", 
     "1081.1888911316778`", ",", "1068.4827937292478`", ",", 
     "1082.3160299581996`", ",", "1100.2580183177631`", ",", 
     "1113.1889853551`", ",", "1119.2914248506193`", ",", 
     "1121.4946487985278`", ",", "1122.1623745667275`", ",", 
     "1122.3049915463482`"}], "}"}], ",", 
   RowBox[{"{", 
    RowBox[{
    "1117.8062605055825`", ",", "1117.673479793646`", ",", 
     "1117.1633566695155`", ",", "1115.804623744136`", ",", 
     "1113.0059567258274`", ",", "1108.4534949717024`", ",", 
     "1103.1250206844848`", ",", "1100.554779208306`", ",", 
     "1104.6379491607117`", ",", "1111.4551927452665`", ",", 
     "1117.203458869387`", ",", "1120.4956642164675`", ",", 
     "1121.90855886285`", ",", "1122.3626381274578`", ",", 
     "1122.4538041668532`"}], "}"}], ",", 
   RowBox[{"{", 
    RowBox[{
    "1118.2381634007502`", ",", "1118.203004934118`", ",", 
     "1117.9948862981078`", ",", "1117.383612305099`", ",", 
     "1116.1662699840006`", ",", "1114.4032796453891`", ",", 
     "1112.7303283037006`", ",", "1112.3659972406526`", ",", 
     "1114.0960129357431`", ",", "1116.984670081717`", ",", 
     "1119.6539642126925`", ",", "1121.3811925143718`", ",", 
     "1122.2101186597665`", ",", "1122.4923475156693`", ",", 
     "1122.5472891612264`"}], "}"}], ",", 
   RowBox[{"{", 
    RowBox[{
    "1118.5168784952568`", ",", "1118.529909458299`", ",", 
     "1118.4769575994264`", ",", "1118.2423975971492`", ",", 
     "1117.7598718214829`", ",", "1117.126410463083`", ",", 
     "1116.6743384912206`", ",", "1116.8534088387185`", ",", 
     "1117.8537524463773`", ",", "1119.3480421708612`", ",", 
     "1120.7812586775153`", ",", "1121.7867083068084`", ",", 
     "1122.3160397072356`", ",", "1122.5145601608492`", ",", 
     "1122.5592327666257`"}], "}"}], ",", 
   RowBox[{"{", 
    RowBox[{
    "1118.6532554692278`", ",", "1118.6810111496359`", ",", 
     "1118.6859971158237`", ",", "1118.6019631169784`", ",", 
     "1118.4070819147698`", ",", "1118.182809937145`", ",", 
     "1118.1214974696716`", ",", "1118.4323616308138`", ",", 
     "1119.174386506785`", ",", "1120.1770763976574`", ",", 
     "1121.150305847618`", ",", "1121.8735089718807`", ",", 
     "1122.2887662144733`", ",", "1122.4664697209512`", ",", 
     "1122.517576748057`"}], "}"}], ",", 
   RowBox[{"{", 
    RowBox[{
    "1118.7001536362957`", ",", "1118.729163063063`", ",", 
     "1118.7479344347253`", ",", "1118.708402667854`", ",", 
     "1118.6023162601564`", ",", "1118.500992706066`", ",", 
     "1118.548433975706`", ",", "1118.8853600906748`", ",", 
     "1119.5409930266499`", ",", "1120.3887350021378`", ",", 
     "1121.2166202102112`", ",", "1121.8522733563598`", ",", 
     "1122.2376169003853`", ",", "1122.417328597465`", ",", 
     "1122.4765513528191`"}], "}"}]}], "}"}]], "Output",
 CellChangeTimes->{3.745642394542629*^9, 3.7456424368671894`*^9, 
  3.746328828211438*^9, 3.7463299597062283`*^9, 3.7468546145293837`*^9, 
  3.746855050503104*^9, 3.7911708717872877`*^9},
 CellLabel->"Out[28]=",ExpressionUUID->"96490ec8-d1e6-461c-a57e-20ec39ae5222"]
}, Open  ]],

Cell[CellGroupData[{

Cell[BoxData[
 RowBox[{"MatrixForm", "[", "Msdequ", "]"}]], "Input",
 CellChangeTimes->{{3.7456424412532024`*^9, 3.7456424421329155`*^9}, {
  3.7911708767236595`*^9, 3.791170882112948*^9}},
 CellLabel->"In[30]:=",ExpressionUUID->"33154ec6-661a-4b0f-ac6f-3c78c2a4a62a"],

Cell[BoxData[
 TagBox[
  RowBox[{"(", "\[NoBreak]", GridBox[{
     {"1118.7001536362966`", "1118.7291630630637`", "1118.7479344347255`", 
      "1118.7084026678554`", "1118.6023162601573`", "1118.500992706067`", 
      "1118.5484339757074`", "1118.8853600906762`", "1119.5409930266505`", 
      "1120.388735002138`", "1121.2166202102119`", "1121.852273356361`", 
      "1122.237616900386`", "1122.4173285974657`", "1122.4765513528196`"},
     {"1118.6532554692283`", "1118.6810111496366`", "1118.6859971158244`", 
      "1118.6019631169793`", "1118.407081914771`", "1118.1828099371467`", 
      "1118.1214974696718`", "1118.432361630815`", "1119.1743865067858`", 
      "1120.1770763976583`", "1121.150305847619`", "1121.8735089718812`", 
      "1122.288766214474`", "1122.4664697209514`", "1122.5175767480578`"},
     {"1118.516878495258`", "1118.5299094582992`", "1118.4769575994274`", 
      "1118.2423975971506`", "1117.7598718214833`", "1117.1264104630836`", 
      "1116.6743384912215`", "1116.8534088387194`", "1117.8537524463784`", 
      "1119.3480421708614`", "1120.781258677516`", "1121.7867083068088`", 
      "1122.3160397072363`", "1122.5145601608494`", "1122.5592327666259`"},
     {"1118.2381634007506`", "1118.2030049341183`", "1117.9948862981084`", 
      "1117.3836123050996`", "1116.1662699840012`", "1114.4032796453903`", 
      "1112.7303283037013`", "1112.3659972406538`", "1114.096012935744`", 
      "1116.984670081718`", "1119.653964212693`", "1121.381192514373`", 
      "1122.2101186597672`", "1122.4923475156697`", "1122.5472891612271`"},
     {"1117.806260505583`", "1117.6734797936467`", "1117.1633566695166`", 
      "1115.8046237441365`", "1113.0059567258286`", "1108.4534949717033`", 
      "1103.1250206844861`", "1100.5547792083069`", "1104.6379491607129`", 
      "1111.4551927452678`", "1117.2034588693878`", "1120.495664216468`", 
      "1121.9085588628502`", "1122.3626381274585`", "1122.4538041668534`"},
     {"1117.2971409649815`", "1117.0251927332886`", "1116.0766725752196`", 
      "1113.5547869935256`", "1107.9439687355357`", "1097.2850576454553`", 
      "1081.188891131679`", "1068.482793729249`", "1082.3160299582007`", 
      "1100.2580183177643`", "1113.1889853551006`", "1119.29142485062`", 
      "1121.4946487985285`", "1122.1623745667277`", "1122.3049915463484`"},
     {"1116.8720688042165`", "1116.4669574383743`", "1115.0809167622679`", 
      "1111.2785304838596`", "1101.9674126404836`", "1080.555768641116`", 
      "1034.5334631323383`", "962.4975857402446`", "1032.950685336717`", 
      "1080.5670641243803`", "1108.9327299559775`", "1118.6316684549474`", 
      "1121.2147194538536`", "1121.9899053930374`", "1122.1699093395075`"},
     {"1116.7049789526789`", "1116.2435096284898`", "1114.664324141735`", 
      "1110.2340445464315`", "1098.6595793829651`", "1067.2731338102478`", 
      "962.8267381035739`", "0", "953.3485766009501`", "1050.6647813083496`", 
      "1132.7933635099862`", "1119.831258315037`", "1121.228398163774`", 
      "1121.9245072738245`", "1122.1145718261225`"},
     {"1116.8720688042165`", "1116.4669574383745`", "1115.0809167622674`", 
      "1111.2785304838594`", "1101.9674126404834`", "1080.5557686411153`", 
      "1034.5334631323376`", "962.4975857402434`", "1032.950685336716`", 
      "1080.5670641243798`", "1108.9327299559768`", "1118.631668454947`", 
      "1121.2147194538534`", "1121.9899053930374`", "1122.1699093395073`"},
     {"1117.297140964981`", "1117.0251927332883`", "1116.0766725752194`", 
      "1113.5547869935253`", "1107.943968735535`", "1097.285057645454`", 
      "1081.1888911316778`", "1068.4827937292478`", "1082.3160299581996`", 
      "1100.2580183177631`", "1113.1889853551`", "1119.2914248506193`", 
      "1121.4946487985278`", "1122.1623745667275`", "1122.3049915463482`"},
     {"1117.8062605055825`", "1117.673479793646`", "1117.1633566695155`", 
      "1115.804623744136`", "1113.0059567258274`", "1108.4534949717024`", 
      "1103.1250206844848`", "1100.554779208306`", "1104.6379491607117`", 
      "1111.4551927452665`", "1117.203458869387`", "1120.4956642164675`", 
      "1121.90855886285`", "1122.3626381274578`", "1122.4538041668532`"},
     {"1118.2381634007502`", "1118.203004934118`", "1117.9948862981078`", 
      "1117.383612305099`", "1116.1662699840006`", "1114.4032796453891`", 
      "1112.7303283037006`", "1112.3659972406526`", "1114.0960129357431`", 
      "1116.984670081717`", "1119.6539642126925`", "1121.3811925143718`", 
      "1122.2101186597665`", "1122.4923475156693`", "1122.5472891612264`"},
     {"1118.5168784952568`", "1118.529909458299`", "1118.4769575994264`", 
      "1118.2423975971492`", "1117.7598718214829`", "1117.126410463083`", 
      "1116.6743384912206`", "1116.8534088387185`", "1117.8537524463773`", 
      "1119.3480421708612`", "1120.7812586775153`", "1121.7867083068084`", 
      "1122.3160397072356`", "1122.5145601608492`", "1122.5592327666257`"},
     {"1118.6532554692278`", "1118.6810111496359`", "1118.6859971158237`", 
      "1118.6019631169784`", "1118.4070819147698`", "1118.182809937145`", 
      "1118.1214974696716`", "1118.4323616308138`", "1119.174386506785`", 
      "1120.1770763976574`", "1121.150305847618`", "1121.8735089718807`", 
      "1122.2887662144733`", "1122.4664697209512`", "1122.517576748057`"},
     {"1118.7001536362957`", "1118.729163063063`", "1118.7479344347253`", 
      "1118.708402667854`", "1118.6023162601564`", "1118.500992706066`", 
      "1118.548433975706`", "1118.8853600906748`", "1119.5409930266499`", 
      "1120.3887350021378`", "1121.2166202102112`", "1121.8522733563598`", 
      "1122.2376169003853`", "1122.417328597465`", "1122.4765513528191`"}
    },
    GridBoxAlignment->{"Columns" -> {{Center}}, "Rows" -> {{Baseline}}},
    GridBoxSpacings->{"Columns" -> {
        Offset[0.27999999999999997`], {
         Offset[0.7]}, 
        Offset[0.27999999999999997`]}, "Rows" -> {
        Offset[0.2], {
         Offset[0.4]}, 
        Offset[0.2]}}], "\[NoBreak]", ")"}],
  Function[BoxForm`e$, 
   MatrixForm[BoxForm`e$]]]], "Output",
 CellChangeTimes->{
  3.7456424091800137`*^9, 3.7456424426149282`*^9, 3.7463288370904484`*^9, 
   3.7463299636115923`*^9, 3.7468546176848598`*^9, 3.7468550515809755`*^9, {
   3.7911708778014555`*^9, 3.7911708830033646`*^9}},
 CellLabel->
  "Out[30]//MatrixForm=",ExpressionUUID->"a99eb5d0-5cd6-49ad-acdc-\
efb4004956e9"]
}, Open  ]],

Cell[CellGroupData[{

Cell[BoxData[
 RowBox[{"ListPlot3D", "[", 
  RowBox[{"Msdequ", ",", 
   RowBox[{"ColorFunction", "\[Rule]", "\"\<SouthwestColors\>\""}]}], 
  "]"}]], "Input",
 CellChangeTimes->{{3.745642475845969*^9, 3.7456424762113514`*^9}, {
  3.791170887580413*^9, 3.79117088798656*^9}},
 CellLabel->"In[32]:=",ExpressionUUID->"fd611ea3-8cd4-485a-8f7a-e66799d3915c"],

Cell[BoxData[
 Graphics3DBox[{GraphicsComplex3DBox[CompressedData["
1:eJydnHdUU1nU6AMiRiQCIUCAgCGEJISAgiDqqNlYsIvYdVCxASrY6CIYBQSx
Kwr2OupYsOJYGSxjL9gd2+hYQR0VGxbwO77PnOi+57613pt/suZn1uXcX07Z
e99zrsfQsT1GmAsEgmoLgaCWwPjfK73xs73G/t3ZifPg+z+Akbe8uvf3CsqF
lJ9pPe3fasptKR/QeWr0VcollD/+UvBXDOVSygdH/mJhRrmM8j8ctxb6Uy6n
fFbF1aV5aUauoLx7vP0n7wwjV1L+cdhM29lTjFxFuaj59ot3soxcQ3mno/32
x+QYuZbyPLgR/ibXyHWUBzo16rd5upH7me73uX31E8qNngVgP17wchnHswCW
rPwyYB/HswCSVXWSSjieBdDljcXIGI5nAby6Kbm5KhV7FsAfQTkBB1KwZwGo
fK6OnJSCPQtg4X2zQ/tTsWcB1B0UOX/nJOxZAP0eZPYsNmDPAti27Xj5Yo5n
AVSdUaRmcDwLIHZ5r53q6dizAFrZttx0h+NZAN0L1361y8OehTB7XWEHO45n
IVQeW7jKneNZCBO3zI9+moo9C2HuEPvgqhTsWQg79l1ztUrGnoXQdkHJ+CkJ
2LMQnktPZ++cgD0LYfMOs4cj47FnIXQtk7QalYw9C6GiWDtieDr2LISCPqHm
8kzsWQivj91e5MXxLIR2B8pXtuF4Jvd189bT+nnYsxCsijI3tOB4toXu7Vzv
v0nBnm3hdua0exdSsGdbSAxNPfopGXu2hS/mmy7mJmLPtjCoZGvrTeOwZ1uI
vNfn3bKR2LMtvD/vd+vZUOzZFjytP59IGoI920J96+DwoTHYM7mvxQO6vorH
nm3BYeSZjcszsGdb+HtJr77TsrFnW3g2p5/3dc68YQuhKZXeVZz+bAu7H8yL
bcTxLAHligHLmiVjzxJ4dm/buh1J2LMEVmdVhW5IwJ4lsHRUx5fBY7FnCRhc
sp0th2PPEkge8iWyLBx7lsAxWWxtQwvsWQJ/jLOSNg3AniXglDyj9azW2LME
gupau18aiD1LIKYwu29ZAvYsAVlG1JzPU7BnCRzwDhm4Jgd7lsDd4zF94zme
JbDTzWpnGWd+lkLB0r3tGiViz1LouKfBWecE7FkKobEhmd3GYc9SOPxI4tI0
CnuWQqeMQyuPh2HPUrh0RPXY0wt7lsLj+t7qc5Vzv/+/nIcreLiS8rYBb4OE
/tizFHpkRGYfHo49S2HFptDR2nTsWQollU2yP2Vjz1Lw/yOr3fpc7FkKGYG7
w5pyPMvgwYklXyfFY88yONbMSXt3PPYsg9k112/1iMWeZZAcIQ12G4g9yyCx
x+jVd4OxZxnyI+Phch6u4OFKHq6ifMfROW4HemLPMtg4Vnpl2kTsmdzXqlH/
3MrCnmXwbPiR39/lYM8yuH94z5etudizHCZvFDy+OAF7loMhb9GAj+OwZzmc
nLio7cZR2LMcnq8Z/PvLftizHM67nohZq8We5TyeMZfzcAUPV/JwFeXPH6ZF
63Zhz3KIbzIkqOdk7FkOU8KC7pdzPMvh/RPhzp0cz3J4Jw3vkcjxrODpzwr4
i9mfFTCT2Z8VkMTszwpIYPZnBY9nzOU8XMHDlTxcRXkRsz8rYD2zP5P7YvZn
BU9/VsA9Zn9WwkLm/KyEDsz5WQntmPOzEkqZ87MS2jPnZyWcZc7PSh7PmCt4
uJJ+6pnzsxLCmPOzEpYy52clHGDOz0poxJyflZDOnJ9VoGDGGyp4yow3VLCM
GW+oYDEz3lBBGjPeUEE8M95QQQkz3lDBLma8oQIxM95QQUNmvKGCEcx4QwUu
zHhDBfuZ8YYKbjHjDRXsYMYbGujGjJ81cIsZP2tgAjN+1sBHZvysgV+Z8TPh
zPhZA2+Y8bMG3JnxswasmPGzBrow42cN2DPjZw1cYcbPGnjKjJ810JYZP2tg
BzN+1sJ0Zj6oJfkRKx/UQhIzH9RCHjMf1MI2Zj6ohRBmPqiFp8x8UAsbmPmg
Fjow80EtlDPzQS3kM/NBLbxk5oNaaM3MB7WwnZkPaqEuMx/UgR2zvqGDAmZ9
QwcJzPqGDjow6xs6eMasb+hgO7O+oQMvZn1DB3OZ9Q0d1GbWN3TQi1nf0MFm
Zn1DB++Z9Q0djGTWN3TQklnf0EFXZn3DD9ow63V+0JxZr/OD08x6nR/0Ytbr
/OBfZr3ODwYw63V+sINZr/ODHGa9zg+6Mut1flDFrNf5gRWzXucH7Zj1OvJ3
mfU6P/Bn1uv84OFP9ToZBFjaV0kinOh6vetuR7tlclfqA6/7FX9F1Qr85MBZ
9+U+951XzjddZ7D4eEOrtgqe60ghqn6v1DBzV8oXtPq651QzJ9ouHD8sDNn4
ReRt+v7dRbmipZ24+Uj/5uWT4k440PYaeUX+34V+V7hxdfxPf9cUBz796fo4
PpRCRVXvNjcyTDzyJ2/c+Kf9P5vNUkebvp/5kx/8fRnUTn+f+S6cG3e5Le9S
88jci+N/5iib+O1NTN/fJLKxcp/k+v3T9Lscmz/+1gq5+/dPR8rbt3VoZnfI
A2blaicoJv7QHw60z7Ia4fT90+R/+v76aRHnpPTTyF1yRtSsqXb4/ulGuazz
oLbZGiUELzqYaxVu+r36nr3Uf76DE/hEletO5XlQvnB24092Pl7fP008/f6q
rA3TPemnkUOOreYfUH7/NHkOCC8ZuGWfDBZr/vG7FmHycysOyjc+kn//NPGw
qtmfHnorvn+aON+44PPA18/5fPL1fz6ffP2czydfP///68/c/snnma/f8vnn
6898vwvfOOLrJ3zjka//8M0DfP2Tb57h6/9885ixnXje+7/Pq9x5mG9cG9uH
53O++cHYPrxe8M0z//v9GvrcbUUD5ZvHdN2soc+JTjmnnyum3BKM34950kPy
kcMFUJrVtuEhykX0+8qTaxc+5HABTDr+aGsu5WL6fblyluNKDheA+5OZqy2M
3OBAv9+4tcOdEA4XwOeD+gOdaHzlTL//7lxfb9FEzAVgv2uAYbMxTjOYngMG
+Iv3RUzEXABvDzcPXGf8fqkH/X7TI53rX0vHXAATZ+8u6GmM6wye9PsX1P9Z
0biOcgFYmP+ydrexXgRe9PvHT7UuX5mJuQDqr43zV9J4W02/vyXDItRzGuYC
uHIowd/ayEtNzx9bz9fs+pKDuQCyJi78z80YzxhMzyUDm4zp6TEdcwHI93dr
1NvIwfS8smLe2ec7OVwAcL888OF03A+F8Fi+6J2M09+EUDjh8rt3qbhfCWGj
W5uOPVJx/xHCKlGit1kK7idC6LBZdNsxCfcHIRQlHN4jSsC/uxAsrOeNPzUB
/75CSI29FFCRhH9HIWS2GHHrURr+vYTQ59OvGz4a8O8ihGOz5p1VZGP/Qui+
OuTmqxzsWQjyNqoJSRyfQpBd3b5Kkod92oKVbHHklRTs0xYuLDxo1SgF+7SF
jgf7zoxPwj5tYes9nzzneOzTFhr4bG1Xewz2aQuWt88WvYrGPm1hWZ+TTQ8N
xT5twW6mzb2saOyT5A17ws9bj8c+bcHHdcp6U96npvyDma1APBX7tIVSR8f1
x6Zhn7ZgbjV5ZAOOT1vYPSI04Cunf0pgftPf1h5Jwj4lsPvXqLveidinBAZK
fLaHjMc+JTC7dbTFypHYpwTcroa/9R+IfUqgU3dpp0ldsE8JtH7yZ53gX7BP
CXTu88vyqYB9SqDooc8TQV/sUwLF5lVm/rHYJ7l+vaQ3I9KwTwmkZBTKXLKw
TwlY2J1Z6piLfUpg7+uD5pM5PqXw5lKPpS0SsE8pnKhJ6W3yJqK8cWH2FMEo
7FMKlgHlEV8HYJ9SqP6gXHJKj72h9Zp6Q5x6k8J+i/M2Tg2wNymcu19QJyIc
e5NCSn7PqnfjsDcpbPpLkJhiwN6kcGtYp8TfpmFvhK8/PW1vLvYmg9zNJyzE
E7A3GUSci95WHIe9yQCa3et1cSj2JoOk6yHP0zvh/obiHwPPcyvqDX/fk82p
NxkcOOe1y88be5PBFucrVfJo7E0G70P67o3KwN5kkD9P0GNNNvYmg7xX8t3W
HG9ygPO1YgPHY29y2JPhmNciFnuTw93G+Q/yB2Nvchg42H76qRDsTc7jTc7j
DX/fk82pNzksvdanzudg7E0O22eNOa9fjL3J4cafZcWjp2BvclgRNMphGceb
HBz/s7M8k4O9KWA6s78pYACzvymgFbO/KSCR2d8UPN4UPN7w9z3ZnHpTwF5m
f1PAJmZ/U8BbZn9TwAJmf1Pw9DclVDLnNyUcZ85vSghgzm9KsGDOb0r4yJzf
lDzelDzelFDMnN+UcIo5vykhkTm/KWEDc35Twg3m/KaEm8z5TQVzmOusCrYx
11kVDGCusyrIY66zKpAy11kVhDLXWRW0ZK6z5PvMdVYFG5nrrAp2MNdZFQBz
nVVBEnOdVYE5c51VwR7mOquBusw4UANnmXGgBkKZcaAGNjHjQA24MuNADZgx
40ANFDLjQA1YM+NADXwpZsWBGtAw40ANvGXGgRo4yIwDNfC1LisO1MBOZhyo
hYfMPEULC5l5ihbWMPMULSxj5ilaCGXmKVrYzMxTyH0w8xQtJDDzFC1MYeYp
WujFzFO0cISZp2ihGzNP0YI7M0/RgiszT9HBcWb9QQeHmHUGHaQw6wk6cGHW
DXTwjlkf0IGIWQfQQSUz39dBEjOvJ/fHzN91YMXM03VQxszHdTCFmXfrwJ2Z
X+tAz8yj/WDpT3Ueo08/iPqpniOiXP5T3UZMueuP9Rnq0w8a/liHoT794NWP
9RaD6XmN7se6CvXpB4E/1k+oTz8492OdhPr0g6M/1kOoTz/Y+GPdo9T0vKbV
j/UNg+l5TcCPdQwwPa958mO9gvqs0W8fpz9/gOPzi14z/83UUxyfn/Sy8QuT
VnF8Vum9FpyR/8Lx+V4fuHN80QlO/3yrt7u8+s7KVOyzUm+/PfiQguOzRr/E
Zs6CWZz++UXf54Q6Xczx+Unf+XL3lESOzyq9eeZILz+Oz/d6p6C+fW05/fOt
Pjnh9RNfjs9Kfb8cd9+9HJ91IMll2Cg/jk9LaO0dt07G8Vkbos8UzV7DmT8t
IONaXOt9nPmzFtga3oqLk7FPc8j6r28dus+E+jSDDwdcnG8mY5+knRMqu+5O
xj4tobJByqvgdOyzNgwefUjQdCr2aQHd94eX/sOZP2tB8Yit0RqOT3M4FPt+
8hCOTzOoevBoejnHpw1UnsgVVXHW9/ogiSrdn8lZ30Uwo/X933XJ2Kc1fJhz
r8XFBOyzHjQ+GeVrNgH7tIJGa1ysZeOwz7rQM9i2/oxx2KcNHImc2+boSOyz
Ptiop586n4B9iuCR19iGmgzs0xr2ppzT9czCPuuBjf8Z35Oc8W4F2RWjj4zj
+KwLF5f2cLbH65HBHlK6tnz+kRN/2sM4i4i4HTj+NIhBNPBWjWEC9imGktkF
iSdikU+DHeT8Um+2dAT2aQepDSP29R6EfBpswa/N6aFXI5BP0s69I5vFjwrF
Pu3h2alr2qRI5JO088+U4p6TErBPMRS+kS7rYkA+STvHdJ/1d3dOvGQHG5ff
DqzB8Sdp59vYd83f4P5pcIK29urj6Zw8yAnG1l3e+QnOgwyO0Duk4vTq0din
I0xIyGw/eTD26QAr94WEju9i8vP123+TnXjyHSdIreWSOjII+3GE6EurStRD
sR9HyPSIGlKdgv04wN+/5/ukZWI/DiAV9ej7IAf7kcD8wAnvR3P8uELNiBlx
HTj5tSukPy8vaDsG+3GBEUc27Aobjv24gKusdGC9MNyvnNn5tYGnDmZw5fHm
ys6vSXs0ccWWe0OxNxeoTjqoWzcWe3OGC6or7605eaIzdLzQv1sqzhNJO3Oq
RrXYgPNEQwPQiYMvdOTUcxpAzqb3hxJxPcfgDh3/6nI7MBJ7cwfFwZdh99pg
b2483njqYKQ9bG8NeLy5g2Fo/ylXh2Nv7iBOT/HOGYm9ucHiNrU+jubUJdyg
b4A4fx6uS5B2xv5yZUVt7I20d1l0/uov2JvBA6avzkmbhOs54AFXN6gj/Dn1
HA/YPnGEV3QH5M3AUwcDnjpYqQfbm8GD7Y2050qIZ7NeX4zPN43ePKCj9vTy
vxchb6VyCCxRJkbhOhhp5+38fpe3YG+knY3XDnK9hOtgpZ6QJp0TYInnMdLe
3/55H7tzHPbmCdY2JYqpMdibJwx6MerZ+D5oHitVwMJl/ktvNMI+eepjwFMf
K/Xk8eYJA1sLd19qjPubJyiDRx+bEIO9KeD8vcwml3B/I+1Rql6nnOd4U8Cd
FYYaN05/84JWVWUpU/B6avCCOuGtn2YmYG9e0Hz08ahVY7E3L3AXnHNuMAJ7
U0KKfVCHvO7YmxI6OFe9+GQ8L0D9eIHL4JFRqUbPtL95Qfmjf9KLjPUc6s0L
nMQvO434FXvzgsCMYXmD4rE3JbRfYhHlxOlvSjgafXTfDTy/gRIEwx0WnOF4
U4Oyjpl0OY7rDGqwfXE8bWMy9qaGRfEbWgYmYm9qmJj/Wfp6LPamgm3H3mx2
j8LeVHD5S67eifZPY39TwaZPh+64h2CfaliZYme1fAj2qYaSsvV5BdHYpxrc
fzvaK3wC9qmGZc5xfX3SsU8VnGjrUT4L18FIOyPS48qCcRxC2plUIfqUh9fZ
Um+oTljf4WMq9ukNYWsutFuD6zbgDUMK9vksTsE+vaHXoNKkjknYpwb86/d6
64LjZIMGMori+/87GvvUQCefjss+D8c+veFoQfiFzQnYpzeMP+N7zzMF+/SG
xS/j3MekY5/eYOZ0ZeV9XAcjn9XTZvZ4geM60s4lQ5s5e+E4mbSzesW6fQIc
J5f6QJB8e791OI8z+ID9+U2GRTiPAx/YJ50Y05STF/tAc/f83C6p2KcWGj7t
l7UF53Gkvc2bHWtoSMQ+tVBtt2Pmgnjs0wdSc/MnTU/DPn1gnrtm9tAM7NMH
zAOsbzyagn36QLt5u1uG4TyOtNNtj/eQxzjvIJ9T5mYoRnF8amH4pd2dbTg+
faH45JDKexyfvlD999rS5xyfvmBwe3v2LMenLzikdCuIwXWGUh286/Kg/Biu
Mxh08Gqr7VkprjOQ9tq1cWh0F9fBSDsdQsaLl+G6DWln2lAz/764zkDaOW3x
4DXdOHUGX0jZZ9PDDNcZSDu3XI/qZIXzYtLOW2lnlnbg+NTBpWcFb+9OR/cl
kILfsJPt6zkgDwIZKP/Vzil1wlwO1tdX15rzeS7iClD8+H16fSV4/3h9yh1A
u+Tp2plNkE8S/zu9elHm64PzF2eY3tJ99g4V5m4QlCqsc6UW/h3l8El/bEaa
DfbvyRMn4Oc+MnAzq7XnlR3eJ+YM5UGN1IJP3OdrWu9ZZ71nca+/eNT+4MT+
3OdNs198lgWlca9/fF+56OEB7nP2xbcElaf1LpzrvJYU3ek/CO9L5LkOb/v5
28m8Pu/98reTeb+8no3752v03VRXsv6k4/cVrTd+OnHk5RrOvvoavblVwbDj
nH315DorrgiTOPvqa/QN9dnX93HOL9TorQ8cev6Ac36hRl+o2W6zi3N+oUa/
e+jtvW855xdq9DtL+0y+zzm/UKOPfaMcXcY5v1Cj/3zvaNQazr76Gv2/eR0P
p3H21dfoy+zaqWidlu6rr9G7jf88+DpnX32N/sGa8D+t6bxq9GwJy9IahrXj
eLaEbQUBAYEcz5bw8XTDZ24cz5bw9a85bXqlYs+WYNY66sw2znkcS7h/4NX9
OYnYsyVMvHO2RpmAPVvC+kMhLjUJ2LMlHNyl7nkwBXu2hFCzw6uaZmDPlnAn
VjUpg3MexxJ2hY658AvHsyVciM9a14Lj2RIkmsDF5pzzOMTnxhnV/hzPImjb
YmZM11TsWQR1OlY8GZSKPYvgj7Pm9039zZbyhGk7Ci4lYc8iWC5zC6wfjz2L
IOlo9dqdcdizCHZaef96LQZ7FkGTvPRK/xjsWQTrg6w6mZ5jKim3WtfhWloy
9iwC1dT+ed0M2LMI1mxS2yimYc8i8BVcuPqVc05EBH7V03cIOJ5FkD9ni3kQ
x7MYhgcsPVKajD2LYf/r/SWOnHN8YpjxqGnt8CTsWQxn96RGRk7AnsUwNtbZ
r98o7FkMz1d5b94zEHsWw53Erq+Kw7BnMcSVmI+73hF7FsP8kPunkntjz2Jo
Hb4r6H4M9iyGEoNG8Ecq9iyGiTMHvinNxJ7FcPl2l6MtOJ7J3125tbSYM2+I
YZeg2xwB9kzW2//KUnftTUSeCW94545rEj6XSvjkWwuqa8cjz4Sf2tv76/XR
yDPhz/U3O4+JQJ4J/9ju+U6bEOSZ8PwZypmFrsgz4YEz8uNl5sjzt+ukLF5n
54E8E75UWivasivyTPiqoj9Onh6DPBN+bvZND18D8ky4rHfL2Fr4XCrh1bBr
nAp7JrzVY+9ZBdNxf3YGTcHyB3nxuD87wyaVf8JRzjlrZ7hhG704bCzuz84w
5mjvIa+H4f7sDL3faFad7Yj7szPcXJrceKQE92dUL6X9GXMFD1dSvn5Cfs++
brg/k/sKi302ORL3Z2e455qWPWUS7s/OoLt79NZOzjlrZ1ilyHefyDln7QzX
r7/d74A9k3jktqd67uHxuD/L4H1m9LLoeNyfZeBw/mWuG35vAOGh7YZkF0Tg
/iyDVWf6NA9ugvszz3swOFzOwxU8XMnDVZTfaH8u9PfBuD/LYEpuSKQ8Dfdn
GfR7v3blHfzeAMK7BJ3p9AK/N4DwY9ajnpjOuX/3TOJBpmfCmZ4Jl7A8E96O
5ZnwlSzPuI5q9Mzhch6u4OFKHq6i/BrLM+EGlmfC+7I8E870TPhRlmcSj6tZ
8wbhG1nzBuHXWfMG4cx5g/AeP80bMsrZ/RZzBQ9XUb6BNQ8Qfpc1D3zLS1jz
AOErWfMA4ddY8wDJy5+z1jXCfVnrGuFprHWN8JOsdY3wp6x1jfC3P61rSsoX
stYjwpez1iPCT7PWI8JdWOsR4Z9Z6xHh7PVIDUOZ8ZUa9jLjKzXkMOMrNZxi
xldqGM2Mr9TwhBlfqeEGM75SQwwzvlLDbGZ8pYZWzPhKDQeZ8ZUakpnxlRou
MuMrNcxlxldq2MGKr0o10IaVLxBuwcoXCN/NyhcIH8vKFwhfwsoXCB/PyhcI
38bKF77VdVn5AuGrWfkC4XVY+QLhnqx8gfAVrHyBcC0rXyBcx8oXCJ/PyhcM
WljCyn8J38zKfwl/z8p/Cf/Eyn8Jrwlh5L+E32Hlv4Qns/Jfwlez8l/C/2Dl
v4S3ZeW/hN9k5b+E72Dlv4SfZeW/hNuz8t9vPln5L+igM6ueQ/gHVj2H8K91
GfUcwjux6jmEa1n1HMJrs+o5hC9i1XMI38aq5xBexKrnEB7Dqud8uy9WPYfw
e6x6DuHnWPUcwmWses636/xUz6nz/bNG3z0i/ctR6seG8hZuQdI0Wve2p7w6
98hour/O4ET58m7lD1/R/WOulJ977VG9hfIGlDfrkFx4ynidUk/K+17t/XQY
3T/jRXnTqJVjmtJ9SmrK96cGDtfSc5felGsUvS+/NI73Uh/KOyQ1Glxq9FPq
S7mvplhbm/qp//3TEk73KDs+kv6+9pRLOyi23afj1Inyhl5XOp+i49SV8gaR
H7cH0vHYgHKruUnZRfT5lBflJ/Yt7JNtfN5kUFO+Sl+weSp93uRN+YSvwX0u
0Tq/D+WR9Zq7XqXnTH0pL7AMeKo03q/B+LxDBPNu9cw4QfelO1L+z8XjD34z
zs8GF8oX7F33JpPuQ3On/L/tmoYv6PNKNeUQMvbDSuPvCN6Un/McNT+QPn/0
oTzKv2HSbvqcwpfynqt8b3nS38vYTjFU2FwNb0nfd+RC+fyMIen16XvP3Cm/
tnLZx3n0HI035Z3+7TQgn64jPpSP2BwJ9LmewJfyL51q4uj+4VJTXn8iY8CV
WrQfmvL6TzbZgQPpddy+f+L9Rab89E6z8MYb6fr1ffySeN6qbNvmJzTfsaEc
5CcLz9P9b/aUZ94eeUTQYh6Y/R/uRPnPf9eVhzdgc+P45XAvykcUjr5YaMyz
jOOX8LC7WdOWGp8PGscv4U3ivU9r6Xj3obzVke2N8ul496V8reWQBbOpn+/j
l8TtbzZnny4x9kPj+CX8UlB+OxntD06U73n8If8SPd/kSvnPeUcDNjeOX8KL
NnuFKdqi8Uv4vVc3Cs5PQOOX8PfhLwvdMtH4JXyKf83mXTlo/BJeWBq8/kku
Gr8kDi+2PPD3jeFo/BLe5mzWXutwNH4Jr+W6M/VQYzR+Ca9jOFHg44DGL+F+
rdadqZ2Mxi/hNs0zhxZnovFLeJjTIqEqF41fwkOc+p2KnI7HL4nnq+NyLkbh
8auGxoUO7oMG4PGrhjH5u6I+d8PjVw1mOYMjRmbj8auGr2WL25zLxeNXDaG9
q+9fpPPk9+ePJA6c6zC1Xm1jfGtwo/zDg3R3V7qvzBRnvjnjbdeFzgOmOHPM
c+HfpvdBfb8OiX/E9QoXJND53xQvSU/PKjI91zbGgZ5w5ac6m5Ly1T/Vx4xx
ixfMZtU5CW/EqnN+yyt/rHMaPZD5KmvPoL8qNMgD4QcXvY6eLjTer6mOWn1F
OOq24zwI23K40dv9pjqhcbws9V29186fW3dqKdUl11Jx5yWL94FLxLO59RMY
Pb9TnqML9WDkPeqFRWaVKTh/t+LMqcChFY6cv3twwO/zf5vFff7L136+6/C1
n+/6fPfF5+d/2/GFPnf7NLZRYCsapxn3h1vCSknZwBoan3yiz48adJ8V3YHG
M7XByB++G9bkJN0P40G5t1UbTbZxfQFPyl/GrarTisY5VfS5ifuCR0cu0b9r
AUauz/pzwQGaV1pTnttvSP/FNK/0oHx5SJva5j2M3JPy1Xmrg11ofcmL8tvS
cT0iaXz1nj5fCMhpWySif7cWGLlvoiqlC/1+PcpF3p6LWtL9XXaUf3mdMD7O
+HdLFZR3OHRp4Gd6ntH0XEBefObhaGM9qtT0XKDF1xfuldTPW1qfV7QpK/mV
tsccjHzASZGthtY9rCjvoQluNJXWi+wo/89QcWA1Pd/KU283KHi4qd6+0vHW
y93NjNcx1ds3Tqz/d4Cx3mIw1dslG8NOOtL39FbSengwfMrT0d/XDIz8oUd0
3Ae6z7Mu5S5vchMf03jSVCcfGtit+hzdR8dTDweeujcoeLhpfL2se23tEOM+
WDDVvetWTpf79Tf2f1Pde229g0GX6bk/U907emTJviZ03flC66hFE2sKK2lc
bdznjOOKT7R+WK6y9/Cg/fb7OCW8RfCTphPo+Q4Pyn0aehWFW6NxSnjolVNb
ZfQ9q1W0/vZ17rgSC5rPGsepGrYukAT2of3TmvLTbcKtpXS8e1A+qGRVYFda
b/SkvKHwzYlWdJ+nF+Ue+0Y/CKZ1nve0TuUTVP50GJ2Xvo9Twh3sfeybUV6P
8qW2l8/3p3mlHeXpJyZ2dTZ6KzXVnYqK20p20vVaQXnJ6J3SNvR8janu1F7Q
2J/uYyw11Z2mPbNbU0b3s72l9Z8ua/270vNoAnMw8h5ulQtDKbeiXNvqZbSQ
cjvK//3z8mAFvV8HyrfdmDokiZ6fMtV5SiIW2xyk+/cUlNdbOK7WIZqnm+o8
/XeHH/c3jlODqc7zPL56ZTDdF2qq89Q/sN9tPa0/VNI6zKL0vuvX0/Z/H9eE
V19+8eww5XUpt53RpBflBlN9Jq1XQYJpf52pPrN4c/9/ttD2m+ozZa87fy2n
65SpDnPSft26DsbrGMc74Ufvepl3o+fLTHUYnzEdhzU3/o5gqsO4V944+obm
p6Y6TO7EZpKt9ByKqQ6zxtpWbXoPs3GfmzMkbNzYalggui8yP0QO7nQ0WzXv
/zlu+d//N57LqNEn1JP1P4r3MRJeZ1Pi0rmcfYw1evn8iBAx57xkjb65x/a9
wzjnJWv0MU3nNb/COc9bo4/60+HmTcpNdZutw/3nPuCc263RK3bV76jn7Fck
7Xk5vkjCORdZox/T7GATV845vhp9lp9+XTfOubMafYPWGytM7181erAEdYt7
Z3M45xwtwWbC66CBnHOOllDYePmMg5xz4pbQefkblQzvjyV8QdmCil845+ws
YUe7yn/Pcfa7WoLVuvGhUzjnFi1B7HlZXIdzv5aw6XNp0ljO/VrCZEXdcGEe
vi8RKIc37j6Mc95QBIOmy4JHjsP3JQLXP+MHWsbi+xJBv/lH9m6Iwe0XgdB1
xf0jmbj9IpiuKh8YyTknKIK2E985cPaXEr6s4s6+Onm4nWKop34szBqG2ymG
P+e0yx/aD7dTDL/C6srYbrg9Yrg2c46Bng81mPaxyI5dM9vBec+DGOJOm8Ue
xvtdSbt6P54l+dAI/V3CPzQr0bZyQNcnvOnx7hFFnHNqDrCh0ccddH4w8OyL
AFOdp1VRpWYezU+/j3eSF0z4I9lhMT5PRPhxYZXZMnyeiPC2pXnNqzoiz4R3
/dVR4+yI7pdT5+F53m3gqfMITPWcS8vtFDaccxwecH6Aoa1gMvJGeMKTZuJ1
+PwL4c9KvXtb5KL7JX//aIvNBWYj0f0SvsNGu25vP3S/hFvEzV1yoRn+HXHc
ZarPnB0xeNDuWNR+wiuaBM25gNtPePuw62cGcs7ZeUJH8c3BM3NRO8k8sW9u
vEQfhdpJePan9aolvdHvQviJQOGyA8b8QmCqwyR7bBwemYjaSbh6jvW2zlNR
Owkf2uLEpmTcPwm/NrqOLGA6ag/5Oz5/S/13RaP2ED5r2crhVhG4P6sho/px
15ww1J5v8aGwQeuvnPeuqOFpn/ha2ZzxqIbqmWanDuLxSK53a52gvFUc+ruE
n6h+GfoiBvcrDdTOrbcxAM8/hBd+GDTSMg/3By20Swg4RfNBMNVhHD/e86zL
ec+GJZx5t+0wfW9DqSnv9n2Y1o+uL/T7ImhaOPNQZ3xehvCr89uMPcx5P4YI
Ll080Sqb3q8p716jzexSnYivL4b5p7e2/isZX18MjwIndZlG1zUR5c7j1K6d
8fkOwhce3tdvSS/8d8VQGbdpT7XxvBiY8u6rAXeri3F7SD9aqBm70/QcxHj+
wgHm7zRbmBuP2kP4jKHBpffp/Cam/GP0wSZ1hqL2EC55q2gUFIraQ/gLqTbe
h9YP1ZS/ca3ILkjF3pzh0q6ynVvjsTdn6L92xejW+Bwi4fcTj5/cF43aSbjt
hl4Da/fGPvE870W51661cS5dUTsJ3187V9yV8z4oZ5DumHWmkQF7lsHKhddH
veOcP5XBg2WTIwx4vSDcRuG9tjNeLwhf3d03+xrn/Cnf+Vye99Rx8msvyv8N
H3ZbFoR/FxlMC6jO2o/fG0b49YK5KTGc85IyeD+k7pvF2diDJzwTdispwf2Z
M8/X0Px60YstU2/h/kn4l7gzF6rwdQiPiHSrVrmgfkh4vWe3weEX3K/UUDdv
7uGLnPGohiUH1y+7zBmPasiL/NVjVALuP2o4Ip+njOuJ/i7hf+gu19gMRf2f
cOGzJZucxqP2EK8Trqx4Go7nH8Lry0I15fi9FoQf0g/ucQi/14LwilZL09IT
UTsJX1f87w01nq8I31Oq71uI42TCmwXa5HadhPrDt3zc7sEfW6fi31cLs643
XNeGc55LC5J541J9cB70ra4+9c/eRTj+J/zZQou/1+P4n/D7l/VdvPB7Swh/
EPaofQuc7xB+O+ez4/5J6L6+7WewbeHRD8f/hGfZeNZuhuN/wm/0v323HJ+P
JuvPxFW9PnDek0N4h5grsr8459fI98cXd12E8z7C+3euXuGG875v+yJaJyXG
47yP8IztQap/8XpEeIPXm7Km4vfhEC4R395/Aed9hPe5MqpIh/M+wvdPWppa
F+d9hD/6L3uoE86DCP/iInpsyvtMzxNj3yqDfnFB7Sft8m/hvLC7Bf5dPEGn
aOq1uSVa98m/i/qkzA5zwb+7A/j26/jVsgHyRv5O7YuJT+o3xOPRGWTtxvhG
1cP9SgaTJaeHyOzmwf8A/NgDKg==
    "], {{
      {RGBColor[0.880722, 0.611041, 0.142051], EdgeForm[None], Specularity[
        GrayLevel[1], 3], 
       StyleBox[GraphicsGroup3DBox[{Polygon3DBox[CompressedData["
1:eJwtmQcclmMXxt/nuW9kRDbhU7QTLS0jbaOolLQVDW2kIbtSVNLOaFKpJNLO
zmqnob2EJKVhj8/3v77r+f3czr/H2zue55zrXOco2LZ7w25pLpe7in8F4okk
l+OfXBH+VY1rHeD+8IPwZHgB3AB+BB4FD4Pfg9fDz8Pvw1/CD8FT4IXwYHgx
vAp+Fl4Cr4afg5fCa+D6cB94JDwc/gDeAN8B94ZHwDXhzvAzcGd4PDwH7gK/
CL8Jd4VfgufCreBn4clwbbgrPBiuC/eEn4dvh3vBL8C14C7wILgO3A1+Fq4H
PwwPh1vDz8FT4BfgD+GN8Fj4c3gbXB3uCA+An4DfhD+Gn4Tnwsvhm+D28NNw
Prg03ABO4YJwDfhUuBh8K5wHLgrfoucDF4Crw0/Db8OfwiPgj+BN8FPwW/An
8H/h6vAiHvAY+DN4K9fHwV/A2+Hx8Ap4Bzwa/hTeAg+CF8Er4WfghfAKuB88
C34f7gPPgJfBfeHX4XfhR+CZ8Hvw6/BKeBf8ADwJng+/mF3fCf/BOQUuS/yN
cxJ8tSKvOQ++Bv6dczJcmvgrJyp3iX/pfsEViH/qfsHliT/rnsLFiL8kzvES
eg8ung+Xgf/mnAZX0udz/QK4HHweXAiuA58O54evg8+AL4FvgPPDJeB6eg/4
Yrhy9uwugivCZ2fPtCZ8DnwFXAs+Hy4M3wxflD3r2+Bz4Svh2vAMznH4C65F
zrlwqSxPzoaLw1fA5eDGcAG4DHwnfA1cDW4LF4TLwo3gK+Hy8F1wCfg6uCVc
FK4EN4OLwZXh5nBxuArcAl6Q5dK9upfwOXBJ+C14v/JNOcKpAd/H9X85eeEb
if/oPsJVJDC85kzCTcpP3VP4euLFXC8O14UvgUvCt8OXwlfBd8DXwrfAneDy
8M3w/XAF+Fa4M3wmfBlcDZ4Lfwl/k1jfdN+KEjdF52hp4sbo3L2GuIBzNZyP
uDm6hssQj3JmwnWJxziz4HrEI5zp+mziT5wZ8G3Er6JrvixxIaeMnhnxMGea
fgNxPqcUfBZxCaeicp04m3MhfDLxDc5l8CnEOZz/wHn0+ZwL4JOIb3OKwGcQ
53FKwnmJSzmVlOvExZxyyiHiO9GafyZxEaesniXxTc7l8KnEHzmv6f4Sj+s7
wbcTt0TrSzni1mhdKE/cHa3dVYi7ovtBZeKeaK28jniAM0H5QfyW87JylPgd
5xXlFvGbaD26ibgtWoOuJR7ivArXIe6I7iUViduje0wF4l/6PXBD4s+6X3B9
4gndR/gO4u+c9vAGxOAX/Wa4AfFXTlNpIte/hyfCNYkHOZPgWsQfOFPh2sSd
0f2vUrTmqN6vJS7jz5WlI8S5nELwadnzqcNrOmR5ezfcK/EzaQI/DBfWe8Pt
E/+9WnC7xM+5Atwkq3HVdZvEOVIRvjvTENVv08TPvCX8SOLneRN8T+Lv1Qru
l/iZ3wX3hKvAreFHM72ShjSEz1JNwPUT58vtcNfEOXsH3C1xrtWDu2Sa0wDu
kbiG6sPdM21RnXZMnOMt4L7SjejffHqW11W53lpakf1G/dYN0T3mauL66P5x
FXFVtD8oSlwX7QNKEldH9/5ixLXRXqEE8fXo3xOI70b/5guJH0T340uIK6M9
QZGs5m7kO7Ti+3wY7YcuJX4c7RX+o+dOrhzjNT8Sf+PPn3K9EfHfTAMXc/2L
aM9RiKgGVJOwhLgi2lsUJi6P9iiXEz+J9h8FiO9zqsL5iR9Fe6DLiHn1XXif
qpnfUC71Tuyp1Jc/kCfhM9bnnNvjgjVQWjgGXpdzXQyBP8k5nwcF+4fJvOZR
eIE0meu9gr2E6vexYD9wI9w72HvId6xOravS14eDfY50YF3qnvUS19Zm/eJF
+Plg7yHNHB7sPaSZG1L33wlcGxbsqaSTQ4N9i7TouWB/Ih0YrffNua5HwWty
1qiR8Oqc9Xl9av/wMtdGcFblrOH9gv3MDdKwYC+nGv85qyPV0+GsFlQTR1L3
0Lm89nf4enihNCR1r3xHOZC6ny6QhmQ9aw58EC4Fvwn/mrqfzod/St2734If
D/bJVfkOm1LriXTlaOp+/Tb/fUCwx5Z+Dgz2ydKo/sE+XPr5NPxuzrr6RLDf
lpY+Gey35bkegufkrF0bVQfwROVIal/0ivJaugvPgw+k7sVvwC8EezZ5urLB
M4Jq8OvsfVL4H85i/nynNDO1X42Z1u6Fj2V9eR98PLFO74GPJs73dvBT0p+s
Xo4H6/du+Cd5otR+WP2xRLB26bP0nYvk3BMPqZ5yrvc/pR8599A/Mk1TD/0r
tfdWv9uf3XN5txCcA9KtNFhj1Vt/TO3llA+qZd0faXsSrM/SsROpvZzy51Su
35BzL1b/bww/lLiX7oKPwG3hx5Q/xJ2cfHCiuufv9s+5H+3I6ku+T88rT5Yb
PeBhyiXimtSzm2qwLn9nZM497ghnIrw92Hdsgb+XvwrWZ/VK+Zet8MHEPf8r
+EDivicN+Tqx99khrUvsfXbChxPrhbRlf+KeKW3Zl3n+7fChxH17M/xd4v65
Cf42sRdQ/e5N7Ju2wT/AWzN9m8p33C6thV+Dt6X2da/CveDR8Gxe31u6pvyE
u8ND9frEc+gI5ap0CR4Fz4J7pr4/MxPPnprXBiae7zTbjobvgfvBY2ANyUP0
uYnn3045z6GaNzUPToU7pH5er8BNgj9Xn98geA5Vb2oID865H90Z/Hf1HvI+
0q49iWcrzbBvwR3hAdJD+H54oOoU7gQ/A0+C20iv4bFwK95zXM69smXq2Vkz
dYvUc67m6P7wVHhxYu2Whn8GT4E/hr9KPFdOgRfBA+HX4KXw4/AE5So8FH4D
/ggeAs+GP4QHwK/CS7LcUE/ZDDdLPXdrjn4JXgavg0fC8+DP4YapZ3zN4EtS
z+DziM1Tz+Ca0xulnuU1m9+ZembXXP8o/LJ0Eh4Fv6PagR/T/dX7wDXgpnCf
xDooPVwLtwzeJ8j/d4Wn5+xpuwTPtvKfxYO9k/py6WCNUu/OE+wT5KWLBfsu
9fEiwT5HPqEo3Dzn3l0uON+Ud/K/6lO7+Q5lgncC8h49g/cG8s8VgvNNebc3
9Uw6g2t7Us+J0+GvUs+nk+FdmUZJK7aknlWncH1z6vl0Erw79Rw6Df4u9Qw7
O1jDpZ8z4W8yHZMefpt6LpvF9X2p59bX4SuDvYc8yBXBPlYeqWCwt5Snuic4
n5XXNYPrS3XWLngPoPmodfAOR7NY++Bdk+aLDsF5qHzsHrxPkOfvEexz5He6
Be8c5P/vy7RO81otuG/OPvAiuG7Os9WFwX5VM9E5wZ5cM9EZwZ5THjZfsPfW
vHZ6sH/WPLg/em+iHn1asF/V7HZusL+Vr88f7I3lLS8O9syaBQoE67+83NnB
Pl8z197onYu81pfRu7ZSxH3R+xr5k/HBvVI9s29wnR7QveQsl54T+2T+TTX9
QNbrdX+0JPk7Z//5YHDdfatnHb23kpcrzJ/vV/0qBtfj1+pv2fNS7lUM1sOP
iOWD93XK4UJZPisHOgXX3f5gjyEf8h2xM2c+/A3xqcw/qP6GRfe/ddLLaI3b
LI2MrvmV8BPRdavvNihaR1bIh0Tr4yZ4eLT+boSHRmviWulutPatCvZ+6kfq
S4ODe5b06eTgvcGyYO8kf3hQ2pxp6Gp4SHQ/WKP35GzgNT8QT+HcBr9LvIDT
DH6feFLwjmIpsXqwVus7HAru1/q9NfR7cn7/2lkvUF3UCe41+qxqwZqv+3Bz
cF/T72ocrHVbiI2y+lIfOQEfUA3quUXva46qFoM1cKvyMbhv6r7VC+6Jum/1
OWOl/8rf4H6qZ/FUtM5+DB8O1v9twbUmD7mPWCm4B+k1eYNnQNXReZk+qC7O
D9be94gxqxf5q8rB/mc5sQVnmvRQNRfc+/Ssmwf3oF3EtsG9Zo/yLrh/SR/u
De5He4ltMn2Q5jQN7nc79HyCe9NOfa9gbVGPfjq6r+g7/J3a82v2HBnda3VP
xkd7Dn2HF6M9h75nx+j9oPSzffQOUfo5Ltpz6LPGRnsOfYee0fs47WMfjt7f
aU4cE+3ndG+nR+955QNnRO9/5aubRe9ANR81id5para6K3rXqdmqX/QO7pie
SfS+TPf8pegeqfv2cnRf1L1qF70PlZ7fHb1X1az0WPROTfn8UPQOTvPO3/AK
uLHuR/Q+UfPsK9H+QPnwanQPli51i96lan7pHr331EzRIXpnqp4yLdp/qKYm
R/sJadRr0V5B9Tgp2otIQ6ZE+w9pS9fonalmqInR/kP6MyHa60jHHozeJ2ou
6x2931Rt9o3egap+H4je52ou6xG9i9RMd3/0zlezT5foHa5mwM7Re0bNdJ2i
Z3LNen2id6bSk+bRe23NVk2j99qarVpG753Vr0dHe1bVZpuY+/9uVF733uid
r/r7k9HeSNp7X/ROXB6gRfTuWz19ZvT/S9CcNSras0ofWkfvWOWl74neyco/
t4reycobtI3e58oPTI32ZOov/wOSfyja
           "]], Polygon3DBox[CompressedData["
1:eJwtmnfgT9Ufxu895za1pK1BRUVLlLRkpSVpKZXQQknLioYoUlpWWZmhsjMa
aFBGlBUlI6OJ/NCQxu959Zw/jnuec86933vPeY/n/XyUbdb6mvtClmWH659C
1xIxy+rreprw2xoop3an8JN5ls1Tv4xaY+FOwrPVf13tJPVLamyV7ikvfJf6
XTQ2X/3j1G4V7ij8sfrXqt0mPFFr/1b/ELUrhe/V/Dvql1a7QbiN8Cz+nt7n
R+F5Wv+X8KFq9YRbaf5d9U9W6yDcS/gz/jYfo/5WXQboeqzGblH/EfU/Uj/o
eZcIl9O6CcK/q72tfk+N/Rz9Nx7S2usz/+0zhV9Vf7zGlqlfSq2ucHPh6Xy7
2t3CXYUXqP+L7nlN+AE98wvhXLiO8InC44UPEt4kPF/4T+Haws8INw5+/5KF
19+l501V/+DC73u38DTOQuvHCT+u9cuFjyr8rg9rfqb6Z6i9IjxOeKn6FdS6
Cw8RXqR+xcJ/b6jw5+o3Z//VP0Vjm/TMH/X8Beqv1tgIvk3tCvVP1thGzX+j
+eHqT9dYP81dJ/ysMEbUS3hftbOFG+b+3us1/5xwa833Ft5H7UzhazQ/rrAN
YAs/aOwvrT1duJ/6YzW/hPvVvst8JpzNbPZNuIHaBPUP09hV/H3Nv6d+jD6f
8pqbKNwgej/uCf7+a9SuFr5f63erv13ztYXvzH0e10af973B+3Ov8FThp4VX
8v66Xq61J2lsQ/AzeBbvc7TWHiR8sfpNNTZF/cML+1Nr4ffZT62ZINxZ964Q
rq42XfgzzW/gXrV3hBcKb1S/wAeEawmPwZ6wocw+h++drTZK+H3hr9Q/V22s
8EfC36hfVW2M8EzhVerfpL/7j/Bmtec1Vq2wPX2s/mp8Nfp57YP3v0fwu/BO
92uuCj6v/nu592Pf6P0/VesmC1dSGyz8dm77PEdttPAM4a85H2KCcE3h0azX
/W2E6wXHl6Oi40u14PM8PNp/qwbHh4Oj48NZwf5wjNrNwh30vA/V3y/6fE8P
3v+S0f5RKdifAs8UPlvrR6l/qdonwl8Jb1a/sta3E64f7M9nCbcVvio4nlUQ
vk+4bnD8O6uwv0/R/V+qf4rmWwlfEhzvsClsC5/G95tEn8cjwfHktuj96RDs
r3cJjxd+Ivh5NdTeF/5Cz9ik/t7R8a+i5icJX1jYPudr/lv1j4yOt+cGx8eL
1KYJL9D8evX3LGy72PCb6h+t1lC4rfAHxBp8THiF8E/qnxAd32oEz9dR+0B4
meZ/VH8PtfLClwm/wf6pDRGemtu+T9b99wrXCY6/ZaPzSfXgeHVe4e+drfVr
1D+/sH/MEV6r/i61yeoP0tgW3VtTeIb6izX2nfqlot+/cnA8Pj46/1wcnD9q
qc0UXqL13xNv1WYJLxX+Qf0L1KaQX4TX4R+6vxf5Jzi+3Sj8MvFVuK/wGl1L
CRe63i58hK436d6qGtuh/jq1Q9XfU9c7Nb9a14OFo67NhJfoupfwLt1zM7FD
rZH652psJzahto/6uzV2i+bWCh8ivIeud6R49QexWO1A9VdqfH/1/9X6Jpqv
luzzHY13Ef6WGCm8l653CX+pawnhv7W+sfAK4f2E/xG+DfvQ/ecLV9B4B+EH
1W7R3Hka+42co7YvsVpjt2ruK+EDhDNdmwq/pPam5nrjM3rWQ8SU3M/8XWs2
a+wl3lftT/XvIT5q/lThHzR/HzFfuLLwL8Itie/CFYW/Fy4ZnDvIIZvVLxMc
a4m5f6nfEX/Rdb3wAdgeMV3zlbAfjbcSvk74LOGtwq2FbxCuIrxNeI/obz1F
/faaO5WYAXdJ+bxhtH0/KLxY+AHiD3FUY7+Sw8N/W5Ht1NgNmvuCZ/LtwjcJ
LxbeU/gP4UbCi4Qj9wo3FP488bDfhG8sfIac5d+s0cJuwgM11wUfEn5SuK9w
J3w++huPV//g4G//TtfSwvvp2qLwN58gXCrtBTn/KOESwVyAPSgnfGjaG87k
GPYy+Kw4kxOFD0lnhc3CHY4MtmX2oILwUcF7w5kdLbx/OsuawVyJmEJseVxj
Twk3Fz5R+N/gszhB17aa+yfYFo7XtU1hG8QWSgfbZpXg2EUMIBZgY9jS0cG2
V0SfzcnC7QpzmCOF9w3mNp3U2rHXfJPWPircnrNiD+BmwoOFnyIGCncXHiTc
lRhDrtFzXs6dM8gdDYK5KJz0HOEntL638CPkHOEe5Avhp8mBwp2F+wh3JMcJ
/6S2BP/W2EjNnRHML8hp5LaeGhuRm1NdKvyC8JjcMepK4f+xB5l9AF/Yn5hJ
fhJ+hHwTzP3ggHDPM9Ue5l6Nz9X8s2rDNN+DHKa5F4XfyB0T68HlhIfn5nx1
ozkP3AdOtoPcHM2l79fz+hSOIfdo/eWZYws+1VL4ssy+ViPl11uC9/oB4TeF
nxUeUvgMuPec4LMZpPaJ7p+oseaaa6Y2UP1HNT9Ac02FBwh3Eu4vfHt07nhM
eGBhH6iX20bxDc6cdzk72BaI8dM0PzRz7G8VzP3hhHBDOO4E4f6ZuS+cdmLu
vwnX5Zsn5X4n9uKh4FxIzCB2vBScO8mh7aJzDFx6WObcM03zuzLzYXjxK/h/
bs7dCO5NDKeWEe4gPEx4OdxHuH30mRALmgafFWeIbTUJPlts5lHhZsG2VD/a
Fltix8JPBudecjBcdW9sUP0GGhtb+B2I7W3Tu2ET+ELzYFsh5uMrLYJzATZJ
rLo72FaHEuPg6sTQ6DNeJPxu5rNvkeqLrlo/uHD7VPOTMs+1VBuh/lOaf62w
DbB3XYJt42bOgL0VfrXwmrm6f3Lmexl7N/czWEuOqKX+1OQv2NAHuW0Q23pV
498IzxN+IjrnkHsOCubj+Ci+ulhj3fHf4P06MJjfwgngBtTX8C1qKmqr+Rrr
rPXbNX6O+ocF86fRuv4Ml9fYi9Fr2Kv+wfdyRm/l/kbOjjNnb14OtgViXAvN
X5o59mEjfHuvYNt5WK2Z5mto7O8UU2/PHSOItbvULlL/GF3f0txJwbUuNRW1
FTH5jtx7Rqwm55J7jwuu53brWl342GB7GaLrBq3/QmPdomMmfP/m4FhaPcWf
RsG57dzEn68Lzm348Cy4ZWbfrpr45LXBsZOcuEV4cnCuxMc/1Pq3Mvs+Mfce
9a8JjsWcEb4zNPjsOgbXRnByuHnNxP9vDY7Vf8INcnMyuBkaRxn18+D6ixoQ
Pr13cD0xXtftcEmN9dOzdqhfPjcngBuQ48gttYJz33Rddwv/rDYp2Cd49+eC
fWUvtdOFr859HqWj9ZPzguvJEoXt58bcegYcBa7ya2Yt4mu1XHM7hbdG13TU
1tTE1HrYAFyobLBt8A68C3wD3kH8Gp3yC/GQGnpIyh8NUnwclvIB8ZAac2Y6
L+pFauihKZ8QP6kBZ6T9bh1d84xL8ZVaiJpofIqvnAc1LbUtNdJ90TUqtSo1
Q5voGmFOygfE053C65O99RXeKrwq+e8Lwr8WtsfF6XyoLz4J3iP2ivPDn8nB
r0TXJLNTPGwr/EvheDA/+ec24TXCn+GD+LPwOuFFwr2j/Rl/R1N5CXvQ/LfC
nwv3IV8LrxVeiI+m/PBJinf4NvX3rBSPiI/U9NT21OwPR9fg1OLU7GgVM9Ua
ZeYw5Et8jr14Lbhe68EeCw8Lru8C/C13jUKtMiPZJ5yIfDgpWs+BI8MHn45+
98HB9VPX6HcfGFyPvS98ReacT+5/KnovBgXXX++lfA4HgAs8J7xceDh2R2xO
+ZgYRix7O5qPw7HhkxOj+SE1AvxzQjQ/hNO3Sv48IeVj4gX5bFrKr+QKatKp
Kb+T39Ao0Cqo4dHWqLmnpHxNLV4+xY/awfrCVOELMtc08Mtp0bGTmIr/TI7m
m9R08OEp0bUPNRR89Z1ovYkYSiylhhiVuyaCH0xP+YiYTGz+o7D/MU/t1JN3
VH9EsF5BzCP2kdOp/bYIf631c4Wfj9YUeyX+Cd+D//VOfBNugIaBlktMQdug
RkcrRUOgdkfDQLtFk0HboMZunvILfBvNBm2YmhstB82ka+Lz8GE05Ca5cwTa
MhoK2jD8H20Fvvx07j0mVsOnqQdaCFeJ1nCapnwF/0Vjui13jkF7gv+3SHwS
LodGhJaMRoJ2hMaANopmhPaApoRWiCaH1kQMbZ34NbEVDtw5t0YBN0a/Qaul
5qb2RnO6O+VDtCg0BrRq6g+0BzQS6hHqCeobNCe0XDRctCjqH3wLHyMXwO+b
pfwLV8fG0LLQvLA9NBy0bjQ2tB00n8a5czRaEBwEbbBsZm5CfVw7dw24Jfk4
Ws6czL6Pprgw8S34DDFhWeKPxAp8emnip/g6+Xt54pvkTjQotCg0mC6JHy1K
fA6ugsaE1oSm+Vi0jaKtfZrZdtFY0FrQrDpG+/zK3BocsQANFC0UvfHxaE0L
bQsN69HoGIKWg4ZDbCHmoAWh8RCL4CDoA9T7fyVOhTZFjt6eOBjaF3o23Aw9
t2rumnBj4mxok2UyczlyOlrhEZlzPTmWXAun47cENGb0H/Qb+BGaN9o3ORnt
H30C/YEcS65FL0JPp2bemTgS3BpOuTtxLnI9HBIuBv8ilhBT4HO/Ff5dg983
/uXvRT+bv0G9v7/ahZltBFshp3wj/EZwrvkBn85cQ8AHv098iDOGP3Im2Erv
4LPaiA9n5tBwafjyeuFywtvI39G1ITUo/J6cu1Z4bHAuXhZdL1BDUh+Qc9cJ
jwvOxSujayVqKGqpr6LrNWooaqkV0bGcmE7ttTya+6IxUV+sER6ZmdPD7ecG
a0vES+Lqwmhu8h9HKayhXZJbA0FbWx+da8m51A9wCmzp+WCuAefA9roFc5F1
0fyMGoFaAQ6DrXcP5jaLomtzamTqrw3R/JsahlpmbXQuJ6fDbVdH1yLUeNRT
2Di+0CfY9uE0+OKLwVxnVXQuI6dRq8JJ8IUXgrkKPoev9Q32RTgYvvRMMDf7
Urhv5hqCWgJOCDdE4zo18YFayf7humiYdXNrPmibaLA7MnMmuBOaZu0Uf+AP
aKJ1UvxBK/0wOteQc+DfH0XXp2ge8Pe50fUhNo1to1FemluDQrucH11PorlQ
L3wcnevQvKgP5kXXn2hi1A8fROcOcgj8Gs3tjNwaKlocHI/fJ9CUeX80ttNy
a7pob2iYNXJrXmibaKIX5tbQ0ErRPKuleIEWioZ6fm4NDW31Mz2/W2aNh/ph
QXR9jYaEvoGmWzXFE+oJ6gviC79JLBXeFB1LianUxuTwFcIjg3M7Gm/13Joa
2i8aYqXcmjPaIppy5dyaL1rzd9G/H1BzU0+gMVbMzffQHj+P1mvQlNADiLlw
h37BsXhstJ6GBot+NyT6W9kD9mJQ9N/iHXiXwdHfwjvwLvymR31DncNvfQOj
35Uz4Wz2KxxLiaHEUjj6SuHXg7n7a9F7zZ6xd6OibREfxpf7R58d38S3DYg+
a86Us61XmJvDsYl/cHZq61HBXP6N6FhMTEYPPKBwboVjwDXIcdw/IDj3XVG4
lqAG4P5xmj8ts4aNPjo02lawCWyD+o/f6vjNbqGecXVh/kyNQnwcHW3r+Bi+
Nib69xR8AF9As+N3TjQ2+MFb0fonGhZaFr9Z/yI8J/i37FejzxZOj/48LNpW
sGFs+fXo2IeP4qtLoms7OCZck5plNfE1uJZpULh+oGYiXl+nti3zb+b8vZHR
vk4MIBZ8G/37IzU4tTg1zhriTXDtc3lh+6Im43ypmVaRP4JrqSsL10rUVGBy
HL9X8rsl8YGalto2av404eHRvopP4Bt8M9/O/0eg3j6wMFeEg8JFR2j9sZl9
HF+/qnD9Qs3G9/KbysbMGipaat3C+RCOAle5rHB8hWPjj9RgcKGewbUZnAr7
eCWYa70ZrTXyGzv6ev3C9RA1IPvxf47KeRE=
           "]], Polygon3DBox[CompressedData["
1:eJwt1ne8TwUUAPDf84TMUigz5Un2KLvMh+q9J0JlNanMT4UQLbuMshpWZWW2
iPbQUIqQkRmFlESfhtL6nt7943zOOd97fuu+e899FW8Z2HFAnlQq9bQ4Q5TJ
m0o1Bw+npVK99BXTU6klIj+rx0qxg+rnWT65DivJDqgree1f6u/FQ3y9/lqx
1rGXxQBeNd6LldP3NHM5+1O9ll8od2aXsn/Va1hFuROrx/5Rr2Kl5WxWjf2m
Xs3KyDmsOvtd/Rq7SO7CLmMp/Rk+tyS7LrGT6td5FbkbaxznQP+GuIR1Z01Y
Pv0yUYg1YWXYYfVSVlBuxEqzQ+pX2PlyFqvKflWX9bkt5FGsN7vQzOL4PqwW
K8G+Vr/Jqso9WFOWX79cFGaXs7LsiPotdpnch13FSuhXiCKsGSvHvlN/xnrI
U9lQ1kr/qejGHmNDWIv4/b5fT/YMG88y2buiFRvKurIM/efiJjaDjWBt9RtE
d/Y4u5e11JcVR9R/iDWOnfb+b7P66r7mruYl9aV4YzaC9WSlWQnWkA1n3Vkp
VpI1YvexHux8di5rwIaxbuw8lsGy2RQ2iNVmlVlO8nsHszrsYtY++c5xDuqy
jeJmNpONZO30F5hryyaw/uwS9onomnxGvF9z/QuiOMtkF7Hj6pfiO8ptWQY7
EfdA/D65HaucXH8vsnPkNqwS+0m9khWVW7Dy7Ki6uO9SVx7EOrOzzRwTJ+Pa
juvKsVNmTrDV6ltZK4eKxvvzemww68KKs3WiU/Lb4r5spH9fXMvGJ7+3Ydzj
XluKXc/qs5/V5VhreSzrwy42V55lsnGsL6vM3hMdE+vHGugrmGuTfEZYFfZq
XDOsPavBTqm/Y9Pk9WwVG67P67VnsQ6sVuwZ9R4+OO5FNp111e8Wg9gSNo3d
oK/ptUPZG2wR65mee64y9N/oX4xrzsxeNkS9jM/g3fTbxJ1sLhvL2uvrmn2Q
rWMrWS9Wjz3EPmAvsN5su+jD5rFx7Br9TjGQLWCTWBd9Ha99gL3PVrDbWG02
PO539jy7kTVnT7LdsV/ZA+wp8Yu+Str/ay610fEa5u6O3cjmxXXlQC02LPYM
W8x6sFnit9ibabn7/4vYIeaekHexj9n9Zp4Wv8ZOEw6nNsVOUsyQd7IP2X1m
rmAz2VfsIzaSNWZT2Bb2NhvMmrDH2Fb2DhvCdoh4GM1nE1nn2BnmxrMNbA0b
wA6KUfHMYPPZnbEPzY1jn7JXWT92QNwfO5nNTc7penEDm5zsiGb6RXFtxTlj
57L96gbeb0LsULaWDTSzJT33PpvFRrEs/UKRzqqxc9g+9ddsZNzvbA67Vf+N
GB3PJbaA9dFf6jPGsk/Yataf7RcjYn+w2ewWfSNzk9lm9hYbxLaK29lsNppl
65uam852sA/YCNaQTWJfsDfZPeywmMjeS661sG/FmHgesoWsb3ruNZSu/1m/
WN6sP8QfNfeufjm/O34/L8auYTXZD1GzFfIJto/NMNeBrWQn2X42k80Rp/S1
RX62xfHC5irLt7M2LI+ZNJbGWrIKbI+6EMuQe7PMWIPmCrJKrBdrnTz3j8b1
yzYl5+BhfTVz/WLXsidZB1aV9WUr2BOsI2vHFrAjbBubyNqy+eww+5I9wmaL
3+P3i3xss+Pfs2fl7Wwdm6D/UtzB5rAxLCd2vferzvqzbFaAnckqsJtYM3Za
XYCVl29kV8TzVZ2HFZCvTJ4p8b9ZMVZDHsByWEHvdxaryQay9qwQK8KqsX4s
i50Z+zpv7jP7pfgcViaeMbGj9bcl57SY/kpzC2NPs+1sEmvDnmOH2Fb2KDsi
prKP2StsWHru/4lZyT14LP5G+mf4X/qGohDaHjuTnY7njijItrFn2d/6xqIw
2xH7gv0b50QUZV/Fbo1FKDdnxZS71NV9zl3yqmQfHDczV/yhrysKsK2OP8f+
0TcVRdjOeDZ57XL5J7aXTTeTw5ax42wPm8ay2VL2I9vNprKWbDbbzz5jo1gm
m8cOsk1sLMtiS9gxtos9zq5ii9hRtoNNZlezxXF9sZ1sCtsn7mXL2UzWXd/K
3JzYR+xzNpq1ZnPZAbaRjWEt2Cy2j21I7o//AK7SdCA=
           "]], 
          Polygon3DBox[{{1041, 561, 371, 230, 229, 784}, {975, 610, 691, 237, 
           239, 1003}, {985, 624, 692, 240, 243, 1005}, {1050, 575, 385, 234, 
           233, 800}}]}],
        Lighting->"Neutral"]}, 
      {GrayLevel[1], EdgeForm[None], 
       StyleBox[GraphicsGroup3DBox[{Polygon3DBox[CompressedData["
1:eJwtkzlTlEEQhuf7ZgBRuTw45Fh2IaEUy1gWYhYy7lBhSdmDmOUoMPCCDCHX
HyElYJW7RFbBnzGxoHje6gmG9/manu7pY7OrpbmN1DlX4HjOS/68Q7PBuVv4
UeLcHzTPqWBfxrkd21e4Az1Ljb/DM3AV/gzP4r8L/8TWkljMB+h/7E3oBPYZ
eAf7GLky2BbgYXSS/63B2/AUXIR34B7OHtyL5jjz8Aj6l/vrqcVR3PfYt+Lb
OtELdBSdw/6P8xQ+Qp8ldsTP0cHEcg2hb7iTRS9Ty6e8fehA9JHvSqz3C1wj
d57vC2rahxfhOlxEt/H5hs8B9iW+G9hf8L2JvR+dxlaGP8KF1Pr8Cf4QLMeV
tz6qn6fY1+AafAy3ckrww8Ril+Nd5S/FmKpZtQf4cWJ329A74nYnFns5xj+J
b1APa5pzsBpuvPlU4nwn43xlm02tFvUhH2eqGjUT9fZHnLfm/ju1Puk9Fb6H
8Ft11jftw6GzXOq/9qGKz2tv+zDCW7oS83mC1oP1Trt6Fewd8il428lr9JW3
WlTTeMyVw+ettz5ot6e8zVd9Ho97Ln+9TTvWG6xH6tU5OuFtpprvr2D7Kp+M
tzf3wc1x57X7jWC/DeUdjO9RP+4Bcx1Wwg==
           "],
           VertexColors->None], Polygon3DBox[CompressedData["
1:eJwtkzkvxFEUxf/vvSlILAmNnUEj1kZjmdrQ2UvMaK21GQQNQcfo+RIiRBiF
SPguYikkfif3FTdzz3n3f5dz76RX1qfXfJIkw1gKmwpJcs7vKuQbxCe42SXJ
NtwgfhdcDn8X7gX/Ca4ArgL/4Y9g6+A5vj/gvTfiSt5/8Z+xIvjC2XsjNgtu
B//wdgq+xj+Fy4LT4CX8Hbhn/FfyduHPwG3y+0HMWRK/4b0H2wWXnPWfJf4Y
fwOuj9gXcJ2zb27iDJolH+dTD4/EZLz1Vg6W75KYw5T1rN41s2btBK/gF+HK
+KPBas17i/8G3+HnsHfVx/Z5vyL+KGUmfw9uPFgO5ZLGA8G4LfxFb7EL/J44
4/RWgCuAl8Gt4EywXTXBfQWLlxaaYUy9EL/loubBetRs2ol674v9T3jTW1q0
RX2kiWpMK5e32ppJu6pxNusDfEfMP+SthmYZ91Zbmuu+6p3t4j6YfppB+dRz
ozONNIt2ototzm5RN1Th7CZ0W/fkqI33cht73ol6aBbtX7lVoz+YptJu0pvW
DSm7JWmi/nRTmq/b2a1l473mvd2Xdlkd96+dDka9p7zdkm6uFPep/9I/6whk
LA==
           "],
           VertexColors->None], Polygon3DBox[CompressedData["
1:eJwt0D0vQ2EYBuAXZWAhInQoOTWJELNWZ223NhWjtKyqNUsbo4+wETs/gkQj
8bHyeyTiGp7hzpP7et+c85yTtbuN4/GU0rxMyvdESh1wN5bSQK/qz/qrLLBb
VmfFXEo1dsV6bIOtsjq7Zn22ydbYEXtiN6zGvmQ/7p2yij6SMuuxJlvWS/qZ
fqBPmb9syfN2+EBvx72M7bIL1mXrsfODfq4vmn/sRw75vT6MXfrxvqKZyZbz
D96K5504K8Uub5JjDVZgj/FNc+asvDj/5HvmZfyXsv4uM/p07Let5+1ccW/I
OmyF/QM8+yeS
           "],
           VertexColors->None]}],
        Lighting->{{"Ambient", 
           GrayLevel[0.8]}}]}, {}, {}, {}}, {
      {GrayLevel[0], Line3DBox[CompressedData["
1:eJwt0bkuxFEUwOFrHWOvREUUlggTERGRIRJRUciUiEKHIDpEj+jxAjwBT0Cr
sRtjK+y7SlS+f6K4+U73Ozm3ZmwmNZ0VQpj16gzRvJ8dQjkzrOYLE/xlF+M5
IQywksOs5wTbOc8+LjPFdY5yi1Pc4SL3uMpD3oke8Z7HfOAJH3nKJ57xmefR
PkzzlRd8Y4bvvOQHr/jJa37xht+85YbuAVe4ywVuc5KbHOEaB7nEXs6xjeOs
5RAr2M8Yk/xxn+ZoX1YxzTL26JaymyVMspidLGIHC6P7MR51WMBWxtjCfCaY
xybmspHSoYHZ///3B57EN7M=
        "],
        VertexColors->None], 
       Line3DBox[{293, 227, 708, 250, 1011, 231, 249, 232, 1020, 251, 235, 
        253, 1013, 237, 239, 709, 1108, 240, 243, 710, 257, 244, 258, 707, 
        245, 259, 242, 712, 255, 1018, 241, 256, 238, 1023, 254, 236, 1024, 
        252, 234, 233, 713, 1109, 230, 229, 714, 248, 228, 247, 700, 226, 293},
        VertexColors->None], 
       Line3DBox[{1012, 284, 285, 286, 706, 1016, 287, 288, 704, 289, 290, 
        291, 715, 292, 246, 260, 705, 261, 1019, 262, 263, 264, 1017, 265, 
        266, 267, 1021, 268, 269, 701, 1015, 270, 271, 703, 272, 273, 274, 
        711, 275, 276, 277, 702, 278, 1022, 279, 280, 281, 1014, 282, 283, 
        1012},
        VertexColors->None]}, 
      {GrayLevel[0.2], 
       Line3DBox[{717, 499, 716, 1110, 921, 718, 1111, 922, 719, 1112, 923, 
        720, 1113, 924, 721, 1114, 925, 722, 1115, 926, 723, 506, 724, 1116, 
        927, 725, 1117, 928, 726, 1118, 929, 727, 1119, 930, 728, 1120, 931, 
        729, 1121, 932, 730},
        VertexColors->None], 
       Line3DBox[{732, 1025, 1190, 731, 514, 733, 1122, 933, 734, 1123, 934, 
        735, 1124, 935, 736, 1125, 936, 737, 1126, 937, 738, 1026, 1191, 739, 
        521, 740, 1127, 938, 741, 1128, 939, 742, 1129, 940, 743, 1130, 941, 
        744, 1131, 942, 745},
        VertexColors->None], 
       Line3DBox[{747, 1027, 1192, 746, 1028, 1193, 748, 529, 749, 1132, 943, 
        750, 1133, 944, 751, 1134, 945, 752, 1135, 946, 753, 1029, 1194, 754, 
        1030, 1195, 755, 536, 756, 1136, 947, 757, 1137, 948, 758, 1138, 949, 
        759, 1139, 950, 760},
        VertexColors->None], 
       Line3DBox[{762, 1031, 1196, 761, 1032, 1197, 763, 1033, 1198, 764, 544,
         765, 1140, 951, 766, 1141, 952, 767, 1142, 953, 768, 1034, 1199, 769,
         1035, 1200, 770, 1036, 1201, 771, 551, 772, 1143, 954, 773, 1144, 
        955, 774, 1145, 956, 775},
        VertexColors->None], 
       Line3DBox[{777, 1037, 1202, 776, 1038, 1203, 778, 1039, 1204, 779, 
        1040, 1205, 780, 559, 781, 1146, 1008, 782, 1147, 1009, 783, 1010, 
        1274, 784, 1041, 1206, 785, 1042, 1207, 786, 1043, 1208, 787, 564, 
        788, 1148, 957, 789, 1149, 958, 790},
        VertexColors->None], 
       Line3DBox[{792, 1044, 1209, 791, 1045, 1210, 793, 1046, 1211, 794, 
        1047, 1212, 795, 1106, 1275, 796, 1011},
        VertexColors->None], 
       Line3DBox[{805, 960, 1151, 804, 578, 803, 1216, 1052, 802, 1215, 1051, 
        801, 1214, 1050, 800, 1276, 1109},
        VertexColors->None], 
       Line3DBox[{106, 390, 107, 391, 108, 392, 109, 393, 110, 690, 235},
        VertexColors->None], 
       Line3DBox[{807, 1053, 1217, 806, 1054, 1218, 808, 1055, 1219, 809, 
        1056, 1220, 810, 1107, 1277, 1020},
        VertexColors->None], 
       Line3DBox[{820, 592, 819, 1227, 1063, 818, 1226, 1062, 817, 1225, 1061,
         816, 1224, 1060, 1024},
        VertexColors->None], 
       Line3DBox[{822, 593, 821, 1152, 961, 823, 1153, 962, 824, 1154, 963, 
        825, 1155, 1013},
        VertexColors->None], 
       Line3DBox[{120, 402, 119, 401, 118, 400, 117, 399, 116, 398, 236},
        VertexColors->None], 
       Line3DBox[{835, 972, 1162, 834, 971, 1161, 833, 970, 1160, 832, 969, 
        1159, 831, 968, 1270, 1023},
        VertexColors->None], 
       Line3DBox[{837, 1064, 1228, 836, 607, 838, 1163, 973, 839, 1164, 974, 
        840, 1165, 975, 1003, 1271, 1108},
        VertexColors->None], 
       Line3DBox[{848, 982, 1170, 847, 981, 1169, 846, 980, 1168, 845, 979, 
        1167, 844, 978, 1272, 1004, 1018},
        VertexColors->None], 
       Line3DBox[{850, 1066, 1230, 849, 1067, 1231, 851, 621, 852, 1171, 983, 
        853, 1172, 984, 854, 1173, 985, 1005, 1273, 986, 1006, 1068, 1232, 
        1007, 1069, 1233, 855, 627, 856, 1174, 987, 857, 1175, 988, 858, 1176,
         989, 859, 1177, 990, 860},
        VertexColors->None], 
       Line3DBox[{862, 1070, 1234, 861, 1071, 1235, 863, 1072, 1236, 864, 635,
         865, 1178, 991, 866, 1179, 992, 867, 1180, 993, 868, 1073, 1237, 869,
         1074, 1238, 870, 1075, 1239, 871, 642, 872, 1181, 994, 873, 1182, 
        995, 874, 1183, 996, 875},
        VertexColors->None], 
       Line3DBox[{877, 1076, 1240, 876, 1077, 1241, 878, 1078, 1242, 879, 
        1079, 1243, 880, 650, 881, 1184, 997, 882, 1185, 998, 883, 1080, 1244,
         884, 1081, 1245, 885, 1082, 1246, 886, 1083, 1247, 887, 657, 888, 
        1186, 999, 889, 1187, 1000, 890},
        VertexColors->None], 
       Line3DBox[{892, 1084, 1248, 891, 1085, 1249, 893, 1086, 1250, 894, 
        1087, 1251, 895, 1088, 1252, 896, 665, 897, 1188, 1001, 898, 1089, 
        1253, 899, 1090, 1254, 900, 1091, 1255, 901, 1092, 1256, 902, 1093, 
        1257, 903, 672, 904, 1189, 1002, 905},
        VertexColors->None], 
       Line3DBox[{907, 1094, 1258, 906, 1095, 1259, 908, 1096, 1260, 909, 
        1097, 1261, 910, 1098, 1262, 911, 1099, 1263, 912, 680, 913, 1100, 
        1264, 914, 1101, 1265, 915, 1102, 1266, 916, 1103, 1267, 917, 1104, 
        1268, 918, 1105, 1269, 919, 687, 920},
        VertexColors->None]}, 
      {GrayLevel[0.2], 
       Line3DBox[{294, 499, 295, 1190, 513, 322, 1192, 527, 336, 1196, 541, 
        350, 1202, 555, 364, 1209, 567, 377, 1217, 580, 390, 593, 403, 1228, 
        606, 416, 1230, 619, 429, 1234, 632, 443, 1240, 646, 457, 1248, 660, 
        471, 1258, 674, 485},
        VertexColors->None], 
       Line3DBox[{296, 500, 1110, 297, 514, 323, 1193, 528, 337, 1197, 542, 
        351, 1203, 556, 365, 1210, 568, 378, 1218, 581, 391, 594, 1152, 404, 
        607, 417, 1231, 620, 430, 1235, 633, 444, 1241, 647, 458, 1249, 661, 
        472, 1259, 675, 486},
        VertexColors->None], 
       Line3DBox[{298, 501, 1111, 299, 515, 1122, 324, 529, 338, 1198, 543, 
        352, 1204, 557, 366, 1211, 569, 379, 1219, 582, 392, 595, 1153, 405, 
        608, 1163, 418, 621, 431, 1236, 634, 445, 1242, 648, 459, 1250, 662, 
        473, 1260, 676, 487},
        VertexColors->None], 
       Line3DBox[{300, 502, 1112, 301, 516, 1123, 325, 530, 1132, 339, 544, 
        353, 1205, 558, 367, 1212, 570, 380, 1220, 583, 393, 596, 1154, 406, 
        609, 1164, 419, 622, 1171, 432, 635, 446, 1243, 649, 460, 1251, 663, 
        474, 1261, 677, 488},
        VertexColors->None], 
       Line3DBox[{302, 503, 1113, 303, 517, 1124, 326, 531, 1133, 340, 545, 
        1140, 354, 559, 368, 1275, 695, 689, 1277, 696, 690, 697, 1155, 691, 
        610, 1165, 420, 623, 1172, 433, 636, 1178, 447, 650, 461, 1252, 664, 
        475, 1262, 678, 489},
        VertexColors->None], 
       Line3DBox[{304, 504, 1114, 305, 518, 1125, 327, 532, 1134, 341, 546, 
        1141, 355, 693, 1146, 688, 708},
        VertexColors->None], 
       Line3DBox[{306, 505, 1115, 307, 519, 1126, 328, 533, 1135, 342, 547, 
        1142, 356, 694, 1147, 700},
        VertexColors->None], 
       Line3DBox[{8, 723, 23, 738, 38, 753, 53, 768, 68, 783, 228},
        VertexColors->None], 
       Line3DBox[{308, 506, 309, 1191, 520, 329, 1194, 534, 343, 1199, 548, 
        357, 1274, 714},
        VertexColors->None], 
       Line3DBox[{310, 507, 1116, 311, 521, 330, 1195, 535, 344, 1200, 549, 
        358, 1206, 561, 371, 1276, 713},
        VertexColors->None], 
       Line3DBox[{312, 508, 1117, 313, 522, 1127, 331, 536, 345, 1201, 550, 
        359, 1207, 562, 372, 1214, 575, 385, 1224, 588, 398, 601, 1270, 411, 
        614, 1272, 424, 627, 438, 1239, 641, 452, 1246, 655, 466, 1255, 669, 
        480, 1266, 683, 494},
        VertexColors->None], 
       Line3DBox[{314, 509, 1118, 315, 523, 1128, 332, 537, 1136, 346, 551, 
        360, 1208, 563, 373, 1215, 576, 386, 1225, 589, 399, 602, 1159, 412, 
        615, 1167, 425, 628, 1174, 439, 642, 453, 1247, 656, 467, 1256, 670, 
        481, 1267, 684, 495},
        VertexColors->None], 
       Line3DBox[{316, 510, 1119, 317, 524, 1129, 333, 538, 1137, 347, 552, 
        1143, 361, 564, 374, 1216, 577, 387, 1226, 590, 400, 603, 1160, 413, 
        616, 1168, 426, 629, 1175, 440, 643, 1181, 454, 657, 468, 1257, 671, 
        482, 1268, 685, 496},
        VertexColors->None], 
       Line3DBox[{318, 511, 1120, 319, 525, 1130, 334, 539, 1138, 348, 553, 
        1144, 362, 565, 1148, 375, 578, 388, 1227, 591, 401, 604, 1161, 414, 
        617, 1169, 427, 630, 1176, 441, 644, 1182, 455, 658, 1186, 469, 672, 
        483, 1269, 686, 497},
        VertexColors->None], 
       Line3DBox[{320, 512, 1121, 321, 526, 1131, 335, 540, 1139, 349, 554, 
        1145, 363, 566, 1149, 376, 579, 1151, 389, 592, 402, 605, 1162, 415, 
        618, 1170, 428, 631, 1177, 442, 645, 1183, 456, 659, 1187, 470, 673, 
        1189, 484, 687, 498},
        VertexColors->None], 
       Line3DBox[{490, 679, 1263, 476, 665, 462, 1184, 651, 448, 1179, 637, 
        434, 1173, 624, 692, 1271, 709},
        VertexColors->None], 
       Line3DBox[{218, 913, 203, 898, 188, 883, 173, 868, 158, 1006, 244},
        VertexColors->None], 
       Line3DBox[{491, 680, 477, 1188, 666, 463, 1185, 652, 449, 1180, 638, 
        435, 1273, 710},
        VertexColors->None], 
       Line3DBox[{492, 681, 1264, 478, 667, 1253, 464, 653, 1244, 450, 639, 
        1237, 436, 625, 1232, 707},
        VertexColors->None], 
       Line3DBox[{493, 682, 1265, 479, 668, 1254, 465, 654, 1245, 451, 640, 
        1238, 437, 626, 1233, 423, 712},
        VertexColors->None]}, {}, {}}},
    VertexColors->CompressedData["
1:eJzsvXs0VW3b/61QkkoSFcmmIklovz1k04aksiehkIoikVAhRNGGNqgoVAiV
JEnZJJWQtVhr2YdYa85J2hDZ1Xtev/N8/3x+v3G/437e5x3vuP+6xphDy1rn
POb3+Hy+yaW07+hul/FCQkJjIkJCwui/U0VWZUxyomFgj0zEsBENti92rDWP
4cCE6ef3Ge6hYfWDe2tCttKwPf9CQFQkB+ZrPihbakOD3/0KKXozDWuFfgi3
nuXAMin/h9kONGyTlnu5Gb1O1qEmSc4lDjC9tlpzvWgwiLWbYmpGQ1Rk8ej3
Rxzwr+HZvQmmYf77DZe+2dGw8J5Y681qDjzROv968CT6uqxTQV1WNKzr9B2A
Yg6obZs3mKBHg0xAa/qKdTSc3nSz1tCWAzskplZ95lLwNuPrnP3C6H25pmzk
xNaB3t+Iq7HGFHhVNq1Z8ZKC4jPgAbG18Md3XvL5NwKwtZNSyz9OQXuQ5JLM
ODaUi/1kZO0E8DCrVSZ+IwUhLuefbKlnQUhPkM/faQLQS1MYrz2HAv1rijkW
XBa4lSnY7uvgQ+C7tPXDohS4BsrMvbKeDePlmzfY1vLhV8eKrzv/CmCTxpkX
m/ayIfGhxNHXbjQkptsX/95Bg+EeiSnhdziQNXSmU9OZBvnUwrc3t9Pg6rLR
e14cByq2n1az309DbNGhWUvR9R/mYvNuX+dAXvPqyRroPPOrW4ss0XmOJcTb
SDzmwLi/U/O0r6DzGfA53Yv+HHQ1Ool1c6C/f/HTyXk02Pvtb5pwgoYn4jrP
aE0u7D6+ulqhmAbV/P16EEjDnmW0i98mLiR7bdwtHk1DgfG5gHdoLsxYsXec
vnBAWS195twZNITf/vs5XpkGpb/X534czwED25+jtkco2H19TvraKgqca4w9
TGtrQXZ83nzPagF42W6+Zu9PQXVvn8frTDbcfBGZmmAlgOcJz9dUrKfAs6lz
WyOLBS81zn8TFhZAZF/nYk9pCpZQhjFH+lhgMPnKTprDBw358jXeQhTYfdoR
GWbNBp7o+PPf3/NhgorBzafDAsio+q4b58MGT+Pn81TP0HAvLt/kmi0N2g4T
Ris/cOCqzILh8ado2Dih2/Akmt8FjyJNmt5ywOFqj3NeGA0Pzlt7jdjToJZ0
Y2kHhwPnp/cu2JRJQ6rJI4l+dN4V1wzT2+S58HJz9pXzIzT8nnnFd9JNGr47
5Fr0ZHOh6cFOmbv7GfCPLyn5XUPDqF3U2P0jPLixVvWk1l0GbheKXtvUjc5P
vPbCJ5oHd9zfdwReZiDuUoDeKoqGmA1WEltLePD6887AuT00XDySuXRyLA19
rpvUQmK4YG6aZ3B1gIJMJ/PyGnQf+nkyz9ZV18F2lzJZ6ckU9FePRX2Ip+D4
1j43L/laMFbwpVpcBFBkOKCpaYDmPNHgy7weFoyPGPkgO8qHp571nL3TKThY
Oe/gz/FseMIsjsr9wAfz7JET4iMC+Hnryc82bza8jN/ZbP+aDx4XnyiKDAgg
V56TaBTNhrF4N70+dD6zPJZa7TxGw8nVN16pKXDBXfBRpyCHhlsWnzJ3+NDw
4dpAb6UaF+Zuv5XTU0fD/pPGfRPO0XDEZdm9igNc8DtRKbBfw0CpW0qy1Esa
XD6XLKxW5MHD0jvT1j9koKB7NGIqOs8LbU2h2cvrYYVx7xHZagb6jQebM9F9
oRx4yQGrG+DdmQ9Si78x4HkqdPHcWTSwWDoiIksbYcjfVdlhgIHiLfMm3RKh
QfKTrF+ucyO4LXmXrl7HgEHPx4o1/8z5z9Nmb1waQKgnZH+3P7ovXuErxVto
2BoWfSY6ngdnjGMyTcsokDVRzC8boiD/yrrWFK86SIsKoM6kCeBoy2fxZ64U
vGedjW12ZQM9PXLFsIwA4h911mydSwG9YL/ik3IWpNWoN1l94kPXXhnp82MC
KFV+rbDxABukn2zsdinhw8VHpeJ7BgWw+kOb4ZlwNhgob1nX3UfDTBN1G5kb
NFQe7Bltv8OFPv/59wonMZDvce+sczIN4vtPGEp94ML3L+4/L9ozIL0+63ht
FQ3DATO2+O3nwUIl14h9OQxkPtTRySmkQSjw0aOhg/VQ/2ryyHManfORrpTW
hWju3rZ1uExoBN0blzLYMxh4bO4ychXln5jWUYOivU3ge2+zQasGBQWzD5Xt
Wf4FFk5IK26J5YF2RKPvuGUCqFTSNToypR0Gwpysf3bUQkbuJN3cEjR/b+a5
HvLphPXqhqvWPG2AsXeHF6OAAl6VS2hDLQWiQ8oFPUwjBOxlS/y2ZEA1er/9
wQoaLl1dOdHCigfqwR9ujltLgeGv6og5OSg3xmcv6zhWCyYOewzrdwmg78O3
TdVrKAi/rBOy8R0LzB4ODup/50O9vre4kgTK/7DZ54/PZYP6Le+tig18aJPL
/Pp5HAXxGUum7NrFhsJN1rtitzBgD5sPHS2lYceiwnXDa9Ec+q2u1jvOgMO3
Bb+uN9BQ+Kjg4bZoHngUfrk4LouBvV3Pbup9RLnq+j6uY1M9rHrzfkZrKwMy
XbPMdA1o4C/XXRz2rAHq5XLbM2kafFMmPl9Wip4zTYf7L7ya4NfZaQ0ZanzQ
UdCgZn1pAu75uoU3PD+CmF3PgA2ax+e3jL0sGmphza0hjrxixb983VX7rhZn
jgAAJPR03rbBKqGD/RlmtXCxquPqbD4D54o3THqoRYN0mOdsj+4GOH775Of2
vxT46pZyk9Fz5KSok7D3cx1EZas5Nl0TwIZKvZkS9uh+ruXdCjNAey22zG+W
igB2rIiLf6BMgVzDJtWIhyxwPSec0fWHD6rtaoO3pCiA5lMn0kfRfQm/3n84
Gp0zrR95h4+4IP/iyuSXPNDvqFYyuofOs3GGp2obDRlzd4o5iNXDobMTY58U
M5A9z5bbd42GwAHvtKS6epiTv+Jb8BgDbQoztW8VUpC0kNkc/qsRNAIFb0YL
BFDDCW99trEDqEUuqQr9nH/bef6r1+UNhv/6rmMgKnn/jT3WAgiLG8vr2t4E
W/sjTxm50yChsn3zp500uDPfs6c+4ECLc9r1RsQn3KiF19sRn0jkfPWGeDbE
GA0f8TcQwP1cO812HQoWjT9zNimbBX52BR2aSgIo6VVNqVaioMPJwIv1iAW2
ZkP7rt1h4N6voeAutE+2vFG5a9zFg5DRJvln6QxcLzw9WxvlsYJDXcr2RfUg
FL5Krfc9A52l6r730f4s2NL5SFiqATaqnnsv94ABBW+N5lGUY3qXzkR7yDeB
vI274904PuR8HPd+Q1ArFDm7bvlqWvM/ds4XZ+UUcLxRLl5Mf5kz+Quoy6q+
btzVDTKSqdVLHlDgp7ZxZyZDQW/90/PD6+pgpdxr7ZslAkhuHTz63BvxiWj3
VblrbLCc0+G6xlQAkzhjycdWI947LF5+qJQFxkFRF9YuFYBryG0pMTUKMtIe
plhe/q/neT2Z52Nknr3JPB8n83yRzHM1meeR53ieH5B5ziLzPJvMczqZ59T/
4Xlu0cfzPIfM810yz+FknjXIPLeSeZZzwfM8QOb59P9hnh+QeeaReT5B5nm2
Hs7nKJLPv0k+0ySfz5B8XvoY57MXyWdzks/VJJ/Xk3yWIPk8fgXO53iSzyIk
nz1JPvuTfLaSw/m8OOzfm88jWjif/27A+Vw45va/8jmR5LMjyecQks/fST7n
kXw2UML5LPYI5/Mpks9l63A+V5N83kfy+Uk9zuerJJ/Xk3yua8L5fJfwxmbC
G76HMG94BmDe+E14o5fwxodOzBuhhDciTmHe0Ca8cZHwhjnhjV7CG6cJb6wo
x7zReR3zhgjhDR3CGx2pmDcCZmHeEBfBvME5h3mjQBHzBvcs5g11whsVpZg3
nNUwb8i9x7wRTnijg/DGIOGNA4Q3jl3DvHGO8IYv4Y05wpg3DhPeEKnAvPGa
8IZUJuYNDQPMGzNDMW/YEt74RXhDk/CGbQLm5y2En+evwfycQfi5kPDz+uuY
n+MJP6cSft7livm5j/Cz8EHMz9vaMD+/JPwcQ/h5mPCzKeHnbMLPGY6Yn7mE
n7cSftZlY36WDMD8HEr4OY/w82nCz2KEn4cIP78g/Pyb8PPtcMzPTYSfNxN+
do7B/BwUjfn5M+Fny1rMz2lSmJ+/En7eOB/z80oW5uf5DpifQ5QwP9cSfu4g
/Bz1DvPz1u3YB2fGYx8sdsQ+mEt8cAfxwb3EB4eIDw4SHzS8g30wWAr7oMoO
7INXbmAf/E18cJYM9sF9jtgHLdOwDxYQH2zbg30wm/igI/HBJZOxD9p6YB/8
TXyQ2oh90K8N+2Av8cEtbtgHjxEffEV8UKMe++A74oPLPmEftNqGfTCN+OA3
4oMXkrAPlhAfnOiFffB1BfbBNuKDh4gPRhAf7CY+GEJ8cBvxwRHSb1STfuM7
6TfUhnG/sYf0G0auuN/YbIL7DTbpN+oscL+xswX3G2KfcL8x5xbuN16SfsOH
9BtX+bjfEB/A/cZX0m88lsD9hifpN1aRfuMq6Tf8j+F+Q3077jfa2bjfaCL9
Bp/0G75CN/5XvzFG+o0c0m8UsHC/8YT0GyWk32C+4X6jgfQbPNJvdJB+w38J
7jdaSb8RzMf9hjfpN3RJv/GjGvcb1yfgfsOO9Bt/P+J+I530dZvtcV93ogD3
dUGkrztJ+jqtF7iv20f6ujjS1z0kfd2iGbive0/6uuPuuK9L/Yb7ulTS17Wf
x33dbhbu666Svi73Pu7r0rRxXzc5G/d14/m4r1Mwwn3dddLXGerjvq6C9HUi
D3Fft+cA7uscSV8XTPq6IdLX+Z/AfV0C6evKgnFflzgJ93Xy2bivm3YA93W6
X3Ffd530dTdicV+n+hb3dSzS1730x33dFdLXLf+C+zqhxbiv+5/iq/9c/8/1
/1z/z/X/XP//93XfR2e6W9C+/v3KW5+F9vX5Wc7e984jnrnM4hQjXmouk3QR
IC4KmO+3WSOeA838eRq/0B5Pcw3eY7qFho3ZvLvbwjgw+vz0jSuIhx6vLtI3
Ql8v1DAzdwxxVNkoIw2IXxd2j94U3kZDT4iwu/UFDhTwdXz/HEZ8tW1G+wPk
6TmKKSkh9zlwMYj56oL4rdxsXWcF4jf54aoJX5I4UPk1pU0T7f29+9STktHe
H69bYH++igOxb9KD7BBvKR+Q3HjBkoZJV9dN93rJAZmmoePCSej9TzC9K4u+
z/hYufZAES7ccAs9XoM4PLwkevJXxOFiK+Z3inzkQJb0t5OX85FvRKj8Mvej
IaXOwSl6GRfSam8tkPCmQftdepipOQ35R+Vygp5yYGTZi42FL2iIV4/Y9h19
/ZxzG6OfreBC67KdOladFHwo++huL05DmZPerpTMOnBjrXtli3jOOtYz9ow6
DTHxA19bFDgQqpeR7Iq4boKBYo4u4rojJ+PanRHXsaconr1wgwL1+lrfmA7k
Hbf22mjOq4Nx4hPHohHv5nW9mqp6iQIjRWWXlAE2GKVUrnATp2Dw+7NAT8Tb
97/kVi2Xq4WOoojNuy4hPwn1S0qzoUDb2+TbydVsKGhJchaNFUDo8GlBrB0F
fOceu+3ABtPalQ42+gIIrjdwNdah4Pi5GMkLmSwwXGmwVmSjAI4/iJwYsZQC
CJgWkJ/Mgjv70jTjRASgqFWyU2Um4pmprVGd31gQ3flxy6tBPrzbYP/NcxoF
0UpiO3Ml2HDy6HXL4DY+/D5UILUA8c+8mBStd7psuKVetMqojg+TWn4ZvkT8
M2uafpvqHjZI2/NOb0F+FJjfWX4Lzd0vA5uzNuUc6Mldez7yLA1Ri07xG9H8
qqlIn2hjcSAkJHpu1W3En2VH2L6HkCfZpK7bNJ4LOhrVTV21NHC175ScDkee
OBx4hu/CBZXFh4VjlRnYsuWNjv4jGo7svWfOHuCCj2695jJfBoJrCxfFNf7z
XBz403SZBwcCzywpusOAmnKJzXHkQ3/z5sw9y+eBJWvewXQhBrJ2T8h5jL5/
kVJZp20+F4703YoZWEZDl3OGYxL6b25A+y4T4MC0uUlqzvsRXxqe1ot6R4FB
YpDh3KJaqNw0V+hkvgBsxIdbRtBcZPTJ3d8ayoal0/om6xoKoNzgY+yWZRTy
0R9nJz9mwds754ZPf+PDAl2n1x+Qb1nqhk7WnMeG1CCtvG2I2x0PSWUdRNxe
KrFSbeoJNnBPFZmPQ15/w1quo/c48qCMCjc/VS780EmTcqyk4ZhnZntcCA2h
2qmrJltzERc3ej+dwYDU0Q7diw+QT3lpcN2buFB/Yeodp9sMjLbuvd7Vi56z
4wYjExt40MKxN9uRzwDnkz+VjjxVV2uOp9z1erCc1WW1h8vA3riE71vR87t5
vebLub4NoD7v1dXp3xko466amDWTBnuvR1IFKxpBVrZptVc9A4VW16XuW6D7
NkXK725YAzASTwfM0xmIdGv2XMGhwetOwrighfVQfk5jegXKjbqE8Hd/UG6s
NSnwv4m8b0ZPeMWBlRTozwxqX/+YguInn1frutfCmMVEZXcfAYiekEresJ0C
L9cL8u/E2OAT/CNxuqgA9sg9UbJB8+zZNeRQ18uCZ9uX3I6v4sMw1b27bFQA
V04k6y88zIbGT9SJ8RMZuDvJ8vXwHXQOwq7rJcq4kPBhjkPCVgaObT2cP1iK
fMUns7x1PQ+K77THmKYxcPt00bIhHpqTUu7bLwr1cOpb/qYp1QysniJx+D3y
ngLFrR+Wrm6Aa0WdNZp/GXjU6nD9URF6XnQ9F73tb4TchaKxd+/RMOPc0nlb
DPnwXHd0gf3lJuhboi6pP4WCSXlf9Zd+7wC94RnSAYo8gKbj20+jvOBnuGvL
TeqEqpMtct0j9dAdeG/z/DPo/ZcXRd2qEwBjcuSiu2YTVH3d2WVdwoC8VOp7
zas0XMpveXO6oR5qv5nUBaI9sXLT7L5NG2k4Y3zstpwLBxyvOsr97BDAiMG6
3rFQ9Lw/n8cKZbNBK6RDUhsEoFnEolW0KMiT3Z3UkcqCI4smhjh85UPD3kZ+
PcotO/HAOd9V2FDqdas18wgDNkMfhHO4NDS2Frz6G8ID/WtLzHahc/Me4vv0
o3P7PqRa+x2dW0bbT6fFlQwse2um2e6L8mCL2XI19QZYcHD6+UIWA6HjqjvB
nYKRgEuV6yY1wVPTMPn8UxT8DSoUKuv4AsuCEzMnvqz/l/dmd4yypW9WF1RO
T+G9Gd8A1pflS6YWvoWaoSfX3cUZUDf5FGf2hw8K0hkZw/uaQLAji/sWze3y
5EefhOtoWHz0jcmHRfXwQ//l0Xl+yNuP6+wwYlPgI661zqSrFsoW1h/08BeA
7zjdKM4OCjK/zF79dzobhrx6FGIUBPDSyMjwviIFb2y27cp8xoKajSXsbakM
VMYJPFs6aFg3L/EhJVQPc+1e5PFeMOB08X1hUBoNOkKHgy7drQfl0X2a2d8Y
SCvuWlwgQ0N1Rt0Kjk4jlJ1dvv1AIA3Fm/6svT7UBWutSgK/Jjf9t3PIuLqf
YSP+fMipUVg15VMLRKxIfe+s+wmsgzsmOjQyoKSV+scdccLox59C4682gN/e
X+GKaF/mim+cb/mHgrXPPv1uC64Dp9bCqPGpAuBylwU6OaO9OYF94gbyaJv+
mL53ugI4orS1aADN4c002Tk1D1hg/yBpwRU0V/kqF+9vQXOVYnz6bKViPSSn
OHbNQ/O/s+Svwgc0/7EmbT0cXj28WxkimYWex6kLosMOdVNgvbCqcUpGI+yt
7I/nZ1PgxLrb1bi9E1JKXX/FHmn4bz+3Tb5WWs9fCcBU+PrROIMOMFWfv1/6
Dwcup7SHlot+Ad3cPdWtpnygRqb5Gnc2gkldVa3MLgqqK1UCJV9TUB8Z0et6
uxYG5kwsGn9PAKv2vFjPR+c297OO01FHNtypnSu621gAT30LK9xRjvbk5nev
ecmCKjJvPDJvimTe1Mi86ZF5Cyfzpknm7QKZN8WHeN5yybylkHnT+39p3spq
8bxt/oTnLUcHz5szmTdhMm87K/G85ZF5qyPzlknmLZjMWxeZtxP/h3n7S/Lt
JMk348843zaTfDtI8k1iGOdbNsm3RSTfHpB8G3DD+aZJ8m16IM43A5JvkiTf
Es/8P8u3MyTftk/D+bbvAs63syTfbm7H+baJ5NsAyTcJkm8JJN/cDXC+LfbB
+WY9GecbqOJ8e07y7XInzrdFx3C+sUi+WZN8s6jBe7ad7NkiEbxnj1XgPdtO
9qzSCbxnP5E960P2rOYbvGcvkz07gexZAyW8ZxeRPStowXt2J9mzrmTPhoXj
PdtI9uwxsmd/5uI9e+g33rOvGvGe/ZSO9+yvE3jPHiV79tVbvGeVduA920b2
LDMd79nZL/CelfyO96wl2bM/yJ4tJHt2sSHes6vy8Z71IHvWlOxZ1Vl4z46R
PTvLAe9ZuUl4z844jTnwOeHAQsKBHsswB+YQDnTTwRxYTzjQjHBg7THMgeZR
mAPXf8YcWOSDObCfcGAc4UAB4UBPwoGyhAPFNmAOBMKBEYQDhY9hDtQmHOhD
ODBuKuZAoSmYA7cTDpx1F3OgXgTmQOmbmAPn7sAceJFw4FnCgak5mAPjLDEH
WhAOjD6AOXB5CObAx4QD33zBHChtgjlwPo05sNAXc6AX8ZRM4il3DLGnHHiG
PaWKeIrEfOwpJ89iT/lNPIWxxZ5SSTxloQ72FJlR7ClBxFN8iafMcsCe8p14
SinxFI/Z2FP8iacMKGFPOf8ce4okG3vKVDPsKTNVsKdkEk8RdcGesiAQe4o7
8ZRFm7Gn9BJPUdPDnhJJPMW8H3tKFPGUAeIpcY+xpyy4iz1lJ/GUIMCeUks8
5TjxFCviKeGkf5B/i/uHvQtw/3AiH/cMP0jP0El6hmMC3Ce4kT5hgjLuE8J6
cW/wmvQGlptwbyDRjPuBPRNxP1BxFfcDKTNxD1BEeoBDXNwDrFmOff8F8f0o
4vvCbOz1acTrsxOw13tMxf7uT/zd7jb2907i6Vt+YE9/04k93bsV+3gn8fF1
rtjHi4l3PyXerRKIvVu+C/v1hI3Yr00UsV+PEI9eTjxafyr26J+k51n9Gvc8
R2bjnmeOAPc570mf85j0OXvHcG/jS3obsVDc27gG435mpTnuZzJGcD9jUoZ7
mBDSw+y9hnsYz4O4bxkgfcv1lbhvSarDvcpj0qsEeeFexW857k9mv8X9Sds+
3J+8IT3JQtKTtJGeJJD0IQOkD9FUwn1IYDHuPdik99hxHPceNOk3WKTfuBKB
+42/pMcwJj0GfwruMVZ74r7C5DDuK7wv475iqHHlhgo0h6uaJiYeQHPYdVRR
wvUGB75vGLfqhhMNESdftOkb0/BzyaIB61gOaK0r9VyCzi0OBhOz0LnVO/oP
+aNzuxBRpuWJ5kkt7P2tOVbId1TtXhx5xYFtuw7eHThPw/rIxOGnjsgX5nRv
uviZA0FDR1fbXqFhicHEQGH0fNS8FxIy6+bAp3yh6baIo3a3txYpofvZGlyw
OLWMA3o9PJbEbHTfT66zyVpAg/s5q+MFUzjA3TykFRhBga/dpbdljRRMyLvb
7ilcB8JK947YjwlgqcufY9kxFCgbPq7SFK6FPXHmKTHRApAc6dQqsabAMNt/
nf4KNrw8YBiugzjHaEbprnS0d87+4DYV3mfBsn6DnpPjBLAhTOxyyQwKPqj0
PGgfYMEFDTnF5Z8Rj+oEul0RoSCj/Mq4HH02qE8qdfP3pyHVds2KRdY05Ir4
39Mq4cBND1aoOcrV35e9wlPQ57q4MzjIC+Vqqmrn/e7LNJjEzdT+5z7A7SMW
5xgO5F/x3mGXR4P1z1VyWmgeT4zdtwpcygWNRFV/uTYatpjlWLGjkLd6bWje
H8iFLQWB84X7UW6vHShUvkHDFTsVsal3uWDnXXFZHeWpzFNXvdeRNCT359ke
8+LCwJWpsuvQ6+hUqL7oQK+zKtdYNhG9ziXRPr+8MQoeaBVJnJVFed++8pJD
Ux1o3X2WtQOdS0F8xOCMLAoCA65miDjVgq7k9QmqCQJQ3KnQYehAQf/mW2pH
t7NBc+eZcZbrBcCbHTonXRPtKc5MkTtJLNh1K0fmcT/i1WTmtcxUCtQ4juoX
ZrCBGhXrGGTzwel8iuUC9Lw7x/9drODABjHzgzVb0N6dfLonaBBxzqJLcd97
5Lnw8fRpg5+v0efZ03cuJQCd6+DWTzuAC3tD8mX+/kLPoYXq90VxNByeKJXx
LJUL7dbzoNaSAXeWs7FlBQ1Td4avn27Fg+jXFtNvI/6XKrkuPtqOfLxo+jwL
4XqIGndFaCQL7fGHJtpJ71FOtMz9uGBbPaQom+7gPkRc3Rvxxb0a7Z0Uu0Ua
a+qh2XPyLNsqBtouVEdkoTwoVmId/q3TAH/c8uhVVgy0fP90/Dz6vp9OFaRX
oO/bW5nksoiH+KrOe0OkMA3TKquq91ytg6Hf84QqGgSgze01hiAKFKLX/blf
wgbpH8Id5chfwO+OdTra/6/4+zWnF7JA33ZLteA7H4x6Dtw7KEFBhdM5S1F5
NlzVn5qfgfZR+EXzjKtoHxmGyL5a7suGgj+Vfip/UH5lyfxxukXDOfsA6WdP
uVCTGlraoIP2cukzvZznKFf1JLyqpHlwJNJny4JkBgyHU15kUChfv+pqfP/O
gw6zO+u8XjOg+33Tfgn0OjYJi4d5b+oh1s533+FOBpxtkz6vWoHuQ8bNR/zW
Bvhhl/GAK9oNP/JKBQXoOfV9WLV8lNcIJdqVobmDDOTds5nx6wkF+inV81R+
N8JFDU+XQkV0//q/n3fT6wLXlM/malObwO7u+AtmIwwctvh7TXuQAo/Bk47J
kY0QH2tu4u3MQH1yTbYLiwZa02q5uicPnPlLUtXOULDy7ok73zgUaFf0i+n/
rIXkJtPJ4yIEoMANO9NqQcFWG1GTcYvZoJE///72KQJINN/6+c8sCqRf1ww7
NbOgl66lLtfw4ZjMtk/SfwQgJx0VGOTMhl6TxqZV6PsqBNxv34y+r5yg7Vnh
UR5U6bz6K3+PAWuL+tS76DmbE56eMnUi8pfNfz/IlzFwbp+pWA567taunN43
p7cePn553yYr1A3W7ztNtjEUQMaVoUVZyHOTLT+8SqWh+t2J7lR9PkTnbHz+
5vJ/7ZWja0P1L5wWgPCtX+Lmhe0ga2qyw0eWA/6LLT36fzIQ/Nb9RPMUGuI9
n/5ab9wI1NiCAfeHNLzjS80JR8/XHtvcGhs5LszS8TD0RlzIdfGfuwLl59ET
cwPOjEP7vfv1zMNbBFBTVLLkwHIKlJwVOiflsiB/4RrNWT/54DM4KeI7msNa
yXJVu9lsqLF+0rE+hYHpmTkpz7oQj5WoaEoP8eDMoa2WM58zoLOgw2kIcWDx
PSrxT1Q9hF/haGynGHirTj17jjikz7zftHqkAajxLI8olGPiHa8WH7nPh2K1
zN2Rfv/9fq1em2GipYZ46RtHOnB3F9Tf3nbRflEThKSsDDV+zMB7oa8NtsjX
Nkooi7ja1oOr2uL5DpEUaLWc27u2iQLTE/XdUqJ1cH1mi8rZYAHYTYi0C95N
QYlGsIwE4sbM7cKbm5QFEKpR4R+lTMEU9ZCd09Eer3nmfkQVeV+GwoIul3oa
8uufxObPrQcp+9sLRYsRJ4vdyy1HOb9yw9+whE/1ULHisvX1UQYoQWLkuz6U
0xOFrcViG2HBVGfBZsRtEiseZWa97ISh6vN6KuqN/+3n9rDBpCqvi4FttqJB
edo0TBrtb4qikH9POL34LPLWuMdhCyI90X58WJCcuK4BvofMLdlaSYF7ZI8F
H+2f6lzNMLOgOtBn5xnl3BeAYO+ehrcuFLi1Hd96fj8bmsd0ephNAnBMyA6N
1qZA5MXp6VQ6C/Zp9Uc+RXnOur1TpwjluV7MoZujKM/z7wb6/CxA1zerqJ5F
HtwhuV1QkV4PimPm/DL0XHwaq1W1n4ry5kNifuO2RtixrmX18l00sLojL2/O
6ILLkyUUnfL+++et/5XphIkRn6F/U/Jcc/FauO/mp7Rb9B18zWsyE078AoaO
dz5ZxPJh0u7jO2UvNUD/o3vxvbsQT+7wMQp6TcGp84v29SfWwsDCKePMkgUg
U3f5czDyngKRy5cD7diwvuKUxFIjxI1jFqLcFRQUpu7qV3rBgoS1In0HTiCv
z05XXd2EOEt75ivpWB50hSU+nYH2Xfy+qpqAGhpOm2fkBi+rh93GQfujaxkY
tt2V+mUfej5uL5uz1KkBSunjbje8GXjnOLX/QJEAYjJSB5KWNYHjQMTbybIC
iO36eqD9RRtMfXF3ePWG2n/bueXtOqZ+wkoAln+iNoq5tcOqSxbLPkbUIQ+1
sW1A79OF5do/E71P66VXjVz2N8Bp/zB220sKspOpGa6/KNDbprpVbl8dVH97
zu65JQApNpP5zJGCm68OxZ/fxYbPujaZ45C/lBo/zQ1H/rInO6r8KfIX9f4M
/xPTGZCPONnmch+dzygYmPK40PDBgV63n4EtBz+al6Fz0zXacKfHgweu6zjq
e1Fu6La/sVFDuaFRN2viD5QbV3UPTTRGe7Ns0ZmAS2hv3jolee5XSwMwBydM
CRhCnvY2Q2s14k3JpfdKbh5qgiC5qyk3kvhw0R08GtJbIUBYY4n2yRqgGx3+
+E0TwG2hhDZIaYMqO1VHC8laUO6Rd38Wi973OvtBHalOOKvtkr1jcgPoDap5
/G5goE81lm0fQMGS3b8ywkWbwOxstbJpDANuczMb1WgaPib6tSWX8cD3frZh
4l6Ub+Z9CjPeoufOWOfK7rxakHs94rzsmAAWjNu5NcaIAvs4kz7ePz/3eLzg
WMNsAazImZN6UYGC9t1/9TcVs2BgR5NZWwENKbm2yedO0pC089nlT6u4sNp6
4yPFDhqyBpysWqNpiHYxiJYP4gL3znvj75sZsJ914MccdG7OAW0/q9bwoN9L
ePunbAaufbxh71iO9lq24Rxz03rozwkqt/vMwCGl7UPdejRo6raIa75ogBol
LysDdwYCXxw48euJAOpVGvV6VjZB8ekFi4ITKfD743U7cFEnCCvLmOQjfksO
Dp6Y/IuBvRAudWsCDWX7Vggtc0D50Cnol65HnHP4Z1cS8kTPPon3P0IakAdU
t0mifefio1qpwUf+8spjSeUgD9YP3B9++ZeClGdKyy/NQu9/uX3VrM91sHra
LB37GgEo8d9J/nP+CW/v3TF6jPhNXTC+ZY0AvLxT5JyWoPO2S58sdZMFV6Mc
V7oxfLigfepQxCQKRt1j2q+ps0Hp3BLhcWcRH8fOULuK/DjS8cJIZw0Hsg46
Ww8iv8jcsFK3BvkFy/7o51vIL9a6PfIPfonyrnWRShM6/9Gy1wd+r+ZCmMOr
9cfnMHAdEiSmIi44prhuY4uAC+cqnj6Yi3JV36ZOzOILDQvHSfkl/eXBonOB
T1pKGeAKhsWl0PexNpa5XdNZD6N+X72H0TyXiHueyl1GQ17YkQnTvzSAy+6j
xXV7GMhsrB06VoV8evjlDqV9PJj5uKDBDPF0ZMD2hpvoc3CXZ1al2HFhX/3i
OhH0fG6UuFI5bgbyQkWPH3Yf60BvRWiFDPLbhG0XvIfQfRucVdzWrlkL7OMD
xl1HBNCjv6GlaSsFA1qzj5WMsiDvvfbHNGEBRB3NWPtCmoKdpQPSYz9YMP+8
6c3VVXwYK0u3iEe8s3pcSfbfw2zw7OR3Rx9A70+5cMAWeW6Si9V8i0QOZPwV
3Co/SIMPqyIl2JQGw8y0DPdkDizTa+75jPz3rI97iDny3yct9ZHrX3NgQ+Qf
jxeJiKuSYwx/HKLBGC6H9QtzUa5v+OOP9pPGiENgBJrzKcFnbbpPc8HiplFo
8VoGLJUYpwp0f87EpFjZqfBgwu+02KpIBoxv0qHFnTTMb2PqBnN5sG+6ybQP
aL7ny5tGmaxDPCB29GWCLQe2j3649bGKgnyJoorsPxRsWjVJXv5sHYTPy3t8
agMFrrcfvqOeUjBr4l03k5O1UDJNda8Veh7Gcm2/bDtMQZCUe8OCE2xI/vXc
oHczynF2TdBCxHvLLbuHVZ6iPUvfWRyFeK+mqbZXZQoF/AuLta1mscEqmz/5
1gc+iL1yvvUXeYdvyMlm2eNs6HSeE1pnj3zyQaD4rm0oT6peZh2O4oCz0+2o
f37+VWrhuSKLrTQstS1z6I3gwMR0uzmSTjQM9s9qHTOiQd5AQ8YxhgOH+B9u
z0ecukP7Nn+3GQ1OM5Y8/POIA9Y71pq7XaDBoKu4s9eRhrSp7o8d2jjwO1Q4
b8IDtM8mZIRuPEqDtP5ZQ5jBBR1TC7Mjj2lIlzSbpnCchjs+STNi5nMhaHbu
3HtfKVD/LPRg6TQaKo+3V5S/qoOiSax+n1MUNBY775+KPGKWo4WN8rdaKIvS
LIsTpqDIy2cWfY2CnKKFLulTa2HVhLqJZVfR5w+VsgzYQ0H84qJpZ/XYsDx5
xYzFiFua3CXk1RG3NE//+Cg8jQWRZkvPNw3zgaFmPmZLUqA7eXj5c1E2XPBY
e+QGhw9zZi7/vkOIguhG82kbbNiQELS2TVDWCcsNZbt0P3Igc2WC1XTuGzAo
mDFjQKQLnr6nVr27xgW9R1k7AobfwPyWI/PEJn2GYL+v9ZJytVBpa6p/zfAd
KJKv1ydfr0m+fil5/S/6+PU9yeuXdGqvC0W+L52U8y3jdzsE2yzsjz3FAXHZ
4M6UFD50hPVfES9thdFBMZOlV2rgyNyGvO1b+eBt5x6/4E4z5O5gq8YKKmFC
Z+c6Nc0OMExUrnY+wIbqT9r+hbFlsHaXtPKeTZ1Q3BEsbL24DiSmpYdvu/Dm
/3M/b/af6//762nrN+Vqo30TUbbm6qztNHyetlXa5DoHLg54cd+hXP1dZD7k
h3L10YNcdhHK1Z9uwoGyiM88CvOswo1Rzh+6t87wKgd2CG9yGD1Cw16rzUXL
d9Pwvi7YUzSTA32B1guWotzMS999uRHlxNP4VT73vnDA3XNTWgjySdvS1h8p
3jRMbd0+/FmZCy0P9XpsntNQN7BQPPcEDX70sNUubS4kRDW6FqJ9k6G9e9Mv
tDddi/oXbmRzIKfsmvu1yTQsd7Cf+FSBBqWofKee/jro0eyaNv4QBXNe6YwM
VVCwd7ORh8nHWnistf/4jCq0XxqTBGknKZgUzFuwPoMNUW8sTcStBSB3as9M
EZS776MaBh6wWXBbZJtjiogAZqpnblZDe0xk4ybfj99YYFRa6uXH40OEl/Kc
+eMogLfvRiZYsOH61lPFGyr4MN4uxHDLiAAuxI/3zDrGhn2fXvZX+SL+9vjc
tQlxSFnzgKV7AQcCU6L6otBe/9LspJ6N9pFv6xbdgCIORI5nzVQ8RQMjO9cu
woaG55Xe3ZLl//Teup8DbtPQtSTgxXa0p8Ru2F57OI4LZcfLbfvbaBgxOZ+v
h8575bjX1n2nuDA+4NyrdasZUJ6uvjUQcZzXO5+HzxV4IOzSXuV7jAG7T03x
achbe98tsx2O5EH713sb75gycPf06503EaeF7HP1qt7Gg88/7u9reUbDzrUl
Tb3oc0ypuu5yVZMLQrvf/gyr++f3XIjC4vE09M+cnxJ0qQ78KoXkutHnr/4x
7VLvFcQ/XssyQoVqQVY0QNZknwCGEu5rW+ghHsjqCbzYxQJtbYda9hgf3K7Y
LVaRosDW7KD39L8s+Kpj+Kqkkg+cbUfSnNHet6KtZ4l7sCGmv/Dc+BI+nF5m
+XfpoADsJ+2ZuPccG1Rsok9dQ3u8+fma+63ofGyLPHbnoD1+Vd71WflNxEkt
ycsOIS6QFghZhP/hgMIBf4vVaN5YDpeTk9G8UcOzTs5A86Y2ffY8bxEGLrQe
UH+QhPaO/lNZiyIuPHtda7IsiYHQlvIO7jd0PuJCpU7NPKgEgzf8Fwxc5ewc
s0pD+03rU8bfu/XAvacx+yuLgbm/pGuN0POkKJhqJWmBeD5isGg2h4G1ne8O
5+xFfi1uYfbCHfnOscoN//w95pHRNuWMTMTX22w+zbleD1u0B54bIb5Pfeid
efUKDZYid2t3RHNBY+Zb84bTFHyw7ztXjvYd+Or+fPyjFszPnlQ7e0kAVw3c
/Ept0P1RcGdxViP+/LPMpEtCAMOyxVKsWRQEd6bf3NbCgrNrL9xei/jqxZ6o
NQnonB0812iOIL7Sc7vXpVeM9pr+qFTTgACy3dafmxzJBkXt34fXtdKQ7LQ2
rgHt8x2jKxO++XFBqZW38SjyKJkWDeunoTQoszbZhzlwYWJcKHvDbAYKbUeX
eWSgHPBU8b3bxYXzYSYh5ckM5F50Ux9AHJ70K6bt7i8e6OpaivpXIP9a4nXd
N4AGIbPWZefnNkDFbud6Sqwb5tmeWniITcH98aGDn3sbQbFyA8eMQn8+9M/a
giI+pK52ELE41gTCsPhQP8qlOy4e1l1tXWAavKlwJK0JrjpTRfscGIiu1zcz
RXuy0vSizIv1TeBcsNL7ObpfGmE7ZJrR/WIOfvEPMmsACYuc5hT0XKl+LRH/
J/90Z7w4FtiJuCVcuVT3hwD2HeR9OBBFwWombv/nHjZIZY3kT0deUPnL4u2g
BgUZ27uu34xnQdeGK3QV8kMzlsEljggFJ+oOm9sg3ohY2DBbH51/lsuq0dvo
/BXWnltEofOXH77Qn63NgHXiiiOy/+RiUs3kB1I8mHsxWt9oBgMD764WWSFu
ytnlL/2wkQt7XX7zY9F8brye/SQRzWftNtvgyhYe9Mx92Cz5hkG5EHn63CX0
HJeI/jHh14O5V8w9x28MGBQWyj9MRl4F6lO/jDSC/0xpFYnbFFyKvjZotbAT
pomHnHFd0gDKd0q82xy6QG3Sd+G1z3iAVv8Kdc0y2B7iIJV0px1O/Hjr9jSK
DQuTXD8NKb8FtwE721JOF4jmZOnG96FzvDtYXhL/DspvtOd/QFy3+PyzqlIb
Pohv58laXWiCjkstEqdzGVCa4mM7lkeDeFWCIPtkPRRcWPxsRSgFx7TF70fX
U3Atel7j5ZFaEBlzO2pzWACfGE0v0S0UuO3U0lgzwIKjIQZpZsgjnBWUgmKR
RwjfE+t6+ZMFrlcnmRgJ+NDStZa1UAzx46vJK2K02eBTOMlK+wIDi3pHm/26
0PtKG5p/7jkPfrJV/SfZMNCZLpoT8JEGtSrPtfPteKCZ3XPp6xMGvvXtZXpf
0fDQ6GnzFdd6UN/w3VmBYeDxFCXLDwtoOOdhstJpUiOwqNhaaTSHnbFnGo0+
d8HDUI+Djuno8zpN1el91gk+Z4wZwU0ObE3PHouu+vdx1N8ELXW1yC7oy34p
/npVPewWkXt817AM/AvzLVVGGFhuHS+XO0hBX2e97LqIRtB9OjZhdA76nC9S
f2YtRHu51inJaDoHtG69X2J3VwCHCwN8xu1H+7H+llQu4ttDnzxmi2sKQPbs
V9VgVQpOmS4aEYplwaH12r9PTBTAxVS1fQdlKHhw6puPN82CiDCtYN49Bh6t
3HQvDeVH4b3il4ES9ZDz+WZE42UGVge0vz+AnuNLj7sv9JfwoPBs1oIXJQxI
LTdXV4+l4b7QvkXbm+tBlO+g/uwnA96T/Da/T6PgSW3h0v3DjSAjYxJvGiMA
9/qCh4P8dkiZOX5BksP/3O8NmHk4xmjrXwZav63YF9BDwcpHPiUKDxqhalWW
4D7youL95wXiBoijth5UzzzJgcdykzNi3ghgxnPHXYXHKYjZM+V3QRzadwaD
JmxDAeT9/rYndhkFdkdrumc9YUFvUp3Vd2UBLLwrw7qmTMFk4yuyHQ//9XMu
Juc8iZxzKTnnX134nC3JOeeTc/4+E5+zPDln+f/hc1Yk51xMzjmCnHMPOeca
cs7nyTn3knNeRs5ZxP5/f84Kd/A5ryPnfMcIn/NTkhvbSG7cJrmxtBbnhkgG
zo14khvaJDf4JDfK/w+5EUty4xjJjXckN/5d5xZJcmAyyYF9XTgHbpMcsCY5
8ILkQBTJgZskB4414ByIJzmgQXJgBsmBeJIDySQH1pMcOEn2WiTZa0F38F6z
JXtN5j3eayq78V7zIntNguw1eyO81/rIXlMme+0c2WsDnnivxb3Eey2Z7LUh
abzX/KLwXlsphveaMdlHWyLxPtpE9tF3so+GJPA+Okn20coovI9yyD7yu4j3
kRPZR3/IPpLahffRH7KPUsk+Kk353++jU4Sv2ISvfhO+OkX4ajPhq0rCV3cJ
X0nYYb6q8cJ8lUD4Korw1dQBzFeWhK+ECV/dJ3zVSfiqwQbz1QFhzFdPP2K+
qj+L+YpD+OrGRsxX9c6Yr4IIX20mfPWXh/nqO+ErX8JXw6GYr44fwnx1kPCV
JeErhvDV8XOYr5IJX8l3Y746SvhqlPCVuQnmq+MbMV/FEr5aWYv5SlYV81UP
4auW1ZivnIgvjBFfqCS+MG0u9oUc4guDxBcSiC9Md8S+UDWCfUFICvvCCPEF
TUPsC1pF2BfKiC+4Tsa+8IX4gjXxBYb4Ap/4Qn8/9oWLxBf2EF/o/4J9wXcy
9oVY4gvaxBfMjbAvvCG+0El8Ya0o9oUHxBfE92JfUD6BfaGX+EIn8QVmHvaF
NuILprOwL3A7sC90EF/oJL5w/ij2hRriCzbEF44cwL5wh/hvA/HflS3Yf1ek
Yv/Vb8H++/Ez9l8RYey/6rOw/96swv674C32X3NN7L/X47D/6vpg/12/A/vv
nPHYf18S/z1L/Lf8PfbfM8R/E4j/st5j/03oxf4rdAb7b/1+7L9xP7H/Pib+
61SN/dee+O8f4r+JMth/+4j/TvuJ/bftGPbf48R/F93E/ns3G/tvL/HfV8R/
s3dh/527DPsvQ/y3h8L+q/wL++9r4r/yYth/lTfgPuc96XPeSOI+R3wQ9zmr
i3GfE5OG+xyPg7jPySZ9zsrDuM+ZKIL7nNekz1Hg4j4n8xTuc2QycJ8jdhP3
OSFeuM9h/u8+pw33OWszcZ8jMoj7HGUG9znm0bjPmaSD+5zCYtznmLzFfU4o
6XM2RuM+J3Up7nP8SZ+TuwX3OUbauM9pJn3OghDc51SQPmcd6XPWRuM+x04U
9zmHSJ9jsx73Oemkz8khfc6hMtznWGzDfY4l6XM+38B9zo63RUv90bmFy8cE
vkDnZlESJz6Czq3uvmuIBjq3tG3rxT/soiHiXOfF8Ix/+vNC83EoxxvjxcNf
ONLA/1UwePczB+bVsTo8stBcBSS3XzpGw8FGlUTxeVxodehxMMtH8z/8x3iF
H/J+pa918su4EEq/+/vgPA2/ZBeuv4Be5/GynYfHWjlwq+bX9cMBFPT8Nn/+
t5aC3W98VR27a6HG6XGMdKsACsQaIv1CKJB0aom++IENdl7rU2e5CIDzM2Tw
nT4FejuNwnMZFghd/7ykRVIAr++V68fOoaBI/vgb5zoWmE9cOlOjhQ8pS1g/
M4Qp2CF28CJsZUPYbdEyBTSf4c89j8qj+WSf9dlz4ggb1ivGLBRLoGGaeuKn
EDca7Azzyk1HOCDXI/n9J3reZoV2vpePpME/O8ty+VEuXNugu1F0KQPxj3u1
8tBzpvUnybJoCg+mGCpM/HkU5WSRXJAtD/HbmGi2ZRgPoo+k2rvsYaAw3kdv
TRWar5cvlc2deBDfMY3VpUIBW0i07t59CqIOTWLUjGrBRTb8xPggAQgZnxcr
2EWBivf3sC3ybJjP22anMUsAbluSA2vmUlCRfu73+DIWyAUIu4jV8+HG31+d
+9E8DDy6bltmhrw+z/GFbhkfeE8G+Em/BeAX6W0zOwjlW8bhtyeCGditI9V0
BOXQ8dOWTrfv8WC8+tDB5c8Y0I35fmUa+lzNf2MV/5yuhzTdrEmx1QwESx/U
3OtJg49VmkB6fQNwS3uTPbgMXH56be4cOxoOiJ5OSvRtgK8tK/1PoDkXnfXw
ZTOac8vE6P39aM53qE1Ztm+tAAy/TZ93fwkF+0v8HCfeYsHemS/q5rXxIWpB
UfMQ2oMBpckFdzex4cb9GwfOovc/dVq+9yv0/mtnPeKfPcOGiIuv1AIGEecs
ChpNGPfP37+Euw25N0L/+HTlsCUMLFOpjC3dKADVS69Vlpg1gdnpb79FT6P5
5s2+cGm0C6Zeoct0kpug+1e3jMYpAaTXHri/aSfaM9pN56fIsuHI3mKZpH/4
Z+jh11zEP7qWGzlSiH+CV36avr6ODx4b2oWe/UXnyf91bcseNhzQ/n5quZ4A
sgsyUp5qU5BnIn3taAYL2uYWJhT/+uff8a06e2kq2l8L5+1Xm/5f/96SSFG9
GYmI2++pjNp5IW4/EFB6MiGTBXFSeiLsVwyoP319+iXaJ3zhti0riurBqdxR
J1i4GwayZZMl2imwGgtRvlHeCJtXijqnKlIgGjPbbGz2F1ibKua37gDvv91r
3Ku2vXx0UwD0hpJRrZF2uH9TyrohGOXtA8ukQ9soEHxsfSpTQEHHVIUOg0u1
cKDxwZhBmwD2BB38mnCWArUT5dzrVWxILtt9TsFcAF/WXBoYWUvBjZBM0aMf
WTBDI3L6bzUBDF3e9HXTAgrOF61dvjeRBUbecX27eQxkLKOXZVnTELggusL4
VANkh0gvSNZE/jLuAqdKVwDBPcHVmbuboFZWlyUSwQftkcl+A/KtcOBUQmZv
46d/+fMOtumJJVIUZK6Z3G37oRNGrtzkbt3UCJGn3V7cu4PyQd3A8EUPykkD
C9e3XTywFgpWPTGZAkXlsPbReAqOPLBvV51bCzNEeUbTTQWwZo93o/1qChJr
nTsVS1nwcIL9ny9SaP+KzNE8KYfOb6flYMMnFvQk7Ta438XA94I4wy/aNHy4
JJI4nWqAJ1s3nBFBXJenXRp8+ScfwpYuWtTi0gRZXFsZDwsBHA7QkEre3w57
ruZusAmuA9axe+qd7zphSdGg3ZM6Dvj/DmG/4b0Blt6UknWjNDjXLt/sgriy
dNDwmc5jLpRbqn6W6xOAf97rIftoCspddS4YfWfDe/PV7s/XC2BxzZerTZoU
OKn8PW52hwULh67YtvTz4fS9+dXqaP7vrPuVt2AGGxJFxnIFTcib7I8UG6K9
f3RGc6lnUgNUZu4WyStjQHLeoT4LcwpOyhpumj2tCQyiTm7Wa6Ahb/puMclU
Psxf9Hxk7skmOLVRx3lhlgCeXXhLzT1IQciElKMeR9ngEfpuw5HZ6P3IvVRy
UKDgYejaC9olLGjSvPmjDuXk6FDC+dcoJycsHBMM7UI5ee8NWxc9X/3PRu8a
IB6+WrxizkhBPew+vGJlfA0DdxZsUfqC+K2pp0t8sXEDcFQmyAgN8+GAafRR
L0mUz1d0p6VMZIP9aJzc8Hs+NF6uqX8+/M/PM5ZXh/iw4WdnR/YTFwYu5c5P
E2ejHPJsTTt+jAeJXncvnP3Ah8sfq4r7//l6t03lO46zwZz0bLmncM/2Ow33
bCGkHzuchfuxyaQfi03CPeeBibjnbKzFPadMMO45P5Ce0/EO7jklSM/Z9gj3
nJW3cM9pPTt19VUfPuyxXPOzJLsFpFa2HrcU+gReue7x029/gWlZjJZAhQ1K
QfEmnUvewF3+msL2b52wx0/+ipIZFzStHySd6f3P36v+u6+3juzl/UA8OufR
ufkNyEcCbA+NhRVyYKlB5RPrOho4C1L0CsJR7o2znFDgyoUOjdTJ+9Ecv6he
[truncated: 126,588 more chars]
