# Supplementary material for: Quantifying the spatial pattern of dialect words spreading from a central population
Source: J R Soc Interface. 2020 Jul 8;17(168):20200335. doi: 10.1098/rsif.2020.0335 (PMC7423420; doi:10.1098/rsif.2020.0335)
Supplement: figure 5 mean_age,gamma=10.xlsx [file rsif20200335supp12.xlsx]

## Sheet: Sheet1
	Mean Word Age
北海道	786.584
青森	577.598
岩手	552.321
宮城	547.122
秋田	544.089
山形	541.893
福島	544.165
茨城	560.969
栃木	556.2
群馬	546.516
埼玉	571.894
千葉	570.684
東京	572.857
神奈川	571.601
新潟	530.799
富山	447.862
石川	416.75
福井	361.466
山梨	525.472
長野	506.565
岐阜	360.063
静岡	501.365
愛知	366.506
三重	309.395
滋賀	114.258
京都	0
大阪	238.817
兵庫	248.668
奈良	228.067
和歌山	265.272
鳥取	313.019
島根	356.994
岡山	320.782
広島	395.22
山口	420.544
徳島	297.124
香川	317.022
愛媛	384.362
高知	356.297
福岡	470.418
佐賀	461.485
長崎	455.867
熊本	452.656
大分	428.967
宮崎	439.467
鹿児島	453.35

## Sheet: Sheet2
都道府県	京都からの距離	人口	Mean Word Age
北海道	1015.1	5286000	786.584
青森	778.7	1263000	577.598
岩手	705.8	1241000	552.321
宮城	582.2	2316000	547.122
秋田	647.9	981000	544.089
山形	545.3	1090000	541.893
福島	519.9	1864000	544.165
茨城	449.1	2877000	560.969
栃木	410.6	1946000	556.2
群馬	335.5	1952000	546.516
埼玉	365.4	7330000	571.894
千葉	402.4	6255000	570.684
東京	365.3	13822000	572.857
神奈川	356.9	9177000	571.601
新潟	433.5	2246000	530.799
富山	227.6	1050000	447.862
石川	191.4	1143000	416.75
福井	123.3	774000	361.466
山梨	265.4	817000	525.472
長野	284.1	2063000	506.565
岐阜	97.1	1997000	360.063
静岡	239.9	3659000	501.365
愛知	106.4	7537000	366.506
三重	76	1791000	309.395
滋賀	10.5	1412000	114.258
京都	0	2591000	0
大阪	43	8813000	238.817
兵庫	63.9	5484000	248.668
奈良	38	1339000	228.067
和歌山	103.4	935000	265.272
鳥取	148.1	560000	313.019
島根	251.2	680000	356.994
岡山	171.2	1898000	320.782
広島	309.8	2817000	395.22
山口	403.7	1370000	420.544
徳島	152.6	736000	297.124
香川	174.2	962000	317.022
愛媛	304.3	1352000	384.362
高知	261.2	706000	356.297
福岡	515.7	5107000	470.418
佐賀	540.2	819000	461.485
長崎	600	1341000	455.867
熊本	525.6	1757000	452.656
大分	430.3	1144000	428.967
宮崎	530.1	1081000	439.467
鹿児島	617.7	1614000	453.35

## Sheet: Sheet3
	Mean Word Age
北海道	>600
青森	550-600
岩手	550-600
茨城	550-600
栃木	550-600
埼玉	550-600
千葉	550-600
東京	550-600
神奈川	550-600
宮城	500-550
秋田	500-550
山形	500-550
福島	500-550
群馬	500-550
新潟	500-550
山梨	500-550
長野	500-550
静岡	500-550
福岡	450-500
佐賀	450-500
長崎	450-500
熊本	450-500
鹿児島	450-500
富山	400-450
石川	400-450
山口	400-450
大分	400-450
宮崎	400-450
福井	350-400
岐阜	350-400
愛知	350-400
島根	350-400
広島	350-400
愛媛	350-400
高知	350-400
三重	300-350
鳥取	300-350
岡山	300-350
香川	300-350
滋賀	<300
大阪	<300
兵庫	<300
奈良	<300
和歌山	<300
徳島	<300
京都	(centre)
