# Supplementary material for: Quantifying the spatial pattern of dialect words spreading from a central population
Source: J R Soc Interface. 2020 Jul 8;17(168):20200335. doi: 10.1098/rsif.2020.0335 (PMC7423420; doi:10.1098/rsif.2020.0335)
Supplement: figure 5 mean_age,gamma=20.xlsx [file rsif20200335supp13.xlsx]

## Sheet: Sheet1
	Mean Word Age
北海道	258.962
青森	208.125
岩手	202.819
宮城	203.398
秋田	200.503
山形	202.102
福島	202.987
茨城	210.164
栃木	208.628
群馬	205.194
埼玉	214.231
千葉	213.806
東京	214.558
神奈川	214.055
新潟	197.965
富山	170.544
石川	159.485
福井	140.499
山梨	197.987
長野	190.714
岐阜	139.595
静岡	188.67
愛知	141.643
三重	122.846
滋賀	69.6218
京都	0
大阪	98.7644
兵庫	102.506
奈良	95.9024
和歌山	108.408
鳥取	123.681
島根	137.814
岡山	126.012
広島	148.808
山口	156.84
徳島	118.719
香川	125.03
愛媛	145.944
高知	137.518
福岡	170.81
佐賀	168.797
長崎	167.395
熊本	166.36
大分	159.462
宮崎	162.732
鹿児島	166.525

## Sheet: Sheet2
都道府県	京都からの距離	人口	Mean Word Age
北海道	1015.1	5286000	258.962
青森	778.7	1263000	208.125
岩手	705.8	1241000	202.819
宮城	582.2	2316000	203.398
秋田	647.9	981000	200.503
山形	545.3	1090000	202.102
福島	519.9	1864000	202.987
茨城	449.1	2877000	210.164
栃木	410.6	1946000	208.628
群馬	335.5	1952000	205.194
埼玉	365.4	7330000	214.231
千葉	402.4	6255000	213.806
東京	365.3	13822000	214.558
神奈川	356.9	9177000	214.055
新潟	433.5	2246000	197.965
富山	227.6	1050000	170.544
石川	191.4	1143000	159.485
福井	123.3	774000	140.499
山梨	265.4	817000	197.987
長野	284.1	2063000	190.714
岐阜	97.1	1997000	139.595
静岡	239.9	3659000	188.67
愛知	106.4	7537000	141.643
三重	76	1791000	122.846
滋賀	10.5	1412000	69.6218
京都	0	2591000	0
大阪	43	8813000	98.7644
兵庫	63.9	5484000	102.506
奈良	38	1339000	95.9024
和歌山	103.4	935000	108.408
鳥取	148.1	560000	123.681
島根	251.2	680000	137.814
岡山	171.2	1898000	126.012
広島	309.8	2817000	148.808
山口	403.7	1370000	156.84
徳島	152.6	736000	118.719
香川	174.2	962000	125.03
愛媛	304.3	1352000	145.944
高知	261.2	706000	137.518
福岡	515.7	5107000	170.81
佐賀	540.2	819000	168.797
長崎	600	1341000	167.395
熊本	525.6	1757000	166.36
大分	430.3	1144000	159.462
宮崎	530.1	1081000	162.732
鹿児島	617.7	1614000	166.525
