# Supplementary material for: Quantifying the spatial pattern of dialect words spreading from a central population
Source: J R Soc Interface. 2020 Jul 8;17(168):20200335. doi: 10.1098/rsif.2020.0335 (PMC7423420; doi:10.1098/rsif.2020.0335)
Supplement: figure 5 mean_age,gamma=50.xlsx [file rsif20200335supp14.xlsx]

## Sheet: Sheet1
	Mean Word Age
北海道	87.5461
青森	80.1283
岩手	79.715
宮城	80.5012
秋田	79.1975
山形	80.2855
福島	80.5551
茨城	82.6167
栃木	82.1994
群馬	81.1259
埼玉	83.4393
千葉	83.4893
東京	83.5536
神奈川	83.3766
新潟	78.8835
富山	71.4746
石川	68.0801
福井	62.615
山梨	79.0829
長野	76.9955
岐阜	62.2344
静岡	76.2286
愛知	62.9884
三重	57.9509
滋賀	49.1613
京都	0
大阪	51.7803
兵庫	52.9675
奈良	51.5614
和歌山	54.8585
鳥取	58.2125
島根	62.1657
岡山	59.0552
広島	64.8813
山口	67.2041
徳島	57.4032
香川	58.937
愛媛	64.3748
高知	62.2377
福岡	70.2592
佐賀	70.1533
長崎	69.9441
熊本	69.6278
大分	67.9092
宮崎	68.7247
鹿児島	69.5341

## Sheet: Sheet2
都道府県	京都からの距離	人口	Mean Word Age
北海道	1015.1	5286000	87.5461
青森	778.7	1263000	80.1283
岩手	705.8	1241000	79.715
宮城	582.2	2316000	80.5012
秋田	647.9	981000	79.1975
山形	545.3	1090000	80.2855
福島	519.9	1864000	80.5551
茨城	449.1	2877000	82.6167
栃木	410.6	1946000	82.1994
群馬	335.5	1952000	81.1259
埼玉	365.4	7330000	83.4393
千葉	402.4	6255000	83.4893
東京	365.3	13822000	83.5536
神奈川	356.9	9177000	83.3766
新潟	433.5	2246000	78.8835
富山	227.6	1050000	71.4746
石川	191.4	1143000	68.0801
福井	123.3	774000	62.615
山梨	265.4	817000	79.0829
長野	284.1	2063000	76.9955
岐阜	97.1	1997000	62.2344
静岡	239.9	3659000	76.2286
愛知	106.4	7537000	62.9884
三重	76	1791000	57.9509
滋賀	10.5	1412000	49.1613
京都	0	2591000	0
大阪	43	8813000	51.7803
兵庫	63.9	5484000	52.9675
奈良	38	1339000	51.5614
和歌山	103.4	935000	54.8585
鳥取	148.1	560000	58.2125
島根	251.2	680000	62.1657
岡山	171.2	1898000	59.0552
広島	309.8	2817000	64.8813
山口	403.7	1370000	67.2041
徳島	152.6	736000	57.4032
香川	174.2	962000	58.937
愛媛	304.3	1352000	64.3748
高知	261.2	706000	62.2377
福岡	515.7	5107000	70.2592
佐賀	540.2	819000	70.1533
長崎	600	1341000	69.9441
熊本	525.6	1757000	69.6278
大分	430.3	1144000	67.9092
宮崎	530.1	1081000	68.7247
鹿児島	617.7	1614000	69.5341

## Sheet: Sheet3
	Mean Word Age
北海道	>85
東京	80-85
千葉	80-85
埼玉	80-85
神奈川	80-85
茨城	80-85
栃木	80-85
群馬	80-85
福島	80-85
宮城	80-85
山形	80-85
青森	80-85
岩手	75-80
秋田	75-80
山梨	75-80
新潟	75-80
長野	75-80
静岡	75-80
富山	70-75
福岡	70-75
佐賀	70-75
長崎	65-70
熊本	65-70
鹿児島	65-70
宮崎	65-70
石川	65-70
大分	65-70
山口	65-70
広島	60-65
愛媛	60-65
愛知	60-65
福井	60-65
高知	60-65
岐阜	60-65
島根	60-65
岡山	55-60
香川	55-60
鳥取	55-60
三重	55-60
徳島	55-60
和歌山	50-55
兵庫	50-55
大阪	50-55
奈良	50-55
滋賀	<50
京都	centre
