# Supplementary material for: Quantifying the spatial pattern of dialect words spreading from a central population
Source: J R Soc Interface. 2020 Jul 8;17(168):20200335. doi: 10.1098/rsif.2020.0335 (PMC7423420; doi:10.1098/rsif.2020.0335)
Supplement: instruction of supplementary files.txt [file rsif20200335supp15.txt]

We provide following supplementary files.


(1). Microsoft Word document titled "online supplementary"
(2). Wolfram Notebook (Mathematica files) titled "figure1d(1)"..."figure4a,b"
(3). Microsoft Excel files titled "figure5 mean_age, gamma = 10", "...gamma = 20", and "...gamma = 50"


In (1), we stipulate a detaled derivation of mathematical formulae presented in the article, as well as the result of a agent-based simulation.
In (2), we provide a Mathematica code used for the numerical analysis presented in the article.
In (3), we show the result of the analysis of population-dependent diffusion of words (presented in figure5) on the network of Japanese prefectures with three parameter values gamma = 10, 20, and 50.
